# Supplementary material for: Vitamin D Modified DSS-Induced Colitis in Mice via STING Signaling Pathway
Source: Biology (Basel). 2025 Jun 18;14(6):715. doi: 10.3390/biology14060715 (PMC12190092; doi:10.3390/biology14060715)
Supplement: Supplementary file 1 [file biology-14-00715-s001.zip]

Archive with 3,095 entries (2,778 files):
- Supplementary Materials S1: 16s-report of gut microbiota/
- Supplementary Materials S1: 16s-report of gut microbiota/01_pick_otu/
- Supplementary Materials S1: 16s-report of gut microbiota/01_pick_otu/cluster_otus.fa
- Supplementary Materials S1: 16s-report of gut microbiota/01_pick_otu/feature100k.qza
- Supplementary Materials S1: 16s-report of gut microbiota/01_pick_otu/filterrep_set.fna
- Supplementary Materials S1: 16s-report of gut microbiota/01_pick_otu/gg_13-8-rep.uc
- Supplementary Materials S1: 16s-report of gut microbiota/01_pick_otu/gg_13-8table100k-tax.biom
- Supplementary Materials S1: 16s-report of gut microbiota/01_pick_otu/gg_13-8table100k-tax.txt
- Supplementary Materials S1: 16s-report of gut microbiota/01_pick_otu/gg_13-8table100k.biom
- Supplementary Materials S1: 16s-report of gut microbiota/01_pick_otu/gg_13-8table100k.txt
- Supplementary Materials S1: 16s-report of gut microbiota/01_pick_otu/otu-filter-minfeq-tax.biom
- Supplementary Materials S1: 16s-report of gut microbiota/01_pick_otu/otu-filter-minfeq.biom
- Supplementary Materials S1: 16s-report of gut microbiota/01_pick_otu/otu-filter-minfeq.qza
- Supplementary Materials S1: 16s-report of gut microbiota/01_pick_otu/otu-filter-minfeq.txt
- Supplementary Materials S1: 16s-report of gut microbiota/01_pick_otu/otu-table100k-tax.biom
- Supplementary Materials S1: 16s-report of gut microbiota/01_pick_otu/otu-table100k-tax.txt
- Supplementary Materials S1: 16s-report of gut microbiota/01_pick_otu/otu-table100k.biom
- Supplementary Materials S1: 16s-report of gut microbiota/01_pick_otu/otu-table100k.txt
- Supplementary Materials S1: 16s-report of gut microbiota/01_pick_otu/otu-table100k2.txt
- Supplementary Materials S1: 16s-report of gut microbiota/01_pick_otu/rawotu_table.biom
- Supplementary Materials S1: 16s-report of gut microbiota/01_pick_otu/rawotu_table.txt
- Supplementary Materials S1: 16s-report of gut microbiota/01_pick_otu/relative-feature.qza
- Supplementary Materials S1: 16s-report of gut microbiota/01_pick_otu/relative-otu.biom
- Supplementary Materials S1: 16s-report of gut microbiota/01_pick_otu/repseq.qza
- Supplementary Materials S1: 16s-report of gut microbiota/01_pick_otu/rep_set.fna
- Supplementary Materials S1: 16s-report of gut microbiota/01_pick_otu/summary/
- Supplementary Materials S1: 16s-report of gut microbiota/01_pick_otu/summary/otu-filter-minfeq-summary.txt
- Supplementary Materials S1: 16s-report of gut microbiota/01_pick_otu/summary/rawotu-summary.txt
- Supplementary Materials S1: 16s-report of gut microbiota/01_pick_otu/summary/sumOTUPerSample.txt
- Supplementary Materials S1: 16s-report of gut microbiota/01_pick_otu/unchim_otus.fa
- Supplementary Materials S1: 16s-report of gut microbiota/02_sequence_statistic/
- Supplementary Materials S1: 16s-report of gut microbiota/02_sequence_statistic/Group_Sample_stats_OTU.pdf
- Supplementary Materials S1: 16s-report of gut microbiota/02_sequence_statistic/Group_Sample_stats_OTU.png
- Supplementary Materials S1: 16s-report of gut microbiota/02_sequence_statistic/reads_length_distribution.txt
- Supplementary Materials S1: 16s-report of gut microbiota/02_sequence_statistic/Sample_stats_OTU.pdf
- Supplementary Materials S1: 16s-report of gut microbiota/02_sequence_statistic/Sample_stats_OTU.png
- Supplementary Materials S1: 16s-report of gut microbiota/02_sequence_statistic/sum_list.csv
- Supplementary Materials S1: 16s-report of gut microbiota/03_diversity-metrics/
- Supplementary Materials S1: 16s-report of gut microbiota/03_diversity-metrics/aligned-rep-seqs.qza
- Supplementary Materials S1: 16s-report of gut microbiota/03_diversity-metrics/alpha/
- Supplementary Materials S1: 16s-report of gut microbiota/03_diversity-metrics/alpha/ace.qza
- Supplementary Materials S1: 16s-report of gut microbiota/03_diversity-metrics/alpha/ace.txt
- Supplementary Materials S1: 16s-report of gut microbiota/03_diversity-metrics/alpha/alpha_div.txt
- Supplementary Materials S1: 16s-report of gut microbiota/03_diversity-metrics/alpha/chao1.qza
- Supplementary Materials S1: 16s-report of gut microbiota/03_diversity-metrics/alpha/chao1.txt
- Supplementary Materials S1: 16s-report of gut microbiota/03_diversity-metrics/alpha/goods_coverage.qza
- Supplementary Materials S1: 16s-report of gut microbiota/03_diversity-metrics/alpha/goods_coverage.txt
- Supplementary Materials S1: 16s-report of gut microbiota/03_diversity-metrics/alpha/shannon.qza
- Supplementary Materials S1: 16s-report of gut microbiota/03_diversity-metrics/alpha/shannon.txt
- Supplementary Materials S1: 16s-report of gut microbiota/03_diversity-metrics/alpha/simpson.qza
- Supplementary Materials S1: 16s-report of gut microbiota/03_diversity-metrics/alpha/simpson.txt
- Supplementary Materials S1: 16s-report of gut microbiota/03_diversity-metrics/alpha_rarefaction/
- Supplementary Materials S1: 16s-report of gut microbiota/03_diversity-metrics/alpha_rarefaction/alpha-rarefaction.qzv
- Supplementary Materials S1: 16s-report of gut microbiota/03_diversity-metrics/alpha_rarefaction/dist/
- Supplementary Materials S1: 16s-report of gut microbiota/03_diversity-metrics/alpha_rarefaction/dist/bundle.js
- Supplementary Materials S1: 16s-report of gut microbiota/03_diversity-metrics/alpha_rarefaction/dist/d3-license.txt
- Supplementary Materials S1: 16s-report of gut microbiota/03_diversity-metrics/alpha_rarefaction/dist/vendor.bundle.js
- Supplementary Materials S1: 16s-report of gut microbiota/03_diversity-metrics/alpha_rarefaction/faith_pd-Groups.jsonp
- Supplementary Materials S1: 16s-report of gut microbiota/03_diversity-metrics/alpha_rarefaction/faith_pd.csv
- Supplementary Materials S1: 16s-report of gut microbiota/03_diversity-metrics/alpha_rarefaction/faith_pd_groups.pdf
- Supplementary Materials S1: 16s-report of gut microbiota/03_diversity-metrics/alpha_rarefaction/faith_pd_groups.png
- Supplementary Materials S1: 16s-report of gut microbiota/03_diversity-metrics/alpha_rarefaction/faith_pd_samples.pdf
- Supplementary Materials S1: 16s-report of gut microbiota/03_diversity-metrics/alpha_rarefaction/faith_pd_samples.png
- Supplementary Materials S1: 16s-report of gut microbiota/03_diversity-metrics/alpha_rarefaction/faith_pd_sample_GroupColor.pdf
- Supplementary Materials S1: 16s-report of gut microbiota/03_diversity-metrics/alpha_rarefaction/faith_pd_sample_GroupColor.png
- Supplementary Materials S1: 16s-report of gut microbiota/03_diversity-metrics/alpha_rarefaction/index.html
- Supplementary Materials S1: 16s-report of gut microbiota/03_diversity-metrics/alpha_rarefaction/observed_otus-Groups.jsonp
- Supplementary Materials S1: 16s-report of gut microbiota/03_diversity-metrics/alpha_rarefaction/observed_otus.csv
- Supplementary Materials S1: 16s-report of gut microbiota/03_diversity-metrics/alpha_rarefaction/observed_otus_rarefaction_groups.pdf
- Supplementary Materials S1: 16s-report of gut microbiota/03_diversity-metrics/alpha_rarefaction/observed_otus_rarefaction_groups.png
- Supplementary Materials S1: 16s-report of gut microbiota/03_diversity-metrics/alpha_rarefaction/observed_otus_rarefaction_samples.pdf
- Supplementary Materials S1: 16s-report of gut microbiota/03_diversity-metrics/alpha_rarefaction/observed_otus_rarefaction_samples.png
- Supplementary Materials S1: 16s-report of gut microbiota/03_diversity-metrics/alpha_rarefaction/observed_otus_rarefaction_sample_GroupColor.pdf
- Supplementary Materials S1: 16s-report of gut microbiota/03_diversity-metrics/alpha_rarefaction/observed_otus_rarefaction_sample_GroupColor.png
- Supplementary Materials S1: 16s-report of gut microbiota/03_diversity-metrics/alpha_rarefaction/q2templateassets/
- Supplementary Materials S1: 16s-report of gut microbiota/03_diversity-metrics/alpha_rarefaction/q2templateassets/css/
- Supplementary Materials S1: 16s-report of gut microbiota/03_diversity-metrics/alpha_rarefaction/q2templateassets/css/base-template.css
- Supplementary Materials S1: 16s-report of gut microbiota/03_diversity-metrics/alpha_rarefaction/q2templateassets/css/bootstrap.min.css
- Supplementary Materials S1: 16s-report of gut microbiota/03_diversity-metrics/alpha_rarefaction/q2templateassets/css/normalize.css
- Supplementary Materials S1: 16s-report of gut microbiota/03_diversity-metrics/alpha_rarefaction/q2templateassets/css/tab-parent.css
- Supplementary Materials S1: 16s-report of gut microbiota/03_diversity-metrics/alpha_rarefaction/q2templateassets/fonts/
- Supplementary Materials S1: 16s-report of gut microbiota/03_diversity-metrics/alpha_rarefaction/q2templateassets/fonts/glyphicons-halflings-regular.eot
- Supplementary Materials S1: 16s-report of gut microbiota/03_diversity-metrics/alpha_rarefaction/q2templateassets/fonts/glyphicons-halflings-regular.svg
- Supplementary Materials S1: 16s-report of gut microbiota/03_diversity-metrics/alpha_rarefaction/q2templateassets/fonts/glyphicons-halflings-regular.ttf
- Supplementary Materials S1: 16s-report of gut microbiota/03_diversity-metrics/alpha_rarefaction/q2templateassets/fonts/glyphicons-halflings-regular.woff
- Supplementary Materials S1: 16s-report of gut microbiota/03_diversity-metrics/alpha_rarefaction/q2templateassets/fonts/glyphicons-halflings-regular.woff2
- Supplementary Materials S1: 16s-report of gut microbiota/03_diversity-metrics/alpha_rarefaction/q2templateassets/img/
- Supplementary Materials S1: 16s-report of gut microbiota/03_diversity-metrics/alpha_rarefaction/q2templateassets/img/qiime2-rect-200.png
- Supplementary Materials S1: 16s-report of gut microbiota/03_diversity-metrics/alpha_rarefaction/q2templateassets/js/
- Supplementary Materials S1: 16s-report of gut microbiota/03_diversity-metrics/alpha_rarefaction/q2templateassets/js/bootstrap.min.js
- Supplementary Materials S1: 16s-report of gut microbiota/03_diversity-metrics/alpha_rarefaction/q2templateassets/js/child.js
- Supplementary Materials S1: 16s-report of gut microbiota/03_diversity-metrics/alpha_rarefaction/q2templateassets/js/jquery-3.2.0.min.js
- Supplementary Materials S1: 16s-report of gut microbiota/03_diversity-metrics/alpha_rarefaction/q2templateassets/js/parent.js
- Supplementary Materials S1: 16s-report of gut microbiota/03_diversity-metrics/alpha_rarefaction/shannon-Groups.jsonp
- Supplementary Materials S1: 16s-report of gut microbiota/03_diversity-metrics/alpha_rarefaction/shannon.csv
- Supplementary Materials S1: 16s-report of gut microbiota/03_diversity-metrics/alpha_rarefaction/shannon_groups.pdf
- Supplementary Materials S1: 16s-report of gut microbiota/03_diversity-metrics/alpha_rarefaction/shannon_groups.png
- Supplementary Materials S1: 16s-report of gut microbiota/03_diversity-metrics/alpha_rarefaction/shannon_samples.pdf
- Supplementary Materials S1: 16s-report of gut microbiota/03_diversity-metrics/alpha_rarefaction/shannon_samples.png
- Supplementary Materials S1: 16s-report of gut microbiota/03_diversity-metrics/alpha_rarefaction/shannon_sample_GroupColor.pdf
- Supplementary Materials S1: 16s-report of gut microbiota/03_diversity-metrics/alpha_rarefaction/shannon_sample_GroupColor.png
- Supplementary Materials S1: 16s-report of gut microbiota/03_diversity-metrics/bray_curtis_dm.txt
- Supplementary Materials S1: 16s-report of gut microbiota/03_diversity-metrics/bray_curtis_emperor/
- Supplementary Materials S1: 16s-report of gut microbiota/03_diversity-metrics/bray_curtis_emperor/css/
- Supplementary Materials S1: 16s-report of gut microbiota/03_diversity-metrics/bray_curtis_emperor/css/emperor.css
- Supplementary Materials S1: 16s-report of gut microbiota/03_diversity-metrics/bray_curtis_emperor/emperor.html
- Supplementary Materials S1: 16s-report of gut microbiota/03_diversity-metrics/bray_curtis_emperor/img/
- Supplementary Materials S1: 16s-report of gut microbiota/03_diversity-metrics/bray_curtis_emperor/img/emperor.png
- Supplementary Materials S1: 16s-report of gut microbiota/03_diversity-metrics/bray_curtis_emperor/img/favicon.ico
- Supplementary Materials S1: 16s-report of gut microbiota/03_diversity-metrics/bray_curtis_emperor/img/pause.png
- Supplementary Materials S1: 16s-report of gut microbiota/03_diversity-metrics/bray_curtis_emperor/img/play.png
- Supplementary Materials S1: 16s-report of gut microbiota/03_diversity-metrics/bray_curtis_emperor/img/reset.png
- Supplementary Materials S1: 16s-report of gut microbiota/03_diversity-metrics/bray_curtis_emperor/index.html
- Supplementary Materials S1: 16s-report of gut microbiota/03_diversity-metrics/bray_curtis_emperor/js/
- Supplementary Materials S1: 16s-report of gut microbiota/03_diversity-metrics/bray_curtis_emperor/js/abc-view-controller.js
- Supplementary Materials S1: 16s-report of gut microbiota/03_diversity-metrics/bray_curtis_emperor/js/animate.js
- Supplementary Materials S1: 16s-report of gut microbiota/03_diversity-metrics/bray_curtis_emperor/js/animations-controller.js
- Supplementary Materials S1: 16s-report of gut microbiota/03_diversity-metrics/bray_curtis_emperor/js/axes-controller.js
- Supplementary Materials S1: 16s-report of gut microbiota/03_diversity-metrics/bray_curtis_emperor/js/color-editor.js
- Supplementary Materials S1: 16s-report of gut microbiota/03_diversity-metrics/bray_curtis_emperor/js/color-view-controller.js
- Supplementary Materials S1: 16s-report of gut microbiota/03_diversity-metrics/bray_curtis_emperor/js/controller.js
- Supplementary Materials S1: 16s-report of gut microbiota/03_diversity-metrics/bray_curtis_emperor/js/draw.js
- Supplementary Materials S1: 16s-report of gut microbiota/03_diversity-metrics/bray_curtis_emperor/js/model.js
- Supplementary Materials S1: 16s-report of gut microbiota/03_diversity-metrics/bray_curtis_emperor/js/multi-model.js
- Supplementary Materials S1: 16s-report of gut microbiota/03_diversity-metrics/bray_curtis_emperor/js/opacity-view-controller.js
- Supplementary Materials S1: 16s-report of gut microbiota/03_diversity-metrics/bray_curtis_emperor/js/scale-editor.js
- Supplementary Materials S1: 16s-report of gut microbiota/03_diversity-metrics/bray_curtis_emperor/js/scale-view-controller.js
- Supplementary Materials S1: 16s-report of gut microbiota/03_diversity-metrics/bray_curtis_emperor/js/sceneplotview3d.js
- Supplementary Materials S1: 16s-report of gut microbiota/03_diversity-metrics/bray_curtis_emperor/js/shape-controller.js
- Supplementary Materials S1: 16s-report of gut microbiota/03_diversity-metrics/bray_curtis_emperor/js/shape-editor.js
- Supplementary Materials S1: 16s-report of gut microbiota/03_diversity-metrics/bray_curtis_emperor/js/shapes.js
- Supplementary Materials S1: 16s-report of gut microbiota/03_diversity-metrics/bray_curtis_emperor/js/trajectory.js
- Supplementary Materials S1: 16s-report of gut microbiota/03_diversity-metrics/bray_curtis_emperor/js/ui-state.js
- Supplementary Materials S1: 16s-report of gut microbiota/03_diversity-metrics/bray_curtis_emperor/js/util.js
- Supplementary Materials S1: 16s-report of gut microbiota/03_diversity-metrics/bray_curtis_emperor/js/view-controller.js
- Supplementary Materials S1: 16s-report of gut microbiota/03_diversity-metrics/bray_curtis_emperor/js/view.js
- Supplementary Materials S1: 16s-report of gut microbiota/03_diversity-metrics/bray_curtis_emperor/js/visibility-controller.js
- Supplementary Materials S1: 16s-report of gut microbiota/03_diversity-metrics/bray_curtis_emperor/q2templateassets/
- Supplementary Materials S1: 16s-report of gut microbiota/03_diversity-metrics/bray_curtis_emperor/q2templateassets/css/
- Supplementary Materials S1: 16s-report of gut microbiota/03_diversity-metrics/bray_curtis_emperor/q2templateassets/css/base-template.css
- Supplementary Materials S1: 16s-report of gut microbiota/03_diversity-metrics/bray_curtis_emperor/q2templateassets/css/bootstrap.min.css
- Supplementary Materials S1: 16s-report of gut microbiota/03_diversity-metrics/bray_curtis_emperor/q2templateassets/css/normalize.css
- Supplementary Materials S1: 16s-report of gut microbiota/03_diversity-metrics/bray_curtis_emperor/q2templateassets/css/tab-parent.css
- Supplementary Materials S1: 16s-report of gut microbiota/03_diversity-metrics/bray_curtis_emperor/q2templateassets/fonts/
- Supplementary Materials S1: 16s-report of gut microbiota/03_diversity-metrics/bray_curtis_emperor/q2templateassets/fonts/glyphicons-halflings-regular.eot
- Supplementary Materials S1: 16s-report of gut microbiota/03_diversity-metrics/bray_curtis_emperor/q2templateassets/fonts/glyphicons-halflings-regular.svg
- Supplementary Materials S1: 16s-report of gut microbiota/03_diversity-metrics/bray_curtis_emperor/q2templateassets/fonts/glyphicons-halflings-regular.ttf
- Supplementary Materials S1: 16s-report of gut microbiota/03_diversity-metrics/bray_curtis_emperor/q2templateassets/fonts/glyphicons-halflings-regular.woff
- Supplementary Materials S1: 16s-report of gut microbiota/03_diversity-metrics/bray_curtis_emperor/q2templateassets/fonts/glyphicons-halflings-regular.woff2
- Supplementary Materials S1: 16s-report of gut microbiota/03_diversity-metrics/bray_curtis_emperor/q2templateassets/img/
- Supplementary Materials S1: 16s-report of gut microbiota/03_diversity-metrics/bray_curtis_emperor/q2templateassets/img/qiime2-rect-200.png
- Supplementary Materials S1: 16s-report of gut microbiota/03_diversity-metrics/bray_curtis_emperor/q2templateassets/js/
- Supplementary Materials S1: 16s-report of gut microbiota/03_diversity-metrics/bray_curtis_emperor/q2templateassets/js/bootstrap.min.js
- Supplementary Materials S1: 16s-report of gut microbiota/03_diversity-metrics/bray_curtis_emperor/q2templateassets/js/child.js
- Supplementary Materials S1: 16s-report of gut microbiota/03_diversity-metrics/bray_curtis_emperor/q2templateassets/js/jquery-3.2.0.min.js
- Supplementary Materials S1: 16s-report of gut microbiota/03_diversity-metrics/bray_curtis_emperor/q2templateassets/js/parent.js
- Supplementary Materials S1: 16s-report of gut microbiota/03_diversity-metrics/bray_curtis_emperor/templates/
- Supplementary Materials S1: 16s-report of gut microbiota/03_diversity-metrics/bray_curtis_emperor/templates/jupyter-template.html
- Supplementary Materials S1: 16s-report of gut microbiota/03_diversity-metrics/bray_curtis_emperor/templates/logic-template.html
- Supplementary Materials S1: 16s-report of gut microbiota/03_diversity-metrics/bray_curtis_emperor/templates/standalone-template.html
- Supplementary Materials S1: 16s-report of gut microbiota/03_diversity-metrics/bray_curtis_emperor/templates/style-template.html
- Supplementary Materials S1: 16s-report of gut microbiota/03_diversity-metrics/bray_curtis_emperor/vendor/
- Supplementary Materials S1: 16s-report of gut microbiota/03_diversity-metrics/bray_curtis_emperor/vendor/css/
- Supplementary Materials S1: 16s-report of gut microbiota/03_diversity-metrics/bray_curtis_emperor/vendor/css/chosen-sprite.png
- Supplementary Materials S1: 16s-report of gut microbiota/03_diversity-metrics/bray_curtis_emperor/vendor/css/chosen-sprite@2x.png
- Supplementary Materials S1: 16s-report of gut microbiota/03_diversity-metrics/bray_curtis_emperor/vendor/css/chosen.min.css
- Supplementary Materials S1: 16s-report of gut microbiota/03_diversity-metrics/bray_curtis_emperor/vendor/css/font/
- Supplementary Materials S1: 16s-report of gut microbiota/03_diversity-metrics/bray_curtis_emperor/vendor/css/font/context-menu-icons.eot
- Supplementary Materials S1: 16s-report of gut microbiota/03_diversity-metrics/bray_curtis_emperor/vendor/css/font/context-menu-icons.ttf
- Supplementary Materials S1: 16s-report of gut microbiota/03_diversity-metrics/bray_curtis_emperor/vendor/css/font/context-menu-icons.woff
- Supplementary Materials S1: 16s-report of gut microbiota/03_diversity-metrics/bray_curtis_emperor/vendor/css/font/context-menu-icons.woff2
- Supplementary Materials S1: 16s-report of gut microbiota/03_diversity-metrics/bray_curtis_emperor/vendor/css/images/
- Supplementary Materials S1: 16s-report of gut microbiota/03_diversity-metrics/bray_curtis_emperor/vendor/css/images/ui-bg_glass_55_fbf9ee_1x400.png
- Supplementary Materials S1: 16s-report of gut microbiota/03_diversity-metrics/bray_curtis_emperor/vendor/css/images/ui-bg_glass_65_ffffff_1x400.png
- Supplementary Materials S1: 16s-report of gut microbiota/03_diversity-metrics/bray_curtis_emperor/vendor/css/images/ui-bg_glass_75_dadada_1x400.png
- Supplementary Materials S1: 16s-report of gut microbiota/03_diversity-metrics/bray_curtis_emperor/vendor/css/images/ui-bg_glass_75_e6e6e6_1x400.png
- Supplementary Materials S1: 16s-report of gut microbiota/03_diversity-metrics/bray_curtis_emperor/vendor/css/images/ui-bg_glass_95_fef1ec_1x400.png
- Supplementary Materials S1: 16s-report of gut microbiota/03_diversity-metrics/bray_curtis_emperor/vendor/css/images/ui-bg_highlight-soft_75_cccccc_1x100.png
- Supplementary Materials S1: 16s-report of gut microbiota/03_diversity-metrics/bray_curtis_emperor/vendor/css/images/ui-bg_highlight-soft_75_ffe45c_1x100.png
- Supplementary Materials S1: 16s-report of gut microbiota/03_diversity-metrics/bray_curtis_emperor/vendor/css/images/ui-icons_222222_256x240.png
- Supplementary Materials S1: 16s-report of gut microbiota/03_diversity-metrics/bray_curtis_emperor/vendor/css/images/ui-icons_2e83ff_256x240.png
- Supplementary Materials S1: 16s-report of gut microbiota/03_diversity-metrics/bray_curtis_emperor/vendor/css/images/ui-icons_454545_256x240.png
- Supplementary Materials S1: 16s-report of gut microbiota/03_diversity-metrics/bray_curtis_emperor/vendor/css/images/ui-icons_888888_256x240.png
- Supplementary Materials S1: 16s-report of gut microbiota/03_diversity-metrics/bray_curtis_emperor/vendor/css/images/ui-icons_cd0a0a_256x240.png
- Supplementary Materials S1: 16s-report of gut microbiota/03_diversity-metrics/bray_curtis_emperor/vendor/css/jquery-ui.min.css
- Supplementary Materials S1: 16s-report of gut microbiota/03_diversity-metrics/bray_curtis_emperor/vendor/css/jquery.contextMenu.min.css
- Supplementary Materials S1: 16s-report of gut microbiota/03_diversity-metrics/bray_curtis_emperor/vendor/css/slick.grid.min.css
- Supplementary Materials S1: 16s-report of gut microbiota/03_diversity-metrics/bray_curtis_emperor/vendor/css/spectrum.min.css
- Supplementary Materials S1: 16s-report of gut microbiota/03_diversity-metrics/bray_curtis_emperor/vendor/js/
- Supplementary Materials S1: 16s-report of gut microbiota/03_diversity-metrics/bray_curtis_emperor/vendor/js/Blob.js
- Supplementary Materials S1: 16s-report of gut microbiota/03_diversity-metrics/bray_curtis_emperor/vendor/js/canvas-toBlob.js
- Supplementary Materials S1: 16s-report of gut microbiota/03_diversity-metrics/bray_curtis_emperor/vendor/js/chosen.jquery.min.js
- Supplementary Materials S1: 16s-report of gut microbiota/03_diversity-metrics/bray_curtis_emperor/vendor/js/chroma.min.js
- Supplementary Materials S1: 16s-report of gut microbiota/03_diversity-metrics/bray_curtis_emperor/vendor/js/d3.min.js
- Supplementary Materials S1: 16s-report of gut microbiota/03_diversity-metrics/bray_curtis_emperor/vendor/js/FileSaver.min.js
- Supplementary Materials S1: 16s-report of gut microbiota/03_diversity-metrics/bray_curtis_emperor/vendor/js/jquery-2.1.4.min.js
- Supplementary Materials S1: 16s-report of gut microbiota/03_diversity-metrics/bray_curtis_emperor/vendor/js/jquery-ui.min.js
- Supplementary Materials S1: 16s-report of gut microbiota/03_diversity-metrics/bray_curtis_emperor/vendor/js/jquery.contextMenu.min.js
- Supplementary Materials S1: 16s-report of gut microbiota/03_diversity-metrics/bray_curtis_emperor/vendor/js/jquery.event.drag-2.2.min.js
- Supplementary Materials S1: 16s-report of gut microbiota/03_diversity-metrics/bray_curtis_emperor/vendor/js/jquery.ui.position.min.js
- Supplementary Materials S1: 16s-report of gut microbiota/03_diversity-metrics/bray_curtis_emperor/vendor/js/require-2.1.22.min.js
- Supplementary Materials S1: 16s-report of gut microbiota/03_diversity-metrics/bray_curtis_emperor/vendor/js/slick.core.min.js
- Supplementary Materials S1: 16s-report of gut microbiota/03_diversity-metrics/bray_curtis_emperor/vendor/js/slick.dataview.min.js
- Supplementary Materials S1: 16s-report of gut microbiota/03_diversity-metrics/bray_curtis_emperor/vendor/js/slick.editors.min.js
- Supplementary Materials S1: 16s-report of gut microbiota/03_diversity-metrics/bray_curtis_emperor/vendor/js/slick.formatters.min.js
- Supplementary Materials S1: 16s-report of gut microbiota/03_diversity-metrics/bray_curtis_emperor/vendor/js/slick.grid.min.js
- Supplementary Materials S1: 16s-report of gut microbiota/03_diversity-metrics/bray_curtis_emperor/vendor/js/spectrum.min.js
- Supplementary Materials S1: 16s-report of gut microbiota/03_diversity-metrics/bray_curtis_emperor/vendor/js/three.js-plugins/
- Supplementary Materials S1: 16s-report of gut microbiota/03_diversity-metrics/bray_curtis_emperor/vendor/js/three.js-plugins/CanvasRenderer.js
- Supplementary Materials S1: 16s-report of gut microbiota/03_diversity-metrics/bray_curtis_emperor/vendor/js/three.js-plugins/OrbitControls.js
- Supplementary Materials S1: 16s-report of gut microbiota/03_diversity-metrics/bray_curtis_emperor/vendor/js/three.js-plugins/Projector.js
- Supplementary Materials S1: 16s-report of gut microbiota/03_diversity-metrics/bray_curtis_emperor/vendor/js/three.js-plugins/SelectionBox.js
- Supplementary Materials S1: 16s-report of gut microbiota/03_diversity-metrics/bray_curtis_emperor/vendor/js/three.js-plugins/SelectionHelper.js
- Supplementary Materials S1: 16s-report of gut microbiota/03_diversity-metrics/bray_curtis_emperor/vendor/js/three.js-plugins/SVGRenderer.js
- Supplementary Materials S1: 16s-report of gut microbiota/03_diversity-metrics/bray_curtis_emperor/vendor/js/three.min.js
- Supplementary Materials S1: 16s-report of gut microbiota/03_diversity-metrics/bray_curtis_emperor/vendor/js/underscore-min.js
- Supplementary Materials S1: 16s-report of gut microbiota/03_diversity-metrics/bray_curtis_pc.txt
- Supplementary Materials S1: 16s-report of gut microbiota/03_diversity-metrics/core-metrics-results/
- Supplementary Materials S1: 16s-report of gut microbiota/03_diversity-metrics/core-metrics-results/bray_curtis_distance_matrix.qza
- Supplementary Materials S1: 16s-report of gut microbiota/03_diversity-metrics/core-metrics-results/bray_curtis_emperor.qzv
- Supplementary Materials S1: 16s-report of gut microbiota/03_diversity-metrics/core-metrics-results/bray_curtis_pcoa_results.qza
- Supplementary Materials S1: 16s-report of gut microbiota/03_diversity-metrics/core-metrics-results/evenness_vector.qza
- Supplementary Materials S1: 16s-report of gut microbiota/03_diversity-metrics/core-metrics-results/faith_pd_vector.qza
- Supplementary Materials S1: 16s-report of gut microbiota/03_diversity-metrics/core-metrics-results/jaccard_distance_matrix.qza
- Supplementary Materials S1: 16s-report of gut microbiota/03_diversity-metrics/core-metrics-results/jaccard_emperor.qzv
- Supplementary Materials S1: 16s-report of gut microbiota/03_diversity-metrics/core-metrics-results/jaccard_pcoa_results.qza
- Supplementary Materials S1: 16s-report of gut microbiota/03_diversity-metrics/core-metrics-results/observed_features_vector.qza
- Supplementary Materials S1: 16s-report of gut microbiota/03_diversity-metrics/core-metrics-results/rarefied_table.qza
- Supplementary Materials S1: 16s-report of gut microbiota/03_diversity-metrics/core-metrics-results/shannon_vector.qza
- Supplementary Materials S1: 16s-report of gut microbiota/03_diversity-metrics/core-metrics-results/unweighted_unifrac_distance_matrix.qza
- Supplementary Materials S1: 16s-report of gut microbiota/03_diversity-metrics/core-metrics-results/unweighted_unifrac_emperor.qzv
- Supplementary Materials S1: 16s-report of gut microbiota/03_diversity-metrics/core-metrics-results/unweighted_unifrac_pcoa_results.qza
- Supplementary Materials S1: 16s-report of gut microbiota/03_diversity-metrics/core-metrics-results/weighted_unifrac_distance_matrix.qza
- Supplementary Materials S1: 16s-report of gut microbiota/03_diversity-metrics/core-metrics-results/weighted_unifrac_emperor.qzv
- Supplementary Materials S1: 16s-report of gut microbiota/03_diversity-metrics/core-metrics-results/weighted_unifrac_pcoa_results.qza
- Supplementary Materials S1: 16s-report of gut microbiota/03_diversity-metrics/jaccard_emperor/
- Supplementary Materials S1: 16s-report of gut microbiota/03_diversity-metrics/jaccard_emperor/css/
- Supplementary Materials S1: 16s-report of gut microbiota/03_diversity-metrics/jaccard_emperor/css/emperor.css
- Supplementary Materials S1: 16s-report of gut microbiota/03_diversity-metrics/jaccard_emperor/emperor.html
- Supplementary Materials S1: 16s-report of gut microbiota/03_diversity-metrics/jaccard_emperor/img/
- Supplementary Materials S1: 16s-report of gut microbiota/03_diversity-metrics/jaccard_emperor/img/emperor.png
- Supplementary Materials S1: 16s-report of gut microbiota/03_diversity-metrics/jaccard_emperor/img/favicon.ico
- Supplementary Materials S1: 16s-report of gut microbiota/03_diversity-metrics/jaccard_emperor/img/pause.png
- Supplementary Materials S1: 16s-report of gut microbiota/03_diversity-metrics/jaccard_emperor/img/play.png
- Supplementary Materials S1: 16s-report of gut microbiota/03_diversity-metrics/jaccard_emperor/img/reset.png
- Supplementary Materials S1: 16s-report of gut microbiota/03_diversity-metrics/jaccard_emperor/index.html
- Supplementary Materials S1: 16s-report of gut microbiota/03_diversity-metrics/jaccard_emperor/js/
- Supplementary Materials S1: 16s-report of gut microbiota/03_diversity-metrics/jaccard_emperor/js/abc-view-controller.js
- Supplementary Materials S1: 16s-report of gut microbiota/03_diversity-metrics/jaccard_emperor/js/animate.js
- Supplementary Materials S1: 16s-report of gut microbiota/03_diversity-metrics/jaccard_emperor/js/animations-controller.js
- Supplementary Materials S1: 16s-report of gut microbiota/03_diversity-metrics/jaccard_emperor/js/axes-controller.js
- Supplementary Materials S1: 16s-report of gut microbiota/03_diversity-metrics/jaccard_emperor/js/color-editor.js
- Supplementary Materials S1: 16s-report of gut microbiota/03_diversity-metrics/jaccard_emperor/js/color-view-controller.js
- Supplementary Materials S1: 16s-report of gut microbiota/03_diversity-metrics/jaccard_emperor/js/controller.js
- Supplementary Materials S1: 16s-report of gut microbiota/03_diversity-metrics/jaccard_emperor/js/draw.js
- Supplementary Materials S1: 16s-report of gut microbiota/03_diversity-metrics/jaccard_emperor/js/model.js
- Supplementary Materials S1: 16s-report of gut microbiota/03_diversity-metrics/jaccard_emperor/js/multi-model.js
- Supplementary Materials S1: 16s-report of gut microbiota/03_diversity-metrics/jaccard_emperor/js/opacity-view-controller.js
- Supplementary Materials S1: 16s-report of gut microbiota/03_diversity-metrics/jaccard_emperor/js/scale-editor.js
- Supplementary Materials S1: 16s-report of gut microbiota/03_diversity-metrics/jaccard_emperor/js/scale-view-controller.js
- Supplementary Materials S1: 16s-report of gut microbiota/03_diversity-metrics/jaccard_emperor/js/sceneplotview3d.js
- Supplementary Materials S1: 16s-report of gut microbiota/03_diversity-metrics/jaccard_emperor/js/shape-controller.js
- Supplementary Materials S1: 16s-report of gut microbiota/03_diversity-metrics/jaccard_emperor/js/shape-editor.js
- Supplementary Materials S1: 16s-report of gut microbiota/03_diversity-metrics/jaccard_emperor/js/shapes.js
- Supplementary Materials S1: 16s-report of gut microbiota/03_diversity-metrics/jaccard_emperor/js/trajectory.js
- Supplementary Materials S1: 16s-report of gut microbiota/03_diversity-metrics/jaccard_emperor/js/ui-state.js
- Supplementary Materials S1: 16s-report of gut microbiota/03_diversity-metrics/jaccard_emperor/js/util.js
- Supplementary Materials S1: 16s-report of gut microbiota/03_diversity-metrics/jaccard_emperor/js/view-controller.js
- Supplementary Materials S1: 16s-report of gut microbiota/03_diversity-metrics/jaccard_emperor/js/view.js
- Supplementary Materials S1: 16s-report of gut microbiota/03_diversity-metrics/jaccard_emperor/js/visibility-controller.js
- Supplementary Materials S1: 16s-report of gut microbiota/03_diversity-metrics/jaccard_emperor/q2templateassets/
- Supplementary Materials S1: 16s-report of gut microbiota/03_diversity-metrics/jaccard_emperor/q2templateassets/css/
- Supplementary Materials S1: 16s-report of gut microbiota/03_diversity-metrics/jaccard_emperor/q2templateassets/css/base-template.css
- Supplementary Materials S1: 16s-report of gut microbiota/03_diversity-metrics/jaccard_emperor/q2templateassets/css/bootstrap.min.css
- Supplementary Materials S1: 16s-report of gut microbiota/03_diversity-metrics/jaccard_emperor/q2templateassets/css/normalize.css
- Supplementary Materials S1: 16s-report of gut microbiota/03_diversity-metrics/jaccard_emperor/q2templateassets/css/tab-parent.css
- Supplementary Materials S1: 16s-report of gut microbiota/03_diversity-metrics/jaccard_emperor/q2templateassets/fonts/
- Supplementary Materials S1: 16s-report of gut microbiota/03_diversity-metrics/jaccard_emperor/q2templateassets/fonts/glyphicons-halflings-regular.eot
- Supplementary Materials S1: 16s-report of gut microbiota/03_diversity-metrics/jaccard_emperor/q2templateassets/fonts/glyphicons-halflings-regular.svg
- Supplementary Materials S1: 16s-report of gut microbiota/03_diversity-metrics/jaccard_emperor/q2templateassets/fonts/glyphicons-halflings-regular.ttf
- Supplementary Materials S1: 16s-report of gut microbiota/03_diversity-metrics/jaccard_emperor/q2templateassets/fonts/glyphicons-halflings-regular.woff
- Supplementary Materials S1: 16s-report of gut microbiota/03_diversity-metrics/jaccard_emperor/q2templateassets/fonts/glyphicons-halflings-regular.woff2
- Supplementary Materials S1: 16s-report of gut microbiota/03_diversity-metrics/jaccard_emperor/q2templateassets/img/
- Supplementary Materials S1: 16s-report of gut microbiota/03_diversity-metrics/jaccard_emperor/q2templateassets/img/qiime2-rect-200.png
- Supplementary Materials S1: 16s-report of gut microbiota/03_diversity-metrics/jaccard_emperor/q2templateassets/js/
- Supplementary Materials S1: 16s-report of gut microbiota/03_diversity-metrics/jaccard_emperor/q2templateassets/js/bootstrap.min.js
- Supplementary Materials S1: 16s-report of gut microbiota/03_diversity-metrics/jaccard_emperor/q2templateassets/js/child.js
- Supplementary Materials S1: 16s-report of gut microbiota/03_diversity-metrics/jaccard_emperor/q2templateassets/js/jquery-3.2.0.min.js
- Supplementary Materials S1: 16s-report of gut microbiota/03_diversity-metrics/jaccard_emperor/q2templateassets/js/parent.js
- Supplementary Materials S1: 16s-report of gut microbiota/03_diversity-metrics/jaccard_emperor/templates/
- Supplementary Materials S1: 16s-report of gut microbiota/03_diversity-metrics/jaccard_emperor/templates/jupyter-template.html
- Supplementary Materials S1: 16s-report of gut microbiota/03_diversity-metrics/jaccard_emperor/templates/logic-template.html
- Supplementary Materials S1: 16s-report of gut microbiota/03_diversity-metrics/jaccard_emperor/templates/standalone-template.html
- Supplementary Materials S1: 16s-report of gut microbiota/03_diversity-metrics/jaccard_emperor/templates/style-template.html
- Supplementary Materials S1: 16s-report of gut microbiota/03_diversity-metrics/jaccard_emperor/vendor/
- Supplementary Materials S1: 16s-report of gut microbiota/03_diversity-metrics/jaccard_emperor/vendor/css/
- Supplementary Materials S1: 16s-report of gut microbiota/03_diversity-metrics/jaccard_emperor/vendor/css/chosen-sprite.png
- Supplementary Materials S1: 16s-report of gut microbiota/03_diversity-metrics/jaccard_emperor/vendor/css/chosen-sprite@2x.png
- Supplementary Materials S1: 16s-report of gut microbiota/03_diversity-metrics/jaccard_emperor/vendor/css/chosen.min.css
- Supplementary Materials S1: 16s-report of gut microbiota/03_diversity-metrics/jaccard_emperor/vendor/css/font/
[truncated: 2,795 more entries]
