# Supplementary material for: Vitamin D Modified DSS-Induced Colitis in Mice via STING Signaling Pathway
Source: Biology (Basel). 2025 Jun 18;14(6):715. doi: 10.3390/biology14060715 (PMC12190092; doi:10.3390/biology14060715)
Supplement: Supplementary file 1 [file biology-14-00715-s001.zip › Supplementary Materials S1: 16s-report of gut microbiota/01_pick_otu/gg_13-8-rep.uc]

H	11475	253	99.2	+	0	0	501I253M626I	7c55c46e606702987204ab366ebe5f87	564140
H	25211	252	99.6	+	0	0	524I252M623I	2afd2fb8c329840fb5a30c6f923b3052	315147
H	30374	252	99.6	+	0	0	529I252M617I	2e789b446c4a606f8660be435cfa209c	275631
H	31185	252	99.6	+	0	0	516I252M625I	4bbaeaf1de8ef4a44c0a61bfe6ee7c4b	270707
H	24270	253	99.6	+	0	0	527I253M604I	9804a7186bcb07a326b330c1b07f90f8	321972
H	39826	252	99.6	+	0	0	533I252M623I	8989d30cfd5ede076a55b8e408cbe3e0	199118
H	419	252	98.4	+	0	0	527I252M717I	0e004326b87227bbb6f62e4004f429cc	1106101
H	68574	254	99.6	+	0	0	525I254M710I	97f8a6f31d8f2832e782803eac0c2cbd	3013444
H	24307	252	99.2	+	0	0	533I252M623I	4ec6e8261a4c728ea9f345cf5d9a3e3a	321735
H	17900	252	99.2	+	0	0	512I252M602I	9f823fd2ad1e4781eeb1629806ce98aa	463233
H	2975	253	99.6	+	0	0	515I253M724I	1b147df813ee4ef909863a656043dee8	839200
H	25211	252	99.2	+	0	0	524I252M623I	3b34249dfc642e6d791dbb2ea9962251	315147
H	39856	252	99.6	+	0	0	524I252M621I	da8eb1ec1a31c085745d8119d133de90	198964
H	58646	252	99.6	+	0	0	531I252M622I	a56ebb9513b677a774c0375c49947a7b	1802717
H	58044	253	97.2	+	0	0	500I253M694I	0d03f40c60e4033b7d748e7d0641946a	1726408
H	17602	253	99.6	+	0	0	491I253M615I	3c960da05cd4434d48d3cd0eeae747f3	509452
H	27173	253	99.6	+	0	0	526I253M620I	1b5df9460fed5e593d5815d08bf8196a	301149
H	43510	252	99.6	+	0	0	527I252M622I	5dd5f0f22d193674397939ea6115f1c0	179548
H	32742	252	98.8	+	0	0	533I252M621I	35bd580523a52b125e10b2be00740f1a	261177
H	31276	252	99.6	+	0	0	524I252M619I	1d44d63065c9182a1612a11f6a777d2e	270158
H	42398	252	99.6	+	0	0	528I252M623I	b10c9bd0a3c10a61f205111ce482c0f4	185550
H	22841	253	99.6	+	0	0	535I253M622I	5374e99938282c17f1ff04b136a3a349	332364
H	41085	252	99.6	+	0	0	529I252M621I	8823a697359ff05297caf1e6748e58b7	192494
H	47350	253	99.2	+	0	0	487I253M598I	9a45f47404a6411e9afc10fbbafa450f	148722
H	53996	252	99.6	+	0	0	505I252M732I	0aa3357b4ce184ab8d8779772e42bb63	45363
H	32224	253	99.6	+	0	0	535I253M618I	7e39d09b36beae2a29eff5895b2c96d5	264325
H	32153	252	99.6	+	0	0	531I252M613I	9b90e9baaf8bccceb2ccd3e5ae3955d8	264734
H	32913	253	99.6	+	0	0	520I253M624I	3159ba9e8ee213790fac56e2799bf94b	260140
H	36653	252	99.6	+	0	0	518I252M711I	da572ab854a7f643301138f5f0378b69	230759
H	35728	253	99.6	+	0	0	508I253M722I	bbe3a9e4fe24ec2db0efe62c037e0185	239562
H	43255	253	99.6	+	0	0	520I253M616I	787a11f00caba2712bd70dcc8e5f7c1c	180869
H	93545	253	99.6	+	0	0	532I253M712I	c9f4ea3a2e482a444e661a0003a67ab2	4449524
H	28952	252	99.6	+	0	0	526I252M623I	c10f263e2d68689736c5c8c0242943ff	290178
H	22922	252	99.6	+	0	0	532I252M624I	68ddc8ecd1cc06598d3eb1262f091fbe	331772
H	43007	253	99.6	+	0	0	494I253M588I	d557d83e564a8704f3a3842803f88aa5	182176
H	57673	253	99.6	+	0	0	536I253M728I	8911455f60c7e4bbab8b776c375da389	1684221
H	76292	253	99.6	+	0	0	508I253M721I	0013b8c60f1e6d2e2ec1db5b3e145d68	3998912
H	41048	252	99.6	+	0	0	510I252M625I	c976258ff98638af8e2568e15693b288	192712
H	30782	252	99.6	+	0	0	527I252M623I	044eab1b4d70d423b059be053926ebf5	273208
H	40233	253	99.6	+	0	0	527I253M619I	940a917b29e72993deec479f294c9068	196947
H	15131	253	99.6	+	0	0	486I253M619I	0b1df5ee7c03230ba2b9161821bcae3a	535601
H	32426	253	99.6	+	0	0	516I253M622I	c822aa6535827c0c462e1d79a86ee4e8	263138
H	40093	252	99.6	+	0	0	528I252M623I	ae48c26e964ee4bd8101afb28f8007af	197623
H	32164	252	99.2	+	0	0	528I252M621I	0b732399f81fe103f7b698f352eb1183	264657
H	41140	253	99.6	+	0	0	527I253M593I	fa9c2ee4966d4bc8009f5d72c2e6b1b3	192222
H	28921	253	98.0	+	0	0	508I253M619I	225c34c8303a8f03cec3abf60585b1aa	290338
H	31344	253	98.4	+	0	0	504I253M619I	0086e4690f8cf5f06143764000b9edb6	269716
H	42398	252	99.2	+	0	0	528I252M623I	47f00a7a69cdbd1967b93db5c692dddb	185550
H	2975	253	99.6	+	0	0	515I253M724I	85cee52560142a7f3eefc776613cd741	839200
H	30188	253	99.2	+	0	0	504I253M624I	036b5fcee3b63df5f56033614850926e	276762
H	32135	253	99.6	+	0	0	504I253M623I	97ad5490477c4419d52cb38a3ef70400	264823
H	43125	252	99.6	+	0	0	529I252M623I	bf0da67aaaaab26b3a211518a697fcba	181605
H	45419	253	99.6	+	0	0	499I253M709I	918fd319bfc25aa5ff3584dc437e8abb	164071
H	30800	253	99.6	+	0	0	516I253M627I	0e75e31361c6a68f712cd017bcc0d999	273100
H	26200	253	99.6	+	0	0	494I253M624I	7f1ca51016a8ec33e2b348805cd0c26a	308042
H	40145	252	99.6	+	0	0	528I252M623I	212f02984f0f74bd7cefa3fd504b4317	197344
H	18117	253	99.6	+	0	0	530I253M718I	9955eb1dfcd3dbd8a92f1df8e1f23bf3	437137
H	21439	252	99.6	+	0	0	505I252M617I	f2291469d1f7545a754569b01e09a581	342504
H	31217	253	99.6	+	0	0	527I253M626I	c7a033df37d7de20f4ebc4e97f4ec8af	270519
H	21880	252	99.6	+	0	0	525I252M621I	1a4826880ac39b853327006aa7c54289	339156
H	59219	252	99.6	+	0	0	518I252M715I	910d225f559283f9406682f4b06e50a4	1871227
H	218	253	97.6	+	0	0	531I253M724I	47201c4424a34596ecdbb62fe9b02555	1108599
H	32377	253	99.6	+	0	0	529I253M623I	049ce30f326edc2667f2c1510d1cd1d1	263390
H	19641	252	99.6	+	0	0	533I252M623I	13daf552a482f09b6277654d126dc3ec	355746
H	19641	252	99.2	+	0	0	533I252M623I	771eb7748c9fbbe540f9a16d3db82529	355746
H	68574	254	99.6	+	0	0	525I254M710I	862316d8a8ae3eb8c8d2c3b3e9d5cce3	3013444
H	32164	252	99.6	+	0	0	528I252M621I	d0c6acc494cd5b8a1385a30aad48f79d	264657
H	86599	253	99.6	+	0	0	512I253M764I	410c99b613ff486d5b89c50e45bb6585	4376828
H	19077	253	99.6	+	0	0	526I253M605I	a379a953366084ec18467c3415232dc9	364029
H	26019	252	99.6	+	0	0	530I252M620I	792f9cd6621cfef35e15f6a7e57db1bc	309363
H	8336	252	99.2	+	0	0	518I252M600I	d33fbd1961e2f7093f24c3afe9ab1ff6	587933
H	31702	253	99.6	+	0	0	526I253M619I	03bc8fe32c03ecc467d5df87ca2a6afb	267739
H	24188	253	99.6	+	0	0	516I253M622I	38f5f08e14483a85eeea143b408aff95	322585
H	36615	252	99.2	+	0	0	478I252M750I	ff8ed9e5ee51ecffbe52e2185b9d5b5c	231510
H	89440	253	99.6	+	0	0	493I253M692I	973ef21bc2ead0c3617252881d695692	4406684
H	27780	253	99.6	+	0	0	513I253M601I	c1f2ccdfa6e3f61ee37b12498c9a7756	297529
H	36545	253	99.6	+	0	0	367I253M717I	f28efcb4d5cf014f8e84d199b58e075c	232570
H	32041	253	99.6	+	0	0	518I253M622I	e1a487ece7b6df65d30e99f0fa3d8787	265483
H	25211	252	99.6	+	0	0	524I252M623I	7348d6acf10028899e24dc08fb36301b	315147
H	30188	253	98.8	+	0	0	504I253M624I	8c549413942766f09c423af7948aff84	276762
H	41085	252	99.2	+	0	0	529I252M621I	efb2a8b321220a2701c3cd33f856b40a	192494
H	96487	253	99.6	+	0	0	507I253M722I	2cc81fd6964e041acce06f39b171f353	4480176
H	28153	252	99.6	+	0	0	524I252M622I	d251dc0e4b2f1005936d241d395c3eb2	295188
H	33230	253	99.6	+	0	0	515I253M616I	eeb27c660ad4fe27a553ecb5b06b9277	258232
H	95942	253	99.6	+	0	0	507I253M724I	b68d7458b01a24de29dd46b122363d0a	4474844
H	44759	253	99.6	+	0	0	517I253M710I	50c1a280905e21fbaeeb66c807e79f0d	171718
H	13431	252	99.6	+	0	0	537I252M579I	e37f10fa9010072dd5bdcf5c3570a62f	548587
H	39916	252	99.6	+	0	0	526I252M623I	31ed9135087f4df019d836db9e140122	198644
H	8948	253	99.6	+	0	0	517I253M617I	f4f828978bdeceb7c170226f4c77fc5a	583500
H	28523	253	98.4	+	0	0	516I253M623I	50318f1865512e764f45a81d7ec9bd15	292643
H	44915	253	98.4	+	0	0	402I253M666I	3c93e1e677f00ab2a934104d4e02888a	169901
H	44223	252	99.2	+	0	0	528I252M623I	0247751eb7dd86ec223dc4607712d13d	175646
H	36491	252	99.6	+	0	0	433I252M715I	aab5beb350f887eb06cc94ad72fe4b7a	233435
H	18721	253	99.6	+	0	0	482I253M603I	9d9ac67e3cec68504b7df4449b45a6ed	370287
H	82845	253	99.2	+	0	0	506I253M729I	c03281e785175877d504bc4b53831db5	4336940
H	19165	253	99.6	+	0	0	515I253M612I	07accace94517a84e2d1db50948927e5	362539
H	42816	253	99.6	+	0	0	526I253M619I	fa9e4be1327cb2625f795b9621766eb6	183162
H	82846	253	97.6	+	0	0	526I23MI230M714I	aa15b43fff889393018e378c9fe593f9	4336943
H	19998	252	99.6	+	0	0	529I252M619I	a4dc7423249cde794a15ef5a81019ed2	353012
H	5064	253	98.8	+	0	0	531I253M726I	0abaa2fb6c546fbb1782960217e01471	772972
H	22841	253	99.6	+	0	0	535I253M622I	e41ea435c7add856d118b5dea71c97df	332364
H	61564	253	99.6	+	0	0	508I253M710I	4a5862a0ec7f1b8f46ae0ae0a1a2f47c	1136443
H	52020	253	99.2	+	0	0	495I253M696I	657abb228c560eedec0b7225920201e1	97263
H	24542	252	99.6	+	0	0	528I252M620I	47818b24175888a2bafa4f6d7e1ab722	320123
H	76073	253	99.2	+	0	0	525I253M724I	5c247f4c4548785d8f171a5a772b9378	1104817
H	30960	253	99.6	+	0	0	516I253M623I	a0b23a9c2578d64ef085c1da23ee22df	272184
H	73890	253	99.6	+	0	0	514I253M749I	c426e31969d7ebe3282b7a51f8480875	3694603
H	31379	253	99.6	+	0	0	501I253M620I	754137eb8823f2ee97b26632be81037c	269532
H	19165	253	99.2	+	0	0	515I253M612I	d71ba9bc384c4773d6e5b3bbf914b589	362539
H	25486	253	99.6	+	0	0	516I253M624I	9b5314f43a49434535b05d30b7d8017d	313044
H	96089	253	99.6	+	0	0	517I253M726I	a28eed336ec6343deae46597de8ee4f6	4476330
H	46187	253	98.4	+	0	0	503I253M693I	f16c6b0fab7cb18c1537ed9194939f1a	157573
H	31855	253	99.6	+	0	0	506I253M623I	d146ef7ef621515789af916eb4eb3fb3	266726
H	71703	253	99.6	+	0	0	504I253M607I	389b2737c30f7f859373a4b0436c9989	779847
H	62071	252	98.8	+	0	0	533I252M716I	c34d9da2196c52489bc4d21f96028b0b	2212505
H	15213	253	99.6	+	0	0	495I253M619I	65840dbe37bdee1c19a7821176475012	534926
H	36464	253	99.6	+	0	0	517I253M730I	a73af8b3ee985ad0cdf3a7a15776b25d	233817
H	25966	253	99.6	+	0	0	526I253M619I	04a4d54617e6b7b9098c1c53b09a424a	309801
H	18885	253	99.6	+	0	0	482I253M603I	de3b836cf45b4de563b0a440e947c23d	367433
H	37808	252	99.6	+	0	0	533I252M625I	054cd9efb4ed7075321215ab5379c8c5	219064
H	19026	253	99.6	+	0	0	505I253M605I	5054b2f55904fb0569e33fed2c9d4aed	364926
H	20391	253	99.6	+	0	0	505I253M599I	0d005bb81ba4275c069d13b08f03211e	350277
H	31904	252	98.0	+	0	0	433I252M696I	350add98ec41635459554fda4b95a450	266478
H	17876	253	99.2	+	0	0	503I253M599I	beef9cfb12919a80c7c32f65425bbaab	465433
H	44017	253	99.6	+	0	0	541I253M632I	8e9766dacdead7841bc1c41b47e12be9	176868
H	26099	253	99.2	+	0	0	353I253M720I	8bc43f2503627578b1158ecd9a2c1d29	308734
H	22841	253	99.2	+	0	0	535I253M622I	de67da11024ba2f3b6477849d0f34812	332364
H	23075	252	98.8	+	0	0	534I252M624I	9f66fc1a30d358a90d9ca7b037d45132	330772
H	40513	253	98.4	+	0	0	513I253M618I	f904d425d6f065c4e0c70d0598ecf1d2	195429
H	23075	252	99.2	+	0	0	534I252M624I	277eaab7d536501c70eb475b685e6872	330772
H	26475	253	99.6	+	0	0	511I253M595I	f6aeb815bb31f5c00016b98d11754caa	305946
H	18993	253	99.6	+	0	0	526I253M605I	e4c9876d42fadc092672281c7853c54c	365496
H	40149	254	99.6	+	0	0	515I254M616I	00a060d8e7d7dfcce8c98bc0d3e1fc7a	197331
H	63778	253	98.8	+	0	0	498I253M718I	63c650df30dde6ea90758d269325d53d	1106006
H	61711	253	99.6	+	0	0	489I253M604I	824d08e2ed332e51394a9f4f7c25e419	665703
H	40093	252	99.2	+	0	0	528I252M623I	26d82e332584c07cb5ebe4b1b7417772	197623
H	63520	253	99.2	+	0	0	520I253M718I	cbbfeb91b1ee0cf629fa90ee9d23725a	831301
H	59514	253	99.6	+	0	0	489I253M696I	b5922f1618e534d55a930645845c4945	1906483
H	63520	253	99.6	+	0	0	520I253M718I	5c7bd703e5ce2639b76b1a5616c4c197	831301
H	1851	253	99.2	+	0	0	505I253M600I	1d556891e61524439f4cd23aad83efce	953855
H	43554	253	99.2	+	0	0	515I253M622I	7de28aad691280937365f4959afce92b	179319
H	30545	253	99.6	+	0	0	507I253M624I	14af82c112b35ed48570602c0a8ce62e	274697
H	23021	253	99.6	+	0	0	502I253M624I	8e3307e7a712645c917480ea22f1f731	331117
H	42433	253	98.4	+	0	0	498I253M624I	6fb37499d2b0604f922eee83b7020886	185294
H	18604	253	99.2	+	0	0	490I253M735I	2764842a3092dab3b9b38e0a2583eb6c	381666
H	32426	253	99.2	+	0	0	516I253M622I	c3be26f4783d8dfae9358c090ab1068d	263138
H	30102	253	99.6	+	0	0	517I253M624I	620dfd10943ed5a6c0d51431c72a3c03	277329
H	31239	253	98.8	+	0	0	525I253M622I	848868786dd87c1d5584abd8d7426922	270391
H	25399	253	99.6	+	0	0	495I253M605I	b1c833677cbf1a7577a99698ff713373	313672
H	92775	253	98.8	+	0	0	538I253M609I	561c68e0a4b3f4a4e23654ce623cf806	4440970
H	24542	252	99.2	+	0	0	528I252M620I	6847a8f3081f7d2821bc1f8084a1657b	320123
H	20051	253	99.6	+	0	0	503I253M599I	30ec89fc5c547572bf424785984e0cba	352617
H	25810	253	99.6	+	0	0	518I253M622I	e7ef11e06ec77e45c102520e40abc1bb	310945
H	35368	252	99.6	+	0	0	518I252M709I	65f2eaadaf691944c87482f7c8891515	242029
H	40329	253	99.6	+	0	0	500I253M622I	48d652ba6afb2a7d42d2c057742f8856	196388
H	42446	252	99.6	+	0	0	514I252M620I	e2f58bcfb244bce6c7fa33daaa3f050f	185222
H	43059	253	99.6	+	0	0	502I253M622I	e645500a5d1b8e5e20821a38e511c039	181960
H	32025	253	99.6	+	0	0	517I253M623I	2436a581839c185020a4ae252aa87e67	265576
H	44701	253	98.4	+	0	0	488I253M703I	33cbda08704e10b1c6bd39b02c21f9d6	172389
H	44034	252	99.6	+	0	0	540I252M617I	4fe2429bb784ba3db5cd1a4a15cd24e9	176775
H	18438	253	98.4	+	0	0	514I253M725I	afac9ea7e641147feb023759a21e0b34	400739
H	26265	253	99.2	+	0	0	537I253M617I	8bf31ec92c4aa8ef02d18a535640a648	307608
H	10382	253	99.6	+	0	0	506I253M706I	addeff5ec70de42960c6c1558da49325	572750
H	54896	253	98.4	+	0	0	419I253M642I	4b7e410907a4accec764ff05cfaf0790	17822
H	28921	253	98.4	+	0	0	508I253M619I	1469ca5085a01fb6f3725632b315675f	290338
H	22934	253	99.6	+	0	0	437I253M641I	24aec17a42b4497a31e8f669afa1a6f9	331697
H	47622	253	98.4	+	0	0	486I253M604I	826e9bcea3fe9a6a3c59a787c6517d66	146564
H	40624	252	99.6	+	0	0	518I252M622I	f06f9616f662545f3f263f2b50299924	194888
H	72039	253	99.6	+	0	0	484I253M721I	e4baa4ac35f70df2fedc1a9c30ff40bc	3449666
H	44215	252	98.4	+	0	0	533I166MI86M623I	5d24d71568cb402dc653679ffc87e3ac	175706
H	20104	253	99.6	+	0	0	484I253M604I	be4badbc287c3b172e278904df13c607	352304
H	22338	253	99.6	+	0	0	504I253M599I	000d582f94b6b56e312217b06dda9648	336012
H	65998	253	99.6	+	0	0	514I253M726I	a9e610ab8fdfa0aa65fa5e2bb1150919	1105958
H	22244	252	99.6	+	0	0	531I252M623I	5118f55c8cdddf738a07814861012908	336676
H	30931	253	99.6	+	0	0	503I253M617I	e5e503486cf37fe15d739d979e6aa8d0	272341
H	22221	253	99.6	+	0	0	503I253M619I	09d5d4ae3ffbf8ac52c9ff9308f97531	336810
H	40053	253	99.6	+	0	0	519I253M619I	6976c97240e2eac4e8285e7f0ba8e811	197890
H	92976	253	99.6	+	0	0	508I253M620I	1a855c5586d40e5b115ae884c909e7ff	4443094
H	18656	253	98.8	+	0	0	514I253M719I	bc13964fe34d77f17d751e0a3904e579	375106
H	44113	253	99.6	+	0	0	517I253M619I	cd3bf086b0f0db94ad841be8c2d9e40f	176269
H	469	253	99.6	+	0	0	517I253M726I	5ea48296bb5e907c37a0532c36e02c56	1105328
H	18432	253	97.6	+	0	0	538I253M695I	155d2478e6fec9ee332cdfd7136a39cc	401717
H	71076	253	99.6	+	0	0	506I253M725I	7fb3d29b892090bd87a8b59e62918fb8	1139897
H	21826	253	99.6	+	0	0	505I253M599I	524d3eea38773fdf30c61cec1ae3316e	339599
H	44139	253	99.6	+	0	0	515I253M616I	4baf8794ab53616188574ee7578022d7	176139
H	91994	252	98.8	+	0	0	570I252M711I	6d2ff9e004af4e97578c73a1d466c37b	4432841
H	32178	253	99.6	+	0	0	517I253M620I	43ccf8eeb6132dc324ae8e33e719281f	264536
H	33041	253	99.6	+	0	0	504I253M622I	3bb74fdb171760b039fbbf25e4904f81	259382
H	91405	253	99.6	+	0	0	522I253M715I	e6a4cec7554a1566bd6e29997333a809	4426641
H	17858	253	99.6	+	0	0	519I253M753I	d95c3ec277886b5c54938b63ca0da625	470117
H	32550	253	99.2	+	0	0	519I253M625I	a4dfda3558b54f46f1179ebde228b6d8	262416
H	33155	253	98.8	+	0	0	527I253M589I	e8f9bc50153d87b422fe9ddde4da8b8c	258725
H	32273	253	97.6	+	0	0	514I253M624I	1bb7e8dc1acccb3236e2ab65057d08da	264009
H	67654	253	99.2	+	0	0	484I253M605I	dbeadda22e940d0a2f2d16dbdffcd0d7	705337
H	58611	253	98.8	+	0	0	489I253M604I	7519b7a915ede2e7b9e2105bd66d0d0e	732128
H	31400	253	99.6	+	0	0	518I253M618I	dcbd01b85c42bd57ba671158eb55c436	269418
H	44569	253	99.6	+	0	0	527I253M619I	e922cd505cb7a9adaff87647419eeffb	173807
H	26321	253	99.6	+	0	0	528I253M597I	e2098b30df8e444d426e3fd17cc89b31	307154
H	33223	253	97.6	+	0	0	499I253M622I	d9b38d270a71e3b5d744b507e99eec5a	258280
H	30149	253	99.2	+	0	0	516I253M623I	445f9b39e1e31c35bc0a8a49a1f266c7	277067
H	55426	253	97.6	+	0	0	492I253M701I	cc1562a8a5833c3f61aaeca99d8dd1b1	10961
H	18503	253	99.2	+	0	0	519I253M721I	71a2f62438c10c49de0b55668b810e80	392918
H	22917	253	99.6	+	0	0	515I253M623I	82a9f85223245794731d3c25a5f6e566	331782
H	19998	252	99.2	+	0	0	529I252M619I	fbb2b579de2e442d501730eaf96f8f12	353012
H	47350	253	99.2	+	0	0	487I253M598I	78c24b5cfadd55acc8bd9a3cb32afd91	148722
H	40258	253	99.6	+	0	0	526I253M618I	afa16886ed19983f668d8a85b9cf37dc	196815
N	*	*	*	.	*	*	*	457397a483cc13c0d1c7719b248158cd	*
H	67608	253	99.6	+	0	0	532I253M726I	98209440dd741db23aff754be23f45ed	2897325
H	38356	253	99.6	+	0	0	518I253M723I	d5f80dab6d1102f736e799dbf28f214f	213394
H	31569	253	99.6	+	0	0	518I253M620I	8198b95096ae6cf66138713b6974ad7b	268538
N	*	*	*	.	*	*	*	d44ae85e888448ca365fb0d6d1efcc6a	*
H	31042	253	99.6	+	0	0	508I253M621I	ecffccc16f45bca80aec06b596436649	271602
H	33257	253	99.6	+	0	0	516I253M720I	0ea571376dde6302ddbce08d695dc374	258099
H	22931	252	99.6	+	0	0	521I252M610I	a61595d12b5c103132dd783631f9f921	331720
H	81754	253	99.2	+	0	0	516I253M755I	d3de01405e8bf3fd5172f720dabca6e8	4325509
H	31856	253	99.6	+	0	0	519I253M624I	1f2be2570460859ba41b33a7e1959b07	266720
H	61308	253	99.6	+	0	0	517I253M622I	be61ee390cbc62e28bb39b1bb8c0b7d7	2120784
H	18394	253	98.8	+	0	0	523I253M721I	dc54161a093a290f985e6996c6660510	405780
H	31137	253	99.6	+	0	0	522I253M610I	85cfb1544f0c44932c5488a6281886ba	270993
H	21796	253	99.6	+	0	0	517I253M622I	c3dcd39d89b2dcce5d2d93f7ea2454c4	339791
H	76292	253	99.6	+	0	0	508I253M721I	aff4c46bd1b4207570b6ffe352a49ed4	3998912
H	58093	253	99.6	+	0	0	509I253M721I	82a7eb18dab90ea88e8dd8a75f81a34e	835456
H	23543	253	99.6	+	0	0	505I253M612I	633111f79fbcf1ddf16d4d429b25709b	327284
H	51171	253	98.4	+	0	0	511I253M759I	81707f42ae80342221434c69db09e3c7	105109
H	47350	253	99.2	+	0	0	487I253M598I	d980786ab57cc6a10fae5d292f65bd6d	148722
H	41782	253	99.6	+	0	0	525I253M619I	9811c83dfcf9fff589efdee564cd3398	188889
H	22847	253	99.6	+	0	0	503I253M599I	7f7c00c7283b9255dedbd15951cfe744	332317
H	24752	253	99.6	+	0	0	513I253M623I	d396b99c2074c62bf9212faf1a50f847	318563
H	40069	253	99.6	+	0	0	526I253M618I	2c85a186c8fbaf734400cfc86d799b39	197782
H	64206	253	99.6	+	0	0	526I253M711I	b82133f4a767b24012600b4b7c0b6820	1107652
H	10101	253	99.2	+	0	0	521I253M616I	38bbf2b7cc7e06b19646dd457154a2aa	575041
H	32377	253	99.2	+	0	0	529I253M623I	a7cf36255eea182efaedfb5bbc0104cf	263390
H	71554	252	99.6	+	0	0	524I252M607I	f61103fcfb1523f0e0ef9f882a06642f	962249
H	50241	253	99.6	+	0	0	512I253M598I	ceba91d0d68a80ea900808bf9f05c226	112891
H	43045	253	99.6	+	0	0	530I253M618I	88228c1dd71f35d17c7e78958bb6e38a	182033
H	47453	253	99.6	+	0	0	493I253M605I	734806574cb93e1beb57eff6f0066dfd	147981
H	65088	252	98.8	+	0	0	564I252M721I	1e9a99617c73cd225d49d67b8e98cbc3	1108747
H	43255	253	99.6	+	0	0	520I253M616I	e528a30a24a1521923d4b574abedefef	180869
H	18814	253	99.6	+	0	0	492I253M608I	fa84ea142160961bba472b7fc0f0bf48	368698
H	5730	253	99.6	+	0	0	497I253M604I	b4310edf6cedad04b42e7c0fd7b89533	724472
H	32913	253	99.6	+	0	0	520I253M624I	3a93f2d7422d36577971dc4c90dbbdd1	260140
H	74359	253	99.2	+	0	0	517I253M725I	5297ad041c980fcfabe53500e4bd7c4a	3750380
H	22221	253	98.8	+	0	0	503I253M619I	f3cb5c6c96d5df35c1949a2a83771ce5	336810
H	43200	253	99.2	+	0	0	518I253M619I	fdaba2b772b4c09f7c11fa29901aaadd	181174
H	47716	253	99.6	+	0	0	498I253M604I	18892c3f5e9f1665fae02e13be4bb8f7	145765
H	49428	253	99.6	+	0	0	486I253M606I	3511e6fe72d6fdd273876b208c1ca17f	132165
H	31276	252	99.6	+	0	0	524I252M619I	c41027d60ecd3b256ce96755a82f4c9b	270158
H	40804	253	99.6	+	0	0	517I253M593I	5636ad7da050c763743ec039d84bd0db	194053
H	11706	253	98.4	+	0	0	534I253M610I	4faffb19293b7ae8ad436e3ccb5b0696	562369
H	72597	254	98.8	+	0	0	489I254M604I	bbd066007b90afac3c90c172a6165afe	610842
H	3463	253	98.8	+	0	0	515I253M727I	0017907828078e819334be7f893a7a1c	826302
H	67515	253	99.6	+	0	0	407I253M650I	34344d49c0caffad80d364881a2ad711	2883968
H	72937	253	99.6	+	0	0	483I253M694I	70661976944f0cadc0b3bfe5309c6dc9	3562626
H	25612	253	99.6	+	0	0	516I253M623I	4eb1a83aa3f9921e2e172c7c790bf9bb	312145
H	57404	253	99.6	+	0	0	491I253M712I	4138a753df0f0fb366281b17afe0ae86	1656581
H	23663	253	99.6	+	0	0	521I253M619I	8326ffb9d95251a37e88527ea6d67fa0	326482
H	39965	253	99.6	+	0	0	520I253M585I	0e915bfb3708356f07c3a32571ab1a81	198398
H	78252	253	99.6	+	0	0	490I253M697I	b128a0fd303df0fe6b51f86a4661607b	4244333
H	31855	253	99.2	+	0	0	506I253M623I	bda9a862247277b884fc5a1e8df22236	266726
H	41030	252	99.6	+	0	0	524I252M623I	11d6e221833d1e57633f59c12f230990	192807
H	79697	253	99.6	+	0	0	484I253M657I	303fa811576937d6c103d075fb067796	4304475
H	41625	253	99.6	+	0	0	542I253M623I	b23fe13eef4def82cffc79c3287ff6f7	189703
H	91405	253	99.2	+	0	0	522I253M715I	9dea47bee05a65deb20ff1b25407634f	4426641
H	44034	252	99.2	+	0	0	540I252M617I	6b609ed826b3eaed35f4b8141f1f9114	176775
H	50197	253	99.6	+	0	0	497I253M600I	6d70320bc3b9c773b9bb38199ee33c51	113111
H	71591	253	98.0	+	0	0	519I253M724I	43b3b30f45ff294ab1a5a1c3c595a9b5	3392847
H	25911	253	99.6	+	0	0	506I253M602I	c8fed0a0085a0ef11a50c84fef43579c	310247
H	20277	253	98.8	+	0	0	514I253M622I	86ab9466e199fe1c80b5a33abb380c73	351067
N	*	*	*	.	*	*	*	5c3ef0c5bc41a780b362e7bcdd5c7beb	*
H	31407	253	99.6	+	0	0	492I253M735I	bec99472ffeb333d0750a67dacc7f042	269386
H	17918	252	99.6	+	0	0	503I252M716I	aca7d21e3031412dd44e410a355b9699	461524
H	25338	253	99.6	+	0	0	505I253M605I	8cb78cbea31880b13a424f16ae2be324	314095
H	22841	253	99.2	+	0	0	535I253M622I	85b2bbcfb3a8e044852698fa5246ccd6	332364
H	41087	253	99.6	+	0	0	517I253M593I	608f0e3ea0266db960be29bc860f3acb	192475
H	69234	252	99.2	+	0	0	511I252M693I	7368d3880737f59c98c48ff32421ce2e	913036
H	44017	253	99.2	+	0	0	541I253M632I	fd0d1dbb57916c928d7e16c32ab5bccd	176868
H	21452	252	99.6	+	0	0	521I252M607I	64680bc43888c46ead7683088bb9fe44	342427
H	18065	252	98.4	+	0	0	514I252M713I	4a411206271755de903d82e2fa847af0	444271
H	28921	253	98.4	+	0	0	508I253M619I	17d66da0ed55c817b1017fc1868c127e	290338
H	30102	253	99.2	+	0	0	517I253M624I	d776334d281fd36820928b1cf69caf68	277329
H	35728	253	99.6	+	0	0	508I253M722I	2dc10f017b24af850fe99caae6747238	239562
H	36830	252	99.2	+	0	0	472I252M707I	23276ec4e91429e62c6205bb3a047f9a	228310
H	32390	253	98.8	+	0	0	529I253M618I	e44aafcb778046a6a0c8d290626db862	263337
H	69664	253	98.4	+	0	0	494I253M735I	c0d9cd776f609d6ad58f81190a7552a0	1104680
H	32426	253	99.6	+	0	0	516I253M622I	2d3000ccb2120b4986a87cd21b57e983	263138
H	39736	253	99.6	+	0	0	517I253M624I	baae0a7ca9dcbad33ec2f760ea585efa	199600
H	32372	253	99.6	+	0	0	518I253M625I	f5ae719cb4bb524feb99223f6bf661cd	263403
H	19165	253	99.6	+	0	0	515I253M612I	d60412b0047f459e305f417c49a337d1	362539
H	40604	252	99.6	+	0	0	524I252M625I	e5cbc9db25b01493e105d46365afe38d	194978
H	25596	253	99.2	+	0	0	515I253M619I	799243edef1b15e8dc76eb18b54b7df6	312269
H	31596	253	99.6	+	0	0	528I253M624I	1c7c66d63abdf0ee10375bd309ed2a11	268410
H	41764	253	99.6	+	0	0	517I253M623I	269f6cdc46f49e8aa1957cb240b69179	188973
H	26281	253	97.6	+	0	0	497I253M616I	767a5d4abf16c683bb5ea57cb6a490f9	307462
H	49994	253	98.0	+	0	0	467I253M620I	94a30ed5e6598e22014a606cdd493acc	114111
H	32390	253	99.6	+	0	0	529I253M618I	41333af9ef19b1cdd606f72a026459f9	263337
H	20707	253	99.6	+	0	0	515I253M629I	20a260757c4acc568b873a9ca236d146	347908
H	40324	253	99.6	+	0	0	489I253M617I	6c8f98d14daed0a8c23c0e19d38e3613	196428
H	22313	252	99.6	+	0	0	522I252M609I	1cf68e0684ba016821e4c7303f54084f	336228
H	43412	253	99.6	+	0	0	527I253M617I	88be1564300a5cc2bfc84263183750af	180082
H	30960	253	98.8	+	0	0	516I253M623I	644f61dcac1fceb8b8ddebe1b55b28bc	272184
H	40278	253	99.6	+	0	0	515I253M617I	2a4265eaf696a8164b7a14000c201354	196713
H	40149	254	99.2	+	0	0	515I254M616I	d177be6e527393354337b7c582822924	197331
H	8520	253	98.8	+	0	0	490I253M614I	55500bd8e9736a974291bf32ad4b7304	586453
H	44161	253	99.6	+	0	0	475I253M626I	c88965bc811c049e05d6939cbddf3a23	176039
H	24777	253	98.8	+	0	0	525I253M622I	8a6bfb309dd5dfe88dac5edfcbe5d9f4	318370
H	40509	254	99.6	+	0	0	517I254M623I	4d8d1c006253af532dc64fda77b3b5c8	195445
H	43921	252	99.6	+	0	0	524I252M618I	4bbe71f9c74c3692618069578910d043	177353
H	26577	253	99.6	+	0	0	515I253M623I	7d67f540f00013031d3b4da8e7b6c97d	305177
H	30188	253	99.2	+	0	0	504I253M624I	395f39c71825ebde057e7ddd6f8ac619	276762
H	42075	253	99.6	+	0	0	484I253M625I	f794dec1376bc05784f927d5bfc7c4e2	187207
H	19431	253	98.4	+	0	0	503I253M606I	e8432aa8d20a7bed5347ed19353b6069	358007
H	26461	253	99.6	+	0	0	513I253M616I	9fdfec7661f96c6e95a64eeed2767785	306021
H	32404	253	99.6	+	0	0	515I253M619I	77f77593a7b93b1422c3789098b4414c	263252
H	81644	253	99.2	+	0	0	508I253M600I	cab4fd61d8c281dd3efabe2a36b28971	4324245
H	40749	253	99.6	+	0	0	518I253M590I	9d690376ffa301637aef8024c35c0e3c	194340
H	31214	253	99.6	+	0	0	519I253M620I	1ec313f4e6ec895f347ad7267450726e	270571
H	32114	252	99.6	+	0	0	538I252M629I	d82bb1e62eac46a6301c1cd1913f5677	264967
H	41725	253	99.6	+	0	0	507I253M616I	03b037d65fcb6d529dd08d171b6a6be2	189147
H	44522	253	99.6	+	0	0	521I253M617I	52422971771cfc22d6443238624b9534	174036
H	95607	254	99.6	+	0	0	515I254M726I	5e331221c1fcfab1c7da85b773c8172f	4471135
H	58044	253	97.2	+	0	0	500I253M694I	22cfd9d9f6c5dde8ca67ad7ab8f2fef6	1726408
H	34958	252	99.6	+	0	0	500I252M722I	cd6f9a5352e0d0e454c362372e668081	245324
H	56559	253	98.8	+	0	0	489I253M603I	9b9a48395209ea2d424e3b2d1ab536d7	621700
H	21163	252	99.2	+	0	0	503I252M619I	a834dddc20bf44d3b7b8368a37ae5e90	344527
H	93544	253	99.2	+	0	0	525I253M617I	7d4ab816a9a95cb92dc74ee1de655300	4449518
H	40315	253	99.6	+	0	0	517I253M588I	262d74242a3fbebc685df5f449849cbe	196491
H	22742	253	99.6	+	0	0	518I253M592I	e0dda1d75f0cd2ae10139f753d42651c	333042
H	14988	253	99.6	+	0	0	557I253M751I	99ab08faa2544dda6700bf177d351a02	536754
H	9226	251	99.6	+	0	0	492I251M615I	768daafacb9c65f552ba4df41dd41ae9	581474
H	11706	253	98.0	+	0	0	534I253M610I	2f22106b11dadd6b45a3a6ec727009b8	562369
H	36411	253	99.2	+	0	0	505I253M722I	557ad21c1ca31b87153b21f51bf1af50	234443
H	32699	254	99.6	+	0	0	501I254M622I	723d44229ae24ba976b18993e26c84e7	261373
H	41867	253	99.6	+	0	0	504I253M622I	1b394556de95cd184113f6b663b5cd24	188355
H	15131	253	99.6	+	0	0	486I253M619I	ddb5a4878ebd5719f172236035fec3af	535601
H	42298	253	99.6	+	0	0	476I253M628I	1175e7765730f9c5c3672bd539c9d4f0	185989
H	6999	254	98.8	+	0	0	495I254M605I	e29c4da8a1354fead1fd6ed779faa58e	634449
H	45318	252	99.6	+	0	0	510I252M705I	a3d399bb03aa89fd25b795c252c63aea	165118
H	22126	252	98.4	+	0	0	495I252M601I	24cf5685aba1741cb35645327f6c8675	337511
H	38583	253	98.0	+	0	0	507I253M721I	2379d0707c46316461554917efeaa8a2	210895
H	41067	253	99.6	+	0	0	474I253M622I	f43fb0a203743f9b5d886c3207603e57	192598
H	26194	254	99.6	+	0	0	518I254M619I	18e23e095d93795bda276e64d18f8727	308072
H	24751	253	99.6	+	0	0	486I253M601I	af300a120ee017e414bbde3037827914	318569
H	22904	253	99.6	+	0	0	522I253M622I	c222742f05a6937f08a9dbf9bdc79355	331878
H	30868	253	99.6	+	0	0	514I253M621I	50fece08071947ad8df326ce4b1ab717	272749
H	26357	253	99.6	+	0	0	504I253M622I	05820ca411722b4512d572ff15eb8587	306914
H	31153	253	99.6	+	0	0	528I253M612I	3b3a89e2a950a9f8feafc774529a26bd	270866
H	6087	253	99.6	+	0	0	484I253M605I	6d30a01063b1e6319d3787ce6907a6e8	697874
H	22390	253	99.6	+	0	0	495I253M604I	8c20296d23572d4b01bd59e14f3e26ec	335701
N	*	*	*	.	*	*	*	0efa089428df22b597d5e73e575bfa9d	*
H	71774	253	98.0	+	0	0	495I253M709I	0005579fbab7f6d326680c30b7ad2986	3412718
H	31762	253	99.6	+	0	0	526I253M622I	842daec22acb3dd3632cc9120a6cc9c0	267406
H	41786	253	99.6	+	0	0	525I253M596I	f6d2603e7d2fb287940d3f906d33eec7	188878
H	44815	253	98.4	+	0	0	525I253M683I	a1559a13b3cbc2d3b9ef9705e035e145	171079
H	36795	253	99.6	+	0	0	545I253M727I	d0447437e09b26fe5fbc469ae517d19f	228785
H	43372	253	99.6	+	0	0	526I253M618I	51e3967613933af9e06c80db7a491542	180235
H	67910	252	98.8	+	0	0	510I252M700I	362b5486c216dd46e33fb7f857afe40b	921020
H	44223	252	99.6	+	0	0	528I252M623I	dec036a3bcd1bf8c825423d70df973ea	175646
H	41112	253	98.4	+	0	0	515I253M625I	3324ba718144a00c8ce90ae29dfddaef	192347
H	18432	253	98.4	+	0	0	538I253M695I	b88ad6ccb6afa8c927ee34ac617476ac	401717
H	84667	253	99.2	+	0	0	508I253M721I	702d7e104ad22c894f6a596aa2247ba0	4355739
H	65088	252	98.8	+	0	0	564I252M721I	2bd283b4d75924dcc2e53a94dce55427	1108747
H	17003	252	98.8	+	0	0	516I252M616I	9927fd841de83db27b47e8119b37e7cd	513685
H	20696	253	99.6	+	0	0	484I253M601I	fa0efa3af109bc55bd09fc915867670c	348007
H	30665	253	99.6	+	0	0	506I253M623I	8e40519f6282a654d990c337d216434b	273967
H	6642	253	99.6	+	0	0	484I253M606I	a5419e3625c0d4e75164514137e6d0d2	659831
H	52020	253	99.2	+	0	0	495I253M696I	e8f15c2d2dde72cf95463666b7616e09	97263
H	31904	252	98.0	+	0	0	433I252M696I	3f25b0622041a28c4f8e2351d060d458	266478
H	22931	252	99.2	+	0	0	521I252M610I	5c61ea6fd46119bf744875f55cfd4518	331720
H	31355	253	99.6	+	0	0	515I253M622I	cd3bec55a205a878152ab3f3f436b1c5	269657
H	40152	253	99.6	+	0	0	513I253M623I	2ea9b3b8c9e554412671dae64192b909	197326
H	21651	253	98.8	+	0	0	505I253M623I	b17291d78f586540b54661dbe12193bd	340853
H	43090	253	99.6	+	0	0	513I253M595I	77cf37d0e2991953db59fe2495859941	181834
H	58044	253	97.2	+	0	0	500I253M694I	8da94a6770f3c39157e3d4f9d4cce603	1726408
H	42332	253	99.6	+	0	0	517I253M621I	efb05633c2f903abdef5f2a9f60c368d	185821
H	59117	253	99.6	+	0	0	518I253M723I	3f662233a7aadba6e48cd2503d59cff1	1857626
H	31463	253	99.6	+	0	0	515I253M623I	3be3ecfe172b092856f860c2f9c705a3	269107
H	21904	253	99.6	+	0	0	526I253M619I	04b437fe1407cdc08b505ff8613753df	339031
H	27644	253	99.6	+	0	0	525I253M624I	2d45548efb972383dff4adcb285c8692	298408
H	25275	253	99.6	+	0	0	524I253M619I	66e28886c580437da794389cd43c66c7	314613
H	32819	253	99.2	+	0	0	514I253M610I	94232abdefa30514083f40d1508d624a	260741
N	*	*	*	.	*	*	*	e8ac11f21cab5eb5fe7910511c126f06	*
H	44208	253	99.6	+	0	0	504I253M622I	eb0e475cd5a1091c95e844f3d9e98699	175751
H	23726	252	99.6	+	0	0	498I252M617I	334545b122fec4746d048df11c0540fe	326048
H	30232	253	99.6	+	0	0	519I253M619I	76b6b7825915007024de87f040429884	276561
H	59001	253	99.6	+	0	0	501I253M704I	807d15acd0df5be7cdf55926470c9db6	1844565
H	32377	253	99.6	+	0	0	529I253M623I	437a9f94abb274e86d19a8ca1e616ab2	263390
H	32942	253	99.2	+	0	0	516I253M623I	82bc68d59a078dee76bf9801f48adc5a	259912
N	*	*	*	.	*	*	*	3a4ba3f73c20cd072c8c872af0e6afa2	*
H	3449	253	98.8	+	0	0	531I253M724I	57c5fb4df9218decb75a38ec03b81834	826624
H	78883	253	99.6	+	0	0	511I253M611I	8874d017651b35946ee47a96f8f1b054	4296496
H	41478	253	99.2	+	0	0	505I253M620I	7084a13ef945eb8c2f358428826ad0e7	190490
H	18018	253	99.6	+	0	0	550I253M732I	41aa58be59af1883d333cad70a91c5bf	449353
H	86343	252	99.2	+	0	0	499I158MD93M614I	bd3e89631edc44d74937ba6cad99e167	4374046
H	94244	253	98.0	+	0	0	506I253M688I	dbfccdcd174da8e696605598d52f847c	4456702
H	40060	253	99.6	+	0	0	504I253M622I	8bf863dd584a31cb5f15ad0745fee2f8	197832
H	30370	253	99.6	+	0	0	513I253M623I	f27623496e8de91b658e748ed5c71c1d	275684
H	84090	252	99.2	+	0	0	535I252M698I	72d169b1d7bbd4bed923689b181399d7	4349573
H	8948	253	99.6	+	0	0	517I253M617I	0dae4d392d665274e4fac473ea33d7b9	583500
H	96487	253	99.6	+	0	0	507I253M722I	2ab5eb7e33a3b38d95118f16cff892f4	4480176
H	40000	253	99.2	+	0	0	526I253M618I	36262f765989b4b2f103c128657fbaf6	198194
H	24756	253	99.6	+	0	0	515I253M623I	cb70b1cea6605495e1c6c4c5420c119c	318503
H	44793	253	97.6	+	0	0	489I253M701I	b21aca3cba433c20b1415dac76ebae27	171396
H	33171	253	99.6	+	0	0	513I253M623I	6fed6fd57c9abc7ac08dc3b50bff4e81	258626
H	40352	253	99.6	+	0	0	498I253M622I	6c1b39e1721f6a33c9447eb55a79d28b	196271
H	32420	253	99.6	+	0	0	505I253M624I	31c5f8afc2d89cefb2df2c52fb520da9	263155
H	47316	253	99.6	+	0	0	494I253M604I	679db372e4682c07e200d9770e9148c1	148987
H	42483	253	99.2	+	0	0	515I253M616I	503bdd85703c1ec7ff4db6e14c8fdb0f	185034
H	32849	252	99.2	+	0	0	530I252M612I	eb5b4697a509989b078c712c32bfc379	260547
H	31596	253	99.2	+	0	0	528I253M624I	3481a95a2124b49a8833cf05ffc1fbb5	268410
H	16560	252	98.8	+	0	0	546I252M626I	50527fffd263803d7c491bca74c0036e	518743
H	18043	253	99.6	+	0	0	515I253M718I	f8a3a819bc29c8142ee1c46014558bd2	446135
H	27780	253	99.6	+	0	0	513I253M601I	ca92b3760204edcd1f7285d2565982aa	297529
H	40968	253	99.6	+	0	0	514I253M624I	44cffc3f482ae24b24a1c3efa2e53f9a	193191
H	43664	252	99.6	+	0	0	499I252M619I	f94dcab65cf5ed340910ddf5fc981719	178735
H	32586	253	99.6	+	0	0	550I253M623I	3e298610e27cec90acc063b8bf54c673	262173
H	62902	253	99.6	+	0	0	505I253M757I	677d54de817af7d8ebaa3a56592e4140	825808
H	33244	253	99.6	+	0	0	518I253M623I	71ebd217505f4540c7dd382ad8c8f38b	258169
H	63521	253	99.6	+	0	0	504I253M726I	60d48390d19ff7a6892fd496400e14f8	839215
H	38229	253	99.6	+	0	0	504I253M725I	e3a6a1642d276caa8e0c4c91c4b694c8	214919
H	19110	252	99.6	+	0	0	478I252M613I	7b6270e5d9d4c0b8905eb7197691566c	363389
H	76229	252	97.6	+	0	0	535I252M716I	5278446b929378f773fe590d8f5c6b24	828435
H	30839	253	99.6	+	0	0	526I253M622I	80b40476e53646394947f50edb9aa4d2	272905
H	44701	253	98.4	+	0	0	488I253M703I	f1015ceef9081b7f001cfb2cf3cf5563	172389
H	56342	254	99.6	+	0	0	515I254M723I	62a901bae10f7a8aa08924544dbc8134	828230
H	39878	253	99.6	+	0	0	525I253M622I	5bb8818af84e0db444ca1c4d2e1c9035	198869
H	48464	253	99.6	+	0	0	426I253M684I	ec5a3c55d358ef72caf9d63732d0fc58	141350
H	43418	253	99.6	+	0	0	528I253M606I	aff33a1d2ef0c9d21d45cca035acef9d	180045
H	56559	253	98.8	+	0	0	489I253M603I	b0f981364b7c027f220fbc96b46375c5	621700
H	32942	253	99.6	+	0	0	516I253M623I	09b7f5bb48b1bb8fa7507d20ff1c3982	259912
H	77325	253	99.2	+	0	0	490I253M697I	4b4f19f42afb9e4121061c7959ca9b24	4122606
H	82846	253	98.0	+	0	0	526I23MI230M714I	10903c50fa083b5932e6e4c54c2fe62f	4336943
H	31780	253	99.2	+	0	0	520I253M624I	840453d3ac6130dcfbea1bbd7d0fc303	267286
H	62686	252	98.4	+	0	0	558I252M606I	2be7a3a8b7a2613999593fb356f3a80b	2286580
H	218	253	97.6	+	0	0	531I253M724I	7b99b39c2e9adeace2a357e1b14c2697	1108599
H	43324	252	99.6	+	0	0	488I252M621I	74a1a896f9fde19d7c399a1f2ed9b3ef	180516
H	31309	253	99.6	+	0	0	491I253M654I	c7272a3583dc477916e16490ef52a1b2	269937
H	92630	252	99.2	+	0	0	452I252M708I	0c927817675e51a227313e2f1d10586f	4439398
H	25000	253	99.6	+	0	0	507I253M599I	3f38012770488c7dc8f8429c7886f838	316761
H	38229	253	99.2	+	0	0	504I253M725I	d78ff98bd630c5fa364547a91e4d1ce1	214919
H	18604	253	98.8	+	0	0	490I253M735I	dab3052f53672e8624d3a4a007000382	381666
H	22511	253	99.6	+	0	0	515I253M622I	912b9ca396536c76ec6c1f5305583d66	334751
H	62839	253	99.6	+	0	0	494I253M615I	44865bf2e9d5625111724ca0d7d9d4aa	842291
H	20156	253	99.2	+	0	0	515I253M622I	a79ff8070d9dd884ff2476d47f6e7083	351881
H	19728	253	99.6	+	0	0	504I253M623I	78fdcbd056e47680e422cd033ec644c9	355097
N	*	*	*	.	*	*	*	20c9c0c54f068f8f8492eb843e388486	*
H	41067	253	99.2	+	0	0	474I253M622I	68d9bc1d0e87bca61a500723d7961bd8	192598
H	30188	253	98.8	+	0	0	504I253M624I	0698fb805a1ab75b743d40c82a8a2ca1	276762
H	63520	253	99.6	+	0	0	520I253M718I	2137549dc98f06855a74cf74fe101903	831301
H	42843	254	99.6	+	0	0	513I254M623I	d159fbc106876647b210ce9d33ce9586	183053
H	17907	253	99.6	+	0	0	498I253M722I	8e8be2041d0339e2d15a9e208cda10f2	462727
H	3402	253	99.2	+	0	0	504I253M728I	482f97f288d25dcf3b897edf305a64cd	827689
H	31852	253	99.6	+	0	0	503I253M628I	fffdbc7e0432d8c8704be314324571fe	266761
H	31944	252	98.0	+	0	0	443I252M685I	5a3b7e1193c8e23c52ec7112597f17aa	266198
H	31755	253	98.0	+	0	0	518I253M624I	bc7782fb533f20a89e227c1919d78407	267451
H	32483	253	99.6	+	0	0	504I253M623I	f12f15d2643871b5672493b5270a41e6	262801
H	7783	253	99.2	+	0	0	512I253M616I	0d0f2cca26aa2c0459e9e9cce0433b11	591785
H	41203	253	99.2	+	0	0	507I253M623I	28c9e1127fd2f43e410f034f1d58c210	191897
H	19485	253	99.6	+	0	0	505I253M606I	acce02282475adbc7938b57c3f0eeb17	357046
H	30269	253	98.0	+	0	0	515I253M623I	482d920086919864c976046ff5993944	276260
H	47454	253	99.6	+	0	0	496I253M599I	f4f2b5f9631961495bf717a015220779	147969
H	30102	253	99.6	+	0	0	517I253M624I	7c4a9dd3da5e81c14c44e0c4f3ce9f43	277329
H	43848	253	99.6	+	0	0	520I253M618I	f6194a7c77c57ffb3564ae9b8de400a7	177727
H	40067	253	99.6	+	0	0	536I253M623I	d3cd91f6a11424aaa9dc484dcd143908	197790
H	78883	253	98.8	+	0	0	511I253M611I	cbd4b0bb22bc06e8439c59516cf317a4	4296496
H	40853	253	99.6	+	0	0	517I253M624I	5465364bae010a38f9f0afffde49591c	193840
H	91281	252	99.2	+	0	0	507I252M720I	d6ce5ab0ca4ccc41db83dff829286912	4425368
H	3015	253	99.6	+	0	0	516I253M723I	c4006cdad3ae669cec7bb4654d7327f1	837859
H	26020	253	97.6	+	0	0	519I253M619I	458820f431f82ac59befe74f665d436b	309361
H	218	253	97.6	+	0	0	531I253M724I	3b5847b669dba83a84556cd0bc7a99e5	1108599
H	7385	252	99.6	+	0	0	497I252M758I	e1984659e7b08df2d9043daa366b66e2	606927
H	23821	253	99.6	+	0	0	496I253M606I	a0907e36265e122ca99ea253d85e162c	325437
H	32464	253	99.6	+	0	0	514I253M612I	21216aa517480d5f83677d0c823649e8	262944
H	32163	253	97.6	+	0	0	502I253M622I	2af604fe03b0fe3408e7543d8ede7d9d	264660
H	41702	253	99.6	+	0	0	516I253M622I	dc5a583b1162051fc37e203f02870267	189288
H	81115	252	99.6	+	0	0	546I252M626I	ce54948fe6e89b41d1f89508dfea870a	4318671
H	39731	253	99.6	+	0	0	530I253M619I	0abcb607c3960e5d68bd4252c9bf4b55	199640
H	31741	253	99.6	+	0	0	499I253M623I	5d4073cb6b1d477ae7dc794f76bbe6f9	267514
H	44801	253	97.6	+	0	0	487I253M722I	9650c97d2d5930c68959f59299dde65d	171322
H	83012	253	99.6	+	0	0	504I253M706I	5e513f6aa1e4f64c15163d4e3c7241f4	4338624
H	32676	252	99.6	+	0	0	525I252M615I	8c6a06fae3959d16ddfc10e326827c05	261519
H	9782	253	99.6	+	0	0	528I253M617I	3929ac0068415af2d3f3e4d8c2621ad2	577377
H	66765	253	99.6	+	0	0	517I253M725I	1083e2dc7cfe952429e8d1cb4c9183e7	2797559
H	18065	252	99.2	+	0	0	514I252M713I	a77b0ba903f25edf8f1c05e772296e8e	444271
H	21572	253	99.6	+	0	0	506I253M602I	a9eedcbb79161a99a09235d2f16a8e6e	341460
H	26024	253	99.6	+	0	0	526I253M578I	7b24b753075e00ad002fc556e5bb9f37	309302
H	51171	253	98.4	+	0	0	511I253M759I	e22115c8f157e1cbd98ca4ae121080b9	105109
H	30545	253	99.6	+	0	0	507I253M624I	ee7a9f8c960ded88e2e16a569269451d	274697
H	89485	253	99.6	+	0	0	502I253M727I	b1295be0819d40f02ebe3f9fb0d1a38f	4407190
H	26265	253	99.2	+	0	0	537I253M617I	fe206e8dc594755cc6d3e9855caed54c	307608
H	33041	253	99.2	+	0	0	504I253M622I	6548fc6c85ecdf65c3a25c1916badedf	259382
H	94113	253	99.6	+	0	0	532I253M725I	6d337ca3f14111f7156c06666af3d7f5	4455677
H	43306	253	99.6	+	0	0	521I253M615I	78a411ad12626b2c69c15aaf0e00d52b	180606
H	31697	253	99.6	+	0	0	520I253M615I	876caf664ac83a11475a1f8a0b1ca6f3	267769
H	32847	253	99.6	+	0	0	515I253M588I	75445df791ea3fea5e4300c38e289f89	260553
H	77610	253	99.6	+	0	0	521I253M721I	a014bcd2eda15fb993fd7334cd83163a	827592
H	55426	253	97.6	+	0	0	492I253M701I	c83d1046523367f4b042d3b5b7a8ae73	10961
N	*	*	*	.	*	*	*	4e8e5b374b70e062bbf503988167553a	*
H	61711	253	99.6	+	0	0	489I253M604I	cc0b7f8d7f0918aca083682f2ff2d5df	665703
H	37552	253	99.6	+	0	0	480I253M732I	e6b1d089aaea49de71c92e4d47b3fcfd	221429
H	41854	253	99.2	+	0	0	516I253M621I	00bbd53f768b77a1f0c979d5382de2d0	188457
H	44026	253	99.6	+	0	0	527I253M619I	3389b228f44a0be92d3ae329faa624e8	176836
H	63520	253	99.2	+	0	0	520I253M718I	8ef5788ae64ac4160d2217cd0524d378	831301
H	42264	253	99.6	+	0	0	519I253M618I	c33e5626fe105808926bbd9770eb8f1c	186139
H	40426	253	99.6	+	0	0	517I253M622I	c82ec0e2fd1096f387d7afefef5f21bd	195883
H	17607	253	99.6	+	0	0	422I253M661I	1aae3bdee2927e6fb83a69642e695937	509416
H	41355	253	99.6	+	0	0	515I253M623I	9dcda9f68a1e1de1e509003fc83b16ea	191112
H	24799	253	99.6	+	0	0	528I253M623I	53009aab503effb1986c85977d5024bc	318231
H	28523	253	98.4	+	0	0	516I253M623I	bb7cfa2cbd5bd6592434e4e28a27a4e9	292643
H	33089	253	98.8	+	0	0	506I253M623I	ff36a852ffd62296949f2cebe5554543	259132
H	95730	252	98.0	+	0	0	434I50MI68MD10MI123M673I	a1410133e28bdd24bdc5423e51fa6142	4472721
H	42673	253	99.6	+	0	0	514I253M622I	8cc61f7bfea6aee3e6fabaeb0b6aa3cc	183849
H	58226	253	99.6	+	0	0	485I253M700I	4c88bc8618dda0c3a1de383483057cac	1751298
H	26289	253	99.6	+	0	0	501I253M626I	661565976bd46c37453cf39a4df2b5ed	307416
H	40799	253	99.6	+	0	0	514I253M616I	97aa2ca8086cf41466fb7cf4edcb16db	194079
H	16781	252	99.6	+	0	0	519I252M593I	a0f9a22ffd49e1ae09f87ce860c8da1a	516022
H	61979	253	99.6	+	0	0	490I253M700I	173647901a24067b861373e928717337	2201995
H	44801	253	97.6	+	0	0	487I253M722I	edb267a3a1d4093e397a994f30cf5781	171322
H	36689	253	99.6	+	0	0	509I253M721I	ad1ae1fb51bf99597bda3c38cc118bd6	230268
H	31596	253	98.8	+	0	0	528I253M624I	a5b151cf83780622b91581c87b260d04	268410
H	40502	254	99.6	+	0	0	521I254M586I	bd5472b12ae25aa964d9eba4d315aa70	195476
H	22804	254	99.6	+	0	0	504I254M619I	b65bcb4df705671d0f10e057a1868b4f	332608
H	21751	253	99.6	+	0	0	520I253M624I	f5d2f87e3aafce213d05b2181a2d0e06	340162
H	20051	253	99.2	+	0	0	503I253M599I	b4bff6cc3968d26683668ed1939fdb17	352617
H	50647	253	99.2	+	0	0	509I253M755I	d883835d263e463e649877263bbb2e1e	110016
H	17590	253	99.6	+	0	0	488I253M615I	a149bdf26dc9f5a93dfb8a19d2b30ff7	509516
H	30072	253	99.6	+	0	0	504I253M623I	c2ec131f03e5975927272c2921eebfee	277512
H	30485	253	99.2	+	0	0	514I253M619I	f1ee5b85797079b18c13626fdf816d1f	275061
H	3463	253	99.2	+	0	0	515I253M727I	a35f956e93f21028a16fa9440eff8543	826302
H	32849	252	99.6	+	0	0	530I252M612I	3357084b0d171f2d01588c225b76c7ad	260547
H	62686	252	97.2	+	0	0	558I252M606I	cf72e6bbe6284965b0531fc666b6597f	2286580
H	18526	252	99.2	+	0	0	504I252M716I	0efb588c9a0bef48b6c5b99dd9fc11da	389529
H	31798	252	99.6	+	0	0	498I252M617I	1713b77801d0bf124cb30334e5a109a5	267123
H	44701	253	99.6	+	0	0	488I253M703I	5b6148404168b05caf29e513a11888c9	172389
H	7783	253	99.6	+	0	0	512I253M616I	1a5ba230356881ef4fd9ce1f2a3ecc42	591785
H	40315	253	98.0	+	0	0	517I253M588I	9fad7a8f748e2808e4ebb9edce2e8280	196491
H	25684	253	99.6	+	0	0	505I253M625I	61e41c849d291e7628e2864a68f4085f	311724
H	18774	253	99.6	+	0	0	473I253M611I	91ffc0ab10c9f8dff57cae321341d990	369429
H	42497	253	99.6	+	0	0	472I253M619I	dee8b1305618b2798a4d091c93062c83	184971
H	21913	253	99.6	+	0	0	494I253M598I	8d6c0776865fa534797e316ecec5f443	338992
H	40913	253	99.6	+	0	0	515I253M622I	089c9f14c6846af06b51f043b70f45da	193509
H	31916	253	99.6	+	0	0	512I253M622I	147d68f4ec54ceac650944691046c2ea	266411
N	*	*	*	.	*	*	*	78b1d25e9f20d08d5ce8615c36b4800e	*
H	22140	253	99.6	+	0	0	498I253M623I	8d2076cf62dabe185bb318e5f1a0e7eb	337403
H	78883	253	99.2	+	0	0	511I253M611I	43b14a3246507c80091dfa1bd1ad4010	4296496
H	36464	253	99.6	+	0	0	517I253M730I	9644d2872c5566b437d6a6673d1c60a0	233817
H	25810	253	99.6	+	0	0	518I253M622I	f011f18a65e0cac70dd0e72f6c6205e6	310945
H	19323	253	99.6	+	0	0	518I253M609I	228fb237bf07620e8d1ca25ab7d6571f	359872
H	23045	252	99.2	+	0	0	527I252M615I	0d515f1e293ca7d3d5a955624efec703	331013
H	25715	253	99.6	+	0	0	518I253M622I	ccfd4d4eef3b703131b5706ee3188e1b	311564
H	24066	252	99.6	+	0	0	509I252M622I	051a56d0bdb0035622d247a684cda1f1	323583
H	31944	252	98.8	+	0	0	443I252M685I	4b152821c42d58fa57fe6acf73e99aed	266198
H	95942	253	99.6	+	0	0	507I253M724I	9588fc041ad437c67d8c697998243bdc	4474844
H	33230	253	99.6	+	0	0	515I253M616I	3add4c64b87b1d097cc96369abc00ffd	258232
H	5064	253	98.8	+	0	0	531I253M726I	cc50b020d84cab6134c026406fe6741c	772972
H	32239	253	97.6	+	0	0	494I253M623I	96a44e6152ea61a85b6517ae016c0400	264239
N	*	*	*	.	*	*	*	f9e9dfceab84dfc58412b4c47da96262	*
H	68352	253	99.6	+	0	0	484I253M702I	087d17c09b29f038482b5f91ac4882db	2986828
H	79830	253	99.2	+	0	0	412I253M644I	be7bd51108216daa2f622d4ce071601f	4306036
H	42433	253	99.6	+	0	0	498I253M624I	d313c70497d9810e25fbd208a6d69817	185294
H	30188	253	99.6	+	0	0	504I253M624I	49e7efdd2a4c859f2d5cff10c7dfce5f	276762
H	33041	253	98.4	+	0	0	504I253M622I	b0936e9eaf47f1b6bc33f53918b0a236	259382
H	20156	253	99.6	+	0	0	515I253M622I	860d7815946112e7423d35017fd8e8ab	351881
H	31026	253	99.6	+	0	0	473I253M623I	ef92209896bd4d41a785954949342c14	271692
H	28302	253	99.2	+	0	0	527I253M619I	65885e4ea918b57ac035d84f0edd91af	294196
H	46078	253	99.6	+	0	0	515I253M702I	adb33cf95d4762ef3c1b0dd79f6a5336	158415
H	28176	253	99.2	+	0	0	515I253M625I	2892517f1700a71932ab5b88ffa136b4	295075
H	39791	252	99.6	+	0	0	509I252M616I	903db1517cd342ee34ea10156eb29482	199307
H	72597	254	98.4	+	0	0	489I254M604I	bf4ea27a46de2b2179d3169b91be9ec3	610842
H	32690	253	99.6	+	0	0	505I253M624I	62f9bf1b61f91a5b6869eb6c7ec2fe26	261419
H	40452	253	99.6	+	0	0	528I253M614I	73dd0a8394b286a7d4712d526a08d1b7	195757
H	78775	253	99.2	+	0	0	523I253M601I	670dfd0aa866a1a0c0f6f02b85ba0e6d	4295618
H	32090	253	99.6	+	0	0	506I253M624I	4e2ba80816e1673fc036aef01789077b	265063
H	21786	254	99.6	+	0	0	515I254M610I	3a2316f1248f727c2f9877e02ad26dcf	339886
H	40080	253	99.6	+	0	0	509I253M613I	aeba7b71d819f038acff66079902a175	197706
H	18161	253	99.6	+	0	0	525I253M711I	4c893caf6361608151360ecaf4157937	432904
H	30402	253	99.6	+	0	0	499I253M619I	28a5826309809a867a3a2c22d9cd8417	275476
H	43158	252	99.6	+	0	0	529I252M619I	d34e0e5f9a5811298c9d21c96f70c35d	181432
H	32288	253	99.2	+	0	0	495I253M623I	951407d990b31e6c7d0ce3596ce6496a	263933
H	45421	253	99.2	+	0	0	437I253M666I	a65cdb1985e84c23501d30f82b2a951f	163997
H	42885	253	99.6	+	0	0	527I253M617I	93b770b972aaec179a76ff64bd08b4e9	182874
H	32103	253	99.2	+	0	0	515I253M626I	96977d37566f7e9e01e7d6105988699c	265011
H	18957	252	98.4	+	0	0	526I252M607I	bcb3710a3a92b4f6d47aa902e0ceab6a	366147
H	22098	253	99.6	+	0	0	526I253M619I	175cfa7fdb9a8c3f28d1efd3569a31a3	337727
H	24111	253	99.6	+	0	0	478I253M604I	10055dbb116ab89985c88a32bb2a6ba8	323135
H	43274	253	97.2	+	0	0	513I253M619I	423796cd46dfa4bb71e242cf1c91a311	180738
H	61564	253	99.6	+	0	0	508I253M710I	b970912dfc7d9f61300c6169e5219a1c	1136443
H	42179	253	99.6	+	0	0	515I253M624I	1ebd717b97f50c2075a571fc3ba185ab	186645
H	43165	253	99.6	+	0	0	505I253M625I	93cbecd153089d0168ba7730fc670338	181368
H	41148	253	99.6	+	0	0	517I253M624I	74a18878f06a666b861e39ec202c60a0	192204
H	41047	253	99.6	+	0	0	515I253M614I	b0ad340d1d9a0c85bcfd2a7daf0e7d73	192720
H	32517	253	99.6	+	0	0	503I253M622I	abdade234475b547fe68e6b76f9c86c3	262625
H	37519	253	99.6	+	0	0	477I253M616I	09646ec75960804660ad1ee1c61be97c	221784
H	71076	253	99.6	+	0	0	506I253M725I	6bd3d2409dd8dbe1fe98d9e697697cce	1139897
H	40951	252	99.6	+	0	0	498I252M615I	4b0475ed759d56036ab4717a029a5887	193279
H	30545	253	99.6	+	0	0	507I253M624I	9a723c2f158c7961d7ff756419ac9b70	274697
H	25486	253	97.6	+	0	0	516I253M624I	94b5a86be3e9abd2eda727ead9b6f21c	313044
H	31754	253	99.6	+	0	0	519I253M619I	b2c849de353a1812a46485378f47f173	267452
H	93517	252	99.6	+	0	0	418I252M696I	05cfeea36d160098003923ce25a8171f	4449244
H	90486	253	99.6	+	0	0	502I253M716I	49bc3e02bad38702bef2bf14aadd2d6b	4417539
H	19252	253	99.6	+	0	0	517I253M608I	28f5cbf4a3e04c93f62d6132f9361604	361108
H	56754	254	98.8	+	0	0	493I254M722I	cce5adf49bd276e4db58ed7879cb274d	1571092
H	40266	253	99.6	+	0	0	489I253M619I	ff1600bb0fb4ddfd55e485d9296e18b8	196769
N	*	*	*	.	*	*	*	1ad22a15e78b3826138687bd356aa051	*
H	56754	254	99.6	+	0	0	493I254M722I	8fd6adc08a632ebb3ec6da71e437065e	1571092
H	43189	253	99.6	+	0	0	515I253M623I	9e3c03529931ec09e68f0f7acc44ceff	181234
H	32819	253	99.6	+	0	0	514I253M610I	bd77fbaed59fe1734da081d127ab75ca	260741
H	41438	253	99.2	+	0	0	528I253M618I	1bcc84bd60d291b39dc9732ad6c6ce51	190658
H	31580	253	99.6	+	0	0	504I253M622I	bc794b0418706ddc6fdfdf59db217818	268487
H	70068	253	99.6	+	0	0	494I253M692I	7c5b7e6beae9b5f1f545237764df2834	3203801
H	18921	252	99.6	+	0	0	526I252M626I	4fed424dc699058e18c1cb6644cb377f	366781
H	21216	253	99.6	+	0	0	521I253M612I	8251d0b0748ff02c8de5771c4094d03b	344198
H	30244	252	99.6	+	0	0	477I252M621I	a2a4538e65e3189d62527a32391d0afc	276478
H	32863	253	99.2	+	0	0	515I253M623I	00fbb031d698b12fa7ce9ed41bc2c8ad	260456
H	84090	252	97.6	+	0	0	535I252M698I	8948ca151ee3aa29b0982c1de9e4a084	4349573
H	41979	253	99.6	+	0	0	504I253M622I	920430519f65b887e349dacef094d11e	187744
H	43158	252	99.2	+	0	0	529I252M619I	55732eeefdf4f0504b1f8096e1827289	181432
H	31309	253	99.2	+	0	0	491I253M654I	f8da8465c091247526788224b9d9fcd2	269937
H	43664	252	99.2	+	0	0	499I252M619I	16b501ab3ef981360f082c1ef8271bee	178735
H	17031	252	99.6	+	0	0	491I252M611I	fbf13f914429f08369612988bce9507b	513500
H	45045	254	99.6	+	0	0	493I254M711I	f33115dd0f09736349ab12f50f7d4b40	168289
H	21977	252	99.6	+	0	0	498I252M616I	452d6d09854c54c53f3b264ff674ae74	338553
H	19998	252	99.6	+	0	0	529I252M619I	c321788112b86f1601a7cb0455bbe9f0	353012
H	43276	253	97.7	+	0	0	521I200MI43M2I10M621I	ec3aff14554126a3b8aa549b3c993c31	180731
H	30917	253	99.6	+	0	0	517I253M612I	00845cbbec7214d2185f7ac618e33ade	272444
H	45059	253	99.2	+	0	0	405I253M706I	1cc56a5d05df71d3082af7e851a3fd99	168145
H	44308	253	99.2	+	0	0	518I253M621I	a1a0b61cc49786be8a31a9c7e2e4e19c	175193
H	22408	253	99.6	+	0	0	498I253M603I	c85c926e01b6eb3cdd763409530fe552	335550
H	43930	253	99.6	+	0	0	518I253M623I	ad5f04a141335cce4d0a6a8cf91e4f10	177319
H	40195	253	99.6	+	0	0	502I253M620I	5c60fce48dd67aeaf0565b9e78858306	197111
H	76229	252	99.6	+	0	0	535I252M716I	016984704029144e6e3627a4cc05848c	828435
H	27593	253	99.6	+	0	0	521I253M623I	145684f24fbdea92994e85d7cfcd8e6c	298723
H	39965	253	99.2	+	0	0	520I253M585I	6ad7648840b83e75602f5aac9c695e15	198398
H	18438	253	98.4	+	0	0	514I253M725I	5e161a93813c6542afd407def1f537fc	400739
H	10366	252	99.6	+	0	0	491I252M729I	433a3986afe4ac1c8b388d16272ed2d7	572889
H	44701	253	98.4	+	0	0	488I253M703I	4bd21f5b71717fb92711cb1011714a47	172389
H	18466	253	99.6	+	0	0	513I253M726I	f9102f1778f8f8e6deb2937b5e11a3e9	398138
H	47622	253	98.4	+	0	0	486I253M604I	911cd211b9a2f8b49f3674f9fa21ab80	146564
H	40744	253	99.6	+	0	0	537I253M617I	378995741ab6e8f97a3b8d8595d0de97	194360
H	26113	253	99.6	+	0	0	506I253M622I	e50d1e50e38e047315edb9a857d428ff	308631
H	26099	253	99.2	+	0	0	353I253M720I	5b27113eb20214573de52b507d0d8934	308734
H	40513	253	98.4	+	0	0	513I253M618I	e4bb39c10d3c80809a695bf38a9c33f7	195429
H	19541	253	99.6	+	0	0	496I253M624I	d592298a0121ef1ef9e216ede5b8c913	356404
H	11376	252	99.6	+	0	0	492I252M610I	2a758e9d16c7862001066201d5d17d8d	564914
H	71703	253	99.6	+	0	0	504I253M607I	093aab23e894551522f70bcce342164f	779847
H	55426	253	97.6	+	0	0	492I253M701I	330b9f74bd84e5b05b779013f661e260	10961
H	32953	253	99.2	+	0	0	520I253M620I	c778715dec7b6680a68fbefdbea72594	259870
N	*	*	*	.	*	*	*	c2af38a3e43ebe336b2924e62e102240	*
H	32025	253	97.2	+	0	0	517I253M623I	ea2668c4f30474eeccc19bb8a7ea60a9	265576
H	32491	253	98.8	+	0	0	515I172MI81M624I	7121a0a361be5e3d48249c020f65dbeb	262766
H	42191	253	99.6	+	0	0	482I253M625I	cd3b5e25d50095cf4cb5e967b4aa43cb	186592
H	126	253	99.6	+	0	0	500I253M720I	66666f570369c051893820687c794f49	1110037
H	18163	253	99.6	+	0	0	499I253M730I	26f2009cb819707e407e1b226e9a7ec6	432444
H	19459	253	99.6	+	0	0	517I253M612I	310554b10bcbbb61353c9702dc38556b	357471
N	*	*	*	.	*	*	*	98c52d6a22a079ea0d3c7eac27497457	*
H	6999	254	99.2	+	0	0	495I254M605I	2d51a7fa902a2b62fb99bd894d80ca2b	634449
H	42222	253	99.6	+	0	0	513I253M622I	42e9c3b39007e8e78f92575124b2fcc7	186406
H	2821	253	97.6	+	0	0	515I253M594I	f7f5a017936c306e3b55d66c78d70a85	850841
H	58611	253	98.8	+	0	0	489I253M604I	86195967ffe245823f44139ae01235b5	732128
H	36748	254	99.6	+	0	0	485I254M721I	f13a91b7d05890f2cbd472a058fc7ccb	229459
H	44161	253	99.2	+	0	0	475I253M626I	8e395646dad779fb50fa8ba1c25ca9db	176039
H	43554	253	99.2	+	0	0	515I253M622I	fa7d13968a599dbf365b96859763ebba	179319
H	30693	252	98.4	+	0	0	505I252M616I	6617f9564067fb090028d776904d6c89	273737
N	*	*	*	.	*	*	*	3ae7c8ec4fd5a9b2274501c3cbe257fe	*
N	*	*	*	.	*	*	*	67dda401bab7b594c1554e5b39ac2d1e	*
H	28921	253	98.4	+	0	0	508I253M619I	c9a6e90056513eb51f84cce04ac050f9	290338
H	40699	253	99.6	+	0	0	514I253M623I	903a0372f740d25ce8bc582a3c5adc9a	194532
H	22804	254	99.2	+	0	0	504I254M619I	5f7b847dd5d81dbbdc0db3e1a6935bca	332608
H	32912	253	99.6	+	0	0	519I253M624I	f837d26bb12f9c3e7e8281b9a2890e3e	260156
H	50397	253	98.4	+	0	0	451I253M756I	deb67a62da16e9e4af759f9d32e9513b	111771
H	73890	253	99.6	+	0	0	514I253M749I	46b59628619bc00eeb3a84cd9be3c355	3694603
H	44652	253	99.6	+	0	0	405I253M708I	837c09e515127335f76dfd0aba016bd8	172936
H	33223	253	97.6	+	0	0	499I253M622I	560a52021d92371ffcf8bec0f7f40e42	258280
H	23131	253	99.6	+	0	0	523I253M623I	d9baeb8aa0b9aa0e1140b3de8d3e01b5	330296
H	18438	253	98.4	+	0	0	514I253M725I	8bbe337af1810b8a74d5636a6bd83248	400739
H	43976	253	99.6	+	0	0	514I253M623I	b58dab19a116449d3d3846f891df90b8	177068
H	6106	253	99.6	+	0	0	412I253M652I	77319870a8f9cf7cfeb4918064dfce91	696563
H	31780	253	98.8	+	0	0	520I253M624I	3172ecb7ebfc2d9b136cd76f92804d65	267286
H	46212	252	99.6	+	0	0	518I252M709I	ae918e8e8276052fbc293c7d3f4d5d8d	157424
H	56451	253	99.6	+	0	0	507I253M616I	5dafc271bc38d54fbbb81787e38a25d6	840376
H	43162	253	99.6	+	0	0	516I253M623I	62f73d252e0459a352bc0e4e6957ad12	181419
H	32975	253	99.6	+	0	0	527I253M758I	afd23289a5d201a8c73f914426faab97	259772
H	18278	252	98.0	+	0	0	515I252M709I	827daeeab877d1469219a71aa9635d5f	417981
H	94607	253	99.2	+	0	0	485I253M710I	59b404dddf9b08cab4a88e13c5202c0b	4460604
H	73045	253	99.6	+	0	0	459I253M708I	0bad1628acfeba730576e739f5122eb6	3576174
H	31723	253	98.8	+	0	0	519I253M626I	70fa93324f0942598f7d22d154ff904b	267612
H	39976	253	99.6	+	0	0	515I253M619I	27a0b3a5cc0d48e085879db34c67a4b1	198324
H	5064	253	99.6	+	0	0	531I253M726I	13daf87a1dcc78fc83656d9828e20b4f	772972
H	23021	253	99.6	+	0	0	502I253M624I	7c59b4a4d5992d85cd9303bfe792582a	331117
H	63521	253	99.2	+	0	0	504I253M726I	88f35f5a2709b8a2bb832e5f0afd27cd	839215
H	42670	253	99.6	+	0	0	502I253M613I	5085c11d7ec8dace456d4ce6917e001e	183864
H	29831	253	99.6	+	0	0	492I253M738I	582af82606414d93b775b1e62f5b87ea	278650
H	30119	253	99.6	+	0	0	498I253M624I	0c5a50d5b81f5848f8fbd433a85426f3	277202
H	22435	253	98.4	+	0	0	517I253M622I	b1b9ab973ba3da85715360d90482f2d3	335408
H	44759	253	99.6	+	0	0	517I253M710I	3cd9129e5c2b2b073420c3447533cbf9	171718
H	24552	253	99.6	+	0	0	504I253M588I	00613fb0615e9b049516b6ccbe1561f2	320048
H	30556	253	99.2	+	0	0	529I253M624I	039744393e5da7f22be16642a4edc43b	274619
H	33226	253	99.6	+	0	0	515I253M623I	b27b5d59eb0bad8780bd476eb8dd08ee	258250
H	13431	252	99.6	+	0	0	537I252M579I	5e11f33da67953213def46fd94020cc1	548587
H	20156	253	99.2	+	0	0	515I253M622I	42c14c702d28687d2d40d1993c7b9d6f	351881
H	38666	253	99.6	+	0	0	519I253M726I	6454a93bc573e527205f2fecb824f0d2	210073
H	31042	253	99.6	+	0	0	508I253M621I	742a854abfaefe73184a0129d7f68776	271602
H	32178	253	99.6	+	0	0	517I253M620I	cce3d7443b181c499615bdcc192a95df	264536
H	22084	252	99.6	+	0	0	517I252M620I	c17c5a39388619de532e33f849c92839	337784
H	40685	253	99.6	+	0	0	515I253M621I	f3690b7e3bc3af06d16c35cadd65651b	194597
H	31569	253	99.6	+	0	0	518I253M620I	93fb25c96ab27c253d7a50bdeae62006	268538
H	93416	253	99.6	+	0	0	519I253M623I	2119085e472cd4d71ff3061f07305742	4448052
H	31741	253	99.2	+	0	0	499I253M623I	3544a8bd90af500a45b75114118d5c3a	267514
H	81644	253	99.6	+	0	0	508I253M600I	27d937ed172df7adfed394ec6f2a111a	4324245
H	38296	253	97.2	+	0	0	508I253M725I	d07dc355b9b3af614223f5340a5e083f	214116
H	218	253	97.6	+	0	0	531I253M724I	86012e6384b5d77bc26fab6b2d73de96	1108599
H	33223	253	98.0	+	0	0	499I253M622I	48827d592e836fcfebeea56bd9971773	258280
H	30290	252	99.6	+	0	0	499I252M616I	c1eb313205aa918a9ffe814035b8897e	276151
H	45431	253	99.6	+	0	0	393I253M724I	9a6d7b071ffd6820220cd18428de2133	163857
H	20872	254	99.6	+	0	0	516I254M622I	c55fba440ebbd9a9d3202735902df2c7	346719
N	*	*	*	.	*	*	*	42d2f726e05bfe19b890e99de3f50e2a	*
H	90995	252	99.6	+	0	0	545I252M624I	3ddcd1683fd33a1cbfdaea8e7e41e0c9	4422456
H	26943	253	98.8	+	0	0	528I253M618I	13908714e1acb3efdb68542f52d2ea51	302538
H	39823	253	99.6	+	0	0	517I253M623I	3be6d7f071d45596d2d7a12a10613344	199137
H	32513	253	99.6	+	0	0	515I253M622I	96b972b72c32ae1f2230dc27ba4d1a77	262633
H	31309	253	98.8	+	0	0	491I253M654I	402bdc14f993c8cfd366b4dd4da3afe5	269937
H	18832	253	99.6	+	0	0	501I253M607I	d0d2d50b735a4bcf75345ad25706097a	368338
H	20394	253	99.6	+	0	0	519I253M622I	8de91078f55aec3fce20d506d5e79cc4	350256
H	41151	253	99.6	+	0	0	518I253M623I	6b653afa891e4497a65c38f86f69d2a2	192182
H	94607	253	99.6	+	0	0	485I253M710I	70d9c935b8d776e61400a569c36c94a0	4460604
H	39775	252	99.6	+	0	0	496I252M615I	3c977d7aa10d717e9732d92914e1f6d1	199403
H	81450	253	98.4	+	0	0	484I253M603I	9316441101c2f555d4916a1125f2d812	4322275
H	4914	253	98.0	+	0	0	514I253M723I	8c918babd276076d7911f7574887c166	786081
H	40080	253	99.2	+	0	0	509I253M613I	9a29a7a12876953449e937ae15054bcc	197706
H	21786	254	99.2	+	0	0	515I254M610I	b2085898ad825c09c191cc7c8723e218	339886
H	41749	253	99.6	+	0	0	514I253M621I	35a4cf6aa21819b23e50cb747c7bdba6	189053
H	21232	253	99.2	+	0	0	514I253M623I	36750d22f81000318137785ac58d7bc7	344108
H	93517	252	99.2	+	0	0	418I252M696I	a29eb7c90b4077eb7755ede31796da7c	4449244
H	27615	252	99.6	+	0	0	498I252M623I	1d2bc573eed6fde60f9086e5c4992712	298592
H	30709	253	98.0	+	0	0	526I253M619I	a037248c5749238de0d0f8fbfa66dc0b	273648
H	54896	253	98.4	+	0	0	419I253M642I	d80272c82edc36ac727c526b9645039d	17822
H	64541	252	99.2	+	0	0	547I252M711I	620a3742509b490edaad64885d17f31e	1113282
H	34958	252	98.0	+	0	0	500I252M722I	dea574c928dfc3cbc3467d17b8c8dc8f	245324
H	32324	253	99.6	+	0	0	558I253M623I	f8c3daf2e2a039f956e562659eb9aa3a	263705
H	38296	253	98.8	+	0	0	508I253M725I	e254c4766cb088428b70af9100528d8c	214116
N	*	*	*	.	*	*	*	32258ceb877447f399a358bdf290111f	*
H	89005	253	99.2	+	0	0	493I253M724I	740e642b4c5d97688cafa847640e2f9e	4402042
H	30291	253	99.6	+	0	0	523I253M619I	12bbd727a86cf685980963d3dd2050d6	276149
H	30263	253	99.6	+	0	0	495I253M625I	2dc9d0c1e451b0d58d7c675a28346653	276312
N	*	*	*	.	*	*	*	4ea3040bedb6ad13e04a81b5751f0238	*
H	24595	252	98.4	+	0	0	457I206MI46M691I	883585afacbc33c240fdedd3ab9bb8af	319704
H	19259	253	99.6	+	0	0	500I253M612I	9759b6bf05c706fe76922b49bf1bfad7	360946
H	42562	253	99.6	+	0	0	528I253M614I	cdfc601e8dd62a3ba5c0b2b0aeb0e36d	184512
H	19541	253	99.2	+	0	0	496I253M624I	ba06c05778d6316d780d0e275e3590f8	356404
H	23663	253	99.2	+	0	0	521I253M619I	1d7270b20ad74fda578fbce7f4b3f5c4	326482
H	43372	253	99.2	+	0	0	526I253M618I	5d17856d79ec87a9680ac1acda0c1dc7	180235
H	22221	253	99.6	+	0	0	503I253M619I	7529f37f95c300db304bb606f5dc32a4	336810
H	20395	252	99.6	+	0	0	501I252M618I	951a842bc2c5a9cef0ddc9c5e2b41d6a	350255
H	79956	253	98.8	+	0	0	506I253M599I	9d00d965c8936c3e1f0af7d0fe48d696	4307094
H	31957	253	99.6	+	0	0	518I253M624I	9c895f82f4474b4789753c368be070f9	266061
H	43898	252	99.2	+	0	0	528I252M620I	04a796cb1d1f0b640daa93d325bf175e	177484
H	43862	253	99.6	+	0	0	506I253M603I	32461832a6180d64c20f18c774a1f176	177663
H	25976	253	99.6	+	0	0	524I253M619I	ff1ac109b4d85c3aeda66b3f013e622e	309720
H	49428	253	99.6	+	0	0	486I253M606I	08b2181ceac6e729d6646cb6b2c11f02	132165
H	36795	253	99.2	+	0	0	545I253M727I	fe517415028ed3ae49fe51b3be590a4b	228785
H	27096	253	97.2	+	0	0	525I253M617I	903b033cd64ec167eb76a6bbbce44825	301578
H	2907	252	99.2	+	0	0	512I252M616I	1931cc0812b9e8248a3bc8bc966aaff8	844589
H	20752	252	98.8	+	0	0	443I252M652I	5852435221dc2b88fb7a0d40faadcb40	347587
H	66269	253	99.6	+	0	0	492I253M703I	e6bba79a780118e62b3d0aa5eb6821c1	2730944
H	75906	253	99.6	+	0	0	545I253M694I	386019397edba8388e08180dbfd6cb9d	1121111
H	56754	254	98.4	+	0	0	493I254M722I	f226753af479caa1013b087638678a0d	1571092
N	*	*	*	.	*	*	*	f6d0eb2fe4812e13bdb933e9ba27edaf	*
H	87897	253	99.2	+	0	0	514I253M603I	0fb7904c9406c50a9f2078065c2b9c55	730939
H	44361	253	99.6	+	0	0	515I253M587I	4a828b3cd1946cda76ce0945843bbaa4	174854
H	43554	253	99.2	+	0	0	515I253M622I	5f6e8d13f2a65fd70854133db60ae8a9	179319
H	40403	253	99.6	+	0	0	515I253M622I	540400bbe5efc595dab11853982825bb	196004
H	18993	253	99.6	+	0	0	526I253M605I	df113feb124aa1dbd3d3e049235de9bb	365496
H	36381	253	99.6	+	0	0	518I253M720I	99abea8b3cf883f3a5e8f6156e074cf8	234912
H	64541	252	97.6	+	0	0	547I252M711I	217c39d8601074d4d5bb7d9126ccbeec	1113282
H	60263	253	99.6	+	0	0	516I253M727I	242823dd8f8dce8e93befbfa1519c266	1991255
H	91093	253	99.6	+	0	0	533I253M725I	19099d5abc5ef3418267df31a1f79bab	4423422
H	58611	253	99.6	+	0	0	489I253M604I	7d20449cc73d57fac711e4fe73c2988e	732128
H	71589	253	99.6	+	0	0	518I253M725I	26478a11e20d3d497f7f69707967e4de	3392840
H	41293	253	99.2	+	0	0	528I253M621I	3716ffba9ecd1c467d193f6324cac2f9	191445
H	41203	253	99.6	+	0	0	507I253M623I	58f14cef4b02ee849a6f8bef20911157	191897
H	42137	253	99.6	+	0	0	517I253M618I	88a287a8424245497996c0c49cb8e5cf	186886
H	18970	253	99.6	+	0	0	484I253M622I	7487047df103f82dd3ce4bc9824e45d0	365891
H	32377	253	99.2	+	0	0	529I253M623I	02117ecd6e9c630b9001ea1ae00771fb	263390
H	32949	253	99.6	+	0	0	504I253M625I	7ed02ca1491bd3538d5fc21c71c9ea21	259888
H	43158	252	98.8	+	0	0	529I252M619I	d413f4c2a78200895f6cd482b0176a8f	181432
H	61869	253	99.6	+	0	0	534I253M744I	5b26df96756216fefe102fda0c9ff263	1105984
H	25415	253	98.0	+	0	0	517I253M615I	6ab13b8d8b86692322ed1d52d886aefd	313524
N	*	*	*	.	*	*	*	b54d29ada068899577aac7085f32bfc7	*
H	20035	253	99.6	+	0	0	501I253M604I	0432eccef6cc4f1656e18add8a89363b	352733
H	33205	252	99.6	+	0	0	545I252M696I	8c1a0597a37d37196d2c3356570e3878	258375
H	31639	253	99.6	+	0	0	534I253M619I	893ac00fe74f371841dd01c114a1615e	268124
H	40747	253	99.6	+	0	0	515I253M611I	97d446afc0598108b2a7cbae4cf54707	194353
H	30188	253	99.2	+	0	0	504I253M624I	0bf690386a0d8aa063c7ba06913f31ae	276762
H	45394	253	99.6	+	0	0	505I253M707I	4f27e882b2eb32c35e26df92333210d3	164308
H	85431	253	99.6	+	0	0	503I253M605I	4e229f8ded36440cffb1cea0b15de857	4364405
H	33257	253	99.6	+	0	0	516I253M720I	e129873958b69445310af8c24b1e172b	258099
H	20395	252	99.2	+	0	0	501I252M618I	d35655e7613285a878450ecdca3e6204	350255
H	21163	252	98.8	+	0	0	503I252M619I	70f0172d6c4bf1eaea913582c50698f4	344527
H	66068	252	99.6	+	0	0	514I252M701I	8306866cc07822592e1ef53c5562d6ab	2710761
H	39212	253	98.0	+	0	0	517I253M721I	829a00cb9c0d8ce534e37c48ca18501c	204126
H	23543	253	99.6	+	0	0	505I253M612I	0179cfdf33237119d6db3f60c1e0cea1	327284
H	6659	253	99.6	+	0	0	495I253M605I	6ba805372be493b35ad61f1e18936c66	658370
N	*	*	*	.	*	*	*	a1e1bfbba63f954f1a191725c5abd05a	*
H	19194	253	99.6	+	0	0	516I253M607I	a1c63e9c23fd4edcd87a7e58fb0d9f23	362078
H	19699	253	99.6	+	0	0	501I253M599I	ae799168daef452f060da06800fdc127	355291
H	66270	253	99.6	+	0	0	484I253M604I	2e12c9778682ca1b5ff085560f2d4ddf	790663
H	20695	253	99.6	+	0	0	486I253M601I	24449380d5cf00804627769cb3342922	348009
H	89302	253	98.8	+	0	0	495I253M735I	e02c4d42132e38c06ba560be3500312f	4405128
H	47350	253	99.2	+	0	0	487I253M598I	7c777fc4f6b34e8bbf0226533301b556	148722
N	*	*	*	.	*	*	*	b83abd1a669b3fd80d994761d7840ccd	*
H	47350	253	97.6	+	0	0	487I253M598I	a7d517d27744116f6836f33d19cb4919	148722
H	22446	253	99.6	+	0	0	529I253M619I	4b2132817fa02fa25b9eb47aa5b29538	335330
H	2698	253	98.0	+	0	0	487I253M603I	eccfdccab91533c37a9a3f1ff5a81d83	863612
H	41718	253	99.6	+	0	0	499I253M624I	44f46f52c97c762d8b355eaa6b9563c4	189190
H	67910	252	98.8	+	0	0	510I252M700I	6f693b9ed1808a4a8fcfbc45744b8f24	921020
H	18394	253	98.8	+	0	0	523I253M721I	c09b3bf35504646cdb5ae59c506b3c48	405780
H	18748	253	99.6	+	0	0	501I253M619I	ede2d8685831dbfdce66e1c9a9822a9b	369843
N	*	*	*	.	*	*	*	f23a99ee8b20a7f465d1ab30000a9119	*
H	19998	252	99.2	+	0	0	529I252M619I	30abe73d449671042ed227bdd094aa52	353012
H	64541	252	98.4	+	0	0	547I252M711I	f0115d1b02830db3a91c2193ccd45d7a	1113282
H	40330	253	98.0	+	0	0	528I253M618I	fceaa32545322d7f86c8e86965c21c7e	196386
H	29741	253	97.2	+	0	0	489I253M732I	ce3e904f1ee09ee7a9ed96514693f68c	279048
H	44139	253	99.6	+	0	0	515I253M616I	8ef0ec418003fbf8eee52bb196457a25	176139
H	83579	252	98.8	+	0	0	547I252M711I	fd343d0169e6e1d75b4eb7cfc9fc5858	4343981
H	25612	253	99.6	+	0	0	516I253M623I	9cd59c66d79a3dcbd5f11c74f8442583	312145
H	41252	253	99.6	+	0	0	500I253M623I	8f5b1e73899286993132b15659ba31c0	191656
H	33018	253	99.6	+	0	0	504I253M610I	3597f20b5fc46fcfd511e49364df68d9	259556
H	24756	253	99.2	+	0	0	515I253M623I	5a712d52716391dd76f3b266bcfb6331	318503
H	83579	252	98.4	+	0	0	547I252M711I	693744541f4273d00914bdcb2c005f93	4343981
H	788	253	99.6	+	0	0	490I253M604I	e48ef99cb1f523884966ae2ffe190773	1076587
N	*	*	*	.	*	*	*	ba914788d5e914f6b84d801eb832c126	*
H	30269	253	99.6	+	0	0	515I253M623I	1bfd8faab21e5eb6db0af9dbc53c2577	276260
H	96523	253	99.6	+	0	0	509I253M619I	9ff7b0e140a3f831c4dda136546c4158	4480555
H	47299	253	99.6	+	0	0	494I253M604I	fa01c0af42fa7d1cc76ebddcb4c4f3ce	149131
H	38546	253	97.6	+	0	0	508I253M717I	ca11066de4efedadeead6e0cfc1adf1d	211234
H	42959	252	99.6	+	0	0	531I252M617I	6c3d34be9d04037b7556965a1c24e525	182483
H	31531	253	98.4	+	0	0	522I253M622I	29c5645b95bed38bd3611e75206a5e31	268720
H	33041	253	99.6	+	0	0	504I253M622I	eefd5062d6e9f78846336aed4dee3ccb	259382
H	30831	253	99.6	+	0	0	526I253M619I	cb329344d3bb916c35e9f4c063cd1cac	272953
H	53859	253	98.8	+	0	0	509I253M650I	00c40db54b96c0d50545251220051c1c	49406
H	16533	252	98.8	+	0	0	532I252M624I	02bb2db53c39f260964638bf00a2eb1a	519000
H	45318	252	99.2	+	0	0	510I252M705I	d07f6e7d440e302afacdc6fc4a136dbe	165118
N	*	*	*	.	*	*	*	13cc4a7ac7d77caf0101c44f59517837	*
H	32500	253	98.8	+	0	0	526I253M619I	c0953624a3748966ba4dbd835bc60cf5	262677
H	41969	252	99.6	+	0	0	520I252M619I	539bd549b68beded23fb9dd11a6a6c3d	187790
H	79381	253	99.6	+	0	0	530I253M744I	f3e719d01d29d6a2879a8ae253a9be0a	4301298
H	6087	253	99.2	+	0	0	484I253M605I	2e6751c80dbf3eb13a061608ace8de75	697874
H	24413	253	99.6	+	0	0	519I253M621I	44ec48557780365d9b4c4a0d02f9bd87	320972
H	41265	253	99.6	+	0	0	504I253M623I	a86577ed886954c332f5a17460678ec6	191583
H	92630	252	97.6	+	0	0	452I252M708I	d94bb921de0549d893dde0d9e1512aa3	4439398
H	41467	253	99.6	+	0	0	515I253M623I	ba92d109a4ffde967411b89a4033e380	190529
H	33950	253	97.6	+	0	0	504I253M700I	d3270e7fbfc12ad5980828d5450e333b	252773
H	96138	253	99.6	+	0	0	480I253M691I	0251e5e53160fb39c9a25605a46a85a9	4476780
H	20051	253	99.6	+	0	0	503I253M599I	cf94229e9592ef17b2f91fb0c4e4cefa	352617
H	24885	253	99.6	+	0	0	519I253M619I	a75a6aa260f66afddc6b0119b1464921	317633
N	*	*	*	.	*	*	*	a1b93b99e61f683f5cc5bf962fa2dd76	*
H	33155	253	98.8	+	0	0	527I253M589I	aa00b06312f0a78eae5434cd784f4317	258725
H	18503	253	99.2	+	0	0	519I253M721I	4881da44b3a850d650cf87200409895d	392918
H	40000	253	99.6	+	0	0	526I253M618I	82bc1d693d2af6b4a2a957fbc8e6af75	198194
H	69658	253	98.8	+	0	0	500I253M682I	709f62551cba2b6009e00233d90d5c54	3154070
H	32854	253	99.6	+	0	0	515I253M618I	eb473825b54a4e6c3ee413f73ae0f5bb	260529
H	92976	253	99.6	+	0	0	508I253M620I	8a5c7c4569af046c10c6e4a268fc1025	4443094
H	76229	252	98.0	+	0	0	535I252M716I	d08c5e937e08600d1a1836bf2baa6259	828435
H	32803	253	99.6	+	0	0	506I253M623I	d106e1ad6fb1a07ac9bfa98ae979f62c	260828
H	32065	253	99.6	+	0	0	519I253M623I	3b9a8599f52dff91101354b94d752fa2	265280
H	20006	253	99.6	+	0	0	490I253M600I	8e613aea26ffc3c5ea5863f3f9259f70	352918
H	47262	252	99.6	+	0	0	533I252M606I	c173cb4c56bc59fdbdd0f7aa5f6d693b	149335
H	42483	253	99.6	+	0	0	515I253M616I	9df7a9e5093aba52fb38e697d76f7056	185034
H	19110	252	99.2	+	0	0	478I252M613I	31fab912126e3e82f99a613b3e92232e	363389
H	18086	253	99.2	+	0	0	516I253M721I	68ddaa6dc74f296435cde64429334228	441494
H	65088	252	99.2	+	0	0	564I252M721I	7171603f5329a8d6768f1102b4747e05	1108747
H	44922	253	99.6	+	0	0	412I253M706I	164108971c9a1ebc90833dd78cdfae56	169845
H	81754	253	99.2	+	0	0	516I253M755I	9d70b1417f1eedef7aa6faf0ad9bb101	4325509
H	32592	253	99.6	+	0	0	517I253M602I	0b99171fc7bbeb90fa9e07dac0150db7	262119
H	19077	253	98.8	+	0	0	526I253M605I	8e210cb31727e7960268f4c3f80a0cdf	364029
H	47775	253	99.6	+	0	0	485I253M605I	85d6a2eab8383f93925249fa59a3561c	145236
H	41515	253	99.6	+	0	0	506I253M625I	63e0d239b2d3b780aff6eccd397b7bf9	190260
H	21221	253	99.6	+	0	0	494I253M624I	bfa60d9ab44324129c73e1a406e5b21b	344158
H	40270	252	99.6	+	0	0	508I252M615I	dc96ffbdb478c1bcd066a5aca9c52602	196746
H	38229	253	99.2	+	0	0	504I253M725I	dc40f56a3978623bcedc6c47a894be81	214919
N	*	*	*	.	*	*	*	e470b61ec347d31385bcb23f2b3f17ea	*
H	38214	253	99.6	+	0	0	523I253M720I	90ba2b7aa59784e3e72c9e2192100df7	215097
H	31137	253	99.6	+	0	0	522I253M610I	8e0e6fc44fb4b6921da53240a2065bec	270993
H	21904	253	99.6	+	0	0	526I253M619I	9c125c9ef63567ded439aa4bd04c3a1b	339031
H	36445	254	99.2	+	0	0	500I254M721I	3cfb4489c6928a4b9cc3f8ffe960a875	234054
H	40676	253	99.6	+	0	0	517I253M625I	989321c8a73639416dad69a3ff9d8366	194656
N	*	*	*	.	*	*	*	abcd79e43f5e91a020d6717a10c28c25	*
H	40087	253	99.6	+	0	0	516I253M622I	d4e54260a6076e1b9b5041835ecf51df	197663
N	*	*	*	.	*	*	*	49e4796078374bbfa7aae833b6e292f4	*
H	30453	253	99.6	+	0	0	527I253M617I	727797a89338e12d484f014463e6f86c	275218
H	32103	253	99.6	+	0	0	515I253M626I	9a204517312a2345069e50e964d7e1f5	265011
H	31672	253	99.2	+	0	0	516I253M626I	69c8f7e963cbd07ef826fde82287bd33	267958
H	40749	253	99.6	+	0	0	518I253M590I	5429ca43e58daa04983c35506d929a1a	194340
H	29636	253	99.6	+	0	0	427I253M717I	cb3bf1298b3c4226139502a0dde637cb	279492
H	44208	253	99.2	+	0	0	504I253M622I	d8c713eac8f2f9f466aa768c16aa59e0	175751
H	22799	253	99.6	+	0	0	514I253M623I	ad2d7ac81477e91a540a372a6b6f705e	332651
H	41927	253	99.6	+	0	0	514I253M618I	64494a39f6d699410857f4ad6b59c21f	188037
H	25499	253	99.6	+	0	0	529I253M574I	bec6c8db73d4e58b0e93508f3d7a0000	312973
H	88235	253	99.6	+	0	0	476I253M705I	0b6151ac711939c1e449ff12f7d91c3f	4393565
H	40672	253	99.6	+	0	0	508I253M626I	7bb56eb3fd1d2ee5af9a5f09cbd6b7e9	194665
H	90432	253	99.6	+	0	0	534I253M727I	1e3a48473da3a010bd861567f4ee6871	4416988
H	89005	253	98.4	+	0	0	493I253M724I	93c046f97bd5f7a27bc6bd4412c10210	4402042
H	31882	253	99.6	+	0	0	518I253M623I	c7b63f7199bd1f058b097d39ac5c6310	266583
H	87317	253	99.6	+	0	0	535I253M756I	48bf97127f29af45a0cae7ce4033443e	4384058
N	*	*	*	.	*	*	*	b56771050d37ea07a56ee715a98c258a	*
H	75560	253	99.2	+	0	0	475I253M709I	a82855635e1ccaa0ff749d5895c7bdca	3905573
H	11706	253	98.4	+	0	0	534I253M610I	513b635914a5519b6499b340764fa91a	562369
H	11706	253	98.4	+	0	0	534I253M610I	4d4efd6cd32d4e335592762d44d8ce8e	562369
H	44062	253	99.6	+	0	0	516I253M615I	60f4d201e2c0149ae84cd48d90cd744c	176645
H	96396	253	99.6	+	0	0	480I253M704I	40d976b055f5c60c6262f3228b701ceb	4479443
N	*	*	*	.	*	*	*	d47f1e02536ec727226ff229d339ef7b	*
H	43167	253	99.6	+	0	0	513I253M616I	b3566877db60e1ff66a619453b37a020	181349
H	43276	253	97.3	+	0	0	521I200MI43M2I10M621I	25040512bc151e9d2af6e5de29c44f0b	180731
H	41472	253	99.6	+	0	0	519I253M616I	03ecaf056f6b553ce84aa2becfb19d35	190518
N	*	*	*	.	*	*	*	861bc9ff0156d9e565d5b77e1ddfdfb9	*
H	89544	252	99.6	+	0	0	518I252M715I	e5bbc3cc1240f0e57ff6b533f87396e2	4407703
H	55426	253	98.0	+	0	0	492I253M701I	7a9602e3633987bdb5f1b8b454bf1f15	10961
N	*	*	*	.	*	*	*	5ebeaf0c4d6727e2eba05aefa8ab21ae	*
H	84090	252	98.0	+	0	0	535I252M698I	db6be7f0d69eee48db21a8fd43324c81	4349573
H	30320	252	99.2	+	0	0	498I252M618I	3597f6c75da57bb8bf216492110bfd22	275974
H	24752	253	99.6	+	0	0	513I253M623I	51ec3a00e9bd877252c098dbecc50789	318563
H	44068	253	99.6	+	0	0	515I253M623I	d15b2010df1d6ba50929637acea9f72b	176582
H	42137	253	99.2	+	0	0	517I253M618I	67ccc079cf016fa7aa9fc3c49cc9cb5b	186886
H	18814	253	99.6	+	0	0	492I253M608I	beb6e31b606ac05750f14cd73ab93256	368698
H	43978	253	99.6	+	0	0	513I253M622I	a91ebae27bd201865a8c1e0e75198d6b	177061
H	18503	253	99.2	+	0	0	519I253M721I	a00a30e8e210e51fc4eb588e60c43c16	392918
H	47453	253	99.6	+	0	0	493I253M605I	c4e300c6edc3318d1081d0bed0d5d8c1	147981
H	78083	253	98.0	+	0	0	507I253M619I	107f74c67ab2aae7b4c03cde17bf5fae	842193
H	10366	252	98.0	+	0	0	491I252M729I	04dd0979fc84a84e49a3714fc7326da6	572889
H	42032	253	99.2	+	0	0	517I253M619I	c795464787951ff2c109404360869d8f	187404
H	65570	253	99.6	+	0	0	495I253M690I	dbf1ff5be09c4b3353c7ecc54cba7386	2654263
H	79593	253	97.6	+	0	0	475I253M615I	e54a0146555f9edecf7428468514499a	4303423
H	40758	253	99.6	+	0	0	510I253M623I	3bb9037376ac67e0c1fb6346e22d9351	194297
H	23136	253	99.6	+	0	0	490I253M622I	48e4c86a8d57b08140a7b2ba806e847a	330279
H	65998	253	99.6	+	0	0	514I253M726I	e543ff6055d085d280f9d9fd355c0f96	1105958
H	38800	253	99.6	+	0	0	518I253M721I	5a2809ef9b0d7b59d4153a58bfcb22fd	208790
N	*	*	*	.	*	*	*	52761b836c30ca9faf2887f766bd822d	*
H	59014	253	99.6	+	0	0	519I253M719I	6fd9b0b6576ae86b77aabe94fe581fb4	1845355
H	31400	253	99.6	+	0	0	518I253M618I	4f25509d0942f938a217b4e52171db85	269418
H	14268	253	99.6	+	0	0	495I253M610I	4d51b36e0222ff7814b3ff1cb484c71b	542096
H	42285	252	99.6	+	0	0	530I252M623I	5c0ca6bda529f4e03f4d46f9564d8ab3	186053
H	20412	253	99.6	+	0	0	478I253M603I	beac61ca9b85d17279a106da0907c2e4	350121
H	20854	252	99.6	+	0	0	527I252M616I	182ea0f221b5fc2e80bc52ed928abf09	346804
H	44384	253	99.6	+	0	0	495I253M582I	266b941d7d852d165c2f1ef9f2ea58b0	174755
H	75943	253	99.6	+	0	0	500I253M688I	35b97368ef1de5bb81cdb4a89881ec3c	993934
H	19980	253	99.6	+	0	0	497I253M605I	8895bd9c6a5b691796e73c3e8642076c	353149
H	42180	253	99.6	+	0	0	527I253M614I	b720d6c115168728ac31e3e766fcd498	186640
H	38229	253	99.6	+	0	0	504I253M725I	8a50fc21eee0989782d2773deeba06c3	214919
N	*	*	*	.	*	*	*	f67a347f4b71362bc1cf98f073184877	*
H	18788	252	99.6	+	0	0	497I252M603I	a3a14b654f157014ad5bdde6bbc1edae	369109
H	36749	253	99.6	+	0	0	510I253M721I	c2309cdb9cf730b5dde30eac433e1ed3	229455
H	30374	252	97.6	+	0	0	529I252M617I	087775de4cca1f09f5444e6de5a748ef	275631
H	95692	253	99.6	+	0	0	480I253M699I	dc2ee81e5221e881f43bc7f8fc7d46ed	4472130
H	30458	254	99.6	+	0	0	515I254M623I	49a740997d86ab8f1c96628348583c8e	275180
H	25227	253	99.6	+	0	0	483I253M598I	c3ebff2a454aea0af782dc3bb149cb29	314996
H	67515	253	99.6	+	0	0	407I253M650I	4b6416fa89ecb10a6d03d69e2e7c15f9	2883968
H	72035	253	98.4	+	0	0	492I253M698I	00436a54bf2f39b457bda6c92d1d840a	3449121
N	*	*	*	.	*	*	*	286f28b325c6ea4882cb8d873f2e7c81	*
H	25338	253	99.6	+	0	0	505I253M605I	6ddf97b3a5650733c7ed325e1026c862	314095
H	40266	253	99.2	+	0	0	489I253M619I	1763fb34cdf15bf429c2eac82009a638	196769
N	*	*	*	.	*	*	*	421f2dc43f39140a9529c226e1fc2f5e	*
H	22221	253	98.8	+	0	0	503I253M619I	04fda27e1ef6c22825ec50ad9ef6eaca	336810
H	32433	252	99.6	+	0	0	527I252M621I	2c3fa4d838292ca0f814f678f3a25f25	263111
H	31647	252	97.2	+	0	0	525I252M622I	620ee6fe7d928651e08fb0f5b04735e5	268099
H	30116	253	98.4	+	0	0	519I253M619I	a2633827292bdef571d37ac5459359b3	277215
N	*	*	*	.	*	*	*	e1ef845219cfa3aee478327aa605eb97	*
H	13034	252	99.6	+	0	0	307I252M738I	0b92417213ce2d7b90c1b28f1c0c8a8b	551822
H	41702	253	98.8	+	0	0	516I253M622I	36744afc2eda562ce01a1c611b150748	189288
H	26782	252	98.8	+	0	0	520I252M623I	4c42e05c88d025b2b776c8ab5335caa1	303652
H	32273	253	97.6	+	0	0	514I253M624I	721fe577792981453784934020c6fea3	264009
N	*	*	*	.	*	*	*	a535f145df3ac26d88d7d3e4f79ddad0	*
H	218	253	97.2	+	0	0	531I253M724I	e0ce9236dfe18232f3cbcd64b97b5586	1108599
H	28302	253	98.8	+	0	0	527I253M619I	ae0c8fd4d997c6dc17e57b8a13e3a0fd	294196
H	22841	253	98.0	+	0	0	535I253M622I	8e8019075c4f5642d05b007575853f0d	332364
N	*	*	*	.	*	*	*	8e099576e676b8b07b033f155f97f7ce	*
H	94527	253	99.6	+	0	0	509I253M584I	eb6bef8e684331944776c3944af1d69c	4459634
H	91405	253	99.2	+	0	0	522I253M715I	3a4cdd160f7701b6e5e7deae311a8b9d	4426641
H	405	252	99.6	+	0	0	534I252M746I	d4d07c968d6ac1e8b9cc932b41f95e2a	1106254
H	36792	253	99.6	+	0	0	468I253M719I	6e0e0e4b39d9b59378020b61a65ecfd2	228798
H	31596	253	99.6	+	0	0	528I253M624I	91e2d48c5522682c196a840faccef175	268410
H	85420	253	99.6	+	0	0	521I253M724I	9096f151fc1a5c3199e2f95212c8c195	4364243
H	9358	253	97.2	+	0	0	526I253M617I	7f3327ea28e0f04f415e4f0cb75f617a	580629
H	43276	253	97.3	+	0	0	521I200MI43M2I10M621I	4470e14941f7a620cf5b5aa60a7deb87	180731
H	41087	253	99.6	+	0	0	517I253M593I	c710f658d4d6e04a994855adc28da6e1	192475
H	24564	253	99.6	+	0	0	510I253M622I	9e7edae15624b08968c5bf823f84e518	319909
H	79390	253	99.6	+	0	0	491I253M610I	9ccbcb9ae87a64c9b6d349cf32e8c112	4301511
N	*	*	*	.	*	*	*	fb9163f616658f58a436751a039d28aa	*
H	45457	253	99.6	+	0	0	477I253M730I	185154ddd9f3dbccba4124cd8c29b412	163494
H	69013	252	98.0	+	0	0	499I252M598I	e4667548309bf2bc3fadb47c3a6df686	847934
N	*	*	*	.	*	*	*	b2eaca274d600f562229d0bf9a388868	*
H	77627	253	99.6	+	0	0	517I253M726I	1e62977e54230a277cc551341ba363b5	1109297
H	49698	253	99.6	+	0	0	496I253M604I	9fd13d88b5391618ba98a7a5f102b0f0	125624
H	91327	253	99.6	+	0	0	487I253M610I	bc01b963363ff421d388e2a29eacc94d	4425663
H	44624	253	98.4	+	0	0	415I253M690I	bfebe54b7e9bffe8a7492fd517cc4f14	173245
H	70804	253	99.6	+	0	0	469I253M602I	faf72c2a6cfe603bde05d898e716cb35	637934
H	62839	253	99.2	+	0	0	494I253M615I	89c9c602e68633a8370f729e25687d1a	842291
H	41725	253	99.6	+	0	0	507I253M616I	3e355b6a8c2e4ba20e3e0211d0ed60b6	189147
H	51991	253	99.2	+	0	0	414I253M715I	266ce3d71ec46d9a2b4c44ba98866773	98048
H	21786	254	99.2	+	0	0	515I254M610I	6c14808280de31def74cf479c782cb2b	339886
H	45876	253	99.2	+	0	0	523I253M758I	649f574faade5f12ed4cbfd81f21eeac	159911
H	26012	253	99.6	+	0	0	498I253M602I	49d6f21bdc7722229a3a6c8e6850e1bf	309433
H	13682	253	98.8	+	0	0	536I253M615I	e2bf7a1ee0147f79e5e92b9d1609e4f3	546557
H	20352	253	99.6	+	0	0	525I253M606I	27c1cfc0ab26a3b8b2b5fc9284722c2f	350503
H	40107	253	99.6	+	0	0	517I253M611I	0e56691402439fdb6867cce18f162e9a	197529
H	24592	253	99.6	+	0	0	502I253M622I	4992b004641edb7266266630e5d39bd0	319709
N	*	*	*	.	*	*	*	6680bb05798b0c36dfb244e3efc630fd	*
H	44208	253	99.6	+	0	0	504I253M622I	69b9e5825c454cb8392cbb0154cd8f53	175751
H	30346	253	99.6	+	0	0	561I253M755I	e70f3674eac0f95e341983c9e84a406b	275845
H	16209	253	99.6	+	0	0	510I253M618I	7e097ad13a78d946a82f801d2bc01024	523589
H	94779	253	99.6	+	0	0	510I253M726I	59dda5fff445ffc179543814a55a4983	4462541
H	71291	252	99.6	+	0	0	506I252M686I	8d4bae1e12f0ad79d9c31593a3d173a0	1144463
H	64541	252	98.8	+	0	0	547I252M711I	9b2c513d3b2a223385880ce0efa4e8e7	1113282
H	57993	253	99.6	+	0	0	480I253M602I	ee951eae226d682e16a4543758241a47	1024529
H	53787	253	99.6	+	0	0	483I253M726I	e64b621c605660ace3f42eb89c2ff4cc	51677
H	42655	253	98.4	+	0	0	498I253M702I	b640a141d10e2f165d25886914e493f7	183932
H	43236	252	99.6	+	0	0	515I252M615I	3fed54ba41e28112983ae5b90a3b753a	180982
H	19197	253	99.6	+	0	0	494I253M611I	3020d55493d407b126706ba768794538	362009
H	39781	253	99.6	+	0	0	526I253M619I	b4b5bc4eaba36fda54b0be7914de45f2	199354
N	*	*	*	.	*	*	*	be0edfc3ba494bdd5608510d86d30f20	*
H	43460	253	99.6	+	0	0	517I253M622I	4019d197544acce3c89ecdfb06e404e9	179744
H	73114	252	99.2	+	0	0	569I252M606I	ded57b25ca06c9f87ed3b794c493a71d	3584772
H	26097	252	98.0	+	0	0	433I252M708I	85df921905f7598ffdd87936fde08fe5	308760
H	66766	252	99.6	+	0	0	517I252M713I	b0298878a341810d8158d1be122a60b1	2797565
H	41635	253	99.6	+	0	0	514I253M615I	bc0093f87613a11341ab44364b63c434	189651
H	5730	253	99.6	+	0	0	497I253M604I	50adeb1068df01b3508fb77fc960f651	724472
H	2907	252	99.6	+	0	0	512I252M616I	7d3af59648962b6c3b6c2c88dabed9e2	844589
H	5730	253	99.6	+	0	0	497I253M604I	2d1eba1048237d22d68bf3c1a5a0c0ac	724472
H	11706	253	98.0	+	0	0	534I253M610I	32474a42901259e004ca818682d60792	562369
H	40069	253	99.6	+	0	0	526I253M618I	951320e0b8f2e77ad0982987bd9d35a2	197782
H	45251	253	99.6	+	0	0	517I253M721I	69d93ea7bb8f1ed129938121bcf64bb9	165935
N	*	*	*	.	*	*	*	8231458410c79d6d0ed1996dc108b31b	*
H	19196	253	97.6	+	0	0	514I253M611I	a84ea474fc6fad16ff9403acf6541487	362037
H	84667	253	99.2	+	0	0	508I253M721I	13f0dd7881cd3933a74327bae72c7481	4355739
H	7783	253	98.8	+	0	0	512I253M616I	1b1ea8228b8aab445aab0223be5fd6fc	591785
H	13155	253	99.6	+	0	0	526I253M615I	ae432e599c18d3ae74d8738b5e71a934	550814
H	19252	253	99.2	+	0	0	517I253M608I	3fb446aae93b4fab6c8ebcd4d0067f39	361108
H	24157	254	99.6	+	0	0	501I254M617I	a1b7bb849c96313c017c6ac37e92d754	322839
H	59514	253	97.6	+	0	0	489I253M696I	82cb4b409116b51c36c56373fe46124b	1906483
H	23713	253	99.6	+	0	0	504I253M580I	e147bcf220e5b8e9a8d0b483e7ff82a6	326136
H	41854	253	98.8	+	0	0	516I253M621I	f7e3d74582d2da53b680e07be1c1a4a7	188457
H	82845	253	98.8	+	0	0	506I253M729I	9470155c3f99bf028a7551a77248fae1	4336940
H	32500	253	99.6	+	0	0	526I253M619I	5d2f22e562653cd1e45169deff8155ef	262677
H	22926	253	99.6	+	0	0	515I253M623I	12c275c9af2b7466cdf7268693ef9d9d	331747
H	44308	253	99.6	+	0	0	518I253M621I	127e3b7c8a34ff8de0a96535a5bc1f31	175193
N	*	*	*	.	*	*	*	52548d4fc4d9acc4695b5d699129b9ba	*
H	20116	253	99.6	+	0	0	518I253M624I	8bf3ec30baa332b933ecd91b7edacfbf	352215
H	24751	253	99.6	+	0	0	486I253M601I	fd5a877ba4e73728bf8a3c03bd457195	318569
H	32149	253	99.2	+	0	0	511I253M624I	e890ee86f4a617f552c714fd38d04719	264760
H	43276	253	97.3	+	0	0	521I200MI43M2I10M621I	9c8995acb6ffe26f181e3889fd702af3	180731
H	33058	253	99.6	+	0	0	509I253M618I	d86e273d093bcad61b948b533ba0d5a2	259275
N	*	*	*	.	*	*	*	c3c70003f0f46c331d25f2679be2fda6	*
H	41868	252	99.6	+	0	0	513I252M615I	95eaf14c1779c63ffda50649012d638c	188348
H	27235	252	99.6	+	0	0	540I252M627I	534c81e74da6fe00b3b8ea825df6ee89	300829
H	18852	253	99.6	+	0	0	503I253M605I	b1b5dbcd9d81884633d4588c618cfcd3	367977
H	93517	252	99.6	+	0	0	418I252M696I	3c885da9fc1988e7409b9be7a2d16f24	4449244
H	18838	253	99.6	+	0	0	497I253M612I	a0a324e7cfb67a3573cfdec476b994dc	368261
H	31856	253	99.6	+	0	0	519I253M624I	9199da0a2b9e36581b2beff2610ea33d	266720
H	94269	253	98.4	+	0	0	502I253M686I	5b3f72c3df0355b907283433d031f348	4457064
H	25227	253	99.2	+	0	0	483I253M598I	4b6d59a45a4d29ac8f28af6e86a5f6e9	314996
H	93583	252	99.2	+	0	0	522I252M716I	1dc2464f1b7636011370066beb919106	4449984
H	25911	253	99.6	+	0	0	506I253M602I	9f04d8d28e5856bb5c7945376cc531a0	310247
H	39965	253	99.6	+	0	0	520I253M585I	b1caf7edb82347bc313e4067482b24bb	198398
H	21452	252	99.6	+	0	0	521I252M607I	4f4363f8175f606ee5e62863dd250c97	342427
H	43045	253	99.6	+	0	0	530I253M618I	2d5885162334077eaebe0800cb191617	182033
H	20277	253	98.4	+	0	0	514I253M622I	91583265f2248dad361f1ef519af37a3	351067
H	26281	253	99.6	+	0	0	497I253M616I	07fb8cac95bc8d9262cb7fcb81d50165	307462
H	45123	253	99.6	+	0	0	487I253M702I	08e7b4d9986fdba927715891f469be7e	167509
H	8925	253	99.2	+	0	0	509I253M615I	a8504726f294bc1e81f1e357993741be	583656
H	43898	252	98.8	+	0	0	528I252M620I	d8bb2f2adaf795b6502188d19b74f662	177484
H	32701	252	99.6	+	0	0	519I252M615I	275890f39dd2f60b1360026d0a864414	261365
H	72937	253	99.6	+	0	0	483I253M694I	44f26f07c632ca9a79481fd63256bd8a	3562626
H	21488	253	99.6	+	0	0	515I253M610I	b68e28f12c76fd9454bbbef087f97c82	342105
N	*	*	*	.	*	*	*	9c6d066abc92f4dd6f5aae655a38c6a5	*
N	*	*	*	.	*	*	*	5581c49a439bd28d9d13da0d38fdd7f9	*
N	*	*	*	.	*	*	*	0c288d875b37956d35c74027b61481d3	*
H	30458	254	99.2	+	0	0	515I254M623I	461f7f9eafe4dc8420726a7dcfca03f3	275180
H	18878	253	99.6	+	0	0	515I253M621I	a7d6e320835812e12c62a9613ee857c8	367535
H	36830	252	99.2	+	0	0	472I252M707I	8988cfbac3e4ed3658e011ed663f2fbe	228310
H	44161	253	99.6	+	0	0	475I253M626I	3e794a1a6ee48c636b02a7b44907ab84	176039
H	77109	253	99.6	+	0	0	494I253M674I	306c735424e009ac14c9b0d01d4d023d	4095596
H	42384	253	99.6	+	0	0	515I253M622I	d243a9f4c4a64f8de43f2a874fc514c4	185588
H	41498	253	99.6	+	0	0	515I253M625I	36680f095955f2f61292e123f9e48518	190361
H	32242	253	99.6	+	0	0	524I253M623I	387b51597c80b67cd33b0e14a0ae0fc8	264225
H	70669	252	99.6	+	0	0	310I252M751I	4e395096a7dda36d478a1454fc67fa09	755474
H	36872	252	99.6	+	0	0	478I252M730I	93fe2a9b4664f2c97063e5c06f9ad49a	227819
H	51520	254	98.8	+	0	0	503I254M701I	cec3402e4d58187969cf85a9754b303c	102471
H	30275	253	99.6	+	0	0	523I253M615I	8c6a5c4448b0327a810db8ee00e459f7	276236
H	20707	253	99.6	+	0	0	515I253M629I	6e8044229addc516e807b79df0179492	347908
H	56350	253	99.6	+	0	0	486I253M709I	0a422c20c96ceb63785efbb4176db1b7	1521321
H	33950	253	97.2	+	0	0	504I253M700I	60ec6fef8775a59818d79928763c179e	252773
H	25643	252	99.6	+	0	0	525I252M616I	bd75b2b8937ff53ccb188d463736a4f9	311961
H	14358	253	98.8	+	0	0	417I253M725I	d73af562e4db75e0b624152683ad8053	541354
H	26712	253	99.6	+	0	0	517I253M624I	578e911bd552ff95e413be6aff218659	304206
H	88139	253	99.6	+	0	0	493I253M696I	7c83e8763327a5939fb140998f73cf1c	4392646
H	43526	253	99.6	+	0	0	517I253M589I	321ee946f6766d1c2a42e341643550fe	179472
H	17336	253	98.8	+	0	0	546I89MI30MD8MI125M728I	6462fe84adb5bb2ff47724933330db1d	511378
H	43968	253	99.6	+	0	0	528I253M618I	f2af449892a9a5e7539dbea4ad355173	177113
H	68298	253	98.8	+	0	0	510I218MI35M704I	832b9c6a428f5070309bd6d4eda4909c	2979308
H	26009	253	98.0	+	0	0	534I253M724I	b1c0caacd79cd163d99ae7938ea3e63e	309441
H	72937	253	99.6	+	0	0	483I253M694I	e1747ffc79dd7ccabd215b48ec951eb2	3562626
H	16485	253	98.4	+	0	0	518I253M617I	ba4039d86575d607663039b4a4c9edc2	519763
H	19341	253	99.6	+	0	0	499I253M610I	6fa149a2f06358718ef2d79f6a8acb17	359563
H	44026	253	98.8	+	0	0	527I253M619I	ecfd3cb4e5ed8a8fea35d056b9bed69e	176836
N	*	*	*	.	*	*	*	d1b8bb686a631fd649978c36a7cba3a5	*
H	691	253	99.6	+	0	0	496I253M607I	3c2ce4ffe3c9503c1dff577982b86498	1086889
H	25819	253	99.6	+	0	0	499I253M601I	823e9f7751526150ee1060ca58c25133	310886
H	41631	253	99.6	+	0	0	531I253M621I	997cd4c03ee943f7112a57c31463be39	189677
H	2815	253	99.6	+	0	0	511I253M615I	0593293272534e982d1139f637f72995	851323
H	33090	253	98.8	+	0	0	519I253M615I	6ce62ca43899a16b3a8adfdc2a02c795	259120
H	30374	252	97.6	+	0	0	529I252M617I	d7911cb70d6831c777059de9bfc70e10	275631
H	60709	253	99.2	+	0	0	515I253M726I	29ab393c6c2472a73021bf965397c232	2051608
H	71523	253	99.6	+	0	0	500I253M698I	376110a4f9367aa2924f7160a0ed8aa9	3385021
H	91922	253	99.6	+	0	0	521I253M720I	4f31fa27bbe5ae34007f14de5916eace	4432234
H	59000	253	99.6	+	0	0	487I253M700I	906ed25a43eedd60c2c9a2eea371b9f7	1844553
H	87897	253	98.8	+	0	0	514I253M603I	e596da497e259f796336d2332f3c6529	730939
N	*	*	*	.	*	*	*	5906af869da3f421552594000ab1edc7	*
H	63521	253	99.6	+	0	0	504I253M726I	3086a45f644f6827df1047fbbc888549	839215
H	40560	253	99.6	+	0	0	516I253M622I	32a7a74e463626431e9dad210d821a27	195189
H	42330	253	99.6	+	0	0	518I253M623I	714880df1ae98bfff3daa5656dd5f3be	185824
H	30917	253	99.2	+	0	0	517I253M612I	0d5c7e9c32368c6063242dc051ad645c	272444
H	41112	253	98.4	+	0	0	515I253M625I	65f1c52c54a17a1d308937f480841c91	192347
H	41969	252	99.2	+	0	0	520I252M619I	ef192921c27dff6dee48daf65c7d08e8	187790
N	*	*	*	.	*	*	*	c55de0b458fac6f712eb4de613f81507	*
H	18921	252	99.6	+	0	0	526I252M626I	67f106e9d9ff3acded1ed768c0278082	366781
H	43171	253	99.2	+	0	0	515I253M615I	1b34c8c7e96d0925b7d708c20e47405a	181336
H	86738	253	99.6	+	0	0	486I253M683I	2b54a3c947767ab08abc6dd919deaa3c	4378081
H	82322	252	98.8	+	0	0	474I252M701I	a80a95b2aa57601ef5623bde09a07534	4331723
H	20696	253	99.6	+	0	0	484I253M601I	32d1346c466c0bf3aecec4139322a1c4	348007
H	61815	253	99.6	+	0	0	308I253M754I	34a63651c96179216a7dfb174e90de96	798581
H	61424	253	99.6	+	0	0	493I253M706I	01960c961e1ec2ba6448cfc5d104fe18	2132002
H	32464	253	99.6	+	0	0	514I253M612I	dd277fb140c8e75c570cd92eac772f5f	262944
H	69664	253	98.4	+	0	0	494I253M735I	8eab4371f73db97496dc1aec00bf406a	1104680
H	17590	253	99.2	+	0	0	488I253M615I	f80fd086a55153604a8dc669b4b6cb9d	509516
H	38821	252	99.6	+	0	0	522I252M713I	b17af1e05bc2b189fa1c12a176231684	208479
H	32285	253	99.6	+	0	0	509I253M621I	3f293476a96a381fe472cfacd9556fb9	263953
H	45421	253	99.6	+	0	0	437I253M666I	8cef2dd372f2d12c975c5bccb7ee2735	163997
H	25596	253	99.2	+	0	0	515I253M619I	36a87afd29970a139191f44acfacfc60	312269
H	31469	252	99.6	+	0	0	525I252M619I	9e772c3fa4cf45a3cf36933bf8f609e5	269070
H	28307	253	97.2	+	0	0	483I253M627I	26049353f86969766e797127c406febb	294146
H	78252	253	99.6	+	0	0	490I253M697I	4f5a6f213a2ceb55e6fe0e3dd715e430	4244333
H	31027	253	98.8	+	0	0	513I253M618I	f3edb176691abf8cf009417f6c804af6	271689
N	*	*	*	.	*	*	*	e753211b6b3fceced0d8372c9a086d46	*
N	*	*	*	.	*	*	*	2394740b335d161d64d6a3fb7c613b55	*
N	*	*	*	.	*	*	*	43906dd12716061efd4aea708e26dbb8	*
H	44161	253	99.6	+	0	0	475I253M626I	c2a84fdb348a9c623bb7124a4da6e57a	176039
N	*	*	*	.	*	*	*	26a1cff2e2ba586daab4e46d1c716b5f	*
H	25227	253	99.6	+	0	0	483I253M598I	5a964bceb37cf158f6ef2d1533152cda	314996
H	42148	253	99.6	+	0	0	509I253M620I	03871021c689b256dffbbff6b835874c	186851
H	62686	252	98.4	+	0	0	558I252M606I	b991b5c82fd37daec3ce6e1da9308a4e	2286580
N	*	*	*	.	*	*	*	6bb5035fdf74887c709ea4050f069585	*
H	19330	253	99.6	+	0	0	484I253M604I	9f2ae50b58909fb374920bb06f087ec1	359750
H	22313	252	99.6	+	0	0	522I252M609I	4d4e045486dd3e04804030978c7882fd	336228
H	14874	253	99.6	+	0	0	495I253M611I	b0df6aaea2814dfd98b43cdeb371d479	537661
H	26141	253	99.6	+	0	0	486I253M605I	e103415013bb00c666e1f0072222690a	308386
H	18957	252	99.6	+	0	0	526I252M607I	ec7d3763ed76aee485973ef99990f3d1	366147
H	1552	252	99.6	+	0	0	502I252M601I	b4086da36bf6ebc566251cb34a6a973e	988375
H	43338	253	99.6	+	0	0	532I253M623I	62e0022290079cdf652bcc87d2fd853d	180465
H	44060	252	99.6	+	0	0	526I252M623I	e2b89bf603d7e8830fac3b1aabdd65c7	176654
H	85702	253	99.6	+	0	0	493I253M701I	09bf101e3dcd323d67ce0401db11d82a	4366834
H	81644	253	99.2	+	0	0	508I253M600I	79ff7105bb3882fed18fbe3181a738f4	4324245
H	83579	252	99.2	+	0	0	547I252M711I	17ae017cbaf20abd0e5d7d059067c6a8	4343981
H	32863	253	99.2	+	0	0	515I253M623I	aedf4dcf54bd25cec76e4b77d00b6229	260456
H	41576	253	98.4	+	0	0	526I253M617I	fd0d75d9ecc34f4261a68ef2ed1d04f7	189920
H	28001	253	99.6	+	0	0	514I253M622I	d6fcd9c85148a1a420c326207a7ab292	296165
N	*	*	*	.	*	*	*	38441e19a953fa5eba23577d7c379495	*
H	8520	253	98.8	+	0	0	490I253M614I	a217acd153d46b16127eeebc2bac17cf	586453
H	16286	253	98.4	+	0	0	504I253M621I	0b3a29e964679915baf11d324c11106e	522433
H	72035	253	97.6	+	0	0	492I253M698I	cdbcdd60440488714e0a7f2a7706eaca	3449121
H	32114	252	99.6	+	0	0	538I252M629I	56f0fe6c61f58e3110edd1ed72ecc273	264967
H	62663	253	99.6	+	0	0	480I253M696I	dfa9852aceaa0ddf3072b6949175e9a9	2283112
H	40278	253	99.6	+	0	0	515I253M617I	a68f528a2023e53e954014f257eb56f5	196713
H	96842	252	99.6	+	0	0	513I252M606I	5a42ab10c4078775dd11b91df96d9710	4484010
N	*	*	*	.	*	*	*	538ec515cba8422cf22f2806891f1f72	*
H	43197	253	99.6	+	0	0	507I253M622I	466296bb4c900c8683108b1cb34a22f7	181193
H	35728	253	97.6	+	0	0	508I253M722I	df56e223f24878ba840808958de6b9ae	239562
H	40152	253	99.6	+	0	0	513I253M623I	bba385085f382f913b9ba1d3bcb9e362	197326
N	*	*	*	.	*	*	*	66201f64dff3c5dc5eb1c03aa7cbb6c1	*
N	*	*	*	.	*	*	*	281916588606a1cef4e983a8bb38b998	*
N	*	*	*	.	*	*	*	e9d2110f968aabdbf6e88316f2bf87f8	*
H	42191	253	99.2	+	0	0	482I253M625I	c7b4dc14cb22d2535f42164b0dca222a	186592
H	30291	253	98.4	+	0	0	523I253M619I	f5c88c2bdca91a75c572cef9132c4a77	276149
H	20156	253	98.8	+	0	0	515I253M622I	6850ed1a90172cadb2f16bf14c5ed0e8	351881
H	78883	253	99.6	+	0	0	511I253M611I	f85f1caa5c191e9c386f19b2975955c7	4296496
H	43898	252	98.8	+	0	0	528I252M620I	742d286d32af0293d58c33c99bc6d667	177484
H	33094	252	99.6	+	0	0	502I252M768I	ab14bc9379e81c47102d3454481b4c85	259097
H	81450	253	98.8	+	0	0	484I253M603I	22cadc1cea13829a88361464d5d2f298	4322275
H	44438	252	99.6	+	0	0	524I252M627I	46c5275b73e009fb4fa293d2a185397b	174516
H	44652	253	99.2	+	0	0	405I253M708I	1c8a5e14dff253f8d7925d73d5be0570	172936
H	23360	253	99.6	+	0	0	515I253M623I	c7fc13b9b32164608f5e7729ac52d857	328598
H	38583	253	98.0	+	0	0	507I253M721I	503d9a987e1879c0b7816918fc84a3d0	210895
H	30374	252	97.6	+	0	0	529I252M617I	c344be4507c1dd47f0e6f02cba613d88	275631
H	63697	253	99.2	+	0	0	472I253M704I	a5098d6566b3a6b611d8429cde3828e1	2415201
H	38786	253	99.2	+	0	0	527I253M711I	99947acafbb21880caea25ff6a5bd546	208949
H	46212	252	99.2	+	0	0	518I252M709I	4350da4c615c3f711998453fee6bdf17	157424
H	40452	253	99.2	+	0	0	528I253M614I	e29c1f2de2a256e10542651a4e219724	195757
H	25499	253	98.0	+	0	0	529I253M574I	841e3affb8b91362b31304bf1fdb75ba	312973
N	*	*	*	.	*	*	*	de36c51144bba9585944e575e4bf53a4	*
H	3153	253	99.2	+	0	0	518I239MI14M726I	b4583d6f0f408abe8cbb22f1c8363557	833816
H	20394	253	99.2	+	0	0	519I253M622I	5a5cacdcad8279d2660fb84567dbed59	350256
H	30374	252	97.6	+	0	0	529I252M617I	a7bfbdb37f2c9fd1ea6dedd15d78d585	275631
H	26577	253	99.6	+	0	0	515I253M623I	4de6d7a82166c648dddfd3fd1bc07049	305177
H	72597	254	98.0	+	0	0	489I254M604I	abfa9b9e19b7420a22c93442dd773786	610842
H	42119	253	99.6	+	0	0	518I253M622I	744239aafda699e8aa72082b56d222fd	186981
H	47454	253	99.6	+	0	0	496I253M599I	91fd8c277f1af6e72cd963487ab30c53	147969
H	11900	253	97.2	+	0	0	508I253M625I	b120382eea75d4857154553a3bfae767	560906
H	40041	254	99.2	+	0	0	501I254M626I	937b73b78c68350b8596b0e71ad080da	197988
H	33116	253	99.6	+	0	0	526I253M619I	39707af8f544fc91d38dd26ea7d9490a	258995
H	22435	253	98.0	+	0	0	517I253M622I	e228fd1b1b475afa85b385ff59b9f4b4	335408
H	30545	253	98.0	+	0	0	507I253M624I	499785455ccc712ced35535d1b6f79f0	274697
H	93517	252	99.2	+	0	0	418I252M696I	e5cab9de32e75d4e5b9c681a62688cf9	4449244
H	16781	252	99.2	+	0	0	519I252M593I	d7725e15dcbd684ce58bd77d358f653e	516022
N	*	*	*	.	*	*	*	ae9dfbabc854b540e2a37202f7685282	*
H	23713	253	99.2	+	0	0	504I253M580I	d63318d7a323a1f0d250616b4a376062	326136
H	44151	254	99.6	+	0	0	468I254M621I	5888a02b28c903a6455d76eb6b9c37ed	176077
H	31527	253	98.0	+	0	0	498I253M623I	1250f348caaaa2cb943ab81423288237	268733
H	40509	254	99.6	+	0	0	517I254M623I	4c08ff9f75b9cd9ee780055c2452d7a7	195445
H	31527	253	98.4	+	0	0	498I253M623I	dbf3ca28f23624f8142d82fedf7aa96f	268733
H	88760	253	99.6	+	0	0	488I253M697I	67cafe02a52c3a793adcbe7d66b25989	4399109
H	6306	252	99.2	+	0	0	497I252M603I	80e3b8eb0d0d07df6541a25a57480e5b	683621
H	30868	253	99.6	+	0	0	514I253M621I	33528eb4aba92daa9bcdeb41fc42b647	272749
H	22904	253	99.6	+	0	0	522I253M622I	c3b0224388cd033c45264806ae9f4258	331878
H	64900	253	99.6	+	0	0	487I253M693I	ecec8fb79b14d8eb5bce5c05c2f0ea58	2575651
H	23768	253	99.6	+	0	0	514I253M601I	92c84e16d157c1279080e641174198ad	325768
H	20707	253	99.6	+	0	0	515I253M629I	d0fc793d6185e7c8a064b13f9e4f5961	347908
H	3463	253	97.2	+	0	0	515I253M727I	528f2028608336aafb0d77312c64bcf9	826302
N	*	*	*	.	*	*	*	a154d16946c27023688ecbc6a61aa7c8	*
N	*	*	*	.	*	*	*	4586632d7a014236e9ca52e38714af75	*
H	58044	253	97.2	+	0	0	500I253M694I	5673a7610cbeaaf91f23430ae545eef5	1726408
H	90486	253	99.6	+	0	0	502I253M716I	17e6a95e4e09ad1d5b1bcb6cade03e84	4417539
H	49613	253	99.6	+	0	0	488I253M606I	58242cf7cf63ed587063b95fa6e5fdbd	129394
H	36545	253	98.0	+	0	0	367I253M717I	af397f2e099a670b8e5e1fdb5fe6bb4a	232570
H	44845	253	99.6	+	0	0	376I253M692I	8a2078e2a4cecbf080d913cc9330a070	170652
H	46001	253	99.6	+	0	0	508I253M698I	4ac49b3d19e78fb1f0579093c9009e38	158963
H	41367	253	99.6	+	0	0	526I253M619I	32838c187ee825b130f9c1c3ada640a7	191068
H	30917	253	99.2	+	0	0	517I253M612I	3ad31dec4a65e9c8ba0cb13fa6600b16	272444
H	41212	253	99.2	+	0	0	520I253M624I	a451e8a54b64cc716f4eb7b16490f085	191842
N	*	*	*	.	*	*	*	002696fa5c2deba381e7bfe70d9ae9d3	*
H	19165	253	97.6	+	0	0	515I253M612I	1d91a5b70db0e2943bf8d0f213adbf54	362539
H	29849	253	97.2	+	0	0	505I253M729I	d36c8930add96c30368596eccf40bb50	278563
H	40403	253	99.6	+	0	0	515I253M622I	73873daac6a8699810d41c7c05217faa	196004
H	18846	253	99.6	+	0	0	484I253M611I	16f1e0d9155422c3afbab2c675fe226f	368117
H	54657	252	98.8	+	0	0	538I252M702I	791d166644533b1a7a6290a90fb5a3a7	25947
H	43664	252	99.6	+	0	0	499I252M619I	31bcc85b73e6b7d239e05cb3b5130f1b	178735
N	*	*	*	.	*	*	*	da61a121151a7ec6429350c1e1438859	*
N	*	*	*	.	*	*	*	adcdf6fe7b8ae5071b314e00429e00c2	*
H	3449	253	98.8	+	0	0	531I253M724I	c62c538475cd9580593da6c39cebe056	826624
N	*	*	*	.	*	*	*	e30b360140694d57101bc6127f79c907	*
H	74317	253	99.6	+	0	0	515I253M738I	6ca6d88703955b336c65f79d29c56718	727220
H	79272	252	99.6	+	0	0	545I252M729I	8bc90c5c3e0627fef93ece68d063c20a	4300127
H	72035	253	99.6	+	0	0	492I253M698I	dd8e1764ca5334a1fd363edfa3886673	3449121
H	46077	253	99.6	+	0	0	506I253M696I	eae360304ebc802f0c447d0e3ea9cd9a	158423
H	72035	253	97.2	+	0	0	492I253M698I	02ef0ec5eca3fa38fb0acc6728c42a2f	3449121
H	49994	253	98.0	+	0	0	467I253M620I	aedf772464a45ed3d1c907877666d19c	114111
H	19431	253	98.4	+	0	0	503I253M606I	3108d0ed96ff979788a8f9bc08214e32	358007
H	60237	253	99.2	+	0	0	518I253M710I	80ad222988156d603cf91a3cf7d74162	1132942
H	5672	253	99.6	+	0	0	494I253M593I	b00b0f45dab47136df8ee8b158edea5c	727945
H	41323	252	99.2	+	0	0	517I252M624I	6479adb09fd1152b2014884706594a34	191277
H	25128	253	99.6	+	0	0	508I253M609I	8316bfd6914fe3e595a24a2f69aec028	315846
H	43276	253	97.3	+	0	0	521I200MI43M2I10M621I	dcc78cab420c0ec8df8d7399f1cca793	180731
H	75762	253	99.2	+	0	0	532I253M728I	f39460ffb11678f168d636e60c1f4613	791348
H	38335	253	98.8	+	0	0	525I253M712I	1b4f0291487796b1018b667ff7da0ee9	213671
H	43165	253	99.6	+	0	0	505I253M625I	d489d2f3d8db22cddb7eaf95ab73a7b8	181368
H	56803	253	99.6	+	0	0	498I253M722I	b9df37e128ba7c2d92d93bacbb6e0ffe	1111580
H	44701	253	98.8	+	0	0	488I253M703I	a39473d1919bc26bc8a5241c0e6d58c4	172389
H	38937	252	98.0	+	0	0	528I252M717I	e193df93215672d384c49d3c4dceb9c2	207284
H	23493	253	99.6	+	0	0	524I253M619I	f3a7458afc02b38ebc70f39074d39850	327655
H	26024	253	99.6	+	0	0	526I253M578I	d2eef4e772a3d139ddd263550e451736	309302
H	59001	253	99.6	+	0	0	501I253M704I	590563ad42b8ceef9bc48681ac0c0bdf	1844565
H	2885	253	99.6	+	0	0	505I253M616I	3a0f94aa00a09bdfbcf68c19cd0c3b38	846141
H	26605	253	99.6	+	0	0	482I253M610I	34282b2828285b3f0c81e4c5484aa24d	305016
H	62071	252	97.2	+	0	0	533I252M716I	5f0a68c0e57557573fe0ae220a2b0fad	2212505
N	*	*	*	.	*	*	*	272a30d13c6d2fba5958fb1a662e9971	*
H	42123	253	97.6	+	0	0	517I253M623I	532b1fc38eeafa3c66d93ebe655852b9	186968
N	*	*	*	.	*	*	*	825b0c804cb7ffd76f9963c52abfbecc	*
H	94244	253	98.0	+	0	0	506I253M688I	fed6cb7b3e18f8e928a8f247410842bc	4456702
H	31027	253	99.6	+	0	0	513I253M618I	81582af3e3e27f578f2d800cbd76fb37	271689
H	30374	252	97.6	+	0	0	529I252M617I	1008cee25e71bd57b33b15da5b1941a5	275631
H	30406	253	99.2	+	0	0	515I253M624I	1536c25dfc4a8c1d468e4e66fd8691ab	275470
H	33223	253	99.6	+	0	0	499I253M622I	14c1500ca1ac09139aff73bf1b074897	258280
H	40164	253	99.2	+	0	0	517I253M623I	51a68b41d01d395c3adc8c1d373c5316	197274
N	*	*	*	.	*	*	*	d6c7e6babfcfeb1b72678a9a6f3dd2ca	*
H	21904	253	99.6	+	0	0	526I253M619I	40baa2bcce80df7a8784e7108e13c35a	339031
H	20291	253	99.6	+	0	0	485I253M604I	b2e3408ada339c5724cb72446b684681	350970
N	*	*	*	.	*	*	*	3def7441e62d9507ab5b5b71587e186d	*
H	47433	253	99.6	+	0	0	480I253M601I	8b664554e8cec6d6396f72bd53870c79	148121
H	44213	252	97.6	+	0	0	524I252M628I	ee1619862a5e2ee8b05ae77c4fd28aa7	175712
H	238	252	97.6	+	0	0	431I252M703I	0e1f3784068dbc3a4674e3b4a3ca8858	1108356
H	31596	253	99.2	+	0	0	528I253M624I	1e18b2a38ac91c18033426092c9c4d89	268410
H	44254	253	98.8	+	0	0	527I253M620I	cd19ad8fda1c2134f3a1a14ddf06c235	175485
H	55170	253	99.6	+	0	0	467I253M738I	5681de3ce97b7152d66b641ca1629272	14124
H	25030	252	99.6	+	0	0	533I252M618I	6b087e725d58bc1cd2337fbe5d7e5806	316587
H	24202	253	99.6	+	0	0	518I253M623I	fc0f330ff68c7a64eb4d551db73bbe0f	322505
H	44208	253	99.6	+	0	0	504I253M622I	819c1add9e749b476c1ce0e747af7db0	175751
H	41867	253	99.6	+	0	0	504I253M622I	13a250a19bbca92721618f6153d8f80e	188355
H	44308	253	98.8	+	0	0	518I253M621I	5eba9f90a3cafe4cb506da0706a32be2	175193
H	17483	253	99.6	+	0	0	517I253M612I	3d750796cba74f91b1f0fbe40d42a778	510295
H	42298	253	99.6	+	0	0	476I253M628I	b741a6f7d2f9cb40391a72a5e17407de	185989
H	27644	253	99.6	+	0	0	525I253M624I	bcb28707eb39c7d52d49163a28d7bd2b	298408
H	26577	253	99.6	+	0	0	515I253M623I	6f03eda96c065de5d70456508ab80d75	305177
H	31217	253	98.0	+	0	0	527I253M626I	fe6b85e848b384314e65c28a9732359a	270519
H	32491	253	98.4	+	0	0	515I172MI81M624I	2ce9b97cb3d82e1467eaa55a6d76b62a	262766
H	43123	253	99.6	+	0	0	529I253M619I	098dbad2c4f135c6c24faa46d4c0cd2f	181611
N	*	*	*	.	*	*	*	f066a86faa5b7be15218be171d5e4f4f	*
H	93754	253	99.2	+	0	0	488I239MI14M694I	81e9bcc62254d583daad4a133284f63d	4451906
H	41293	253	99.6	+	0	0	528I253M621I	aa8de886e9d5cf3305ef10c53b139cb0	191445
H	89221	253	99.6	+	0	0	527I253M622I	e548a60c71f99fe35667c593c1976a59	4404220
H	45318	252	99.6	+	0	0	510I252M705I	e478c691a93a0085fdec7a6d5b4c2baf	165118
H	88415	253	99.6	+	0	0	495I253M687I	94bbaff406f7ca10c14f4784ffb5a495	4395677
H	27428	253	99.2	+	0	0	525I253M618I	dc2db8f48297bde33f7df1b1a81c6b10	299770
H	31001	253	99.6	+	0	0	516I253M622I	2c785da38c0439fcf7955ec8cb4d9947	271866
H	31355	253	99.6	+	0	0	515I253M622I	ac95531e598e79e703f331e977efb59c	269657
N	*	*	*	.	*	*	*	9d4c466f2637707cd0abaa3270cb654d	*
H	43158	252	99.6	+	0	0	529I252M619I	07729fa6bdb36669de19c9e283c02d30	181432
H	22741	253	99.6	+	0	0	489I253M625I	02cf42088edeeb5c0dc927acd40e4f9e	333049
H	43276	253	97.3	+	0	0	521I200MI43M2I10M621I	b74a13d1a8a65e4a9fa75dfcb92b5b65	180731
H	26357	253	99.6	+	0	0	504I253M622I	ec2149f70ae5de24c47ba2293d4481f5	306914
H	65992	253	99.6	+	0	0	546I253M623I	e936306f8dda154761ba880724def495	843569
H	89005	253	99.2	+	0	0	493I253M724I	83cf771c736d085b10f434b50ef6c9bf	4402042
H	23045	252	98.4	+	0	0	527I252M615I	f77bcd679586ba5397ebcb41ef80d7be	331013
H	76292	253	97.6	+	0	0	508I253M721I	dd6e07f6ba8af74168534fb40097ca84	3998912
H	238	252	98.0	+	0	0	431I252M703I	a80a5801925bc2cbcb7a51a1447c8bcf	1108356
H	19130	253	98.4	+	0	0	496I253M607I	4bcc1da299f105de987d52b3388c88ee	363035
N	*	*	*	.	*	*	*	7e9100abeec05971a2bd51364d8b8da7	*
H	21830	253	99.2	+	0	0	497I253M601I	02f6ba14882473dfc97efe6ddc93d591	339566
H	50647	253	99.2	+	0	0	509I253M755I	5afac7b8f7bdd395c28bd2ee76223a3f	110016
H	6288	253	98.8	+	0	0	451I5MI115MD8MI124M738I	6aefce04a96fa62236c670e62835aa51	685156
H	20872	254	99.2	+	0	0	516I254M622I	94c6710fbe93aa33dd8d91511824fc36	346719
H	87241	253	99.6	+	0	0	516I253M726I	38206c272a893b6fbfc4ded8af1796ca	4383135
N	*	*	*	.	*	*	*	958f0edf3a50b1d39c2abfeb624e0565	*
N	*	*	*	.	*	*	*	9bfe5289dbbe281b3bed5d3c69a9a9c8	*
H	11545	253	99.6	+	0	0	514I253M724I	24716a058c23ea727a304d5ec1d2faf0	563572
H	26357	253	99.6	+	0	0	504I253M622I	d00db97f47f2ebafe5bf3468c4973553	306914
H	93517	252	98.8	+	0	0	418I252M696I	c5c5f75d97c73fe2795e0384019a4099	4449244
H	43667	253	99.6	+	0	0	512I253M619I	2cb8855adfb0ce8bbc1457e88eac4331	178713
H	32942	253	99.2	+	0	0	516I253M623I	7fe43d0d5dbe5797653df9b05d9fd91b	259912
H	63330	253	99.6	+	0	0	527I253M702I	b59e6454f466e40d14267de2febbc791	2368865
H	40195	253	99.6	+	0	0	502I253M620I	942ed28b1c24b14e7c322ecd1a77263d	197111
H	42736	253	99.2	+	0	0	523I253M617I	d17c352493098ac10b0d09e4722209b2	183579
H	42202	253	99.6	+	0	0	515I253M618I	5ef01b8c601e895916f49e940608f47f	186521
H	91366	253	99.2	+	0	0	486I253M695I	8160bbb93c79d67e8fd9d4db2f2f8df2	4426249
H	32500	253	99.2	+	0	0	526I253M619I	c05eae98d9a5b7666b5be92d0e369dbd	262677
H	39731	253	98.8	+	0	0	530I253M619I	58dc2f5a346311876a8005596e536bd3	199640
N	*	*	*	.	*	*	*	836fb1d937dd36b1e53633011e5a2328	*
N	*	*	*	.	*	*	*	1b9133826e8eeca6436136f4654f9d06	*
N	*	*	*	.	*	*	*	665839b75a652646f906124b627b03da	*
H	58044	253	97.2	+	0	0	500I253M694I	b61c505dee33b62fb66e82f845012c37	1726408
H	41827	253	99.6	+	0	0	516I253M619I	97bc1f400f2bb6d508611d522a2a5e23	188659
H	18990	253	99.6	+	0	0	497I253M613I	da594510ee91d5efff624d6588760bca	365536
H	41854	253	99.2	+	0	0	516I253M621I	621a26ff295e8d2914bc9e6dc0ed7cf2	188457
H	76229	252	97.6	+	0	0	535I252M716I	726dcd9573327eb9f9d2c1aae4b09bd8	828435
H	73304	253	99.6	+	0	0	494I253M707I	5a8c985f63ef837ceb4760297e66e8f9	3609803
N	*	*	*	.	*	*	*	297e00197e543c9caebccdb15fc0656e	*
N	*	*	*	.	*	*	*	027c8b904aa1121f3cd62552cf66fea2	*
H	94244	253	98.0	+	0	0	506I253M688I	c062b1c945c3d131ce9c43ebfb21d615	4456702
H	40964	253	98.4	+	0	0	517I253M622I	df4bebe950272273ddecfc4056dbac1d	193213
H	26605	253	99.6	+	0	0	482I253M610I	152233f8acb979e1f17ea48d8c74099c	305016
H	45401	253	99.6	+	0	0	414I253M703I	e0a5abe7ac0ed9f71e49383a87f1b4dc	164242
H	44133	253	99.6	+	0	0	500I253M617I	c2d21bbea86f6f1b6d67b2f0972b63f4	176167
H	41972	253	99.6	+	0	0	502I253M615I	0a96caaf7b0cb816477e17914ea223e6	187780
H	9742	253	99.6	+	0	0	515I253M609I	b20636f3297d98d63a5fc086bdb74c77	577710
H	32847	253	99.6	+	0	0	515I253M588I	041170a61a3b795c094dd15017ad2c07	260553
N	*	*	*	.	*	*	*	081ded2f74d7fdd355143b3e4ba2878f	*
H	72597	254	98.0	+	0	0	489I254M604I	82ae41d755e185bf7b8bd14b565dc002	610842
H	43162	253	99.2	+	0	0	516I253M623I	293e692798d6dbbaafc907ce68478484	181419
N	*	*	*	.	*	*	*	3d827c533c2c586c12f24cdc3c466897	*
H	71774	253	98.0	+	0	0	495I253M709I	c91ed189f5fea1243a4db5b7294b0036	3412718
H	30374	252	97.6	+	0	0	529I252M617I	b2112f138778c5f87f6ada0583c1a8bb	275631
H	87226	253	99.2	+	0	0	476I253M655I	ef78ba1460a0a26aee56eb29d407aa72	4383090
H	31042	253	98.4	+	0	0	508I253M621I	28f0ae1cddd28b30939d6e361b80bf8c	271602
H	44793	253	97.6	+	0	0	489I253M701I	88d226dafc40d3891640e723f22ab5d4	171396
H	91994	252	99.2	+	0	0	570I252M711I	f281408f14bb176f5635d8ef39c34a40	4432841
H	43731	253	99.6	+	0	0	501I253M616I	bef524582402366378beb7460190ecfd	178370
H	39907	253	99.6	+	0	0	487I253M623I	d484b6bcf741b7dd770348a8ad68d51d	198701
H	60237	253	97.6	+	0	0	518I253M710I	35bf6a33f613c6b70868f41c1c585366	1132942
H	2698	253	97.6	+	0	0	487I253M603I	d32451afd94d897b266c6e2f2d8f04d1	863612
N	*	*	*	.	*	*	*	ad74d6d79b8e4b4fe640f2e534e1f48f	*
N	*	*	*	.	*	*	*	2f1877b1f1d933fd27db6eb7cec1169e	*
