# Supplementary material for: Vitamin D Modified DSS-Induced Colitis in Mice via STING Signaling Pathway
Source: Biology (Basel). 2025 Jun 18;14(6):715. doi: 10.3390/biology14060715 (PMC12190092; doi:10.3390/biology14060715)
Supplement: Supplementary file 1 [file biology-14-00715-s001.zip › Supplementary Materials S1: 16s-report of gut microbiota/01_pick_otu/gg_13-8table100k-tax.txt]

# Constructed from biom file
#OTU ID	A1	A2	A3	A4	A5	B1	B2	B3	B4	B5	C1	C2	C3	C4	C5	D1	D2	D3	D4	D5	taxonomy
2897325	1.0	7.0	16.0	9.0	6.0	8.0	24.0	218.0	8.0	11.0	7.0	6.0	21.0	81.0	40.0	113.0	88.0	10.0	0.0	9.0	k__Bacteria; p__Proteobacteria; c__Deltaproteobacteria; o__Desulfovibrionales; f__Desulfovibrionaceae; g__Bilophila; s__
194353	8.0	3.0	2.0	12.0	7.0	2.0	2.0	5.0	2.0	1.0	1.0	3.0	2.0	2.0	1.0	2.0	0.0	0.0	2.0	1.0	k__Bacteria; p__Firmicutes; c__Clostridia; o__Clostridiales; f__Lachnospiraceae; g__Blautia; s__
4122606	2.0	1.0	75.0	4.0	72.0	1.0	0.0	0.0	0.0	0.0	0.0	0.0	0.0	0.0	0.0	0.0	0.0	1.0	0.0	0.0	k__Bacteria; p__Bacteroidetes; c__Bacteroidia; o__Bacteroidales; f__Barnesiellaceae; g__; s__
264325	0.0	535.0	243.0	439.0	78.0	145.0	269.0	399.0	628.0	251.0	399.0	1050.0	1011.0	1160.0	1163.0	598.0	704.0	433.0	1197.0	571.0	k__Bacteria; p__Bacteroidetes; c__Bacteroidia; o__Bacteroidales; f__Rikenellaceae; g__; s__
344527	0.0	7.0	1.0	27.0	0.0	2.0	41.0	41.0	25.0	54.0	5.0	17.0	15.0	30.0	9.0	3.0	8.0	9.0	0.0	0.0	k__Bacteria; p__Firmicutes; c__Clostridia; o__Clostridiales; f__Ruminococcaceae; g__; s__
177353	0.0	2.0	2.0	2.0	4.0	6.0	189.0	78.0	5.0	22.0	0.0	0.0	0.0	0.0	0.0	0.0	0.0	0.0	0.0	0.0	k__Bacteria; p__Bacteroidetes; c__Bacteroidia; o__Bacteroidales; f__Odoribacteraceae; g__Odoribacter; s__
365536	0.0	2.0	0.0	2.0	0.0	2.0	0.0	1.0	0.0	2.0	0.0	0.0	0.0	0.0	0.0	0.0	0.0	0.0	0.0	0.0	k__Bacteria; p__Firmicutes; c__Clostridia; o__Clostridiales; f__Ruminococcaceae; g__Oscillospira; s__
269418	0.0	20.0	12.0	13.0	2.0	0.0	132.0	142.0	23.0	83.0	33.0	6.0	15.0	70.0	5.0	74.0	1.0	0.0	0.0	3.0	k__Bacteria; p__Firmicutes; c__Clostridia; o__Clostridiales; f__Ruminococcaceae; g__; s__
196746	0.0	0.0	2.0	2.0	0.0	0.0	9.0	1.0	2.0	3.0	2.0	1.0	0.0	3.0	0.0	0.0	1.0	2.0	0.0	0.0	k__Bacteria; p__Firmicutes; c__Clostridia; o__Clostridiales; f__Ruminococcaceae; g__; s__
261365	0.0	0.0	0.0	0.0	0.0	0.0	6.0	0.0	0.0	5.0	0.0	2.0	0.0	0.0	3.0	0.0	0.0	2.0	0.0	0.0	k__Bacteria; p__Firmicutes; c__Clostridia; o__Clostridiales; f__Ruminococcaceae; g__Ruminococcus; s__
181419	0.0	0.0	1.0	0.0	0.0	0.0	6.0	35.0	9.0	23.0	1.0	0.0	0.0	1.0	0.0	0.0	0.0	0.0	0.0	0.0	k__Bacteria; p__Firmicutes; c__Clostridia; o__Clostridiales; f__; g__; s__
509416	7.0	11.0	6.0	12.0	22.0	8.0	7.0	6.0	6.0	2.0	2.0	1.0	0.0	0.0	5.0	2.0	0.0	1.0	8.0	8.0	k__Bacteria; p__Firmicutes; c__Clostridia; o__Clostridiales; f__; g__; s__
164308	0.0	0.0	0.0	12.0	0.0	0.0	0.0	0.0	0.0	0.0	13.0	0.0	4.0	3.0	0.0	1.0	0.0	0.0	0.0	0.0	k__Bacteria; p__Firmicutes; c__Clostridia; o__Clostridiales; f__; g__; s__
194532	10.0	12.0	3.0	2.0	18.0	5.0	2.0	5.0	1.0	0.0	0.0	2.0	0.0	9.0	1.0	1.0	5.0	2.0	0.0	0.0	k__Bacteria; p__Firmicutes; c__Clostridia; o__Clostridiales; f__; g__; s__
185550	108.0	258.0	82.0	70.0	172.0	95.0	1697.0	1107.0	1464.0	1731.0	1175.0	476.0	546.0	468.0	174.0	713.0	1393.0	830.0	145.0	535.0	k__Bacteria; p__Bacteroidetes; c__Bacteroidia; o__Bacteroidales; f__S24-7; g__; s__
171396	0.0	0.0	0.0	1.0	0.0	0.0	67.0	0.0	0.0	0.0	0.0	27.0	0.0	7.0	1.0	87.0	0.0	0.0	0.0	0.0	k__Bacteria; p__Firmicutes; c__Clostridia; o__Clostridiales; f__Ruminococcaceae; g__; s__
1105958	0.0	83.0	87.0	234.0	29.0	2.0	33.0	14.0	3.0	5.0	40.0	3.0	66.0	126.0	10.0	13.0	22.0	9.0	1.0	4.0	k__Bacteria; p__Firmicutes; c__Clostridia; o__Clostridiales; f__; g__; s__
2368865	0.0	2.0	1.0	1.0	0.0	0.0	5.0	0.0	4.0	0.0	0.0	0.0	2.0	0.0	0.0	0.0	2.0	0.0	0.0	0.0	k__Bacteria; p__Firmicutes; c__Clostridia; o__Clostridiales; f__; g__; s__
234054	3.0	1.0	0.0	0.0	8.0	6.0	2.0	0.0	1.0	0.0	2.0	2.0	0.0	9.0	1.0	0.0	0.0	0.0	0.0	1.0	k__Bacteria; p__Firmicutes; c__Clostridia; o__Clostridiales; f__; g__; s__
369843	0.0	10.0	2.0	0.0	7.0	5.0	0.0	1.0	0.0	2.0	0.0	1.0	1.0	3.0	7.0	3.0	0.0	3.0	0.0	1.0	k__Bacteria; p__Firmicutes; c__Clostridia; o__Clostridiales; f__Ruminococcaceae; g__; s__
546557	2.0	0.0	0.0	0.0	0.0	0.0	0.0	0.0	0.0	0.0	0.0	0.0	0.0	0.0	9.0	0.0	9.0	0.0	0.0	1.0	k__Bacteria; p__Bacteroidetes; c__Bacteroidia; o__Bacteroidales; f__Paraprevotellaceae; g__Prevotella; s__
258725	0.0	18.0	6.0	34.0	0.0	8.0	71.0	358.0	22.0	164.0	19.0	9.0	0.0	20.0	2.0	6.0	0.0	5.0	0.0	0.0	k__Bacteria; p__Firmicutes; c__Clostridia; o__Clostridiales; f__Ruminococcaceae; g__Oscillospira; s__
105109	0.0	76.0	2.0	83.0	2.0	3.0	0.0	0.0	60.0	0.0	60.0	283.0	893.0	284.0	131.0	33.0	38.0	58.0	0.0	130.0	k__Bacteria; p__Firmicutes; c__Clostridia; o__Clostridiales; f__; g__; s__
262173	0.0	6.0	19.0	7.0	12.0	0.0	26.0	20.0	2.0	87.0	0.0	0.0	1.0	8.0	0.0	3.0	2.0	0.0	0.0	0.0	k__Bacteria; p__Firmicutes; c__Clostridia; o__Clostridiales; f__; g__; s__
4376828	127.0	70.0	213.0	113.0	131.0	407.0	208.0	281.0	2563.0	425.0	937.0	367.0	50.0	123.0	2.0	79.0	2204.0	723.0	191.0	305.0	k__Bacteria; p__Actinobacteria; c__Actinobacteria; o__Bifidobacteriales; f__Bifidobacteriaceae; g__Bifidobacterium; s__
705337	0.0	2.0	0.0	0.0	0.0	0.0	0.0	0.0	0.0	0.0	259.0	0.0	0.0	0.0	0.0	9.0	0.0	174.0	97.0	137.0	k__Bacteria; p__Firmicutes; c__Clostridia; o__Clostridiales; f__; g__; s__
192712	23.0	59.0	120.0	112.0	65.0	121.0	86.0	21.0	91.0	81.0	1308.0	186.0	405.0	265.0	250.0	199.0	265.0	960.0	503.0	667.0	k__Bacteria; p__Bacteroidetes; c__Bacteroidia; o__Bacteroidales; f__S24-7; g__; s__
356404	0.0	12.0	0.0	0.0	0.0	0.0	15.0	16.0	10.0	42.0	0.0	0.0	3.0	3.0	0.0	0.0	0.0	0.0	0.0	0.0	k__Bacteria; p__Firmicutes; c__Clostridia; o__Clostridiales; f__; g__; s__
149335	23.0	0.0	0.0	0.0	0.0	0.0	0.0	0.0	2.0	0.0	0.0	0.0	0.0	0.0	0.0	0.0	0.0	0.0	12.0	5.0	k__Bacteria; p__Firmicutes; c__Clostridia; o__Clostridiales; f__Veillonellaceae; g__Mitsuokella; s__
196491	0.0	0.0	0.0	0.0	0.0	0.0	53.0	298.0	0.0	10.0	0.0	0.0	4.0	0.0	0.0	0.0	0.0	0.0	0.0	0.0	k__Bacteria; p__Firmicutes; c__Clostridia; o__Clostridiales; f__; g__; s__
192347	65.0	25.0	8.0	3.0	10.0	2.0	8.0	19.0	3.0	24.0	10.0	12.0	12.0	19.0	16.0	0.0	1.0	9.0	0.0	17.0	k__Bacteria; p__Firmicutes; c__Clostridia; o__Clostridiales; f__Ruminococcaceae; g__; s__
193279	0.0	12.0	14.0	27.0	6.0	0.0	1.0	0.0	2.0	4.0	1.0	0.0	0.0	0.0	0.0	0.0	0.0	0.0	0.0	1.0	k__Bacteria; p__Actinobacteria; c__Coriobacteriia; o__Coriobacteriales; f__Coriobacteriaceae; g__Adlercreutzia; s__
359563	0.0	2.0	1.0	0.0	2.0	2.0	4.0	0.0	0.0	3.0	0.0	0.0	0.0	1.0	0.0	0.0	0.0	7.0	0.0	2.0	k__Bacteria; p__Firmicutes; c__Clostridia; o__Clostridiales; f__Ruminococcaceae; g__Oscillospira; s__
192494	3.0	1983.0	1946.0	3136.0	651.0	189.0	97.0	95.0	22.0	60.0	65.0	98.0	97.0	57.0	42.0	130.0	106.0	72.0	7.0	46.0	k__Bacteria; p__Bacteroidetes; c__Bacteroidia; o__Bacteroidales; f__S24-7; g__; s__
182033	2.0	7.0	10.0	5.0	1.0	7.0	64.0	108.0	28.0	104.0	20.0	10.0	1.0	10.0	10.0	22.0	0.0	5.0	3.0	5.0	k__Bacteria; p__Firmicutes; c__Clostridia; o__Clostridiales; f__Ruminococcaceae; g__Oscillospira; s__
1106254	5.0	3.0	5.0	0.0	0.0	0.0	3.0	5.0	1.0	0.0	0.0	0.0	0.0	0.0	0.0	0.0	0.0	0.0	0.0	2.0	k__Bacteria; p__Bacteroidetes; c__Bacteroidia; o__Bacteroidales; f__Paraprevotellaceae; g__Paraprevotella; s__
727945	0.0	1.0	2.0	2.0	1.0	0.0	0.0	0.0	0.0	0.0	0.0	0.0	7.0	2.0	1.0	1.0	0.0	0.0	0.0	0.0	k__Bacteria; p__Firmicutes; c__Clostridia; o__Clostridiales; f__Eubacteriaceae; g__Anaerofustis; s__
263390	0.0	0.0	2.0	18.0	1.0	15.0	319.0	2761.0	0.0	596.0	96.0	1.0	394.0	46.0	14.0	17.0	39.0	39.0	1.0	40.0	k__Bacteria; p__Firmicutes; c__Clostridia; o__Clostridiales; f__; g__; s__
564914	22.0	22.0	2.0	7.0	2.0	2.0	3.0	2.0	2.0	5.0	1.0	2.0	0.0	2.0	6.0	7.0	2.0	4.0	4.0	0.0	k__Bacteria; p__Firmicutes; c__Bacilli; o__Lactobacillales; f__Streptococcaceae; g__Streptococcus; s__
185588	2.0	0.0	3.0	0.0	2.0	0.0	0.0	0.0	0.0	2.0	0.0	3.0	0.0	0.0	2.0	0.0	0.0	0.0	0.0	1.0	k__Bacteria; p__Firmicutes; c__Clostridia; o__Clostridiales; f__Lachnospiraceae; g__; s__
174854	0.0	0.0	0.0	0.0	0.0	0.0	10.0	0.0	0.0	0.0	0.0	10.0	11.0	1.0	1.0	21.0	0.0	0.0	0.0	0.0	k__Bacteria; p__Firmicutes; c__Clostridia; o__Clostridiales; f__; g__; s__
351067	0.0	163.0	88.0	142.0	22.0	16.0	0.0	0.0	0.0	0.0	1.0	151.0	41.0	59.0	112.0	14.0	22.0	1.0	1.0	68.0	k__Bacteria; p__Firmicutes; c__Clostridia; o__Clostridiales; f__Lachnospiraceae; g__Blautia; s__
755474	1.0	1.0	2.0	0.0	0.0	0.0	0.0	0.0	0.0	0.0	0.0	0.0	0.0	4.0	0.0	0.0	2.0	0.0	1.0	5.0	k__Bacteria; p__Firmicutes; c__Erysipelotrichi; o__Erysipelotrichales; f__Erysipelotrichaceae; g__Catenibacterium; s__
196815	0.0	3.0	4.0	9.0	2.0	2.0	70.0	91.0	34.0	195.0	17.0	15.0	5.0	41.0	10.0	7.0	3.0	0.0	0.0	5.0	k__Bacteria; p__Firmicutes; c__Clostridia; o__Clostridiales; f__Ruminococcaceae; g__; s__
4451906	1.0	0.0	1.0	2.0	3.0	0.0	0.0	0.0	0.0	1.0	0.0	0.0	0.0	0.0	0.0	0.0	0.0	0.0	0.0	2.0	k__Bacteria; p__Firmicutes; c__Clostridia; o__Clostridiales; f__Lachnospiraceae; g__; s__
263337	0.0	9.0	7.0	12.0	1.0	18.0	141.0	28.0	67.0	178.0	18.0	10.0	6.0	16.0	9.0	5.0	3.0	10.0	3.0	7.0	k__Bacteria; p__Firmicutes; c__Clostridia; o__Clostridiales; f__Ruminococcaceae; g__Oscillospira; s__
825808	0.0	36.0	4.0	6.0	71.0	14.0	15.0	3.0	8.0	2.0	7.0	3.0	1.0	1.0	0.0	1.0	1.0	5.0	3.0	1.0	k__Bacteria; p__Actinobacteria; c__Actinobacteria; o__Bifidobacteriales; f__Bifidobacteriaceae; g__Bifidobacterium; s__
953855	64.0	87.0	55.0	77.0	88.0	120.0	133.0	145.0	201.0	73.0	159.0	278.0	619.0	110.0	305.0	98.0	163.0	154.0	7.0	216.0	k__Bacteria; p__Bacteroidetes; c__Bacteroidia; o__Bacteroidales; f__Rikenellaceae; g__; s__
149131	6.0	3.0	2.0	3.0	9.0	1.0	3.0	1.0	1.0	2.0	5.0	2.0	2.0	0.0	2.0	1.0	0.0	4.0	0.0	2.0	k__Bacteria; p__Firmicutes; c__Clostridia; o__Clostridiales; f__Lachnospiraceae; g__; s__
307154	18.0	1.0	1.0	1.0	0.0	1.0	54.0	12.0	63.0	33.0	17.0	0.0	7.0	166.0	95.0	36.0	81.0	0.0	2.0	79.0	k__Bacteria; p__Bacteroidetes; c__Bacteroidia; o__Bacteroidales; f__Prevotellaceae; g__Prevotella; s__copri
270866	4.0	58.0	16.0	17.0	12.0	5.0	9.0	25.0	17.0	16.0	12.0	19.0	24.0	44.0	21.0	13.0	8.0	10.0	1.0	4.0	k__Bacteria; p__Firmicutes; c__Clostridia; o__Clostridiales; f__Ruminococcaceae; g__Oscillospira; s__
550814	0.0	0.0	1.0	1.0	4.0	0.0	1.0	0.0	0.0	2.0	0.0	5.0	1.0	1.0	4.0	2.0	0.0	2.0	0.0	1.0	k__Bacteria; p__Bacteroidetes; c__Bacteroidia; o__Bacteroidales; f__Bacteroidaceae; g__Bacteroides; s__
176582	0.0	0.0	0.0	0.0	0.0	0.0	4.0	13.0	7.0	1.0	0.0	0.0	0.0	0.0	0.0	0.0	0.0	0.0	0.0	0.0	k__Bacteria; p__Firmicutes; c__Clostridia; o__Clostridiales; f__Ruminococcaceae; g__; s__
269716	0.0	2.0	48.0	2.0	2.0	0.0	3199.0	40.0	0.0	966.0	360.0	23.0	0.0	673.0	556.0	3.0	0.0	226.0	0.0	0.0	k__Bacteria; p__Firmicutes; c__Clostridia; o__Clostridiales; f__; g__; s__
665703	0.0	11.0	47.0	70.0	18.0	31.0	11.0	16.0	28.0	10.0	6.0	219.0	78.0	97.0	524.0	52.0	103.0	39.0	2.0	73.0	k__Bacteria; p__Firmicutes; c__Clostridia; o__Clostridiales; f__; g__; s__
264657	21.0	876.0	748.0	550.0	197.0	233.0	613.0	406.0	627.0	556.0	283.0	404.0	197.0	520.0	270.0	304.0	300.0	468.0	61.0	872.0	k__Bacteria; p__Bacteroidetes; c__Bacteroidia; o__Bacteroidales; f__S24-7; g__; s__
176139	0.0	262.0	143.0	7.0	30.0	1.0	87.0	6.0	34.0	10.0	24.0	1.0	3.0	12.0	11.0	4.0	21.0	5.0	0.0	0.0	k__Bacteria; p__Firmicutes; c__Clostridia; o__Clostridiales; f__; g__; s__
292643	0.0	289.0	409.0	274.0	126.0	67.0	27.0	19.0	70.0	16.0	63.0	170.0	92.0	128.0	158.0	99.0	91.0	58.0	13.0	61.0	k__Bacteria; p__Firmicutes; c__Clostridia; o__Clostridiales; f__; g__; s__
186851	0.0	3.0	0.0	0.0	5.0	0.0	1.0	2.0	0.0	1.0	0.0	3.0	1.0	0.0	0.0	0.0	1.0	0.0	2.0	1.0	k__Bacteria; p__Firmicutes; c__Clostridia; o__Clostridiales; f__; g__; s__
187207	34.0	15.0	26.0	47.0	86.0	10.0	19.0	7.0	2.0	12.0	9.0	20.0	5.0	4.0	19.0	8.0	17.0	7.0	21.0	12.0	k__Bacteria; p__Firmicutes; c__Clostridia; o__Clostridiales; f__Lachnospiraceae; g__Blautia; s__
189190	0.0	1.0	0.0	0.0	0.0	0.0	19.0	0.0	0.0	21.0	0.0	0.0	0.0	0.0	0.0	0.0	0.0	0.0	0.0	0.0	k__Bacteria; p__Firmicutes; c__Clostridia; o__Clostridiales; f__; g__; s__
327284	0.0	25.0	1.0	27.0	1.0	10.0	96.0	392.0	105.0	376.0	44.0	1.0	1.0	20.0	9.0	7.0	2.0	2.0	2.0	0.0	k__Bacteria; p__Firmicutes; c__Clostridia; o__Clostridiales; f__; g__; s__
141350	8.0	0.0	0.0	5.0	2.0	1.0	9.0	16.0	6.0	2.0	1.0	0.0	0.0	0.0	2.0	6.0	34.0	2.0	80.0	3.0	k__Bacteria; p__Firmicutes; c__Bacilli; o__Lactobacillales; f__Enterococcaceae; g__Enterococcus; s__
190518	0.0	2.0	3.0	4.0	1.0	0.0	0.0	0.0	1.0	2.0	0.0	3.0	1.0	0.0	9.0	1.0	1.0	2.0	0.0	2.0	k__Bacteria; p__Firmicutes; c__Clostridia; o__Clostridiales; f__Ruminococcaceae; g__Oscillospira; s__
962249	8.0	45.0	6.0	221.0	6.0	83.0	1.0	1.0	2.0	2.0	9.0	2.0	0.0	29.0	0.0	7.0	5.0	34.0	6.0	15.0	k__Bacteria; p__Firmicutes; c__Clostridia; o__Clostridiales; f__Veillonellaceae; g__Veillonella; s__dispar
258375	1.0	4.0	0.0	0.0	19.0	0.0	14.0	0.0	1.0	0.0	0.0	0.0	0.0	0.0	0.0	0.0	12.0	0.0	9.0	0.0	k__Bacteria; p__Firmicutes; c__Clostridia; o__Clostridiales; f__Veillonellaceae; g__Dialister; s__
364926	73.0	58.0	55.0	247.0	173.0	57.0	36.0	97.0	14.0	25.0	57.0	71.0	144.0	77.0	333.0	30.0	121.0	154.0	48.0	19.0	k__Bacteria; p__Bacteroidetes; c__Bacteroidia; o__Bacteroidales; f__Bacteroidaceae; g__Bacteroides; s__
4471135	0.0	0.0	2.0	2.0	0.0	3.0	76.0	99.0	7.0	105.0	16.0	0.0	3.0	6.0	0.0	0.0	2.0	2.0	0.0	0.0	k__Bacteria; p__Firmicutes; c__Clostridia; o__Clostridiales; f__; g__; s__
330279	0.0	0.0	0.0	0.0	0.0	0.0	7.0	3.0	2.0	16.0	0.0	0.0	0.0	0.0	0.0	0.0	0.0	0.0	0.0	0.0	k__Bacteria; p__Firmicutes; c__Clostridia; o__Clostridiales; f__; g__; s__
191583	0.0	0.0	0.0	4.0	0.0	0.0	0.0	0.0	0.0	0.0	0.0	33.0	1.0	0.0	0.0	0.0	0.0	0.0	0.0	0.0	k__Bacteria; p__Firmicutes; c__Clostridia; o__Clostridiales; f__Lachnospiraceae; g__Ruminococcus; s__gnavus
199403	0.0	0.0	0.0	1.0	0.0	0.0	3.0	2.0	12.0	21.0	1.0	2.0	1.0	0.0	0.0	0.0	1.0	1.0	1.0	0.0	k__Bacteria; p__Actinobacteria; c__Coriobacteriia; o__Coriobacteriales; f__Coriobacteriaceae; g__Adlercreutzia; s__
258626	0.0	10.0	21.0	8.0	4.0	0.0	14.0	93.0	2.0	16.0	12.0	2.0	37.0	9.0	9.0	15.0	0.0	4.0	1.0	3.0	k__Bacteria; p__Firmicutes; c__Clostridia; o__Clostridiales; f__Lachnospiraceae; g__; s__
339031	0.0	45.0	5.0	13.0	1.0	4.0	22.0	42.0	19.0	37.0	8.0	4.0	2.0	18.0	6.0	4.0	0.0	2.0	0.0	0.0	k__Bacteria; p__Firmicutes; c__Clostridia; o__Clostridiales; f__Ruminococcaceae; g__Ruminococcus; s__
262944	0.0	21.0	0.0	10.0	1.0	3.0	16.0	22.0	6.0	22.0	1.0	2.0	2.0	39.0	6.0	4.0	2.0	0.0	0.0	0.0	k__Bacteria; p__Firmicutes; c__Clostridia; o__Clostridiales; f__Ruminococcaceae; g__; s__
273967	0.0	40.0	30.0	4.0	11.0	2.0	20.0	23.0	2.0	7.0	14.0	10.0	5.0	1.0	12.0	8.0	0.0	6.0	1.0	16.0	k__Bacteria; p__Firmicutes; c__Clostridia; o__Clostridiales; f__Lachnospiraceae; g__; s__
842193	2.0	4.0	0.0	1.0	0.0	2.0	1.0	0.0	2.0	0.0	0.0	0.0	7.0	3.0	6.0	2.0	5.0	2.0	0.0	0.0	k__Bacteria; p__Firmicutes; c__Clostridia; o__Clostridiales; f__; g__; s__
180465	0.0	5.0	2.0	2.0	0.0	0.0	8.0	0.0	1.0	1.0	2.0	0.0	0.0	0.0	0.0	0.0	0.0	0.0	0.0	0.0	k__Bacteria; p__Firmicutes; c__Clostridia; o__Clostridiales; f__; g__; s__
192182	5.0	2.0	15.0	13.0	7.0	1.0	0.0	2.0	1.0	0.0	0.0	0.0	0.0	3.0	14.0	0.0	3.0	2.0	1.0	0.0	k__Bacteria; p__Firmicutes; c__Clostridia; o__Clostridiales; f__Lachnospiraceae; g__; s__
163857	0.0	0.0	0.0	0.0	0.0	0.0	14.0	0.0	8.0	0.0	0.0	0.0	0.0	0.0	0.0	0.0	1.0	0.0	0.0	35.0	k__Bacteria; p__Proteobacteria; c__Gammaproteobacteria; o__Aeromonadales; f__Succinivibrionaceae; g__Succinivibrio; s__
186968	0.0	6.0	7.0	3.0	6.0	0.0	0.0	0.0	0.0	0.0	0.0	0.0	0.0	0.0	2.0	0.0	1.0	1.0	0.0	0.0	k__Bacteria; p__Firmicutes; c__Clostridia; o__Clostridiales; f__Lachnospiraceae; g__; s__
1751298	11.0	4.0	7.0	3.0	9.0	2.0	3.0	3.0	2.0	0.0	28.0	11.0	12.0	14.0	0.0	3.0	6.0	1.0	10.0	9.0	k__Bacteria; p__Firmicutes; c__Clostridia; o__Clostridiales; f__Lachnospiraceae; g__Roseburia; s__
509452	0.0	2.0	3.0	218.0	5.0	2942.0	7239.0	1123.0	3828.0	1869.0	499.0	0.0	0.0	0.0	0.0	3.0	24.0	245.0	744.0	5285.0	k__Bacteria; p__Firmicutes; c__Bacilli; o__Lactobacillales; f__Lactobacillaceae; g__Lactobacillus; s__
1521321	10.0	2.0	0.0	9.0	2.0	0.0	0.0	0.0	0.0	2.0	0.0	1.0	2.0	0.0	0.0	0.0	1.0	0.0	0.0	1.0	k__Bacteria; p__Firmicutes; c__Clostridia; o__Clostridiales; f__Lachnospiraceae; g__; s__
196713	49.0	53.0	22.0	40.0	34.0	24.0	12.0	26.0	9.0	9.0	8.0	9.0	12.0	22.0	10.0	0.0	16.0	12.0	18.0	23.0	k__Bacteria; p__Firmicutes; c__Clostridia; o__Clostridiales; f__Ruminococcaceae; g__; s__
111771	0.0	0.0	0.0	0.0	0.0	0.0	0.0	0.0	0.0	0.0	0.0	0.0	0.0	0.0	0.0	0.0	0.0	47.0	0.0	0.0	k__Bacteria; p__Firmicutes; c__Clostridia; o__Clostridiales; f__; g__; s__
4439398	39.0	11.0	4.0	8.0	7.0	0.0	3.0	3.0	0.0	4.0	1.0	2.0	0.0	0.0	0.0	0.0	26.0	56.0	0.0	25.0	k__Bacteria; p__Fusobacteria; c__Fusobacteriia; o__Fusobacteriales; f__Fusobacteriaceae; g__Fusobacterium; s__
337727	0.0	0.0	0.0	1.0	0.0	0.0	18.0	8.0	5.0	46.0	2.0	0.0	0.0	0.0	0.0	3.0	0.0	0.0	0.0	0.0	k__Bacteria; p__Firmicutes; c__Clostridia; o__Clostridiales; f__Ruminococcaceae; g__Oscillospira; s__
368338	2.0	2.0	13.0	7.0	3.0	1.0	1.0	4.0	0.0	0.0	1.0	1.0	1.0	0.0	9.0	1.0	0.0	7.0	3.0	0.0	k__Bacteria; p__Firmicutes; c__Clostridia; o__Clostridiales; f__; g__; s__
304206	0.0	0.0	17.0	0.0	0.0	0.0	0.0	0.0	0.0	0.0	0.0	0.0	0.0	0.0	0.0	0.0	0.0	1.0	0.0	0.0	k__Bacteria; p__Firmicutes; c__Clostridia; o__Clostridiales; f__Lachnospiraceae; g__; s__
190361	2.0	0.0	0.0	3.0	5.0	1.0	2.0	0.0	0.0	1.0	0.0	0.0	2.0	0.0	1.0	1.0	0.0	0.0	0.0	0.0	k__Bacteria; p__Firmicutes; c__Clostridia; o__Clostridiales; f__Lachnospiraceae; g__; s__
194978	0.0	0.0	0.0	0.0	0.0	0.0	0.0	0.0	0.0	0.0	65.0	29.0	48.0	33.0	23.0	67.0	18.0	25.0	12.0	89.0	k__Bacteria; p__Bacteroidetes; c__Bacteroidia; o__Bacteroidales; f__S24-7; g__; s__
197663	0.0	0.0	0.0	0.0	0.0	0.0	0.0	0.0	0.0	0.0	22.0	0.0	0.0	0.0	0.0	0.0	0.0	0.0	7.0	0.0	k__Bacteria; p__Firmicutes; c__Clostridia; o__Clostridiales; f__; g__; s__
352304	50.0	130.0	26.0	96.0	75.0	42.0	45.0	51.0	7.0	88.0	10.0	121.0	5.0	44.0	46.0	19.0	29.0	9.0	30.0	45.0	k__Bacteria; p__Firmicutes; c__Clostridia; o__Clostridiales; f__; g__; s__
417981	0.0	3.0	2.0	16.0	0.0	2.0	2.0	6.0	0.0	4.0	2.0	0.0	7.0	0.0	1.0	2.0	1.0	3.0	0.0	6.0	k__Bacteria; p__Firmicutes; c__Clostridia; o__Clostridiales; f__Mogibacteriaceae; g__; s__
272184	0.0	165.0	74.0	13.0	6.0	6.0	343.0	552.0	87.0	294.0	102.0	5.0	16.0	87.0	12.0	28.0	1.0	17.0	2.0	7.0	k__Bacteria; p__Firmicutes; c__Clostridia; o__Clostridiales; f__; g__; s__
190529	4.0	1.0	2.0	0.0	5.0	7.0	1.0	3.0	1.0	3.0	0.0	4.0	0.0	2.0	4.0	0.0	1.0	2.0	2.0	4.0	k__Bacteria; p__Firmicutes; c__Clostridia; o__Clostridiales; f__; g__; s__
186521	2.0	0.0	4.0	1.0	0.0	0.0	0.0	0.0	0.0	1.0	1.0	0.0	0.0	1.0	0.0	0.0	2.0	0.0	0.0	0.0	k__Bacteria; p__Firmicutes; c__Clostridia; o__Clostridiales; f__Ruminococcaceae; g__; s__
542096	3.0	2.0	2.0	7.0	2.0	0.0	0.0	1.0	0.0	0.0	7.0	2.0	1.0	1.0	0.0	0.0	11.0	1.0	1.0	0.0	k__Bacteria; p__Firmicutes; c__Clostridia; o__Clostridiales; f__Lachnospiraceae; g__; s__
210073	0.0	0.0	0.0	0.0	0.0	0.0	1.0	0.0	0.0	0.0	0.0	1.0	0.0	0.0	0.0	0.0	45.0	0.0	0.0	5.0	k__Bacteria; p__Firmicutes; c__Clostridia; o__Clostridiales; f__; g__; s__
197529	0.0	2.0	0.0	4.0	2.0	0.0	1.0	0.0	0.0	5.0	0.0	2.0	2.0	2.0	1.0	0.0	1.0	0.0	0.0	1.0	k__Bacteria; p__Firmicutes; c__Clostridia; o__Clostridiales; f__Lachnospiraceae; g__Anaerostipes; s__
339566	0.0	0.0	0.0	0.0	0.0	0.0	1.0	0.0	0.0	0.0	2.0	2.0	0.0	0.0	0.0	2.0	0.0	1.0	0.0	0.0	k__Bacteria; p__Firmicutes; c__Clostridia; o__Clostridiales; f__Ruminococcaceae; g__; s__
4307094	2.0	0.0	0.0	0.0	0.0	0.0	0.0	0.0	0.0	0.0	0.0	0.0	0.0	0.0	26.0	0.0	24.0	0.0	0.0	5.0	k__Bacteria; p__Bacteroidetes; c__Bacteroidia; o__Bacteroidales; f__Paraprevotellaceae; g__Prevotella; s__
2710761	0.0	0.0	0.0	0.0	0.0	0.0	0.0	25.0	0.0	16.0	0.0	0.0	0.0	0.0	0.0	0.0	0.0	0.0	0.0	0.0	k__Bacteria; p__Firmicutes; c__Clostridia; o__Clostridiales; f__Veillonellaceae; g__Phascolarctobacterium; s__
325437	5.0	19.0	2.0	4.0	12.0	9.0	8.0	2.0	4.0	6.0	0.0	5.0	9.0	3.0	6.0	3.0	2.0	4.0	1.0	30.0	k__Bacteria; p__Firmicutes; c__Clostridia; o__Clostridiales; f__; g__; s__
1108599	9.0	89.0	42.0	170.0	35.0	48.0	545.0	226.0	720.0	486.0	139.0	145.0	434.0	192.0	270.0	309.0	8.0	195.0	148.0	77.0	k__Bacteria; p__Proteobacteria; c__Deltaproteobacteria; o__Desulfovibrionales; f__Desulfovibrionaceae; g__; s__
176269	147.0	204.0	29.0	49.0	42.0	32.0	15.0	16.0	23.0	28.0	7.0	6.0	15.0	31.0	10.0	0.0	9.0	4.0	15.0	31.0	k__Bacteria; p__Firmicutes; c__Clostridia; o__Clostridiales; f__Lachnospiraceae; g__Lachnospira; s__
583656	1.0	2.0	7.0	1.0	15.0	2.0	0.0	0.0	0.0	0.0	0.0	0.0	0.0	0.0	2.0	0.0	0.0	1.0	0.0	0.0	k__Bacteria; p__Bacteroidetes; c__Bacteroidia; o__Bacteroidales; f__Bacteroidaceae; g__Bacteroides; s__
258169	0.0	0.0	0.0	0.0	0.0	0.0	11.0	53.0	24.0	67.0	4.0	0.0	0.0	3.0	2.0	0.0	0.0	0.0	0.0	0.0	k__Bacteria; p__Firmicutes; c__Clostridia; o__Clostridiales; f__Lachnospiraceae; g__; s__
264760	0.0	2.0	0.0	1.0	0.0	0.0	16.0	3.0	0.0	0.0	1.0	0.0	0.0	0.0	0.0	0.0	0.0	0.0	0.0	0.0	k__Bacteria; p__Firmicutes; c__Clostridia; o__Clostridiales; f__; g__; s__
258232	0.0	60.0	86.0	215.0	21.0	13.0	211.0	429.0	57.0	321.0	40.0	12.0	134.0	175.0	54.0	38.0	19.0	14.0	1.0	1.0	k__Bacteria; p__Firmicutes; c__Clostridia; o__Clostridiales; f__; g__; s__
198869	25.0	62.0	0.0	0.0	0.0	0.0	23.0	40.0	1.0	1.0	0.0	0.0	0.0	16.0	0.0	0.0	0.0	0.0	1.0	3.0	k__Bacteria; p__Bacteroidetes; c__Bacteroidia; o__Bacteroidales; f__Prevotellaceae; g__Prevotella; s__stercorea
269937	8.0	151.0	93.0	0.0	0.0	0.0	2.0	24.0	2.0	20.0	1.0	0.0	0.0	6.0	0.0	0.0	0.0	0.0	0.0	0.0	k__Bacteria; p__Bacteroidetes; c__Bacteroidia; o__Bacteroidales; f__Prevotellaceae; g__Prevotella; s__stercorea
312973	8.0	0.0	0.0	0.0	0.0	0.0	2.0	1.0	2.0	0.0	0.0	17.0	0.0	21.0	0.0	0.0	0.0	0.0	0.0	1.0	k__Bacteria; p__Bacteroidetes; c__Bacteroidia; o__Bacteroidales; f__Paraprevotellaceae; g__Prevotella; s__
4395677	3.0	0.0	4.0	1.0	0.0	0.0	0.0	0.0	0.0	2.0	0.0	4.0	0.0	0.0	0.0	1.0	0.0	1.0	0.0	0.0	k__Bacteria; p__Firmicutes; c__Clostridia; o__Clostridiales; f__Lachnospiraceae; g__Dorea; s__
164242	0.0	0.0	0.0	1.0	0.0	0.0	2.0	3.0	0.0	2.0	0.0	0.0	0.0	0.0	0.0	0.0	0.0	0.0	0.0	0.0	k__Bacteria; p__Firmicutes; c__Clostridia; o__Clostridiales; f__Ruminococcaceae; g__; s__
266411	0.0	4.0	3.0	2.0	0.0	1.0	12.0	4.0	5.0	23.0	15.0	0.0	4.0	8.0	0.0	3.0	0.0	4.0	0.0	0.0	k__Bacteria; p__Firmicutes; c__Clostridia; o__Clostridiales; f__; g__; s__
279492	0.0	0.0	0.0	0.0	0.0	0.0	3.0	2.0	4.0	5.0	2.0	0.0	5.0	1.0	0.0	0.0	0.0	2.0	4.0	1.0	k__Bacteria; p__Firmicutes; c__Clostridia; o__Clostridiales; f__Ruminococcaceae; g__Ruminococcus; s__
194665	0.0	2.0	0.0	0.0	0.0	0.0	13.0	0.0	0.0	0.0	2.0	0.0	0.0	3.0	0.0	7.0	0.0	0.0	0.0	0.0	k__Bacteria; p__Firmicutes; c__Clostridia; o__Clostridiales; f__Ruminococcaceae; g__Oscillospira; s__
277329	0.0	289.0	827.0	562.0	319.0	39.0	0.0	0.0	2.0	0.0	86.0	57.0	9.0	49.0	212.0	22.0	11.0	25.0	2.0	3.0	k__Bacteria; p__Firmicutes; c__Clostridia; o__Clostridiales; f__; g__; s__
314613	55.0	0.0	0.0	0.0	1.0	0.0	0.0	0.0	0.0	0.0	0.0	0.0	0.0	0.0	43.0	0.0	37.0	0.0	33.0	10.0	k__Bacteria; p__Bacteroidetes; c__Bacteroidia; o__Bacteroidales; f__Prevotellaceae; g__Prevotella; s__copri
2797565	0.0	1.0	0.0	0.0	0.0	0.0	6.0	5.0	3.0	5.0	0.0	0.0	2.0	0.0	1.0	0.0	0.0	1.0	0.0	0.0	k__Bacteria; p__Firmicutes; c__Clostridia; o__Clostridiales; f__Mogibacteriaceae; g__; s__
724472	0.0	4.0	2.0	7.0	0.0	1.0	31.0	200.0	7.0	148.0	27.0	1.0	22.0	18.0	30.0	5.0	12.0	30.0	0.0	5.0	k__Bacteria; p__Firmicutes; c__Clostridia; o__Clostridiales; f__Lachnospiraceae; g__Dorea; s__
233817	0.0	67.0	63.0	69.0	12.0	2.0	419.0	260.0	44.0	223.0	33.0	34.0	21.0	18.0	109.0	12.0	28.0	33.0	12.0	21.0	k__Bacteria; p__Firmicutes; c__Clostridia; o__Clostridiales; f__; g__; s__
1086889	0.0	22.0	0.0	0.0	0.0	0.0	1.0	0.0	0.0	4.0	0.0	0.0	1.0	0.0	2.0	0.0	0.0	0.0	1.0	0.0	k__Bacteria; p__Firmicutes; c__Clostridia; o__Clostridiales; f__Tissierellaceae; g__WAL_1855D; s__
344158	0.0	0.0	0.0	0.0	0.0	0.0	0.0	0.0	0.0	0.0	7.0	0.0	1.0	10.0	0.0	12.0	3.0	3.0	0.0	2.0	k__Bacteria; p__Firmicutes; c__Clostridia; o__Clostridiales; f__; g__; s__
610842	0.0	126.0	2.0	0.0	0.0	0.0	0.0	0.0	86.0	7.0	0.0	0.0	2.0	1.0	0.0	333.0	0.0	15.0	0.0	219.0	k__Bacteria; p__Firmicutes; c__Clostridia; o__Clostridiales; f__; g__; s__
277202	2.0	8.0	1.0	9.0	2.0	1.0	3.0	3.0	2.0	0.0	6.0	2.0	6.0	0.0	2.0	2.0	2.0	3.0	0.0	0.0	k__Bacteria; p__Firmicutes; c__Clostridia; o__Clostridiales; f__; g__; s__
182176	4287.0	277.0	1646.0	157.0	5405.0	2162.0	1682.0	768.0	4189.0	2938.0	1991.0	1554.0	709.0	412.0	2195.0	247.0	2515.0	2081.0	1948.0	1105.0	k__Bacteria; p__Verrucomicrobia; c__Verrucomicrobiae; o__Verrucomicrobiales; f__Verrucomicrobiaceae; g__Akkermansia; s__muciniphila
191897	0.0	0.0	0.0	0.0	0.0	0.0	0.0	0.0	0.0	0.0	42.0	3.0	0.0	26.0	62.0	4.0	0.0	8.0	11.0	3.0	k__Bacteria; p__Firmicutes; c__Clostridia; o__Clostridiales; f__; g__; s__
330772	0.0	0.0	0.0	0.0	0.0	0.0	0.0	0.0	0.0	0.0	518.0	98.0	1.0	304.0	648.0	452.0	202.0	211.0	38.0	1.0	k__Bacteria; p__Bacteroidetes; c__Bacteroidia; o__Bacteroidales; f__S24-7; g__; s__
273100	0.0	243.0	383.0	306.0	173.0	51.0	716.0	621.0	39.0	802.0	1.0	38.0	355.0	509.0	246.0	98.0	14.0	11.0	0.0	0.0	k__Bacteria; p__Firmicutes; c__Clostridia; o__Clostridiales; f__; g__; s__
332608	0.0	10.0	0.0	7.0	0.0	1.0	11.0	21.0	4.0	6.0	2.0	3.0	5.0	39.0	1.0	80.0	2.0	0.0	0.0	0.0	k__Bacteria; p__Firmicutes; c__Clostridia; o__Clostridiales; f__Ruminococcaceae; g__Oscillospira; s__
193213	1.0	2.0	2.0	0.0	2.0	5.0	2.0	0.0	2.0	0.0	0.0	0.0	0.0	3.0	1.0	0.0	2.0	0.0	0.0	1.0	k__Bacteria; p__Firmicutes; c__Clostridia; o__Clostridiales; f__Lachnospiraceae; g__; s__
190260	6.0	0.0	7.0	1.0	3.0	0.0	7.0	0.0	4.0	4.0	0.0	1.0	0.0	3.0	2.0	0.0	0.0	0.0	2.0	2.0	k__Bacteria; p__Firmicutes; c__Clostridia; o__Clostridiales; f__Lachnospiraceae; g__; s__
1121111	0.0	0.0	0.0	1.0	0.0	3.0	8.0	1.0	2.0	14.0	1.0	6.0	7.0	1.0	0.0	3.0	1.0	1.0	2.0	7.0	k__Bacteria; p__Firmicutes; c__Bacilli; o__Bacillales; f__Staphylococcaceae; g__Staphylococcus; s__sciuri
181611	0.0	0.0	0.0	0.0	0.0	0.0	1.0	0.0	0.0	5.0	0.0	0.0	0.0	0.0	0.0	3.0	0.0	0.0	0.0	0.0	k__Bacteria; p__Firmicutes; c__Clostridia; o__Clostridiales; f__Ruminococcaceae; g__; s__
188355	0.0	0.0	0.0	0.0	0.0	0.0	0.0	0.0	0.0	0.0	13.0	47.0	50.0	32.0	128.0	23.0	0.0	16.0	2.0	4.0	k__Bacteria; p__Firmicutes; c__Clostridia; o__Clostridiales; f__; g__; s__
4449984	0.0	1.0	0.0	4.0	0.0	0.0	0.0	0.0	0.0	0.0	0.0	0.0	4.0	3.0	0.0	1.0	0.0	2.0	1.0	4.0	k__Bacteria; p__Firmicutes; c__Erysipelotrichi; o__Erysipelotrichales; f__Erysipelotrichaceae; g__Coprobacillus; s__
306914	0.0	24.0	11.0	18.0	4.0	0.0	22.0	85.0	0.0	26.0	5.0	12.0	25.0	9.0	22.0	6.0	1.0	8.0	0.0	0.0	k__Bacteria; p__Firmicutes; c__Clostridia; o__Clostridiales; f__Lachnospiraceae; g__Ruminococcus; s__gnavus
197274	0.0	2.0	0.0	3.0	0.0	0.0	0.0	0.0	0.0	0.0	0.0	0.0	0.0	0.0	0.0	0.0	1.0	0.0	4.0	3.0	k__Bacteria; p__Firmicutes; c__Clostridia; o__Clostridiales; f__; g__; s__
174036	2.0	6.0	58.0	42.0	41.0	18.0	9.0	12.0	30.0	12.0	28.0	10.0	4.0	12.0	22.0	14.0	7.0	2.0	46.0	4.0	k__Bacteria; p__Bacteroidetes; c__Bacteroidia; o__Bacteroidales; f__Bacteroidaceae; g__Bacteroides; s__
185821	5.0	37.0	0.0	0.0	7.0	2.0	76.0	11.0	39.0	7.0	0.0	0.0	7.0	0.0	1.0	0.0	0.0	4.0	0.0	3.0	k__Bacteria; p__Firmicutes; c__Clostridia; o__Clostridiales; f__Lachnospiraceae; g__Coprococcus; s__eutactus
259556	0.0	0.0	6.0	0.0	1.0	1.0	3.0	2.0	1.0	24.0	1.0	0.0	0.0	1.0	1.0	0.0	0.0	0.0	0.0	0.0	k__Bacteria; p__Firmicutes; c__Clostridia; o__Clostridiales; f__; g__; s__
320972	0.0	0.0	0.0	0.0	0.0	0.0	5.0	2.0	9.0	0.0	4.0	0.0	12.0	0.0	0.0	0.0	0.0	0.0	0.0	0.0	k__Bacteria; p__Firmicutes; c__Clostridia; o__Clostridiales; f__Ruminococcaceae; g__; s__
191656	0.0	0.0	0.0	1.0	0.0	0.0	8.0	7.0	2.0	12.0	2.0	0.0	2.0	6.0	0.0	0.0	1.0	0.0	0.0	0.0	k__Bacteria; p__Firmicutes; c__Clostridia; o__Clostridiales; f__; g__; s__
4417539	0.0	21.0	8.0	33.0	2.0	0.0	0.0	0.0	0.0	0.0	3.0	1.0	1.0	4.0	2.0	1.0	16.0	2.0	0.0	1.0	k__Bacteria; p__Firmicutes; c__Clostridia; o__Clostridiales; f__Ruminococcaceae; g__Ruminococcus; s__
232570	1.0	218.0	96.0	375.0	16.0	0.0	199.0	1.0	4.0	0.0	70.0	149.0	99.0	288.0	64.0	630.0	2.0	33.0	0.0	0.0	k__Bacteria; p__Firmicutes; c__Clostridia; o__Clostridiales; f__; g__; s__
310945	0.0	141.0	197.0	401.0	46.0	21.0	456.0	208.0	83.0	353.0	61.0	63.0	67.0	250.0	114.0	199.0	52.0	45.0	7.0	29.0	k__Bacteria; p__Firmicutes; c__Clostridia; o__Clostridiales; f__Ruminococcaceae; g__Oscillospira; s__
2283112	2.0	4.0	0.0	0.0	0.0	0.0	1.0	0.0	0.0	2.0	0.0	0.0	0.0	0.0	5.0	0.0	0.0	0.0	0.0	1.0	k__Bacteria; p__Firmicutes; c__Clostridia; o__Clostridiales; f__Ruminococcaceae; g__; s__
273737	0.0	0.0	0.0	0.0	0.0	0.0	4.0	8.0	2.0	16.0	3.0	2.0	2.0	14.0	2.0	2.0	0.0	0.0	0.0	0.0	k__Bacteria; p__Firmicutes; c__Clostridia; o__Clostridiales; f__Ruminococcaceae; g__; s__
730939	0.0	0.0	0.0	3.0	1.0	1.0	15.0	0.0	1.0	0.0	4.0	4.0	0.0	0.0	12.0	9.0	17.0	16.0	0.0	4.0	k__Bacteria; p__Firmicutes; c__Clostridia; o__Clostridiales; f__; g__; s__
178713	0.0	2.0	2.0	0.0	1.0	0.0	0.0	2.0	0.0	0.0	0.0	0.0	0.0	0.0	0.0	0.0	2.0	0.0	0.0	1.0	k__Bacteria; p__Firmicutes; c__Clostridia; o__Clostridiales; f__Ruminococcaceae; g__; s__
353012	1.0	85.0	124.0	115.0	22.0	215.0	68.0	67.0	176.0	43.0	295.0	114.0	197.0	169.0	141.0	114.0	87.0	148.0	187.0	181.0	k__Bacteria; p__Bacteroidetes; c__Bacteroidia; o__Bacteroidales; f__S24-7; g__; s__
2132002	11.0	0.0	2.0	0.0	0.0	0.0	2.0	0.0	2.0	0.0	0.0	0.0	0.0	0.0	1.0	0.0	0.0	0.0	0.0	1.0	k__Bacteria; p__Firmicutes; c__Clostridia; o__Clostridiales; f__Lachnospiraceae; g__; s__
4374046	0.0	2.0	16.0	10.0	3.0	7.0	4.0	11.0	10.0	14.0	3.0	5.0	11.0	6.0	2.0	7.0	6.0	9.0	2.0	13.0	k__Bacteria; p__Actinobacteria; c__Coriobacteriia; o__Coriobacteriales; f__Coriobacteriaceae; g__; s__
587933	3904.0	113.0	32.0	2.0	1998.0	47.0	0.0	0.0	0.0	0.0	0.0	0.0	0.0	0.0	1.0	0.0	7.0	2.0	192.0	4.0	k__Bacteria; p__Firmicutes; c__Erysipelotrichi; o__Erysipelotrichales; f__Erysipelotrichaceae; g__Coprobacillus; s__
114111	17.0	1.0	1.0	6.0	117.0	58.0	8.0	0.0	19.0	2.0	60.0	6.0	16.0	7.0	1.0	14.0	8.0	35.0	1.0	4.0	k__Bacteria; p__Proteobacteria; c__Alphaproteobacteria; o__RF32; f__; g__; s__
313672	165.0	148.0	50.0	43.0	127.0	62.0	44.0	97.0	26.0	117.0	8.0	133.0	22.0	18.0	37.0	2.0	26.0	21.0	21.0	34.0	k__Bacteria; p__Firmicutes; c__Clostridia; o__Clostridiales; f__Lachnospiraceae; g__Lachnospira; s__
1113282	0.0	19.0	11.0	20.0	8.0	2.0	6.0	4.0	30.0	3.0	2.0	1.0	9.0	11.0	10.0	24.0	9.0	2.0	0.0	14.0	k__Bacteria; p__Tenericutes; c__Mollicutes; o__RF39; f__; g__; s__
835456	0.0	52.0	43.0	91.0	15.0	7.0	8.0	7.0	37.0	0.0	16.0	108.0	94.0	88.0	68.0	22.0	12.0	31.0	0.0	3.0	k__Bacteria; p__Firmicutes; c__Clostridia; o__Clostridiales; f__; g__; s__
4425663	0.0	0.0	0.0	4.0	2.0	0.0	0.0	0.0	2.0	0.0	0.0	4.0	2.0	2.0	7.0	0.0	0.0	8.0	0.0	2.0	k__Bacteria; p__Firmicutes; c__Clostridia; o__Clostridiales; f__; g__; s__
3449666	0.0	0.0	0.0	0.0	0.0	28.0	44.0	1.0	112.0	7.0	54.0	0.0	0.0	0.0	0.0	0.0	91.0	167.0	7.0	442.0	k__Bacteria; p__Cyanobacteria; c__4C0d-2; o__YS2; f__; g__; s__
4474844	0.0	281.0	279.0	365.0	54.0	8.0	13.0	2.0	0.0	0.0	49.0	169.0	131.0	146.0	0.0	448.0	0.0	0.0	0.0	2.0	k__Bacteria; p__Firmicutes; c__Clostridia; o__Clostridiales; f__Lachnospiraceae; g__Coprococcus; s__
181368	0.0	0.0	0.0	0.0	0.0	0.0	0.0	0.0	0.0	0.0	95.0	0.0	0.0	0.0	0.0	0.0	0.0	0.0	0.0	0.0	k__Bacteria; p__Firmicutes; c__Clostridia; o__Clostridiales; f__Lachnospiraceae; g__; s__
188659	0.0	1.0	3.0	0.0	0.0	1.0	1.0	1.0	0.0	0.0	1.0	0.0	0.0	0.0	0.0	0.0	0.0	0.0	1.0	0.0	k__Bacteria; p__Firmicutes; c__Clostridia; o__Clostridiales; f__Lachnospiraceae; g__Blautia; s__
263138	0.0	9.0	9.0	4.0	1.0	11.0	1606.0	2694.0	467.0	2082.0	51.0	3.0	12.0	42.0	15.0	4.0	5.0	25.0	29.0	9.0	k__Bacteria; p__Firmicutes; c__Clostridia; o__Clostridiales; f__Lachnospiraceae; g__Ruminococcus; s__gnavus
189147	0.0	1.0	0.0	2.0	0.0	0.0	35.0	152.0	3.0	56.0	2.0	0.0	0.0	1.0	0.0	3.0	0.0	0.0	0.0	0.0	k__Bacteria; p__Firmicutes; c__Clostridia; o__Clostridiales; f__Ruminococcaceae; g__Ruminococcus; s__
696563	17.0	0.0	7.0	2.0	35.0	2.0	2.0	0.0	0.0	1.0	10.0	0.0	7.0	0.0	2.0	0.0	0.0	1.0	0.0	2.0	k__Bacteria; p__Firmicutes; c__Clostridia; o__Clostridiales; f__Lachnospiraceae; g__Blautia; s__producta
375106	0.0	26.0	21.0	21.0	11.0	6.0	30.0	19.0	50.0	27.0	43.0	111.0	15.0	40.0	58.0	184.0	2.0	22.0	2.0	16.0	k__Bacteria; p__Firmicutes; c__Clostridia; o__Clostridiales; f__Ruminococcaceae; g__; s__
192475	0.0	49.0	41.0	81.0	4.0	0.0	70.0	18.0	4.0	100.0	23.0	6.0	7.0	9.0	13.0	5.0	2.0	14.0	0.0	3.0	k__Bacteria; p__Firmicutes; c__Clostridia; o__Clostridiales; f__; g__; s__
3154070	27.0	6.0	10.0	6.0	7.0	2.0	0.0	2.0	0.0	0.0	2.0	0.0	7.0	1.0	11.0	2.0	2.0	6.0	3.0	2.0	k__Bacteria; p__Bacteroidetes; c__Bacteroidia; o__Bacteroidales; f__Bacteroidaceae; g__Bacteroides; s__
208790	6.0	3.0	2.0	2.0	2.0	2.0	0.0	1.0	0.0	0.0	0.0	0.0	1.0	0.0	0.0	2.0	0.0	0.0	4.0	4.0	k__Bacteria; p__Firmicutes; c__Clostridia; o__Clostridiales; f__Lachnospiraceae; g__; s__
219064	63.0	54.0	136.0	176.0	193.0	23.0	10.0	67.0	86.0	67.0	17.0	99.0	103.0	30.0	5.0	45.0	80.0	6.0	111.0	17.0	k__Bacteria; p__Firmicutes; c__Clostridia; o__Clostridiales; f__Veillonellaceae; g__Megamonas; s__
519763	1.0	1.0	1.0	4.0	1.0	0.0	4.0	4.0	0.0	4.0	2.0	2.0	0.0	3.0	2.0	2.0	0.0	0.0	0.0	0.0	k__Bacteria; p__Firmicutes; c__Clostridia; o__Clostridiales; f__Ruminococcaceae; g__Oscillospira; s__
319709	0.0	1.0	12.0	12.0	0.0	0.0	0.0	0.0	0.0	0.0	0.0	0.0	0.0	0.0	0.0	0.0	0.0	0.0	0.0	1.0	k__Bacteria; p__Firmicutes; c__Clostridia; o__Clostridiales; f__; g__; s__
350256	0.0	3.0	9.0	0.0	0.0	0.0	2.0	24.0	3.0	15.0	7.0	0.0	0.0	0.0	0.0	1.0	0.0	0.0	0.0	0.0	k__Bacteria; p__Firmicutes; c__Clostridia; o__Clostridiales; f__Ruminococcaceae; g__Oscillospira; s__
263252	0.0	28.0	20.0	12.0	7.0	3.0	1.0	2.0	0.0	0.0	20.0	49.0	47.0	32.0	45.0	4.0	15.0	13.0	0.0	5.0	k__Bacteria; p__Firmicutes; c__Clostridia; o__Clostridiales; f__Ruminococcaceae; g__; s__
290178	425.0	767.0	424.0	769.0	384.0	666.0	544.0	1728.0	2479.0	1305.0	4175.0	0.0	384.0	244.0	0.0	0.0	526.0	2107.0	4544.0	955.0	k__Bacteria; p__Bacteroidetes; c__Bacteroidia; o__Bacteroidales; f__S24-7; g__; s__
334751	0.0	1.0	2.0	0.0	3.0	0.0	11.0	48.0	54.0	2.0	12.0	0.0	0.0	7.0	3.0	0.0	1.0	2.0	5.0	1.0	k__Bacteria; p__Firmicutes; c__Clostridia; o__Clostridiales; f__Lachnospiraceae; g__; s__
4476330	0.0	35.0	7.0	13.0	3.0	2.0	107.0	740.0	116.0	146.0	17.0	8.0	28.0	47.0	30.0	8.0	7.0	9.0	0.0	4.0	k__Bacteria; p__Firmicutes; c__Clostridia; o__Clostridiales; f__Lachnospiraceae; g__Coprococcus; s__
4426249	0.0	0.0	5.0	0.0	1.0	0.0	0.0	0.0	0.0	0.0	0.0	0.0	0.0	0.0	0.0	0.0	1.0	0.0	0.0	0.0	k__Bacteria; p__Firmicutes; c__Clostridia; o__Clostridiales; f__Ruminococcaceae; g__Oscillospira; s__
320048	0.0	0.0	0.0	0.0	0.0	1.0	4.0	0.0	10.0	37.0	10.0	0.0	0.0	0.0	0.0	0.0	0.0	0.0	2.0	0.0	k__Bacteria; p__Firmicutes; c__Clostridia; o__Clostridiales; f__; g__; s__
230759	7.0	207.0	345.0	154.0	133.0	390.0	210.0	1426.0	626.0	1134.0	1310.0	458.0	99.0	305.0	389.0	93.0	1274.0	479.0	146.0	1196.0	k__Bacteria; p__Firmicutes; c__Erysipelotrichi; o__Erysipelotrichales; f__Erysipelotrichaceae; g__Allobaculum; s__
176775	193.0	51.0	125.0	74.0	114.0	81.0	28.0	70.0	28.0	6.0	41.0	32.0	57.0	41.0	69.0	44.0	6.0	94.0	232.0	52.0	k__Bacteria; p__Firmicutes; c__Clostridia; o__Clostridiales; f__Veillonellaceae; g__Phascolarctobacterium; s__
344108	0.0	0.0	0.0	0.0	0.0	0.0	0.0	0.0	0.0	0.0	3.0	22.0	0.0	0.0	17.0	3.0	0.0	0.0	0.0	0.0	k__Bacteria; p__Firmicutes; c__Clostridia; o__Clostridiales; f__Lachnospiraceae; g__; s__
3203801	9.0	2.0	2.0	7.0	6.0	0.0	1.0	1.0	0.0	8.0	0.0	19.0	2.0	2.0	5.0	4.0	4.0	0.0	10.0	4.0	k__Bacteria; p__Firmicutes; c__Clostridia; o__Clostridiales; f__Lachnospiraceae; g__; s__
188037	3.0	0.0	2.0	4.0	0.0	0.0	5.0	1.0	2.0	1.0	0.0	5.0	0.0	0.0	4.0	3.0	0.0	1.0	1.0	5.0	k__Bacteria; p__Firmicutes; c__Clostridia; o__Clostridiales; f__Lachnospiraceae; g__Blautia; s__
331747	0.0	0.0	0.0	0.0	0.0	0.0	12.0	0.0	0.0	0.0	2.0	0.0	0.0	0.0	0.0	0.0	2.0	0.0	2.0	0.0	k__Bacteria; p__Firmicutes; c__Clostridia; o__Clostridiales; f__; g__; s__
4306036	0.0	4.0	7.0	2.0	2.0	1.0	2.0	2.0	81.0	5.0	2.0	0.0	0.0	7.0	0.0	0.0	1.0	2.0	0.0	7.0	k__Bacteria; p__Firmicutes; c__Clostridia; o__Clostridiales; f__; g__; s__
181960	151.0	115.0	82.0	100.0	118.0	51.0	44.0	51.0	25.0	38.0	16.0	32.0	19.0	24.0	23.0	10.0	55.0	72.0	44.0	89.0	k__Bacteria; p__Firmicutes; c__Clostridia; o__Clostridiales; f__Ruminococcaceae; g__; s__
839200	1763.0	4577.0	3349.0	2194.0	2473.0	1594.0	1065.0	1620.0	3188.0	1166.0	2456.0	2256.0	4974.0	2618.0	6114.0	359.0	1043.0	642.0	4518.0	1166.0	k__Bacteria; p__Firmicutes; c__Clostridia; o__Clostridiales; f__Lachnospiraceae; g__Dorea; s__
176039	0.0	0.0	0.0	0.0	0.0	0.0	0.0	0.0	0.0	0.0	70.0	7.0	168.0	72.0	39.0	15.0	0.0	14.0	0.0	12.0	k__Bacteria; p__Firmicutes; c__Clostridia; o__Clostridiales; f__Lachnospiraceae; g__; s__
194053	116.0	86.0	53.0	26.0	18.0	15.0	1.0	12.0	6.0	29.0	12.0	22.0	26.0	8.0	50.0	7.0	29.0	11.0	4.0	49.0	k__Bacteria; p__Firmicutes; c__Clostridia; o__Clostridiales; f__Lachnospiraceae; g__Roseburia; s__
258099	43.0	19.0	45.0	24.0	42.0	21.0	5.0	2.0	34.0	8.0	10.0	56.0	117.0	28.0	16.0	12.0	8.0	6.0	30.0	5.0	k__Bacteria; p__Firmicutes; c__Clostridia; o__Clostridiales; f__Ruminococcaceae; g__; s__
842291	25.0	19.0	17.0	28.0	20.0	16.0	7.0	9.0	5.0	0.0	2.0	9.0	8.0	8.0	9.0	9.0	9.0	3.0	13.0	13.0	k__Bacteria; p__Firmicutes; c__Clostridia; o__Clostridiales; f__Lachnospiraceae; g__; s__
2201995	28.0	15.0	13.0	14.0	0.0	2.0	2.0	7.0	1.0	8.0	0.0	0.0	2.0	35.0	1.0	0.0	0.0	6.0	0.0	2.0	k__Bacteria; p__Proteobacteria; c__Betaproteobacteria; o__Burkholderiales; f__Alcaligenaceae; g__Sutterella; s__
171322	0.0	2.0	15.0	36.0	6.0	5.0	23.0	4.0	57.0	0.0	2.0	9.0	8.0	26.0	13.0	20.0	16.0	1.0	0.0	13.0	k__Bacteria; p__Firmicutes; c__Clostridia; o__Clostridiales; f__; g__; s__
158415	0.0	15.0	0.0	0.0	3.0	0.0	0.0	4.0	0.0	0.0	1.0	0.0	2.0	0.0	7.0	11.0	0.0	26.0	7.0	0.0	k__Bacteria; p__Proteobacteria; c__Betaproteobacteria; o__Burkholderiales; f__Alcaligenaceae; g__Sutterella; s__
309302	0.0	3.0	1.0	1.0	0.0	0.0	40.0	21.0	2.0	42.0	5.0	3.0	3.0	12.0	1.0	5.0	1.0	3.0	0.0	0.0	k__Bacteria; p__Firmicutes; c__Clostridia; o__Clostridiales; f__Ruminococcaceae; g__Oscillospira; s__
4336940	0.0	52.0	77.0	36.0	51.0	0.0	26.0	20.0	1267.0	59.0	26.0	0.0	0.0	40.0	0.0	1.0	5.0	23.0	3.0	128.0	k__Bacteria; p__Firmicutes; c__Clostridia; o__Clostridiales; f__; g__; s__
309720	3.0	0.0	4.0	6.0	4.0	1.0	0.0	0.0	0.0	5.0	0.0	1.0	0.0	4.0	3.0	0.0	2.0	2.0	6.0	4.0	k__Bacteria; p__Firmicutes; c__Clostridia; o__Clostridiales; f__Ruminococcaceae; g__; s__
181234	1.0	1.0	3.0	2.0	8.0	8.0	0.0	6.0	0.0	0.0	0.0	6.0	2.0	3.0	8.0	8.0	3.0	4.0	4.0	7.0	k__Bacteria; p__Firmicutes; c__Clostridia; o__Clostridiales; f__Ruminococcaceae; g__; s__
266720	0.0	16.0	34.0	24.0	9.0	1.0	160.0	76.0	45.0	91.0	5.0	0.0	1.0	67.0	8.0	0.0	2.0	2.0	0.0	1.0	k__Bacteria; p__Firmicutes; c__Clostridia; o__Clostridiales; f__Ruminococcaceae; g__; s__
185034	56.0	11.0	3.0	10.0	16.0	4.0	8.0	11.0	4.0	35.0	1.0	38.0	4.0	6.0	4.0	0.0	5.0	6.0	3.0	9.0	k__Bacteria; p__Firmicutes; c__Clostridia; o__Clostridiales; f__; g__; s__
197706	0.0	12.0	0.0	0.0	0.0	0.0	43.0	21.0	8.0	41.0	0.0	0.0	0.0	1.0	2.0	0.0	0.0	0.0	0.0	1.0	k__Bacteria; p__Firmicutes; c__Clostridia; o__Clostridiales; f__; g__; s__
193840	67.0	13.0	2.0	6.0	56.0	1.0	0.0	0.0	0.0	0.0	0.0	0.0	0.0	0.0	0.0	0.0	0.0	0.0	0.0	0.0	k__Bacteria; p__Firmicutes; c__Clostridia; o__Clostridiales; f__Lachnospiraceae; g__; s__
213394	448.0	399.0	87.0	124.0	78.0	86.0	38.0	64.0	26.0	52.0	34.0	5.0	51.0	33.0	38.0	15.0	108.0	43.0	31.0	152.0	k__Bacteria; p__Firmicutes; c__Clostridia; o__Clostridiales; f__Lachnospiraceae; g__Lachnospira; s__
132165	0.0	60.0	0.0	24.0	3.0	10.0	59.0	648.0	15.0	3.0	21.0	14.0	28.0	25.0	32.0	4.0	12.0	4.0	0.0	2.0	k__Bacteria; p__Firmicutes; c__Clostridia; o__Clostridiales; f__Lachnospiraceae; g__; s__
844589	0.0	3.0	0.0	0.0	0.0	0.0	9.0	17.0	6.0	12.0	0.0	0.0	0.0	0.0	4.0	0.0	4.0	0.0	0.0	6.0	k__Bacteria; p__Bacteroidetes; c__Bacteroidia; o__Bacteroidales; f__S24-7; g__; s__
196769	9.0	3.0	12.0	9.0	13.0	0.0	3.0	5.0	0.0	14.0	2.0	4.0	1.0	7.0	4.0	1.0	2.0	4.0	1.0	27.0	k__Bacteria; p__Bacteroidetes; c__Bacteroidia; o__Bacteroidales; f__Bacteroidaceae; g__Bacteroides; s__
214919	3.0	56.0	129.0	121.0	36.0	23.0	7.0	17.0	7.0	29.0	24.0	25.0	1.0	7.0	6.0	5.0	3.0	1.0	4.0	0.0	k__Bacteria; p__Firmicutes; c__Bacilli; o__Turicibacterales; f__Turicibacteraceae; g__Turicibacter; s__
551822	2.0	2.0	3.0	1.0	0.0	1.0	1.0	0.0	1.0	0.0	1.0	0.0	2.0	0.0	0.0	3.0	3.0	7.0	0.0	2.0	k__Bacteria; p__Firmicutes; c__Clostridia; o__Clostridiales; f__Clostridiaceae; g__; s__
310247	5.0	54.0	64.0	34.0	27.0	24.0	18.0	30.0	3.0	22.0	8.0	6.0	5.0	21.0	27.0	49.0	80.0	75.0	10.0	47.0	k__Bacteria; p__Bacteroidetes; c__Bacteroidia; o__Bacteroidales; f__Bacteroidaceae; g__Bacteroides; s__
370287	167.0	262.0	63.0	162.0	167.0	57.0	46.0	34.0	21.0	134.0	105.0	190.0	56.0	43.0	58.0	53.0	37.0	83.0	77.0	57.0	k__Bacteria; p__Firmicutes; c__Clostridia; o__Clostridiales; f__Ruminococcaceae; g__Faecalibacterium; s__prausnitzii
1871227	0.0	0.0	16.0	9.0	7.0	52.0	16.0	67.0	288.0	11.0	174.0	59.0	244.0	137.0	305.0	205.0	121.0	144.0	877.0	357.0	k__Bacteria; p__Firmicutes; c__Erysipelotrichi; o__Erysipelotrichales; f__Erysipelotrichaceae; g__Coprobacillus; s__
272444	0.0	0.0	0.0	0.0	0.0	0.0	0.0	0.0	0.0	0.0	38.0	0.0	8.0	22.0	16.0	3.0	5.0	2.0	15.0	0.0	k__Bacteria; p__Firmicutes; c__Clostridia; o__Clostridiales; f__; g__; s__
260828	1.0	0.0	0.0	0.0	2.0	0.0	4.0	7.0	2.0	2.0	4.0	0.0	0.0	0.0	2.0	0.0	3.0	1.0	2.0	6.0	k__Bacteria; p__Firmicutes; c__Clostridia; o__Clostridiales; f__; g__; s__
194297	0.0	7.0	7.0	0.0	1.0	0.0	0.0	0.0	3.0	0.0	1.0	0.0	0.0	0.0	1.0	0.0	0.0	2.0	0.0	4.0	k__Bacteria; p__Firmicutes; c__Clostridia; o__Clostridiales; f__Ruminococcaceae; g__Ruminococcus; s__
307608	0.0	555.0	382.0	505.0	89.0	61.0	18.0	18.0	22.0	17.0	13.0	275.0	127.0	256.0	178.0	168.0	16.0	10.0	6.0	63.0	k__Bacteria; p__Firmicutes; c__Clostridia; o__Clostridiales; f__Ruminococcaceae; g__Oscillospira; s__
401717	0.0	9.0	5.0	2.0	3.0	1.0	14.0	67.0	279.0	186.0	7.0	6.0	123.0	4.0	5.0	19.0	2.0	115.0	0.0	0.0	k__Bacteria; p__TM7; c__TM7-3; o__CW040; f__F16; g__; s__
258280	0.0	42.0	217.0	132.0	105.0	19.0	6.0	6.0	18.0	0.0	8.0	85.0	83.0	45.0	187.0	21.0	16.0	14.0	0.0	7.0	k__Bacteria; p__Firmicutes; c__Clostridia; o__Clostridiales; f__; g__; s__
294196	0.0	0.0	0.0	1.0	0.0	0.0	2.0	4.0	2.0	42.0	0.0	0.0	8.0	10.0	30.0	0.0	15.0	0.0	0.0	6.0	k__Bacteria; p__Bacteroidetes; c__Bacteroidia; o__Bacteroidales; f__Prevotellaceae; g__Prevotella; s__copri
177727	7.0	4.0	9.0	8.0	23.0	7.0	5.0	0.0	1.0	2.0	1.0	14.0	7.0	4.0	11.0	1.0	8.0	10.0	0.0	4.0	k__Bacteria; p__Firmicutes; c__Clostridia; o__Clostridiales; f__Ruminococcaceae; g__Ruminococcus; s__
4455677	0.0	0.0	0.0	0.0	0.0	1.0	0.0	0.0	7.0	0.0	0.0	2.0	65.0	24.0	3.0	16.0	0.0	0.0	0.0	0.0	k__Bacteria; p__Firmicutes; c__Clostridia; o__Clostridiales; f__; g__; s__
2286580	0.0	5.0	8.0	1.0	10.0	5.0	2.0	13.0	48.0	82.0	4.0	19.0	57.0	27.0	16.0	3.0	0.0	5.0	0.0	0.0	k__Bacteria; p__Tenericutes; c__Mollicutes; o__RF39; f__; g__; s__
184971	16.0	6.0	5.0	7.0	17.0	7.0	0.0	4.0	1.0	2.0	0.0	2.0	3.0	1.0	1.0	3.0	14.0	7.0	2.0	23.0	k__Bacteria; p__Firmicutes; c__Clostridia; o__Clostridiales; f__Ruminococcaceae; g__; s__
511378	0.0	1.0	1.0	0.0	1.0	0.0	0.0	2.0	4.0	1.0	4.0	0.0	1.0	0.0	0.0	0.0	0.0	2.0	0.0	0.0	k__Bacteria; p__Firmicutes; c__Clostridia; o__Clostridiales; f__Veillonellaceae; g__Veillonella; s__
4338624	12.0	12.0	4.0	21.0	0.0	0.0	3.0	2.0	2.0	2.0	2.0	6.0	0.0	1.0	14.0	1.0	17.0	2.0	14.0	19.0	k__Bacteria; p__Proteobacteria; c__Betaproteobacteria; o__Burkholderiales; f__Alcaligenaceae; g__Sutterella; s__
309441	0.0	1.0	0.0	1.0	2.0	0.0	0.0	0.0	0.0	0.0	0.0	0.0	0.0	0.0	0.0	0.0	0.0	9.0	0.0	0.0	k__Bacteria; p__Firmicutes; c__Clostridia; o__Clostridiales; f__; g__; s__
269107	0.0	11.0	1.0	3.0	0.0	0.0	19.0	52.0	1.0	18.0	20.0	0.0	26.0	9.0	10.0	5.0	4.0	15.0	2.0	3.0	k__Bacteria; p__Firmicutes; c__Clostridia; o__Clostridiales; f__Lachnospiraceae; g__Ruminococcus; s__gnavus
4325509	248.0	9.0	3.0	21.0	266.0	16.0	0.0	0.0	0.0	0.0	0.0	0.0	0.0	0.0	0.0	0.0	0.0	0.0	0.0	0.0	k__Bacteria; p__Firmicutes; c__Clostridia; o__Clostridiales; f__Lachnospiraceae; g__Robinsoniella; s__peoriensis
4416988	0.0	0.0	0.0	0.0	0.0	0.0	17.0	14.0	0.0	0.0	0.0	0.0	0.0	0.0	0.0	0.0	0.0	0.0	0.0	0.0	k__Bacteria; p__Firmicutes; c__Bacilli; o__Bacillales; f__Listeriaceae; g__Listeria; s__seeligeri
446135	0.0	7.0	8.0	6.0	0.0	0.0	9.0	21.0	4.0	15.0	9.0	13.0	6.0	32.0	9.0	14.0	7.0	28.0	0.0	6.0	k__Bacteria; p__Firmicutes; c__Clostridia; o__Clostridiales; f__Ruminococcaceae; g__Oscillospira; s__
267406	0.0	53.0	30.0	31.0	7.0	7.0	7.0	2.0	11.0	5.0	9.0	18.0	0.0	21.0	12.0	8.0	2.0	5.0	0.0	0.0	k__Bacteria; p__Firmicutes; c__Clostridia; o__Clostridiales; f__Lachnospiraceae; g__; s__
261519	0.0	0.0	0.0	0.0	1.0	0.0	28.0	39.0	9.0	31.0	7.0	0.0	2.0	2.0	1.0	1.0	2.0	2.0	0.0	0.0	k__Bacteria; p__Firmicutes; c__Clostridia; o__Clostridiales; f__Ruminococcaceae; g__Ruminococcus; s__
2979308	4.0	0.0	4.0	0.0	6.0	1.0	1.0	0.0	0.0	7.0	0.0	0.0	1.0	0.0	1.0	0.0	1.0	0.0	0.0	0.0	k__Bacteria; p__Firmicutes; c__Clostridia; o__Clostridiales; f__Ruminococcaceae; g__Ruminococcus; s__
186139	11.0	6.0	6.0	10.0	13.0	2.0	3.0	6.0	1.0	2.0	6.0	3.0	11.0	8.0	11.0	5.0	0.0	7.0	7.0	3.0	k__Bacteria; p__Firmicutes; c__Clostridia; o__Clostridiales; f__Ruminococcaceae; g__; s__
276236	2.0	2.0	7.0	0.0	1.0	1.0	7.0	0.0	0.0	7.0	0.0	0.0	0.0	0.0	0.0	0.0	1.0	0.0	0.0	0.0	k__Bacteria; p__Firmicutes; c__Erysipelotrichi; o__Erysipelotrichales; f__Erysipelotrichaceae; g__Allobaculum; s__
309801	0.0	2.0	5.0	2.0	1.0	2.0	534.0	543.0	31.0	191.0	55.0	11.0	1.0	9.0	44.0	0.0	27.0	28.0	0.0	2.0	k__Bacteria; p__Firmicutes; c__Clostridia; o__Clostridiales; f__; g__; s__
259888	0.0	5.0	0.0	10.0	0.0	0.0	1.0	0.0	0.0	0.0	5.0	0.0	0.0	5.0	1.0	18.0	0.0	0.0	0.0	0.0	k__Bacteria; p__Firmicutes; c__Clostridia; o__Clostridiales; f__; g__; s__
3392847	0.0	73.0	80.0	85.0	23.0	10.0	10.0	17.0	17.0	3.0	21.0	42.0	81.0	87.0	58.0	13.0	35.0	10.0	3.0	11.0	k__Bacteria; p__Firmicutes; c__Clostridia; o__Clostridiales; f__Lachnospiraceae; g__; s__
177319	8.0	2.0	7.0	12.0	7.0	2.0	0.0	3.0	0.0	2.0	0.0	3.0	1.0	1.0	8.0	1.0	3.0	6.0	0.0	2.0	k__Bacteria; p__Firmicutes; c__Clostridia; o__Clostridiales; f__; g__; s__
175712	0.0	2.0	0.0	0.0	0.0	0.0	1.0	0.0	7.0	1.0	1.0	0.0	0.0	0.0	1.0	8.0	5.0	4.0	0.0	2.0	k__Bacteria; p__Bacteroidetes; c__Bacteroidia; o__Bacteroidales; f__S24-7; g__; s__
272953	0.0	0.0	1.0	0.0	0.0	0.0	7.0	8.0	2.0	11.0	2.0	0.0	0.0	1.0	0.0	0.0	2.0	0.0	0.0	0.0	k__Bacteria; p__Firmicutes; c__Clostridia; o__Clostridiales; f__Ruminococcaceae; g__Oscillospira; s__
1108747	0.0	73.0	40.0	47.0	14.0	48.0	0.0	0.0	0.0	0.0	8.0	170.0	501.0	54.0	48.0	337.0	32.0	5.0	0.0	66.0	k__Bacteria; p__Tenericutes; c__Mollicutes; o__RF39; f__; g__; s__
165935	0.0	2.0	2.0	0.0	2.0	0.0	2.0	1.0	1.0	1.0	0.0	2.0	2.0	0.0	2.0	0.0	0.0	1.0	0.0	3.0	k__Bacteria; p__Firmicutes; c__Clostridia; o__Clostridiales; f__Ruminococcaceae; g__; s__
186053	0.0	0.0	0.0	0.0	0.0	0.0	0.0	0.0	0.0	0.0	2.0	0.0	0.0	0.0	0.0	0.0	16.0	3.0	0.0	0.0	k__Bacteria; p__Bacteroidetes; c__Bacteroidia; o__Bacteroidales; f__S24-7; g__; s__
266061	0.0	0.0	0.0	0.0	0.0	0.0	0.0	0.0	0.0	0.0	7.0	4.0	7.0	21.0	17.0	4.0	2.0	0.0	0.0	0.0	k__Bacteria; p__Firmicutes; c__Clostridia; o__Clostridiales; f__; g__; s__
174516	2.0	0.0	0.0	2.0	2.0	0.0	0.0	0.0	0.0	0.0	0.0	6.0	0.0	1.0	2.0	2.0	2.0	0.0	2.0	0.0	k__Bacteria; p__Firmicutes; c__Clostridia; o__Clostridiales; f__Clostridiaceae; g__Clostridium; s__
180738	0.0	9.0	0.0	1.0	0.0	0.0	12.0	35.0	4.0	4.0	0.0	0.0	3.0	0.0	8.0	0.0	0.0	0.0	0.0	0.0	k__Bacteria; p__Firmicutes; c__Clostridia; o__Clostridiales; f__Ruminococcaceae; g__Ruminococcus; s__
352733	1.0	8.0	3.0	1.0	2.0	0.0	0.0	0.0	3.0	2.0	0.0	1.0	1.0	0.0	1.0	2.0	7.0	3.0	4.0	7.0	k__Bacteria; p__Firmicutes; c__Clostridia; o__Clostridiales; f__Lachnospiraceae; g__; s__
264239	0.0	0.0	0.0	0.0	0.0	0.0	95.0	2.0	0.0	0.0	1.0	0.0	0.0	3.0	2.0	2.0	0.0	0.0	0.0	0.0	k__Bacteria; p__Firmicutes; c__Clostridia; o__Clostridiales; f__Lachnospiraceae; g__; s__
167509	0.0	0.0	0.0	1.0	0.0	1.0	8.0	0.0	1.0	7.0	0.0	0.0	0.0	0.0	0.0	0.0	0.0	0.0	0.0	0.0	k__Bacteria; p__Firmicutes; c__Clostridia; o__Clostridiales; f__Ruminococcaceae; g__Oscillospira; s__
184512	2.0	2.0	4.0	1.0	2.0	9.0	0.0	4.0	4.0	3.0	10.0	7.0	2.0	1.0	2.0	4.0	2.0	0.0	2.0	1.0	k__Bacteria; p__Firmicutes; c__Clostridia; o__Clostridiales; f__Ruminococcaceae; g__; s__
169901	0.0	18.0	187.0	225.0	93.0	48.0	16.0	51.0	44.0	133.0	134.0	24.0	176.0	39.0	330.0	38.0	25.0	25.0	1.0	24.0	k__Bacteria; p__TM7; c__TM7-3; o__CW040; f__F16; g__; s__
462727	0.0	3.0	2.0	10.0	0.0	0.0	0.0	0.0	0.0	0.0	2.0	3.0	27.0	51.0	9.0	6.0	0.0	2.0	0.0	3.0	k__Bacteria; p__Firmicutes; c__Clostridia; o__Clostridiales; f__Ruminococcaceae; g__; s__
148987	13.0	12.0	22.0	7.0	8.0	2.0	2.0	5.0	1.0	13.0	8.0	4.0	2.0	7.0	68.0	0.0	6.0	21.0	16.0	1.0	k__Bacteria; p__Firmicutes; c__Clostridia; o__Clostridiales; f__Lachnospiraceae; g__Ruminococcus; s__torques
259382	0.0	0.0	0.0	0.0	0.0	1.0	145.0	674.0	30.0	72.0	3.0	0.0	0.0	0.0	0.0	0.0	0.0	2.0	0.0	0.0	k__Bacteria; p__Firmicutes; c__Clostridia; o__Clostridiales; f__Lachnospiraceae; g__; s__
358007	0.0	0.0	0.0	0.0	0.0	0.0	0.0	0.0	0.0	0.0	28.0	7.0	7.0	144.0	57.0	2.0	19.0	0.0	0.0	0.0	k__Bacteria; p__Firmicutes; c__Clostridia; o__Clostridiales; f__; g__; s__
2051608	0.0	0.0	0.0	2.0	0.0	1.0	0.0	2.0	0.0	8.0	2.0	0.0	0.0	1.0	0.0	0.0	0.0	0.0	0.0	0.0	k__Bacteria; p__Firmicutes; c__Clostridia; o__Clostridiales; f__Lachnospiraceae; g__; s__
3584772	0.0	0.0	0.0	0.0	0.0	0.0	0.0	0.0	0.0	0.0	0.0	14.0	0.0	3.0	0.0	2.0	2.0	1.0	0.0	0.0	k__Bacteria; p__Tenericutes; c__Mollicutes; o__RF39; f__; g__; s__
4462541	0.0	1.0	0.0	0.0	0.0	0.0	2.0	4.0	0.0	0.0	3.0	0.0	5.0	0.0	1.0	1.0	0.0	2.0	0.0	0.0	k__Bacteria; p__Firmicutes; c__Clostridia; o__Clostridiales; f__; g__; s__
333042	90.0	1.0	1.0	1.0	1.0	0.0	2.0	0.0	6.0	0.0	0.0	0.0	1.0	0.0	51.0	0.0	32.0	0.0	99.0	7.0	k__Bacteria; p__Bacteroidetes; c__Bacteroidia; o__Bacteroidales; f__Prevotellaceae; g__Prevotella; s__
305177	0.0	32.0	11.0	2.0	2.0	0.0	2.0	164.0	52.0	3.0	9.0	1.0	0.0	4.0	3.0	1.0	0.0	1.0	0.0	1.0	k__Bacteria; p__Firmicutes; c__Clostridia; o__Clostridiales; f__Lachnospiraceae; g__; s__
188878	0.0	20.0	27.0	21.0	14.0	2.0	47.0	33.0	4.0	42.0	1.0	5.0	24.0	33.0	15.0	8.0	0.0	0.0	0.0	0.0	k__Bacteria; p__Firmicutes; c__Clostridia; o__Clostridiales; f__; g__; s__
398138	0.0	3.0	2.0	3.0	1.0	2.0	5.0	5.0	2.0	6.0	2.0	7.0	1.0	7.0	2.0	9.0	7.0	2.0	0.0	1.0	k__Bacteria; p__Firmicutes; c__Clostridia; o__Clostridiales; f__Ruminococcaceae; g__; s__
102471	2.0	2.0	0.0	8.0	7.0	0.0	0.0	0.0	0.0	0.0	0.0	0.0	0.0	0.0	1.0	0.0	0.0	0.0	0.0	2.0	k__Bacteria; p__Firmicutes; c__Clostridia; o__Clostridiales; f__; g__; s__
301578	2.0	2.0	0.0	17.0	4.0	3.0	1.0	2.0	1.0	0.0	1.0	2.0	2.0	0.0	10.0	3.0	3.0	5.0	0.0	0.0	k__Bacteria; p__Bacteroidetes; c__Bacteroidia; o__Bacteroidales; f__Bacteroidaceae; g__Bacteroides; s__
350121	0.0	3.0	2.0	1.0	2.0	0.0	1.0	0.0	2.0	0.0	2.0	9.0	0.0	3.0	0.0	0.0	0.0	0.0	0.0	0.0	k__Bacteria; p__Firmicutes; c__Clostridia; o__Clostridiales; f__Ruminococcaceae; g__; s__
45363	2721.0	61.0	12.0	13.0	578.0	88.0	78.0	136.0	44.0	49.0	51.0	54.0	16.0	1.0	29.0	2.0	83.0	12.0	2492.0	39.0	k__Bacteria; p__Firmicutes; c__Clostridia; o__Clostridiales; f__Clostridiaceae; g__Clostridium; s__cocleatum
264660	0.0	1.0	6.0	94.0	0.0	2.0	2.0	10.0	0.0	2.0	10.0	0.0	0.0	9.0	6.0	0.0	0.0	0.0	0.0	0.0	k__Bacteria; p__Firmicutes; c__Clostridia; o__Clostridiales; f__; g__; s__
826302	0.0	14.0	26.0	12.0	5.0	0.0	73.0	130.0	54.0	204.0	16.0	30.0	5.0	48.0	14.0	16.0	7.0	4.0	1.0	4.0	k__Bacteria; p__Firmicutes; c__Clostridia; o__Clostridiales; f__Lachnospiraceae; g__Coprococcus; s__
1844565	0.0	0.0	0.0	0.0	0.0	0.0	209.0	0.0	0.0	4.0	0.0	0.0	0.0	0.0	0.0	0.0	0.0	0.0	0.0	0.0	k__Bacteria; p__Firmicutes; c__Clostridia; o__Clostridiales; f__; g__; s__
175646	188.0	73.0	67.0	76.0	249.0	89.0	63.0	18.0	14.0	30.0	295.0	57.0	62.0	35.0	69.0	114.0	47.0	115.0	88.0	76.0	k__Bacteria; p__Bacteroidetes; c__Bacteroidia; o__Bacteroidales; f__S24-7; g__; s__
158963	0.0	5.0	0.0	0.0	0.0	2.0	5.0	0.0	0.0	0.0	0.0	0.0	0.0	0.0	0.0	0.0	0.0	0.0	0.0	0.0	k__Bacteria; p__Bacteroidetes; c__Bacteroidia; o__Bacteroidales; f__Prevotellaceae; g__Prevotella; s__
581474	0.0	0.0	0.0	5.0	0.0	80.0	186.0	24.0	72.0	39.0	13.0	0.0	0.0	0.0	0.0	0.0	3.0	5.0	15.0	123.0	k__Bacteria; p__Firmicutes; c__Bacilli; o__Lactobacillales; f__Lactobacillaceae; g__Lactobacillus; s__
839215	0.0	0.0	0.0	0.0	0.0	0.0	0.0	0.0	0.0	0.0	189.0	0.0	0.0	0.0	0.0	0.0	55.0	18.0	0.0	6.0	k__Bacteria; p__Firmicutes; c__Clostridia; o__Clostridiales; f__; g__; s__
331117	0.0	1.0	5.0	0.0	1.0	0.0	111.0	2.0	1.0	935.0	60.0	1.0	2.0	0.0	32.0	2.0	0.0	105.0	3.0	28.0	k__Bacteria; p__Firmicutes; c__Clostridia; o__Clostridiales; f__; g__; s__
4384058	0.0	1.0	0.0	0.0	0.0	0.0	8.0	25.0	1.0	2.0	0.0	0.0	0.0	1.0	0.0	1.0	0.0	1.0	2.0	0.0	k__Bacteria; p__Proteobacteria; c__Gammaproteobacteria; o__Enterobacteriales; f__Enterobacteriaceae; g__Salmonella; s__
192204	0.0	0.0	0.0	0.0	0.0	0.0	0.0	0.0	0.0	0.0	4.0	7.0	41.0	4.0	8.0	12.0	2.0	17.0	0.0	7.0	k__Bacteria; p__Firmicutes; c__Clostridia; o__Clostridiales; f__Lachnospiraceae; g__; s__
1656581	120.0	11.0	16.0	81.0	17.0	16.0	7.0	7.0	11.0	6.0	23.0	10.0	16.0	6.0	25.0	8.0	7.0	12.0	21.0	5.0	k__Bacteria; p__Firmicutes; c__Clostridia; o__Clostridiales; f__Lachnospiraceae; g__; s__
833816	0.0	0.0	0.0	0.0	0.0	0.0	0.0	0.0	0.0	0.0	2.0	0.0	0.0	8.0	0.0	0.0	2.0	4.0	0.0	4.0	k__Bacteria; p__Firmicutes; c__Clostridia; o__Clostridiales; f__; g__; s__
548587	760.0	10.0	12.0	10.0	752.0	23.0	0.0	2.0	49.0	0.0	2.0	23.0	8.0	3.0	72.0	0.0	5.0	1.0	111.0	51.0	k__Bacteria; p__Firmicutes; c__Erysipelotrichi; o__Erysipelotrichales; f__Erysipelotrichaceae; g__Eubacterium; s__dolichum
1111580	0.0	1.0	0.0	2.0	0.0	0.0	0.0	0.0	0.0	0.0	0.0	0.0	2.0	4.0	0.0	2.0	0.0	0.0	0.0	0.0	k__Bacteria; p__Firmicutes; c__Clostridia; o__Clostridiales; f__Ruminococcaceae; g__; s__
267123	0.0	0.0	0.0	0.0	0.0	0.0	0.0	0.0	0.0	0.0	15.0	15.0	1.0	36.0	2.0	8.0	17.0	8.0	2.0	10.0	k__Bacteria; p__Actinobacteria; c__Coriobacteriia; o__Coriobacteriales; f__Coriobacteriaceae; g__Adlercreutzia; s__
340162	0.0	0.0	0.0	0.0	0.0	0.0	0.0	0.0	0.0	0.0	8.0	0.0	6.0	30.0	0.0	42.0	16.0	14.0	0.0	3.0	k__Bacteria; p__Firmicutes; c__Clostridia; o__Clostridiales; f__; g__; s__
363389	54.0	12.0	3.0	6.0	1.0	5.0	7.0	9.0	3.0	14.0	0.0	0.0	11.0	3.0	3.0	3.0	12.0	0.0	16.0	57.0	k__Bacteria; p__Firmicutes; c__Clostridia; o__Clostridiales; f__Clostridiaceae; g__Clostridium; s__
337784	0.0	2.0	2.0	7.0	2.0	0.0	2.0	14.0	1.0	9.0	1.0	0.0	2.0	7.0	5.0	1.0	0.0	0.0	0.0	0.0	k__Bacteria; p__Firmicutes; c__Clostridia; o__Clostridiales; f__Mogibacteriaceae; g__; s__
347587	0.0	0.0	0.0	0.0	0.0	1.0	0.0	0.0	0.0	0.0	0.0	0.0	0.0	0.0	0.0	47.0	0.0	0.0	0.0	0.0	k__Bacteria; p__Tenericutes; c__Mollicutes; o__RF39; f__; g__; s__
191842	7.0	0.0	2.0	2.0	0.0	0.0	2.0	0.0	0.0	0.0	0.0	2.0	0.0	3.0	0.0	0.0	2.0	0.0	0.0	3.0	k__Bacteria; p__Firmicutes; c__Clostridia; o__Clostridiales; f__; g__; s__
562369	0.0	0.0	0.0	0.0	0.0	1.0	0.0	0.0	0.0	0.0	0.0	0.0	501.0	53.0	31.0	0.0	1.0	207.0	0.0	0.0	k__Bacteria; p__Firmicutes; c__Clostridia; o__Clostridiales; f__; g__; s__
518743	59.0	25.0	7.0	21.0	4.0	4.0	4.0	0.0	8.0	2.0	10.0	1.0	0.0	21.0	0.0	16.0	2.0	8.0	14.0	8.0	k__Bacteria; p__Firmicutes; c__Clostridia; o__Clostridiales; f__Veillonellaceae; g__Veillonella; s__parvula
197344	0.0	227.0	318.0	209.0	95.0	71.0	622.0	210.0	514.0	577.0	80.0	0.0	0.0	1.0	0.0	0.0	0.0	93.0	19.0	365.0	k__Bacteria; p__Bacteroidetes; c__Bacteroidia; o__Bacteroidales; f__S24-7; g__; s__
221784	9.0	15.0	4.0	25.0	12.0	8.0	3.0	7.0	0.0	0.0	2.0	3.0	0.0	13.0	1.0	3.0	0.0	3.0	2.0	6.0	k__Bacteria; p__Firmicutes; c__Clostridia; o__Clostridiales; f__Lachnospiraceae; g__Blautia; s__
175706	0.0	0.0	0.0	0.0	0.0	0.0	0.0	0.0	0.0	0.0	611.0	94.0	44.0	63.0	47.0	23.0	83.0	252.0	18.0	68.0	k__Bacteria; p__Bacteroidetes; c__Bacteroidia; o__Bacteroidales; f__S24-7; g__; s__
4423422	0.0	0.0	0.0	1.0	0.0	0.0	29.0	21.0	0.0	0.0	0.0	0.0	0.0	0.0	1.0	0.0	0.0	2.0	3.0	0.0	k__Bacteria; p__Firmicutes; c__Bacilli; o__Bacillales; f__Bacillaceae; g__; s__
313524	0.0	0.0	8.0	4.0	2.0	0.0	0.0	0.0	1.0	0.0	4.0	0.0	2.0	15.0	2.0	2.0	0.0	1.0	0.0	0.0	k__Bacteria; p__Firmicutes; c__Clostridia; o__Clostridiales; f__Ruminococcaceae; g__; s__
437137	637.0	1705.0	451.0	831.0	1135.0	1409.0	714.0	571.0	1923.0	2450.0	1576.0	710.0	635.0	1182.0	1053.0	1184.0	3306.0	2316.0	1292.0	2919.0	k__Bacteria; p__Proteobacteria; c__Betaproteobacteria; o__Burkholderiales; f__Alcaligenaceae; g__Sutterella; s__
295188	0.0	89.0	116.0	353.0	37.0	6.0	35.0	24.0	2.0	44.0	246.0	15.0	96.0	102.0	132.0	9.0	215.0	243.0	28.0	217.0	k__Bacteria; p__Bacteroidetes; c__Bacteroidia; o__Bacteroidales; f__S24-7; g__; s__
185222	11.0	49.0	39.0	35.0	24.0	37.0	59.0	68.0	71.0	29.0	32.0	88.0	142.0	93.0	104.0	63.0	25.0	7.0	12.0	40.0	k__Bacteria; p__Firmicutes; c__Clostridia; o__Clostridiales; f__Clostridiaceae; g__; s__
195445	0.0	36.0	2.0	23.0	0.0	2.0	52.0	92.0	3.0	33.0	4.0	0.0	4.0	3.0	1.0	0.0	0.0	1.0	0.0	0.0	k__Bacteria; p__Firmicutes; c__Clostridia; o__Clostridiales; f__; g__; s__
513685	0.0	2.0	2.0	19.0	0.0	4.0	21.0	12.0	3.0	3.0	3.0	58.0	46.0	3.0	11.0	15.0	1.0	1.0	2.0	0.0	k__Bacteria; p__Firmicutes; c__Clostridia; o__Clostridiales; f__Ruminococcaceae; g__; s__
359872	12.0	5.0	2.0	7.0	12.0	2.0	2.0	7.0	2.0	1.0	0.0	3.0	1.0	10.0	8.0	0.0	6.0	3.0	7.0	2.0	k__Bacteria; p__Proteobacteria; c__Deltaproteobacteria; o__Desulfovibrionales; f__Desulfovibrionaceae; g__Bilophila; s__
3905573	0.0	0.0	0.0	1.0	0.0	0.0	0.0	0.0	0.0	0.0	0.0	0.0	0.0	25.0	0.0	0.0	0.0	0.0	12.0	0.0	k__Bacteria; p__Firmicutes; c__Clostridia; o__Clostridiales; f__; g__; s__
159911	1.0	1.0	34.0	0.0	0.0	1.0	0.0	0.0	0.0	0.0	0.0	0.0	0.0	0.0	0.0	0.0	0.0	0.0	1.0	0.0	k__Bacteria; p__Firmicutes; c__Clostridia; o__Clostridiales; f__Lachnospiraceae; g__Coprococcus; s__
188973	0.0	5.0	9.0	2.0	2.0	5.0	53.0	108.0	21.0	97.0	7.0	2.0	29.0	16.0	8.0	23.0	10.0	13.0	0.0	2.0	k__Bacteria; p__Firmicutes; c__Clostridia; o__Clostridiales; f__Lachnospiraceae; g__Coprococcus; s__
195883	29.0	2.0	25.0	16.0	2.0	0.0	2.0	2.0	0.0	11.0	1.0	4.0	0.0	3.0	8.0	3.0	2.0	6.0	3.0	0.0	k__Bacteria; p__Firmicutes; c__Clostridia; o__Clostridiales; f__Lachnospiraceae; g__; s__
4480555	0.0	0.0	4.0	1.0	1.0	0.0	4.0	0.0	0.0	0.0	27.0	0.0	0.0	7.0	0.0	3.0	6.0	2.0	0.0	1.0	k__Bacteria; p__Firmicutes; c__Clostridia; o__Clostridiales; f__; g__; s__
3449121	8.0	6.0	7.0	5.0	4.0	4.0	11.0	11.0	40.0	8.0	13.0	0.0	0.0	2.0	9.0	11.0	4.0	13.0	24.0	8.0	k__Bacteria; p__Bacteroidetes; c__Bacteroidia; o__Bacteroidales; f__Porphyromonadaceae; g__Parabacteroides; s__
3013444	36.0	930.0	1007.0	1372.0	376.0	1778.0	716.0	462.0	3141.0	277.0	3619.0	5522.0	2361.0	2890.0	6643.0	1855.0	2314.0	4657.0	7993.0	4161.0	k__Bacteria; p__Bacteroidetes; c__Bacteroidia; o__Bacteroidales; f__; g__; s__
1108356	0.0	0.0	0.0	0.0	0.0	0.0	0.0	0.0	0.0	0.0	1.0	1.0	11.0	0.0	2.0	1.0	3.0	4.0	0.0	2.0	k__Bacteria; p__Tenericutes; c__Mollicutes; o__RF39; f__; g__; s__
258995	0.0	1.0	0.0	0.0	0.0	0.0	5.0	6.0	1.0	4.0	0.0	0.0	0.0	0.0	2.0	3.0	0.0	0.0	0.0	0.0	k__Bacteria; p__Firmicutes; c__Clostridia; o__Clostridiales; f__Ruminococcaceae; g__Oscillospira; s__
308042	0.0	16.0	5.0	2.0	3.0	12.0	334.0	2256.0	702.0	941.0	65.0	23.0	30.0	442.0	85.0	12.0	28.0	50.0	7.0	57.0	k__Bacteria; p__Firmicutes; c__Clostridia; o__Clostridiales; f__Lachnospiraceae; g__Ruminococcus; s__gnavus
355097	0.0	12.0	0.0	0.0	0.0	0.0	0.0	0.0	0.0	0.0	4.0	0.0	21.0	51.0	5.0	9.0	9.0	28.0	0.0	7.0	k__Bacteria; p__Firmicutes; c__Clostridia; o__Clostridiales; f__; g__; s__
196388	148.0	235.0	42.0	58.0	92.0	71.0	43.0	68.0	7.0	33.0	21.0	37.0	32.0	21.0	28.0	12.0	33.0	17.0	43.0	60.0	k__Bacteria; p__Firmicutes; c__Clostridia; o__Clostridiales; f__Lachnospiraceae; g__; s__
307462	0.0	0.0	15.0	37.0	5.0	3.0	3.0	2.0	3.0	1.0	8.0	37.0	118.0	19.0	38.0	6.0	34.0	18.0	0.0	36.0	k__Bacteria; p__Firmicutes; c__Clostridia; o__Clostridiales; f__; g__; s__
1844553	0.0	0.0	0.0	0.0	0.0	0.0	6.0	5.0	0.0	1.0	0.0	0.0	0.0	2.0	0.0	0.0	0.0	0.0	0.0	0.0	k__Bacteria; p__Firmicutes; c__Clostridia; o__Clostridiales; f__Ruminococcaceae; g__Oscillospira; s__
336228	46.0	84.0	19.0	33.0	13.0	0.0	1.0	0.0	1.0	0.0	40.0	10.0	22.0	13.0	2.0	3.0	13.0	2.0	46.0	3.0	k__Bacteria; p__Firmicutes; c__Clostridia; o__Clostridiales; f__Veillonellaceae; g__Dialister; s__
176077	5.0	1.0	2.0	2.0	2.0	1.0	0.0	2.0	0.0	0.0	4.0	0.0	1.0	2.0	2.0	1.0	2.0	0.0	2.0	2.0	k__Bacteria; p__Firmicutes; c__Clostridia; o__Clostridiales; f__; g__; s__
267514	0.0	6.0	4.0	5.0	2.0	0.0	31.0	13.0	43.0	7.0	14.0	2.0	10.0	35.0	12.0	9.0	1.0	1.0	0.0	0.0	k__Bacteria; p__Firmicutes; c__Clostridia; o__Clostridiales; f__Lachnospiraceae; g__Coprococcus; s__
10961	3.0	2.0	2.0	10.0	54.0	23.0	42.0	22.0	66.0	46.0	449.0	10.0	24.0	12.0	4.0	11.0	37.0	851.0	12.0	69.0	k__Bacteria; p__Proteobacteria; c__Epsilonproteobacteria; o__Campylobacterales; f__Helicobacteraceae; g__Helicobacter; s__
851323	0.0	1.0	0.0	1.0	0.0	0.0	0.0	0.0	1.0	0.0	0.0	2.0	2.0	3.0	0.0	2.0	0.0	3.0	2.0	4.0	k__Bacteria; p__Bacteroidetes; c__Bacteroidia; o__Bacteroidales; f__Porphyromonadaceae; g__Parabacteroides; s__
4422456	12.0	23.0	0.0	2.0	5.0	2.0	2.0	0.0	1.0	2.0	1.0	1.0	0.0	0.0	0.0	0.0	2.0	1.0	0.0	1.0	k__Bacteria; p__Firmicutes; c__Clostridia; o__Clostridiales; f__Veillonellaceae; g__Veillonella; s__dispar
362078	2.0	12.0	4.0	1.0	7.0	2.0	0.0	2.0	0.0	4.0	0.0	7.0	1.0	1.0	2.0	0.0	0.0	2.0	2.0	2.0	k__Bacteria; p__Firmicutes; c__Clostridia; o__Clostridiales; f__Ruminococcaceae; g__; s__
199307	0.0	1.0	0.0	11.0	0.0	0.0	4.0	21.0	1.0	1.0	1.0	1.0	5.0	9.0	21.0	10.0	1.0	0.0	0.0	0.0	k__Bacteria; p__Firmicutes; c__Clostridia; o__Clostridiales; f__Ruminococcaceae; g__; s__
262766	0.0	4.0	5.0	9.0	2.0	0.0	1.0	15.0	0.0	5.0	4.0	5.0	6.0	6.0	6.0	5.0	1.0	0.0	0.0	0.0	k__Bacteria; p__Firmicutes; c__Clostridia; o__Clostridiales; f__Lachnospiraceae; g__; s__
183162	847.0	38.0	54.0	37.0	489.0	7.0	3.0	6.0	2.0	3.0	10.0	11.0	5.0	9.0	9.0	7.0	11.0	8.0	2.0	2.0	k__Bacteria; p__Firmicutes; c__Clostridia; o__Clostridiales; f__Ruminococcaceae; g__Oscillospira; s__
4364243	0.0	0.0	0.0	0.0	0.0	0.0	0.0	0.0	0.0	0.0	2.0	11.0	0.0	2.0	1.0	0.0	0.0	7.0	0.0	0.0	k__Bacteria; p__Firmicutes; c__Clostridia; o__Clostridiales; f__Lachnospiraceae; g__; s__
697874	0.0	6.0	2.0	2.0	0.0	0.0	48.0	140.0	5.0	44.0	14.0	2.0	0.0	1.0	0.0	0.0	0.0	1.0	0.0	0.0	k__Bacteria; p__Firmicutes; c__Clostridia; o__Clostridiales; f__; g__; s__
4407703	14.0	0.0	7.0	0.0	3.0	2.0	0.0	3.0	0.0	2.0	0.0	3.0	0.0	0.0	1.0	0.0	0.0	0.0	0.0	0.0	k__Bacteria; p__Firmicutes; c__Erysipelotrichi; o__Erysipelotrichales; f__Erysipelotrichaceae; g__Coprobacillus; s__
337403	4.0	1.0	2.0	2.0	69.0	16.0	2.0	2.0	0.0	5.0	0.0	0.0	0.0	0.0	6.0	0.0	0.0	1.0	0.0	2.0	k__Bacteria; p__Firmicutes; c__Clostridia; o__Clostridiales; f__; g__; s__
988375	8.0	0.0	5.0	0.0	6.0	0.0	3.0	0.0	1.0	0.0	0.0	0.0	1.0	1.0	0.0	2.0	0.0	0.0	1.0	2.0	k__Bacteria; p__Bacteroidetes; c__Bacteroidia; o__Bacteroidales; f__Odoribacteraceae; g__Butyricimonas; s__
4295618	1.0	0.0	0.0	0.0	0.0	0.0	7.0	3.0	9.0	3.0	7.0	0.0	0.0	30.0	14.0	11.0	17.0	0.0	1.0	15.0	k__Bacteria; p__Bacteroidetes; c__Bacteroidia; o__Bacteroidales; f__Prevotellaceae; g__Prevotella; s__copri
352215	2.0	2.0	2.0	0.0	1.0	0.0	2.0	2.0	0.0	1.0	0.0	1.0	5.0	3.0	1.0	0.0	0.0	0.0	0.0	0.0	k__Bacteria; p__Firmicutes; c__Clostridia; o__Clostridiales; f__; g__; s__
210895	0.0	28.0	5.0	75.0	8.0	2.0	14.0	0.0	0.0	0.0	0.0	1.0	34.0	2.0	15.0	61.0	2.0	3.0	0.0	3.0	k__Bacteria; p__Firmicutes; c__Clostridia; o__Clostridiales; f__; g__; s__
4300127	0.0	2.0	0.0	0.0	0.0	0.0	0.0	0.0	0.0	0.0	0.0	0.0	0.0	0.0	0.0	0.0	0.0	0.0	11.0	5.0	k__Bacteria; p__Firmicutes; c__Clostridia; o__Clostridiales; f__Veillonellaceae; g__; s__
198964	4.0	2887.0	2089.0	2068.0	673.0	198.0	635.0	195.0	10.0	571.0	2938.0	4698.0	3744.0	3913.0	2203.0	2702.0	4584.0	3929.0	365.0	4193.0	k__Bacteria; p__Bacteroidetes; c__Bacteroidia; o__Bacteroidales; f__S24-7; g__; s__
732128	0.0	14.0	19.0	6.0	16.0	10.0	3.0	2.0	231.0	8.0	7.0	44.0	4.0	2.0	318.0	9.0	2.0	3.0	1.0	10.0	k__Bacteria; p__Firmicutes; c__Clostridia; o__Clostridiales; f__; g__; s__
510295	0.0	0.0	0.0	0.0	1.0	0.0	0.0	0.0	0.0	0.0	0.0	1.0	0.0	0.0	3.0	0.0	0.0	0.0	6.0	0.0	k__Bacteria; p__Firmicutes; c__Clostridia; o__Clostridiales; f__Ruminococcaceae; g__; s__
537661	2.0	1.0	0.0	3.0	2.0	0.0	1.0	0.0	2.0	0.0	0.0	2.0	0.0	0.0	0.0	0.0	3.0	3.0	0.0	2.0	k__Bacteria; p__Firmicutes; c__Clostridia; o__Clostridiales; f__Lachnospiraceae; g__; s__
260741	0.0	1.0	0.0	8.0	0.0	5.0	60.0	19.0	16.0	39.0	50.0	3.0	6.0	7.0	4.0	8.0	13.0	8.0	0.0	2.0	k__Bacteria; p__Firmicutes; c__Clostridia; o__Clostridiales; f__Ruminococcaceae; g__Oscillospira; s__
263705	0.0	0.0	2.0	3.0	0.0	0.0	5.0	9.0	8.0	2.0	4.0	1.0	0.0	6.0	0.0	1.0	0.0	0.0	0.0	0.0	k__Bacteria; p__Firmicutes; c__Clostridia; o__Clostridiales; f__Peptococcaceae; g__; s__
846141	2.0	2.0	5.0	0.0	6.0	0.0	0.0	1.0	0.0	6.0	0.0	2.0	0.0	0.0	2.0	0.0	0.0	0.0	0.0	1.0	k__Bacteria; p__Firmicutes; c__Clostridia; o__Clostridiales; f__Lachnospiraceae; g__; s__
583500	2834.0	0.0	7.0	2.0	2553.0	2.0	0.0	0.0	0.0	0.0	0.0	3.0	0.0	0.0	2.0	0.0	3.0	0.0	0.0	0.0	k__Bacteria; p__Firmicutes; c__Clostridia; o__Clostridiales; f__Lachnospiraceae; g__Dorea; s__
1107652	1.0	23.0	40.0	17.0	5.0	17.0	29.0	10.0	13.0	2.0	33.0	95.0	86.0	57.0	58.0	37.0	17.0	26.0	18.0	15.0	k__Bacteria; p__Bacteroidetes; c__Bacteroidia; o__Bacteroidales; f__Rikenellaceae; g__; s__
188889	0.0	0.0	0.0	0.0	0.0	95.0	9.0	3.0	32.0	2.0	23.0	71.0	7.0	18.0	8.0	105.0	2.0	12.0	57.0	8.0	k__Bacteria; p__Bacteroidetes; c__Bacteroidia; o__Bacteroidales; f__Prevotellaceae; g__Prevotella; s__
321735	3954.0	17169.0	23777.0	24758.0	12029.0	29865.0	7757.0	8340.0	12016.0	7492.0	9916.0	6965.0	9350.0	7382.0	6072.0	14624.0	9810.0	6755.0	1511.0	5705.0	k__Bacteria; p__Bacteroidetes; c__Bacteroidia; o__Bacteroidales; f__S24-7; g__; s__
637934	0.0	0.0	0.0	0.0	0.0	1.0	7.0	0.0	0.0	3.0	2.0	1.0	5.0	6.0	1.0	3.0	3.0	2.0	0.0	0.0	k__Bacteria; p__Firmicutes; c__Clostridia; o__Clostridiales; f__; g__; s__
1571092	1.0	0.0	0.0	0.0	3.0	1.0	3.0	29.0	1.0	6.0	5.0	0.0	0.0	38.0	24.0	22.0	48.0	11.0	0.0	37.0	k__Bacteria; p__Firmicutes; c__Clostridia; o__Clostridiales; f__; g__; s__
791348	0.0	0.0	0.0	0.0	0.0	0.0	9.0	0.0	1.0	0.0	0.0	0.0	0.0	1.0	0.0	0.0	7.0	0.0	0.0	0.0	k__Bacteria; p__Proteobacteria; c__Deltaproteobacteria; o__Desulfovibrionales; f__Desulfovibrionaceae; g__Desulfovibrio; s__D168
183053	0.0	1.0	0.0	0.0	0.0	0.0	9.0	82.0	0.0	11.0	2.0	0.0	2.0	0.0	5.0	0.0	0.0	0.0	0.0	0.0	k__Bacteria; p__Firmicutes; c__Clostridia; o__Clostridiales; f__; g__; s__
308760	0.0	2.0	6.0	0.0	3.0	0.0	0.0	0.0	7.0	0.0	0.0	0.0	3.0	4.0	0.0	0.0	0.0	0.0	0.0	0.0	k__Bacteria; p__Tenericutes; c__Mollicutes; o__RF39; f__; g__; s__
335550	54.0	4.0	0.0	3.0	31.0	0.0	0.0	0.0	0.0	2.0	1.0	0.0	0.0	1.0	1.0	0.0	2.0	0.0	0.0	1.0	k__Bacteria; p__Firmicutes; c__Clostridia; o__Clostridiales; f__Ruminococcaceae; g__Oscillospira; s__
309433	10.0	9.0	4.0	2.0	3.0	3.0	1.0	2.0	1.0	0.0	0.0	0.0	0.0	3.0	0.0	0.0	2.0	1.0	1.0	5.0	k__Bacteria; p__Firmicutes; c__Clostridia; o__Clostridiales; f__Lachnospiraceae; g__Lachnospira; s__
366147	58.0	1.0	13.0	0.0	37.0	4.0	0.0	1.0	2.0	0.0	2.0	0.0	1.0	0.0	0.0	3.0	1.0	1.0	1.0	0.0	k__Bacteria; p__Bacteroidetes; c__Bacteroidia; o__Bacteroidales; f__Paraprevotellaceae; g__Paraprevotella; s__
264225	0.0	0.0	0.0	0.0	0.0	2.0	7.0	5.0	0.0	2.0	1.0	0.0	0.0	1.0	0.0	2.0	0.0	0.0	0.0	0.0	k__Bacteria; p__Firmicutes; c__Clostridia; o__Clostridiales; f__; g__; s__
320123	2.0	225.0	172.0	258.0	27.0	5.0	315.0	524.0	942.0	531.0	1398.0	35.0	49.0	138.0	98.0	256.0	890.0	731.0	364.0	86.0	k__Bacteria; p__Bacteroidetes; c__Bacteroidia; o__Bacteroidales; f__S24-7; g__; s__
268720	0.0	1.0	0.0	0.0	0.0	0.0	12.0	18.0	0.0	2.0	0.0	0.0	0.0	3.0	0.0	0.0	0.0	2.0	0.0	0.0	k__Bacteria; p__Firmicutes; c__Clostridia; o__Clostridiales; f__Ruminococcaceae; g__Ruminococcus; s__
315147	54.0	4418.0	2964.0	1861.0	684.0	5115.0	5128.0	3828.0	7646.0	4019.0	6583.0	2586.0	4040.0	4946.0	5372.0	6006.0	5363.0	5543.0	1766.0	6243.0	k__Bacteria; p__Bacteroidetes; c__Bacteroidia; o__Bacteroidales; f__S24-7; g__; s__
847934	0.0	2.0	0.0	1.0	1.0	0.0	2.0	2.0	0.0	7.0	1.0	0.0	0.0	0.0	0.0	3.0	0.0	0.0	0.0	0.0	k__Bacteria; p__Firmicutes; c__Clostridia; o__Clostridiales; f__Ruminococcaceae; g__; s__
4459634	0.0	0.0	0.0	0.0	0.0	0.0	0.0	1.0	0.0	0.0	0.0	0.0	0.0	21.0	0.0	0.0	1.0	2.0	3.0	0.0	k__Bacteria; p__Firmicutes; c__Clostridia; o__Clostridiales; f__Clostridiaceae; g__Clostridium; s__
294146	0.0	0.0	0.0	0.0	0.0	0.0	0.0	0.0	0.0	0.0	2.0	0.0	2.0	0.0	1.0	10.0	0.0	0.0	0.0	0.0	k__Bacteria; p__Proteobacteria; c__Alphaproteobacteria; o__; f__; g__; s__
276149	19.0	2.0	0.0	2.0	5.0	7.0	2.0	2.0	0.0	4.0	0.0	1.0	25.0	2.0	0.0	0.0	1.0	0.0	0.0	22.0	k__Bacteria; p__Bacteroidetes; c__Bacteroidia; o__Bacteroidales; f__Porphyromonadaceae; g__Parabacteroides; s__
274619	2.0	6.0	7.0	2.0	2.0	5.0	6.0	0.0	0.0	6.0	0.0	2.0	0.0	6.0	4.0	5.0	1.0	2.0	2.0	0.0	k__Bacteria; p__Firmicutes; c__Clostridia; o__Clostridiales; f__Christensenellaceae; g__; s__
333049	0.0	0.0	0.0	0.0	0.0	0.0	0.0	0.0	0.0	0.0	2.0	0.0	0.0	0.0	0.0	0.0	0.0	6.0	0.0	0.0	k__Bacteria; p__Firmicutes; c__Clostridia; o__Clostridiales; f__; g__; s__
208479	3.0	2.0	7.0	0.0	1.0	2.0	2.0	8.0	0.0	0.0	0.0	2.0	0.0	0.0	0.0	0.0	3.0	2.0	0.0	2.0	k__Bacteria; p__Bacteroidetes; c__Bacteroidia; o__Bacteroidales; f__Odoribacteraceae; g__Butyricimonas; s__
3562626	134.0	71.0	65.0	74.0	60.0	10.0	20.0	3.0	1.0	1.0	7.0	4.0	3.0	34.0	0.0	0.0	0.0	69.0	12.0	1.0	k__Bacteria; p__Bacteroidetes; c__Bacteroidia; o__Bacteroidales; f__Bacteroidaceae; g__Bacteroides; s__
198194	1.0	10.0	5.0	20.0	5.0	2.0	28.0	9.0	8.0	12.0	13.0	3.0	22.0	49.0	0.0	0.0	3.0	2.0	0.0	5.0	k__Bacteria; p__Firmicutes; c__Clostridia; o__Clostridiales; f__Ruminococcaceae; g__Oscillospira; s__
4449518	0.0	0.0	0.0	0.0	0.0	0.0	16.0	4.0	2.0	0.0	28.0	9.0	15.0	37.0	31.0	57.0	23.0	39.0	0.0	13.0	k__Bacteria; p__Bacteroidetes; c__Bacteroidia; o__Bacteroidales; f__Rikenellaceae; g__; s__
4432841	0.0	8.0	37.0	16.0	19.0	0.0	0.0	0.0	0.0	0.0	68.0	32.0	50.0	90.0	89.0	63.0	33.0	76.0	0.0	44.0	k__Bacteria; p__Tenericutes; c__Mollicutes; o__RF39; f__; g__; s__
272905	0.0	54.0	2.0	16.0	0.0	0.0	15.0	4.0	7.0	7.0	8.0	3.0	4.0	42.0	2.0	2.0	0.0	1.0	0.0	0.0	k__Bacteria; p__Firmicutes; c__Clostridia; o__Clostridiales; f__; g__; s__
197111	2.0	11.0	9.0	3.0	11.0	2.0	5.0	11.0	2.0	2.0	1.0	2.0	0.0	1.0	4.0	1.0	1.0	2.0	2.0	4.0	k__Bacteria; p__Firmicutes; c__Clostridia; o__Clostridiales; f__Ruminococcaceae; g__; s__
536754	1.0	0.0	0.0	2.0	0.0	45.0	43.0	25.0	8.0	44.0	17.0	0.0	0.0	1.0	0.0	0.0	0.0	4.0	17.0	59.0	k__Bacteria; p__Firmicutes; c__Bacilli; o__Lactobacillales; f__Lactobacillaceae; g__Lactobacillus; s__vaginalis
180045	13.0	16.0	27.0	4.0	39.0	7.0	9.0	2.0	0.0	7.0	2.0	4.0	1.0	2.0	15.0	0.0	10.0	6.0	4.0	9.0	k__Bacteria; p__Bacteroidetes; c__Bacteroidia; o__Bacteroidales; f__Bacteroidaceae; g__Bacteroides; s__
4343981	0.0	5.0	2.0	4.0	2.0	0.0	12.0	3.0	19.0	4.0	2.0	4.0	1.0	6.0	26.0	6.0	0.0	2.0	0.0	3.0	k__Bacteria; p__Tenericutes; c__Mollicutes; o__RF39; f__; g__; s__
277067	0.0	0.0	0.0	0.0	0.0	1.0	49.0	160.0	118.0	195.0	26.0	1.0	25.0	51.0	10.0	5.0	2.0	4.0	1.0	0.0	k__Bacteria; p__Firmicutes; c__Clostridia; o__Clostridiales; f__; g__; s__
346804	0.0	0.0	0.0	0.0	0.0	0.0	0.0	0.0	0.0	0.0	1.0	0.0	7.0	9.0	9.0	0.0	2.0	1.0	0.0	0.0	k__Bacteria; p__Firmicutes; c__Clostridia; o__Clostridiales; f__Ruminococcaceae; g__; s__
308072	101.0	2.0	12.0	56.0	7.0	7.0	0.0	9.0	0.0	2.0	1.0	22.0	5.0	2.0	15.0	1.0	3.0	2.0	2.0	9.0	k__Bacteria; p__Firmicutes; c__Clostridia; o__Clostridiales; f__Lachnospiraceae; g__; s__
276478	11.0	14.0	16.0	31.0	7.0	2.0	0.0	0.0	0.0	0.0	0.0	0.0	0.0	0.0	0.0	0.0	0.0	0.0	0.0	0.0	k__Bacteria; p__Firmicutes; c__Clostridia; o__Clostridiales; f__Peptostreptococcaceae; g__; s__
332364	1226.0	153.0	867.0	1038.0	845.0	1758.0	486.0	880.0	301.0	857.0	3405.0	446.0	127.0	666.0	157.0	327.0	328.0	7269.0	917.0	6584.0	k__Bacteria; p__Firmicutes; c__Bacilli; o__Lactobacillales; f__Lactobacillaceae; g__Lactobacillus; s__
357046	13.0	7.0	13.0	18.0	14.0	2.0	2.0	2.0	7.0	7.0	7.0	13.0	4.0	7.0	12.0	1.0	2.0	7.0	1.0	4.0	k__Bacteria; p__Bacteroidetes; c__Bacteroidia; o__Bacteroidales; f__Rikenellaceae; g__; s__
772972	0.0	153.0	306.0	267.0	130.0	4.0	8.0	0.0	0.0	2.0	11.0	400.0	180.0	13.0	297.0	16.0	68.0	0.0	0.0	21.0	k__Bacteria; p__Firmicutes; c__Clostridia; o__Clostridiales; f__; g__; s__
331013	0.0	3.0	3.0	13.0	0.0	1.0	18.0	18.0	2.0	5.0	13.0	6.0	7.0	8.0	2.0	0.0	3.0	8.0	0.0	0.0	k__Bacteria; p__Firmicutes; c__Clostridia; o__Clostridiales; f__Ruminococcaceae; g__Ruminococcus; s__
165118	122.0	4.0	86.0	17.0	21.0	0.0	1.0	0.0	0.0	2.0	0.0	0.0	0.0	0.0	1.0	0.0	0.0	0.0	2.0	1.0	k__Bacteria; p__Bacteroidetes; c__Bacteroidia; o__Bacteroidales; f__Paraprevotellaceae; g__Paraprevotella; s__
208949	0.0	4.0	0.0	4.0	0.0	0.0	0.0	0.0	0.0	5.0	0.0	0.0	0.0	0.0	1.0	0.0	0.0	0.0	0.0	2.0	k__Bacteria; p__Bacteroidetes; c__Bacteroidia; o__Bacteroidales; f__Bacteroidaceae; g__Bacteroides; s__
268099	0.0	0.0	2.0	0.0	0.0	19.0	4.0	2.0	2.0	1.0	1.0	3.0	0.0	0.0	0.0	0.0	6.0	12.0	0.0	0.0	k__Bacteria; p__Bacteroidetes; c__Bacteroidia; o__Bacteroidales; f__S24-7; g__; s__
325768	2.0	2.0	0.0	2.0	0.0	2.0	0.0	0.0	0.0	2.0	2.0	0.0	0.0	0.0	0.0	3.0	0.0	1.0	0.0	0.0	k__Bacteria; p__Firmicutes; c__Clostridia; o__Clostridiales; f__; g__; s__
321972	326.0	7116.0	3297.0	6254.0	1562.0	3100.0	1475.0	874.0	3063.0	617.0	1938.0	4781.0	10350.0	4128.0	4259.0	1343.0	600.0	1169.0	662.0	1962.0	k__Bacteria; p__Bacteroidetes; c__Bacteroidia; o__Bacteroidales; f__Bacteroidaceae; g__Bacteroides; s__acidifaciens
318231	0.0	0.0	0.0	0.0	0.0	2.0	1.0	59.0	8.0	24.0	0.0	0.0	2.0	0.0	2.0	0.0	2.0	0.0	0.0	0.0	k__Bacteria; p__Firmicutes; c__Clostridia; o__Clostridiales; f__; g__; s__
173807	0.0	0.0	0.0	0.0	0.0	26.0	38.0	18.0	0.0	5.0	0.0	88.0	77.0	283.0	113.0	287.0	0.0	0.0	0.0	0.0	k__Bacteria; p__Bacteroidetes; c__Bacteroidia; o__Bacteroidales; f__Paraprevotellaceae; g__Prevotella; s__
258250	0.0	12.0	4.0	11.0	0.0	0.0	11.0	0.0	0.0	0.0	6.0	7.0	3.0	9.0	3.0	22.0	1.0	4.0	0.0	0.0	k__Bacteria; p__Firmicutes; c__Clostridia; o__Clostridiales; f__; g__; s__
172936	0.0	3.0	0.0	0.0	2.0	0.0	11.0	0.0	0.0	0.0	18.0	1.0	0.0	1.0	0.0	26.0	0.0	0.0	0.0	5.0	k__Bacteria; p__Firmicutes; c__Clostridia; o__Clostridiales; f__; g__; s__
405780	0.0	131.0	318.0	480.0	105.0	72.0	7.0	32.0	2.0	6.0	5.0	3.0	3.0	1.0	1.0	0.0	2.0	2.0	0.0	0.0	k__Bacteria; p__Firmicutes; c__Clostridia; o__Clostridiales; f__Ruminococcaceae; g__Ruminococcus; s__
278650	0.0	10.0	11.0	3.0	2.0	1.0	0.0	0.0	7.0	0.0	8.0	0.0	0.0	3.0	4.0	0.0	0.0	2.0	0.0	5.0	k__Bacteria; p__Cyanobacteria; c__4C0d-2; o__YS2; f__; g__; s__
831301	0.0	649.0	406.0	250.0	156.0	301.0	55.0	168.0	237.0	27.0	12.0	712.0	643.0	302.0	399.0	104.0	77.0	153.0	264.0	161.0	k__Bacteria; p__Firmicutes; c__Erysipelotrichi; o__Erysipelotrichales; f__Erysipelotrichaceae; g__; s__
322585	0.0	7.0	10.0	42.0	2.0	5.0	76.0	2177.0	76.0	90.0	3.0	4.0	9.0	18.0	17.0	2.0	0.0	13.0	0.0	1.0	k__Bacteria; p__Firmicutes; c__Clostridia; o__Clostridiales; f__Lachnospiraceae; g__; s__
400739	0.0	523.0	108.0	525.0	37.0	8.0	16.0	10.0	0.0	107.0	4.0	4.0	8.0	23.0	55.0	2.0	12.0	8.0	1.0	52.0	k__Bacteria; p__Firmicutes; c__Clostridia; o__Clostridiales; f__Lachnospiraceae; g__Dorea; s__
270993	0.0	37.0	23.0	30.0	3.0	1.0	73.0	56.0	17.0	126.0	47.0	26.0	11.0	33.0	10.0	14.0	1.0	1.0	2.0	4.0	k__Bacteria; p__Firmicutes; c__Clostridia; o__Clostridiales; f__Ruminococcaceae; g__Oscillospira; s__
361108	33.0	4.0	13.0	10.0	7.0	3.0	6.0	7.0	0.0	1.0	6.0	8.0	7.0	0.0	3.0	6.0	3.0	9.0	13.0	0.0	k__Bacteria; p__Firmicutes; c__Clostridia; o__Clostridiales; f__Lachnospiraceae; g__; s__
259772	19.0	0.0	0.0	1.0	41.0	0.0	0.0	0.0	0.0	0.0	2.0	0.0	1.0	0.0	0.0	0.0	0.0	0.0	1.0	0.0	k__Bacteria; p__Firmicutes; c__Clostridia; o__Clostridiales; f__Lachnospiraceae; g__Coprococcus; s__
828230	0.0	0.0	0.0	0.0	0.0	0.0	0.0	0.0	0.0	0.0	51.0	8.0	46.0	3.0	6.0	15.0	15.0	12.0	0.0	3.0	k__Bacteria; p__Firmicutes; c__Clostridia; o__Clostridiales; f__Lachnospiraceae; g__Coprococcus; s__
331782	0.0	0.0	2.0	0.0	0.0	0.0	129.0	475.0	0.0	12.0	43.0	1.0	74.0	178.0	207.0	0.0	3.0	2.0	2.0	34.0	k__Bacteria; p__Firmicutes; c__Clostridia; o__Clostridiales; f__; g__; s__
2575651	9.0	2.0	0.0	3.0	0.0	1.0	0.0	0.0	2.0	3.0	2.0	0.0	1.0	1.0	0.0	0.0	2.0	1.0	3.0	0.0	k__Bacteria; p__Firmicutes; c__Clostridia; o__Clostridiales; f__; g__; s__
97263	1259.0	25.0	115.0	166.0	1381.0	103.0	53.0	41.0	6.0	19.0	126.0	209.0	180.0	144.0	12.0	5.0	57.0	13.0	538.0	252.0	k__Bacteria; p__Firmicutes; c__Clostridia; o__Clostridiales; f__Ruminococcaceae; g__; s__
4402042	1.0	0.0	1.0	0.0	6.0	1.0	5.0	1.0	0.0	0.0	6.0	1.0	4.0	25.0	10.0	4.0	18.0	10.0	0.0	0.0	k__Bacteria; p__Firmicutes; c__Clostridia; o__Clostridiales; f__; g__; s__
444271	96.0	9.0	45.0	19.0	61.0	31.0	2.0	15.0	26.0	2.0	3.0	3.0	56.0	140.0	17.0	6.0	10.0	0.0	2.0	10.0	k__Bacteria; p__Firmicutes; c__Clostridia; o__Clostridiales; f__Mogibacteriaceae; g__; s__
275845	0.0	0.0	0.0	0.0	0.0	0.0	7.0	11.0	0.0	0.0	1.0	0.0	0.0	0.0	0.0	0.0	0.0	0.0	1.0	0.0	k__Bacteria; p__Firmicutes; c__Bacilli; o__Lactobacillales; f__Lactobacillaceae; g__Lactobacillus; s__
275684	0.0	0.0	4.0	0.0	0.0	0.0	35.0	1.0	0.0	2.0	19.0	3.0	4.0	7.0	60.0	0.0	3.0	0.0	0.0	5.0	k__Bacteria; p__Firmicutes; c__Clostridia; o__Clostridiales; f__Lachnospiraceae; g__Ruminococcus; s__gnavus
299770	0.0	1.0	13.0	11.0	0.0	0.0	0.0	2.0	0.0	0.0	0.0	0.0	0.0	0.0	0.0	0.0	0.0	0.0	0.0	0.0	k__Bacteria; p__Bacteroidetes; c__Bacteroidia; o__Bacteroidales; f__Prevotellaceae; g__Prevotella; s__stercorea
228798	0.0	0.0	0.0	0.0	0.0	0.0	3.0	1.0	2.0	1.0	1.0	1.0	1.0	5.0	0.0	3.0	5.0	1.0	0.0	1.0	k__Bacteria; p__Firmicutes; c__Clostridia; o__Clostridiales; f__; g__; s__
168145	0.0	1.0	2.0	0.0	0.0	1.0	9.0	16.0	7.0	7.0	6.0	2.0	1.0	8.0	0.0	8.0	2.0	2.0	0.0	0.0	k__Bacteria; p__Firmicutes; c__Clostridia; o__Clostridiales; f__Ruminococcaceae; g__; s__
580629	0.0	2.0	14.0	2.0	0.0	0.0	2.0	9.0	0.0	2.0	7.0	0.0	0.0	7.0	21.0	0.0	0.0	0.0	6.0	5.0	k__Bacteria; p__Bacteroidetes; c__Bacteroidia; o__Bacteroidales; f__Bacteroidaceae; g__Bacteroides; s__
265576	1.0	14.0	10.0	19.0	3.0	0.0	21.0	312.0	103.0	324.0	21.0	7.0	19.0	106.0	93.0	9.0	4.0	7.0	0.0	13.0	k__Bacteria; p__Firmicutes; c__Clostridia; o__Clostridiales; f__Lachnospiraceae; g__Coprococcus; s__
313044	0.0	19.0	24.0	20.0	11.0	12.0	34.0	3127.0	545.0	887.0	7.0	3.0	268.0	3.0	97.0	3.0	109.0	34.0	0.0	18.0	k__Bacteria; p__Firmicutes; c__Clostridia; o__Clostridiales; f__; g__; s__
308734	0.0	52.0	154.0	15.0	60.0	1.0	10.0	20.0	578.0	62.0	7.0	65.0	15.0	50.0	26.0	45.0	202.0	2.0	0.0	28.0	k__Bacteria; p__Firmicutes; c__Clostridia; o__Clostridiales; f__; g__; s__
194888	184.0	37.0	47.0	46.0	288.0	17.0	2.0	2.0	0.0	0.0	4.0	24.0	3.0	8.0	4.0	8.0	0.0	0.0	37.0	0.0	k__Bacteria; p__Firmicutes; c__Clostridia; o__Clostridiales; f__Ruminococcaceae; g__Ruminococcus; s__
183932	0.0	0.0	0.0	0.0	0.0	1.0	1.0	4.0	2.0	2.0	0.0	0.0	3.0	1.0	0.0	3.0	0.0	0.0	0.0	0.0	k__Bacteria; p__Firmicutes; c__Clostridia; o__Clostridiales; f__Ruminococcaceae; g__; s__
176868	0.0	82.0	101.0	62.0	29.0	5.0	333.0	408.0	31.0	489.0	22.0	1.0	30.0	161.0	302.0	28.0	28.0	24.0	2.0	14.0	k__Bacteria; p__Firmicutes; c__Clostridia; o__Clostridiales; f__Dehalobacteriaceae; g__Dehalobacterium; s__
274697	0.0	1930.0	51.0	10.0	17.0	0.0	0.0	0.0	0.0	0.0	3.0	0.0	0.0	22.0	7.0	135.0	19.0	0.0	0.0	15.0	k__Bacteria; p__Firmicutes; c__Clostridia; o__Clostridiales; f__; g__; s__
4449524	0.0	0.0	1.0	0.0	0.0	2373.0	246.0	124.0	505.0	178.0	443.0	1700.0	164.0	385.0	301.0	1883.0	40.0	432.0	934.0	367.0	k__Bacteria; p__Bacteroidetes; c__Bacteroidia; o__Bacteroidales; f__Prevotellaceae; g__Prevotella; s__
267286	0.0	10.0	57.0	32.0	14.0	3.0	5.0	0.0	6.0	1.0	46.0	7.0	3.0	14.0	11.0	12.0	17.0	18.0	0.0	5.0	k__Bacteria; p__Firmicutes; c__Clostridia; o__Clostridiales; f__; g__; s__
197790	0.0	0.0	0.0	0.0	0.0	0.0	0.0	0.0	0.0	0.0	83.0	0.0	6.0	8.0	15.0	0.0	10.0	0.0	0.0	0.0	k__Bacteria; p__Firmicutes; c__Clostridia; o__Clostridiales; f__; g__; s__
268538	8.0	31.0	7.0	35.0	6.0	10.0	23.0	16.0	0.0	0.0	11.0	218.0	147.0	52.0	14.0	28.0	13.0	4.0	0.0	4.0	k__Bacteria; p__Firmicutes; c__Clostridia; o__Clostridiales; f__Lachnospiraceae; g__; s__
190490	0.0	2.0	0.0	0.0	1.0	0.0	0.0	0.0	1.0	0.0	0.0	0.0	48.0	39.0	44.0	46.0	0.0	0.0	0.0	1.0	k__Bacteria; p__Firmicutes; c__Clostridia; o__Clostridiales; f__Ruminococcaceae; g__; s__
263403	1.0	0.0	16.0	18.0	6.0	2.0	72.0	35.0	10.0	92.0	50.0	11.0	5.0	14.0	9.0	38.0	2.0	7.0	1.0	11.0	k__Bacteria; p__Firmicutes; c__Clostridia; o__Clostridiales; f__Ruminococcaceae; g__Oscillospira; s__
179472	9.0	7.0	2.0	0.0	1.0	3.0	0.0	1.0	0.0	6.0	0.0	0.0	0.0	2.0	2.0	0.0	0.0	1.0	0.0	3.0	k__Bacteria; p__Firmicutes; c__Clostridia; o__Clostridiales; f__Lachnospiraceae; g__Roseburia; s__
4404220	0.0	0.0	0.0	0.0	0.0	0.0	0.0	0.0	0.0	0.0	0.0	0.0	0.0	0.0	0.0	3.0	0.0	0.0	10.0	0.0	k__Bacteria; p__Proteobacteria; c__Gammaproteobacteria; o__Pasteurellales; f__Pasteurellaceae; g__Haemophilus; s__parainfluenzae
196386	0.0	0.0	1.0	2.0	1.0	1.0	0.0	4.0	0.0	1.0	0.0	28.0	0.0	0.0	0.0	1.0	0.0	1.0	0.0	0.0	k__Bacteria; p__Bacteroidetes; c__Bacteroidia; o__Bacteroidales; f__Rikenellaceae; g__; s__
177061	3.0	2.0	2.0	2.0	5.0	2.0	0.0	2.0	0.0	1.0	0.0	0.0	0.0	2.0	0.0	0.0	1.0	0.0	0.0	1.0	k__Bacteria; p__Firmicutes; c__Clostridia; o__Clostridiales; f__Lachnospiraceae; g__; s__
368698	64.0	74.0	34.0	88.0	42.0	25.0	15.0	48.0	7.0	14.0	13.0	7.0	24.0	4.0	36.0	6.0	17.0	17.0	36.0	21.0	k__Bacteria; p__Firmicutes; c__Clostridia; o__Clostridiales; f__Lachnospiraceae; g__; s__
470117	357.0	11.0	3.0	2.0	157.0	3.0	2.0	0.0	5.0	0.0	2.0	6.0	12.0	2.0	2.0	1.0	2.0	5.0	16.0	2.0	k__Bacteria; p__Firmicutes; c__Clostridia; o__Clostridiales; f__Clostridiaceae; g__Clostridium; s__methylpentosum
4440970	0.0	15.0	63.0	70.0	30.0	66.0	21.0	1.0	13.0	30.0	100.0	79.0	64.0	247.0	439.0	164.0	29.0	223.0	2.0	44.0	k__Bacteria; p__TM7; c__TM7-3; o__CW040; f__F16; g__; s__
181174	4.0	17.0	21.0	31.0	6.0	6.0	21.0	36.0	44.0	37.0	23.0	55.0	33.0	81.0	66.0	63.0	8.0	16.0	0.0	1.0	k__Bacteria; p__Firmicutes; c__Clostridia; o__Clostridiales; f__Ruminococcaceae; g__; s__
191112	32.0	6.0	22.0	9.0	7.0	18.0	0.0	10.0	1.0	2.0	0.0	4.0	2.0	0.0	7.0	2.0	1.0	3.0	5.0	4.0	k__Bacteria; p__Firmicutes; c__Clostridia; o__Clostridiales; f__Lachnospiraceae; g__; s__
181605	0.0	0.0	0.0	0.0	0.0	209.0	82.0	71.0	0.0	34.0	241.0	1139.0	381.0	250.0	140.0	652.0	54.0	203.0	55.0	344.0	k__Bacteria; p__Bacteroidetes; c__Bacteroidia; o__Bacteroidales; f__S24-7; g__; s__
263111	0.0	0.0	0.0	0.0	0.0	0.0	0.0	0.0	0.0	0.0	3.0	0.0	1.0	0.0	10.0	5.0	1.0	0.0	11.0	6.0	k__Bacteria; p__Bacteroidetes; c__Bacteroidia; o__Bacteroidales; f__S24-7; g__; s__
179744	2.0	0.0	1.0	0.0	15.0	7.0	0.0	0.0	0.0	0.0	0.0	0.0	0.0	1.0	0.0	0.0	0.0	0.0	0.0	0.0	k__Bacteria; p__Firmicutes; c__Clostridia; o__Clostridiales; f__; g__; s__
181834	3.0	41.0	4.0	100.0	2.0	32.0	1.0	2.0	3.0	5.0	1.0	16.0	0.0	1.0	4.0	2.0	9.0	1.0	2.0	5.0	k__Bacteria; p__Firmicutes; c__Clostridia; o__Clostridiales; f__Lachnospiraceae; g__; s__
4443094	0.0	23.0	11.0	162.0	2.0	14.0	1.0	0.0	0.0	0.0	19.0	62.0	1.0	22.0	194.0	15.0	31.0	131.0	0.0	35.0	k__Bacteria; p__Firmicutes; c__Clostridia; o__Clostridiales; f__; g__; s__
4331723	0.0	0.0	3.0	4.0	1.0	1.0	0.0	2.0	2.0	2.0	0.0	2.0	0.0	0.0	1.0	0.0	0.0	0.0	0.0	0.0	k__Bacteria; p__Firmicutes; c__Clostridia; o__Clostridiales; f__Ruminococcaceae; g__Ruminococcus; s__
4472721	4.0	22.0	10.0	9.0	4.0	2.0	0.0	2.0	1.0	4.0	0.0	7.0	1.0	7.0	18.0	1.0	6.0	7.0	0.0	4.0	k__Bacteria; p__Bacteroidetes; c__Bacteroidia; o__Bacteroidales; f__Odoribacteraceae; g__Odoribacter; s__
175485	13.0	2.0	7.0	27.0	11.0	4.0	0.0	2.0	7.0	3.0	2.0	2.0	3.0	0.0	4.0	3.0	2.0	1.0	3.0	0.0	k__Bacteria; p__Bacteroidetes; c__Bacteroidia; o__Bacteroidales; f__Bacteroidaceae; g__Bacteroides; s__
350503	2.0	2.0	2.0	0.0	5.0	0.0	2.0	4.0	0.0	3.0	0.0	0.0	0.0	0.0	2.0	0.0	2.0	0.0	0.0	3.0	k__Bacteria; p__Firmicutes; c__Clostridia; o__Clostridiales; f__Ruminococcaceae; g__; s__
449353	0.0	0.0	1.0	0.0	1.0	5.0	75.0	11.0	32.0	7.0	26.0	4.0	2.0	32.0	0.0	0.0	9.0	14.0	0.0	8.0	k__Bacteria; p__Firmicutes; c__Clostridia; o__Clostridiales; f__Dehalobacteriaceae; g__Dehalobacterium; s__
180516	13.0	17.0	14.0	26.0	3.0	2.0	2.0	2.0	0.0	7.0	1.0	3.0	2.0	0.0	0.0	9.0	5.0	14.0	15.0	5.0	k__Bacteria; p__Firmicutes; c__Clostridia; o__Clostridiales; f__Clostridiaceae; g__; s__
327655	5.0	0.0	0.0	0.0	0.0	1.0	0.0	0.0	0.0	0.0	0.0	0.0	0.0	0.0	0.0	0.0	3.0	0.0	0.0	4.0	k__Bacteria; p__Firmicutes; c__Clostridia; o__Clostridiales; f__Ruminococcaceae; g__; s__
180235	0.0	13.0	8.0	11.0	2.0	2.0	41.0	39.0	14.0	22.0	10.0	9.0	6.0	6.0	57.0	8.0	0.0	2.0	0.0	5.0	k__Bacteria; p__Firmicutes; c__Clostridia; o__Clostridiales; f__Ruminococcaceae; g__Oscillospira; s__
264967	137.0	96.0	0.0	0.0	1.0	3.0	2.0	0.0	2.0	0.0	1.0	3.0	1.0	0.0	0.0	0.0	0.0	1.0	115.0	5.0	k__Bacteria; p__Firmicutes; c__Clostridia; o__Clostridiales; f__Veillonellaceae; g__Megasphaera; s__
326048	22.0	5.0	29.0	7.0	30.0	6.0	9.0	7.0	0.0	9.0	7.0	20.0	30.0	13.0	6.0	8.0	14.0	5.0	4.0	1.0	k__Bacteria; p__Actinobacteria; c__Coriobacteriia; o__Coriobacteriales; f__Coriobacteriaceae; g__; s__
180982	7.0	1.0	8.0	0.0	1.0	1.0	0.0	0.0	4.0	1.0	1.0	0.0	0.0	0.0	0.0	0.0	0.0	0.0	0.0	1.0	k__Bacteria; p__Firmicutes; c__Clostridia; o__Clostridiales; f__Ruminococcaceae; g__; s__
262633	2.0	11.0	5.0	2.0	0.0	0.0	2.0	2.0	0.0	1.0	0.0	0.0	0.0	0.0	21.0	0.0	0.0	0.0	0.0	0.0	k__Bacteria; p__Firmicutes; c__Clostridia; o__Clostridiales; f__Lachnospiraceae; g__Ruminococcus; s__gnavus
1106006	0.0	260.0	263.0	0.0	83.0	8.0	0.0	0.0	30.0	0.0	14.0	0.0	0.0	60.0	5.0	426.0	1.0	0.0	0.0	8.0	k__Bacteria; p__Firmicutes; c__Clostridia; o__Clostridiales; f__Ruminococcaceae; g__Ruminococcus; s__
351881	0.0	2.0	13.0	24.0	1.0	0.0	35.0	85.0	91.0	13.0	6.0	0.0	5.0	12.0	5.0	0.0	0.0	0.0	8.0	0.0	k__Bacteria; p__Firmicutes; c__Clostridia; o__Clostridiales; f__Lachnospiraceae; g__; s__
2120784	0.0	0.0	0.0	0.0	0.0	0.0	0.0	0.0	0.0	0.0	107.0	5.0	51.0	205.0	124.0	60.0	12.0	13.0	5.0	19.0	k__Bacteria; p__Firmicutes; c__Clostridia; o__Clostridiales; f__Lachnospiraceae; g__; s__
194597	0.0	0.0	0.0	0.0	0.0	0.0	27.0	0.0	0.0	40.0	0.0	0.0	0.0	0.0	1.0	1.0	1.0	0.0	0.0	0.0	k__Bacteria; p__Firmicutes; c__Clostridia; o__Clostridiales; f__; g__; s__
183849	51.0	0.0	1.0	0.0	91.0	1.0	0.0	0.0	0.0	0.0	1.0	0.0	0.0	0.0	0.0	0.0	0.0	0.0	0.0	0.0	k__Bacteria; p__Firmicutes; c__Clostridia; o__Clostridiales; f__Lachnospiraceae; g__Blautia; s__producta
273648	0.0	0.0	0.0	0.0	0.0	0.0	0.0	0.0	0.0	0.0	10.0	1.0	0.0	8.0	0.0	17.0	0.0	8.0	0.0	3.0	k__Bacteria; p__Firmicutes; c__Clostridia; o__Clostridiales; f__Ruminococcaceae; g__; s__
1106101	1030.0	3524.0	3346.0	1453.0	1981.0	3913.0	5959.0	2659.0	2926.0	8110.0	2890.0	6992.0	5127.0	5587.0	2690.0	15553.0	188.0	3703.0	63.0	2100.0	k__Bacteria; p__Bacteroidetes; c__Bacteroidia; o__Bacteroidales; f__S24-7; g__; s__
4303423	0.0	0.0	0.0	0.0	0.0	0.0	0.0	0.0	0.0	0.0	2.0	2.0	16.0	6.0	0.0	0.0	0.0	2.0	0.0	0.0	k__Bacteria; p__Cyanobacteria; c__4C0d-2; o__YS2; f__; g__; s__
572750	94.0	0.0	1.0	2.0	35.0	28.0	2.0	1.0	2.0	0.0	1.0	55.0	0.0	0.0	4.0	8.0	0.0	0.0	529.0	0.0	k__Bacteria; p__Proteobacteria; c__Gammaproteobacteria; o__Enterobacteriales; f__Enterobacteriaceae; g__Trabulsiella; s__
301149	7289.0	104.0	28.0	123.0	2810.0	112.0	44.0	219.0	80.0	214.0	271.0	171.0	71.0	175.0	276.0	134.0	94.0	224.0	23809.0	278.0	k__Bacteria; p__Proteobacteria; c__Gammaproteobacteria; o__Enterobacteriales; f__Enterobacteriaceae; g__; s__
2212505	0.0	16.0	56.0	35.0	17.0	113.0	262.0	90.0	223.0	723.0	348.0	0.0	1.0	0.0	26.0	29.0	1179.0	624.0	218.0	73.0	k__Bacteria; p__Bacteroidetes; c__Bacteroidia; o__Bacteroidales; f__S24-7; g__; s__
181336	5.0	0.0	0.0	2.0	2.0	0.0	1.0	1.0	0.0	2.0	0.0	4.0	0.0	0.0	0.0	0.0	0.0	0.0	0.0	0.0	k__Bacteria; p__Firmicutes; c__Clostridia; o__Clostridiales; f__; g__; s__
350277	235.0	207.0	113.0	101.0	181.0	124.0	26.0	53.0	37.0	24.0	40.0	140.0	158.0	30.0	192.0	28.0	30.0	27.0	58.0	21.0	k__Bacteria; p__Bacteroidetes; c__Bacteroidia; o__Bacteroidales; f__Bacteroidaceae; g__Bacteroides; s__uniformis
270707	277.0	568.0	200.0	415.0	432.0	3077.0	5255.0	2126.0	1340.0	4278.0	1663.0	2821.0	200.0	2567.0	1693.0	859.0	917.0	430.0	49.0	1491.0	k__Bacteria; p__Bacteroidetes; c__Bacteroidia; o__Bacteroidales; f__S24-7; g__; s__
342105	0.0	0.0	0.0	0.0	0.0	0.0	0.0	20.0	0.0	2.0	0.0	0.0	0.0	0.0	0.0	0.0	0.0	0.0	0.0	0.0	k__Bacteria; p__Firmicutes; c__Clostridia; o__Clostridiales; f__; g__; s__
541354	0.0	0.0	0.0	0.0	0.0	0.0	0.0	0.0	0.0	0.0	0.0	2.0	1.0	0.0	3.0	5.0	0.0	3.0	0.0	7.0	k__Bacteria; p__Firmicutes; c__Clostridia; o__Clostridiales; f__; g__; s__
181193	0.0	0.0	0.0	0.0	0.0	0.0	0.0	10.0	0.0	0.0	0.0	0.0	0.0	4.0	0.0	0.0	2.0	0.0	0.0	0.0	k__Bacteria; p__Firmicutes; c__Clostridia; o__Clostridiales; f__Lachnospiraceae; g__; s__
186886	0.0	0.0	0.0	0.0	0.0	2.0	7.0	3.0	8.0	16.0	2.0	4.0	0.0	14.0	1.0	4.0	0.0	5.0	0.0	0.0	k__Bacteria; p__Firmicutes; c__Clostridia; o__Clostridiales; f__Ruminococcaceae; g__; s__
198324	21.0	10.0	13.0	2.0	15.0	1.0	2.0	1.0	0.0	0.0	0.0	0.0	0.0	0.0	4.0	0.0	0.0	2.0	0.0	3.0	k__Bacteria; p__Firmicutes; c__Clostridia; o__Clostridiales; f__Lachnospiraceae; g__; s__
513500	37.0	28.0	5.0	12.0	3.0	2.0	10.0	2.0	9.0	4.0	2.0	4.0	2.0	7.0	0.0	6.0	0.0	2.0	2.0	2.0	k__Bacteria; p__Firmicutes; c__Bacilli; o__Lactobacillales; f__Streptococcaceae; g__Streptococcus; s__
3412718	49.0	17.0	26.0	17.0	53.0	4.0	1.0	0.0	1.0	0.0	8.0	33.0	8.0	20.0	7.0	13.0	2.0	1.0	0.0	3.0	k__Bacteria; p__Firmicutes; c__Clostridia; o__Clostridiales; f__Ruminococcaceae; g__; s__
355291	4.0	4.0	5.0	2.0	9.0	7.0	2.0	0.0	0.0	6.0	4.0	1.0	2.0	6.0	3.0	3.0	0.0	1.0	0.0	1.0	k__Bacteria; p__Bacteroidetes; c__Bacteroidia; o__Bacteroidales; f__Bacteroidaceae; g__Bacteroides; s__
330296	0.0	16.0	21.0	2.0	10.0	0.0	7.0	0.0	0.0	0.0	2.0	0.0	0.0	1.0	0.0	0.0	0.0	3.0	0.0	0.0	k__Bacteria; p__Firmicutes; c__Clostridia; o__Clostridiales; f__; g__; s__
260553	0.0	1.0	4.0	2.0	2.0	0.0	14.0	25.0	13.0	9.0	23.0	1.0	0.0	1.0	20.0	0.0	1.0	0.0	1.0	0.0	k__Bacteria; p__Firmicutes; c__Clostridia; o__Clostridiales; f__Lachnospiraceae; g__; s__
199137	0.0	2.0	10.0	0.0	0.0	1.0	4.0	2.0	8.0	12.0	1.0	0.0	1.0	3.0	0.0	2.0	0.0	0.0	0.0	0.0	k__Bacteria; p__Firmicutes; c__Clostridia; o__Clostridiales; f__Lachnospiraceae; g__Coprococcus; s__
179319	752.0	0.0	0.0	0.0	555.0	1.0	0.0	0.0	0.0	0.0	0.0	0.0	0.0	0.0	0.0	0.0	1.0	0.0	0.0	1.0	k__Bacteria; p__Firmicutes; c__Clostridia; o__Clostridiales; f__Lachnospiraceae; g__Dorea; s__
177068	0.0	0.0	0.0	0.0	0.0	0.0	0.0	0.0	0.0	0.0	26.0	2.0	18.0	3.0	9.0	0.0	1.0	12.0	2.0	0.0	k__Bacteria; p__Firmicutes; c__Clostridia; o__Clostridiales; f__; g__; s__
564140	235.0	1592.0	744.0	1195.0	412.0	3905.0	1051.0	349.0	4289.0	604.0	2327.0	163.0	625.0	3408.0	2927.0	5352.0	3642.0	4432.0	17344.0	1871.0	k__Bacteria; p__Bacteroidetes; c__Bacteroidia; o__Bacteroidales; f__Porphyromonadaceae; g__Parabacteroides; s__distasonis
323583	0.0	0.0	0.0	0.0	0.0	0.0	0.0	0.0	0.0	0.0	30.0	1.0	0.0	18.0	1.0	1.0	3.0	16.0	10.0	7.0	k__Bacteria; p__Firmicutes; c__Clostridia; o__Clostridiales; f__Ruminococcaceae; g__Ruminococcus; s__
335701	57.0	16.0	11.0	15.0	17.0	12.0	0.0	10.0	6.0	16.0	21.0	6.0	4.0	6.0	6.0	9.0	7.0	36.0	8.0	3.0	k__Bacteria; p__Firmicutes; c__Clostridia; o__Clostridiales; f__Lachnospiraceae; g__Ruminococcus; s__gnavus
192807	0.0	4.0	2.0	12.0	0.0	0.0	0.0	0.0	0.0	0.0	30.0	0.0	0.0	0.0	0.0	0.0	507.0	105.0	0.0	5.0	k__Bacteria; p__Bacteroidetes; c__Bacteroidia; o__Bacteroidales; f__S24-7; g__; s__
189703	0.0	135.0	11.0	25.0	1.0	0.0	124.0	0.0	5.0	2.0	36.0	0.0	0.0	0.0	0.0	0.0	1.0	3.0	0.0	0.0	k__Bacteria; p__Firmicutes; c__Clostridia; o__Clostridiales; f__; g__; s__
148121	1.0	3.0	0.0	2.0	1.0	0.0	0.0	0.0	0.0	2.0	1.0	0.0	0.0	1.0	0.0	0.0	2.0	0.0	0.0	2.0	k__Bacteria; p__Firmicutes; c__Clostridia; o__Clostridiales; f__Ruminococcaceae; g__Ruminococcus; s__
229455	0.0	2.0	0.0	0.0	0.0	0.0	3.0	6.0	2.0	13.0	0.0	0.0	0.0	0.0	2.0	0.0	0.0	0.0	0.0	0.0	k__Bacteria; p__Firmicutes; c__Clostridia; o__Clostridiales; f__Ruminococcaceae; g__Ruminococcus; s__
268410	0.0	19.0	58.0	40.0	25.0	17.0	27.0	18.0	21.0	33.0	48.0	110.0	43.0	155.0	30.0	45.0	24.0	44.0	0.0	12.0	k__Bacteria; p__Firmicutes; c__Clostridia; o__Clostridiales; f__Ruminococcaceae; g__; s__
339791	0.0	2.0	3.0	8.0	0.0	5.0	86.0	111.0	330.0	57.0	94.0	4.0	0.0	13.0	296.0	19.0	5.0	57.0	1.0	32.0	k__Bacteria; p__Firmicutes; c__Clostridia; o__Clostridiales; f__Lachnospiraceae; g__Coprococcus; s__
350255	0.0	0.0	3.0	1.0	0.0	0.0	0.0	7.0	7.0	0.0	0.0	0.0	0.0	2.0	42.0	2.0	26.0	0.0	0.0	4.0	k__Bacteria; p__Firmicutes; c__Clostridia; o__Clostridiales; f__Veillonellaceae; g__; s__
197326	28.0	24.0	19.0	22.0	15.0	9.0	7.0	8.0	4.0	41.0	3.0	35.0	7.0	5.0	7.0	4.0	4.0	12.0	11.0	14.0	k__Bacteria; p__Firmicutes; c__Clostridia; o__Clostridiales; f__Lachnospiraceae; g__; s__
335330	0.0	0.0	0.0	2.0	0.0	0.0	3.0	3.0	6.0	6.0	7.0	0.0	2.0	6.0	9.0	0.0	0.0	1.0	0.0	0.0	k__Bacteria; p__Firmicutes; c__Clostridia; o__Clostridiales; f__Ruminococcaceae; g__Oscillospira; s__
270519	73.0	669.0	426.0	321.0	153.0	117.0	159.0	313.0	253.0	219.0	166.0	353.0	357.0	687.0	297.0	104.0	121.0	163.0	36.0	76.0	k__Bacteria; p__Firmicutes; c__Clostridia; o__Clostridiales; f__Ruminococcaceae; g__Oscillospira; s__
837859	0.0	2.0	3.0	4.0	0.0	2.0	9.0	37.0	26.0	2.0	0.0	3.0	11.0	21.0	11.0	5.0	0.0	0.0	0.0	0.0	k__Bacteria; p__Firmicutes; c__Clostridia; o__Clostridiales; f__Ruminococcaceae; g__; s__
363035	0.0	0.0	0.0	0.0	0.0	0.0	0.0	0.0	0.0	0.0	0.0	5.0	0.0	2.0	0.0	1.0	2.0	0.0	0.0	0.0	k__Bacteria; p__Firmicutes; c__Clostridia; o__Clostridiales; f__Ruminococcaceae; g__; s__
271866	0.0	0.0	0.0	0.0	0.0	0.0	0.0	0.0	0.0	0.0	11.0	0.0	0.0	0.0	0.0	0.0	0.0	0.0	0.0	0.0	k__Bacteria; p__Firmicutes; c__Clostridia; o__Clostridiales; f__; g__; s__
2883968	0.0	0.0	17.0	1.0	10.0	0.0	2.0	0.0	0.0	1.0	17.0	200.0	165.0	47.0	0.0	53.0	44.0	2.0	0.0	32.0	k__Bacteria; p__Firmicutes; c__Clostridia; o__Clostridiales; f__; g__; s__
2654263	19.0	1.0	0.0	2.0	0.0	0.0	0.0	0.0	0.0	0.0	0.0	0.0	0.0	0.0	0.0	4.0	1.0	0.0	2.0	0.0	k__Bacteria; p__Proteobacteria; c__Gammaproteobacteria; o__Pasteurellales; f__Pasteurellaceae; g__Haemophilus; s__parainfluenzae
338553	0.0	0.0	7.0	9.0	5.0	0.0	8.0	5.0	7.0	3.0	0.0	2.0	2.0	0.0	1.0	3.0	1.0	6.0	0.0	11.0	k__Bacteria; p__Actinobacteria; c__Coriobacteriia; o__Coriobacteriales; f__Coriobacteriaceae; g__Adlercreutzia; s__
260547	0.0	0.0	0.0	1.0	0.0	1.0	164.0	6.0	28.0	66.0	1.0	0.0	2.0	13.0	2.0	0.0	0.0	2.0	1.0	0.0	k__Bacteria; p__Firmicutes; c__Clostridia; o__Clostridiales; f__Ruminococcaceae; g__; s__
271692	0.0	0.0	1.0	0.0	0.0	0.0	85.0	2.0	1.0	0.0	2.0	0.0	0.0	0.0	0.0	0.0	0.0	0.0	0.0	0.0	k__Bacteria; p__Firmicutes; c__Clostridia; o__Clostridiales; f__; g__; s__
357471	2.0	7.0	4.0	5.0	11.0	3.0	3.0	0.0	0.0	0.0	0.0	3.0	9.0	5.0	0.0	6.0	2.0	2.0	5.0	5.0	k__Bacteria; p__Firmicutes; c__Clostridia; o__Clostridiales; f__; g__; s__
176654	0.0	0.0	12.0	3.0	3.0	0.0	0.0	0.0	0.0	0.0	0.0	0.0	0.0	0.0	0.0	0.0	0.0	0.0	0.0	0.0	k__Bacteria; p__Bacteroidetes; c__Bacteroidia; o__Bacteroidales; f__S24-7; g__; s__
268124	0.0	0.0	0.0	0.0	0.0	0.0	0.0	0.0	0.0	0.0	17.0	0.0	0.0	0.0	0.0	0.0	7.0	17.0	0.0	2.0	k__Bacteria; p__Firmicutes; c__Clostridia; o__Clostridiales; f__; g__; s__
318569	21.0	38.0	31.0	16.0	1.0	11.0	7.0	5.0	5.0	7.0	0.0	20.0	13.0	10.0	0.0	4.0	3.0	8.0	2.0	59.0	k__Bacteria; p__Firmicutes; c__Clostridia; o__Clostridiales; f__Ruminococcaceae; g__; s__
316761	6.0	61.0	35.0	6.0	51.0	9.0	0.0	2.0	0.0	0.0	1.0	0.0	0.0	0.0	5.0	6.0	7.0	9.0	0.0	1.0	k__Bacteria; p__Bacteroidetes; c__Bacteroidia; o__Bacteroidales; f__Bacteroidaceae; g__Bacteroides; s__eggerthii
177663	0.0	0.0	2.0	0.0	0.0	0.0	24.0	0.0	16.0	1.0	0.0	0.0	0.0	0.0	0.0	1.0	2.0	0.0	0.0	0.0	k__Bacteria; p__Firmicutes; c__Clostridia; o__Clostridiales; f__Ruminococcaceae; g__; s__
171718	0.0	262.0	20.0	898.0	4.0	43.0	27.0	16.0	4.0	64.0	1.0	191.0	35.0	111.0	3.0	3.0	31.0	41.0	0.0	16.0	k__Bacteria; p__Firmicutes; c__Clostridia; o__Clostridiales; f__Lachnospiraceae; g__Dorea; s__
341460	26.0	14.0	2.0	12.0	1.0	7.0	2.0	1.0	6.0	15.0	7.0	0.0	2.0	3.0	2.0	5.0	2.0	10.0	7.0	4.0	k__Bacteria; p__Proteobacteria; c__Gammaproteobacteria; o__Pasteurellales; f__Pasteurellaceae; g__Haemophilus; s__
779847	0.0	109.0	39.0	68.0	7.0	1.0	74.0	656.0	235.0	0.0	16.0	3.0	23.0	114.0	38.0	21.0	0.0	2.0	1.0	0.0	k__Bacteria; p__Firmicutes; c__Clostridia; o__Clostridiales; f__; g__; s__
267769	0.0	1.0	4.0	3.0	0.0	6.0	6.0	42.0	3.0	28.0	7.0	5.0	0.0	0.0	0.0	0.0	0.0	0.0	1.0	5.0	k__Bacteria; p__Firmicutes; c__Erysipelotrichi; o__Erysipelotrichales; f__Erysipelotrichaceae; g__Allobaculum; s__
157424	0.0	0.0	1.0	0.0	18.0	1.0	0.0	3.0	0.0	0.0	0.0	0.0	0.0	0.0	2.0	0.0	17.0	19.0	0.0	32.0	k__Bacteria; p__Firmicutes; c__Clostridia; o__Clostridiales; f__Veillonellaceae; g__; s__
17822	0.0	28.0	9.0	156.0	6.0	45.0	0.0	0.0	0.0	0.0	0.0	2.0	501.0	45.0	6.0	4.0	131.0	0.0	0.0	14.0	k__Bacteria; p__Firmicutes; c__Clostridia; o__Clostridiales; f__; g__; s__
827592	0.0	0.0	0.0	0.0	0.0	0.0	7.0	61.0	9.0	18.0	0.0	0.0	2.0	0.0	0.0	1.0	1.0	0.0	0.0	0.0	k__Bacteria; p__Firmicutes; c__Clostridia; o__Clostridiales; f__Ruminococcaceae; g__Ruminococcus; s__
591785	27.0	51.0	29.0	0.0	0.0	0.0	17.0	2.0	4.0	37.0	0.0	0.0	25.0	0.0	21.0	0.0	2.0	0.0	0.0	62.0	k__Bacteria; p__Bacteroidetes; c__Bacteroidia; o__Bacteroidales; f__Prevotellaceae; g__Prevotella; s__stercorea
355746	2.0	43.0	175.0	81.0	35.0	295.0	720.0	238.0	545.0	1755.0	1078.0	0.0	5.0	3.0	102.0	62.0	3376.0	2001.0	565.0	103.0	k__Bacteria; p__Bacteroidetes; c__Bacteroidia; o__Bacteroidales; f__S24-7; g__; s__
170652	0.0	0.0	1.0	2.0	0.0	0.0	1.0	0.0	0.0	1.0	0.0	0.0	0.0	5.0	0.0	0.0	0.0	1.0	2.0	0.0	k__Bacteria; p__Firmicutes; c__Clostridia; o__Clostridiales; f__Clostridiaceae; g__; s__
337511	0.0	15.0	12.0	13.0	4.0	0.0	12.0	9.0	1.0	3.0	1.0	21.0	45.0	84.0	32.0	31.0	3.0	17.0	0.0	0.0	k__Bacteria; p__Firmicutes; c__Clostridia; o__Clostridiales; f__Clostridiaceae; g__; s__
266761	0.0	0.0	0.0	0.0	0.0	0.0	0.0	0.0	0.0	0.0	17.0	3.0	29.0	43.0	22.0	1.0	3.0	6.0	7.0	2.0	k__Bacteria; p__Firmicutes; c__Clostridia; o__Clostridiales; f__Lachnospiraceae; g__; s__
174755	2.0	0.0	0.0	2.0	2.0	0.0	5.0	0.0	5.0	0.0	1.0	0.0	0.0	1.0	2.0	0.0	0.0	2.0	0.0	4.0	k__Bacteria; p__Actinobacteria; c__Coriobacteriia; o__Coriobacteriales; f__Coriobacteriaceae; g__Collinsella; s__aerofaciens
365496	4.0	89.0	57.0	64.0	0.0	75.0	20.0	2.0	92.0	17.0	7.0	68.0	113.0	37.0	81.0	3.0	18.0	79.0	410.0	46.0	k__Bacteria; p__Bacteroidetes; c__Bacteroidia; o__Bacteroidales; f__Bacteroidaceae; g__Bacteroides; s__plebeius
190658	0.0	13.0	13.0	1.0	3.0	2.0	8.0	5.0	7.0	6.0	5.0	9.0	16.0	16.0	13.0	13.0	15.0	7.0	0.0	14.0	k__Bacteria; p__Firmicutes; c__Clostridia; o__Clostridiales; f__Ruminococcaceae; g__Oscillospira; s__
197832	10.0	10.0	22.0	9.0	8.0	1.0	3.0	6.0	2.0	4.0	0.0	7.0	16.0	9.0	0.0	13.0	17.0	0.0	35.0	10.0	k__Bacteria; p__Firmicutes; c__Clostridia; o__Clostridiales; f__; g__; s__
366781	4.0	0.0	0.0	0.0	0.0	0.0	40.0	0.0	17.0	7.0	0.0	11.0	0.0	5.0	1.0	0.0	0.0	0.0	3.0	0.0	k__Bacteria; p__Firmicutes; c__Clostridia; o__Clostridiales; f__Clostridiaceae; g__Clostridium; s__
260456	0.0	22.0	21.0	0.0	3.0	0.0	28.0	0.0	0.0	0.0	0.0	0.0	0.0	0.0	0.0	8.0	0.0	5.0	0.0	0.0	k__Bacteria; p__Firmicutes; c__Clostridia; o__Clostridiales; f__; g__; s__
264823	0.0	90.0	26.0	0.0	12.0	2.0	2447.0	10090.0	1.0	0.0	1.0	0.0	0.0	0.0	0.0	0.0	0.0	30.0	0.0	0.0	k__Bacteria; p__Firmicutes; c__Clostridia; o__Clostridiales; f__; g__; s__
2730944	0.0	8.0	0.0	3.0	0.0	0.0	1.0	0.0	14.0	1.0	1.0	11.0	0.0	0.0	0.0	0.0	0.0	2.0	0.0	4.0	k__Bacteria; p__Bacteroidetes; c__Bacteroidia; o__Bacteroidales; f__Bacteroidaceae; g__Bacteroides; s__coprophilus
3694603	0.0	671.0	382.0	9.0	91.0	2.0	189.0	15.0	4.0	3.0	6.0	1.0	0.0	7.0	32.0	1.0	1.0	6.0	0.0	2.0	k__Bacteria; p__Firmicutes; c__Clostridia; o__Clostridiales; f__Lachnospiraceae; g__; s__
276260	0.0	2.0	23.0	3.0	6.0	3.0	4.0	61.0	3.0	11.0	3.0	3.0	5.0	2.0	2.0	3.0	2.0	1.0	0.0	0.0	k__Bacteria; p__Firmicutes; c__Clostridia; o__Clostridiales; f__Lachnospiraceae; g__Ruminococcus; s__gnavus
199600	0.0	0.0	0.0	2.0	3.0	7.0	39.0	186.0	45.0	91.0	7.0	0.0	2.0	3.0	1.0	0.0	1.0	2.0	0.0	0.0	k__Bacteria; p__Firmicutes; c__Clostridia; o__Clostridiales; f__Lachnospiraceae; g__Coprococcus; s__
381666	0.0	0.0	0.0	0.0	0.0	16.0	68.0	0.0	100.0	2.0	33.0	4.0	304.0	94.0	268.0	103.0	106.0	20.0	9.0	154.0	k__Bacteria; p__Cyanobacteria; c__4C0d-2; o__YS2; f__; g__; s__
298408	0.0	17.0	19.0	7.0	12.0	5.0	0.0	0.0	0.0	0.0	0.0	36.0	17.0	30.0	26.0	10.0	2.0	1.0	2.0	0.0	k__Bacteria; p__Firmicutes; c__Clostridia; o__Clostridiales; f__; g__; s__
586453	33.0	40.0	83.0	17.0	42.0	5.0	2.0	2.0	10.0	5.0	12.0	40.0	3.0	22.0	5.0	26.0	10.0	2.0	0.0	3.0	k__Bacteria; p__Firmicutes; c__Clostridia; o__Clostridiales; f__Christensenellaceae; g__; s__
305016	2.0	0.0	1.0	0.0	4.0	2.0	0.0	1.0	0.0	0.0	0.0	1.0	0.0	3.0	0.0	3.0	4.0	0.0	5.0	2.0	k__Bacteria; p__Firmicutes; c__Clostridia; o__Clostridiales; f__Lachnospiraceae; g__Lachnospira; s__
4378081	4.0	0.0	2.0	1.0	16.0	2.0	0.0	0.0	0.0	0.0	0.0	0.0	0.0	0.0	0.0	0.0	0.0	0.0	0.0	0.0	k__Bacteria; p__Bacteroidetes; c__Bacteroidia; o__Bacteroidales; f__Bacteroidaceae; g__Bacteroides; s__
129394	0.0	7.0	7.0	2.0	2.0	0.0	6.0	2.0	0.0	0.0	2.0	0.0	0.0	2.0	0.0	0.0	0.0	2.0	0.0	0.0	k__Bacteria; p__Firmicutes; c__Clostridia; o__Clostridiales; f__; g__; s__
113111	0.0	138.0	115.0	29.0	39.0	27.0	1.0	2.0	5.0	0.0	1.0	0.0	0.0	0.0	0.0	1.0	0.0	0.0	0.0	1.0	k__Bacteria; p__Firmicutes; c__Clostridia; o__Clostridiales; f__Ruminococcaceae; g__Oscillospira; s__
259097	0.0	0.0	4.0	0.0	0.0	0.0	1.0	0.0	0.0	0.0	0.0	1.0	0.0	0.0	10.0	0.0	0.0	0.0	0.0	0.0	k__Bacteria; p__Synergistetes; c__Synergistia; o__Synergistales; f__Dethiosulfovibrionaceae; g__Pyramidobacter; s__piscolens
177113	0.0	0.0	7.0	0.0	0.0	0.0	0.0	0.0	0.0	0.0	0.0	0.0	0.0	4.0	2.0	0.0	2.0	0.0	0.0	0.0	k__Bacteria; p__Firmicutes; c__Clostridia; o__Clostridiales; f__Ruminococcaceae; g__Oscillospira; s__
365891	3.0	8.0	2.0	2.0	7.0	5.0	0.0	0.0	1.0	8.0	0.0	17.0	0.0	0.0	0.0	0.0	0.0	2.0	0.0	0.0	k__Bacteria; p__Firmicutes; c__Clostridia; o__Clostridiales; f__; g__; s__
14124	0.0	0.0	0.0	0.0	0.0	5.0	0.0	0.0	0.0	0.0	0.0	8.0	0.0	0.0	0.0	0.0	0.0	0.0	0.0	0.0	k__Bacteria; p__Firmicutes; c__Clostridia; o__Clostridiales; f__Lachnospiraceae; g__Epulopiscium; s__
4322275	0.0	3.0	2.0	7.0	0.0	0.0	0.0	0.0	0.0	0.0	2.0	21.0	1.0	2.0	3.0	8.0	5.0	9.0	0.0	6.0	k__Bacteria; p__Firmicutes; c__Clostridia; o__Clostridiales; f__; g__; s__
194079	14.0	8.0	7.0	15.0	23.0	4.0	8.0	10.0	2.0	7.0	4.0	5.0	3.0	2.0	2.0	4.0	5.0	4.0	2.0	5.0	k__Bacteria; p__Firmicutes; c__Clostridia; o__Clostridiales; f__Lachnospiraceae; g__; s__
344198	0.0	0.0	0.0	0.0	0.0	0.0	0.0	0.0	0.0	0.0	0.0	0.0	11.0	26.0	0.0	19.0	7.0	3.0	0.0	1.0	k__Bacteria; p__Firmicutes; c__Clostridia; o__Clostridiales; f__; g__; s__
180869	0.0	1209.0	867.0	469.0	270.0	564.0	87.0	336.0	453.0	43.0	385.0	1333.0	1153.0	641.0	752.0	211.0	171.0	297.0	635.0	342.0	k__Bacteria; p__Firmicutes; c__Erysipelotrichi; o__Erysipelotrichales; f__Erysipelotrichaceae; g__; s__
147969	3.0	8.0	2.0	11.0	41.0	8.0	1.0	4.0	0.0	14.0	0.0	4.0	7.0	13.0	9.0	3.0	3.0	0.0	0.0	8.0	k__Bacteria; p__Firmicutes; c__Clostridia; o__Clostridiales; f__Ruminococcaceae; g__Ruminococcus; s__
685156	0.0	1.0	0.0	0.0	0.0	0.0	4.0	0.0	1.0	0.0	0.0	1.0	0.0	0.0	0.0	0.0	0.0	2.0	0.0	0.0	k__Bacteria; p__Firmicutes; c__Bacilli; o__Lactobacillales; f__Lactobacillaceae; g__Lactobacillus; s__mucosae
267451	0.0	1.0	4.0	3.0	1.0	1.0	16.0	25.0	8.0	14.0	12.0	0.0	6.0	11.0	11.0	3.0	2.0	1.0	0.0	0.0	k__Bacteria; p__Firmicutes; c__Clostridia; o__Clostridiales; f__Ruminococcaceae; g__; s__
182874	25.0	2.0	7.0	11.0	14.0	4.0	0.0	1.0	1.0	6.0	1.0	0.0	4.0	7.0	2.0	0.0	3.0	2.0	4.0	0.0	k__Bacteria; p__Bacteroidetes; c__Bacteroidia; o__Bacteroidales; f__Bacteroidaceae; g__Bacteroides; s__
683621	0.0	0.0	0.0	0.0	0.0	0.0	0.0	0.0	0.0	0.0	4.0	0.0	0.0	2.0	2.0	3.0	1.0	0.0	1.0	0.0	k__Bacteria; p__Firmicutes; c__Clostridia; o__Clostridiales; f__Clostridiaceae; g__; s__
3609803	0.0	0.0	9.0	0.0	0.0	0.0	0.0	0.0	0.0	0.0	0.0	0.0	0.0	0.0	0.0	0.0	0.0	0.0	0.0	0.0	k__Bacteria; p__Firmicutes; c__Clostridia; o__Clostridiales; f__Lachnospiraceae; g__; s__
4399109	0.0	0.0	0.0	0.0	0.0	0.0	0.0	0.0	0.0	0.0	7.0	0.0	0.0	0.0	0.0	0.0	0.0	7.0	0.0	0.0	k__Bacteria; p__Bacteroidetes; c__Bacteroidia; o__Bacteroidales; f__Prevotellaceae; g__Prevotella; s__
1802717	30158.0	8995.0	6682.0	2623.0	24207.0	13854.0	1744.0	1875.0	998.0	1577.0	4111.0	19.0	309.0	27.0	712.0	2.0	12628.0	5179.0	943.0	6899.0	k__Bacteria; p__Bacteroidetes; c__Bacteroidia; o__Bacteroidales; f__S24-7; g__; s__
266198	0.0	20.0	27.0	16.0	15.0	21.0	0.0	0.0	10.0	0.0	0.0	15.0	33.0	12.0	12.0	20.0	6.0	7.0	0.0	1.0	k__Bacteria; p__Tenericutes; c__Mollicutes; o__RF39; f__; g__; s__
270571	0.0	7.0	4.0	1.0	2.0	0.0	58.0	85.0	8.0	37.0	4.0	4.0	12.0	3.0	7.0	5.0	3.0	0.0	0.0	1.0	k__Bacteria; p__Firmicutes; c__Clostridia; o__Clostridiales; f__; g__; s__
275631	6063.0	1694.0	1478.0	2766.0	5542.0	1326.0	1359.0	1343.0	1368.0	1545.0	922.0	381.0	229.0	385.0	122.0	480.0	757.0	1225.0	562.0	2830.0	k__Bacteria; p__Bacteroidetes; c__Bacteroidia; o__Bacteroidales; f__S24-7; g__; s__
1139897	10.0	53.0	88.0	65.0	36.0	12.0	0.0	0.0	0.0	1.0	0.0	100.0	225.0	5.0	175.0	1.0	4.0	1.0	2.0	1.0	k__Bacteria; p__Firmicutes; c__Clostridia; o__Clostridiales; f__Ruminococcaceae; g__Ruminococcus; s__
157573	0.0	0.0	0.0	0.0	1.0	1.0	1.0	0.0	0.0	0.0	73.0	573.0	214.0	281.0	397.0	556.0	45.0	24.0	0.0	129.0	k__Bacteria; p__Bacteroidetes; c__Bacteroidia; o__Bacteroidales; f__Rikenellaceae; g__; s__
176836	0.0	7.0	6.0	54.0	0.0	0.0	14.0	8.0	5.0	4.0	2.0	3.0	1.0	5.0	0.0	2.0	0.0	1.0	0.0	0.0	k__Bacteria; p__Firmicutes; c__Clostridia; o__Clostridiales; f__Ruminococcaceae; g__Oscillospira; s__
4301511	1.0	6.0	0.0	0.0	4.0	3.0	0.0	1.0	0.0	2.0	0.0	2.0	0.0	0.0	0.0	0.0	1.0	0.0	2.0	3.0	k__Bacteria; p__Firmicutes; c__Clostridia; o__Clostridiales; f__; g__; s__
826624	0.0	0.0	0.0	0.0	0.0	0.0	0.0	0.0	0.0	0.0	7.0	10.0	61.0	19.0	36.0	24.0	11.0	19.0	0.0	10.0	k__Bacteria; p__Firmicutes; c__Clostridia; o__Clostridiales; f__; g__; s__
389529	0.0	0.0	0.0	2.0	9.0	8.0	13.0	21.0	10.0	7.0	1.0	1.0	3.0	4.0	1.0	21.0	2.0	2.0	0.0	1.0	k__Bacteria; p__Firmicutes; c__Clostridia; o__Clostridiales; f__Ruminococcaceae; g__; s__
221429	71.0	0.0	0.0	1.0	41.0	1.0	0.0	0.0	0.0	0.0	3.0	2.0	1.0	1.0	2.0	0.0	0.0	0.0	0.0	0.0	k__Bacteria; p__Firmicutes; c__Clostridia; o__Clostridiales; f__Ruminococcaceae; g__; s__
260140	1.0	971.0	4958.0	4756.0	1916.0	67.0	1747.0	2.0	1.0	20.0	436.0	1954.0	3377.0	3358.0	4458.0	608.0	491.0	318.0	0.0	50.0	k__Bacteria; p__Firmicutes; c__Clostridia; o__Clostridiales; f__; g__; s__
4324245	0.0	33.0	175.0	101.0	0.0	0.0	1.0	20.0	0.0	0.0	0.0	1.0	0.0	2.0	0.0	0.0	0.0	0.0	0.0	0.0	k__Bacteria; p__Bacteroidetes; c__Bacteroidia; o__Bacteroidales; f__Prevotellaceae; g__Prevotella; s__stercorea
125624	0.0	4.0	1.0	0.0	9.0	2.0	1.0	4.0	2.0	1.0	0.0	2.0	2.0	0.0	6.0	4.0	0.0	1.0	0.0	1.0	k__Bacteria; p__Firmicutes; c__Clostridia; o__Clostridiales; f__Lachnospiraceae; g__; s__
4460604	0.0	0.0	0.0	0.0	0.0	0.0	0.0	0.0	0.0	0.0	106.0	0.0	0.0	0.0	0.0	0.0	0.0	0.0	10.0	1.0	k__Bacteria; p__Firmicutes; c__Clostridia; o__Clostridiales; f__; g__; s__
183864	1.0	7.0	5.0	2.0	0.0	7.0	4.0	2.0	5.0	5.0	1.0	8.0	4.0	3.0	1.0	0.0	4.0	2.0	2.0	3.0	k__Bacteria; p__Firmicutes; c__Clostridia; o__Clostridiales; f__Ruminococcaceae; g__Faecalibacterium; s__prausnitzii
863612	0.0	0.0	0.0	0.0	0.0	0.0	0.0	0.0	0.0	0.0	1.0	4.0	0.0	24.0	9.0	3.0	17.0	2.0	0.0	2.0	k__Bacteria; p__Firmicutes; c__Clostridia; o__Clostridiales; f__; g__; s__
346719	0.0	0.0	0.0	0.0	0.0	0.0	0.0	0.0	0.0	0.0	1.0	2.0	23.0	1.0	8.0	13.0	0.0	17.0	0.0	5.0	k__Bacteria; p__Firmicutes; c__Clostridia; o__Clostridiales; f__; g__; s__
189651	2.0	2.0	0.0	3.0	0.0	9.0	1.0	5.0	0.0	0.0	0.0	0.0	0.0	0.0	0.0	0.0	0.0	0.0	2.0	0.0	k__Bacteria; p__Firmicutes; c__Clostridia; o__Clostridiales; f__Ruminococcaceae; g__; s__
1105328	0.0	110.0	37.0	20.0	15.0	1.0	67.0	95.0	48.0	115.0	42.0	6.0	11.0	41.0	32.0	3.0	11.0	8.0	0.0	5.0	k__Bacteria; p__Firmicutes; c__Clostridia; o__Clostridiales; f__Lachnospiraceae; g__Coprococcus; s__
316587	0.0	0.0	9.0	0.0	0.0	1.0	0.0	0.0	0.0	0.0	0.0	0.0	0.0	0.0	0.0	0.0	2.0	0.0	0.0	0.0	k__Bacteria; p__Firmicutes; c__Bacilli; o__Lactobacillales; f__Streptococcaceae; g__Streptococcus; s__
4407190	0.0	0.0	0.0	14.0	0.0	0.0	9.0	42.0	0.0	3.0	6.0	0.0	35.0	9.0	0.0	0.0	0.0	1.0	0.0	0.0	k__Bacteria; p__Firmicutes; c__Clostridia; o__Clostridiales; f__; g__; s__
1136443	0.0	2.0	17.0	2.0	13.0	52.0	266.0	63.0	35.0	204.0	544.0	78.0	45.0	320.0	79.0	20.0	112.0	56.0	45.0	26.0	k__Bacteria; p__Deferribacteres; c__Deferribacteres; o__Deferribacterales; f__Deferribacteraceae; g__Mucispirillum; s__schaedleri
264009	0.0	66.0	41.0	14.0	14.0	2.0	99.0	150.0	0.0	169.0	44.0	5.0	3.0	31.0	11.0	3.0	19.0	2.0	0.0	4.0	k__Bacteria; p__Firmicutes; c__Clostridia; o__Clostridiales; f__Lachnospiraceae; g__; s__
621700	0.0	2.0	40.0	2.0	11.0	28.0	7.0	38.0	133.0	31.0	13.0	45.0	30.0	45.0	15.0	28.0	0.0	47.0	0.0	21.0	k__Bacteria; p__Firmicutes; c__Clostridia; o__Clostridiales; f__; g__; s__
314996	0.0	5.0	0.0	0.0	8.0	0.0	7.0	12.0	7.0	1.0	0.0	0.0	1.0	8.0	1.0	1.0	18.0	0.0	0.0	1.0	k__Bacteria; p__Firmicutes; c__Clostridia; o__Clostridiales; f__Ruminococcaceae; g__; s__
178735	0.0	0.0	9.0	18.0	2.0	0.0	3.0	23.0	19.0	33.0	6.0	15.0	19.0	42.0	35.0	14.0	20.0	9.0	0.0	16.0	k__Bacteria; p__Actinobacteria; c__Coriobacteriia; o__Coriobacteriales; f__Coriobacteriaceae; g__Adlercreutzia; s__
522433	0.0	2.0	2.0	2.0	0.0	0.0	0.0	0.0	0.0	0.0	0.0	2.0	11.0	0.0	0.0	1.0	0.0	0.0	0.0	0.0	k__Bacteria; p__Firmicutes; c__Clostridia; o__Clostridiales; f__; g__; s__
4349573	0.0	22.0	6.0	16.0	2.0	4.0	0.0	1.0	17.0	10.0	19.0	22.0	32.0	19.0	9.0	54.0	22.0	7.0	0.0	8.0	k__Bacteria; p__Tenericutes; c__Mollicutes; o__RF39; f__; g__; s__
275061	0.0	0.0	6.0	6.0	2.0	4.0	1.0	0.0	2.0	0.0	13.0	9.0	26.0	5.0	2.0	17.0	7.0	1.0	1.0	5.0	k__Bacteria; p__Firmicutes; c__Clostridia; o__Clostridiales; f__Ruminococcaceae; g__; s__
310886	2.0	0.0	2.0	0.0	0.0	2.0	3.0	2.0	1.0	1.0	1.0	0.0	2.0	0.0	1.0	0.0	2.0	0.0	0.0	3.0	k__Bacteria; p__Firmicutes; c__Clostridia; o__Clostridiales; f__Ruminococcaceae; g__Oscillospira; s__
432904	0.0	0.0	0.0	0.0	0.0	0.0	0.0	0.0	0.0	0.0	3.0	63.0	16.0	32.0	8.0	33.0	1.0	1.0	0.0	2.0	k__Bacteria; p__Bacteroidetes; c__Bacteroidia; o__Bacteroidales; f__Prevotellaceae; g__Prevotella; s__
193191	4.0	11.0	7.0	9.0	49.0	14.0	7.0	5.0	0.0	7.0	0.0	5.0	3.0	15.0	2.0	24.0	4.0	1.0	58.0	21.0	k__Bacteria; p__Firmicutes; c__Clostridia; o__Clostridiales; f__Lachnospiraceae; g__Lachnospira; s__
336676	0.0	0.0	0.0	0.0	0.0	0.0	0.0	0.0	0.0	0.0	132.0	19.0	30.0	9.0	56.0	377.0	13.0	40.0	10.0	7.0	k__Bacteria; p__Bacteroidetes; c__Bacteroidia; o__Bacteroidales; f__S24-7; g__; s__
350970	0.0	0.0	7.0	0.0	0.0	8.0	1.0	3.0	0.0	1.0	0.0	3.0	2.0	0.0	4.0	0.0	0.0	0.0	0.0	1.0	k__Bacteria; p__Firmicutes; c__Clostridia; o__Clostridiales; f__Lachnospiraceae; g__; s__
267452	0.0	5.0	1.0	0.0	0.0	0.0	12.0	21.0	2.0	16.0	1.0	1.0	7.0	3.0	1.0	17.0	0.0	1.0	0.0	0.0	k__Bacteria; p__Firmicutes; c__Clostridia; o__Clostridiales; f__Ruminococcaceae; g__Ruminococcus; s__
268733	2.0	6.0	18.0	0.0	4.0	0.0	0.0	0.0	0.0	0.0	0.0	0.0	0.0	0.0	0.0	0.0	0.0	0.0	0.0	0.0	k__Bacteria; p__Firmicutes; c__Clostridia; o__Clostridiales; f__Clostridiaceae; g__; s__
197988	6.0	0.0	2.0	0.0	0.0	0.0	0.0	0.0	0.0	0.0	0.0	0.0	0.0	0.0	2.0	0.0	0.0	0.0	0.0	0.0	k__Bacteria; p__Firmicutes; c__Clostridia; o__Clostridiales; f__Ruminococcaceae; g__Oscillospira; s__
186981	1.0	6.0	0.0	0.0	2.0	2.0	4.0	0.0	0.0	0.0	1.0	3.0	0.0	0.0	3.0	0.0	0.0	0.0	0.0	0.0	k__Bacteria; p__Bacteroidetes; c__Bacteroidia; o__Bacteroidales; f__Barnesiellaceae; g__; s__
790663	0.0	0.0	0.0	0.0	0.0	0.0	0.0	0.0	0.0	0.0	36.0	0.0	0.0	0.0	0.0	0.0	3.0	0.0	0.0	4.0	k__Bacteria; p__Firmicutes; c__Clostridia; o__Clostridiales; f__Lachnospiraceae; g__; s__
187780	2.0	1.0	0.0	0.0	2.0	0.0	0.0	2.0	0.0	0.0	0.0	1.0	0.0	0.0	1.0	2.0	0.0	2.0	0.0	0.0	k__Bacteria; p__Firmicutes; c__Clostridia; o__Clostridiales; f__Ruminococcaceae; g__; s__
306021	24.0	57.0	21.0	5.0	15.0	7.0	7.0	30.0	0.0	11.0	0.0	8.0	43.0	3.0	33.0	5.0	17.0	17.0	6.0	10.0	k__Bacteria; p__Firmicutes; c__Clostridia; o__Clostridiales; f__Ruminococcaceae; g__; s__
266583	0.0	1.0	1.0	7.0	3.0	0.0	1.0	6.0	0.0	2.0	0.0	1.0	2.0	3.0	2.0	0.0	0.0	0.0	0.0	0.0	k__Bacteria; p__Firmicutes; c__Clostridia; o__Clostridiales; f__Lachnospiraceae; g__; s__
369109	1.0	0.0	0.0	0.0	0.0	0.0	2.0	4.0	2.0	7.0	0.0	3.0	1.0	4.0	1.0	1.0	1.0	2.0	0.0	2.0	k__Bacteria; p__Firmicutes; c__Clostridia; o__Clostridiales; f__Ruminococcaceae; g__; s__
261373	1.0	14.0	3.0	25.0	6.0	14.0	6.0	2.0	8.0	2.0	5.0	15.0	25.0	66.0	30.0	29.0	7.0	7.0	0.0	7.0	k__Bacteria; p__Firmicutes; c__Clostridia; o__Clostridiales; f__; g__; s__
4301298	0.0	2.0	1.0	3.0	2.0	0.0	1.0	2.0	0.0	0.0	0.0	1.0	4.0	2.0	10.0	1.0	0.0	4.0	1.0	0.0	k__Bacteria; p__Bacteroidetes; c__Bacteroidia; o__Bacteroidales; f__Bacteroidaceae; g__Bacteroides; s__
273208	1.0	0.0	0.0	0.0	0.0	1541.0	2325.0	1283.0	2146.0	2051.0	2244.0	166.0	394.0	201.0	9.0	16.0	507.0	1527.0	304.0	1758.0	k__Bacteria; p__Bacteroidetes; c__Bacteroidia; o__Bacteroidales; f__S24-7; g__; s__
302538	0.0	1.0	36.0	20.0	0.0	0.0	0.0	0.0	0.0	0.0	0.0	0.0	0.0	0.0	0.0	0.0	0.0	0.0	0.0	0.0	k__Bacteria; p__Bacteroidetes; c__Bacteroidia; o__Bacteroidales; f__Prevotellaceae; g__Prevotella; s__stercorea
4366834	0.0	0.0	2.0	4.0	0.0	0.0	2.0	0.0	1.0	0.0	0.0	0.0	0.0	0.0	0.0	1.0	0.0	0.0	0.0	3.0	k__Bacteria; p__Proteobacteria; c__Betaproteobacteria; o__Burkholderiales; f__Alcaligenaceae; g__Sutterella; s__
4392646	0.0	0.0	1.0	0.0	0.0	0.0	0.0	2.0	0.0	0.0	0.0	3.0	0.0	0.0	8.0	0.0	0.0	0.0	0.0	0.0	k__Bacteria; p__Firmicutes; c__Clostridia; o__Clostridiales; f__Ruminococcaceae; g__; s__
352918	1.0	0.0	1.0	0.0	2.0	1.0	12.0	1.0	0.0	11.0	0.0	0.0	2.0	3.0	3.0	1.0	1.0	2.0	0.0	0.0	k__Bacteria; p__Firmicutes; c__Clostridia; o__Clostridiales; f__Ruminococcaceae; g__; s__
326136	0.0	0.0	3.0	0.0	25.0	7.0	0.0	1.0	1.0	0.0	0.0	1.0	0.0	4.0	0.0	0.0	0.0	0.0	0.0	1.0	k__Bacteria; p__Firmicutes; c__Clostridia; o__Clostridiales; f__; g__; s__
336012	144.0	17.0	129.0	63.0	37.0	17.0	7.0	28.0	17.0	13.0	131.0	10.0	76.0	20.0	38.0	5.0	62.0	19.0	63.0	24.0	k__Bacteria; p__Bacteroidetes; c__Bacteroidia; o__Bacteroidales; f__Bacteroidaceae; g__Bacteroides; s__
191445	0.0	12.0	0.0	11.0	0.0	0.0	7.0	4.0	0.0	0.0	1.0	5.0	0.0	3.0	1.0	7.0	2.0	0.0	0.0	0.0	k__Bacteria; p__Firmicutes; c__Clostridia; o__Clostridiales; f__Ruminococcaceae; g__Oscillospira; s__
262677	0.0	0.0	0.0	0.0	0.0	0.0	8.0	12.0	4.0	28.0	1.0	0.0	0.0	6.0	1.0	1.0	0.0	0.0	0.0	0.0	k__Bacteria; p__Firmicutes; c__Clostridia; o__Clostridiales; f__Ruminococcaceae; g__Oscillospira; s__
360946	0.0	8.0	2.0	0.0	0.0	0.0	20.0	2.0	13.0	0.0	0.0	0.0	2.0	1.0	1.0	0.0	7.0	0.0	0.0	3.0	k__Bacteria; p__Firmicutes; c__Clostridia; o__Clostridiales; f__Ruminococcaceae; g__; s__
268487	0.0	0.0	0.0	12.0	0.0	0.0	0.0	14.0	0.0	1.0	0.0	0.0	0.0	21.0	28.0	0.0	0.0	0.0	0.0	0.0	k__Bacteria; p__Firmicutes; c__Clostridia; o__Clostridiales; f__Lachnospiraceae; g__Ruminococcus; s__gnavus
290338	0.0	279.0	512.0	163.0	291.0	70.0	0.0	0.0	3.0	0.0	262.0	2087.0	316.0	439.0	637.0	161.0	2010.0	183.0	0.0	1746.0	k__Bacteria; p__Firmicutes; c__Clostridia; o__Clostridiales; f__; g__; s__
275476	0.0	4.0	2.0	25.0	0.0	14.0	1.0	0.0	0.0	0.0	11.0	0.0	0.0	51.0	0.0	11.0	0.0	0.0	2.0	1.0	k__Bacteria; p__Firmicutes; c__Clostridia; o__Clostridiales; f__Ruminococcaceae; g__Oscillospira; s__
187790	2.0	0.0	0.0	0.0	3.0	0.0	0.0	0.0	0.0	0.0	25.0	3.0	0.0	1.0	0.0	0.0	0.0	1.0	11.0	0.0	k__Bacteria; p__Firmicutes; c__Clostridia; o__Clostridiales; f__Ruminococcaceae; g__; s__
560906	0.0	0.0	1.0	0.0	0.0	2.0	0.0	0.0	1.0	0.0	0.0	0.0	0.0	3.0	0.0	0.0	5.0	0.0	0.0	0.0	k__Bacteria; p__Firmicutes; c__Clostridia; o__Clostridiales; f__; g__; s__
259870	5.0	0.0	0.0	0.0	5.0	1.0	4.0	0.0	1.0	3.0	11.0	1.0	1.0	16.0	2.0	0.0	15.0	4.0	2.0	2.0	k__Bacteria; p__Firmicutes; c__Clostridia; o__Clostridiales; f__; g__; s__
308386	0.0	12.0	5.0	0.0	0.0	0.0	0.0	1.0	1.0	0.0	0.0	0.0	0.0	2.0	0.0	0.0	0.0	0.0	1.0	0.0	k__Bacteria; p__Firmicutes; c__Clostridia; o__Clostridiales; f__; g__; s__
319704	0.0	2.0	0.0	7.0	0.0	0.0	0.0	0.0	0.0	0.0	2.0	0.0	0.0	0.0	0.0	0.0	8.0	12.0	0.0	20.0	k__Bacteria; p__Tenericutes; c__Mollicutes; o__RF39; f__; g__; s__
112891	76.0	87.0	35.0	16.0	65.0	38.0	20.0	20.0	16.0	1.0	11.0	10.0	6.0	8.0	3.0	6.0	12.0	41.0	36.0	22.0	k__Bacteria; p__Proteobacteria; c__Betaproteobacteria; o__Burkholderiales; f__Alcaligenaceae; g__Sutterella; s__
277512	0.0	8.0	4.0	21.0	2.0	0.0	12.0	0.0	0.0	0.0	3.0	13.0	3.0	20.0	5.0	63.0	1.0	2.0	0.0	0.0	k__Bacteria; p__Firmicutes; c__Clostridia; o__Clostridiales; f__; g__; s__
199354	5.0	2.0	15.0	0.0	1.0	2.0	2.0	1.0	0.0	0.0	0.0	0.0	0.0	2.0	1.0	0.0	1.0	6.0	1.0	0.0	k__Bacteria; p__Bacteroidetes; c__Bacteroidia; o__Bacteroidales; f__Barnesiellaceae; g__; s__
523589	0.0	0.0	0.0	0.0	0.0	0.0	0.0	1.0	3.0	0.0	3.0	0.0	0.0	0.0	0.0	14.0	0.0	2.0	0.0	0.0	k__Bacteria; p__Firmicutes; c__Clostridia; o__Clostridiales; f__Clostridiaceae; g__Clostridium; s__neonatale
331878	0.0	42.0	30.0	9.0	10.0	1.0	75.0	33.0	0.0	24.0	10.0	0.0	0.0	0.0	0.0	0.0	0.0	0.0	0.0	0.0	k__Bacteria; p__Firmicutes; c__Clostridia; o__Clostridiales; f__; g__; s__
4304475	90.0	24.0	4.0	60.0	7.0	7.0	1.0	7.0	8.0	14.0	56.0	14.0	25.0	6.0	16.0	3.0	5.0	1.0	18.0	5.0	k__Bacteria; p__Bacteroidetes; c__Bacteroidia; o__Bacteroidales; f__Bacteroidaceae; g__Bacteroides; s__ovatus
145236	1.0	8.0	0.0	0.0	1.0	0.0	5.0	0.0	0.0	4.0	0.0	3.0	0.0	6.0	0.0	2.0	0.0	1.0	0.0	1.0	k__Bacteria; p__Firmicutes; c__Clostridia; o__Clostridiales; f__Christensenellaceae; g__; s__
348009	2.0	2.0	3.0	2.0	2.0	7.0	1.0	2.0	0.0	1.0	5.0	2.0	0.0	1.0	0.0	1.0	0.0	1.0	2.0	2.0	k__Bacteria; p__Firmicutes; c__Clostridia; o__Clostridiales; f__Ruminococcaceae; g__Oscillospira; s__
182483	0.0	2.0	6.0	2.0	1.0	0.0	8.0	1.0	1.0	1.0	0.0	0.0	0.0	1.0	2.0	0.0	0.0	12.0	0.0	3.0	k__Bacteria; p__Firmicutes; c__Erysipelotrichi; o__Erysipelotrichales; f__Erysipelotrichaceae; g__Eubacterium; s__biforme
786081	0.0	3.0	7.0	1.0	0.0	1.0	5.0	3.0	2.0	2.0	2.0	0.0	3.0	7.0	2.0	4.0	0.0	1.0	2.0	0.0	k__Bacteria; p__Firmicutes; c__Clostridia; o__Clostridiales; f__Ruminococcaceae; g__; s__
214116	8.0	8.0	0.0	0.0	6.0	0.0	9.0	9.0	3.0	0.0	2.0	0.0	0.0	19.0	2.0	10.0	18.0	1.0	0.0	0.0	k__Bacteria; p__Firmicutes; c__Clostridia; o__Clostridiales; f__; g__; s__
4449244	85.0	20.0	4.0	6.0	0.0	7.0	1.0	12.0	0.0	16.0	8.0	10.0	9.0	0.0	3.0	5.0	0.0	6.0	0.0	0.0	k__Bacteria; p__Fusobacteria; c__Fusobacteriia; o__Fusobacteriales; f__Fusobacteriaceae; g__Fusobacterium; s__
181349	0.0	0.0	0.0	0.0	0.0	0.0	0.0	0.0	0.0	0.0	11.0	9.0	0.0	1.0	13.0	0.0	2.0	4.0	0.0	0.0	k__Bacteria; p__Firmicutes; c__Clostridia; o__Clostridiales; f__Ruminococcaceae; g__; s__
172389	0.0	3.0	7.0	13.0	1.0	0.0	795.0	808.0	53.0	2193.0	12.0	0.0	0.0	19.0	1.0	4.0	1.0	2.0	0.0	7.0	k__Bacteria; p__Firmicutes; c__Clostridia; o__Clostridiales; f__Lachnospiraceae; g__; s__
352617	24.0	95.0	13.0	393.0	149.0	12.0	90.0	5.0	3.0	5.0	26.0	0.0	26.0	5.0	1.0	7.0	87.0	42.0	67.0	33.0	k__Bacteria; p__Bacteroidetes; c__Bacteroidia; o__Bacteroidales; f__Bacteroidaceae; g__Bacteroides; s__plebeius
195429	25.0	58.0	155.0	380.0	56.0	24.0	0.0	31.0	0.0	1.0	8.0	67.0	163.0	99.0	43.0	5.0	2.0	6.0	0.0	0.0	k__Bacteria; p__Firmicutes; c__Clostridia; o__Clostridiales; f__Ruminococcaceae; g__Ruminococcus; s__
228310	67.0	8.0	0.0	0.0	53.0	1.0	2.0	16.0	42.0	0.0	89.0	0.0	0.0	0.0	0.0	0.0	40.0	0.0	3.0	0.0	k__Bacteria; p__Tenericutes; c__Mollicutes; o__Anaeroplasmatales; f__Anaeroplasmataceae; g__Anaeroplasma; s__
276151	2.0	0.0	4.0	3.0	7.0	0.0	0.0	0.0	2.0	0.0	0.0	3.0	5.0	1.0	15.0	13.0	3.0	2.0	1.0	0.0	k__Bacteria; p__Actinobacteria; c__Coriobacteriia; o__Coriobacteriales; f__Coriobacteriaceae; g__Adlercreutzia; s__
231510	2.0	34.0	113.0	96.0	53.0	174.0	119.0	118.0	113.0	304.0	160.0	161.0	28.0	279.0	81.0	255.0	570.0	220.0	11.0	337.0	k__Bacteria; p__Actinobacteria; c__Coriobacteriia; o__Coriobacteriales; f__Coriobacteriaceae; g__Adlercreutzia; s__
828435	0.0	35.0	32.0	2.0	11.0	3.0	11.0	3.0	70.0	2.0	15.0	1.0	1.0	3.0	13.0	16.0	9.0	0.0	0.0	31.0	k__Bacteria; p__Firmicutes; c__Erysipelotrichi; o__Erysipelotrichales; f__Erysipelotrichaceae; g__; s__
4480176	0.0	79.0	139.0	168.0	68.0	48.0	7.0	54.0	16.0	3.0	79.0	59.0	1555.0	53.0	171.0	76.0	14.0	27.0	0.0	19.0	k__Bacteria; p__Firmicutes; c__Clostridia; o__Clostridiales; f__; g__; s__
305946	315.0	103.0	97.0	146.0	76.0	42.0	6.0	26.0	12.0	101.0	108.0	131.0	71.0	13.0	36.0	18.0	36.0	27.0	16.0	17.0	k__Bacteria; p__Bacteroidetes; c__Bacteroidia; o__Bacteroidales; f__Bacteroidaceae; g__Bacteroides; s__
342427	153.0	54.0	25.0	52.0	12.0	20.0	9.0	2.0	52.0	8.0	31.0	25.0	0.0	1.0	19.0	3.0	1.0	11.0	19.0	7.0	k__Bacteria; p__Firmicutes; c__Clostridia; o__Clostridiales; f__Veillonellaceae; g__Veillonella; s__dispar
228785	0.0	8.0	5.0	4.0	0.0	6.0	5.0	48.0	19.0	9.0	13.0	13.0	34.0	20.0	37.0	3.0	9.0	20.0	12.0	5.0	k__Bacteria; p__Firmicutes; c__Clostridia; o__Clostridiales; f__Dehalobacteriaceae; g__Dehalobacterium; s__
263953	0.0	0.0	0.0	0.0	0.0	0.0	0.0	0.0	0.0	0.0	3.0	0.0	6.0	3.0	1.0	0.0	2.0	0.0	0.0	1.0	k__Bacteria; p__Firmicutes; c__Clostridia; o__Clostridiales; f__; g__; s__
195476	0.0	0.0	0.0	0.0	0.0	0.0	12.0	50.0	4.0	12.0	1.0	0.0	3.0	4.0	4.0	0.0	0.0	2.0	0.0	0.0	k__Bacteria; p__Firmicutes; c__Clostridia; o__Clostridiales; f__; g__; s__
269386	7.0	2.0	41.0	3.0	22.0	9.0	4.0	0.0	2.0	0.0	7.0	226.0	20.0	117.0	30.0	23.0	7.0	6.0	1.0	56.0	k__Bacteria; p__Cyanobacteria; c__4C0d-2; o__YS2; f__; g__; s__
245324	1.0	0.0	10.0	20.0	6.0	4.0	28.0	34.0	34.0	24.0	18.0	6.0	30.0	29.0	27.0	30.0	32.0	23.0	10.0	68.0	k__Bacteria; p__Actinobacteria; c__Coriobacteriia; o__Coriobacteriales; f__Coriobacteriaceae; g__Adlercreutzia; s__
1104817	0.0	166.0	72.0	290.0	29.0	8.0	355.0	85.0	3.0	101.0	1.0	48.0	37.0	102.0	19.0	84.0	56.0	11.0	7.0	17.0	k__Bacteria; p__Firmicutes; c__Clostridia; o__Clostridiales; f__; g__; s__
239562	0.0	391.0	1003.0	449.0	491.0	642.0	49.0	0.0	27.0	1.0	131.0	1972.0	545.0	960.0	911.0	417.0	219.0	119.0	0.0	525.0	k__Bacteria; p__Firmicutes; c__Clostridia; o__Clostridiales; f__; g__; s__
198644	0.0	0.0	0.0	0.0	0.0	0.0	0.0	1.0	1.0	0.0	402.0	50.0	63.0	38.0	95.0	905.0	22.0	93.0	28.0	20.0	k__Bacteria; p__Bacteroidetes; c__Bacteroidia; o__Bacteroidales; f__S24-7; g__; s__
188348	2.0	1.0	7.0	0.0	0.0	0.0	1.0	1.0	0.0	0.0	0.0	1.0	2.0	0.0	1.0	0.0	0.0	2.0	2.0	0.0	k__Bacteria; p__Firmicutes; c__Clostridia; o__Clostridiales; f__Ruminococcaceae; g__; s__
259132	0.0	4.0	12.0	0.0	6.0	69.0	2.0	0.0	0.0	1.0	0.0	0.0	0.0	0.0	0.0	0.0	0.0	0.0	0.0	0.0	k__Bacteria; p__Firmicutes; c__Clostridia; o__Clostridiales; f__Lachnospiraceae; g__Ruminococcus; s__gnavus
267612	0.0	0.0	0.0	0.0	0.0	0.0	8.0	23.0	4.0	8.0	4.0	0.0	2.0	0.0	2.0	0.0	0.0	0.0	0.0	0.0	k__Bacteria; p__Firmicutes; c__Clostridia; o__Clostridiales; f__Ruminococcaceae; g__Oscillospira; s__
270391	42.0	138.0	138.0	281.0	43.0	31.0	3.0	4.0	11.0	0.0	75.0	196.0	578.0	568.0	210.0	454.0	0.0	5.0	1.0	106.0	k__Bacteria; p__Bacteroidetes; c__Bacteroidia; o__Bacteroidales; f__Rikenellaceae; g__; s__
261419	0.0	0.0	0.0	0.0	0.0	0.0	0.0	0.0	0.0	0.0	12.0	0.0	3.0	36.0	14.0	13.0	1.0	3.0	0.0	5.0	k__Bacteria; p__Firmicutes; c__Clostridia; o__Clostridiales; f__Lachnospiraceae; g__; s__
98048	0.0	0.0	0.0	0.0	0.0	0.0	1.0	1.0	7.0	7.0	2.0	3.0	2.0	3.0	0.0	2.0	0.0	0.0	0.0	2.0	k__Bacteria; p__Firmicutes; c__Clostridia; o__Clostridiales; f__Ruminococcaceae; g__Oscillospira; s__
176645	4.0	1.0	4.0	0.0	3.0	0.0	2.0	0.0	4.0	0.0	0.0	2.0	2.0	0.0	3.0	0.0	3.0	3.0	0.0	2.0	k__Bacteria; p__Firmicutes; c__Clostridia; o__Clostridiales; f__Ruminococcaceae; g__; s__
186592	26.0	10.0	6.0	2.0	20.0	1.0	2.0	0.0	3.0	2.0	0.0	5.0	0.0	2.0	3.0	1.0	2.0	0.0	0.0	5.0	k__Bacteria; p__Firmicutes; c__Clostridia; o__Clostridiales; f__Lachnospiraceae; g__Coprococcus; s__
921020	0.0	0.0	1.0	0.0	0.0	2.0	1.0	3.0	6.0	0.0	4.0	28.0	82.0	9.0	5.0	98.0	5.0	0.0	0.0	18.0	k__Bacteria; p__Tenericutes; c__Mollicutes; o__RF39; f__; g__; s__
3392840	0.0	5.0	2.0	3.0	1.0	0.0	2.0	6.0	1.0	8.0	2.0	0.0	0.0	3.0	8.0	0.0	0.0	0.0	0.0	0.0	k__Bacteria; p__Firmicutes; c__Clostridia; o__Clostridiales; f__Lachnospiraceae; g__Dorea; s__
169845	0.0	0.0	0.0	0.0	0.0	0.0	0.0	0.0	0.0	0.0	0.0	1.0	0.0	1.0	10.0	22.0	0.0	0.0	0.0	0.0	k__Bacteria; p__Firmicutes; c__Clostridia; o__Clostridiales; f__; g__; s__
827689	0.0	0.0	0.0	0.0	0.0	0.0	68.0	15.0	12.0	36.0	0.0	0.0	1.0	5.0	1.0	1.0	0.0	0.0	0.0	0.0	k__Bacteria; p__Firmicutes; c__Clostridia; o__Clostridiales; f__; g__; s__
3750380	2.0	1.0	1.0	2.0	0.0	4.0	64.0	271.0	78.0	38.0	0.0	0.0	0.0	0.0	0.0	2.0	0.0	0.0	0.0	0.0	k__Bacteria; p__Firmicutes; c__Clostridia; o__Clostridiales; f__; g__; s__
840376	0.0	9.0	3.0	2.0	7.0	2.0	0.0	2.0	0.0	5.0	0.0	0.0	6.0	0.0	4.0	0.0	14.0	2.0	1.0	8.0	k__Bacteria; p__Firmicutes; c__Clostridia; o__Clostridiales; f__Ruminococcaceae; g__; s__
148722	3.0	361.0	804.0	373.0	362.0	625.0	209.0	129.0	939.0	470.0	407.0	146.0	1484.0	853.0	240.0	874.0	2575.0	394.0	3.0	160.0	k__Bacteria; p__Firmicutes; c__Clostridia; o__Clostridiales; f__; g__; s__
147981	88.0	32.0	32.0	38.0	77.0	18.0	5.0	23.0	2.0	12.0	1.0	30.0	1.0	5.0	26.0	16.0	9.0	27.0	28.0	17.0	k__Bacteria; p__Firmicutes; c__Clostridia; o__Clostridiales; f__Lachnospiraceae; g__; s__
275180	0.0	12.0	2.0	4.0	0.0	1.0	0.0	0.0	0.0	0.0	3.0	0.0	0.0	11.0	2.0	1.0	0.0	0.0	0.0	0.0	k__Bacteria; p__Firmicutes; c__Clostridia; o__Clostridiales; f__; g__; s__
260529	0.0	0.0	0.0	0.0	2.0	0.0	0.0	12.0	0.0	7.0	0.0	0.0	0.0	0.0	0.0	0.0	2.0	0.0	0.0	0.0	k__Bacteria; p__Firmicutes; c__Clostridia; o__Clostridiales; f__Lachnospiraceae; g__Ruminococcus; s__gnavus
1105984	2.0	13.0	0.0	1.0	12.0	1.0	0.0	0.0	2.0	0.0	0.0	2.0	0.0	0.0	7.0	1.0	0.0	3.0	1.0	3.0	k__Bacteria; p__Bacteroidetes; c__Bacteroidia; o__Bacteroidales; f__Bacteroidaceae; g__Bacteroides; s__
312145	0.0	0.0	0.0	0.0	0.0	0.0	0.0	0.0	0.0	0.0	20.0	43.0	190.0	29.0	126.0	25.0	2.0	26.0	0.0	13.0	k__Bacteria; p__Firmicutes; c__Clostridia; o__Clostridiales; f__; g__; s__
369429	20.0	21.0	6.0	11.0	12.0	11.0	7.0	10.0	1.0	3.0	3.0	0.0	4.0	1.0	1.0	1.0	3.0	7.0	11.0	6.0	k__Bacteria; p__Firmicutes; c__Clostridia; o__Clostridiales; f__; g__; s__
339156	0.0	21.0	64.0	28.0	12.0	68.0	107.0	10.0	5.0	40.0	560.0	18.0	14.0	38.0	1.0	53.0	1174.0	654.0	93.0	409.0	k__Bacteria; p__Bacteroidetes; c__Bacteroidia; o__Bacteroidales; f__S24-7; g__; s__
2797559	12.0	26.0	1.0	12.0	4.0	1.0	7.0	16.0	0.0	16.0	3.0	5.0	1.0	9.0	12.0	1.0	7.0	2.0	0.0	3.0	k__Bacteria; p__Firmicutes; c__Clostridia; o__Clostridiales; f__Lachnospiraceae; g__Ruminococcus; s__gnavus
311724	0.0	0.0	0.0	2.0	0.0	0.0	5.0	118.0	2.0	2.0	0.0	0.0	1.0	0.0	0.0	1.0	0.0	0.0	0.0	0.0	k__Bacteria; p__Firmicutes; c__Clostridia; o__Clostridiales; f__Lachnospiraceae; g__; s__
4383090	0.0	0.0	0.0	0.0	0.0	0.0	0.0	0.0	0.0	0.0	0.0	14.0	0.0	5.0	0.0	0.0	0.0	0.0	0.0	0.0	k__Bacteria; p__Bacteroidetes; c__Bacteroidia; o__Bacteroidales; f__Prevotellaceae; g__Prevotella; s__
3576174	2.0	2.0	2.0	0.0	2.0	7.0	0.0	0.0	0.0	1.0	0.0	10.0	0.0	18.0	0.0	3.0	0.0	7.0	14.0	0.0	k__Bacteria; p__Firmicutes; c__Clostridia; o__Clostridiales; f__Clostridiaceae; g__; s__
362037	0.0	1.0	0.0	0.0	0.0	3.0	0.0	0.0	1.0	0.0	2.0	8.0	2.0	7.0	1.0	2.0	0.0	1.0	0.0	0.0	k__Bacteria; p__Firmicutes; c__Clostridia; o__Clostridiales; f__Lachnospiraceae; g__Blautia; s__
158423	0.0	0.0	0.0	1.0	0.0	0.0	3.0	0.0	0.0	5.0	0.0	0.0	0.0	0.0	0.0	0.0	0.0	0.0	0.0	0.0	k__Bacteria; p__Bacteroidetes; c__Bacteroidia; o__Bacteroidales; f__Prevotellaceae; g__Prevotella; s__
187404	1.0	0.0	1.0	6.0	2.0	2.0	0.0	0.0	1.0	0.0	1.0	2.0	3.0	6.0	4.0	0.0	3.0	0.0	0.0	0.0	k__Bacteria; p__Firmicutes; c__Clostridia; o__Clostridiales; f__Ruminococcaceae; g__; s__
1857626	0.0	0.0	0.0	0.0	0.0	0.0	221.0	0.0	0.0	0.0	0.0	0.0	0.0	0.0	0.0	0.0	0.0	0.0	0.0	0.0	k__Bacteria; p__Firmicutes; c__Clostridia; o__Clostridiales; f__; g__; s__
563572	2.0	1.0	0.0	0.0	2.0	2.0	0.0	1.0	2.0	0.0	0.0	0.0	2.0	0.0	1.0	0.0	1.0	5.0	1.0	2.0	k__Bacteria; p__Firmicutes; c__Clostridia; o__Clostridiales; f__Lachnospiraceae; g__; s__
300829	0.0	0.0	0.0	0.0	0.0	0.0	8.0	2.0	13.0	1.0	0.0	0.0	0.0	3.0	0.0	0.0	0.0	0.0	0.0	0.0	k__Bacteria; p__Firmicutes; c__Clostridia; o__Clostridiales; f__Clostridiaceae; g__Clostridium; s__
353149	4.0	3.0	0.0	2.0	5.0	2.0	0.0	2.0	3.0	0.0	1.0	0.0	0.0	0.0	1.0	0.0	0.0	1.0	2.0	0.0	k__Bacteria; p__Firmicutes; c__Clostridia; o__Clostridiales; f__Lachnospiraceae; g__; s__
213671	0.0	0.0	0.0	0.0	2.0	2.0	0.0	0.0	0.0	0.0	0.0	0.0	0.0	0.0	0.0	4.0	0.0	0.0	3.0	0.0	k__Bacteria; p__Bacteroidetes; c__Bacteroidia; o__Bacteroidales; f__Rikenellaceae; g__; s__
364029	781.0	439.0	414.0	1443.0	769.0	497.0	161.0	275.0	334.0	156.0	321.0	167.0	249.0	180.0	425.0	221.0	186.0	248.0	247.0	181.0	k__Bacteria; p__Bacteroidetes; c__Bacteroidia; o__Bacteroidales; f__Bacteroidaceae; g__Bacteroides; s__
189677	0.0	2.0	4.0	1.0	4.0	3.0	0.0	2.0	0.0	1.0	0.0	5.0	0.0	3.0	4.0	9.0	0.0	0.0	2.0	3.0	k__Bacteria; p__Firmicutes; c__Clostridia; o__Clostridiales; f__Lachnospiraceae; g__Coprococcus; s__
269657	0.0	0.0	0.0	0.0	0.0	0.0	0.0	0.0	0.0	0.0	133.0	0.0	0.0	67.0	5.0	15.0	2.0	0.0	8.0	0.0	k__Bacteria; p__Firmicutes; c__Clostridia; o__Clostridiales; f__Lachnospiraceae; g__; s__
195757	9.0	21.0	11.0	8.0	4.0	2.0	2.0	3.0	2.0	4.0	2.0	2.0	2.0	1.0	1.0	0.0	3.0	11.0	8.0	6.0	k__Bacteria; p__Firmicutes; c__Clostridia; o__Clostridiales; f__Ruminococcaceae; g__; s__
265280	0.0	0.0	0.0	0.0	0.0	0.0	0.0	0.0	0.0	0.0	4.0	4.0	4.0	10.0	5.0	0.0	5.0	4.0	0.0	2.0	k__Bacteria; p__Firmicutes; c__Clostridia; o__Clostridiales; f__Lachnospiraceae; g__; s__
1991255	0.0	0.0	0.0	0.0	0.0	0.0	0.0	0.0	0.0	0.0	0.0	1.0	5.0	24.0	9.0	3.0	2.0	2.0	0.0	2.0	k__Bacteria; p__Firmicutes; c__Clostridia; o__Clostridiales; f__Lachnospiraceae; g__; s__
298723	0.0	17.0	18.0	4.0	3.0	0.0	9.0	2.0	0.0	0.0	0.0	0.0	0.0	2.0	0.0	1.0	0.0	6.0	0.0	0.0	k__Bacteria; p__Firmicutes; c__Clostridia; o__Clostridiales; f__; g__; s__
516022	12.0	12.0	5.0	8.0	12.0	22.0	2.0	15.0	2.0	2.0	1.0	8.0	2.0	0.0	3.0	1.0	2.0	5.0	1.0	11.0	k__Bacteria; p__Firmicutes; c__Erysipelotrichi; o__Erysipelotrichales; f__Erysipelotrichaceae; g__; s__
265483	23.0	287.0	206.0	384.0	81.0	39.0	16.0	109.0	44.0	64.0	0.0	130.0	210.0	464.0	221.0	436.0	0.0	1.0	1.0	10.0	k__Bacteria; p__Firmicutes; c__Clostridia; o__Clostridiales; f__Ruminococcaceae; g__Oscillospira; s__
173245	0.0	0.0	1.0	4.0	1.0	0.0	0.0	0.0	0.0	1.0	0.0	3.0	12.0	1.0	2.0	2.0	1.0	2.0	0.0	5.0	k__Bacteria; p__Firmicutes; c__Clostridia; o__Clostridiales; f__; g__; s__
276312	0.0	0.0	1.0	3.0	0.0	0.0	0.0	0.0	0.0	0.0	7.0	0.0	2.0	2.0	26.0	2.0	1.0	7.0	0.0	1.0	k__Bacteria; p__Firmicutes; c__Clostridia; o__Clostridiales; f__; g__; s__
234912	0.0	0.0	0.0	0.0	0.0	0.0	0.0	0.0	0.0	0.0	7.0	0.0	0.0	0.0	0.0	20.0	0.0	4.0	10.0	1.0	k__Bacteria; p__Firmicutes; c__Clostridia; o__Clostridiales; f__Clostridiaceae; g__Clostridium; s__
146564	0.0	95.0	167.0	93.0	57.0	32.0	0.0	0.0	9.0	0.0	11.0	59.0	173.0	152.0	71.0	17.0	8.0	7.0	0.0	79.0	k__Bacteria; p__Firmicutes; c__Clostridia; o__Clostridiales; f__; g__; s__
318503	0.0	0.0	1.0	1.0	0.0	1.0	28.0	77.0	22.0	74.0	7.0	0.0	1.0	3.0	0.0	1.0	0.0	0.0	0.0	0.0	k__Bacteria; p__Firmicutes; c__Clostridia; o__Clostridiales; f__; g__; s__
326482	1.0	95.0	18.0	0.0	1.0	0.0	8.0	9.0	18.0	34.0	0.0	0.0	12.0	9.0	57.0	1.0	54.0	0.0	115.0	6.0	k__Bacteria; p__Bacteroidetes; c__Bacteroidia; o__Bacteroidales; f__Prevotellaceae; g__Prevotella; s__copri
347908	0.0	46.0	16.0	2.0	4.0	0.0	13.0	154.0	37.0	0.0	4.0	0.0	0.0	10.0	0.0	4.0	0.0	3.0	1.0	3.0	k__Bacteria; p__Firmicutes; c__Clostridia; o__Clostridiales; f__Lachnospiraceae; g__; s__
850841	0.0	7.0	3.0	7.0	0.0	3.0	0.0	1.0	2.0	0.0	2.0	7.0	5.0	11.0	1.0	8.0	8.0	2.0	0.0	2.0	k__Bacteria; p__Firmicutes; c__Clostridia; o__Clostridiales; f__Ruminococcaceae; g__; s__
199118	3.0	3147.0	1789.0	745.0	411.0	344.0	1950.0	2658.0	3016.0	1643.0	4032.0	8855.0	10514.0	8998.0	7646.0	7848.0	6442.0	8859.0	8928.0	10889.0	k__Bacteria; p__Bacteroidetes; c__Bacteroidia; o__Bacteroidales; f__S24-7; g__; s__
185294	0.0	61.0	52.0	74.0	14.0	9.0	43.0	162.0	7.0	22.0	46.0	11.0	146.0	168.0	123.0	96.0	0.0	62.0	1.0	30.0	k__Bacteria; p__Firmicutes; c__Clostridia; o__Clostridiales; f__Lachnospiraceae; g__Ruminococcus; s__gnavus
194360	2.0	1.0	3.0	0.0	2.0	0.0	0.0	8.0	12.0	12.0	0.0	17.0	3.0	0.0	7.0	1.0	1.0	1.0	4.0	0.0	k__Bacteria; p__Proteobacteria; c__Betaproteobacteria; o__Burkholderiales; f__Alcaligenaceae; g__Sutterella; s__
278563	0.0	0.0	0.0	0.0	0.0	0.0	14.0	0.0	0.0	2.0	3.0	0.0	0.0	0.0	1.0	0.0	0.0	1.0	0.0	0.0	k__Bacteria; p__Firmicutes; c__Clostridia; o__Clostridiales; f__; g__; s__
198701	0.0	0.0	0.0	0.0	0.0	0.0	0.0	0.0	0.0	0.0	0.0	0.0	2.0	8.0	2.0	0.0	1.0	0.0	0.0	0.0	k__Bacteria; p__Firmicutes; c__Clostridia; o__Clostridiales; f__; g__; s__
1110037	0.0	4.0	2.0	7.0	2.0	2.0	0.0	0.0	0.0	0.0	11.0	5.0	4.0	0.0	0.0	34.0	0.0	0.0	0.0	0.0	k__Bacteria; p__Firmicutes; c__Clostridia; o__Clostridiales; f__Ruminococcaceae; g__Ruminococcus; s__flavefaciens
192720	9.0	7.0	7.0	17.0	7.0	0.0	16.0	0.0	3.0	2.0	2.0	0.0	3.0	5.0	4.0	3.0	5.0	4.0	9.0	1.0	k__Bacteria; p__Firmicutes; c__Clostridia; o__Clostridiales; f__Ruminococcaceae; g__; s__
367433	65.0	168.0	94.0	139.0	220.0	91.0	12.0	109.0	19.0	37.0	7.0	30.0	41.0	21.0	55.0	3.0	103.0	19.0	58.0	59.0	k__Bacteria; p__Firmicutes; c__Clostridia; o__Clostridiales; f__Ruminococcaceae; g__Faecalibacterium; s__prausnitzii
3385021	0.0	0.0	0.0	0.0	0.0	0.0	11.0	12.0	0.0	0.0	0.0	1.0	0.0	0.0	0.0	0.0	0.0	0.0	0.0	0.0	k__Bacteria; p__Firmicutes; c__Bacilli; o__Bacillales; f__Staphylococcaceae; g__Staphylococcus; s__epidermidis
1104680	38.0	0.0	11.0	4.0	29.0	1.0	3.0	0.0	7.0	0.0	1.0	216.0	0.0	56.0	2.0	0.0	7.0	2.0	0.0	5.0	k__Bacteria; p__Cyanobacteria; c__4C0d-2; o__YS2; f__; g__; s__
252773	0.0	0.0	7.0	21.0	21.0	0.0	0.0	0.0	1.0	0.0	0.0	0.0	0.0	0.0	0.0	0.0	0.0	0.0	0.0	0.0	k__Bacteria; p__Proteobacteria; c__Betaproteobacteria; o__Burkholderiales; f__Alcaligenaceae; g__Sutterella; s__
262801	0.0	0.0	0.0	0.0	0.0	29.0	0.0	8.0	0.0	49.0	2.0	0.0	0.0	35.0	0.0	0.0	2.0	0.0	0.0	0.0	k__Bacteria; p__Firmicutes; c__Clostridia; o__Clostridiales; f__; g__; s__
465433	0.0	589.0	449.0	390.0	158.0	50.0	107.0	35.0	74.0	7.0	109.0	212.0	270.0	269.0	92.0	63.0	63.0	41.0	29.0	42.0	k__Bacteria; p__Bacteroidetes; c__Bacteroidia; o__Bacteroidales; f__Rikenellaceae; g__; s__
267958	0.0	0.0	0.0	0.0	0.0	0.0	16.0	14.0	0.0	0.0	0.0	0.0	0.0	0.0	0.0	0.0	0.0	0.0	0.0	0.0	k__Bacteria; p__Firmicutes; c__Clostridia; o__Clostridiales; f__; g__; s__
227819	0.0	0.0	0.0	0.0	0.0	7.0	4.0	2.0	0.0	2.0	0.0	0.0	0.0	0.0	0.0	0.0	0.0	0.0	0.0	0.0	k__Bacteria; p__Actinobacteria; c__Coriobacteriia; o__Coriobacteriales; f__Coriobacteriaceae; g__; s__
269532	232.0	87.0	31.0	44.0	584.0	25.0	3.0	0.0	10.0	0.0	29.0	159.0	84.0	39.0	13.0	23.0	7.0	2.0	2.0	2.0	k__Bacteria; p__Firmicutes; c__Clostridia; o__Clostridiales; f__Ruminococcaceae; g__; s__
196271	25.0	29.0	14.0	12.0	23.0	3.0	1.0	8.0	5.0	8.0	2.0	13.0	7.0	5.0	4.0	3.0	2.0	2.0	5.0	9.0	k__Bacteria; p__Firmicutes; c__Clostridia; o__Clostridiales; f__; g__; s__
368261	0.0	2.0	0.0	2.0	0.0	3.0	4.0	2.0	1.0	1.0	0.0	3.0	0.0	1.0	0.0	0.0	1.0	0.0	0.0	0.0	k__Bacteria; p__Firmicutes; c__Clostridia; o__Clostridiales; f__Lachnospiraceae; g__; s__
270158	5.0	349.0	369.0	646.0	125.0	567.0	935.0	627.0	1006.0	1256.0	1052.0	1202.0	1015.0	666.0	592.0	885.0	416.0	700.0	527.0	627.0	k__Bacteria; p__Bacteroidetes; c__Bacteroidia; o__Bacteroidales; f__S24-7; g__; s__
263933	0.0	0.0	0.0	0.0	0.0	0.0	0.0	0.0	0.0	0.0	75.0	0.0	0.0	0.0	0.0	0.0	3.0	0.0	0.0	4.0	k__Bacteria; p__Firmicutes; c__Clostridia; o__Clostridiales; f__Lachnospiraceae; g__; s__
260156	0.0	0.0	1.0	0.0	0.0	0.0	9.0	8.0	0.0	28.0	0.0	4.0	0.0	0.0	0.0	0.0	0.0	0.0	0.0	0.0	k__Bacteria; p__Firmicutes; c__Clostridia; o__Clostridiales; f__; g__; s__
461524	2.0	1.0	17.0	18.0	11.0	11.0	44.0	36.0	40.0	160.0	7.0	5.0	2.0	9.0	10.0	12.0	68.0	21.0	12.0	5.0	k__Bacteria; p__Actinobacteria; c__Coriobacteriia; o__Coriobacteriales; f__Coriobacteriaceae; g__; s__
509516	4.0	2.0	0.0	0.0	4.0	0.0	1.0	1.0	2.0	1.0	0.0	0.0	0.0	0.0	0.0	0.0	1.0	0.0	116.0	5.0	k__Bacteria; p__Firmicutes; c__Bacilli; o__Lactobacillales; f__Enterococcaceae; g__Enterococcus; s__
189920	13.0	12.0	5.0	25.0	12.0	14.0	3.0	1.0	5.0	0.0	12.0	0.0	6.0	3.0	8.0	8.0	2.0	7.0	3.0	0.0	k__Bacteria; p__Bacteroidetes; c__Bacteroidia; o__Bacteroidales; f__Bacteroidaceae; g__Bacteroides; s__
575041	0.0	21.0	7.0	34.0	0.0	27.0	6.0	5.0	5.0	2.0	28.0	39.0	101.0	45.0	24.0	39.0	26.0	16.0	3.0	8.0	k__Bacteria; p__Bacteroidetes; c__Bacteroidia; o__Bacteroidales; f__Rikenellaceae; g__; s__
197623	3169.0	137.0	494.0	230.0	706.0	336.0	331.0	187.0	221.0	752.0	250.0	1501.0	218.0	327.0	1072.0	414.0	180.0	103.0	277.0	159.0	k__Bacteria; p__Bacteroidetes; c__Bacteroidia; o__Bacteroidales; f__S24-7; g__; s__
196947	0.0	0.0	1.0	0.0	0.0	355.0	577.0	309.0	0.0	54.0	0.0	1338.0	1183.0	3507.0	1683.0	3731.0	0.0	0.0	2.0	0.0	k__Bacteria; p__Bacteroidetes; c__Bacteroidia; o__Bacteroidales; f__Paraprevotellaceae; g__Prevotella; s__
331772	2.0	474.0	348.0	419.0	102.0	1034.0	1815.0	845.0	1254.0	1692.0	2751.0	1355.0	216.0	792.0	1102.0	419.0	1458.0	2044.0	818.0	1814.0	k__Bacteria; p__Bacteroidetes; c__Bacteroidia; o__Bacteroidales; f__S24-7; g__; s__
4426641	848.0	6.0	8.0	24.0	184.0	6.0	38.0	266.0	54.0	111.0	25.0	10.0	22.0	5.0	29.0	8.0	28.0	17.0	9.0	18.0	k__Bacteria; p__Firmicutes; c__Erysipelotrichi; o__Erysipelotrichales; f__Erysipelotrichaceae; g__Allobaculum; s__
1684221	157.0	2375.0	3759.0	4445.0	1520.0	482.0	591.0	1477.0	30.0	2979.0	1168.0	471.0	117.0	920.0	616.0	0.0	0.0	277.0	5.0	58.0	k__Bacteria; p__Proteobacteria; c__Deltaproteobacteria; o__Desulfovibrionales; f__Desulfovibrionaceae; g__Desulfovibrio; s__C21_c20
4479443	2.0	8.0	2.0	7.0	0.0	1.0	2.0	0.0	0.0	1.0	0.0	0.0	1.0	0.0	1.0	2.0	1.0	2.0	2.0	2.0	k__Bacteria; p__Firmicutes; c__Clostridia; o__Clostridiales; f__Lachnospiraceae; g__; s__
262119	0.0	3.0	0.0	0.0	0.0	1.0	6.0	0.0	2.0	6.0	3.0	1.0	7.0	3.0	5.0	1.0	2.0	1.0	0.0	1.0	k__Bacteria; p__Firmicutes; c__Clostridia; o__Clostridiales; f__; g__; s__
272749	0.0	0.0	0.0	0.0	0.0	0.0	0.0	0.0	0.0	0.0	39.0	28.0	7.0	59.0	64.0	18.0	3.0	15.0	0.0	4.0	k__Bacteria; p__Firmicutes; c__Clostridia; o__Clostridiales; f__Lachnospiraceae; g__; s__
230268	0.0	2.0	0.0	0.0	0.0	0.0	38.0	11.0	10.0	47.0	0.0	0.0	2.0	2.0	8.0	0.0	0.0	0.0	0.0	0.0	k__Bacteria; p__Firmicutes; c__Clostridia; o__Clostridiales; f__Ruminococcaceae; g__Ruminococcus; s__
275974	1.0	1.0	1.0	0.0	0.0	0.0	0.0	7.0	3.0	7.0	0.0	2.0	1.0	8.0	1.0	0.0	2.0	0.0	2.0	1.0	k__Bacteria; p__Actinobacteria; c__Coriobacteriia; o__Coriobacteriales; f__Coriobacteriaceae; g__Adlercreutzia; s__
4383135	0.0	0.0	0.0	0.0	0.0	0.0	0.0	0.0	0.0	0.0	9.0	6.0	0.0	9.0	0.0	0.0	0.0	3.0	0.0	0.0	k__Bacteria; p__Firmicutes; c__Clostridia; o__Clostridiales; f__; g__; s__
192598	0.0	5.0	10.0	6.0	6.0	0.0	45.0	92.0	31.0	112.0	20.0	0.0	0.0	0.0	0.0	0.0	2.0	4.0	0.0	6.0	k__Bacteria; p__Firmicutes; c__Clostridia; o__Clostridiales; f__Ruminococcaceae; g__Ruminococcus; s__
179548	0.0	141.0	152.0	181.0	53.0	469.0	1564.0	2593.0	1142.0	2280.0	852.0	198.0	63.0	123.0	459.0	1102.0	675.0	903.0	261.0	50.0	k__Bacteria; p__Bacteroidetes; c__Bacteroidia; o__Bacteroidales; f__S24-7; g__; s__
362539	8430.0	11.0	38.0	8.0	3766.0	61.0	28.0	30.0	147.0	64.0	20.0	8.0	3.0	2.0	5.0	0.0	3.0	3.0	18.0	0.0	k__Bacteria; p__Firmicutes; c__Clostridia; o__Clostridiales; f__Lachnospiraceae; g__; s__
843569	2.0	0.0	2.0	0.0	0.0	0.0	1.0	0.0	0.0	0.0	2.0	0.0	0.0	2.0	1.0	0.0	0.0	0.0	0.0	1.0	k__Bacteria; p__Firmicutes; c__Clostridia; o__Clostridiales; f__Peptococcaceae; g__; s__
318563	0.0	27.0	13.0	37.0	3.0	0.0	66.0	111.0	24.0	155.0	13.0	7.0	7.0	14.0	7.0	3.0	0.0	2.0	0.0	1.0	k__Bacteria; p__Firmicutes; c__Clostridia; o__Clostridiales; f__Lachnospiraceae; g__; s__
307416	0.0	0.0	1.0	1.0	0.0	2.0	2.0	122.0	16.0	30.0	0.0	0.0	5.0	0.0	4.0	1.0	3.0	0.0	0.0	0.0	k__Bacteria; p__Firmicutes; c__Clostridia; o__Clostridiales; f__; g__; s__
163494	4.0	6.0	5.0	2.0	0.0	1.0	1.0	2.0	0.0	0.0	0.0	2.0	2.0	1.0	2.0	1.0	0.0	2.0	1.0	2.0	k__Bacteria; p__Firmicutes; c__Clostridia; o__Clostridiales; f__Lachnospiraceae; g__; s__
298592	1.0	2.0	1.0	1.0	0.0	0.0	0.0	0.0	0.0	0.0	41.0	0.0	17.0	0.0	0.0	0.0	0.0	0.0	0.0	0.0	k__Bacteria; p__Fusobacteria; c__Fusobacteriia; o__Fusobacteriales; f__Fusobacteriaceae; g__; s__
4472130	1.0	6.0	1.0	1.0	4.0	0.0	0.0	0.0	0.0	1.0	1.0	1.0	2.0	1.0	0.0	0.0	2.0	0.0	4.0	1.0	k__Bacteria; p__Firmicutes; c__Clostridia; o__Clostridiales; f__Lachnospiraceae; g__; s__
4457064	0.0	4.0	1.0	0.0	0.0	0.0	0.0	7.0	0.0	2.0	0.0	0.0	5.0	0.0	4.0	0.0	0.0	0.0	0.0	0.0	k__Bacteria; p__Bacteroidetes; c__Bacteroidia; o__Bacteroidales; f__Rikenellaceae; g__; s__
311564	0.0	17.0	4.0	12.0	1.0	3.0	8.0	7.0	0.0	10.0	13.0	5.0	2.0	5.0	15.0	8.0	0.0	0.0	0.0	0.0	k__Bacteria; p__Firmicutes; c__Clostridia; o__Clostridiales; f__Lachnospiraceae; g__Ruminococcus; s__gnavus
463233	4.0	1278.0	4222.0	5744.0	906.0	660.0	9854.0	5213.0	7365.0	6597.0	2515.0	7667.0	1740.0	4651.0	7991.0	4139.0	9043.0	5993.0	1610.0	4559.0	k__Bacteria; p__Bacteroidetes; c__Bacteroidia; o__Bacteroidales; f__S24-7; g__; s__
658370	0.0	0.0	0.0	0.0	0.0	0.0	0.0	0.0	0.0	0.0	17.0	0.0	0.0	0.0	0.0	3.0	11.0	1.0	1.0	0.0	k__Bacteria; p__Firmicutes; c__Clostridia; o__Clostridiales; f__Lachnospiraceae; g__; s__
195189	0.0	0.0	0.0	0.0	0.0	0.0	4.0	23.0	2.0	15.0	0.0	0.0	0.0	2.0	1.0	0.0	0.0	0.0	0.0	0.0	k__Bacteria; p__Firmicutes; c__Clostridia; o__Clostridiales; f__Lachnospiraceae; g__Coprococcus; s__
191068	0.0	0.0	0.0	15.0	0.0	0.0	0.0	0.0	0.0	0.0	0.0	0.0	0.0	0.0	0.0	0.0	2.0	0.0	0.0	0.0	k__Bacteria; p__Firmicutes; c__Clostridia; o__Clostridiales; f__Ruminococcaceae; g__; s__
207284	0.0	1.0	0.0	2.0	0.0	5.0	4.0	3.0	4.0	12.0	1.0	1.0	2.0	0.0	3.0	7.0	7.0	18.0	0.0	3.0	k__Bacteria; p__Bacteroidetes; c__Bacteroidia; o__Bacteroidales; f__S24-7; g__; s__
348007	12.0	23.0	21.0	15.0	22.0	19.0	11.0	13.0	10.0	3.0	8.0	28.0	2.0	15.0	24.0	7.0	11.0	4.0	7.0	18.0	k__Bacteria; p__Firmicutes; c__Clostridia; o__Clostridiales; f__; g__; s__
264536	0.0	27.0	7.0	21.0	2.0	8.0	70.0	143.0	60.0	172.0	32.0	4.0	17.0	37.0	27.0	10.0	18.0	4.0	0.0	4.0	k__Bacteria; p__Firmicutes; c__Clostridia; o__Clostridiales; f__Lachnospiraceae; g__; s__
309361	0.0	5.0	1.0	5.0	0.0	2.0	39.0	64.0	4.0	5.0	13.0	0.0	0.0	0.0	0.0	0.0	0.0	1.0	0.0	3.0	k__Bacteria; p__Firmicutes; c__Clostridia; o__Clostridiales; f__Ruminococcaceae; g__; s__
342504	1377.0	242.0	184.0	87.0	766.0	138.0	69.0	62.0	183.0	31.0	28.0	101.0	360.0	228.0	112.0	158.0	7.0	45.0	72.0	72.0	k__Bacteria; p__Firmicutes; c__Clostridia; o__Clostridiales; f__Clostridiaceae; g__; s__
234443	0.0	3.0	1.0	2.0	0.0	9.0	2.0	1.0	1.0	1.0	9.0	15.0	62.0	50.0	49.0	12.0	20.0	17.0	4.0	16.0	k__Bacteria; p__Bacteroidetes; c__Bacteroidia; o__Bacteroidales; f__Rikenellaceae; g__; s__
25947	0.0	2.0	0.0	0.0	0.0	0.0	0.0	0.0	0.0	0.0	0.0	0.0	0.0	0.0	0.0	0.0	0.0	0.0	8.0	0.0	k__Bacteria; p__Firmicutes; c__Clostridia; o__Clostridiales; f__Veillonellaceae; g__Acidaminococcus; s__
328598	0.0	0.0	0.0	0.0	0.0	0.0	0.0	0.0	0.0	0.0	11.0	0.0	0.0	0.0	0.0	0.0	0.0	1.0	0.0	0.0	k__Bacteria; p__Firmicutes; c__Clostridia; o__Clostridiales; f__Lachnospiraceae; g__; s__
2415201	0.0	0.0	0.0	0.0	0.0	0.0	0.0	0.0	0.0	0.0	0.0	0.0	0.0	6.0	0.0	1.0	11.0	0.0	1.0	0.0	k__Bacteria; p__Firmicutes; c__Clostridia; o__Clostridiales; f__; g__; s__
913036	0.0	219.0	1.0	0.0	0.0	0.0	0.0	0.0	0.0	0.0	7.0	3.0	57.0	0.0	73.0	28.0	1.0	0.0	0.0	0.0	k__Bacteria; p__Tenericutes; c__Mollicutes; o__RF39; f__; g__; s__
194656	0.0	1.0	0.0	0.0	0.0	0.0	6.0	10.0	2.0	19.0	1.0	0.0	0.0	0.0	1.0	0.0	1.0	0.0	0.0	0.0	k__Bacteria; p__Firmicutes; c__Clostridia; o__Clostridiales; f__; g__; s__
441494	0.0	0.0	0.0	0.0	0.0	1.0	7.0	8.0	3.0	4.0	0.0	0.0	0.0	0.0	0.0	0.0	0.0	0.0	0.0	0.0	k__Bacteria; p__Firmicutes; c__Clostridia; o__Clostridiales; f__Ruminococcaceae; g__; s__
229459	3.0	0.0	0.0	1.0	9.0	2.0	2.0	1.0	1.0	0.0	2.0	8.0	1.0	33.0	0.0	1.0	1.0	2.0	0.0	0.0	k__Bacteria; p__Firmicutes; c__Clostridia; o__Clostridiales; f__; g__; s__
519000	0.0	0.0	0.0	0.0	0.0	0.0	0.0	0.0	0.0	0.0	0.0	21.0	0.0	19.0	0.0	0.0	0.0	0.0	0.0	0.0	k__Bacteria; p__Bacteroidetes; c__Bacteroidia; o__Bacteroidales; f__S24-7; g__; s__
259275	0.0	0.0	0.0	1.0	0.0	1.0	2.0	2.0	1.0	10.0	3.0	1.0	0.0	1.0	1.0	4.0	0.0	0.0	0.0	1.0	k__Bacteria; p__Firmicutes; c__Clostridia; o__Clostridiales; f__Ruminococcaceae; g__; s__
534926	1.0	0.0	0.0	1.0	0.0	1.0	2.0	0.0	0.0	0.0	0.0	417.0	439.0	330.0	207.0	91.0	2.0	20.0	2.0	12.0	k__Bacteria; p__Firmicutes; c__Clostridia; o__Clostridiales; f__Lachnospiraceae; g__Anaerostipes; s__
242029	0.0	0.0	1.0	6.0	0.0	155.0	145.0	33.0	99.0	115.0	74.0	14.0	26.0	5.0	61.0	0.0	33.0	50.0	16.0	9.0	k__Bacteria; p__Bacteroidetes; c__Bacteroidia; o__Bacteroidales; f__S24-7; g__; s__
189288	0.0	0.0	0.0	0.0	0.0	0.0	16.0	90.0	10.0	12.0	1.0	0.0	0.0	13.0	4.0	1.0	0.0	2.0	0.0	0.0	k__Bacteria; p__Firmicutes; c__Clostridia; o__Clostridiales; f__Lachnospiraceae; g__; s__
189053	3.0	2.0	5.0	3.0	9.0	3.0	3.0	1.0	0.0	0.0	2.0	5.0	0.0	1.0	7.0	1.0	0.0	2.0	2.0	1.0	k__Bacteria; p__Firmicutes; c__Clostridia; o__Clostridiales; f__Lachnospiraceae; g__Blautia; s__
275470	0.0	0.0	0.0	0.0	0.0	0.0	0.0	0.0	0.0	0.0	1.0	0.0	0.0	12.0	1.0	0.0	0.0	0.0	0.0	0.0	k__Bacteria; p__Firmicutes; c__Clostridia; o__Clostridiales; f__; g__; s__
303652	0.0	0.0	0.0	0.0	0.0	8.0	0.0	3.0	0.0	0.0	5.0	0.0	14.0	1.0	0.0	2.0	0.0	0.0	0.0	4.0	k__Bacteria; p__Firmicutes; c__Bacilli; o__Lactobacillales; f__Streptococcaceae; g__Streptococcus; s__
323135	12.0	12.0	6.0	12.0	13.0	3.0	7.0	4.0	4.0	4.0	0.0	3.0	2.0	0.0	4.0	1.0	0.0	0.0	2.0	3.0	k__Bacteria; p__Firmicutes; c__Clostridia; o__Clostridiales; f__Ruminococcaceae; g__Ruminococcus; s__
267739	0.0	0.0	1.0	3.0	0.0	88.0	70.0	58.0	218.0	67.0	74.0	328.0	1463.0	415.0	20.0	12.0	55.0	33.0	10.0	3.0	k__Bacteria; p__Firmicutes; c__Clostridia; o__Clostridiales; f__Ruminococcaceae; g__; s__
196004	6.0	3.0	5.0	4.0	3.0	3.0	1.0	1.0	0.0	0.0	12.0	6.0	1.0	1.0	1.0	6.0	0.0	4.0	9.0	3.0	k__Bacteria; p__Firmicutes; c__Clostridia; o__Clostridiales; f__Lachnospiraceae; g__; s__
309363	7.0	639.0	2464.0	1286.0	336.0	882.0	752.0	538.0	840.0	1989.0	863.0	2715.0	872.0	1593.0	1327.0	1174.0	305.0	729.0	182.0	571.0	k__Bacteria; p__Bacteroidetes; c__Bacteroidia; o__Bacteroidales; f__S24-7; g__; s__
197782	0.0	11.0	2.0	7.0	1.0	0.0	61.0	114.0	23.0	110.0	20.0	2.0	2.0	14.0	9.0	29.0	1.0	2.0	0.0	0.0	k__Bacteria; p__Firmicutes; c__Clostridia; o__Clostridiales; f__Ruminococcaceae; g__; s__
171079	0.0	1.0	2.0	0.0	0.0	2.0	69.0	126.0	0.0	26.0	0.0	5.0	3.0	15.0	2.0	4.0	1.0	0.0	0.0	0.0	k__Bacteria; p__Firmicutes; c__Clostridia; o__Clostridiales; f__Ruminococcaceae; g__Ruminococcus; s__
4244333	4.0	15.0	2.0	0.0	0.0	1.0	3.0	37.0	2.0	13.0	0.0	0.0	1.0	2.0	0.0	0.0	1.0	173.0	0.0	172.0	k__Bacteria; p__Bacteroidetes; c__Bacteroidia; o__Bacteroidales; f__Prevotellaceae; g__Prevotella; s__stercorea
367977	1.0	0.0	2.0	0.0	3.0	0.0	0.0	0.0	0.0	2.0	0.0	0.0	0.0	1.0	3.0	0.0	0.0	2.0	0.0	3.0	k__Bacteria; p__Bacteroidetes; c__Bacteroidia; o__Bacteroidales; f__Rikenellaceae; g__; s__
1726408	73.0	422.0	66.0	153.0	72.0	246.0	702.0	717.0	1861.0	417.0	909.0	15.0	13.0	282.0	777.0	680.0	231.0	710.0	962.0	514.0	k__Bacteria; p__Bacteroidetes; c__Bacteroidia; o__Bacteroidales; f__Porphyromonadaceae; g__Parabacteroides; s__
331697	32.0	33.0	22.0	28.0	25.0	8.0	14.0	68.0	18.0	63.0	50.0	0.0	5.0	196.0	128.0	74.0	7.0	68.0	32.0	12.0	k__Bacteria; p__Proteobacteria; c__Gammaproteobacteria; o__Enterobacteriales; f__Enterobacteriaceae; g__; s__
51677	0.0	0.0	0.0	0.0	0.0	0.0	13.0	0.0	1.0	0.0	0.0	0.0	0.0	0.0	0.0	0.0	1.0	0.0	0.0	0.0	k__Bacteria; p__Firmicutes; c__Clostridia; o__Clostridiales; f__; g__; s__
262625	0.0	2.0	0.0	0.0	0.0	0.0	7.0	0.0	0.0	0.0	47.0	0.0	1.0	13.0	2.0	12.0	6.0	7.0	0.0	5.0	k__Bacteria; p__Firmicutes; c__Clostridia; o__Clostridiales; f__; g__; s__
197890	0.0	164.0	101.0	78.0	34.0	1.0	133.0	438.0	29.0	68.0	18.0	35.0	126.0	70.0	65.0	14.0	16.0	2.0	0.0	11.0	k__Bacteria; p__Firmicutes; c__Clostridia; o__Clostridiales; f__Ruminococcaceae; g__Oscillospira; s__
204126	0.0	3.0	3.0	2.0	2.0	1.0	4.0	5.0	2.0	2.0	1.0	2.0	1.0	2.0	2.0	3.0	0.0	0.0	0.0	0.0	k__Bacteria; p__Firmicutes; c__Clostridia; o__Clostridiales; f__Ruminococcaceae; g__Oscillospira; s__
276561	0.0	0.0	1.0	0.0	0.0	9.0	7.0	4.0	13.0	2.0	7.0	34.0	117.0	20.0	4.0	3.0	7.0	3.0	2.0	0.0	k__Bacteria; p__Firmicutes; c__Clostridia; o__Clostridiales; f__Ruminococcaceae; g__; s__
187744	0.0	0.0	0.0	0.0	0.0	0.0	15.0	12.0	1.0	50.0	0.0	0.0	0.0	0.0	0.0	0.0	0.0	0.0	0.0	0.0	k__Bacteria; p__Firmicutes; c__Clostridia; o__Clostridiales; f__; g__; s__
265063	0.0	0.0	0.0	0.0	0.0	0.0	0.0	0.0	0.0	0.0	13.0	0.0	0.0	63.0	19.0	0.0	0.0	6.0	0.0	1.0	k__Bacteria; p__Firmicutes; c__Clostridia; o__Clostridiales; f__; g__; s__
535601	3063.0	173.0	12.0	93.0	2037.0	64.0	0.0	2.0	3.0	3.0	2.0	23.0	0.0	11.0	11.0	7.0	7.0	2.0	7.0	17.0	k__Bacteria; p__Firmicutes; c__Clostridia; o__Clostridiales; f__Lachnospiraceae; g__; s__
180082	25.0	13.0	14.0	13.0	32.0	7.0	19.0	13.0	7.0	1.0	14.0	22.0	3.0	37.0	16.0	3.0	35.0	7.0	16.0	5.0	k__Bacteria; p__Bacteroidetes; c__Bacteroidia; o__Bacteroidales; f__Porphyromonadaceae; g__Parabacteroides; s__
317633	0.0	0.0	0.0	0.0	0.0	0.0	16.0	4.0	0.0	8.0	0.0	0.0	1.0	2.0	0.0	0.0	0.0	0.0	0.0	0.0	k__Bacteria; p__Firmicutes; c__Clostridia; o__Clostridiales; f__Ruminococcaceae; g__Oscillospira; s__
181432	28.0	3.0	16.0	8.0	36.0	9.0	0.0	2.0	0.0	3.0	4.0	10.0	18.0	3.0	31.0	0.0	10.0	0.0	36.0	18.0	k__Bacteria; p__Bacteroidetes; c__Bacteroidia; o__Bacteroidales; f__Paraprevotellaceae; g__Paraprevotella; s__
188457	0.0	2.0	9.0	17.0	2.0	7.0	11.0	0.0	19.0	2.0	12.0	28.0	0.0	22.0	3.0	8.0	1.0	19.0	0.0	4.0	k__Bacteria; p__Firmicutes; c__Clostridia; o__Clostridiales; f__; g__; s__
191277	0.0	0.0	0.0	0.0	0.0	3.0	0.0	4.0	0.0	0.0	0.0	0.0	0.0	0.0	0.0	0.0	0.0	0.0	0.0	0.0	k__Bacteria; p__Firmicutes; c__Clostridia; o__Clostridiales; f__Lachnospiraceae; g__; s__
264734	411.0	109.0	374.0	363.0	193.0	322.0	1207.0	690.0	1547.0	3425.0	1075.0	491.0	190.0	308.0	346.0	148.0	1020.0	444.0	393.0	510.0	k__Bacteria; p__Bacteroidetes; c__Bacteroidia; o__Bacteroidales; f__S24-7; g__; s__
311961	0.0	0.0	0.0	0.0	2.0	0.0	0.0	0.0	0.0	0.0	0.0	0.0	0.0	8.0	0.0	0.0	7.0	1.0	0.0	0.0	k__Bacteria; p__Firmicutes; c__Clostridia; o__Clostridiales; f__Ruminococcaceae; g__Anaerotruncus; s__
175751	37.0	17.0	13.0	37.0	24.0	11.0	4.0	9.0	1.0	10.0	28.0	19.0	2.0	12.0	16.0	2.0	2.0	22.0	17.0	21.0	k__Bacteria; p__Firmicutes; c__Clostridia; o__Clostridiales; f__Lachnospiraceae; g__; s__
186645	0.0	11.0	4.0	3.0	0.0	0.0	21.0	2.0	0.0	31.0	0.0	2.0	1.0	2.0	2.0	1.0	1.0	0.0	0.0	0.0	k__Bacteria; p__Firmicutes; c__Clostridia; o__Clostridiales; f__; g__; s__
727220	2.0	0.0	2.0	1.0	0.0	1.0	0.0	0.0	1.0	0.0	5.0	0.0	0.0	0.0	0.0	0.0	5.0	0.0	0.0	0.0	k__Bacteria; p__Firmicutes; c__Bacilli; o__Bacillales; f__Bacillaceae; g__Anoxybacillus; s__kestanbolensis
4432234	0.0	0.0	0.0	4.0	0.0	0.0	2.0	9.0	1.0	0.0	0.0	0.0	0.0	0.0	0.0	0.0	0.0	0.0	0.0	0.0	k__Bacteria; p__Firmicutes; c__Clostridia; o__Clostridiales; f__Ruminococcaceae; g__; s__
1024529	1.0	10.0	3.0	0.0	0.0	2.0	0.0	0.0	0.0	0.0	0.0	0.0	0.0	2.0	1.0	0.0	0.0	2.0	2.0	4.0	k__Bacteria; p__Firmicutes; c__Clostridia; o__Clostridiales; f__Clostridiaceae; g__; s__
110016	0.0	0.0	0.0	0.0	0.0	0.0	0.0	0.0	0.0	0.0	7.0	27.0	2.0	19.0	0.0	28.0	0.0	41.0	0.0	0.0	k__Bacteria; p__Firmicutes; c__Clostridia; o__Clostridiales; f__; g__; s__
1109297	0.0	0.0	0.0	0.0	0.0	0.0	3.0	20.0	0.0	0.0	0.0	0.0	0.0	0.0	0.0	0.0	0.0	0.0	0.0	0.0	k__Bacteria; p__Firmicutes; c__Clostridia; o__Clostridiales; f__Lachnospiraceae; g__Dorea; s__
322839	0.0	0.0	0.0	0.0	0.0	0.0	0.0	0.0	0.0	2.0	2.0	0.0	0.0	0.0	0.0	15.0	0.0	0.0	0.0	4.0	k__Bacteria; p__Firmicutes; c__Clostridia; o__Clostridiales; f__; g__; s__
175193	0.0	0.0	1.0	1.0	0.0	0.0	0.0	0.0	0.0	0.0	10.0	0.0	46.0	21.0	6.0	7.0	2.0	3.0	1.0	6.0	k__Bacteria; p__Firmicutes; c__Clostridia; o__Clostridiales; f__; g__; s__
1076587	8.0	2.0	7.0	1.0	3.0	1.0	5.0	0.0	1.0	3.0	0.0	2.0	2.0	1.0	0.0	1.0	1.0	3.0	1.0	2.0	k__Bacteria; p__Firmicutes; c__Clostridia; o__Clostridiales; f__Lachnospiraceae; g__Dorea; s__formicigenerans
432444	0.0	10.0	4.0	0.0	2.0	2.0	0.0	0.0	0.0	0.0	0.0	5.0	17.0	10.0	5.0	18.0	0.0	0.0	0.0	1.0	k__Bacteria; p__Firmicutes; c__Clostridia; o__Clostridiales; f__; g__; s__
572889	22.0	9.0	1.0	3.0	7.0	0.0	0.0	3.0	0.0	1.0	0.0	0.0	0.0	0.0	0.0	0.0	0.0	50.0	0.0	0.0	k__Bacteria; p__Fusobacteria; c__Fusobacteriia; o__Fusobacteriales; f__Fusobacteriaceae; g__Fusobacterium; s__
340853	0.0	0.0	0.0	0.0	0.0	0.0	0.0	0.0	0.0	0.0	3.0	15.0	0.0	248.0	5.0	1.0	10.0	0.0	2.0	2.0	k__Bacteria; p__Firmicutes; c__Clostridia; o__Clostridiales; f__Lachnospiraceae; g__; s__
193509	0.0	0.0	11.0	10.0	5.0	2.0	2.0	19.0	0.0	0.0	0.0	30.0	4.0	4.0	0.0	4.0	0.0	1.0	0.0	4.0	k__Bacteria; p__Firmicutes; c__Clostridia; o__Clostridiales; f__Lachnospiraceae; g__Dorea; s__
279048	0.0	0.0	4.0	0.0	0.0	1.0	0.0	0.0	0.0	0.0	1.0	2.0	0.0	0.0	0.0	0.0	14.0	2.0	0.0	18.0	k__Bacteria; p__Cyanobacteria; c__4C0d-2; o__YS2; f__; g__; s__
993934	0.0	0.0	12.0	0.0	0.0	0.0	0.0	0.0	0.0	0.0	0.0	0.0	0.0	0.0	0.0	0.0	0.0	0.0	0.0	16.0	k__Bacteria; p__Bacteroidetes; c__Bacteroidia; o__Bacteroidales; f__Prevotellaceae; g__Prevotella; s__
198398	0.0	64.0	11.0	38.0	4.0	4.0	17.0	97.0	22.0	138.0	18.0	5.0	6.0	16.0	5.0	8.0	8.0	11.0	0.0	1.0	k__Bacteria; p__Firmicutes; c__Clostridia; o__Clostridiales; f__; g__; s__
331720	0.0	0.0	0.0	0.0	0.0	0.0	0.0	0.0	0.0	0.0	62.0	3.0	79.0	6.0	165.0	82.0	6.0	6.0	233.0	122.0	k__Bacteria; p__Bacteroidetes; c__Bacteroidia; o__Bacteroidales; f__S24-7; g__; s__
308631	0.0	13.0	2.0	2.0	5.0	2.0	0.0	2.0	2.0	2.0	3.0	0.0	1.0	0.0	15.0	5.0	1.0	15.0	0.0	2.0	k__Bacteria; p__Firmicutes; c__Clostridia; o__Clostridiales; f__Ruminococcaceae; g__; s__
271689	0.0	0.0	0.0	1.0	0.0	1.0	6.0	0.0	1.0	14.0	2.0	1.0	0.0	1.0	1.0	0.0	0.0	1.0	0.0	0.0	k__Bacteria; p__Firmicutes; c__Clostridia; o__Clostridiales; f__Ruminococcaceae; g__Oscillospira; s__
296165	7.0	1.0	0.0	1.0	1.0	1.0	0.0	0.0	0.0	0.0	0.0	0.0	0.0	0.0	0.0	0.0	0.0	0.0	1.0	2.0	k__Bacteria; p__Firmicutes; c__Clostridia; o__Clostridiales; f__; g__; s__
335408	0.0	0.0	0.0	0.0	0.0	0.0	0.0	0.0	0.0	0.0	1.0	11.0	23.0	14.0	10.0	19.0	4.0	1.0	0.0	5.0	k__Bacteria; p__Firmicutes; c__Clostridia; o__Clostridiales; f__Ruminococcaceae; g__; s__
4336943	3.0	373.0	205.0	196.0	88.0	541.0	199.0	278.0	619.0	117.0	639.0	572.0	770.0	837.0	781.0	1216.0	586.0	1129.0	138.0	511.0	k__Bacteria; p__Bacteroidetes; c__Bacteroidia; o__Bacteroidales; f__Rikenellaceae; g__; s__
4393565	0.0	1.0	1.0	4.0	0.0	0.0	0.0	0.0	2.0	0.0	6.0	0.0	1.0	24.0	2.0	0.0	1.0	0.0	10.0	0.0	k__Bacteria; p__Firmicutes; c__Clostridia; o__Clostridiales; f__; g__; s__
606927	0.0	0.0	0.0	0.0	0.0	0.0	0.0	0.0	0.0	0.0	0.0	0.0	0.0	2.0	0.0	0.0	0.0	0.0	145.0	0.0	k__Bacteria; p__Firmicutes; c__Clostridia; o__Clostridiales; f__Clostridiaceae; g__Clostridium; s__difficile
368117	2.0	6.0	5.0	2.0	4.0	0.0	0.0	0.0	0.0	2.0	0.0	0.0	0.0	1.0	1.0	2.0	2.0	0.0	0.0	1.0	k__Bacteria; p__Firmicutes; c__Clostridia; o__Clostridiales; f__; g__; s__
261177	2.0	2543.0	773.0	1401.0	222.0	882.0	636.0	433.0	495.0	813.0	1707.0	1107.0	1854.0	1317.0	743.0	2189.0	1692.0	2167.0	338.0	1776.0	k__Bacteria; p__Bacteroidetes; c__Bacteroidia; o__Bacteroidales; f__S24-7; g__; s__
192222	0.0	0.0	0.0	0.0	0.0	0.0	0.0	0.0	1.0	0.0	67.0	2243.0	656.0	932.0	342.0	1283.0	55.0	114.0	14.0	176.0	k__Bacteria; p__Bacteroidetes; c__Bacteroidia; o__Bacteroidales; f__Prevotellaceae; g__; s__
3998912	0.0	255.0	1065.0	289.0	458.0	306.0	281.0	0.0	22.0	0.0	872.0	1241.0	3631.0	1682.0	1245.0	527.0	355.0	707.0	1.0	1082.0	k__Bacteria; p__Firmicutes; c__Clostridia; o__Clostridiales; f__; g__; s__
4405128	0.0	0.0	3.0	7.0	1.0	0.0	5.0	1.0	0.0	0.0	2.0	0.0	1.0	6.0	11.0	0.0	0.0	2.0	0.0	0.0	k__Bacteria; p__Cyanobacteria; c__4C0d-2; o__YS2; f__; g__; s__
186640	1.0	8.0	3.0	4.0	2.0	0.0	2.0	2.0	2.0	0.0	2.0	1.0	6.0	2.0	2.0	2.0	1.0	1.0	5.0	3.0	k__Bacteria; p__Firmicutes; c__Clostridia; o__Clostridiales; f__Ruminococcaceae; g__; s__
4318671	2.0	28.0	2.0	57.0	11.0	17.0	1.0	0.0	3.0	1.0	5.0	0.0	0.0	15.0	0.0	4.0	2.0	10.0	1.0	3.0	k__Bacteria; p__Firmicutes; c__Clostridia; o__Clostridiales; f__Veillonellaceae; g__Veillonella; s__dispar
4355739	0.0	0.0	0.0	0.0	0.0	0.0	0.0	0.0	0.0	0.0	11.0	57.0	153.0	21.0	61.0	0.0	1.0	2.0	0.0	2.0	k__Bacteria; p__Firmicutes; c__Clostridia; o__Clostridiales; f__; g__; s__
271602	0.0	76.0	20.0	62.0	13.0	7.0	1.0	1.0	62.0	1.0	13.0	77.0	60.0	53.0	132.0	32.0	19.0	8.0	0.0	52.0	k__Bacteria; p__Firmicutes; c__Clostridia; o__Clostridiales; f__; g__; s__
4425368	1.0	0.0	0.0	0.0	122.0	0.0	22.0	0.0	0.0	0.0	0.0	0.0	0.0	0.0	0.0	0.0	0.0	0.0	1.0	0.0	k__Bacteria; p__Firmicutes; c__Clostridia; o__Clostridiales; f__Veillonellaceae; g__Megasphaera; s__
276762	0.0	377.0	1328.0	817.0	393.0	59.0	80.0	0.0	190.0	2.0	987.0	190.0	43.0	463.0	339.0	427.0	375.0	693.0	0.0	234.0	k__Bacteria; p__Firmicutes; c__Clostridia; o__Clostridiales; f__; g__; s__
262416	0.0	153.0	141.0	96.0	27.0	0.0	3.0	0.0	0.0	0.0	15.0	25.0	89.0	19.0	92.0	19.0	0.0	0.0	0.0	0.0	k__Bacteria; p__Firmicutes; c__Clostridia; o__Clostridiales; f__; g__; s__
2986828	14.0	11.0	32.0	2.0	2.0	1.0	2.0	5.0	0.0	3.0	3.0	2.0	3.0	18.0	1.0	0.0	26.0	1.0	0.0	2.0	k__Bacteria; p__Firmicutes; c__Clostridia; o__Clostridiales; f__Lachnospiraceae; g__; s__
1144463	0.0	0.0	0.0	0.0	0.0	0.0	0.0	0.0	0.0	0.0	0.0	0.0	0.0	0.0	21.0	0.0	2.0	0.0	0.0	0.0	k__Bacteria; p__Firmicutes; c__Clostridia; o__Clostridiales; f__Veillonellaceae; g__Veillonella; s__
197331	0.0	344.0	216.0	75.0	48.0	2.0	128.0	295.0	45.0	62.0	8.0	13.0	59.0	61.0	36.0	18.0	2.0	4.0	1.0	1.0	k__Bacteria; p__Firmicutes; c__Clostridia; o__Clostridiales; f__; g__; s__
194340	0.0	54.0	0.0	0.0	0.0	2.0	229.0	0.0	0.0	4.0	2.0	0.0	0.0	1.0	0.0	5.0	0.0	0.0	0.0	2.0	k__Bacteria; p__Firmicutes; c__Clostridia; o__Clostridiales; f__; g__; s__
196428	19.0	75.0	29.0	40.0	56.0	10.0	13.0	0.0	2.0	3.0	2.0	11.0	2.0	2.0	26.0	11.0	2.0	7.0	14.0	2.0	k__Bacteria; p__Firmicutes; c__Clostridia; o__Clostridiales; f__Ruminococcaceae; g__; s__
4296496	0.0	117.0	24.0	55.0	10.0	0.0	0.0	0.0	0.0	0.0	23.0	13.0	7.0	133.0	42.0	23.0	3.0	0.0	0.0	7.0	k__Bacteria; p__Firmicutes; c__Clostridia; o__Clostridiales; f__; g__; s__
314095	33.0	62.0	12.0	61.0	30.0	18.0	28.0	21.0	13.0	12.0	13.0	40.0	9.0	8.0	39.0	27.0	34.0	113.0	76.0	22.0	k__Bacteria; p__Firmicutes; c__Clostridia; o__Clostridiales; f__Lachnospiraceae; g__Lachnospira; s__
185824	0.0	1.0	0.0	1.0	0.0	0.0	8.0	4.0	8.0	0.0	0.0	0.0	0.0	5.0	7.0	0.0	1.0	0.0	0.0	0.0	k__Bacteria; p__Firmicutes; c__Clostridia; o__Clostridiales; f__Lachnospiraceae; g__; s__
199640	39.0	10.0	26.0	9.0	21.0	2.0	7.0	1.0	0.0	9.0	9.0	0.0	6.0	2.0	0.0	3.0	0.0	5.0	4.0	0.0	k__Bacteria; p__Firmicutes; c__Clostridia; o__Clostridiales; f__Ruminococcaceae; g__Ruminococcus; s__
577377	1.0	2.0	0.0	0.0	0.0	0.0	0.0	0.0	0.0	0.0	74.0	0.0	56.0	0.0	12.0	0.0	0.0	1.0	0.0	0.0	k__Bacteria; p__Bacteroidetes; c__Bacteroidia; o__Bacteroidales; f__Bacteroidaceae; g__Bacteroides; s__
634449	2.0	13.0	13.0	8.0	6.0	9.0	6.0	9.0	10.0	3.0	15.0	34.0	41.0	32.0	24.0	33.0	2.0	11.0	1.0	12.0	k__Bacteria; p__Firmicutes; c__Clostridia; o__Clostridiales; f__Lachnospiraceae; g__; s__
259120	0.0	0.0	0.0	0.0	0.0	0.0	3.0	2.0	1.0	5.0	1.0	0.0	2.0	2.0	0.0	0.0	0.0	0.0	0.0	1.0	k__Bacteria; p__Firmicutes; c__Clostridia; o__Clostridiales; f__Ruminococcaceae; g__; s__
277215	0.0	0.0	0.0	0.0	0.0	0.0	6.0	7.0	0.0	10.0	1.0	0.0	8.0	0.0	0.0	0.0	0.0	0.0	0.0	0.0	k__Bacteria; p__Firmicutes; c__Clostridia; o__Clostridiales; f__Ruminococcaceae; g__; s__
259912	0.0	0.0	0.0	0.0	0.0	0.0	2.0	292.0	15.0	22.0	3.0	0.0	0.0	0.0	0.0	0.0	0.0	0.0	0.0	0.0	k__Bacteria; p__Firmicutes; c__Clostridia; o__Clostridiales; f__Lachnospiraceae; g__; s__
312269	0.0	6.0	3.0	17.0	2.0	0.0	45.0	171.0	8.0	41.0	14.0	0.0	2.0	5.0	3.0	11.0	6.0	4.0	0.0	2.0	k__Bacteria; p__Firmicutes; c__Clostridia; o__Clostridiales; f__Ruminococcaceae; g__Oscillospira; s__
176167	1.0	0.0	1.0	0.0	0.0	0.0	1.0	0.0	0.0	1.0	0.0	1.0	0.0	0.0	1.0	0.0	1.0	1.0	2.0	3.0	k__Bacteria; p__Firmicutes; c__Clostridia; o__Clostridiales; f__Ruminococcaceae; g__Ruminococcus; s__
339886	0.0	34.0	29.0	15.0	10.0	0.0	9.0	4.0	1.0	7.0	8.0	0.0	6.0	15.0	3.0	8.0	2.0	1.0	0.0	2.0	k__Bacteria; p__Firmicutes; c__Clostridia; o__Clostridiales; f__; g__; s__
1845355	0.0	2.0	4.0	0.0	0.0	0.0	1.0	3.0	2.0	5.0	3.0	0.0	0.0	5.0	0.0	4.0	0.0	0.0	0.0	0.0	k__Bacteria; p__Firmicutes; c__Clostridia; o__Clostridiales; f__Ruminococcaceae; g__Oscillospira; s__
319909	0.0	1.0	2.0	0.0	0.0	0.0	2.0	2.0	0.0	0.0	5.0	0.0	5.0	5.0	1.0	1.0	0.0	1.0	0.0	0.0	k__Bacteria; p__Firmicutes; c__Clostridia; o__Clostridiales; f__; g__; s__
1906483	68.0	95.0	68.0	40.0	283.0	21.0	15.0	33.0	16.0	11.0	28.0	73.0	0.0	69.0	113.0	50.0	32.0	66.0	119.0	14.0	k__Bacteria; p__Bacteroidetes; c__Bacteroidia; o__Bacteroidales; f__Bacteroidaceae; g__Bacteroides; s__
295075	0.0	0.0	0.0	5.0	0.0	0.0	0.0	0.0	0.0	0.0	0.0	82.0	2.0	0.0	0.0	0.0	6.0	0.0	0.0	0.0	k__Bacteria; p__Firmicutes; c__Clostridia; o__Clostridiales; f__Lachnospiraceae; g__Ruminococcus; s__gnavus
263155	0.0	0.0	0.0	0.0	0.0	0.0	0.0	0.0	0.0	0.0	184.0	0.0	0.0	0.0	0.0	0.0	0.0	0.0	0.0	0.0	k__Bacteria; p__Firmicutes; c__Clostridia; o__Clostridiales; f__; g__; s__
336810	0.0	4.0	21.0	29.0	2.0	11.0	196.0	133.0	63.0	315.0	109.0	2.0	148.0	58.0	21.0	28.0	22.0	16.0	2.0	17.0	k__Bacteria; p__Firmicutes; c__Clostridia; o__Clostridiales; f__Ruminococcaceae; g__Oscillospira; s__
269070	0.0	1.0	0.0	0.0	0.0	0.0	2.0	0.0	0.0	8.0	2.0	0.0	0.0	0.0	0.0	0.0	0.0	0.0	0.0	0.0	k__Bacteria; p__Firmicutes; c__Clostridia; o__Clostridiales; f__Ruminococcaceae; g__; s__
659831	0.0	60.0	40.0	15.0	7.0	0.0	23.0	2.0	0.0	0.0	7.0	0.0	0.0	9.0	0.0	0.0	4.0	18.0	0.0	0.0	k__Bacteria; p__Firmicutes; c__Clostridia; o__Clostridiales; f__; g__; s__
183579	7.0	0.0	0.0	1.0	1.0	0.0	0.0	0.0	0.0	0.0	0.0	3.0	9.0	0.0	2.0	0.0	0.0	0.0	0.0	0.0	k__Bacteria; p__Bacteroidetes; c__Bacteroidia; o__Bacteroidales; f__Bacteroidaceae; g__Bacteroides; s__
798581	1.0	1.0	2.0	0.0	1.0	1.0	0.0	0.0	0.0	1.0	2.0	0.0	5.0	0.0	3.0	0.0	0.0	5.0	0.0	1.0	k__Bacteria; p__Firmicutes; c__Clostridia; o__Clostridiales; f__Ruminococcaceae; g__Ruminococcus; s__bromii
359750	2.0	1.0	0.0	0.0	0.0	0.0	0.0	0.0	0.0	1.0	0.0	8.0	0.0	3.0	0.0	0.0	6.0	1.0	2.0	0.0	k__Bacteria; p__Firmicutes; c__Clostridia; o__Clostridiales; f__Clostridiaceae; g__; s__
272341	0.0	58.0	29.0	6.0	2.0	1.0	116.0	4.0	23.0	96.0	38.0	15.0	103.0	70.0	96.0	16.0	30.0	17.0	4.0	20.0	k__Bacteria; p__Firmicutes; c__Clostridia; o__Clostridiales; f__; g__; s__
265011	0.0	0.0	1.0	0.0	0.0	0.0	25.0	8.0	4.0	64.0	2.0	0.0	0.0	0.0	0.0	0.0	0.0	0.0	2.0	0.0	k__Bacteria; p__Firmicutes; c__Clostridia; o__Clostridiales; f__Lachnospiraceae; g__; s__
392918	1.0	8.0	37.0	72.0	3.0	35.0	156.0	17.0	137.0	3.0	55.0	1.0	33.0	77.0	105.0	7.0	5.0	12.0	0.0	3.0	k__Bacteria; p__Firmicutes; c__Clostridia; o__Clostridiales; f__Ruminococcaceae; g__; s__
577710	2.0	0.0	0.0	0.0	0.0	0.0	0.0	0.0	0.0	3.0	2.0	1.0	0.0	0.0	0.0	3.0	2.0	0.0	0.0	0.0	k__Bacteria; p__Firmicutes; c__Clostridia; o__Clostridiales; f__Lachnospiraceae; g__Blautia; s__producta
318370	0.0	11.0	5.0	54.0	0.0	0.0	40.0	67.0	20.0	18.0	18.0	0.0	53.0	19.0	14.0	7.0	5.0	0.0	0.0	5.0	k__Bacteria; p__Firmicutes; c__Clostridia; o__Clostridiales; f__Ruminococcaceae; g__; s__
367535	8.0	0.0	2.0	0.0	0.0	0.0	0.0	0.0	0.0	2.0	2.0	0.0	0.0	3.0	0.0	0.0	0.0	0.0	0.0	0.0	k__Bacteria; p__Firmicutes; c__Clostridia; o__Clostridiales; f__Lachnospiraceae; g__Dorea; s__
163997	0.0	11.0	5.0	32.0	2.0	2.0	29.0	10.0	0.0	21.0	2.0	8.0	4.0	13.0	2.0	10.0	7.0	0.0	0.0	6.0	k__Bacteria; p__Firmicutes; c__Clostridia; o__Clostridiales; f__; g__; s__
297529	1589.0	6.0	5.0	1.0	1367.0	3.0	0.0	0.0	2.0	0.0	6.0	0.0	0.0	0.0	1.0	2.0	0.0	0.0	2.0	2.0	k__Bacteria; p__Firmicutes; c__Clostridia; o__Clostridiales; f__Lachnospiraceae; g__Blautia; s__producta
4484010	0.0	0.0	5.0	0.0	0.0	0.0	0.0	0.0	0.0	0.0	0.0	0.0	0.0	0.0	0.0	0.0	0.0	0.0	0.0	7.0	k__Bacteria; p__Bacteroidetes; c__Bacteroidia; o__Bacteroidales; f__S24-7; g__; s__
315846	0.0	0.0	1.0	0.0	0.0	0.0	4.0	0.0	0.0	2.0	0.0	0.0	0.0	2.0	0.0	0.0	0.0	0.0	0.0	0.0	k__Bacteria; p__Bacteroidetes; c__Bacteroidia; o__Bacteroidales; f__Barnesiellaceae; g__; s__
4476780	3.0	1.0	2.0	2.0	3.0	2.0	1.0	2.0	0.0	1.0	1.0	0.0	1.0	1.0	2.0	0.0	1.0	0.0	2.0	2.0	k__Bacteria; p__Bacteroidetes; c__Bacteroidia; o__Bacteroidales; f__Rikenellaceae; g__; s__
178370	0.0	0.0	0.0	0.0	0.0	0.0	3.0	0.0	0.0	4.0	0.0	0.0	0.0	0.0	0.0	0.0	0.0	0.0	0.0	0.0	k__Bacteria; p__Firmicutes; c__Clostridia; o__Clostridiales; f__Clostridiaceae; g__Clostridium; s__
185989	1.0	0.0	0.0	0.0	0.0	0.0	0.0	0.0	0.0	0.0	151.0	1.0	8.0	25.0	35.0	1.0	19.0	0.0	0.0	0.0	k__Bacteria; p__Firmicutes; c__Clostridia; o__Clostridiales; f__; g__; s__
215097	1.0	2.0	5.0	1.0	0.0	5.0	0.0	2.0	5.0	2.0	0.0	0.0	0.0	2.0	11.0	2.0	0.0	0.0	5.0	0.0	k__Bacteria; p__Proteobacteria; c__Betaproteobacteria; o__Burkholderiales; f__Alcaligenaceae; g__Sutterella; s__
164071	1.0	129.0	300.0	179.0	66.0	3.0	287.0	1939.0	148.0	261.0	155.0	12.0	404.0	193.0	135.0	174.0	15.0	54.0	4.0	42.0	k__Bacteria; p__Firmicutes; c__Clostridia; o__Clostridiales; f__Lachnospiraceae; g__; s__
338992	15.0	17.0	12.0	22.0	3.0	5.0	4.0	5.0	1.0	2.0	3.0	0.0	0.0	8.0	3.0	1.0	1.0	6.0	2.0	9.0	k__Bacteria; p__Firmicutes; c__Clostridia; o__Clostridiales; f__Lachnospiraceae; g__; s__
168289	21.0	10.0	4.0	23.0	7.0	0.0	3.0	2.0	0.0	7.0	2.0	3.0	0.0	1.0	1.0	0.0	1.0	1.0	0.0	3.0	k__Bacteria; p__Firmicutes; c__Clostridia; o__Clostridiales; f__; g__; s__
362009	10.0	2.0	1.0	0.0	0.0	0.0	0.0	0.0	0.0	0.0	0.0	0.0	0.0	2.0	0.0	4.0	3.0	2.0	0.0	0.0	k__Bacteria; p__Firmicutes; c__Clostridia; o__Clostridiales; f__Lachnospiraceae; g__Blautia; s__
332317	214.0	69.0	59.0	87.0	84.0	37.0	12.0	30.0	67.0	34.0	150.0	42.0	99.0	35.0	40.0	31.0	26.0	29.0	59.0	24.0	k__Bacteria; p__Bacteroidetes; c__Bacteroidia; o__Bacteroidales; f__Bacteroidaceae; g__Bacteroides; s__
339599	128.0	93.0	7.0	106.0	15.0	10.0	17.0	4.0	0.0	21.0	44.0	14.0	8.0	84.0	45.0	4.0	62.0	44.0	17.0	5.0	k__Bacteria; p__Bacteroidetes; c__Bacteroidia; o__Bacteroidales; f__Bacteroidaceae; g__Bacteroides; s__fragilis
275218	0.0	0.0	0.0	0.0	0.0	0.0	7.0	5.0	2.0	8.0	0.0	0.0	0.0	1.0	0.0	0.0	2.0	0.0	0.0	0.0	k__Bacteria; p__Firmicutes; c__Clostridia; o__Clostridiales; f__Ruminococcaceae; g__; s__
1132942	7.0	1.0	0.0	2.0	0.0	0.0	0.0	0.0	12.0	0.0	6.0	0.0	0.0	0.0	1.0	0.0	0.0	0.0	2.0	0.0	k__Bacteria; p__Firmicutes; c__Clostridia; o__Clostridiales; f__Ruminococcaceae; g__Butyricicoccus; s__pullicaecorum
49406	0.0	0.0	0.0	0.0	0.0	0.0	0.0	0.0	0.0	0.0	0.0	48.0	0.0	0.0	0.0	0.0	0.0	0.0	0.0	0.0	k__Bacteria; p__Firmicutes; c__Clostridia; o__Clostridiales; f__; g__; s__
180606	0.0	3.0	0.0	25.0	31.0	0.0	2.0	0.0	0.0	26.0	0.0	27.0	0.0	0.0	2.0	2.0	0.0	0.0	2.0	0.0	k__Bacteria; p__Bacteroidetes; c__Bacteroidia; o__Bacteroidales; f__Bacteroidaceae; g__Bacteroides; s__ovatus
322505	0.0	1.0	3.0	2.0	1.0	2.0	0.0	1.0	0.0	0.0	1.0	1.0	0.0	1.0	1.0	1.0	0.0	0.0	1.0	2.0	k__Bacteria; p__Firmicutes; c__Clostridia; o__Clostridiales; f__Lachnospiraceae; g__; s__
4364405	0.0	1.0	10.0	0.0	12.0	4.0	2.0	0.0	2.0	2.0	0.0	1.0	0.0	1.0	2.0	0.0	0.0	1.0	0.0	0.0	k__Bacteria; p__Firmicutes; c__Clostridia; o__Clostridiales; f__Ruminococcaceae; g__; s__
4456702	1.0	2.0	5.0	28.0	4.0	2.0	9.0	26.0	1.0	1.0	1.0	15.0	8.0	32.0	10.0	22.0	0.0	3.0	0.0	0.0	k__Bacteria; p__Firmicutes; c__Clostridia; o__Clostridiales; f__Ruminococcaceae; g__Ruminococcus; s__
332651	0.0	0.0	0.0	0.0	0.0	0.0	0.0	0.0	0.0	0.0	0.0	12.0	0.0	5.0	9.0	0.0	1.0	0.0	0.0	0.0	k__Bacteria; p__Firmicutes; c__Clostridia; o__Clostridiales; f__; g__; s__
145765	69.0	51.0	42.0	60.0	33.0	10.0	18.0	25.0	17.0	7.0	21.0	10.0	10.0	48.0	17.0	11.0	7.0	12.0	12.0	26.0	k__Bacteria; p__Firmicutes; c__Clostridia; o__Clostridiales; f__Lachnospiraceae; g__Roseburia; s__faecis
4406684	133.0	131.0	338.0	200.0	3.0	2.0	56.0	180.0	56.0	554.0	134.0	5.0	160.0	238.0	268.0	34.0	201.0	4.0	111.0	240.0	k__Bacteria; p__Bacteroidetes; c__Bacteroidia; o__Bacteroidales; f__Prevotellaceae; g__Prevotella; s__copri
233435	0.0	35.0	16.0	32.0	3.0	10.0	56.0	111.0	272.0	83.0	289.0	7.0	34.0	39.0	26.0	178.0	259.0	121.0	41.0	33.0	k__Bacteria; p__Bacteroidetes; c__Bacteroidia; o__Bacteroidales; f__S24-7; g__; s__
177484	0.0	1.0	0.0	0.0	2.0	0.0	2.0	2.0	2.0	2.0	2.0	1.0	0.0	0.0	0.0	0.0	0.0	0.0	76.0	0.0	k__Bacteria; p__Firmicutes; c__Clostridia; o__Clostridiales; f__Veillonellaceae; g__; s__
266478	0.0	116.0	107.0	191.0	46.0	9.0	29.0	0.0	0.0	0.0	105.0	16.0	315.0	137.0	58.0	191.0	8.0	57.0	0.0	122.0	k__Bacteria; p__Tenericutes; c__Mollicutes; o__RF39; f__; g__; s__
180731	6.0	19.0	5.0	9.0	4.0	14.0	43.0	32.0	96.0	21.0	51.0	0.0	0.0	17.0	41.0	33.0	15.0	31.0	62.0	31.0	k__Bacteria; p__Bacteroidetes; c__Bacteroidia; o__Bacteroidales; f__Porphyromonadaceae; g__Parabacteroides; s__
4448052	0.0	0.0	0.0	0.0	0.0	0.0	7.0	3.0	5.0	27.0	3.0	1.0	1.0	4.0	1.0	0.0	0.0	0.0	1.0	1.0	k__Bacteria; p__Firmicutes; c__Clostridia; o__Clostridiales; f__Ruminococcaceae; g__Oscillospira; s__
266726	0.0	332.0	308.0	45.0	71.0	1.0	0.0	1.0	6.0	202.0	54.0	57.0	40.0	313.0	54.0	3.0	17.0	4.0	0.0	127.0	k__Bacteria; p__Firmicutes; c__Clostridia; o__Clostridiales; f__Lachnospiraceae; g__Coprococcus; s__
211234	0.0	0.0	0.0	0.0	0.0	0.0	0.0	0.0	0.0	0.0	7.0	1.0	0.0	14.0	17.0	0.0	1.0	0.0	0.0	11.0	k__Bacteria; p__Firmicutes; c__Clostridia; o__Clostridiales; f__; g__; s__
186406	0.0	4.0	2.0	0.0	0.0	0.0	0.0	53.0	0.0	0.0	0.0	0.0	0.0	0.0	0.0	0.0	1.0	0.0	0.0	0.0	k__Bacteria; p__Firmicutes; c__Clostridia; o__Clostridiales; f__Lachnospiraceae; g__Ruminococcus; s__gnavus
4095596	2.0	3.0	1.0	1.0	4.0	2.0	3.0	1.0	1.0	0.0	1.0	1.0	2.0	0.0	0.0	1.0	0.0	2.0	0.0	2.0	k__Bacteria; p__Proteobacteria; c__Betaproteobacteria; o__Burkholderiales; f__Alcaligenaceae; g__Sutterella; s__
