# Supplementary material for: Vitamin D Modified DSS-Induced Colitis in Mice via STING Signaling Pathway
Source: Biology (Basel). 2025 Jun 18;14(6):715. doi: 10.3390/biology14060715 (PMC12190092; doi:10.3390/biology14060715)
Supplement: Supplementary file 1 [file biology-14-00715-s001.zip › Supplementary Materials S1: 16s-report of gut microbiota/01_pick_otu/gg_13-8table100k.txt]

# Constructed from biom file
#OTU ID	A1	A2	A3	A4	A5	B1	B2	B3	B4	B5	C1	C2	C3	C4	C5	D1	D2	D3	D4	D5
2897325	1	7	16	9	6	8	24	218	8	11	7	6	21	81	40	113	88	10	0	9
194353	8	3	2	12	7	2	2	5	2	1	1	3	2	2	1	2	0	0	2	1
4122606	2	1	75	4	72	1	0	0	0	0	0	0	0	0	0	0	0	1	0	0
264325	0	535	243	439	78	145	269	399	628	251	399	1050	1011	1160	1163	598	704	433	1197	571
344527	0	7	1	27	0	2	41	41	25	54	5	17	15	30	9	3	8	9	0	0
177353	0	2	2	2	4	6	189	78	5	22	0	0	0	0	0	0	0	0	0	0
365536	0	2	0	2	0	2	0	1	0	2	0	0	0	0	0	0	0	0	0	0
269418	0	20	12	13	2	0	132	142	23	83	33	6	15	70	5	74	1	0	0	3
196746	0	0	2	2	0	0	9	1	2	3	2	1	0	3	0	0	1	2	0	0
261365	0	0	0	0	0	0	6	0	0	5	0	2	0	0	3	0	0	2	0	0
181419	0	0	1	0	0	0	6	35	9	23	1	0	0	1	0	0	0	0	0	0
509416	7	11	6	12	22	8	7	6	6	2	2	1	0	0	5	2	0	1	8	8
164308	0	0	0	12	0	0	0	0	0	0	13	0	4	3	0	1	0	0	0	0
194532	10	12	3	2	18	5	2	5	1	0	0	2	0	9	1	1	5	2	0	0
185550	108	258	82	70	172	95	1697	1107	1464	1731	1175	476	546	468	174	713	1393	830	145	535
171396	0	0	0	1	0	0	67	0	0	0	0	27	0	7	1	87	0	0	0	0
1105958	0	83	87	234	29	2	33	14	3	5	40	3	66	126	10	13	22	9	1	4
2368865	0	2	1	1	0	0	5	0	4	0	0	0	2	0	0	0	2	0	0	0
234054	3	1	0	0	8	6	2	0	1	0	2	2	0	9	1	0	0	0	0	1
369843	0	10	2	0	7	5	0	1	0	2	0	1	1	3	7	3	0	3	0	1
546557	2	0	0	0	0	0	0	0	0	0	0	0	0	0	9	0	9	0	0	1
258725	0	18	6	34	0	8	71	358	22	164	19	9	0	20	2	6	0	5	0	0
105109	0	76	2	83	2	3	0	0	60	0	60	283	893	284	131	33	38	58	0	130
262173	0	6	19	7	12	0	26	20	2	87	0	0	1	8	0	3	2	0	0	0
4376828	127	70	213	113	131	407	208	281	2563	425	937	367	50	123	2	79	2204	723	191	305
705337	0	2	0	0	0	0	0	0	0	0	259	0	0	0	0	9	0	174	97	137
192712	23	59	120	112	65	121	86	21	91	81	1308	186	405	265	250	199	265	960	503	667
356404	0	12	0	0	0	0	15	16	10	42	0	0	3	3	0	0	0	0	0	0
149335	23	0	0	0	0	0	0	0	2	0	0	0	0	0	0	0	0	0	12	5
196491	0	0	0	0	0	0	53	298	0	10	0	0	4	0	0	0	0	0	0	0
192347	65	25	8	3	10	2	8	19	3	24	10	12	12	19	16	0	1	9	0	17
193279	0	12	14	27	6	0	1	0	2	4	1	0	0	0	0	0	0	0	0	1
359563	0	2	1	0	2	2	4	0	0	3	0	0	0	1	0	0	0	7	0	2
192494	3	1983	1946	3136	651	189	97	95	22	60	65	98	97	57	42	130	106	72	7	46
182033	2	7	10	5	1	7	64	108	28	104	20	10	1	10	10	22	0	5	3	5
1106254	5	3	5	0	0	0	3	5	1	0	0	0	0	0	0	0	0	0	0	2
727945	0	1	2	2	1	0	0	0	0	0	0	0	7	2	1	1	0	0	0	0
263390	0	0	2	18	1	15	319	2761	0	596	96	1	394	46	14	17	39	39	1	40
564914	22	22	2	7	2	2	3	2	2	5	1	2	0	2	6	7	2	4	4	0
185588	2	0	3	0	2	0	0	0	0	2	0	3	0	0	2	0	0	0	0	1
174854	0	0	0	0	0	0	10	0	0	0	0	10	11	1	1	21	0	0	0	0
351067	0	163	88	142	22	16	0	0	0	0	1	151	41	59	112	14	22	1	1	68
755474	1	1	2	0	0	0	0	0	0	0	0	0	0	4	0	0	2	0	1	5
196815	0	3	4	9	2	2	70	91	34	195	17	15	5	41	10	7	3	0	0	5
4451906	1	0	1	2	3	0	0	0	0	1	0	0	0	0	0	0	0	0	0	2
263337	0	9	7	12	1	18	141	28	67	178	18	10	6	16	9	5	3	10	3	7
825808	0	36	4	6	71	14	15	3	8	2	7	3	1	1	0	1	1	5	3	1
953855	64	87	55	77	88	120	133	145	201	73	159	278	619	110	305	98	163	154	7	216
149131	6	3	2	3	9	1	3	1	1	2	5	2	2	0	2	1	0	4	0	2
307154	18	1	1	1	0	1	54	12	63	33	17	0	7	166	95	36	81	0	2	79
270866	4	58	16	17	12	5	9	25	17	16	12	19	24	44	21	13	8	10	1	4
550814	0	0	1	1	4	0	1	0	0	2	0	5	1	1	4	2	0	2	0	1
176582	0	0	0	0	0	0	4	13	7	1	0	0	0	0	0	0	0	0	0	0
269716	0	2	48	2	2	0	3199	40	0	966	360	23	0	673	556	3	0	226	0	0
665703	0	11	47	70	18	31	11	16	28	10	6	219	78	97	524	52	103	39	2	73
264657	21	876	748	550	197	233	613	406	627	556	283	404	197	520	270	304	300	468	61	872
176139	0	262	143	7	30	1	87	6	34	10	24	1	3	12	11	4	21	5	0	0
292643	0	289	409	274	126	67	27	19	70	16	63	170	92	128	158	99	91	58	13	61
186851	0	3	0	0	5	0	1	2	0	1	0	3	1	0	0	0	1	0	2	1
187207	34	15	26	47	86	10	19	7	2	12	9	20	5	4	19	8	17	7	21	12
189190	0	1	0	0	0	0	19	0	0	21	0	0	0	0	0	0	0	0	0	0
327284	0	25	1	27	1	10	96	392	105	376	44	1	1	20	9	7	2	2	2	0
141350	8	0	0	5	2	1	9	16	6	2	1	0	0	0	2	6	34	2	80	3
190518	0	2	3	4	1	0	0	0	1	2	0	3	1	0	9	1	1	2	0	2
962249	8	45	6	221	6	83	1	1	2	2	9	2	0	29	0	7	5	34	6	15
258375	1	4	0	0	19	0	14	0	1	0	0	0	0	0	0	0	12	0	9	0
364926	73	58	55	247	173	57	36	97	14	25	57	71	144	77	333	30	121	154	48	19
4471135	0	0	2	2	0	3	76	99	7	105	16	0	3	6	0	0	2	2	0	0
330279	0	0	0	0	0	0	7	3	2	16	0	0	0	0	0	0	0	0	0	0
191583	0	0	0	4	0	0	0	0	0	0	0	33	1	0	0	0	0	0	0	0
199403	0	0	0	1	0	0	3	2	12	21	1	2	1	0	0	0	1	1	1	0
258626	0	10	21	8	4	0	14	93	2	16	12	2	37	9	9	15	0	4	1	3
339031	0	45	5	13	1	4	22	42	19	37	8	4	2	18	6	4	0	2	0	0
262944	0	21	0	10	1	3	16	22	6	22	1	2	2	39	6	4	2	0	0	0
273967	0	40	30	4	11	2	20	23	2	7	14	10	5	1	12	8	0	6	1	16
842193	2	4	0	1	0	2	1	0	2	0	0	0	7	3	6	2	5	2	0	0
180465	0	5	2	2	0	0	8	0	1	1	2	0	0	0	0	0	0	0	0	0
192182	5	2	15	13	7	1	0	2	1	0	0	0	0	3	14	0	3	2	1	0
163857	0	0	0	0	0	0	14	0	8	0	0	0	0	0	0	0	1	0	0	35
186968	0	6	7	3	6	0	0	0	0	0	0	0	0	0	2	0	1	1	0	0
1751298	11	4	7	3	9	2	3	3	2	0	28	11	12	14	0	3	6	1	10	9
509452	0	2	3	218	5	2942	7239	1123	3828	1869	499	0	0	0	0	3	24	245	744	5285
1521321	10	2	0	9	2	0	0	0	0	2	0	1	2	0	0	0	1	0	0	1
196713	49	53	22	40	34	24	12	26	9	9	8	9	12	22	10	0	16	12	18	23
111771	0	0	0	0	0	0	0	0	0	0	0	0	0	0	0	0	0	47	0	0
4439398	39	11	4	8	7	0	3	3	0	4	1	2	0	0	0	0	26	56	0	25
337727	0	0	0	1	0	0	18	8	5	46	2	0	0	0	0	3	0	0	0	0
368338	2	2	13	7	3	1	1	4	0	0	1	1	1	0	9	1	0	7	3	0
304206	0	0	17	0	0	0	0	0	0	0	0	0	0	0	0	0	0	1	0	0
190361	2	0	0	3	5	1	2	0	0	1	0	0	2	0	1	1	0	0	0	0
194978	0	0	0	0	0	0	0	0	0	0	65	29	48	33	23	67	18	25	12	89
197663	0	0	0	0	0	0	0	0	0	0	22	0	0	0	0	0	0	0	7	0
352304	50	130	26	96	75	42	45	51	7	88	10	121	5	44	46	19	29	9	30	45
417981	0	3	2	16	0	2	2	6	0	4	2	0	7	0	1	2	1	3	0	6
272184	0	165	74	13	6	6	343	552	87	294	102	5	16	87	12	28	1	17	2	7
190529	4	1	2	0	5	7	1	3	1	3	0	4	0	2	4	0	1	2	2	4
186521	2	0	4	1	0	0	0	0	0	1	1	0	0	1	0	0	2	0	0	0
542096	3	2	2	7	2	0	0	1	0	0	7	2	1	1	0	0	11	1	1	0
210073	0	0	0	0	0	0	1	0	0	0	0	1	0	0	0	0	45	0	0	5
197529	0	2	0	4	2	0	1	0	0	5	0	2	2	2	1	0	1	0	0	1
339566	0	0	0	0	0	0	1	0	0	0	2	2	0	0	0	2	0	1	0	0
4307094	2	0	0	0	0	0	0	0	0	0	0	0	0	0	26	0	24	0	0	5
2710761	0	0	0	0	0	0	0	25	0	16	0	0	0	0	0	0	0	0	0	0
325437	5	19	2	4	12	9	8	2	4	6	0	5	9	3	6	3	2	4	1	30
1108599	9	89	42	170	35	48	545	226	720	486	139	145	434	192	270	309	8	195	148	77
176269	147	204	29	49	42	32	15	16	23	28	7	6	15	31	10	0	9	4	15	31
583656	1	2	7	1	15	2	0	0	0	0	0	0	0	0	2	0	0	1	0	0
258169	0	0	0	0	0	0	11	53	24	67	4	0	0	3	2	0	0	0	0	0
264760	0	2	0	1	0	0	16	3	0	0	1	0	0	0	0	0	0	0	0	0
258232	0	60	86	215	21	13	211	429	57	321	40	12	134	175	54	38	19	14	1	1
198869	25	62	0	0	0	0	23	40	1	1	0	0	0	16	0	0	0	0	1	3
269937	8	151	93	0	0	0	2	24	2	20	1	0	0	6	0	0	0	0	0	0
312973	8	0	0	0	0	0	2	1	2	0	0	17	0	21	0	0	0	0	0	1
4395677	3	0	4	1	0	0	0	0	0	2	0	4	0	0	0	1	0	1	0	0
164242	0	0	0	1	0	0	2	3	0	2	0	0	0	0	0	0	0	0	0	0
266411	0	4	3	2	0	1	12	4	5	23	15	0	4	8	0	3	0	4	0	0
279492	0	0	0	0	0	0	3	2	4	5	2	0	5	1	0	0	0	2	4	1
194665	0	2	0	0	0	0	13	0	0	0	2	0	0	3	0	7	0	0	0	0
277329	0	289	827	562	319	39	0	0	2	0	86	57	9	49	212	22	11	25	2	3
314613	55	0	0	0	1	0	0	0	0	0	0	0	0	0	43	0	37	0	33	10
2797565	0	1	0	0	0	0	6	5	3	5	0	0	2	0	1	0	0	1	0	0
724472	0	4	2	7	0	1	31	200	7	148	27	1	22	18	30	5	12	30	0	5
233817	0	67	63	69	12	2	419	260	44	223	33	34	21	18	109	12	28	33	12	21
1086889	0	22	0	0	0	0	1	0	0	4	0	0	1	0	2	0	0	0	1	0
344158	0	0	0	0	0	0	0	0	0	0	7	0	1	10	0	12	3	3	0	2
610842	0	126	2	0	0	0	0	0	86	7	0	0	2	1	0	333	0	15	0	219
277202	2	8	1	9	2	1	3	3	2	0	6	2	6	0	2	2	2	3	0	0
182176	4287	277	1646	157	5405	2162	1682	768	4189	2938	1991	1554	709	412	2195	247	2515	2081	1948	1105
191897	0	0	0	0	0	0	0	0	0	0	42	3	0	26	62	4	0	8	11	3
330772	0	0	0	0	0	0	0	0	0	0	518	98	1	304	648	452	202	211	38	1
273100	0	243	383	306	173	51	716	621	39	802	1	38	355	509	246	98	14	11	0	0
332608	0	10	0	7	0	1	11	21	4	6	2	3	5	39	1	80	2	0	0	0
193213	1	2	2	0	2	5	2	0	2	0	0	0	0	3	1	0	2	0	0	1
190260	6	0	7	1	3	0	7	0	4	4	0	1	0	3	2	0	0	0	2	2
1121111	0	0	0	1	0	3	8	1	2	14	1	6	7	1	0	3	1	1	2	7
181611	0	0	0	0	0	0	1	0	0	5	0	0	0	0	0	3	0	0	0	0
188355	0	0	0	0	0	0	0	0	0	0	13	47	50	32	128	23	0	16	2	4
4449984	0	1	0	4	0	0	0	0	0	0	0	0	4	3	0	1	0	2	1	4
306914	0	24	11	18	4	0	22	85	0	26	5	12	25	9	22	6	1	8	0	0
197274	0	2	0	3	0	0	0	0	0	0	0	0	0	0	0	0	1	0	4	3
174036	2	6	58	42	41	18	9	12	30	12	28	10	4	12	22	14	7	2	46	4
185821	5	37	0	0	7	2	76	11	39	7	0	0	7	0	1	0	0	4	0	3
259556	0	0	6	0	1	1	3	2	1	24	1	0	0	1	1	0	0	0	0	0
320972	0	0	0	0	0	0	5	2	9	0	4	0	12	0	0	0	0	0	0	0
191656	0	0	0	1	0	0	8	7	2	12	2	0	2	6	0	0	1	0	0	0
4417539	0	21	8	33	2	0	0	0	0	0	3	1	1	4	2	1	16	2	0	1
232570	1	218	96	375	16	0	199	1	4	0	70	149	99	288	64	630	2	33	0	0
310945	0	141	197	401	46	21	456	208	83	353	61	63	67	250	114	199	52	45	7	29
2283112	2	4	0	0	0	0	1	0	0	2	0	0	0	0	5	0	0	0	0	1
273737	0	0	0	0	0	0	4	8	2	16	3	2	2	14	2	2	0	0	0	0
730939	0	0	0	3	1	1	15	0	1	0	4	4	0	0	12	9	17	16	0	4
178713	0	2	2	0	1	0	0	2	0	0	0	0	0	0	0	0	2	0	0	1
353012	1	85	124	115	22	215	68	67	176	43	295	114	197	169	141	114	87	148	187	181
2132002	11	0	2	0	0	0	2	0	2	0	0	0	0	0	1	0	0	0	0	1
4374046	0	2	16	10	3	7	4	11	10	14	3	5	11	6	2	7	6	9	2	13
587933	3904	113	32	2	1998	47	0	0	0	0	0	0	0	0	1	0	7	2	192	4
114111	17	1	1	6	117	58	8	0	19	2	60	6	16	7	1	14	8	35	1	4
313672	165	148	50	43	127	62	44	97	26	117	8	133	22	18	37	2	26	21	21	34
1113282	0	19	11	20	8	2	6	4	30	3	2	1	9	11	10	24	9	2	0	14
835456	0	52	43	91	15	7	8	7	37	0	16	108	94	88	68	22	12	31	0	3
4425663	0	0	0	4	2	0	0	0	2	0	0	4	2	2	7	0	0	8	0	2
3449666	0	0	0	0	0	28	44	1	112	7	54	0	0	0	0	0	91	167	7	442
4474844	0	281	279	365	54	8	13	2	0	0	49	169	131	146	0	448	0	0	0	2
181368	0	0	0	0	0	0	0	0	0	0	95	0	0	0	0	0	0	0	0	0
188659	0	1	3	0	0	1	1	1	0	0	1	0	0	0	0	0	0	0	1	0
263138	0	9	9	4	1	11	1606	2694	467	2082	51	3	12	42	15	4	5	25	29	9
189147	0	1	0	2	0	0	35	152	3	56	2	0	0	1	0	3	0	0	0	0
696563	17	0	7	2	35	2	2	0	0	1	10	0	7	0	2	0	0	1	0	2
375106	0	26	21	21	11	6	30	19	50	27	43	111	15	40	58	184	2	22	2	16
192475	0	49	41	81	4	0	70	18	4	100	23	6	7	9	13	5	2	14	0	3
3154070	27	6	10	6	7	2	0	2	0	0	2	0	7	1	11	2	2	6	3	2
208790	6	3	2	2	2	2	0	1	0	0	0	0	1	0	0	2	0	0	4	4
219064	63	54	136	176	193	23	10	67	86	67	17	99	103	30	5	45	80	6	111	17
519763	1	1	1	4	1	0	4	4	0	4	2	2	0	3	2	2	0	0	0	0
319709	0	1	12	12	0	0	0	0	0	0	0	0	0	0	0	0	0	0	0	1
350256	0	3	9	0	0	0	2	24	3	15	7	0	0	0	0	1	0	0	0	0
263252	0	28	20	12	7	3	1	2	0	0	20	49	47	32	45	4	15	13	0	5
290178	425	767	424	769	384	666	544	1728	2479	1305	4175	0	384	244	0	0	526	2107	4544	955
334751	0	1	2	0	3	0	11	48	54	2	12	0	0	7	3	0	1	2	5	1
4476330	0	35	7	13	3	2	107	740	116	146	17	8	28	47	30	8	7	9	0	4
4426249	0	0	5	0	1	0	0	0	0	0	0	0	0	0	0	0	1	0	0	0
320048	0	0	0	0	0	1	4	0	10	37	10	0	0	0	0	0	0	0	2	0
230759	7	207	345	154	133	390	210	1426	626	1134	1310	458	99	305	389	93	1274	479	146	1196
176775	193	51	125	74	114	81	28	70	28	6	41	32	57	41	69	44	6	94	232	52
344108	0	0	0	0	0	0	0	0	0	0	3	22	0	0	17	3	0	0	0	0
3203801	9	2	2	7	6	0	1	1	0	8	0	19	2	2	5	4	4	0	10	4
188037	3	0	2	4	0	0	5	1	2	1	0	5	0	0	4	3	0	1	1	5
331747	0	0	0	0	0	0	12	0	0	0	2	0	0	0	0	0	2	0	2	0
4306036	0	4	7	2	2	1	2	2	81	5	2	0	0	7	0	0	1	2	0	7
181960	151	115	82	100	118	51	44	51	25	38	16	32	19	24	23	10	55	72	44	89
839200	1763	4577	3349	2194	2473	1594	1065	1620	3188	1166	2456	2256	4974	2618	6114	359	1043	642	4518	1166
176039	0	0	0	0	0	0	0	0	0	0	70	7	168	72	39	15	0	14	0	12
194053	116	86	53	26	18	15	1	12	6	29	12	22	26	8	50	7	29	11	4	49
258099	43	19	45	24	42	21	5	2	34	8	10	56	117	28	16	12	8	6	30	5
842291	25	19	17	28	20	16	7	9	5	0	2	9	8	8	9	9	9	3	13	13
2201995	28	15	13	14	0	2	2	7	1	8	0	0	2	35	1	0	0	6	0	2
171322	0	2	15	36	6	5	23	4	57	0	2	9	8	26	13	20	16	1	0	13
158415	0	15	0	0	3	0	0	4	0	0	1	0	2	0	7	11	0	26	7	0
309302	0	3	1	1	0	0	40	21	2	42	5	3	3	12	1	5	1	3	0	0
4336940	0	52	77	36	51	0	26	20	1267	59	26	0	0	40	0	1	5	23	3	128
309720	3	0	4	6	4	1	0	0	0	5	0	1	0	4	3	0	2	2	6	4
181234	1	1	3	2	8	8	0	6	0	0	0	6	2	3	8	8	3	4	4	7
266720	0	16	34	24	9	1	160	76	45	91	5	0	1	67	8	0	2	2	0	1
185034	56	11	3	10	16	4	8	11	4	35	1	38	4	6	4	0	5	6	3	9
197706	0	12	0	0	0	0	43	21	8	41	0	0	0	1	2	0	0	0	0	1
193840	67	13	2	6	56	1	0	0	0	0	0	0	0	0	0	0	0	0	0	0
213394	448	399	87	124	78	86	38	64	26	52	34	5	51	33	38	15	108	43	31	152
132165	0	60	0	24	3	10	59	648	15	3	21	14	28	25	32	4	12	4	0	2
844589	0	3	0	0	0	0	9	17	6	12	0	0	0	0	4	0	4	0	0	6
196769	9	3	12	9	13	0	3	5	0	14	2	4	1	7	4	1	2	4	1	27
214919	3	56	129	121	36	23	7	17	7	29	24	25	1	7	6	5	3	1	4	0
551822	2	2	3	1	0	1	1	0	1	0	1	0	2	0	0	3	3	7	0	2
310247	5	54	64	34	27	24	18	30	3	22	8	6	5	21	27	49	80	75	10	47
370287	167	262	63	162	167	57	46	34	21	134	105	190	56	43	58	53	37	83	77	57
1871227	0	0	16	9	7	52	16	67	288	11	174	59	244	137	305	205	121	144	877	357
272444	0	0	0	0	0	0	0	0	0	0	38	0	8	22	16	3	5	2	15	0
260828	1	0	0	0	2	0	4	7	2	2	4	0	0	0	2	0	3	1	2	6
194297	0	7	7	0	1	0	0	0	3	0	1	0	0	0	1	0	0	2	0	4
307608	0	555	382	505	89	61	18	18	22	17	13	275	127	256	178	168	16	10	6	63
401717	0	9	5	2	3	1	14	67	279	186	7	6	123	4	5	19	2	115	0	0
258280	0	42	217	132	105	19	6	6	18	0	8	85	83	45	187	21	16	14	0	7
294196	0	0	0	1	0	0	2	4	2	42	0	0	8	10	30	0	15	0	0	6
177727	7	4	9	8	23	7	5	0	1	2	1	14	7	4	11	1	8	10	0	4
4455677	0	0	0	0	0	1	0	0	7	0	0	2	65	24	3	16	0	0	0	0
2286580	0	5	8	1	10	5	2	13	48	82	4	19	57	27	16	3	0	5	0	0
184971	16	6	5	7	17	7	0	4	1	2	0	2	3	1	1	3	14	7	2	23
511378	0	1	1	0	1	0	0	2	4	1	4	0	1	0	0	0	0	2	0	0
4338624	12	12	4	21	0	0	3	2	2	2	2	6	0	1	14	1	17	2	14	19
309441	0	1	0	1	2	0	0	0	0	0	0	0	0	0	0	0	0	9	0	0
269107	0	11	1	3	0	0	19	52	1	18	20	0	26	9	10	5	4	15	2	3
4325509	248	9	3	21	266	16	0	0	0	0	0	0	0	0	0	0	0	0	0	0
4416988	0	0	0	0	0	0	17	14	0	0	0	0	0	0	0	0	0	0	0	0
446135	0	7	8	6	0	0	9	21	4	15	9	13	6	32	9	14	7	28	0	6
267406	0	53	30	31	7	7	7	2	11	5	9	18	0	21	12	8	2	5	0	0
261519	0	0	0	0	1	0	28	39	9	31	7	0	2	2	1	1	2	2	0	0
2979308	4	0	4	0	6	1	1	0	0	7	0	0	1	0	1	0	1	0	0	0
186139	11	6	6	10	13	2	3	6	1	2	6	3	11	8	11	5	0	7	7	3
276236	2	2	7	0	1	1	7	0	0	7	0	0	0	0	0	0	1	0	0	0
309801	0	2	5	2	1	2	534	543	31	191	55	11	1	9	44	0	27	28	0	2
259888	0	5	0	10	0	0	1	0	0	0	5	0	0	5	1	18	0	0	0	0
3392847	0	73	80	85	23	10	10	17	17	3	21	42	81	87	58	13	35	10	3	11
177319	8	2	7	12	7	2	0	3	0	2	0	3	1	1	8	1	3	6	0	2
175712	0	2	0	0	0	0	1	0	7	1	1	0	0	0	1	8	5	4	0	2
272953	0	0	1	0	0	0	7	8	2	11	2	0	0	1	0	0	2	0	0	0
1108747	0	73	40	47	14	48	0	0	0	0	8	170	501	54	48	337	32	5	0	66
165935	0	2	2	0	2	0	2	1	1	1	0	2	2	0	2	0	0	1	0	3
186053	0	0	0	0	0	0	0	0	0	0	2	0	0	0	0	0	16	3	0	0
266061	0	0	0	0	0	0	0	0	0	0	7	4	7	21	17	4	2	0	0	0
174516	2	0	0	2	2	0	0	0	0	0	0	6	0	1	2	2	2	0	2	0
180738	0	9	0	1	0	0	12	35	4	4	0	0	3	0	8	0	0	0	0	0
352733	1	8	3	1	2	0	0	0	3	2	0	1	1	0	1	2	7	3	4	7
264239	0	0	0	0	0	0	95	2	0	0	1	0	0	3	2	2	0	0	0	0
167509	0	0	0	1	0	1	8	0	1	7	0	0	0	0	0	0	0	0	0	0
184512	2	2	4	1	2	9	0	4	4	3	10	7	2	1	2	4	2	0	2	1
169901	0	18	187	225	93	48	16	51	44	133	134	24	176	39	330	38	25	25	1	24
462727	0	3	2	10	0	0	0	0	0	0	2	3	27	51	9	6	0	2	0	3
148987	13	12	22	7	8	2	2	5	1	13	8	4	2	7	68	0	6	21	16	1
259382	0	0	0	0	0	1	145	674	30	72	3	0	0	0	0	0	0	2	0	0
358007	0	0	0	0	0	0	0	0	0	0	28	7	7	144	57	2	19	0	0	0
2051608	0	0	0	2	0	1	0	2	0	8	2	0	0	1	0	0	0	0	0	0
3584772	0	0	0	0	0	0	0	0	0	0	0	14	0	3	0	2	2	1	0	0
4462541	0	1	0	0	0	0	2	4	0	0	3	0	5	0	1	1	0	2	0	0
333042	90	1	1	1	1	0	2	0	6	0	0	0	1	0	51	0	32	0	99	7
305177	0	32	11	2	2	0	2	164	52	3	9	1	0	4	3	1	0	1	0	1
188878	0	20	27	21	14	2	47	33	4	42	1	5	24	33	15	8	0	0	0	0
398138	0	3	2	3	1	2	5	5	2	6	2	7	1	7	2	9	7	2	0	1
102471	2	2	0	8	7	0	0	0	0	0	0	0	0	0	1	0	0	0	0	2
301578	2	2	0	17	4	3	1	2	1	0	1	2	2	0	10	3	3	5	0	0
350121	0	3	2	1	2	0	1	0	2	0	2	9	0	3	0	0	0	0	0	0
45363	2721	61	12	13	578	88	78	136	44	49	51	54	16	1	29	2	83	12	2492	39
264660	0	1	6	94	0	2	2	10	0	2	10	0	0	9	6	0	0	0	0	0
826302	0	14	26	12	5	0	73	130	54	204	16	30	5	48	14	16	7	4	1	4
1844565	0	0	0	0	0	0	209	0	0	4	0	0	0	0	0	0	0	0	0	0
175646	188	73	67	76	249	89	63	18	14	30	295	57	62	35	69	114	47	115	88	76
158963	0	5	0	0	0	2	5	0	0	0	0	0	0	0	0	0	0	0	0	0
581474	0	0	0	5	0	80	186	24	72	39	13	0	0	0	0	0	3	5	15	123
839215	0	0	0	0	0	0	0	0	0	0	189	0	0	0	0	0	55	18	0	6
331117	0	1	5	0	1	0	111	2	1	935	60	1	2	0	32	2	0	105	3	28
4384058	0	1	0	0	0	0	8	25	1	2	0	0	0	1	0	1	0	1	2	0
192204	0	0	0	0	0	0	0	0	0	0	4	7	41	4	8	12	2	17	0	7
1656581	120	11	16	81	17	16	7	7	11	6	23	10	16	6	25	8	7	12	21	5
833816	0	0	0	0	0	0	0	0	0	0	2	0	0	8	0	0	2	4	0	4
548587	760	10	12	10	752	23	0	2	49	0	2	23	8	3	72	0	5	1	111	51
1111580	0	1	0	2	0	0	0	0	0	0	0	0	2	4	0	2	0	0	0	0
267123	0	0	0	0	0	0	0	0	0	0	15	15	1	36	2	8	17	8	2	10
340162	0	0	0	0	0	0	0	0	0	0	8	0	6	30	0	42	16	14	0	3
363389	54	12	3	6	1	5	7	9	3	14	0	0	11	3	3	3	12	0	16	57
337784	0	2	2	7	2	0	2	14	1	9	1	0	2	7	5	1	0	0	0	0
347587	0	0	0	0	0	1	0	0	0	0	0	0	0	0	0	47	0	0	0	0
191842	7	0	2	2	0	0	2	0	0	0	0	2	0	3	0	0	2	0	0	3
562369	0	0	0	0	0	1	0	0	0	0	0	0	501	53	31	0	1	207	0	0
518743	59	25	7	21	4	4	4	0	8	2	10	1	0	21	0	16	2	8	14	8
197344	0	227	318	209	95	71	622	210	514	577	80	0	0	1	0	0	0	93	19	365
221784	9	15	4	25	12	8	3	7	0	0	2	3	0	13	1	3	0	3	2	6
175706	0	0	0	0	0	0	0	0	0	0	611	94	44	63	47	23	83	252	18	68
4423422	0	0	0	1	0	0	29	21	0	0	0	0	0	0	1	0	0	2	3	0
313524	0	0	8	4	2	0	0	0	1	0	4	0	2	15	2	2	0	1	0	0
437137	637	1705	451	831	1135	1409	714	571	1923	2450	1576	710	635	1182	1053	1184	3306	2316	1292	2919
295188	0	89	116	353	37	6	35	24	2	44	246	15	96	102	132	9	215	243	28	217
185222	11	49	39	35	24	37	59	68	71	29	32	88	142	93	104	63	25	7	12	40
195445	0	36	2	23	0	2	52	92	3	33	4	0	4	3	1	0	0	1	0	0
513685	0	2	2	19	0	4	21	12	3	3	3	58	46	3	11	15	1	1	2	0
359872	12	5	2	7	12	2	2	7	2	1	0	3	1	10	8	0	6	3	7	2
3905573	0	0	0	1	0	0	0	0	0	0	0	0	0	25	0	0	0	0	12	0
159911	1	1	34	0	0	1	0	0	0	0	0	0	0	0	0	0	0	0	1	0
188973	0	5	9	2	2	5	53	108	21	97	7	2	29	16	8	23	10	13	0	2
195883	29	2	25	16	2	0	2	2	0	11	1	4	0	3	8	3	2	6	3	0
4480555	0	0	4	1	1	0	4	0	0	0	27	0	0	7	0	3	6	2	0	1
3449121	8	6	7	5	4	4	11	11	40	8	13	0	0	2	9	11	4	13	24	8
3013444	36	930	1007	1372	376	1778	716	462	3141	277	3619	5522	2361	2890	6643	1855	2314	4657	7993	4161
1108356	0	0	0	0	0	0	0	0	0	0	1	1	11	0	2	1	3	4	0	2
258995	0	1	0	0	0	0	5	6	1	4	0	0	0	0	2	3	0	0	0	0
308042	0	16	5	2	3	12	334	2256	702	941	65	23	30	442	85	12	28	50	7	57
355097	0	12	0	0	0	0	0	0	0	0	4	0	21	51	5	9	9	28	0	7
196388	148	235	42	58	92	71	43	68	7	33	21	37	32	21	28	12	33	17	43	60
307462	0	0	15	37	5	3	3	2	3	1	8	37	118	19	38	6	34	18	0	36
1844553	0	0	0	0	0	0	6	5	0	1	0	0	0	2	0	0	0	0	0	0
336228	46	84	19	33	13	0	1	0	1	0	40	10	22	13	2	3	13	2	46	3
176077	5	1	2	2	2	1	0	2	0	0	4	0	1	2	2	1	2	0	2	2
267514	0	6	4	5	2	0	31	13	43	7	14	2	10	35	12	9	1	1	0	0
10961	3	2	2	10	54	23	42	22	66	46	449	10	24	12	4	11	37	851	12	69
851323	0	1	0	1	0	0	0	0	1	0	0	2	2	3	0	2	0	3	2	4
4422456	12	23	0	2	5	2	2	0	1	2	1	1	0	0	0	0	2	1	0	1
362078	2	12	4	1	7	2	0	2	0	4	0	7	1	1	2	0	0	2	2	2
199307	0	1	0	11	0	0	4	21	1	1	1	1	5	9	21	10	1	0	0	0
262766	0	4	5	9	2	0	1	15	0	5	4	5	6	6	6	5	1	0	0	0
183162	847	38	54	37	489	7	3	6	2	3	10	11	5	9	9	7	11	8	2	2
4364243	0	0	0	0	0	0	0	0	0	0	2	11	0	2	1	0	0	7	0	0
697874	0	6	2	2	0	0	48	140	5	44	14	2	0	1	0	0	0	1	0	0
4407703	14	0	7	0	3	2	0	3	0	2	0	3	0	0	1	0	0	0	0	0
337403	4	1	2	2	69	16	2	2	0	5	0	0	0	0	6	0	0	1	0	2
988375	8	0	5	0	6	0	3	0	1	0	0	0	1	1	0	2	0	0	1	2
4295618	1	0	0	0	0	0	7	3	9	3	7	0	0	30	14	11	17	0	1	15
352215	2	2	2	0	1	0	2	2	0	1	0	1	5	3	1	0	0	0	0	0
210895	0	28	5	75	8	2	14	0	0	0	0	1	34	2	15	61	2	3	0	3
4300127	0	2	0	0	0	0	0	0	0	0	0	0	0	0	0	0	0	0	11	5
198964	4	2887	2089	2068	673	198	635	195	10	571	2938	4698	3744	3913	2203	2702	4584	3929	365	4193
732128	0	14	19	6	16	10	3	2	231	8	7	44	4	2	318	9	2	3	1	10
510295	0	0	0	0	1	0	0	0	0	0	0	1	0	0	3	0	0	0	6	0
537661	2	1	0	3	2	0	1	0	2	0	0	2	0	0	0	0	3	3	0	2
260741	0	1	0	8	0	5	60	19	16	39	50	3	6	7	4	8	13	8	0	2
263705	0	0	2	3	0	0	5	9	8	2	4	1	0	6	0	1	0	0	0	0
846141	2	2	5	0	6	0	0	1	0	6	0	2	0	0	2	0	0	0	0	1
583500	2834	0	7	2	2553	2	0	0	0	0	0	3	0	0	2	0	3	0	0	0
1107652	1	23	40	17	5	17	29	10	13	2	33	95	86	57	58	37	17	26	18	15
188889	0	0	0	0	0	95	9	3	32	2	23	71	7	18	8	105	2	12	57	8
321735	3954	17169	23777	24758	12029	29865	7757	8340	12016	7492	9916	6965	9350	7382	6072	14624	9810	6755	1511	5705
637934	0	0	0	0	0	1	7	0	0	3	2	1	5	6	1	3	3	2	0	0
1571092	1	0	0	0	3	1	3	29	1	6	5	0	0	38	24	22	48	11	0	37
791348	0	0	0	0	0	0	9	0	1	0	0	0	0	1	0	0	7	0	0	0
183053	0	1	0	0	0	0	9	82	0	11	2	0	2	0	5	0	0	0	0	0
308760	0	2	6	0	3	0	0	0	7	0	0	0	3	4	0	0	0	0	0	0
335550	54	4	0	3	31	0	0	0	0	2	1	0	0	1	1	0	2	0	0	1
309433	10	9	4	2	3	3	1	2	1	0	0	0	0	3	0	0	2	1	1	5
366147	58	1	13	0	37	4	0	1	2	0	2	0	1	0	0	3	1	1	1	0
264225	0	0	0	0	0	2	7	5	0	2	1	0	0	1	0	2	0	0	0	0
320123	2	225	172	258	27	5	315	524	942	531	1398	35	49	138	98	256	890	731	364	86
268720	0	1	0	0	0	0	12	18	0	2	0	0	0	3	0	0	0	2	0	0
315147	54	4418	2964	1861	684	5115	5128	3828	7646	4019	6583	2586	4040	4946	5372	6006	5363	5543	1766	6243
847934	0	2	0	1	1	0	2	2	0	7	1	0	0	0	0	3	0	0	0	0
4459634	0	0	0	0	0	0	0	1	0	0	0	0	0	21	0	0	1	2	3	0
294146	0	0	0	0	0	0	0	0	0	0	2	0	2	0	1	10	0	0	0	0
276149	19	2	0	2	5	7	2	2	0	4	0	1	25	2	0	0	1	0	0	22
274619	2	6	7	2	2	5	6	0	0	6	0	2	0	6	4	5	1	2	2	0
333049	0	0	0	0	0	0	0	0	0	0	2	0	0	0	0	0	0	6	0	0
208479	3	2	7	0	1	2	2	8	0	0	0	2	0	0	0	0	3	2	0	2
3562626	134	71	65	74	60	10	20	3	1	1	7	4	3	34	0	0	0	69	12	1
198194	1	10	5	20	5	2	28	9	8	12	13	3	22	49	0	0	3	2	0	5
4449518	0	0	0	0	0	0	16	4	2	0	28	9	15	37	31	57	23	39	0	13
4432841	0	8	37	16	19	0	0	0	0	0	68	32	50	90	89	63	33	76	0	44
272905	0	54	2	16	0	0	15	4	7	7	8	3	4	42	2	2	0	1	0	0
197111	2	11	9	3	11	2	5	11	2	2	1	2	0	1	4	1	1	2	2	4
536754	1	0	0	2	0	45	43	25	8	44	17	0	0	1	0	0	0	4	17	59
180045	13	16	27	4	39	7	9	2	0	7	2	4	1	2	15	0	10	6	4	9
4343981	0	5	2	4	2	0	12	3	19	4	2	4	1	6	26	6	0	2	0	3
277067	0	0	0	0	0	1	49	160	118	195	26	1	25	51	10	5	2	4	1	0
346804	0	0	0	0	0	0	0	0	0	0	1	0	7	9	9	0	2	1	0	0
308072	101	2	12	56	7	7	0	9	0	2	1	22	5	2	15	1	3	2	2	9
276478	11	14	16	31	7	2	0	0	0	0	0	0	0	0	0	0	0	0	0	0
332364	1226	153	867	1038	845	1758	486	880	301	857	3405	446	127	666	157	327	328	7269	917	6584
357046	13	7	13	18	14	2	2	2	7	7	7	13	4	7	12	1	2	7	1	4
772972	0	153	306	267	130	4	8	0	0	2	11	400	180	13	297	16	68	0	0	21
331013	0	3	3	13	0	1	18	18	2	5	13	6	7	8	2	0	3	8	0	0
165118	122	4	86	17	21	0	1	0	0	2	0	0	0	0	1	0	0	0	2	1
208949	0	4	0	4	0	0	0	0	0	5	0	0	0	0	1	0	0	0	0	2
268099	0	0	2	0	0	19	4	2	2	1	1	3	0	0	0	0	6	12	0	0
325768	2	2	0	2	0	2	0	0	0	2	2	0	0	0	0	3	0	1	0	0
321972	326	7116	3297	6254	1562	3100	1475	874	3063	617	1938	4781	10350	4128	4259	1343	600	1169	662	1962
318231	0	0	0	0	0	2	1	59	8	24	0	0	2	0	2	0	2	0	0	0
173807	0	0	0	0	0	26	38	18	0	5	0	88	77	283	113	287	0	0	0	0
258250	0	12	4	11	0	0	11	0	0	0	6	7	3	9	3	22	1	4	0	0
172936	0	3	0	0	2	0	11	0	0	0	18	1	0	1	0	26	0	0	0	5
405780	0	131	318	480	105	72	7	32	2	6	5	3	3	1	1	0	2	2	0	0
278650	0	10	11	3	2	1	0	0	7	0	8	0	0	3	4	0	0	2	0	5
831301	0	649	406	250	156	301	55	168	237	27	12	712	643	302	399	104	77	153	264	161
322585	0	7	10	42	2	5	76	2177	76	90	3	4	9	18	17	2	0	13	0	1
400739	0	523	108	525	37	8	16	10	0	107	4	4	8	23	55	2	12	8	1	52
270993	0	37	23	30	3	1	73	56	17	126	47	26	11	33	10	14	1	1	2	4
361108	33	4	13	10	7	3	6	7	0	1	6	8	7	0	3	6	3	9	13	0
259772	19	0	0	1	41	0	0	0	0	0	2	0	1	0	0	0	0	0	1	0
828230	0	0	0	0	0	0	0	0	0	0	51	8	46	3	6	15	15	12	0	3
331782	0	0	2	0	0	0	129	475	0	12	43	1	74	178	207	0	3	2	2	34
2575651	9	2	0	3	0	1	0	0	2	3	2	0	1	1	0	0	2	1	3	0
97263	1259	25	115	166	1381	103	53	41	6	19	126	209	180	144	12	5	57	13	538	252
4402042	1	0	1	0	6	1	5	1	0	0	6	1	4	25	10	4	18	10	0	0
444271	96	9	45	19	61	31	2	15	26	2	3	3	56	140	17	6	10	0	2	10
275845	0	0	0	0	0	0	7	11	0	0	1	0	0	0	0	0	0	0	1	0
275684	0	0	4	0	0	0	35	1	0	2	19	3	4	7	60	0	3	0	0	5
299770	0	1	13	11	0	0	0	2	0	0	0	0	0	0	0	0	0	0	0	0
228798	0	0	0	0	0	0	3	1	2	1	1	1	1	5	0	3	5	1	0	1
168145	0	1	2	0	0	1	9	16	7	7	6	2	1	8	0	8	2	2	0	0
580629	0	2	14	2	0	0	2	9	0	2	7	0	0	7	21	0	0	0	6	5
265576	1	14	10	19	3	0	21	312	103	324	21	7	19	106	93	9	4	7	0	13
313044	0	19	24	20	11	12	34	3127	545	887	7	3	268	3	97	3	109	34	0	18
308734	0	52	154	15	60	1	10	20	578	62	7	65	15	50	26	45	202	2	0	28
194888	184	37	47	46	288	17	2	2	0	0	4	24	3	8	4	8	0	0	37	0
183932	0	0	0	0	0	1	1	4	2	2	0	0	3	1	0	3	0	0	0	0
176868	0	82	101	62	29	5	333	408	31	489	22	1	30	161	302	28	28	24	2	14
274697	0	1930	51	10	17	0	0	0	0	0	3	0	0	22	7	135	19	0	0	15
4449524	0	0	1	0	0	2373	246	124	505	178	443	1700	164	385	301	1883	40	432	934	367
267286	0	10	57	32	14	3	5	0	6	1	46	7	3	14	11	12	17	18	0	5
197790	0	0	0	0	0	0	0	0	0	0	83	0	6	8	15	0	10	0	0	0
268538	8	31	7	35	6	10	23	16	0	0	11	218	147	52	14	28	13	4	0	4
190490	0	2	0	0	1	0	0	0	1	0	0	0	48	39	44	46	0	0	0	1
263403	1	0	16	18	6	2	72	35	10	92	50	11	5	14	9	38	2	7	1	11
179472	9	7	2	0	1	3	0	1	0	6	0	0	0	2	2	0	0	1	0	3
4404220	0	0	0	0	0	0	0	0	0	0	0	0	0	0	0	3	0	0	10	0
196386	0	0	1	2	1	1	0	4	0	1	0	28	0	0	0	1	0	1	0	0
177061	3	2	2	2	5	2	0	2	0	1	0	0	0	2	0	0	1	0	0	1
368698	64	74	34	88	42	25	15	48	7	14	13	7	24	4	36	6	17	17	36	21
470117	357	11	3	2	157	3	2	0	5	0	2	6	12	2	2	1	2	5	16	2
4440970	0	15	63	70	30	66	21	1	13	30	100	79	64	247	439	164	29	223	2	44
181174	4	17	21	31	6	6	21	36	44	37	23	55	33	81	66	63	8	16	0	1
191112	32	6	22	9	7	18	0	10	1	2	0	4	2	0	7	2	1	3	5	4
181605	0	0	0	0	0	209	82	71	0	34	241	1139	381	250	140	652	54	203	55	344
263111	0	0	0	0	0	0	0	0	0	0	3	0	1	0	10	5	1	0	11	6
179744	2	0	1	0	15	7	0	0	0	0	0	0	0	1	0	0	0	0	0	0
181834	3	41	4	100	2	32	1	2	3	5	1	16	0	1	4	2	9	1	2	5
4443094	0	23	11	162	2	14	1	0	0	0	19	62	1	22	194	15	31	131	0	35
4331723	0	0	3	4	1	1	0	2	2	2	0	2	0	0	1	0	0	0	0	0
4472721	4	22	10	9	4	2	0	2	1	4	0	7	1	7	18	1	6	7	0	4
175485	13	2	7	27	11	4	0	2	7	3	2	2	3	0	4	3	2	1	3	0
350503	2	2	2	0	5	0	2	4	0	3	0	0	0	0	2	0	2	0	0	3
449353	0	0	1	0	1	5	75	11	32	7	26	4	2	32	0	0	9	14	0	8
180516	13	17	14	26	3	2	2	2	0	7	1	3	2	0	0	9	5	14	15	5
327655	5	0	0	0	0	1	0	0	0	0	0	0	0	0	0	0	3	0	0	4
180235	0	13	8	11	2	2	41	39	14	22	10	9	6	6	57	8	0	2	0	5
264967	137	96	0	0	1	3	2	0	2	0	1	3	1	0	0	0	0	1	115	5
326048	22	5	29	7	30	6	9	7	0	9	7	20	30	13	6	8	14	5	4	1
180982	7	1	8	0	1	1	0	0	4	1	1	0	0	0	0	0	0	0	0	1
262633	2	11	5	2	0	0	2	2	0	1	0	0	0	0	21	0	0	0	0	0
1106006	0	260	263	0	83	8	0	0	30	0	14	0	0	60	5	426	1	0	0	8
351881	0	2	13	24	1	0	35	85	91	13	6	0	5	12	5	0	0	0	8	0
2120784	0	0	0	0	0	0	0	0	0	0	107	5	51	205	124	60	12	13	5	19
194597	0	0	0	0	0	0	27	0	0	40	0	0	0	0	1	1	1	0	0	0
183849	51	0	1	0	91	1	0	0	0	0	1	0	0	0	0	0	0	0	0	0
273648	0	0	0	0	0	0	0	0	0	0	10	1	0	8	0	17	0	8	0	3
1106101	1030	3524	3346	1453	1981	3913	5959	2659	2926	8110	2890	6992	5127	5587	2690	15553	188	3703	63	2100
4303423	0	0	0	0	0	0	0	0	0	0	2	2	16	6	0	0	0	2	0	0
572750	94	0	1	2	35	28	2	1	2	0	1	55	0	0	4	8	0	0	529	0
301149	7289	104	28	123	2810	112	44	219	80	214	271	171	71	175	276	134	94	224	23809	278
2212505	0	16	56	35	17	113	262	90	223	723	348	0	1	0	26	29	1179	624	218	73
181336	5	0	0	2	2	0	1	1	0	2	0	4	0	0	0	0	0	0	0	0
350277	235	207	113	101	181	124	26	53	37	24	40	140	158	30	192	28	30	27	58	21
270707	277	568	200	415	432	3077	5255	2126	1340	4278	1663	2821	200	2567	1693	859	917	430	49	1491
342105	0	0	0	0	0	0	0	20	0	2	0	0	0	0	0	0	0	0	0	0
541354	0	0	0	0	0	0	0	0	0	0	0	2	1	0	3	5	0	3	0	7
181193	0	0	0	0	0	0	0	10	0	0	0	0	0	4	0	0	2	0	0	0
186886	0	0	0	0	0	2	7	3	8	16	2	4	0	14	1	4	0	5	0	0
198324	21	10	13	2	15	1	2	1	0	0	0	0	0	0	4	0	0	2	0	3
513500	37	28	5	12	3	2	10	2	9	4	2	4	2	7	0	6	0	2	2	2
3412718	49	17	26	17	53	4	1	0	1	0	8	33	8	20	7	13	2	1	0	3
355291	4	4	5	2	9	7	2	0	0	6	4	1	2	6	3	3	0	1	0	1
330296	0	16	21	2	10	0	7	0	0	0	2	0	0	1	0	0	0	3	0	0
260553	0	1	4	2	2	0	14	25	13	9	23	1	0	1	20	0	1	0	1	0
199137	0	2	10	0	0	1	4	2	8	12	1	0	1	3	0	2	0	0	0	0
179319	752	0	0	0	555	1	0	0	0	0	0	0	0	0	0	0	1	0	0	1
177068	0	0	0	0	0	0	0	0	0	0	26	2	18	3	9	0	1	12	2	0
564140	235	1592	744	1195	412	3905	1051	349	4289	604	2327	163	625	3408	2927	5352	3642	4432	17344	1871
323583	0	0	0	0	0	0	0	0	0	0	30	1	0	18	1	1	3	16	10	7
335701	57	16	11	15	17	12	0	10	6	16	21	6	4	6	6	9	7	36	8	3
192807	0	4	2	12	0	0	0	0	0	0	30	0	0	0	0	0	507	105	0	5
189703	0	135	11	25	1	0	124	0	5	2	36	0	0	0	0	0	1	3	0	0
148121	1	3	0	2	1	0	0	0	0	2	1	0	0	1	0	0	2	0	0	2
229455	0	2	0	0	0	0	3	6	2	13	0	0	0	0	2	0	0	0	0	0
268410	0	19	58	40	25	17	27	18	21	33	48	110	43	155	30	45	24	44	0	12
339791	0	2	3	8	0	5	86	111	330	57	94	4	0	13	296	19	5	57	1	32
350255	0	0	3	1	0	0	0	7	7	0	0	0	0	2	42	2	26	0	0	4
197326	28	24	19	22	15	9	7	8	4	41	3	35	7	5	7	4	4	12	11	14
335330	0	0	0	2	0	0	3	3	6	6	7	0	2	6	9	0	0	1	0	0
270519	73	669	426	321	153	117	159	313	253	219	166	353	357	687	297	104	121	163	36	76
837859	0	2	3	4	0	2	9	37	26	2	0	3	11	21	11	5	0	0	0	0
363035	0	0	0	0	0	0	0	0	0	0	0	5	0	2	0	1	2	0	0	0
271866	0	0	0	0	0	0	0	0	0	0	11	0	0	0	0	0	0	0	0	0
2883968	0	0	17	1	10	0	2	0	0	1	17	200	165	47	0	53	44	2	0	32
2654263	19	1	0	2	0	0	0	0	0	0	0	0	0	0	0	4	1	0	2	0
338553	0	0	7	9	5	0	8	5	7	3	0	2	2	0	1	3	1	6	0	11
260547	0	0	0	1	0	1	164	6	28	66	1	0	2	13	2	0	0	2	1	0
271692	0	0	1	0	0	0	85	2	1	0	2	0	0	0	0	0	0	0	0	0
357471	2	7	4	5	11	3	3	0	0	0	0	3	9	5	0	6	2	2	5	5
176654	0	0	12	3	3	0	0	0	0	0	0	0	0	0	0	0	0	0	0	0
268124	0	0	0	0	0	0	0	0	0	0	17	0	0	0	0	0	7	17	0	2
318569	21	38	31	16	1	11	7	5	5	7	0	20	13	10	0	4	3	8	2	59
316761	6	61	35	6	51	9	0	2	0	0	1	0	0	0	5	6	7	9	0	1
177663	0	0	2	0	0	0	24	0	16	1	0	0	0	0	0	1	2	0	0	0
171718	0	262	20	898	4	43	27	16	4	64	1	191	35	111	3	3	31	41	0	16
341460	26	14	2	12	1	7	2	1	6	15	7	0	2	3	2	5	2	10	7	4
779847	0	109	39	68	7	1	74	656	235	0	16	3	23	114	38	21	0	2	1	0
267769	0	1	4	3	0	6	6	42	3	28	7	5	0	0	0	0	0	0	1	5
157424	0	0	1	0	18	1	0	3	0	0	0	0	0	0	2	0	17	19	0	32
17822	0	28	9	156	6	45	0	0	0	0	0	2	501	45	6	4	131	0	0	14
827592	0	0	0	0	0	0	7	61	9	18	0	0	2	0	0	1	1	0	0	0
591785	27	51	29	0	0	0	17	2	4	37	0	0	25	0	21	0	2	0	0	62
355746	2	43	175	81	35	295	720	238	545	1755	1078	0	5	3	102	62	3376	2001	565	103
170652	0	0	1	2	0	0	1	0	0	1	0	0	0	5	0	0	0	1	2	0
337511	0	15	12	13	4	0	12	9	1	3	1	21	45	84	32	31	3	17	0	0
266761	0	0	0	0	0	0	0	0	0	0	17	3	29	43	22	1	3	6	7	2
174755	2	0	0	2	2	0	5	0	5	0	1	0	0	1	2	0	0	2	0	4
365496	4	89	57	64	0	75	20	2	92	17	7	68	113	37	81	3	18	79	410	46
190658	0	13	13	1	3	2	8	5	7	6	5	9	16	16	13	13	15	7	0	14
197832	10	10	22	9	8	1	3	6	2	4	0	7	16	9	0	13	17	0	35	10
366781	4	0	0	0	0	0	40	0	17	7	0	11	0	5	1	0	0	0	3	0
260456	0	22	21	0	3	0	28	0	0	0	0	0	0	0	0	8	0	5	0	0
264823	0	90	26	0	12	2	2447	10090	1	0	1	0	0	0	0	0	0	30	0	0
2730944	0	8	0	3	0	0	1	0	14	1	1	11	0	0	0	0	0	2	0	4
3694603	0	671	382	9	91	2	189	15	4	3	6	1	0	7	32	1	1	6	0	2
276260	0	2	23	3	6	3	4	61	3	11	3	3	5	2	2	3	2	1	0	0
199600	0	0	0	2	3	7	39	186	45	91	7	0	2	3	1	0	1	2	0	0
381666	0	0	0	0	0	16	68	0	100	2	33	4	304	94	268	103	106	20	9	154
298408	0	17	19	7	12	5	0	0	0	0	0	36	17	30	26	10	2	1	2	0
586453	33	40	83	17	42	5	2	2	10	5	12	40	3	22	5	26	10	2	0	3
305016	2	0	1	0	4	2	0	1	0	0	0	1	0	3	0	3	4	0	5	2
4378081	4	0	2	1	16	2	0	0	0	0	0	0	0	0	0	0	0	0	0	0
129394	0	7	7	2	2	0	6	2	0	0	2	0	0	2	0	0	0	2	0	0
113111	0	138	115	29	39	27	1	2	5	0	1	0	0	0	0	1	0	0	0	1
259097	0	0	4	0	0	0	1	0	0	0	0	1	0	0	10	0	0	0	0	0
177113	0	0	7	0	0	0	0	0	0	0	0	0	0	4	2	0	2	0	0	0
365891	3	8	2	2	7	5	0	0	1	8	0	17	0	0	0	0	0	2	0	0
14124	0	0	0	0	0	5	0	0	0	0	0	8	0	0	0	0	0	0	0	0
4322275	0	3	2	7	0	0	0	0	0	0	2	21	1	2	3	8	5	9	0	6
194079	14	8	7	15	23	4	8	10	2	7	4	5	3	2	2	4	5	4	2	5
344198	0	0	0	0	0	0	0	0	0	0	0	0	11	26	0	19	7	3	0	1
180869	0	1209	867	469	270	564	87	336	453	43	385	1333	1153	641	752	211	171	297	635	342
147969	3	8	2	11	41	8	1	4	0	14	0	4	7	13	9	3	3	0	0	8
685156	0	1	0	0	0	0	4	0	1	0	0	1	0	0	0	0	0	2	0	0
267451	0	1	4	3	1	1	16	25	8	14	12	0	6	11	11	3	2	1	0	0
182874	25	2	7	11	14	4	0	1	1	6	1	0	4	7	2	0	3	2	4	0
683621	0	0	0	0	0	0	0	0	0	0	4	0	0	2	2	3	1	0	1	0
3609803	0	0	9	0	0	0	0	0	0	0	0	0	0	0	0	0	0	0	0	0
4399109	0	0	0	0	0	0	0	0	0	0	7	0	0	0	0	0	0	7	0	0
1802717	30158	8995	6682	2623	24207	13854	1744	1875	998	1577	4111	19	309	27	712	2	12628	5179	943	6899
266198	0	20	27	16	15	21	0	0	10	0	0	15	33	12	12	20	6	7	0	1
270571	0	7	4	1	2	0	58	85	8	37	4	4	12	3	7	5	3	0	0	1
275631	6063	1694	1478	2766	5542	1326	1359	1343	1368	1545	922	381	229	385	122	480	757	1225	562	2830
1139897	10	53	88	65	36	12	0	0	0	1	0	100	225	5	175	1	4	1	2	1
157573	0	0	0	0	1	1	1	0	0	0	73	573	214	281	397	556	45	24	0	129
176836	0	7	6	54	0	0	14	8	5	4	2	3	1	5	0	2	0	1	0	0
4301511	1	6	0	0	4	3	0	1	0	2	0	2	0	0	0	0	1	0	2	3
826624	0	0	0	0	0	0	0	0	0	0	7	10	61	19	36	24	11	19	0	10
389529	0	0	0	2	9	8	13	21	10	7	1	1	3	4	1	21	2	2	0	1
221429	71	0	0	1	41	1	0	0	0	0	3	2	1	1	2	0	0	0	0	0
260140	1	971	4958	4756	1916	67	1747	2	1	20	436	1954	3377	3358	4458	608	491	318	0	50
4324245	0	33	175	101	0	0	1	20	0	0	0	1	0	2	0	0	0	0	0	0
125624	0	4	1	0	9	2	1	4	2	1	0	2	2	0	6	4	0	1	0	1
4460604	0	0	0	0	0	0	0	0	0	0	106	0	0	0	0	0	0	0	10	1
183864	1	7	5	2	0	7	4	2	5	5	1	8	4	3	1	0	4	2	2	3
863612	0	0	0	0	0	0	0	0	0	0	1	4	0	24	9	3	17	2	0	2
346719	0	0	0	0	0	0	0	0	0	0	1	2	23	1	8	13	0	17	0	5
189651	2	2	0	3	0	9	1	5	0	0	0	0	0	0	0	0	0	0	2	0
1105328	0	110	37	20	15	1	67	95	48	115	42	6	11	41	32	3	11	8	0	5
316587	0	0	9	0	0	1	0	0	0	0	0	0	0	0	0	0	2	0	0	0
4407190	0	0	0	14	0	0	9	42	0	3	6	0	35	9	0	0	0	1	0	0
1136443	0	2	17	2	13	52	266	63	35	204	544	78	45	320	79	20	112	56	45	26
264009	0	66	41	14	14	2	99	150	0	169	44	5	3	31	11	3	19	2	0	4
621700	0	2	40	2	11	28	7	38	133	31	13	45	30	45	15	28	0	47	0	21
314996	0	5	0	0	8	0	7	12	7	1	0	0	1	8	1	1	18	0	0	1
178735	0	0	9	18	2	0	3	23	19	33	6	15	19	42	35	14	20	9	0	16
522433	0	2	2	2	0	0	0	0	0	0	0	2	11	0	0	1	0	0	0	0
4349573	0	22	6	16	2	4	0	1	17	10	19	22	32	19	9	54	22	7	0	8
275061	0	0	6	6	2	4	1	0	2	0	13	9	26	5	2	17	7	1	1	5
310886	2	0	2	0	0	2	3	2	1	1	1	0	2	0	1	0	2	0	0	3
432904	0	0	0	0	0	0	0	0	0	0	3	63	16	32	8	33	1	1	0	2
193191	4	11	7	9	49	14	7	5	0	7	0	5	3	15	2	24	4	1	58	21
336676	0	0	0	0	0	0	0	0	0	0	132	19	30	9	56	377	13	40	10	7
350970	0	0	7	0	0	8	1	3	0	1	0	3	2	0	4	0	0	0	0	1
267452	0	5	1	0	0	0	12	21	2	16	1	1	7	3	1	17	0	1	0	0
268733	2	6	18	0	4	0	0	0	0	0	0	0	0	0	0	0	0	0	0	0
197988	6	0	2	0	0	0	0	0	0	0	0	0	0	0	2	0	0	0	0	0
186981	1	6	0	0	2	2	4	0	0	0	1	3	0	0	3	0	0	0	0	0
790663	0	0	0	0	0	0	0	0	0	0	36	0	0	0	0	0	3	0	0	4
187780	2	1	0	0	2	0	0	2	0	0	0	1	0	0	1	2	0	2	0	0
306021	24	57	21	5	15	7	7	30	0	11	0	8	43	3	33	5	17	17	6	10
266583	0	1	1	7	3	0	1	6	0	2	0	1	2	3	2	0	0	0	0	0
369109	1	0	0	0	0	0	2	4	2	7	0	3	1	4	1	1	1	2	0	2
261373	1	14	3	25	6	14	6	2	8	2	5	15	25	66	30	29	7	7	0	7
4301298	0	2	1	3	2	0	1	2	0	0	0	1	4	2	10	1	0	4	1	0
273208	1	0	0	0	0	1541	2325	1283	2146	2051	2244	166	394	201	9	16	507	1527	304	1758
302538	0	1	36	20	0	0	0	0	0	0	0	0	0	0	0	0	0	0	0	0
4366834	0	0	2	4	0	0	2	0	1	0	0	0	0	0	0	1	0	0	0	3
4392646	0	0	1	0	0	0	0	2	0	0	0	3	0	0	8	0	0	0	0	0
352918	1	0	1	0	2	1	12	1	0	11	0	0	2	3	3	1	1	2	0	0
326136	0	0	3	0	25	7	0	1	1	0	0	1	0	4	0	0	0	0	0	1
336012	144	17	129	63	37	17	7	28	17	13	131	10	76	20	38	5	62	19	63	24
191445	0	12	0	11	0	0	7	4	0	0	1	5	0	3	1	7	2	0	0	0
262677	0	0	0	0	0	0	8	12	4	28	1	0	0	6	1	1	0	0	0	0
360946	0	8	2	0	0	0	20	2	13	0	0	0	2	1	1	0	7	0	0	3
268487	0	0	0	12	0	0	0	14	0	1	0	0	0	21	28	0	0	0	0	0
290338	0	279	512	163	291	70	0	0	3	0	262	2087	316	439	637	161	2010	183	0	1746
275476	0	4	2	25	0	14	1	0	0	0	11	0	0	51	0	11	0	0	2	1
187790	2	0	0	0	3	0	0	0	0	0	25	3	0	1	0	0	0	1	11	0
560906	0	0	1	0	0	2	0	0	1	0	0	0	0	3	0	0	5	0	0	0
259870	5	0	0	0	5	1	4	0	1	3	11	1	1	16	2	0	15	4	2	2
308386	0	12	5	0	0	0	0	1	1	0	0	0	0	2	0	0	0	0	1	0
319704	0	2	0	7	0	0	0	0	0	0	2	0	0	0	0	0	8	12	0	20
112891	76	87	35	16	65	38	20	20	16	1	11	10	6	8	3	6	12	41	36	22
277512	0	8	4	21	2	0	12	0	0	0	3	13	3	20	5	63	1	2	0	0
199354	5	2	15	0	1	2	2	1	0	0	0	0	0	2	1	0	1	6	1	0
523589	0	0	0	0	0	0	0	1	3	0	3	0	0	0	0	14	0	2	0	0
331878	0	42	30	9	10	1	75	33	0	24	10	0	0	0	0	0	0	0	0	0
4304475	90	24	4	60	7	7	1	7	8	14	56	14	25	6	16	3	5	1	18	5
145236	1	8	0	0	1	0	5	0	0	4	0	3	0	6	0	2	0	1	0	1
348009	2	2	3	2	2	7	1	2	0	1	5	2	0	1	0	1	0	1	2	2
182483	0	2	6	2	1	0	8	1	1	1	0	0	0	1	2	0	0	12	0	3
786081	0	3	7	1	0	1	5	3	2	2	2	0	3	7	2	4	0	1	2	0
214116	8	8	0	0	6	0	9	9	3	0	2	0	0	19	2	10	18	1	0	0
4449244	85	20	4	6	0	7	1	12	0	16	8	10	9	0	3	5	0	6	0	0
181349	0	0	0	0	0	0	0	0	0	0	11	9	0	1	13	0	2	4	0	0
172389	0	3	7	13	1	0	795	808	53	2193	12	0	0	19	1	4	1	2	0	7
352617	24	95	13	393	149	12	90	5	3	5	26	0	26	5	1	7	87	42	67	33
195429	25	58	155	380	56	24	0	31	0	1	8	67	163	99	43	5	2	6	0	0
228310	67	8	0	0	53	1	2	16	42	0	89	0	0	0	0	0	40	0	3	0
276151	2	0	4	3	7	0	0	0	2	0	0	3	5	1	15	13	3	2	1	0
231510	2	34	113	96	53	174	119	118	113	304	160	161	28	279	81	255	570	220	11	337
828435	0	35	32	2	11	3	11	3	70	2	15	1	1	3	13	16	9	0	0	31
4480176	0	79	139	168	68	48	7	54	16	3	79	59	1555	53	171	76	14	27	0	19
305946	315	103	97	146	76	42	6	26	12	101	108	131	71	13	36	18	36	27	16	17
342427	153	54	25	52	12	20	9	2	52	8	31	25	0	1	19	3	1	11	19	7
228785	0	8	5	4	0	6	5	48	19	9	13	13	34	20	37	3	9	20	12	5
263953	0	0	0	0	0	0	0	0	0	0	3	0	6	3	1	0	2	0	0	1
195476	0	0	0	0	0	0	12	50	4	12	1	0	3	4	4	0	0	2	0	0
269386	7	2	41	3	22	9	4	0	2	0	7	226	20	117	30	23	7	6	1	56
245324	1	0	10	20	6	4	28	34	34	24	18	6	30	29	27	30	32	23	10	68
1104817	0	166	72	290	29	8	355	85	3	101	1	48	37	102	19	84	56	11	7	17
239562	0	391	1003	449	491	642	49	0	27	1	131	1972	545	960	911	417	219	119	0	525
198644	0	0	0	0	0	0	0	1	1	0	402	50	63	38	95	905	22	93	28	20
188348	2	1	7	0	0	0	1	1	0	0	0	1	2	0	1	0	0	2	2	0
259132	0	4	12	0	6	69	2	0	0	1	0	0	0	0	0	0	0	0	0	0
267612	0	0	0	0	0	0	8	23	4	8	4	0	2	0	2	0	0	0	0	0
270391	42	138	138	281	43	31	3	4	11	0	75	196	578	568	210	454	0	5	1	106
261419	0	0	0	0	0	0	0	0	0	0	12	0	3	36	14	13	1	3	0	5
98048	0	0	0	0	0	0	1	1	7	7	2	3	2	3	0	2	0	0	0	2
176645	4	1	4	0	3	0	2	0	4	0	0	2	2	0	3	0	3	3	0	2
186592	26	10	6	2	20	1	2	0	3	2	0	5	0	2	3	1	2	0	0	5
921020	0	0	1	0	0	2	1	3	6	0	4	28	82	9	5	98	5	0	0	18
3392840	0	5	2	3	1	0	2	6	1	8	2	0	0	3	8	0	0	0	0	0
169845	0	0	0	0	0	0	0	0	0	0	0	1	0	1	10	22	0	0	0	0
827689	0	0	0	0	0	0	68	15	12	36	0	0	1	5	1	1	0	0	0	0
3750380	2	1	1	2	0	4	64	271	78	38	0	0	0	0	0	2	0	0	0	0
840376	0	9	3	2	7	2	0	2	0	5	0	0	6	0	4	0	14	2	1	8
148722	3	361	804	373	362	625	209	129	939	470	407	146	1484	853	240	874	2575	394	3	160
147981	88	32	32	38	77	18	5	23	2	12	1	30	1	5	26	16	9	27	28	17
275180	0	12	2	4	0	1	0	0	0	0	3	0	0	11	2	1	0	0	0	0
260529	0	0	0	0	2	0	0	12	0	7	0	0	0	0	0	0	2	0	0	0
1105984	2	13	0	1	12	1	0	0	2	0	0	2	0	0	7	1	0	3	1	3
312145	0	0	0	0	0	0	0	0	0	0	20	43	190	29	126	25	2	26	0	13
369429	20	21	6	11	12	11	7	10	1	3	3	0	4	1	1	1	3	7	11	6
339156	0	21	64	28	12	68	107	10	5	40	560	18	14	38	1	53	1174	654	93	409
2797559	12	26	1	12	4	1	7	16	0	16	3	5	1	9	12	1	7	2	0	3
311724	0	0	0	2	0	0	5	118	2	2	0	0	1	0	0	1	0	0	0	0
4383090	0	0	0	0	0	0	0	0	0	0	0	14	0	5	0	0	0	0	0	0
3576174	2	2	2	0	2	7	0	0	0	1	0	10	0	18	0	3	0	7	14	0
362037	0	1	0	0	0	3	0	0	1	0	2	8	2	7	1	2	0	1	0	0
158423	0	0	0	1	0	0	3	0	0	5	0	0	0	0	0	0	0	0	0	0
187404	1	0	1	6	2	2	0	0	1	0	1	2	3	6	4	0	3	0	0	0
1857626	0	0	0	0	0	0	221	0	0	0	0	0	0	0	0	0	0	0	0	0
563572	2	1	0	0	2	2	0	1	2	0	0	0	2	0	1	0	1	5	1	2
300829	0	0	0	0	0	0	8	2	13	1	0	0	0	3	0	0	0	0	0	0
353149	4	3	0	2	5	2	0	2	3	0	1	0	0	0	1	0	0	1	2	0
213671	0	0	0	0	2	2	0	0	0	0	0	0	0	0	0	4	0	0	3	0
364029	781	439	414	1443	769	497	161	275	334	156	321	167	249	180	425	221	186	248	247	181
189677	0	2	4	1	4	3	0	2	0	1	0	5	0	3	4	9	0	0	2	3
269657	0	0	0	0	0	0	0	0	0	0	133	0	0	67	5	15	2	0	8	0
195757	9	21	11	8	4	2	2	3	2	4	2	2	2	1	1	0	3	11	8	6
265280	0	0	0	0	0	0	0	0	0	0	4	4	4	10	5	0	5	4	0	2
1991255	0	0	0	0	0	0	0	0	0	0	0	1	5	24	9	3	2	2	0	2
298723	0	17	18	4	3	0	9	2	0	0	0	0	0	2	0	1	0	6	0	0
516022	12	12	5	8	12	22	2	15	2	2	1	8	2	0	3	1	2	5	1	11
265483	23	287	206	384	81	39	16	109	44	64	0	130	210	464	221	436	0	1	1	10
173245	0	0	1	4	1	0	0	0	0	1	0	3	12	1	2	2	1	2	0	5
276312	0	0	1	3	0	0	0	0	0	0	7	0	2	2	26	2	1	7	0	1
234912	0	0	0	0	0	0	0	0	0	0	7	0	0	0	0	20	0	4	10	1
146564	0	95	167	93	57	32	0	0	9	0	11	59	173	152	71	17	8	7	0	79
318503	0	0	1	1	0	1	28	77	22	74	7	0	1	3	0	1	0	0	0	0
326482	1	95	18	0	1	0	8	9	18	34	0	0	12	9	57	1	54	0	115	6
347908	0	46	16	2	4	0	13	154	37	0	4	0	0	10	0	4	0	3	1	3
850841	0	7	3	7	0	3	0	1	2	0	2	7	5	11	1	8	8	2	0	2
199118	3	3147	1789	745	411	344	1950	2658	3016	1643	4032	8855	10514	8998	7646	7848	6442	8859	8928	10889
185294	0	61	52	74	14	9	43	162	7	22	46	11	146	168	123	96	0	62	1	30
194360	2	1	3	0	2	0	0	8	12	12	0	17	3	0	7	1	1	1	4	0
278563	0	0	0	0	0	0	14	0	0	2	3	0	0	0	1	0	0	1	0	0
198701	0	0	0	0	0	0	0	0	0	0	0	0	2	8	2	0	1	0	0	0
1110037	0	4	2	7	2	2	0	0	0	0	11	5	4	0	0	34	0	0	0	0
192720	9	7	7	17	7	0	16	0	3	2	2	0	3	5	4	3	5	4	9	1
367433	65	168	94	139	220	91	12	109	19	37	7	30	41	21	55	3	103	19	58	59
3385021	0	0	0	0	0	0	11	12	0	0	0	1	0	0	0	0	0	0	0	0
1104680	38	0	11	4	29	1	3	0	7	0	1	216	0	56	2	0	7	2	0	5
252773	0	0	7	21	21	0	0	0	1	0	0	0	0	0	0	0	0	0	0	0
262801	0	0	0	0	0	29	0	8	0	49	2	0	0	35	0	0	2	0	0	0
465433	0	589	449	390	158	50	107	35	74	7	109	212	270	269	92	63	63	41	29	42
267958	0	0	0	0	0	0	16	14	0	0	0	0	0	0	0	0	0	0	0	0
227819	0	0	0	0	0	7	4	2	0	2	0	0	0	0	0	0	0	0	0	0
269532	232	87	31	44	584	25	3	0	10	0	29	159	84	39	13	23	7	2	2	2
196271	25	29	14	12	23	3	1	8	5	8	2	13	7	5	4	3	2	2	5	9
368261	0	2	0	2	0	3	4	2	1	1	0	3	0	1	0	0	1	0	0	0
270158	5	349	369	646	125	567	935	627	1006	1256	1052	1202	1015	666	592	885	416	700	527	627
263933	0	0	0	0	0	0	0	0	0	0	75	0	0	0	0	0	3	0	0	4
260156	0	0	1	0	0	0	9	8	0	28	0	4	0	0	0	0	0	0	0	0
461524	2	1	17	18	11	11	44	36	40	160	7	5	2	9	10	12	68	21	12	5
509516	4	2	0	0	4	0	1	1	2	1	0	0	0	0	0	0	1	0	116	5
189920	13	12	5	25	12	14	3	1	5	0	12	0	6	3	8	8	2	7	3	0
575041	0	21	7	34	0	27	6	5	5	2	28	39	101	45	24	39	26	16	3	8
197623	3169	137	494	230	706	336	331	187	221	752	250	1501	218	327	1072	414	180	103	277	159
196947	0	0	1	0	0	355	577	309	0	54	0	1338	1183	3507	1683	3731	0	0	2	0
331772	2	474	348	419	102	1034	1815	845	1254	1692	2751	1355	216	792	1102	419	1458	2044	818	1814
4426641	848	6	8	24	184	6	38	266	54	111	25	10	22	5	29	8	28	17	9	18
1684221	157	2375	3759	4445	1520	482	591	1477	30	2979	1168	471	117	920	616	0	0	277	5	58
4479443	2	8	2	7	0	1	2	0	0	1	0	0	1	0	1	2	1	2	2	2
262119	0	3	0	0	0	1	6	0	2	6	3	1	7	3	5	1	2	1	0	1
272749	0	0	0	0	0	0	0	0	0	0	39	28	7	59	64	18	3	15	0	4
230268	0	2	0	0	0	0	38	11	10	47	0	0	2	2	8	0	0	0	0	0
275974	1	1	1	0	0	0	0	7	3	7	0	2	1	8	1	0	2	0	2	1
4383135	0	0	0	0	0	0	0	0	0	0	9	6	0	9	0	0	0	3	0	0
192598	0	5	10	6	6	0	45	92	31	112	20	0	0	0	0	0	2	4	0	6
179548	0	141	152	181	53	469	1564	2593	1142	2280	852	198	63	123	459	1102	675	903	261	50
362539	8430	11	38	8	3766	61	28	30	147	64	20	8	3	2	5	0	3	3	18	0
843569	2	0	2	0	0	0	1	0	0	0	2	0	0	2	1	0	0	0	0	1
318563	0	27	13	37	3	0	66	111	24	155	13	7	7	14	7	3	0	2	0	1
307416	0	0	1	1	0	2	2	122	16	30	0	0	5	0	4	1	3	0	0	0
163494	4	6	5	2	0	1	1	2	0	0	0	2	2	1	2	1	0	2	1	2
298592	1	2	1	1	0	0	0	0	0	0	41	0	17	0	0	0	0	0	0	0
4472130	1	6	1	1	4	0	0	0	0	1	1	1	2	1	0	0	2	0	4	1
4457064	0	4	1	0	0	0	0	7	0	2	0	0	5	0	4	0	0	0	0	0
311564	0	17	4	12	1	3	8	7	0	10	13	5	2	5	15	8	0	0	0	0
463233	4	1278	4222	5744	906	660	9854	5213	7365	6597	2515	7667	1740	4651	7991	4139	9043	5993	1610	4559
658370	0	0	0	0	0	0	0	0	0	0	17	0	0	0	0	3	11	1	1	0
195189	0	0	0	0	0	0	4	23	2	15	0	0	0	2	1	0	0	0	0	0
191068	0	0	0	15	0	0	0	0	0	0	0	0	0	0	0	0	2	0	0	0
207284	0	1	0	2	0	5	4	3	4	12	1	1	2	0	3	7	7	18	0	3
348007	12	23	21	15	22	19	11	13	10	3	8	28	2	15	24	7	11	4	7	18
264536	0	27	7	21	2	8	70	143	60	172	32	4	17	37	27	10	18	4	0	4
309361	0	5	1	5	0	2	39	64	4	5	13	0	0	0	0	0	0	1	0	3
342504	1377	242	184	87	766	138	69	62	183	31	28	101	360	228	112	158	7	45	72	72
234443	0	3	1	2	0	9	2	1	1	1	9	15	62	50	49	12	20	17	4	16
25947	0	2	0	0	0	0	0	0	0	0	0	0	0	0	0	0	0	0	8	0
328598	0	0	0	0	0	0	0	0	0	0	11	0	0	0	0	0	0	1	0	0
2415201	0	0	0	0	0	0	0	0	0	0	0	0	0	6	0	1	11	0	1	0
913036	0	219	1	0	0	0	0	0	0	0	7	3	57	0	73	28	1	0	0	0
194656	0	1	0	0	0	0	6	10	2	19	1	0	0	0	1	0	1	0	0	0
441494	0	0	0	0	0	1	7	8	3	4	0	0	0	0	0	0	0	0	0	0
229459	3	0	0	1	9	2	2	1	1	0	2	8	1	33	0	1	1	2	0	0
519000	0	0	0	0	0	0	0	0	0	0	0	21	0	19	0	0	0	0	0	0
259275	0	0	0	1	0	1	2	2	1	10	3	1	0	1	1	4	0	0	0	1
534926	1	0	0	1	0	1	2	0	0	0	0	417	439	330	207	91	2	20	2	12
242029	0	0	1	6	0	155	145	33	99	115	74	14	26	5	61	0	33	50	16	9
189288	0	0	0	0	0	0	16	90	10	12	1	0	0	13	4	1	0	2	0	0
189053	3	2	5	3	9	3	3	1	0	0	2	5	0	1	7	1	0	2	2	1
275470	0	0	0	0	0	0	0	0	0	0	1	0	0	12	1	0	0	0	0	0
303652	0	0	0	0	0	8	0	3	0	0	5	0	14	1	0	2	0	0	0	4
323135	12	12	6	12	13	3	7	4	4	4	0	3	2	0	4	1	0	0	2	3
267739	0	0	1	3	0	88	70	58	218	67	74	328	1463	415	20	12	55	33	10	3
196004	6	3	5	4	3	3	1	1	0	0	12	6	1	1	1	6	0	4	9	3
309363	7	639	2464	1286	336	882	752	538	840	1989	863	2715	872	1593	1327	1174	305	729	182	571
197782	0	11	2	7	1	0	61	114	23	110	20	2	2	14	9	29	1	2	0	0
171079	0	1	2	0	0	2	69	126	0	26	0	5	3	15	2	4	1	0	0	0
4244333	4	15	2	0	0	1	3	37	2	13	0	0	1	2	0	0	1	173	0	172
367977	1	0	2	0	3	0	0	0	0	2	0	0	0	1	3	0	0	2	0	3
1726408	73	422	66	153	72	246	702	717	1861	417	909	15	13	282	777	680	231	710	962	514
331697	32	33	22	28	25	8	14	68	18	63	50	0	5	196	128	74	7	68	32	12
51677	0	0	0	0	0	0	13	0	1	0	0	0	0	0	0	0	1	0	0	0
262625	0	2	0	0	0	0	7	0	0	0	47	0	1	13	2	12	6	7	0	5
197890	0	164	101	78	34	1	133	438	29	68	18	35	126	70	65	14	16	2	0	11
204126	0	3	3	2	2	1	4	5	2	2	1	2	1	2	2	3	0	0	0	0
276561	0	0	1	0	0	9	7	4	13	2	7	34	117	20	4	3	7	3	2	0
187744	0	0	0	0	0	0	15	12	1	50	0	0	0	0	0	0	0	0	0	0
265063	0	0	0	0	0	0	0	0	0	0	13	0	0	63	19	0	0	6	0	1
535601	3063	173	12	93	2037	64	0	2	3	3	2	23	0	11	11	7	7	2	7	17
180082	25	13	14	13	32	7	19	13	7	1	14	22	3	37	16	3	35	7	16	5
317633	0	0	0	0	0	0	16	4	0	8	0	0	1	2	0	0	0	0	0	0
181432	28	3	16	8	36	9	0	2	0	3	4	10	18	3	31	0	10	0	36	18
188457	0	2	9	17	2	7	11	0	19	2	12	28	0	22	3	8	1	19	0	4
191277	0	0	0	0	0	3	0	4	0	0	0	0	0	0	0	0	0	0	0	0
264734	411	109	374	363	193	322	1207	690	1547	3425	1075	491	190	308	346	148	1020	444	393	510
311961	0	0	0	0	2	0	0	0	0	0	0	0	0	8	0	0	7	1	0	0
175751	37	17	13	37	24	11	4	9	1	10	28	19	2	12	16	2	2	22	17	21
186645	0	11	4	3	0	0	21	2	0	31	0	2	1	2	2	1	1	0	0	0
727220	2	0	2	1	0	1	0	0	1	0	5	0	0	0	0	0	5	0	0	0
4432234	0	0	0	4	0	0	2	9	1	0	0	0	0	0	0	0	0	0	0	0
1024529	1	10	3	0	0	2	0	0	0	0	0	0	0	2	1	0	0	2	2	4
110016	0	0	0	0	0	0	0	0	0	0	7	27	2	19	0	28	0	41	0	0
1109297	0	0	0	0	0	0	3	20	0	0	0	0	0	0	0	0	0	0	0	0
322839	0	0	0	0	0	0	0	0	0	2	2	0	0	0	0	15	0	0	0	4
175193	0	0	1	1	0	0	0	0	0	0	10	0	46	21	6	7	2	3	1	6
1076587	8	2	7	1	3	1	5	0	1	3	0	2	2	1	0	1	1	3	1	2
432444	0	10	4	0	2	2	0	0	0	0	0	5	17	10	5	18	0	0	0	1
572889	22	9	1	3	7	0	0	3	0	1	0	0	0	0	0	0	0	50	0	0
340853	0	0	0	0	0	0	0	0	0	0	3	15	0	248	5	1	10	0	2	2
193509	0	0	11	10	5	2	2	19	0	0	0	30	4	4	0	4	0	1	0	4
279048	0	0	4	0	0	1	0	0	0	0	1	2	0	0	0	0	14	2	0	18
993934	0	0	12	0	0	0	0	0	0	0	0	0	0	0	0	0	0	0	0	16
198398	0	64	11	38	4	4	17	97	22	138	18	5	6	16	5	8	8	11	0	1
331720	0	0	0	0	0	0	0	0	0	0	62	3	79	6	165	82	6	6	233	122
308631	0	13	2	2	5	2	0	2	2	2	3	0	1	0	15	5	1	15	0	2
271689	0	0	0	1	0	1	6	0	1	14	2	1	0	1	1	0	0	1	0	0
296165	7	1	0	1	1	1	0	0	0	0	0	0	0	0	0	0	0	0	1	2
335408	0	0	0	0	0	0	0	0	0	0	1	11	23	14	10	19	4	1	0	5
4336943	3	373	205	196	88	541	199	278	619	117	639	572	770	837	781	1216	586	1129	138	511
4393565	0	1	1	4	0	0	0	0	2	0	6	0	1	24	2	0	1	0	10	0
606927	0	0	0	0	0	0	0	0	0	0	0	0	0	2	0	0	0	0	145	0
368117	2	6	5	2	4	0	0	0	0	2	0	0	0	1	1	2	2	0	0	1
261177	2	2543	773	1401	222	882	636	433	495	813	1707	1107	1854	1317	743	2189	1692	2167	338	1776
192222	0	0	0	0	0	0	0	0	1	0	67	2243	656	932	342	1283	55	114	14	176
3998912	0	255	1065	289	458	306	281	0	22	0	872	1241	3631	1682	1245	527	355	707	1	1082
4405128	0	0	3	7	1	0	5	1	0	0	2	0	1	6	11	0	0	2	0	0
186640	1	8	3	4	2	0	2	2	2	0	2	1	6	2	2	2	1	1	5	3
4318671	2	28	2	57	11	17	1	0	3	1	5	0	0	15	0	4	2	10	1	3
4355739	0	0	0	0	0	0	0	0	0	0	11	57	153	21	61	0	1	2	0	2
271602	0	76	20	62	13	7	1	1	62	1	13	77	60	53	132	32	19	8	0	52
4425368	1	0	0	0	122	0	22	0	0	0	0	0	0	0	0	0	0	0	1	0
276762	0	377	1328	817	393	59	80	0	190	2	987	190	43	463	339	427	375	693	0	234
262416	0	153	141	96	27	0	3	0	0	0	15	25	89	19	92	19	0	0	0	0
2986828	14	11	32	2	2	1	2	5	0	3	3	2	3	18	1	0	26	1	0	2
1144463	0	0	0	0	0	0	0	0	0	0	0	0	0	0	21	0	2	0	0	0
197331	0	344	216	75	48	2	128	295	45	62	8	13	59	61	36	18	2	4	1	1
194340	0	54	0	0	0	2	229	0	0	4	2	0	0	1	0	5	0	0	0	2
196428	19	75	29	40	56	10	13	0	2	3	2	11	2	2	26	11	2	7	14	2
4296496	0	117	24	55	10	0	0	0	0	0	23	13	7	133	42	23	3	0	0	7
314095	33	62	12	61	30	18	28	21	13	12	13	40	9	8	39	27	34	113	76	22
185824	0	1	0	1	0	0	8	4	8	0	0	0	0	5	7	0	1	0	0	0
199640	39	10	26	9	21	2	7	1	0	9	9	0	6	2	0	3	0	5	4	0
577377	1	2	0	0	0	0	0	0	0	0	74	0	56	0	12	0	0	1	0	0
634449	2	13	13	8	6	9	6	9	10	3	15	34	41	32	24	33	2	11	1	12
259120	0	0	0	0	0	0	3	2	1	5	1	0	2	2	0	0	0	0	0	1
277215	0	0	0	0	0	0	6	7	0	10	1	0	8	0	0	0	0	0	0	0
259912	0	0	0	0	0	0	2	292	15	22	3	0	0	0	0	0	0	0	0	0
312269	0	6	3	17	2	0	45	171	8	41	14	0	2	5	3	11	6	4	0	2
176167	1	0	1	0	0	0	1	0	0	1	0	1	0	0	1	0	1	1	2	3
339886	0	34	29	15	10	0	9	4	1	7	8	0	6	15	3	8	2	1	0	2
1845355	0	2	4	0	0	0	1	3	2	5	3	0	0	5	0	4	0	0	0	0
319909	0	1	2	0	0	0	2	2	0	0	5	0	5	5	1	1	0	1	0	0
1906483	68	95	68	40	283	21	15	33	16	11	28	73	0	69	113	50	32	66	119	14
295075	0	0	0	5	0	0	0	0	0	0	0	82	2	0	0	0	6	0	0	0
263155	0	0	0	0	0	0	0	0	0	0	184	0	0	0	0	0	0	0	0	0
336810	0	4	21	29	2	11	196	133	63	315	109	2	148	58	21	28	22	16	2	17
269070	0	1	0	0	0	0	2	0	0	8	2	0	0	0	0	0	0	0	0	0
659831	0	60	40	15	7	0	23	2	0	0	7	0	0	9	0	0	4	18	0	0
183579	7	0	0	1	1	0	0	0	0	0	0	3	9	0	2	0	0	0	0	0
798581	1	1	2	0	1	1	0	0	0	1	2	0	5	0	3	0	0	5	0	1
359750	2	1	0	0	0	0	0	0	0	1	0	8	0	3	0	0	6	1	2	0
272341	0	58	29	6	2	1	116	4	23	96	38	15	103	70	96	16	30	17	4	20
265011	0	0	1	0	0	0	25	8	4	64	2	0	0	0	0	0	0	0	2	0
392918	1	8	37	72	3	35	156	17	137	3	55	1	33	77	105	7	5	12	0	3
577710	2	0	0	0	0	0	0	0	0	3	2	1	0	0	0	3	2	0	0	0
318370	0	11	5	54	0	0	40	67	20	18	18	0	53	19	14	7	5	0	0	5
367535	8	0	2	0	0	0	0	0	0	2	2	0	0	3	0	0	0	0	0	0
163997	0	11	5	32	2	2	29	10	0	21	2	8	4	13	2	10	7	0	0	6
297529	1589	6	5	1	1367	3	0	0	2	0	6	0	0	0	1	2	0	0	2	2
4484010	0	0	5	0	0	0	0	0	0	0	0	0	0	0	0	0	0	0	0	7
315846	0	0	1	0	0	0	4	0	0	2	0	0	0	2	0	0	0	0	0	0
4476780	3	1	2	2	3	2	1	2	0	1	1	0	1	1	2	0	1	0	2	2
178370	0	0	0	0	0	0	3	0	0	4	0	0	0	0	0	0	0	0	0	0
185989	1	0	0	0	0	0	0	0	0	0	151	1	8	25	35	1	19	0	0	0
215097	1	2	5	1	0	5	0	2	5	2	0	0	0	2	11	2	0	0	5	0
164071	1	129	300	179	66	3	287	1939	148	261	155	12	404	193	135	174	15	54	4	42
338992	15	17	12	22	3	5	4	5	1	2	3	0	0	8	3	1	1	6	2	9
168289	21	10	4	23	7	0	3	2	0	7	2	3	0	1	1	0	1	1	0	3
362009	10	2	1	0	0	0	0	0	0	0	0	0	0	2	0	4	3	2	0	0
332317	214	69	59	87	84	37	12	30	67	34	150	42	99	35	40	31	26	29	59	24
339599	128	93	7	106	15	10	17	4	0	21	44	14	8	84	45	4	62	44	17	5
275218	0	0	0	0	0	0	7	5	2	8	0	0	0	1	0	0	2	0	0	0
1132942	7	1	0	2	0	0	0	0	12	0	6	0	0	0	1	0	0	0	2	0
49406	0	0	0	0	0	0	0	0	0	0	0	48	0	0	0	0	0	0	0	0
180606	0	3	0	25	31	0	2	0	0	26	0	27	0	0	2	2	0	0	2	0
322505	0	1	3	2	1	2	0	1	0	0	1	1	0	1	1	1	0	0	1	2
4364405	0	1	10	0	12	4	2	0	2	2	0	1	0	1	2	0	0	1	0	0
4456702	1	2	5	28	4	2	9	26	1	1	1	15	8	32	10	22	0	3	0	0
332651	0	0	0	0	0	0	0	0	0	0	0	12	0	5	9	0	1	0	0	0
145765	69	51	42	60	33	10	18	25	17	7	21	10	10	48	17	11	7	12	12	26
4406684	133	131	338	200	3	2	56	180	56	554	134	5	160	238	268	34	201	4	111	240
233435	0	35	16	32	3	10	56	111	272	83	289	7	34	39	26	178	259	121	41	33
177484	0	1	0	0	2	0	2	2	2	2	2	1	0	0	0	0	0	0	76	0
266478	0	116	107	191	46	9	29	0	0	0	105	16	315	137	58	191	8	57	0	122
180731	6	19	5	9	4	14	43	32	96	21	51	0	0	17	41	33	15	31	62	31
4448052	0	0	0	0	0	0	7	3	5	27	3	1	1	4	1	0	0	0	1	1
266726	0	332	308	45	71	1	0	1	6	202	54	57	40	313	54	3	17	4	0	127
211234	0	0	0	0	0	0	0	0	0	0	7	1	0	14	17	0	1	0	0	11
186406	0	4	2	0	0	0	0	53	0	0	0	0	0	0	0	0	1	0	0	0
4095596	2	3	1	1	4	2	3	1	1	0	1	1	2	0	0	1	0	2	0	2
