# Supplementary material for: Vitamin D Modified DSS-Induced Colitis in Mice via STING Signaling Pathway
Source: Biology (Basel). 2025 Jun 18;14(6):715. doi: 10.3390/biology14060715 (PMC12190092; doi:10.3390/biology14060715)
Supplement: Supplementary file 1 [file biology-14-00715-s001.zip › Supplementary Materials S1: 16s-report of gut microbiota/01_pick_otu/otu-filter-minfeq.txt]

# Constructed from biom file
#OTU ID	A1	A2	A3	A4	A5	B1	B2	B3	B4	B5	C1	C2	C3	C4	C5	D1	D2	D3	D4	D5
0005579fbab7f6d326680c30b7ad2986	47.0	16.0	25.0	16.0	51.0	4.0	1.0	0.0	1.0	0.0	7.0	32.0	7.0	18.0	7.0	13.0	2.0	1.0	0.0	3.0
000d582f94b6b56e312217b06dda9648	144.0	17.0	129.0	63.0	37.0	17.0	7.0	28.0	17.0	13.0	131.0	10.0	76.0	20.0	38.0	5.0	62.0	19.0	63.0	24.0
0013b8c60f1e6d2e2ec1db5b3e145d68	0.0	241.0	991.0	266.0	431.0	282.0	261.0	0.0	19.0	0.0	822.0	1179.0	3376.0	1580.0	1177.0	489.0	329.0	662.0	1.0	1016.0
0017907828078e819334be7f893a7a1c	0.0	0.0	13.0	2.0	4.0	0.0	64.0	122.0	40.0	194.0	9.0	12.0	1.0	40.0	12.0	4.0	7.0	2.0	1.0	4.0
0086e4690f8cf5f06143764000b9edb6	0.0	2.0	48.0	2.0	2.0	0.0	3199.0	40.0	0.0	966.0	360.0	23.0	0.0	673.0	556.0	3.0	0.0	226.0	0.0	0.0
00a060d8e7d7dfcce8c98bc0d3e1fc7a	0.0	344.0	215.0	73.0	48.0	2.0	112.0	76.0	35.0	36.0	8.0	13.0	59.0	61.0	36.0	10.0	2.0	4.0	1.0	0.0
0247751eb7dd86ec223dc4607712d13d	187.0	73.0	67.0	76.0	245.0	83.0	52.0	15.0	13.0	25.0	250.0	57.0	43.0	35.0	58.0	114.0	30.0	77.0	65.0	54.0
036b5fcee3b63df5f56033614850926e	0.0	252.0	859.0	518.0	238.0	42.0	58.0	0.0	131.0	2.0	644.0	118.0	34.0	310.0	211.0	253.0	257.0	458.0	0.0	152.0
03b037d65fcb6d529dd08d171b6a6be2	0.0	0.0	0.0	2.0	0.0	0.0	30.0	134.0	3.0	54.0	2.0	0.0	0.0	1.0	0.0	3.0	0.0	0.0	0.0	0.0
03bc8fe32c03ecc467d5df87ca2a6afb	0.0	0.0	1.0	3.0	0.0	88.0	70.0	58.0	218.0	67.0	74.0	328.0	1463.0	415.0	20.0	12.0	55.0	33.0	10.0	3.0
044eab1b4d70d423b059be053926ebf5	1.0	0.0	0.0	0.0	0.0	1541.0	2325.0	1283.0	2146.0	2051.0	2244.0	166.0	394.0	201.0	9.0	16.0	507.0	1527.0	304.0	1758.0
049ce30f326edc2667f2c1510d1cd1d1	0.0	0.0	2.0	16.0	1.0	13.0	242.0	2200.0	0.0	474.0	76.0	1.0	325.0	43.0	10.0	13.0	31.0	33.0	0.0	34.0
04a4d54617e6b7b9098c1c53b09a424a	0.0	2.0	5.0	2.0	1.0	2.0	534.0	543.0	31.0	191.0	55.0	11.0	1.0	9.0	44.0	0.0	27.0	28.0	0.0	2.0
054cd9efb4ed7075321215ab5379c8c5	63.0	54.0	136.0	176.0	193.0	23.0	10.0	67.0	86.0	67.0	17.0	99.0	103.0	30.0	5.0	45.0	80.0	6.0	111.0	17.0
05820ca411722b4512d572ff15eb8587	0.0	21.0	10.0	18.0	4.0	0.0	17.0	81.0	0.0	22.0	2.0	11.0	22.0	4.0	20.0	3.0	1.0	6.0	0.0	0.0
07accace94517a84e2d1db50948927e5	6815.0	9.0	29.0	7.0	3065.0	52.0	23.0	25.0	119.0	51.0	15.0	8.0	2.0	2.0	3.0	0.0	1.0	3.0	16.0	0.0
09d5d4ae3ffbf8ac52c9ff9308f97531	0.0	2.0	11.0	21.0	1.0	7.0	105.0	72.0	48.0	174.0	91.0	1.0	55.0	23.0	6.0	22.0	20.0	14.0	2.0	15.0
0aa3357b4ce184ab8d8779772e42bb63	2721.0	61.0	12.0	13.0	578.0	88.0	78.0	136.0	44.0	49.0	51.0	54.0	16.0	1.0	29.0	2.0	83.0	12.0	2492.0	39.0
0abaa2fb6c546fbb1782960217e01471	0.0	115.0	286.0	246.0	120.0	4.0	8.0	0.0	0.0	2.0	8.0	372.0	158.0	4.0	286.0	5.0	64.0	0.0	0.0	18.0
0b1df5ee7c03230ba2b9161821bcae3a	2858.0	167.0	12.0	92.0	1920.0	62.0	0.0	2.0	3.0	3.0	2.0	23.0	0.0	9.0	10.0	7.0	7.0	2.0	7.0	17.0
0b732399f81fe103f7b698f352eb1183	15.0	738.0	706.0	449.0	182.0	152.0	450.0	287.0	476.0	417.0	219.0	210.0	117.0	274.0	151.0	157.0	151.0	319.0	44.0	528.0
0d005bb81ba4275c069d13b08f03211e	235.0	207.0	113.0	101.0	181.0	124.0	26.0	53.0	37.0	24.0	40.0	140.0	158.0	30.0	192.0	28.0	30.0	27.0	58.0	21.0
0d03f40c60e4033b7d748e7d0641946a	69.0	388.0	59.0	135.0	68.0	234.0	655.0	669.0	1701.0	400.0	837.0	13.0	11.0	262.0	724.0	620.0	214.0	652.0	908.0	474.0
0dae4d392d665274e4fac473ea33d7b9	141.0	0.0	0.0	0.0	138.0	0.0	0.0	0.0	0.0	0.0	0.0	0.0	0.0	0.0	1.0	0.0	0.0	0.0	0.0	0.0
0e004326b87227bbb6f62e4004f429cc	1030.0	3524.0	3346.0	1453.0	1981.0	3913.0	5959.0	2659.0	2926.0	8110.0	2890.0	6992.0	5127.0	5587.0	2690.0	15553.0	188.0	3703.0	63.0	2100.0
0e75e31361c6a68f712cd017bcc0d999	0.0	243.0	383.0	306.0	173.0	51.0	716.0	621.0	39.0	802.0	1.0	38.0	355.0	509.0	246.0	98.0	14.0	11.0	0.0	0.0
0e915bfb3708356f07c3a32571ab1a81	0.0	49.0	10.0	31.0	3.0	3.0	15.0	73.0	17.0	106.0	17.0	4.0	4.0	15.0	4.0	6.0	7.0	9.0	0.0	1.0
0ea571376dde6302ddbce08d695dc374	42.0	18.0	45.0	24.0	41.0	19.0	3.0	2.0	31.0	7.0	8.0	54.0	106.0	27.0	15.0	10.0	8.0	5.0	28.0	5.0
1175e7765730f9c5c3672bd539c9d4f0	1.0	0.0	0.0	0.0	0.0	0.0	0.0	0.0	0.0	0.0	139.0	1.0	8.0	24.0	33.0	1.0	17.0	0.0	0.0	0.0
11d6e221833d1e57633f59c12f230990	0.0	4.0	2.0	12.0	0.0	0.0	0.0	0.0	0.0	0.0	30.0	0.0	0.0	0.0	0.0	0.0	507.0	105.0	0.0	5.0
13daf552a482f09b6277654d126dc3ec	2.0	42.0	163.0	73.0	35.0	244.0	628.0	220.0	459.0	1597.0	790.0	0.0	5.0	3.0	71.0	37.0	2450.0	1506.0	437.0	75.0
1469ca5085a01fb6f3725632b315675f	0.0	0.0	1.0	0.0	1.0	3.0	0.0	0.0	0.0	0.0	3.0	281.0	171.0	16.0	69.0	63.0	585.0	22.0	0.0	373.0
14af82c112b35ed48570602c0a8ce62e	0.0	1693.0	45.0	8.0	13.0	0.0	0.0	0.0	0.0	0.0	3.0	0.0	0.0	22.0	6.0	114.0	18.0	0.0	0.0	12.0
155d2478e6fec9ee332cdfd7136a39cc	0.0	0.0	0.0	0.0	0.0	1.0	7.0	58.0	277.0	186.0	0.0	0.0	0.0	0.0	0.0	0.0	0.0	98.0	0.0	0.0
17d66da0ed55c817b1017fc1868c127e	0.0	22.0	26.0	14.0	15.0	2.0	0.0	0.0	1.0	0.0	16.0	102.0	5.0	24.0	18.0	8.0	88.0	6.0	0.0	91.0
18892c3f5e9f1665fae02e13be4bb8f7	69.0	51.0	42.0	60.0	33.0	10.0	18.0	25.0	17.0	7.0	21.0	10.0	10.0	48.0	17.0	11.0	7.0	12.0	12.0	26.0
18e23e095d93795bda276e64d18f8727	101.0	2.0	12.0	56.0	7.0	7.0	0.0	9.0	0.0	2.0	1.0	22.0	5.0	2.0	15.0	1.0	3.0	2.0	2.0	9.0
1a4826880ac39b853327006aa7c54289	0.0	21.0	64.0	28.0	12.0	68.0	107.0	10.0	5.0	40.0	560.0	18.0	14.0	38.0	1.0	53.0	1174.0	654.0	93.0	409.0
1a855c5586d40e5b115ae884c909e7ff	0.0	21.0	11.0	154.0	2.0	12.0	1.0	0.0	0.0	0.0	18.0	54.0	1.0	21.0	184.0	15.0	30.0	124.0	0.0	32.0
1b147df813ee4ef909863a656043dee8	1571.0	4126.0	3056.0	1987.0	2254.0	1466.0	958.0	1491.0	2912.0	1062.0	2201.0	2043.0	4522.0	2366.0	5615.0	313.0	944.0	573.0	4128.0	1058.0
1b394556de95cd184113f6b663b5cd24	0.0	0.0	0.0	0.0	0.0	0.0	0.0	0.0	0.0	0.0	12.0	44.0	46.0	30.0	122.0	23.0	0.0	16.0	2.0	4.0
1b5df9460fed5e593d5815d08bf8196a	7289.0	104.0	28.0	123.0	2810.0	112.0	44.0	219.0	80.0	214.0	271.0	171.0	71.0	175.0	276.0	134.0	94.0	224.0	23809.0	278.0
1bb7e8dc1acccb3236e2ab65057d08da	0.0	64.0	37.0	13.0	14.0	2.0	96.0	147.0	0.0	153.0	42.0	5.0	3.0	29.0	10.0	3.0	17.0	2.0	0.0	4.0
1c7c66d63abdf0ee10375bd309ed2a11	0.0	10.0	38.0	30.0	17.0	12.0	22.0	7.0	14.0	31.0	38.0	25.0	24.0	53.0	4.0	19.0	12.0	17.0	0.0	7.0
1cf68e0684ba016821e4c7303f54084f	41.0	78.0	19.0	31.0	12.0	0.0	0.0	0.0	1.0	0.0	39.0	10.0	20.0	13.0	2.0	3.0	12.0	2.0	44.0	3.0
1d44d63065c9182a1612a11f6a777d2e	5.0	332.0	353.0	618.0	122.0	530.0	882.0	597.0	948.0	1209.0	1001.0	1149.0	969.0	629.0	569.0	822.0	394.0	666.0	503.0	597.0
1d556891e61524439f4cd23aad83efce	64.0	87.0	55.0	77.0	88.0	120.0	133.0	145.0	201.0	73.0	159.0	278.0	619.0	110.0	305.0	98.0	163.0	154.0	7.0	216.0
1e9a99617c73cd225d49d67b8e98cbc3	0.0	61.0	28.0	37.0	12.0	34.0	0.0	0.0	0.0	0.0	5.0	118.0	407.0	48.0	39.0	269.0	22.0	0.0	0.0	52.0
1ec313f4e6ec895f347ad7267450726e	0.0	7.0	4.0	1.0	2.0	0.0	58.0	85.0	8.0	37.0	4.0	4.0	12.0	3.0	7.0	5.0	3.0	0.0	0.0	1.0
1f2be2570460859ba41b33a7e1959b07	0.0	14.0	32.0	23.0	9.0	1.0	153.0	73.0	43.0	87.0	5.0	0.0	1.0	63.0	8.0	0.0	2.0	2.0	0.0	1.0
20a260757c4acc568b873a9ca236d146	0.0	44.0	14.0	1.0	4.0	0.0	12.0	137.0	33.0	0.0	2.0	0.0	0.0	9.0	0.0	3.0	0.0	3.0	1.0	2.0
212f02984f0f74bd7cefa3fd504b4317	0.0	227.0	318.0	209.0	95.0	71.0	622.0	210.0	514.0	577.0	80.0	0.0	0.0	1.0	0.0	0.0	0.0	93.0	19.0	365.0
225c34c8303a8f03cec3abf60585b1aa	0.0	257.0	485.0	149.0	275.0	65.0	0.0	0.0	2.0	0.0	243.0	1694.0	126.0	398.0	547.0	85.0	1301.0	155.0	0.0	1260.0
22cfd9d9f6c5dde8ca67ad7ab8f2fef6	1.0	16.0	2.0	4.0	2.0	5.0	21.0	16.0	70.0	7.0	33.0	0.0	2.0	9.0	22.0	17.0	7.0	26.0	29.0	14.0
23276ec4e91429e62c6205bb3a047f9a	58.0	8.0	0.0	0.0	51.0	1.0	2.0	16.0	35.0	0.0	82.0	0.0	0.0	0.0	0.0	0.0	39.0	0.0	3.0	0.0
2379d0707c46316461554917efeaa8a2	0.0	26.0	4.0	72.0	6.0	2.0	13.0	0.0	0.0	0.0	0.0	1.0	34.0	2.0	13.0	56.0	2.0	1.0	0.0	3.0
2436a581839c185020a4ae252aa87e67	0.0	2.0	8.0	5.0	2.0	0.0	21.0	312.0	103.0	323.0	16.0	7.0	19.0	71.0	91.0	6.0	4.0	7.0	0.0	13.0
24aec17a42b4497a31e8f669afa1a6f9	32.0	33.0	22.0	28.0	25.0	8.0	14.0	68.0	18.0	63.0	50.0	0.0	5.0	196.0	128.0	74.0	7.0	68.0	32.0	12.0
24cf5685aba1741cb35645327f6c8675	0.0	15.0	12.0	13.0	4.0	0.0	12.0	9.0	1.0	3.0	1.0	21.0	45.0	84.0	32.0	31.0	3.0	17.0	0.0	0.0
25040512bc151e9d2af6e5de29c44f0b	3.0	11.0	2.0	2.0	2.0	5.0	23.0	16.0	43.0	7.0	30.0	0.0	0.0	9.0	19.0	18.0	9.0	15.0	28.0	14.0
262d74242a3fbebc685df5f449849cbe	0.0	0.0	0.0	0.0	0.0	0.0	40.0	219.0	0.0	5.0	0.0	0.0	4.0	0.0	0.0	0.0	0.0	0.0	0.0	0.0
269f6cdc46f49e8aa1957cb240b69179	0.0	5.0	9.0	2.0	2.0	5.0	53.0	108.0	21.0	97.0	7.0	2.0	29.0	16.0	8.0	23.0	10.0	13.0	0.0	2.0
26d82e332584c07cb5ebe4b1b7417772	1529.0	59.0	224.0	68.0	371.0	126.0	184.0	90.0	115.0	440.0	109.0	672.0	62.0	147.0	494.0	193.0	80.0	48.0	87.0	58.0
2764842a3092dab3b9b38e0a2583eb6c	0.0	0.0	0.0	0.0	0.0	13.0	61.0	0.0	88.0	2.0	26.0	3.0	259.0	81.0	239.0	84.0	99.0	18.0	7.0	134.0
277eaab7d536501c70eb475b685e6872	0.0	0.0	0.0	0.0	0.0	0.0	0.0	0.0	0.0	0.0	275.0	55.0	0.0	138.0	291.0	222.0	101.0	122.0	22.0	1.0
2a4265eaf696a8164b7a14000c201354	47.0	51.0	21.0	37.0	31.0	22.0	12.0	25.0	9.0	6.0	7.0	8.0	11.0	19.0	8.0	0.0	16.0	11.0	17.0	22.0
2ab5eb7e33a3b38d95118f16cff892f4	0.0	3.0	10.0	11.0	2.0	1.0	1.0	2.0	4.0	0.0	6.0	7.0	136.0	7.0	15.0	11.0	2.0	2.0	0.0	1.0
2afd2fb8c329840fb5a30c6f923b3052	45.0	3606.0	2357.0	1509.0	527.0	4173.0	3978.0	3132.0	6110.0	3274.0	5244.0	2051.0	3267.0	3703.0	4369.0	4435.0	4257.0	4451.0	1413.0	4908.0
2bd283b4d75924dcc2e53a94dce55427	0.0	12.0	12.0	10.0	2.0	14.0	0.0	0.0	0.0	0.0	3.0	17.0	94.0	6.0	7.0	68.0	8.0	0.0	0.0	9.0
2c85a186c8fbaf734400cfc86d799b39	0.0	11.0	2.0	7.0	1.0	0.0	58.0	104.0	21.0	107.0	19.0	2.0	2.0	14.0	9.0	26.0	1.0	2.0	0.0	0.0
2cc81fd6964e041acce06f39b171f353	0.0	76.0	129.0	157.0	66.0	47.0	6.0	52.0	12.0	3.0	73.0	52.0	1419.0	46.0	156.0	65.0	12.0	25.0	0.0	18.0
2d3000ccb2120b4986a87cd21b57e983	0.0	0.0	0.0	1.0	0.0	0.0	128.0	158.0	30.0	115.0	6.0	1.0	1.0	2.0	1.0	0.0	0.0	0.0	2.0	1.0
2dc10f017b24af850fe99caae6747238	0.0	17.0	56.0	31.0	34.0	27.0	2.0	0.0	2.0	0.0	5.0	116.0	26.0	40.0	44.0	28.0	16.0	8.0	0.0	28.0
2e789b446c4a606f8660be435cfa209c	6018.0	1682.0	1466.0	2748.0	5478.0	1320.0	1355.0	1325.0	1360.0	1532.0	909.0	379.0	227.0	379.0	121.0	471.0	752.0	1218.0	556.0	2800.0
2ea9b3b8c9e554412671dae64192b909	26.0	23.0	17.0	21.0	14.0	7.0	7.0	8.0	4.0	36.0	3.0	34.0	7.0	4.0	7.0	4.0	4.0	10.0	11.0	13.0
2f22106b11dadd6b45a3a6ec727009b8	0.0	0.0	0.0	0.0	0.0	0.0	0.0	0.0	0.0	0.0	0.0	0.0	254.0	0.0	0.0	0.0	0.0	0.0	0.0	0.0
303fa811576937d6c103d075fb067796	90.0	24.0	4.0	60.0	7.0	7.0	1.0	7.0	8.0	14.0	56.0	14.0	25.0	6.0	16.0	3.0	5.0	1.0	18.0	5.0
30ec89fc5c547572bf424785984e0cba	12.0	77.0	11.0	356.0	99.0	6.0	75.0	3.0	3.0	5.0	24.0	0.0	25.0	5.0	1.0	5.0	77.0	40.0	54.0	10.0
3159ba9e8ee213790fac56e2799bf94b	1.0	918.0	4726.0	4499.0	1811.0	60.0	1647.0	2.0	1.0	18.0	415.0	1852.0	3179.0	3175.0	4223.0	555.0	468.0	298.0	0.0	48.0
31ed9135087f4df019d836db9e140122	0.0	0.0	0.0	0.0	0.0	0.0	0.0	1.0	1.0	0.0	402.0	50.0	63.0	38.0	95.0	905.0	22.0	93.0	28.0	20.0
3324ba718144a00c8ce90ae29dfddaef	63.0	25.0	6.0	3.0	9.0	2.0	6.0	19.0	3.0	23.0	8.0	9.0	11.0	16.0	12.0	0.0	1.0	8.0	0.0	16.0
334545b122fec4746d048df11c0540fe	22.0	5.0	29.0	7.0	30.0	6.0	9.0	7.0	0.0	9.0	7.0	20.0	30.0	13.0	6.0	8.0	14.0	5.0	4.0	1.0
33cbda08704e10b1c6bd39b02c21f9d6	0.0	2.0	7.0	12.0	1.0	0.0	669.0	742.0	42.0	2003.0	10.0	0.0	0.0	19.0	1.0	2.0	1.0	2.0	0.0	7.0
34344d49c0caffad80d364881a2ad711	0.0	0.0	16.0	1.0	9.0	0.0	2.0	0.0	0.0	1.0	16.0	187.0	154.0	45.0	0.0	48.0	40.0	2.0	0.0	32.0
3481a95a2124b49a8833cf05ffc1fbb5	0.0	0.0	1.0	2.0	2.0	1.0	2.0	0.0	0.0	0.0	6.0	74.0	3.0	94.0	5.0	10.0	9.0	21.0	0.0	4.0
350add98ec41635459554fda4b95a450	0.0	91.0	85.0	156.0	44.0	7.0	22.0	0.0	0.0	0.0	87.0	15.0	250.0	130.0	47.0	157.0	6.0	45.0	0.0	109.0
3511e6fe72d6fdd273876b208c1ca17f	0.0	53.0	0.0	23.0	2.0	8.0	57.0	613.0	14.0	2.0	16.0	14.0	26.0	24.0	30.0	4.0	10.0	3.0	0.0	2.0
35bd580523a52b125e10b2be00740f1a	2.0	2543.0	773.0	1401.0	222.0	882.0	636.0	433.0	495.0	813.0	1707.0	1107.0	1854.0	1317.0	743.0	2189.0	1692.0	2167.0	338.0	1776.0
362b5486c216dd46e33fb7f857afe40b	0.0	0.0	1.0	0.0	0.0	0.0	1.0	3.0	6.0	0.0	2.0	26.0	66.0	8.0	5.0	83.0	3.0	0.0	0.0	17.0
389b2737c30f7f859373a4b0436c9989	0.0	104.0	36.0	66.0	7.0	1.0	70.0	613.0	218.0	0.0	15.0	3.0	21.0	102.0	35.0	18.0	0.0	1.0	1.0	0.0
38bbf2b7cc7e06b19646dd457154a2aa	0.0	21.0	7.0	34.0	0.0	27.0	6.0	5.0	5.0	2.0	28.0	39.0	101.0	45.0	24.0	39.0	26.0	16.0	3.0	8.0
38f5f08e14483a85eeea143b408aff95	0.0	7.0	10.0	42.0	2.0	5.0	76.0	2177.0	76.0	90.0	3.0	4.0	9.0	18.0	17.0	2.0	0.0	13.0	0.0	1.0
395f39c71825ebde057e7ddd6f8ac619	0.0	16.0	69.0	45.0	21.0	5.0	5.0	0.0	9.0	0.0	69.0	15.0	1.0	27.0	23.0	45.0	19.0	36.0	0.0	15.0
3a93f2d7422d36577971dc4c90dbbdd1	0.0	53.0	232.0	257.0	105.0	7.0	100.0	0.0	0.0	2.0	21.0	102.0	198.0	183.0	235.0	53.0	23.0	20.0	0.0	2.0
3b34249dfc642e6d791dbb2ea9962251	7.0	664.0	460.0	252.0	140.0	787.0	739.0	574.0	1189.0	639.0	985.0	361.0	618.0	787.0	812.0	837.0	800.0	928.0	318.0	1118.0
3b3a89e2a950a9f8feafc774529a26bd	4.0	58.0	16.0	17.0	12.0	5.0	9.0	25.0	17.0	16.0	12.0	19.0	24.0	44.0	21.0	13.0	8.0	10.0	1.0	4.0
3bb74fdb171760b039fbbf25e4904f81	0.0	0.0	0.0	0.0	0.0	1.0	77.0	525.0	24.0	62.0	2.0	0.0	0.0	0.0	0.0	0.0	0.0	2.0	0.0	0.0
3c93e1e677f00ab2a934104d4e02888a	0.0	18.0	187.0	225.0	93.0	48.0	16.0	51.0	44.0	133.0	134.0	24.0	176.0	39.0	330.0	38.0	25.0	25.0	1.0	24.0
3c960da05cd4434d48d3cd0eeae747f3	0.0	2.0	3.0	218.0	5.0	2942.0	7239.0	1123.0	3828.0	1869.0	499.0	0.0	0.0	0.0	0.0	3.0	24.0	245.0	744.0	5285.0
3f25b0622041a28c4f8e2351d060d458	0.0	25.0	22.0	35.0	2.0	2.0	7.0	0.0	0.0	0.0	18.0	1.0	65.0	7.0	11.0	34.0	2.0	12.0	0.0	13.0
3f662233a7aadba6e48cd2503d59cff1	0.0	0.0	0.0	0.0	0.0	0.0	221.0	0.0	0.0	0.0	0.0	0.0	0.0	0.0	0.0	0.0	0.0	0.0	0.0	0.0
410c99b613ff486d5b89c50e45bb6585	127.0	70.0	213.0	113.0	131.0	407.0	208.0	281.0	2563.0	425.0	937.0	367.0	50.0	123.0	2.0	79.0	2204.0	723.0	191.0	305.0
41333af9ef19b1cdd606f72a026459f9	0.0	9.0	7.0	12.0	1.0	7.0	27.0	23.0	23.0	90.0	12.0	7.0	2.0	13.0	9.0	2.0	3.0	1.0	0.0	2.0
4138a753df0f0fb366281b17afe0ae86	120.0	11.0	16.0	81.0	17.0	16.0	7.0	7.0	11.0	6.0	23.0	10.0	16.0	6.0	25.0	8.0	7.0	12.0	21.0	5.0
41aa58be59af1883d333cad70a91c5bf	0.0	0.0	1.0	0.0	1.0	5.0	75.0	11.0	32.0	7.0	26.0	4.0	2.0	32.0	0.0	0.0	9.0	14.0	0.0	8.0
437a9f94abb274e86d19a8ca1e616ab2	0.0	0.0	0.0	1.0	0.0	0.0	23.0	142.0	0.0	34.0	9.0	0.0	25.0	0.0	2.0	3.0	2.0	3.0	1.0	1.0
43b3b30f45ff294ab1a5a1c3c595a9b5	0.0	73.0	80.0	85.0	23.0	10.0	10.0	17.0	17.0	3.0	21.0	42.0	81.0	87.0	58.0	13.0	35.0	10.0	3.0	11.0
43ccf8eeb6132dc324ae8e33e719281f	0.0	25.0	7.0	21.0	2.0	7.0	63.0	131.0	53.0	162.0	26.0	4.0	13.0	34.0	21.0	8.0	16.0	4.0	0.0	4.0
445f9b39e1e31c35bc0a8a49a1f266c7	0.0	0.0	0.0	0.0	0.0	1.0	49.0	160.0	118.0	195.0	26.0	1.0	25.0	51.0	10.0	5.0	2.0	4.0	1.0	0.0
44cffc3f482ae24b24a1c3efa2e53f9a	4.0	11.0	7.0	9.0	49.0	14.0	7.0	5.0	0.0	7.0	0.0	5.0	3.0	15.0	2.0	24.0	4.0	1.0	58.0	21.0
457397a483cc13c0d1c7719b248158cd	4.0	278.0	60.0	73.0	19.0	228.0	177.0	107.0	230.0	73.0	222.0	324.0	190.0	290.0	664.0	216.0	278.0	228.0	295.0	190.0
47201c4424a34596ecdbb62fe9b02555	7.0	80.0	39.0	155.0	33.0	42.0	489.0	199.0	656.0	452.0	117.0	123.0	385.0	175.0	242.0	275.0	7.0	167.0	130.0	67.0
47818b24175888a2bafa4f6d7e1ab722	1.0	185.0	135.0	183.0	20.0	5.0	275.0	476.0	902.0	477.0	1204.0	30.0	34.0	109.0	68.0	255.0	741.0	578.0	311.0	50.0
47f00a7a69cdbd1967b93db5c692dddb	61.0	115.0	19.0	44.0	85.0	22.0	428.0	336.0	410.0	451.0	333.0	136.0	126.0	129.0	39.0	201.0	353.0	238.0	38.0	148.0
48d652ba6afb2a7d42d2c057742f8856	148.0	235.0	42.0	58.0	92.0	71.0	43.0	68.0	7.0	33.0	21.0	37.0	32.0	21.0	28.0	12.0	33.0	17.0	43.0	60.0
4a411206271755de903d82e2fa847af0	69.0	7.0	31.0	16.0	51.0	24.0	0.0	12.0	21.0	2.0	2.0	3.0	45.0	108.0	8.0	6.0	5.0	0.0	2.0	9.0
4a5862a0ec7f1b8f46ae0ae0a1a2f47c	0.0	2.0	15.0	2.0	12.0	50.0	253.0	61.0	32.0	195.0	507.0	72.0	44.0	305.0	78.0	17.0	108.0	54.0	41.0	26.0
4b7e410907a4accec764ff05cfaf0790	0.0	26.0	9.0	152.0	6.0	36.0	0.0	0.0	0.0	0.0	0.0	2.0	471.0	42.0	5.0	3.0	124.0	0.0	0.0	12.0
4baf8794ab53616188574ee7578022d7	0.0	243.0	133.0	6.0	28.0	1.0	81.0	6.0	33.0	9.0	23.0	1.0	3.0	9.0	10.0	2.0	21.0	5.0	0.0	0.0
4bbaeaf1de8ef4a44c0a61bfe6ee7c4b	277.0	568.0	200.0	415.0	432.0	3077.0	5255.0	2126.0	1340.0	4278.0	1663.0	2821.0	200.0	2567.0	1693.0	859.0	917.0	430.0	49.0	1491.0
4bbe71f9c74c3692618069578910d043	0.0	2.0	2.0	2.0	4.0	6.0	189.0	78.0	5.0	22.0	0.0	0.0	0.0	0.0	0.0	0.0	0.0	0.0	0.0	0.0
4d8d1c006253af532dc64fda77b3b5c8	0.0	36.0	2.0	21.0	0.0	2.0	47.0	87.0	2.0	30.0	4.0	0.0	4.0	3.0	0.0	0.0	0.0	1.0	0.0	0.0
4eb1a83aa3f9921e2e172c7c790bf9bb	0.0	0.0	0.0	0.0	0.0	0.0	0.0	0.0	0.0	0.0	18.0	42.0	170.0	28.0	113.0	23.0	1.0	24.0	0.0	13.0
4ec6e8261a4c728ea9f345cf5d9a3e3a	3954.0	17169.0	23777.0	24758.0	12029.0	29865.0	7757.0	8340.0	12016.0	7492.0	9916.0	6965.0	9350.0	7382.0	6072.0	14624.0	9810.0	6755.0	1511.0	5705.0
4faffb19293b7ae8ad436e3ccb5b0696	0.0	0.0	0.0	0.0	0.0	1.0	0.0	0.0	0.0	0.0	0.0	0.0	217.0	52.0	0.0	0.0	0.0	186.0	0.0	0.0
4fe2429bb784ba3db5cd1a4a15cd24e9	189.0	49.0	100.0	63.0	85.0	50.0	14.0	32.0	17.0	5.0	33.0	16.0	50.0	21.0	38.0	21.0	1.0	64.0	175.0	26.0
50318f1865512e764f45a81d7ec9bd15	0.0	276.0	383.0	258.0	117.0	58.0	23.0	19.0	63.0	16.0	58.0	162.0	88.0	123.0	151.0	94.0	84.0	56.0	13.0	57.0
5054b2f55904fb0569e33fed2c9d4aed	73.0	58.0	55.0	247.0	173.0	57.0	36.0	97.0	14.0	25.0	57.0	71.0	144.0	77.0	333.0	30.0	121.0	154.0	48.0	19.0
50c1a280905e21fbaeeb66c807e79f0d	0.0	250.0	20.0	849.0	3.0	39.0	25.0	15.0	4.0	57.0	1.0	183.0	33.0	104.0	3.0	3.0	30.0	40.0	0.0	15.0
50fece08071947ad8df326ce4b1ab717	0.0	0.0	0.0	0.0	0.0	0.0	0.0	0.0	0.0	0.0	37.0	26.0	7.0	53.0	58.0	18.0	3.0	14.0	0.0	4.0
5118f55c8cdddf738a07814861012908	0.0	0.0	0.0	0.0	0.0	0.0	0.0	0.0	0.0	0.0	132.0	19.0	30.0	9.0	56.0	377.0	13.0	40.0	10.0	7.0
52422971771cfc22d6443238624b9534	2.0	6.0	58.0	42.0	41.0	18.0	9.0	12.0	30.0	12.0	28.0	10.0	4.0	12.0	22.0	14.0	7.0	2.0	46.0	4.0
524d3eea38773fdf30c61cec1ae3316e	128.0	93.0	7.0	106.0	15.0	10.0	17.0	4.0	0.0	21.0	44.0	14.0	8.0	84.0	45.0	4.0	62.0	44.0	17.0	5.0
5297ad041c980fcfabe53500e4bd7c4a	2.0	1.0	1.0	2.0	0.0	4.0	64.0	271.0	78.0	38.0	0.0	0.0	0.0	0.0	0.0	2.0	0.0	0.0	0.0	0.0
5374e99938282c17f1ff04b136a3a349	837.0	101.0	559.0	726.0	618.0	1033.0	301.0	595.0	207.0	587.0	2535.0	315.0	82.0	449.0	114.0	199.0	230.0	4725.0	704.0	4803.0
55500bd8e9736a974291bf32ad4b7304	32.0	40.0	76.0	16.0	40.0	4.0	2.0	2.0	10.0	4.0	12.0	36.0	3.0	21.0	4.0	23.0	10.0	2.0	0.0	2.0
557ad21c1ca31b87153b21f51bf1af50	0.0	3.0	1.0	2.0	0.0	9.0	2.0	1.0	1.0	1.0	9.0	15.0	62.0	50.0	49.0	12.0	20.0	17.0	4.0	16.0
561c68e0a4b3f4a4e23654ce623cf806	0.0	15.0	63.0	70.0	30.0	66.0	21.0	1.0	13.0	30.0	100.0	79.0	64.0	247.0	439.0	164.0	29.0	223.0	2.0	44.0
5636ad7da050c763743ec039d84bd0db	116.0	86.0	53.0	26.0	18.0	15.0	1.0	12.0	6.0	29.0	12.0	22.0	26.0	8.0	50.0	7.0	29.0	11.0	4.0	49.0
5c247f4c4548785d8f171a5a772b9378	0.0	166.0	72.0	290.0	29.0	8.0	355.0	85.0	3.0	101.0	1.0	48.0	37.0	102.0	19.0	84.0	56.0	11.0	7.0	17.0
5c3ef0c5bc41a780b362e7bcdd5c7beb	0.0	0.0	0.0	0.0	0.0	0.0	0.0	0.0	0.0	0.0	139.0	6.0	22.0	0.0	0.0	8.0	5.0	158.0	2.0	21.0
5c7bd703e5ce2639b76b1a5616c4c197	0.0	320.0	201.0	116.0	69.0	152.0	30.0	74.0	111.0	14.0	6.0	310.0	272.0	136.0	203.0	48.0	33.0	73.0	118.0	73.0
5d24d71568cb402dc653679ffc87e3ac	0.0	0.0	0.0	0.0	0.0	0.0	0.0	0.0	0.0	0.0	611.0	94.0	44.0	63.0	47.0	23.0	83.0	252.0	18.0	68.0
5dd5f0f22d193674397939ea6115f1c0	0.0	141.0	152.0	181.0	53.0	469.0	1564.0	2593.0	1142.0	2280.0	852.0	198.0	63.0	123.0	459.0	1102.0	675.0	903.0	261.0	50.0
5e331221c1fcfab1c7da85b773c8172f	0.0	0.0	2.0	2.0	0.0	3.0	76.0	99.0	7.0	105.0	16.0	0.0	3.0	6.0	0.0	0.0	2.0	2.0	0.0	0.0
5ea48296bb5e907c37a0532c36e02c56	0.0	110.0	37.0	20.0	15.0	1.0	67.0	95.0	48.0	115.0	42.0	6.0	11.0	41.0	32.0	3.0	11.0	8.0	0.0	5.0
608f0e3ea0266db960be29bc860f3acb	0.0	44.0	39.0	78.0	2.0	0.0	68.0	16.0	4.0	95.0	20.0	6.0	6.0	9.0	12.0	5.0	2.0	13.0	0.0	3.0
620dfd10943ed5a6c0d51431c72a3c03	0.0	232.0	657.0	462.0	262.0	26.0	0.0	0.0	1.0	0.0	66.0	48.0	7.0	44.0	168.0	18.0	8.0	20.0	2.0	3.0
633111f79fbcf1ddf16d4d429b25709b	0.0	24.0	0.0	26.0	1.0	10.0	89.0	374.0	98.0	366.0	37.0	1.0	1.0	19.0	9.0	7.0	1.0	2.0	2.0	0.0
63c650df30dde6ea90758d269325d53d	0.0	260.0	263.0	0.0	83.0	8.0	0.0	0.0	30.0	0.0	14.0	0.0	0.0	60.0	5.0	426.0	1.0	0.0	0.0	8.0
644f61dcac1fceb8b8ddebe1b55b28bc	0.0	0.0	0.0	0.0	0.0	0.0	43.0	204.0	3.0	97.0	14.0	0.0	0.0	2.0	0.0	0.0	0.0	3.0	0.0	0.0
64680bc43888c46ead7683088bb9fe44	151.0	47.0	25.0	32.0	12.0	13.0	7.0	2.0	50.0	7.0	29.0	22.0	0.0	1.0	18.0	3.0	0.0	9.0	19.0	6.0
657abb228c560eedec0b7225920201e1	1209.0	24.0	106.0	154.0	1333.0	96.0	52.0	39.0	6.0	18.0	114.0	188.0	172.0	141.0	12.0	5.0	50.0	12.0	497.0	230.0
65840dbe37bdee1c19a7821176475012	1.0	0.0	0.0	1.0	0.0	1.0	2.0	0.0	0.0	0.0	0.0	417.0	439.0	330.0	207.0	91.0	2.0	20.0	2.0	12.0
65f2eaadaf691944c87482f7c8891515	0.0	0.0	1.0	6.0	0.0	155.0	145.0	33.0	99.0	115.0	74.0	14.0	26.0	5.0	61.0	0.0	33.0	50.0	16.0	9.0
6847a8f3081f7d2821bc1f8084a1657b	1.0	40.0	37.0	75.0	7.0	0.0	40.0	48.0	40.0	54.0	194.0	5.0	15.0	29.0	30.0	1.0	149.0	153.0	53.0	36.0
68ddc8ecd1cc06598d3eb1262f091fbe	2.0	474.0	348.0	419.0	102.0	1034.0	1815.0	845.0	1254.0	1692.0	2751.0	1355.0	216.0	792.0	1102.0	419.0	1458.0	2044.0	818.0	1814.0
6976c97240e2eac4e8285e7f0ba8e811	0.0	164.0	101.0	78.0	34.0	1.0	133.0	438.0	29.0	68.0	18.0	35.0	126.0	70.0	65.0	14.0	16.0	2.0	0.0	11.0
6b609ed826b3eaed35f4b8141f1f9114	4.0	2.0	25.0	11.0	29.0	31.0	14.0	38.0	11.0	1.0	8.0	16.0	7.0	20.0	31.0	23.0	5.0	30.0	57.0	26.0
6c8f98d14daed0a8c23c0e19d38e3613	19.0	75.0	29.0	40.0	56.0	10.0	13.0	0.0	2.0	3.0	2.0	11.0	2.0	2.0	26.0	11.0	2.0	7.0	14.0	2.0
6d2ff9e004af4e97578c73a1d466c37b	0.0	8.0	35.0	16.0	17.0	0.0	0.0	0.0	0.0	0.0	66.0	31.0	47.0	88.0	86.0	63.0	32.0	73.0	0.0	43.0
6d30a01063b1e6319d3787ce6907a6e8	0.0	6.0	2.0	2.0	0.0	0.0	41.0	126.0	5.0	37.0	14.0	2.0	0.0	1.0	0.0	0.0	0.0	1.0	0.0	0.0
6d70320bc3b9c773b9bb38199ee33c51	0.0	138.0	115.0	29.0	39.0	27.0	1.0	2.0	5.0	0.0	1.0	0.0	0.0	0.0	0.0	1.0	0.0	0.0	0.0	1.0
6fb37499d2b0604f922eee83b7020886	0.0	41.0	47.0	63.0	13.0	8.0	40.0	158.0	7.0	10.0	44.0	11.0	139.0	153.0	117.0	96.0	0.0	59.0	0.0	29.0
6fed6fd57c9abc7ac08dc3b50bff4e81	0.0	10.0	21.0	8.0	4.0	0.0	14.0	93.0	2.0	16.0	12.0	2.0	37.0	9.0	9.0	15.0	0.0	4.0	1.0	3.0
702d7e104ad22c894f6a596aa2247ba0	0.0	0.0	0.0	0.0	0.0	0.0	0.0	0.0	0.0	0.0	11.0	48.0	142.0	20.0	58.0	0.0	1.0	2.0	0.0	2.0
70661976944f0cadc0b3bfe5309c6dc9	124.0	66.0	62.0	62.0	56.0	8.0	18.0	3.0	1.0	1.0	7.0	3.0	2.0	31.0	0.0	0.0	0.0	59.0	12.0	1.0
71a2f62438c10c49de0b55668b810e80	1.0	8.0	36.0	67.0	2.0	32.0	141.0	17.0	123.0	3.0	53.0	1.0	29.0	67.0	91.0	5.0	4.0	11.0	0.0	3.0
723d44229ae24ba976b18993e26c84e7	1.0	14.0	3.0	25.0	6.0	14.0	6.0	2.0	8.0	2.0	5.0	15.0	25.0	66.0	30.0	29.0	7.0	7.0	0.0	7.0
734806574cb93e1beb57eff6f0066dfd	82.0	30.0	31.0	34.0	71.0	17.0	5.0	21.0	2.0	12.0	1.0	27.0	1.0	5.0	24.0	15.0	7.0	25.0	24.0	16.0
7348d6acf10028899e24dc08fb36301b	2.0	148.0	147.0	100.0	17.0	155.0	411.0	122.0	347.0	106.0	354.0	174.0	155.0	456.0	191.0	734.0	306.0	164.0	35.0	217.0
7368d3880737f59c98c48ff32421ce2e	0.0	219.0	1.0	0.0	0.0	0.0	0.0	0.0	0.0	0.0	7.0	3.0	57.0	0.0	73.0	28.0	1.0	0.0	0.0	0.0
7519b7a915ede2e7b9e2105bd66d0d0e	0.0	12.0	18.0	2.0	13.0	0.0	0.0	0.0	206.0	0.0	4.0	37.0	0.0	1.0	287.0	8.0	0.0	2.0	1.0	8.0
754137eb8823f2ee97b26632be81037c	232.0	87.0	31.0	44.0	584.0	25.0	3.0	0.0	10.0	0.0	29.0	159.0	84.0	39.0	13.0	23.0	7.0	2.0	2.0	2.0
767a5d4abf16c683bb5ea57cb6a490f9	0.0	0.0	15.0	37.0	5.0	3.0	3.0	2.0	3.0	1.0	8.0	37.0	118.0	19.0	38.0	6.0	19.0	13.0	0.0	35.0
768daafacb9c65f552ba4df41dd41ae9	0.0	0.0	0.0	5.0	0.0	80.0	186.0	24.0	72.0	39.0	13.0	0.0	0.0	0.0	0.0	0.0	3.0	5.0	15.0	123.0
76b6b7825915007024de87f040429884	0.0	0.0	1.0	0.0	0.0	9.0	7.0	4.0	13.0	2.0	7.0	34.0	117.0	20.0	4.0	3.0	7.0	3.0	2.0	0.0
771eb7748c9fbbe540f9a16d3db82529	0.0	1.0	12.0	8.0	0.0	51.0	92.0	18.0	86.0	158.0	288.0	0.0	0.0	0.0	31.0	25.0	926.0	495.0	128.0	28.0
77cf37d0e2991953db59fe2495859941	3.0	41.0	4.0	100.0	2.0	32.0	1.0	2.0	3.0	5.0	1.0	16.0	0.0	1.0	4.0	2.0	9.0	1.0	2.0	5.0
77f77593a7b93b1422c3789098b4414c	0.0	28.0	20.0	12.0	7.0	3.0	1.0	2.0	0.0	0.0	20.0	49.0	47.0	32.0	45.0	4.0	15.0	13.0	0.0	5.0
787a11f00caba2712bd70dcc8e5f7c1c	0.0	1127.0	799.0	444.0	250.0	527.0	84.0	305.0	428.0	39.0	354.0	1251.0	1063.0	595.0	708.0	194.0	154.0	272.0	594.0	313.0
78c24b5cfadd55acc8bd9a3cb32afd91	0.0	0.0	0.0	1.0	2.0	0.0	17.0	75.0	300.0	160.0	1.0	0.0	2.0	0.0	1.0	1.0	0.0	1.0	0.0	0.0
792f9cd6621cfef35e15f6a7e57db1bc	7.0	639.0	2464.0	1286.0	336.0	882.0	752.0	538.0	840.0	1989.0	863.0	2715.0	872.0	1593.0	1327.0	1174.0	305.0	729.0	182.0	571.0
799243edef1b15e8dc76eb18b54b7df6	0.0	5.0	3.0	12.0	2.0	0.0	44.0	158.0	7.0	39.0	13.0	0.0	2.0	5.0	2.0	8.0	5.0	3.0	0.0	2.0
7c55c46e606702987204ab366ebe5f87	235.0	1592.0	744.0	1195.0	412.0	3905.0	1051.0	349.0	4289.0	604.0	2327.0	163.0	625.0	3408.0	2927.0	5352.0	3642.0	4432.0	17344.0	1871.0
7d4ab816a9a95cb92dc74ee1de655300	0.0	0.0	0.0	0.0	0.0	0.0	16.0	4.0	2.0	0.0	28.0	9.0	15.0	37.0	31.0	57.0	23.0	39.0	0.0	13.0
7d67f540f00013031d3b4da8e7b6c97d	0.0	26.0	11.0	2.0	2.0	0.0	2.0	145.0	47.0	3.0	7.0	1.0	0.0	4.0	3.0	1.0	0.0	0.0	0.0	1.0
7de28aad691280937365f4959afce92b	694.0	0.0	0.0	0.0	495.0	1.0	0.0	0.0	0.0	0.0	0.0	0.0	0.0	0.0	0.0	0.0	1.0	0.0	0.0	1.0
7e39d09b36beae2a29eff5895b2c96d5	0.0	535.0	243.0	439.0	78.0	145.0	269.0	399.0	628.0	251.0	399.0	1050.0	1011.0	1160.0	1163.0	598.0	704.0	433.0	1197.0	571.0
7f1ca51016a8ec33e2b348805cd0c26a	0.0	16.0	5.0	2.0	3.0	12.0	334.0	2256.0	702.0	941.0	65.0	23.0	30.0	442.0	85.0	12.0	28.0	50.0	7.0	57.0
7f7c00c7283b9255dedbd15951cfe744	214.0	69.0	59.0	87.0	84.0	37.0	12.0	30.0	67.0	34.0	150.0	42.0	99.0	35.0	40.0	31.0	26.0	29.0	59.0	24.0
7fb3d29b892090bd87a8b59e62918fb8	8.0	42.0	84.0	54.0	36.0	11.0	0.0	0.0	0.0	1.0	0.0	88.0	209.0	5.0	140.0	1.0	2.0	1.0	2.0	0.0
81707f42ae80342221434c69db09e3c7	0.0	73.0	0.0	68.0	2.0	1.0	0.0	0.0	51.0	0.0	55.0	267.0	803.0	265.0	119.0	31.0	34.0	52.0	0.0	121.0
8198b95096ae6cf66138713b6974ad7b	7.0	26.0	7.0	32.0	6.0	8.0	21.0	15.0	0.0	0.0	9.0	193.0	140.0	48.0	12.0	23.0	11.0	3.0	0.0	4.0
824d08e2ed332e51394a9f4f7c25e419	0.0	9.0	45.0	67.0	17.0	24.0	8.0	16.0	24.0	9.0	4.0	197.0	71.0	82.0	458.0	46.0	92.0	37.0	2.0	59.0
826e9bcea3fe9a6a3c59a787c6517d66	0.0	89.0	158.0	88.0	52.0	29.0	0.0	0.0	8.0	0.0	10.0	51.0	154.0	134.0	63.0	14.0	7.0	7.0	0.0	71.0
82a7eb18dab90ea88e8dd8a75f81a34e	0.0	52.0	43.0	91.0	15.0	7.0	8.0	7.0	37.0	0.0	16.0	108.0	94.0	88.0	68.0	22.0	12.0	31.0	0.0	3.0
82a9f85223245794731d3c25a5f6e566	0.0	0.0	2.0	0.0	0.0	0.0	129.0	475.0	0.0	12.0	43.0	1.0	74.0	178.0	207.0	0.0	3.0	2.0	2.0	34.0
8326ffb9d95251a37e88527ea6d67fa0	1.0	79.0	16.0	0.0	0.0	0.0	6.0	9.0	16.0	31.0	0.0	0.0	11.0	6.0	50.0	1.0	45.0	0.0	101.0	5.0
842daec22acb3dd3632cc9120a6cc9c0	0.0	53.0	30.0	31.0	7.0	7.0	7.0	2.0	11.0	5.0	9.0	18.0	0.0	21.0	12.0	8.0	2.0	5.0	0.0	0.0
848868786dd87c1d5584abd8d7426922	42.0	138.0	138.0	281.0	43.0	31.0	3.0	4.0	11.0	0.0	75.0	196.0	578.0	568.0	210.0	454.0	0.0	5.0	1.0	106.0
85b2bbcfb3a8e044852698fa5246ccd6	37.0	4.0	21.0	28.0	15.0	73.0	12.0	29.0	6.0	28.0	68.0	10.0	1.0	17.0	1.0	11.0	6.0	244.0	15.0	136.0
85cee52560142a7f3eefc776613cd741	192.0	451.0	293.0	207.0	219.0	128.0	107.0	129.0	276.0	104.0	255.0	213.0	452.0	252.0	499.0	46.0	99.0	69.0	390.0	108.0
85cfb1544f0c44932c5488a6281886ba	0.0	35.0	22.0	26.0	3.0	1.0	71.0	51.0	15.0	120.0	43.0	25.0	11.0	30.0	9.0	12.0	1.0	1.0	1.0	4.0
862316d8a8ae3eb8c8d2c3b3e9d5cce3	1.0	52.0	67.0	68.0	24.0	71.0	38.0	27.0	175.0	12.0	199.0	267.0	114.0	137.0	336.0	85.0	101.0	192.0	423.0	217.0
86ab9466e199fe1c80b5a33abb380c73	0.0	157.0	87.0	138.0	22.0	16.0	0.0	0.0	0.0	0.0	1.0	150.0	39.0	57.0	110.0	14.0	22.0	1.0	1.0	67.0
88228c1dd71f35d17c7e78958bb6e38a	2.0	7.0	9.0	5.0	1.0	7.0	62.0	104.0	26.0	99.0	19.0	10.0	1.0	10.0	9.0	20.0	0.0	5.0	3.0	5.0
8823a697359ff05297caf1e6748e58b7	3.0	1541.0	1511.0	2339.0	518.0	157.0	82.0	77.0	12.0	45.0	50.0	77.0	71.0	43.0	34.0	103.0	83.0	53.0	2.0	38.0
88be1564300a5cc2bfc84263183750af	25.0	13.0	14.0	13.0	32.0	7.0	19.0	13.0	7.0	1.0	14.0	22.0	3.0	37.0	16.0	3.0	35.0	7.0	16.0	5.0
8911455f60c7e4bbab8b776c375da389	157.0	2375.0	3759.0	4445.0	1520.0	482.0	591.0	1477.0	30.0	2979.0	1168.0	471.0	117.0	920.0	616.0	0.0	0.0	277.0	5.0	58.0
8989d30cfd5ede076a55b8e408cbe3e0	3.0	3147.0	1789.0	745.0	411.0	344.0	1950.0	2658.0	3016.0	1643.0	4032.0	8855.0	10514.0	8998.0	7646.0	7848.0	6442.0	8859.0	8928.0	10889.0
8a6bfb309dd5dfe88dac5edfcbe5d9f4	0.0	11.0	5.0	54.0	0.0	0.0	40.0	67.0	20.0	18.0	18.0	0.0	53.0	19.0	14.0	7.0	5.0	0.0	0.0	5.0
8bc43f2503627578b1158ecd9a2c1d29	0.0	49.0	143.0	15.0	58.0	1.0	8.0	20.0	538.0	59.0	7.0	62.0	14.0	47.0	24.0	42.0	185.0	2.0	0.0	25.0
8bf31ec92c4aa8ef02d18a535640a648	0.0	532.0	375.0	472.0	82.0	55.0	16.0	18.0	21.0	15.0	12.0	250.0	116.0	250.0	169.0	159.0	15.0	9.0	6.0	58.0
8c20296d23572d4b01bd59e14f3e26ec	57.0	16.0	11.0	15.0	17.0	12.0	0.0	10.0	6.0	16.0	21.0	6.0	4.0	6.0	6.0	9.0	7.0	36.0	8.0	3.0
8c549413942766f09c423af7948aff84	0.0	95.0	334.0	229.0	116.0	8.0	16.0	0.0	44.0	0.0	231.0	48.0	6.0	102.0	90.0	105.0	82.0	181.0	0.0	55.0
8cb78cbea31880b13a424f16ae2be324	31.0	60.0	11.0	59.0	29.0	17.0	26.0	19.0	11.0	12.0	12.0	35.0	9.0	8.0	35.0	24.0	33.0	107.0	70.0	20.0
8da94a6770f3c39157e3d4f9d4cce603	2.0	14.0	5.0	10.0	1.0	6.0	20.0	28.0	72.0	7.0	32.0	1.0	0.0	10.0	26.0	38.0	9.0	26.0	21.0	23.0
8e3307e7a712645c917480ea22f1f731	0.0	1.0	5.0	0.0	1.0	0.0	104.0	2.0	1.0	867.0	56.0	1.0	2.0	0.0	28.0	1.0	0.0	97.0	3.0	26.0
8e9766dacdead7841bc1c41b47e12be9	0.0	45.0	70.0	62.0	19.0	5.0	201.0	406.0	31.0	291.0	22.0	1.0	30.0	161.0	141.0	28.0	16.0	24.0	1.0	14.0
910d225f559283f9406682f4b06e50a4	0.0	0.0	16.0	9.0	7.0	52.0	16.0	67.0	288.0	11.0	174.0	59.0	244.0	137.0	305.0	205.0	121.0	144.0	877.0	357.0
918fd319bfc25aa5ff3584dc437e8abb	1.0	129.0	300.0	179.0	66.0	3.0	287.0	1939.0	148.0	261.0	155.0	12.0	404.0	193.0	135.0	174.0	15.0	54.0	4.0	42.0
940a917b29e72993deec479f294c9068	0.0	0.0	1.0	0.0	0.0	355.0	577.0	309.0	0.0	54.0	0.0	1338.0	1183.0	3507.0	1683.0	3731.0	0.0	0.0	2.0	0.0
94a30ed5e6598e22014a606cdd493acc	16.0	1.0	1.0	6.0	109.0	54.0	7.0	0.0	19.0	2.0	54.0	4.0	16.0	6.0	1.0	14.0	8.0	33.0	1.0	4.0
973ef21bc2ead0c3617252881d695692	133.0	131.0	338.0	200.0	3.0	2.0	56.0	180.0	56.0	554.0	134.0	5.0	160.0	238.0	268.0	34.0	201.0	4.0	111.0	240.0
97ad5490477c4419d52cb38a3ef70400	0.0	90.0	26.0	0.0	12.0	2.0	2447.0	10090.0	1.0	0.0	1.0	0.0	0.0	0.0	0.0	0.0	0.0	30.0	0.0	0.0
97f8a6f31d8f2832e782803eac0c2cbd	35.0	878.0	940.0	1304.0	352.0	1707.0	678.0	435.0	2966.0	265.0	3420.0	5255.0	2247.0	2753.0	6307.0	1770.0	2213.0	4465.0	7570.0	3944.0
9804a7186bcb07a326b330c1b07f90f8	326.0	7116.0	3297.0	6254.0	1562.0	3100.0	1475.0	874.0	3063.0	617.0	1938.0	4781.0	10350.0	4128.0	4259.0	1343.0	600.0	1169.0	662.0	1962.0
9811c83dfcf9fff589efdee564cd3398	0.0	0.0	0.0	0.0	0.0	95.0	9.0	3.0	32.0	2.0	23.0	71.0	7.0	18.0	8.0	105.0	2.0	12.0	57.0	8.0
98209440dd741db23aff754be23f45ed	1.0	7.0	16.0	9.0	6.0	8.0	24.0	218.0	8.0	11.0	7.0	6.0	21.0	81.0	40.0	113.0	88.0	10.0	0.0	9.0
9955eb1dfcd3dbd8a92f1df8e1f23bf3	637.0	1705.0	451.0	831.0	1135.0	1409.0	714.0	571.0	1923.0	2450.0	1576.0	710.0	635.0	1182.0	1053.0	1184.0	3306.0	2316.0	1292.0	2919.0
99ab08faa2544dda6700bf177d351a02	1.0	0.0	0.0	2.0	0.0	45.0	43.0	25.0	8.0	44.0	17.0	0.0	0.0	1.0	0.0	0.0	0.0	4.0	17.0	59.0
9a45f47404a6411e9afc10fbbafa450f	3.0	334.0	763.0	354.0	337.0	566.0	170.0	45.0	583.0	280.0	380.0	136.0	1373.0	797.0	220.0	783.0	2346.0	370.0	3.0	149.0
9b5314f43a49434535b05d30b7d8017d	0.0	19.0	23.0	20.0	11.0	12.0	30.0	3127.0	517.0	885.0	7.0	3.0	268.0	3.0	90.0	3.0	78.0	31.0	0.0	18.0
9b90e9baaf8bccceb2ccd3e5ae3955d8	411.0	109.0	374.0	363.0	193.0	322.0	1207.0	690.0	1547.0	3425.0	1075.0	491.0	190.0	308.0	346.0	148.0	1020.0	444.0	393.0	510.0
9b9a48395209ea2d424e3b2d1ab536d7	0.0	0.0	5.0	2.0	1.0	17.0	5.0	37.0	78.0	29.0	10.0	45.0	14.0	44.0	8.0	25.0	0.0	8.0	0.0	17.0
9d690376ffa301637aef8024c35c0e3c	0.0	52.0	0.0	0.0	0.0	2.0	204.0	0.0	0.0	3.0	1.0	0.0	0.0	1.0	0.0	4.0	0.0	0.0	0.0	2.0
9d9ac67e3cec68504b7df4449b45a6ed	167.0	262.0	63.0	162.0	167.0	57.0	46.0	34.0	21.0	134.0	105.0	190.0	56.0	43.0	58.0	53.0	37.0	83.0	77.0	57.0
9dea47bee05a65deb20ff1b25407634f	477.0	2.0	1.0	1.0	105.0	0.0	3.0	18.0	0.0	11.0	4.0	0.0	7.0	0.0	8.0	0.0	0.0	0.0	0.0	5.0
9f66fc1a30d358a90d9ca7b037d45132	0.0	0.0	0.0	0.0	0.0	0.0	0.0	0.0	0.0	0.0	243.0	43.0	1.0	166.0	357.0	230.0	101.0	89.0	16.0	0.0
9f823fd2ad1e4781eeb1629806ce98aa	4.0	1278.0	4222.0	5744.0	906.0	660.0	9854.0	5213.0	7365.0	6597.0	2515.0	7667.0	1740.0	4651.0	7991.0	4139.0	9043.0	5993.0	1610.0	4559.0
9fdfec7661f96c6e95a64eeed2767785	24.0	57.0	21.0	5.0	15.0	7.0	7.0	30.0	0.0	11.0	0.0	8.0	43.0	3.0	33.0	5.0	17.0	17.0	6.0	10.0
a0b23a9c2578d64ef085c1da23ee22df	0.0	165.0	74.0	13.0	6.0	6.0	300.0	348.0	84.0	197.0	88.0	5.0	16.0	85.0	12.0	28.0	1.0	14.0	2.0	7.0
a1559a13b3cbc2d3b9ef9705e035e145	0.0	1.0	2.0	0.0	0.0	2.0	69.0	126.0	0.0	26.0	0.0	5.0	3.0	15.0	2.0	4.0	1.0	0.0	0.0	0.0
a28eed336ec6343deae46597de8ee4f6	0.0	35.0	7.0	13.0	3.0	2.0	107.0	740.0	116.0	146.0	17.0	8.0	28.0	47.0	30.0	8.0	7.0	9.0	0.0	4.0
a379a953366084ec18467c3415232dc9	778.0	438.0	412.0	1434.0	768.0	497.0	161.0	273.0	332.0	156.0	321.0	167.0	245.0	179.0	423.0	218.0	180.0	248.0	247.0	180.0
a4dc7423249cde794a15ef5a81019ed2	0.0	58.0	87.0	79.0	17.0	140.0	41.0	48.0	107.0	29.0	168.0	104.0	144.0	115.0	90.0	72.0	59.0	101.0	104.0	119.0
a4dfda3558b54f46f1179ebde228b6d8	0.0	153.0	141.0	96.0	27.0	0.0	3.0	0.0	0.0	0.0	15.0	25.0	89.0	19.0	92.0	19.0	0.0	0.0	0.0	0.0
a56ebb9513b677a774c0375c49947a7b	30158.0	8995.0	6682.0	2623.0	24207.0	13854.0	1744.0	1875.0	998.0	1577.0	4111.0	19.0	309.0	27.0	712.0	2.0	12628.0	5179.0	943.0	6899.0
a61595d12b5c103132dd783631f9f921	0.0	0.0	0.0	0.0	0.0	0.0	0.0	0.0	0.0	0.0	43.0	3.0	63.0	3.0	127.0	58.0	2.0	4.0	164.0	86.0
a73af8b3ee985ad0cdf3a7a15776b25d	0.0	61.0	59.0	62.0	12.0	2.0	384.0	238.0	39.0	209.0	28.0	32.0	19.0	18.0	102.0	12.0	26.0	31.0	11.0	17.0
a7cf36255eea182efaedfb5bbc0104cf	0.0	0.0	0.0	1.0	0.0	2.0	48.0	392.0	0.0	82.0	10.0	0.0	42.0	3.0	2.0	1.0	6.0	2.0	0.0	4.0
a834dddc20bf44d3b7b8368a37ae5e90	0.0	7.0	1.0	27.0	0.0	2.0	34.0	29.0	23.0	50.0	4.0	16.0	15.0	30.0	9.0	3.0	7.0	7.0	0.0	0.0
a9e610ab8fdfa0aa65fa5e2bb1150919	0.0	79.0	84.0	219.0	29.0	2.0	31.0	13.0	3.0	5.0	40.0	3.0	62.0	118.0	10.0	11.0	20.0	9.0	1.0	4.0
aa15b43fff889393018e378c9fe593f9	2.0	366.0	203.0	188.0	87.0	536.0	197.0	275.0	611.0	117.0	637.0	561.0	760.0	814.0	768.0	1199.0	574.0	1119.0	138.0	505.0
aab5beb350f887eb06cc94ad72fe4b7a	0.0	35.0	16.0	32.0	3.0	10.0	56.0	111.0	272.0	83.0	289.0	7.0	34.0	39.0	26.0	178.0	259.0	121.0	41.0	33.0
aca7d21e3031412dd44e410a355b9699	2.0	1.0	17.0	18.0	11.0	11.0	44.0	36.0	40.0	160.0	7.0	5.0	2.0	9.0	10.0	12.0	68.0	21.0	12.0	5.0
addeff5ec70de42960c6c1558da49325	94.0	0.0	1.0	2.0	35.0	28.0	2.0	1.0	2.0	0.0	1.0	55.0	0.0	0.0	4.0	8.0	0.0	0.0	529.0	0.0
ae48c26e964ee4bd8101afb28f8007af	1640.0	78.0	270.0	162.0	335.0	210.0	147.0	97.0	106.0	312.0	141.0	829.0	156.0	180.0	578.0	221.0	100.0	55.0	190.0	101.0
af300a120ee017e414bbde3037827914	20.0	35.0	29.0	16.0	1.0	11.0	7.0	4.0	4.0	6.0	0.0	20.0	11.0	8.0	0.0	4.0	2.0	7.0	1.0	52.0
afa16886ed19983f668d8a85b9cf37dc	0.0	3.0	4.0	9.0	2.0	2.0	70.0	91.0	34.0	195.0	17.0	15.0	5.0	41.0	10.0	7.0	3.0	0.0	0.0	5.0
afac9ea7e641147feb023759a21e0b34	0.0	472.0	94.0	472.0	34.0	7.0	15.0	8.0	0.0	95.0	3.0	3.0	7.0	21.0	51.0	2.0	10.0	7.0	1.0	45.0
aff4c46bd1b4207570b6ffe352a49ed4	0.0	13.0	68.0	21.0	27.0	18.0	16.0	0.0	2.0	0.0	48.0	62.0	237.0	93.0	61.0	34.0	26.0	40.0	0.0	66.0
b10c9bd0a3c10a61f205111ce482c0f4	47.0	143.0	63.0	26.0	87.0	73.0	1269.0	771.0	1054.0	1280.0	842.0	340.0	420.0	339.0	135.0	512.0	1040.0	592.0	107.0	387.0
b128a0fd303df0fe6b51f86a4661607b	2.0	13.0	2.0	0.0	0.0	1.0	1.0	33.0	2.0	13.0	0.0	0.0	1.0	1.0	0.0	0.0	1.0	161.0	0.0	160.0
b17291d78f586540b54661dbe12193bd	0.0	0.0	0.0	0.0	0.0	0.0	0.0	0.0	0.0	0.0	3.0	15.0	0.0	248.0	5.0	1.0	10.0	0.0	2.0	2.0
b1c833677cbf1a7577a99698ff713373	165.0	148.0	50.0	43.0	127.0	62.0	44.0	97.0	26.0	117.0	8.0	133.0	22.0	18.0	37.0	2.0	26.0	21.0	21.0	34.0
b23fe13eef4def82cffc79c3287ff6f7	0.0	135.0	11.0	25.0	1.0	0.0	124.0	0.0	5.0	2.0	36.0	0.0	0.0	0.0	0.0	0.0	1.0	3.0	0.0	0.0
b4310edf6cedad04b42e7c0fd7b89533	0.0	4.0	1.0	5.0	0.0	1.0	26.0	178.0	7.0	133.0	25.0	1.0	21.0	18.0	26.0	3.0	12.0	26.0	0.0	5.0
b5922f1618e534d55a930645845c4945	68.0	95.0	67.0	40.0	283.0	21.0	15.0	33.0	16.0	11.0	26.0	73.0	0.0	69.0	113.0	50.0	32.0	64.0	99.0	14.0
b68d7458b01a24de29dd46b122363d0a	0.0	266.0	270.0	348.0	52.0	8.0	13.0	2.0	0.0	0.0	48.0	162.0	126.0	142.0	0.0	406.0	0.0	0.0	0.0	2.0
b82133f4a767b24012600b4b7c0b6820	1.0	23.0	40.0	17.0	5.0	17.0	29.0	10.0	13.0	2.0	33.0	95.0	86.0	57.0	58.0	37.0	17.0	26.0	18.0	15.0
b88ad6ccb6afa8c927ee34ac617476ac	0.0	9.0	5.0	2.0	3.0	0.0	7.0	9.0	2.0	0.0	7.0	6.0	123.0	4.0	5.0	19.0	2.0	17.0	0.0	0.0
baae0a7ca9dcbad33ec2f760ea585efa	0.0	0.0	0.0	2.0	3.0	7.0	39.0	186.0	45.0	91.0	7.0	0.0	2.0	3.0	1.0	0.0	1.0	2.0	0.0	0.0
bbd066007b90afac3c90c172a6165afe	0.0	102.0	2.0	0.0	0.0	0.0	0.0	0.0	69.0	6.0	0.0	0.0	2.0	0.0	0.0	271.0	0.0	11.0	0.0	186.0
bbe3a9e4fe24ec2db0efe62c037e0185	0.0	372.0	937.0	410.0	457.0	602.0	47.0	0.0	25.0	1.0	126.0	1846.0	517.0	917.0	860.0	382.0	202.0	111.0	0.0	497.0
bc13964fe34d77f17d751e0a3904e579	0.0	26.0	21.0	21.0	11.0	6.0	30.0	19.0	50.0	27.0	43.0	111.0	15.0	40.0	58.0	184.0	2.0	22.0	2.0	16.0
bda9a862247277b884fc5a1e8df22236	0.0	100.0	77.0	14.0	12.0	1.0	0.0	0.0	2.0	42.0	11.0	15.0	11.0	62.0	7.0	1.0	6.0	0.0	0.0	27.0
be4badbc287c3b172e278904df13c607	50.0	130.0	26.0	96.0	75.0	42.0	45.0	51.0	7.0	88.0	10.0	121.0	5.0	44.0	46.0	19.0	29.0	9.0	30.0	45.0
be61ee390cbc62e28bb39b1bb8c0b7d7	0.0	0.0	0.0	0.0	0.0	0.0	0.0	0.0	0.0	0.0	107.0	5.0	51.0	205.0	124.0	60.0	12.0	13.0	5.0	19.0
bec99472ffeb333d0750a67dacc7f042	7.0	2.0	41.0	3.0	22.0	9.0	4.0	0.0	2.0	0.0	7.0	226.0	20.0	117.0	30.0	23.0	7.0	6.0	1.0	56.0
beef9cfb12919a80c7c32f65425bbaab	0.0	589.0	449.0	390.0	158.0	50.0	107.0	35.0	74.0	7.0	109.0	212.0	270.0	269.0	92.0	63.0	63.0	41.0	29.0	42.0
bf0da67aaaaab26b3a211518a697fcba	0.0	0.0	0.0	0.0	0.0	209.0	82.0	71.0	0.0	34.0	241.0	1139.0	381.0	250.0	140.0	652.0	54.0	203.0	55.0	344.0
c03281e785175877d504bc4b53831db5	0.0	52.0	77.0	36.0	51.0	0.0	26.0	20.0	1267.0	59.0	20.0	0.0	0.0	40.0	0.0	1.0	5.0	23.0	3.0	102.0
c0d9cd776f609d6ad58f81190a7552a0	38.0	0.0	11.0	3.0	27.0	1.0	3.0	0.0	7.0	0.0	1.0	206.0	0.0	54.0	2.0	0.0	7.0	2.0	0.0	5.0
c10f263e2d68689736c5c8c0242943ff	425.0	767.0	424.0	769.0	384.0	666.0	544.0	1728.0	2479.0	1305.0	4175.0	0.0	384.0	244.0	0.0	0.0	526.0	2107.0	4544.0	955.0
c1f2ccdfa6e3f61ee37b12498c9a7756	1482.0	5.0	5.0	1.0	1272.0	1.0	0.0	0.0	2.0	0.0	3.0	0.0	0.0	0.0	1.0	1.0	0.0	0.0	2.0	0.0
c34d9da2196c52489bc4d21f96028b0b	0.0	16.0	54.0	35.0	17.0	106.0	260.0	88.0	221.0	721.0	346.0	0.0	1.0	0.0	26.0	28.0	1172.0	614.0	218.0	73.0
c3be26f4783d8dfae9358c090ab1068d	0.0	2.0	2.0	2.0	0.0	1.0	243.0	395.0	70.0	386.0	7.0	0.0	1.0	5.0	2.0	1.0	2.0	4.0	4.0	1.0
c3dcd39d89b2dcce5d2d93f7ea2454c4	0.0	2.0	3.0	8.0	0.0	5.0	86.0	111.0	330.0	57.0	94.0	4.0	0.0	13.0	296.0	19.0	5.0	57.0	1.0	32.0
c41027d60ecd3b256ce96755a82f4c9b	0.0	17.0	16.0	28.0	3.0	37.0	53.0	30.0	58.0	47.0	51.0	53.0	46.0	37.0	23.0	63.0	22.0	34.0	24.0	30.0
c426e31969d7ebe3282b7a51f8480875	0.0	630.0	362.0	8.0	86.0	2.0	176.0	15.0	4.0	3.0	6.0	1.0	0.0	7.0	30.0	1.0	0.0	5.0	0.0	2.0
c7a033df37d7de20f4ebc4e97f4ec8af	72.0	666.0	424.0	320.0	153.0	111.0	159.0	312.0	252.0	219.0	165.0	350.0	355.0	685.0	296.0	100.0	121.0	162.0	36.0	76.0
c822aa6535827c0c462e1d79a86ee4e8	0.0	7.0	7.0	1.0	1.0	10.0	1235.0	2141.0	367.0	1581.0	38.0	2.0	10.0	35.0	12.0	3.0	3.0	21.0	23.0	7.0
c88965bc811c049e05d6939cbddf3a23	0.0	0.0	0.0	0.0	0.0	0.0	0.0	0.0	0.0	0.0	55.0	7.0	123.0	52.0	26.0	12.0	0.0	10.0	0.0	12.0
c8fed0a0085a0ef11a50c84fef43579c	4.0	49.0	63.0	34.0	27.0	22.0	16.0	27.0	2.0	22.0	7.0	6.0	5.0	21.0	25.0	46.0	79.0	67.0	10.0	46.0
c976258ff98638af8e2568e15693b288	23.0	59.0	120.0	112.0	65.0	121.0	86.0	21.0	91.0	81.0	1308.0	186.0	405.0	265.0	250.0	199.0	265.0	960.0	503.0	667.0
c9f4ea3a2e482a444e661a0003a67ab2	0.0	0.0	1.0	0.0	0.0	2373.0	246.0	124.0	505.0	178.0	443.0	1700.0	164.0	385.0	301.0	1883.0	40.0	432.0	934.0	367.0
cab4fd61d8c281dd3efabe2a36b28971	0.0	0.0	163.0	96.0	0.0	0.0	1.0	1.0	0.0	0.0	0.0	1.0	0.0	2.0	0.0	0.0	0.0	0.0	0.0	0.0
cbbfeb91b1ee0cf629fa90ee9d23725a	0.0	291.0	167.0	115.0	75.0	130.0	22.0	87.0	110.0	12.0	6.0	344.0	320.0	146.0	163.0	50.0	41.0	66.0	130.0	81.0
cc1562a8a5833c3f61aaeca99d8dd1b1	3.0	1.0	2.0	10.0	44.0	21.0	37.0	21.0	58.0	40.0	398.0	8.0	21.0	9.0	3.0	9.0	32.0	743.0	10.0	61.0
cd3bf086b0f0db94ad841be8c2d9e40f	147.0	204.0	29.0	49.0	42.0	32.0	15.0	16.0	23.0	28.0	7.0	6.0	15.0	31.0	10.0	0.0	9.0	4.0	15.0	31.0
cd6f9a5352e0d0e454c362372e668081	1.0	0.0	9.0	19.0	1.0	0.0	27.0	32.0	31.0	23.0	17.0	6.0	29.0	24.0	26.0	29.0	26.0	21.0	7.0	63.0
ceba91d0d68a80ea900808bf9f05c226	76.0	87.0	35.0	16.0	65.0	38.0	20.0	20.0	16.0	1.0	11.0	10.0	6.0	8.0	3.0	6.0	12.0	41.0	36.0	22.0
d0447437e09b26fe5fbc469ae517d19f	0.0	4.0	0.0	0.0	0.0	0.0	5.0	48.0	19.0	7.0	13.0	0.0	32.0	19.0	37.0	3.0	7.0	20.0	12.0	5.0
d0c6acc494cd5b8a1385a30aad48f79d	6.0	138.0	42.0	101.0	15.0	81.0	163.0	119.0	151.0	139.0	64.0	194.0	80.0	246.0	119.0	147.0	149.0	149.0	17.0	344.0
d146ef7ef621515789af916eb4eb3fb3	0.0	232.0	231.0	31.0	59.0	0.0	0.0	1.0	4.0	160.0	43.0	42.0	29.0	251.0	47.0	2.0	11.0	4.0	0.0	100.0
d177be6e527393354337b7c582822924	0.0	0.0	1.0	2.0	0.0	0.0	16.0	219.0	10.0	26.0	0.0	0.0	0.0	0.0	0.0	8.0	0.0	0.0	0.0	1.0
d251dc0e4b2f1005936d241d395c3eb2	0.0	89.0	116.0	353.0	37.0	6.0	35.0	24.0	2.0	44.0	246.0	15.0	96.0	102.0	132.0	9.0	215.0	243.0	28.0	217.0
d33fbd1961e2f7093f24c3afe9ab1ff6	3904.0	113.0	32.0	2.0	1998.0	47.0	0.0	0.0	0.0	0.0	0.0	0.0	0.0	0.0	1.0	0.0	7.0	2.0	192.0	4.0
d396b99c2074c62bf9212faf1a50f847	0.0	25.0	11.0	35.0	2.0	0.0	58.0	101.0	23.0	148.0	12.0	7.0	6.0	12.0	7.0	3.0	0.0	2.0	0.0	1.0
d3de01405e8bf3fd5172f720dabca6e8	239.0	7.0	2.0	16.0	250.0	15.0	0.0	0.0	0.0	0.0	0.0	0.0	0.0	0.0	0.0	0.0	0.0	0.0	0.0	0.0
d44ae85e888448ca365fb0d6d1efcc6a	0.0	133.0	110.0	109.0	28.0	61.0	7.0	10.0	30.0	5.0	26.0	185.0	52.0	109.0	115.0	88.0	38.0	21.0	39.0	55.0
d557d83e564a8704f3a3842803f88aa5	4287.0	277.0	1646.0	157.0	5405.0	2162.0	1682.0	768.0	4189.0	2938.0	1991.0	1554.0	709.0	412.0	2195.0	247.0	2515.0	2081.0	1948.0	1105.0
d5f80dab6d1102f736e799dbf28f214f	448.0	399.0	87.0	124.0	78.0	86.0	38.0	64.0	26.0	52.0	34.0	5.0	51.0	33.0	38.0	15.0	108.0	43.0	31.0	152.0
d60412b0047f459e305f417c49a337d1	383.0	0.0	2.0	0.0	196.0	2.0	2.0	1.0	7.0	5.0	1.0	0.0	0.0	0.0	0.0	0.0	1.0	0.0	0.0	0.0
d71ba9bc384c4773d6e5b3bbf914b589	1207.0	2.0	7.0	1.0	500.0	7.0	3.0	4.0	21.0	8.0	4.0	0.0	1.0	0.0	2.0	0.0	1.0	0.0	2.0	0.0
d776334d281fd36820928b1cf69caf68	0.0	40.0	120.0	58.0	35.0	7.0	0.0	0.0	1.0	0.0	16.0	6.0	1.0	3.0	37.0	3.0	1.0	1.0	0.0	0.0
d82bb1e62eac46a6301c1cd1913f5677	129.0	87.0	0.0	0.0	1.0	3.0	2.0	0.0	2.0	0.0	1.0	3.0	1.0	0.0	0.0	0.0	0.0	1.0	110.0	3.0
d95c3ec277886b5c54938b63ca0da625	357.0	11.0	3.0	2.0	157.0	3.0	2.0	0.0	5.0	0.0	2.0	6.0	12.0	2.0	2.0	1.0	2.0	5.0	16.0	2.0
d980786ab57cc6a10fae5d292f65bd6d	0.0	22.0	35.0	16.0	22.0	42.0	16.0	2.0	30.0	20.0	24.0	10.0	103.0	55.0	17.0	73.0	220.0	19.0	0.0	11.0
d9b38d270a71e3b5d744b507e99eec5a	0.0	38.0	213.0	112.0	105.0	9.0	6.0	6.0	18.0	0.0	2.0	16.0	70.0	36.0	161.0	14.0	16.0	11.0	0.0	7.0
da572ab854a7f643301138f5f0378b69	7.0	207.0	345.0	154.0	133.0	390.0	210.0	1426.0	626.0	1134.0	1310.0	458.0	99.0	305.0	389.0	93.0	1274.0	479.0	146.0	1196.0
da8eb1ec1a31c085745d8119d133de90	4.0	2887.0	2089.0	2068.0	673.0	198.0	635.0	195.0	10.0	571.0	2938.0	4698.0	3744.0	3913.0	2203.0	2702.0	4584.0	3929.0	365.0	4193.0
dbeadda22e940d0a2f2d16dbdffcd0d7	0.0	2.0	0.0	0.0	0.0	0.0	0.0	0.0	0.0	0.0	259.0	0.0	0.0	0.0	0.0	9.0	0.0	174.0	97.0	137.0
dc54161a093a290f985e6996c6660510	0.0	124.0	303.0	465.0	98.0	67.0	7.0	30.0	2.0	5.0	3.0	3.0	2.0	1.0	1.0	0.0	2.0	2.0	0.0	0.0
dcbd01b85c42bd57ba671158eb55c436	0.0	18.0	12.0	12.0	1.0	0.0	120.0	135.0	22.0	80.0	31.0	6.0	14.0	67.0	5.0	68.0	1.0	0.0	0.0	3.0
ddb5a4878ebd5719f172236035fec3af	205.0	6.0	0.0	1.0	117.0	2.0	0.0	0.0	0.0	0.0	0.0	0.0	0.0	2.0	1.0	0.0	0.0	0.0	0.0	0.0
de3b836cf45b4de563b0a440e947c23d	65.0	168.0	94.0	139.0	220.0	91.0	12.0	109.0	19.0	37.0	7.0	30.0	41.0	21.0	55.0	3.0	103.0	19.0	58.0	59.0
de67da11024ba2f3b6477849d0f34812	107.0	20.0	71.0	130.0	90.0	170.0	70.0	87.0	25.0	106.0	213.0	59.0	16.0	83.0	12.0	28.0	33.0	680.0	56.0	724.0
e0dda1d75f0cd2ae10139f753d42651c	90.0	1.0	1.0	1.0	1.0	0.0	2.0	0.0	6.0	0.0	0.0	0.0	1.0	0.0	51.0	0.0	32.0	0.0	99.0	7.0
e1a487ece7b6df65d30e99f0fa3d8787	23.0	287.0	206.0	384.0	81.0	39.0	16.0	109.0	44.0	64.0	0.0	130.0	210.0	464.0	221.0	436.0	0.0	1.0	1.0	10.0
e2098b30df8e444d426e3fd17cc89b31	18.0	1.0	1.0	1.0	0.0	1.0	54.0	12.0	63.0	33.0	17.0	0.0	7.0	166.0	95.0	36.0	81.0	0.0	2.0	79.0
e2f58bcfb244bce6c7fa33daaa3f050f	11.0	49.0	39.0	35.0	24.0	37.0	59.0	68.0	71.0	29.0	32.0	88.0	142.0	93.0	104.0	63.0	25.0	7.0	12.0	40.0
e37f10fa9010072dd5bdcf5c3570a62f	725.0	8.0	12.0	8.0	706.0	22.0	0.0	2.0	47.0	0.0	2.0	22.0	8.0	3.0	69.0	0.0	5.0	1.0	108.0	48.0
e3a6a1642d276caa8e0c4c91c4b694c8	2.0	32.0	59.0	64.0	17.0	12.0	2.0	8.0	3.0	19.0	11.0	13.0	0.0	3.0	3.0	3.0	1.0	0.0	3.0	0.0
e41ea435c7add856d118b5dea71c97df	244.0	28.0	213.0	152.0	122.0	469.0	102.0	169.0	63.0	134.0	589.0	62.0	28.0	117.0	30.0	88.0	59.0	1592.0	142.0	920.0
e44aafcb778046a6a0c8d290626db862	0.0	0.0	0.0	0.0	0.0	11.0	114.0	5.0	44.0	88.0	6.0	3.0	4.0	3.0	0.0	3.0	0.0	9.0	3.0	5.0
e4baa4ac35f70df2fedc1a9c30ff40bc	0.0	0.0	0.0	0.0	0.0	28.0	44.0	1.0	112.0	7.0	54.0	0.0	0.0	0.0	0.0	0.0	91.0	167.0	7.0	442.0
e4c9876d42fadc092672281c7853c54c	3.0	82.0	55.0	60.0	0.0	67.0	20.0	2.0	86.0	16.0	5.0	61.0	106.0	33.0	79.0	3.0	16.0	71.0	384.0	41.0
e528a30a24a1521923d4b574abedefef	0.0	82.0	68.0	25.0	20.0	37.0	3.0	31.0	25.0	4.0	31.0	82.0	90.0	46.0	44.0	17.0	17.0	25.0	41.0	29.0
e5cbc9db25b01493e105d46365afe38d	0.0	0.0	0.0	0.0	0.0	0.0	0.0	0.0	0.0	0.0	65.0	29.0	48.0	33.0	23.0	67.0	18.0	25.0	12.0	89.0
e5e503486cf37fe15d739d979e6aa8d0	0.0	58.0	29.0	6.0	2.0	1.0	116.0	4.0	23.0	96.0	38.0	15.0	103.0	70.0	96.0	16.0	30.0	17.0	4.0	20.0
e645500a5d1b8e5e20821a38e511c039	151.0	115.0	82.0	100.0	118.0	51.0	44.0	51.0	25.0	38.0	16.0	32.0	19.0	24.0	23.0	10.0	55.0	72.0	44.0	89.0
e6a4cec7554a1566bd6e29997333a809	353.0	4.0	7.0	23.0	69.0	6.0	34.0	240.0	50.0	99.0	21.0	10.0	15.0	5.0	21.0	8.0	26.0	17.0	9.0	13.0
e7ef11e06ec77e45c102520e40abc1bb	0.0	124.0	185.0	375.0	43.0	21.0	426.0	196.0	80.0	333.0	57.0	59.0	65.0	232.0	110.0	188.0	50.0	42.0	7.0	28.0
e8432aa8d20a7bed5347ed19353b6069	0.0	0.0	0.0	0.0	0.0	0.0	0.0	0.0	0.0	0.0	26.0	7.0	7.0	130.0	54.0	2.0	19.0	0.0	0.0	0.0
e8f15c2d2dde72cf95463666b7616e09	50.0	1.0	9.0	12.0	48.0	7.0	1.0	2.0	0.0	1.0	12.0	21.0	8.0	3.0	0.0	0.0	7.0	1.0	41.0	22.0
e8f9bc50153d87b422fe9ddde4da8b8c	0.0	16.0	6.0	31.0	0.0	6.0	64.0	339.0	20.0	150.0	17.0	8.0	0.0	16.0	2.0	5.0	0.0	5.0	0.0	0.0
e922cd505cb7a9adaff87647419eeffb	0.0	0.0	0.0	0.0	0.0	26.0	38.0	18.0	0.0	5.0	0.0	88.0	77.0	283.0	113.0	287.0	0.0	0.0	0.0	0.0
ecffccc16f45bca80aec06b596436649	0.0	68.0	19.0	52.0	11.0	7.0	1.0	1.0	59.0	0.0	10.0	72.0	53.0	46.0	114.0	25.0	17.0	7.0	0.0	51.0
eeb27c660ad4fe27a553ecb5b06b9277	0.0	58.0	83.0	203.0	21.0	13.0	196.0	399.0	52.0	300.0	36.0	12.0	126.0	160.0	51.0	33.0	16.0	14.0	1.0	1.0
efb2a8b321220a2701c3cd33f856b40a	0.0	442.0	435.0	797.0	133.0	32.0	15.0	18.0	10.0	15.0	15.0	21.0	26.0	14.0	8.0	27.0	23.0	19.0	5.0	8.0
f06f9616f662545f3f263f2b50299924	184.0	37.0	47.0	46.0	288.0	17.0	2.0	2.0	0.0	0.0	4.0	24.0	3.0	8.0	4.0	8.0	0.0	0.0	37.0	0.0
f16c6b0fab7cb18c1537ed9194939f1a	0.0	0.0	0.0	0.0	1.0	1.0	1.0	0.0	0.0	0.0	73.0	573.0	214.0	281.0	397.0	556.0	45.0	24.0	0.0	129.0
f2291469d1f7545a754569b01e09a581	1377.0	242.0	184.0	87.0	766.0	138.0	69.0	62.0	183.0	31.0	28.0	101.0	360.0	228.0	112.0	158.0	7.0	45.0	72.0	72.0
f28efcb4d5cf014f8e84d199b58e075c	1.0	216.0	94.0	374.0	16.0	0.0	199.0	1.0	4.0	0.0	69.0	149.0	99.0	288.0	64.0	616.0	2.0	33.0	0.0	0.0
f3cb5c6c96d5df35c1949a2a83771ce5	0.0	2.0	10.0	6.0	1.0	2.0	77.0	55.0	6.0	124.0	3.0	1.0	79.0	32.0	15.0	3.0	0.0	1.0	0.0	1.0
f43fb0a203743f9b5d886c3207603e57	0.0	5.0	5.0	6.0	5.0	0.0	31.0	57.0	19.0	81.0	9.0	0.0	0.0	0.0	0.0	0.0	2.0	2.0	0.0	6.0
f4f828978bdeceb7c170226f4c77fc5a	2693.0	0.0	7.0	2.0	2415.0	2.0	0.0	0.0	0.0	0.0	0.0	3.0	0.0	0.0	1.0	0.0	3.0	0.0	0.0	0.0
f5ae719cb4bb524feb99223f6bf661cd	1.0	0.0	16.0	18.0	6.0	2.0	72.0	35.0	10.0	92.0	50.0	11.0	5.0	14.0	9.0	38.0	2.0	7.0	1.0	11.0
f61103fcfb1523f0e0ef9f882a06642f	8.0	45.0	6.0	221.0	6.0	83.0	1.0	1.0	2.0	2.0	9.0	2.0	0.0	29.0	0.0	7.0	5.0	34.0	6.0	15.0
f6aeb815bb31f5c00016b98d11754caa	315.0	103.0	97.0	146.0	76.0	42.0	6.0	26.0	12.0	101.0	108.0	131.0	71.0	13.0	36.0	18.0	36.0	27.0	16.0	17.0
f6d2603e7d2fb287940d3f906d33eec7	0.0	20.0	27.0	21.0	14.0	2.0	47.0	33.0	4.0	42.0	1.0	5.0	24.0	33.0	15.0	8.0	0.0	0.0	0.0	0.0
f794dec1376bc05784f927d5bfc7c4e2	34.0	15.0	26.0	47.0	86.0	10.0	19.0	7.0	2.0	12.0	9.0	20.0	5.0	4.0	19.0	8.0	17.0	7.0	21.0	12.0
f904d425d6f065c4e0c70d0598ecf1d2	25.0	51.0	149.0	349.0	53.0	22.0	0.0	24.0	0.0	1.0	7.0	61.0	156.0	90.0	38.0	4.0	2.0	6.0	0.0	0.0
fa0efa3af109bc55bd09fc915867670c	11.0	22.0	19.0	15.0	19.0	17.0	10.0	13.0	10.0	3.0	6.0	24.0	2.0	14.0	22.0	6.0	9.0	4.0	7.0	15.0
fa84ea142160961bba472b7fc0f0bf48	59.0	73.0	30.0	85.0	38.0	22.0	14.0	47.0	7.0	14.0	12.0	7.0	21.0	3.0	35.0	6.0	16.0	17.0	33.0	18.0
fa9c2ee4966d4bc8009f5d72c2e6b1b3	0.0	0.0	0.0	0.0	0.0	0.0	0.0	0.0	1.0	0.0	67.0	2243.0	656.0	932.0	342.0	1283.0	55.0	114.0	14.0	176.0
fa9e4be1327cb2625f795b9621766eb6	847.0	38.0	54.0	37.0	489.0	7.0	3.0	6.0	2.0	3.0	10.0	11.0	5.0	9.0	9.0	7.0	11.0	8.0	2.0	2.0
fbb2b579de2e442d501730eaf96f8f12	1.0	21.0	31.0	27.0	3.0	55.0	21.0	16.0	57.0	10.0	103.0	4.0	39.0	41.0	42.0	35.0	21.0	36.0	72.0	50.0
fd0d1dbb57916c928d7e16c32ab5bccd	0.0	37.0	31.0	0.0	10.0	0.0	132.0	2.0	0.0	198.0	0.0	0.0	0.0	0.0	161.0	0.0	12.0	0.0	1.0	0.0
fdaba2b772b4c09f7c11fa29901aaadd	4.0	17.0	21.0	31.0	6.0	6.0	21.0	36.0	44.0	37.0	23.0	55.0	33.0	81.0	66.0	63.0	8.0	16.0	0.0	1.0
ff8ed9e5ee51ecffbe52e2185b9d5b5c	2.0	34.0	113.0	96.0	53.0	174.0	119.0	118.0	113.0	304.0	160.0	161.0	28.0	279.0	81.0	255.0	570.0	220.0	11.0	337.0
