# Supplementary material for: Vitamin D Modified DSS-Induced Colitis in Mice via STING Signaling Pathway
Source: Biology (Basel). 2025 Jun 18;14(6):715. doi: 10.3390/biology14060715 (PMC12190092; doi:10.3390/biology14060715)
Supplement: Supplementary file 1 [file biology-14-00715-s001.zip › Supplementary Materials S1: 16s-report of gut microbiota/01_pick_otu/otu-table100k-tax.txt]

# Constructed from biom file
#OTU ID	A1	A2	A3	A4	A5	B1	B2	B3	B4	B5	C1	C2	C3	C4	C5	D1	D2	D3	D4	D5	taxonomy
0005579fbab7f6d326680c30b7ad2986	47.0	16.0	25.0	16.0	51.0	4.0	1.0	0.0	1.0	0.0	7.0	32.0	7.0	18.0	7.0	13.0	2.0	1.0	0.0	3.0	d__Bacteria; p__Firmicutes; c__Clostridia; o__Monoglobales; f__Monoglobaceae; g__Monoglobus; s__uncultured_bacterium
000d582f94b6b56e312217b06dda9648	144.0	17.0	129.0	63.0	37.0	17.0	7.0	28.0	17.0	13.0	131.0	10.0	76.0	20.0	38.0	5.0	62.0	19.0	63.0	24.0	d__Bacteria; p__Bacteroidota; c__Bacteroidia; o__Bacteroidales; f__Bacteroidaceae; g__Bacteroides; s__Bacteroides_uniformis
0013b8c60f1e6d2e2ec1db5b3e145d68	0.0	241.0	991.0	266.0	431.0	282.0	261.0	0.0	19.0	0.0	822.0	1179.0	3376.0	1580.0	1177.0	489.0	329.0	662.0	1.0	1016.0	d__Bacteria; p__Firmicutes; c__Clostridia; o__Clostridia_UCG-014; f__Clostridia_UCG-014; g__Clostridia_UCG-014; s__unidentified
0017907828078e819334be7f893a7a1c	0.0	0.0	13.0	2.0	4.0	0.0	64.0	122.0	40.0	194.0	9.0	12.0	1.0	40.0	12.0	4.0	7.0	2.0	1.0	4.0	d__Bacteria; p__Firmicutes; c__Clostridia; o__Lachnospirales; f__Lachnospiraceae; g__GCA-900066575; s__uncultured_bacterium
002696fa5c2deba381e7bfe70d9ae9d3	0.0	6.0	1.0	0.0	0.0	0.0	0.0	0.0	0.0	0.0	0.0	0.0	0.0	10.0	0.0	0.0	0.0	0.0	0.0	0.0	d__Bacteria; p__Firmicutes; c__Clostridia; o__Clostridia_vadinBB60_group; f__Clostridia_vadinBB60_group; g__Clostridia_vadinBB60_group; s__uncultured_bacterium
00436a54bf2f39b457bda6c92d1d840a	0.0	4.0	1.0	0.0	2.0	1.0	7.0	8.0	30.0	2.0	7.0	0.0	0.0	0.0	7.0	7.0	2.0	11.0	17.0	4.0	d__Bacteria; p__Bacteroidota; c__Bacteroidia; o__Bacteroidales; f__Tannerellaceae; g__Parabacteroides
00613fb0615e9b049516b6ccbe1561f2	0.0	0.0	0.0	0.0	0.0	1.0	4.0	0.0	10.0	37.0	10.0	0.0	0.0	0.0	0.0	0.0	0.0	0.0	2.0	0.0	d__Bacteria; p__Firmicutes; c__Clostridia; o__Lachnospirales; f__Lachnospiraceae; g__Lachnospiraceae_NK4A136_group; s__uncultured_bacterium
00845cbbec7214d2185f7ac618e33ade	0.0	0.0	0.0	0.0	0.0	0.0	0.0	0.0	0.0	0.0	31.0	0.0	4.0	8.0	14.0	3.0	3.0	2.0	12.0	0.0	d__Bacteria; p__Firmicutes; c__Clostridia; o__Lachnospirales; f__Lachnospiraceae
0086e4690f8cf5f06143764000b9edb6	0.0	2.0	48.0	2.0	2.0	0.0	3199.0	40.0	0.0	966.0	360.0	23.0	0.0	673.0	556.0	3.0	0.0	226.0	0.0	0.0	d__Bacteria; p__Firmicutes; c__Clostridia; o__Lachnospirales; f__Lachnospiraceae; g__Lachnospiraceae_NK4A136_group; s__uncultured_bacterium
00a060d8e7d7dfcce8c98bc0d3e1fc7a	0.0	344.0	215.0	73.0	48.0	2.0	112.0	76.0	35.0	36.0	8.0	13.0	59.0	61.0	36.0	10.0	2.0	4.0	1.0	0.0	d__Bacteria; p__Firmicutes; c__Clostridia; o__Lachnospirales; f__Lachnospiraceae; g__Lachnospiraceae_FCS020_group
00bbd53f768b77a1f0c979d5382de2d0	0.0	2.0	8.0	15.0	2.0	5.0	7.0	0.0	14.0	2.0	7.0	20.0	0.0	17.0	1.0	7.0	0.0	11.0	0.0	4.0	d__Bacteria; p__Firmicutes; c__Clostridia; o__Clostridia_UCG-014; f__Clostridia_UCG-014; g__Clostridia_UCG-014; s__uncultured_bacterium
00c40db54b96c0d50545251220051c1c	0.0	0.0	0.0	0.0	0.0	0.0	0.0	0.0	0.0	0.0	0.0	48.0	0.0	0.0	0.0	0.0	0.0	0.0	0.0	0.0	d__Bacteria; p__Firmicutes; c__Clostridia; o__Clostridia_UCG-014; f__Clostridia_UCG-014; g__Clostridia_UCG-014; s__uncultured_bacterium
00fbb031d698b12fa7ce9ed41bc2c8ad	0.0	18.0	14.0	0.0	3.0	0.0	20.0	0.0	0.0	0.0	0.0	0.0	0.0	0.0	0.0	7.0	0.0	5.0	0.0	0.0	d__Bacteria; p__Firmicutes; c__Clostridia; o__Lachnospirales; f__Lachnospiraceae
016984704029144e6e3627a4cc05848c	0.0	0.0	0.0	0.0	0.0	0.0	3.0	0.0	33.0	0.0	0.0	0.0	0.0	0.0	0.0	3.0	1.0	0.0	0.0	18.0	d__Bacteria; p__Firmicutes; c__Bacilli; o__Erysipelotrichales; f__Erysipelotrichaceae; g__uncultured; s__unidentified
0179cfdf33237119d6db3f60c1e0cea1	0.0	1.0	1.0	1.0	0.0	0.0	7.0	18.0	7.0	10.0	7.0	0.0	0.0	1.0	0.0	0.0	1.0	0.0	0.0	0.0	d__Bacteria; p__Firmicutes; c__Clostridia; o__Lachnospirales; f__Lachnospiraceae; g__Blautia; s__Lachnospiraceae_bacterium
01960c961e1ec2ba6448cfc5d104fe18	11.0	0.0	2.0	0.0	0.0	0.0	2.0	0.0	2.0	0.0	0.0	0.0	0.0	0.0	1.0	0.0	0.0	0.0	0.0	1.0	d__Bacteria; p__Firmicutes; c__Clostridia; o__Lachnospirales; f__Lachnospiraceae
02117ecd6e9c630b9001ea1ae00771fb	0.0	0.0	0.0	0.0	0.0	0.0	6.0	27.0	0.0	6.0	1.0	0.0	2.0	0.0	0.0	0.0	0.0	1.0	0.0	1.0	d__Bacteria; p__Firmicutes; c__Clostridia; o__Lachnospirales; f__Lachnospiraceae; g__Lachnospiraceae_NK4A136_group; s__uncultured_bacterium
0247751eb7dd86ec223dc4607712d13d	187.0	73.0	67.0	76.0	245.0	83.0	52.0	15.0	13.0	25.0	250.0	57.0	43.0	35.0	58.0	114.0	30.0	77.0	65.0	54.0	d__Bacteria; p__Bacteroidota; c__Bacteroidia; o__Bacteroidales; f__Muribaculaceae; g__Muribaculaceae; s__uncultured_bacterium
0251e5e53160fb39c9a25605a46a85a9	3.0	1.0	2.0	2.0	3.0	2.0	1.0	2.0	0.0	1.0	1.0	0.0	1.0	1.0	2.0	0.0	1.0	0.0	2.0	2.0	d__Bacteria; p__Bacteroidota; c__Bacteroidia; o__Bacteroidales; f__Rikenellaceae; g__Alistipes; s__Alistipes_finegoldii
027c8b904aa1121f3cd62552cf66fea2	0.0	0.0	7.0	1.0	0.0	0.0	0.0	0.0	0.0	0.0	1.0	0.0	0.0	0.0	2.0	0.0	0.0	1.0	0.0	0.0	d__Bacteria; p__Firmicutes; c__Clostridia; o__Clostridia_UCG-014; f__Clostridia_UCG-014; g__Clostridia_UCG-014; s__uncultured_bacterium
02bb2db53c39f260964638bf00a2eb1a	0.0	0.0	0.0	0.0	0.0	0.0	0.0	0.0	0.0	0.0	0.0	21.0	0.0	19.0	0.0	0.0	0.0	0.0	0.0	0.0	d__Bacteria; p__Bacteroidota; c__Bacteroidia; o__Bacteroidales; f__Muribaculaceae; g__Muribaculaceae; s__uncultured_bacterium
02cf42088edeeb5c0dc927acd40e4f9e	0.0	0.0	0.0	0.0	0.0	0.0	0.0	0.0	0.0	0.0	2.0	0.0	0.0	0.0	0.0	0.0	0.0	6.0	0.0	0.0	d__Bacteria; p__Firmicutes; c__Clostridia; o__Lachnospirales; f__Lachnospiraceae; g__uncultured; s__uncultured_bacterium
02ef0ec5eca3fa38fb0acc6728c42a2f	0.0	0.0	0.0	0.0	0.0	0.0	1.0	0.0	0.0	0.0	2.0	0.0	0.0	0.0	1.0	1.0	0.0	0.0	4.0	2.0	d__Bacteria; p__Bacteroidota; c__Bacteroidia; o__Bacteroidales; f__Tannerellaceae; g__Parabacteroides
02f6ba14882473dfc97efe6ddc93d591	0.0	0.0	0.0	0.0	0.0	0.0	1.0	0.0	0.0	0.0	2.0	2.0	0.0	0.0	0.0	2.0	0.0	1.0	0.0	0.0	d__Bacteria; p__Firmicutes; c__Clostridia; o__Oscillospirales; f__Oscillospiraceae; g__UCG-005
036b5fcee3b63df5f56033614850926e	0.0	252.0	859.0	518.0	238.0	42.0	58.0	0.0	131.0	2.0	644.0	118.0	34.0	310.0	211.0	253.0	257.0	458.0	0.0	152.0	d__Bacteria; p__Firmicutes; c__Clostridia; o__Lachnospirales; f__Lachnospiraceae; g__Lachnospiraceae_NK4A136_group; s__uncultured_bacterium
03871021c689b256dffbbff6b835874c	0.0	3.0	0.0	0.0	5.0	0.0	1.0	2.0	0.0	1.0	0.0	3.0	1.0	0.0	0.0	0.0	1.0	0.0	2.0	1.0	d__Bacteria; p__Firmicutes; c__Clostridia; o__Lachnospirales
039744393e5da7f22be16642a4edc43b	2.0	6.0	7.0	2.0	2.0	5.0	6.0	0.0	0.0	6.0	0.0	2.0	0.0	6.0	4.0	5.0	1.0	2.0	2.0	0.0	d__Bacteria; p__Firmicutes; c__Clostridia; o__Christensenellales; f__Christensenellaceae; g__uncultured; s__uncultured_bacterium
03b037d65fcb6d529dd08d171b6a6be2	0.0	0.0	0.0	2.0	0.0	0.0	30.0	134.0	3.0	54.0	2.0	0.0	0.0	1.0	0.0	3.0	0.0	0.0	0.0	0.0	d__Bacteria; p__Firmicutes; c__Clostridia; o__Oscillospirales; f__Ruminococcaceae; g__Ruminococcaceae; s__uncultured_bacterium
03bc8fe32c03ecc467d5df87ca2a6afb	0.0	0.0	1.0	3.0	0.0	88.0	70.0	58.0	218.0	67.0	74.0	328.0	1463.0	415.0	20.0	12.0	55.0	33.0	10.0	3.0	d__Bacteria; p__Firmicutes; c__Clostridia; o__Oscillospirales; f__[Eubacterium]_coprostanoligenes_group; g__[Eubacterium]_coprostanoligenes_group; s__gut_metagenome
03ecaf056f6b553ce84aa2becfb19d35	0.0	2.0	3.0	4.0	1.0	0.0	0.0	0.0	1.0	2.0	0.0	3.0	1.0	0.0	9.0	1.0	1.0	2.0	0.0	2.0	d__Bacteria; p__Firmicutes; c__Clostridia; o__Oscillospirales; f__Oscillospiraceae; g__Colidextribacter; s__uncultured_bacterium
041170a61a3b795c094dd15017ad2c07	0.0	1.0	0.0	0.0	0.0	0.0	0.0	0.0	1.0	0.0	3.0	1.0	0.0	0.0	2.0	0.0	0.0	0.0	0.0	0.0	d__Bacteria; p__Firmicutes; c__Clostridia; o__Lachnospirales; f__Lachnospiraceae
0432eccef6cc4f1656e18add8a89363b	1.0	8.0	3.0	1.0	2.0	0.0	0.0	0.0	3.0	2.0	0.0	1.0	1.0	0.0	1.0	2.0	7.0	3.0	4.0	7.0	d__Bacteria; p__Firmicutes; c__Clostridia; o__Lachnospirales; f__Lachnospiraceae
044eab1b4d70d423b059be053926ebf5	1.0	0.0	0.0	0.0	0.0	1541.0	2325.0	1283.0	2146.0	2051.0	2244.0	166.0	394.0	201.0	9.0	16.0	507.0	1527.0	304.0	1758.0	d__Bacteria; p__Bacteroidota; c__Bacteroidia; o__Bacteroidales; f__Muribaculaceae; g__Muribaculaceae
049ce30f326edc2667f2c1510d1cd1d1	0.0	0.0	2.0	16.0	1.0	13.0	242.0	2200.0	0.0	474.0	76.0	1.0	325.0	43.0	10.0	13.0	31.0	33.0	0.0	34.0	d__Bacteria; p__Firmicutes; c__Clostridia; o__Lachnospirales; f__Lachnospiraceae; g__Lachnospiraceae_NK4A136_group; s__uncultured_bacterium
04a4d54617e6b7b9098c1c53b09a424a	0.0	2.0	5.0	2.0	1.0	2.0	534.0	543.0	31.0	191.0	55.0	11.0	1.0	9.0	44.0	0.0	27.0	28.0	0.0	2.0	d__Bacteria; p__Firmicutes; c__Clostridia; o__Lachnospirales; f__Lachnospiraceae
04a796cb1d1f0b640daa93d325bf175e	0.0	0.0	0.0	0.0	1.0	0.0	2.0	2.0	1.0	2.0	2.0	0.0	0.0	0.0	0.0	0.0	0.0	0.0	36.0	0.0	d__Bacteria; p__Firmicutes; c__Negativicutes; o__Acidaminococcales; f__Acidaminococcaceae; g__Acidaminococcus
04b437fe1407cdc08b505ff8613753df	0.0	32.0	3.0	11.0	1.0	4.0	16.0	39.0	15.0	31.0	5.0	3.0	2.0	12.0	4.0	3.0	0.0	2.0	0.0	0.0	d__Bacteria; p__Firmicutes; c__Clostridia; o__Oscillospirales; f__Ruminococcaceae; g__Incertae_Sedis; s__uncultured_bacterium
04dd0979fc84a84e49a3714fc7326da6	20.0	9.0	0.0	1.0	0.0	0.0	0.0	0.0	0.0	0.0	0.0	0.0	0.0	0.0	0.0	0.0	0.0	0.0	0.0	0.0	d__Bacteria; p__Fusobacteriota; c__Fusobacteriia; o__Fusobacteriales; f__Fusobacteriaceae
04fda27e1ef6c22825ec50ad9ef6eaca	0.0	0.0	0.0	0.0	0.0	0.0	4.0	1.0	2.0	7.0	1.0	0.0	11.0	0.0	0.0	0.0	0.0	0.0	0.0	0.0	d__Bacteria; p__Firmicutes; c__Clostridia; o__Oscillospirales; f__Oscillospiraceae; g__Oscillibacter
051a56d0bdb0035622d247a684cda1f1	0.0	0.0	0.0	0.0	0.0	0.0	0.0	0.0	0.0	0.0	30.0	1.0	0.0	18.0	1.0	1.0	3.0	16.0	10.0	7.0	d__Bacteria; p__Firmicutes; c__Clostridia; o__Oscillospirales; f__Ruminococcaceae
054cd9efb4ed7075321215ab5379c8c5	63.0	54.0	136.0	176.0	193.0	23.0	10.0	67.0	86.0	67.0	17.0	99.0	103.0	30.0	5.0	45.0	80.0	6.0	111.0	17.0	d__Bacteria; p__Firmicutes; c__Negativicutes; o__Veillonellales-Selenomonadales; f__Selenomonadaceae; g__Megamonas; s__Megamonas_funiformis
05820ca411722b4512d572ff15eb8587	0.0	21.0	10.0	18.0	4.0	0.0	17.0	81.0	0.0	22.0	2.0	11.0	22.0	4.0	20.0	3.0	1.0	6.0	0.0	0.0	d__Bacteria; p__Firmicutes; c__Clostridia; o__Lachnospirales; f__Lachnospiraceae; g__Lachnospiraceae_UCG-006; s__uncultured_bacterium
0593293272534e982d1139f637f72995	0.0	1.0	0.0	1.0	0.0	0.0	0.0	0.0	1.0	0.0	0.0	2.0	2.0	3.0	0.0	2.0	0.0	3.0	2.0	4.0	d__Bacteria; p__Bacteroidota; c__Bacteroidia; o__Bacteroidales; f__Tannerellaceae; g__Parabacteroides; s__Parabacteroides_johnsonii
05cfeea36d160098003923ce25a8171f	36.0	14.0	0.0	2.0	0.0	3.0	0.0	6.0	0.0	14.0	4.0	7.0	2.0	0.0	0.0	2.0	0.0	0.0	0.0	0.0	d__Bacteria; p__Fusobacteriota; c__Fusobacteriia; o__Fusobacteriales; f__Fusobacteriaceae; g__Fusobacterium; s__Fusobacterium_ulcerans
0698fb805a1ab75b743d40c82a8a2ca1	0.0	9.0	30.0	10.0	12.0	2.0	1.0	0.0	4.0	0.0	25.0	4.0	1.0	12.0	6.0	13.0	8.0	7.0	0.0	9.0	d__Bacteria; p__Firmicutes; c__Clostridia; o__Lachnospirales; f__Lachnospiraceae; g__Lachnospiraceae_NK4A136_group; s__uncultured_bacterium
07729fa6bdb36669de19c9e283c02d30	1.0	0.0	0.0	0.0	6.0	2.0	0.0	0.0	0.0	0.0	0.0	0.0	1.0	0.0	1.0	0.0	0.0	0.0	0.0	0.0	d__Bacteria; p__Bacteroidota; c__Bacteroidia; o__Bacteroidales; f__Prevotellaceae; g__Paraprevotella
07accace94517a84e2d1db50948927e5	6815.0	9.0	29.0	7.0	3065.0	52.0	23.0	25.0	119.0	51.0	15.0	8.0	2.0	2.0	3.0	0.0	1.0	3.0	16.0	0.0	d__Bacteria; p__Firmicutes; c__Clostridia; o__Lachnospirales; f__Lachnospiraceae; g__Lachnospiraceae_NK4A136_group; s__uncultured_bacterium
07fb8cac95bc8d9262cb7fcb81d50165	0.0	0.0	0.0	0.0	0.0	0.0	0.0	0.0	0.0	0.0	0.0	0.0	0.0	0.0	0.0	0.0	15.0	5.0	0.0	1.0	d__Bacteria; p__Firmicutes; c__Clostridia; o__Clostridia_UCG-014; f__Clostridia_UCG-014; g__Clostridia_UCG-014; s__uncultured_bacterium
081ded2f74d7fdd355143b3e4ba2878f	0.0	0.0	0.0	0.0	1.0	0.0	2.0	2.0	3.0	0.0	9.0	1.0	1.0	1.0	0.0	0.0	0.0	13.0	1.0	3.0	d__Bacteria; p__Campilobacterota; c__Campylobacteria; o__Campylobacterales; f__Helicobacteraceae; g__Helicobacter; s__Helicobacter_hepaticus
087775de4cca1f09f5444e6de5a748ef	20.0	3.0	3.0	6.0	29.0	2.0	0.0	3.0	2.0	4.0	4.0	1.0	1.0	3.0	0.0	3.0	0.0	2.0	2.0	8.0	d__Bacteria; p__Bacteroidota; c__Bacteroidia; o__Bacteroidales; f__Muribaculaceae; g__Muribaculaceae; s__uncultured_bacterium
087d17c09b29f038482b5f91ac4882db	14.0	11.0	32.0	2.0	2.0	1.0	2.0	5.0	0.0	3.0	3.0	2.0	3.0	18.0	1.0	0.0	26.0	1.0	0.0	2.0	d__Bacteria; p__Firmicutes; c__Clostridia; o__Lachnospirales; f__Lachnospiraceae
089c9f14c6846af06b51f043b70f45da	0.0	0.0	11.0	10.0	5.0	2.0	2.0	19.0	0.0	0.0	0.0	30.0	4.0	4.0	0.0	4.0	0.0	1.0	0.0	4.0	d__Bacteria; p__Firmicutes; c__Clostridia; o__Lachnospirales; f__Lachnospiraceae
08b2181ceac6e729d6646cb6b2c11f02	0.0	7.0	0.0	1.0	1.0	2.0	2.0	35.0	1.0	1.0	5.0	0.0	2.0	1.0	2.0	0.0	2.0	1.0	0.0	0.0	d__Bacteria; p__Firmicutes; c__Clostridia; o__Lachnospirales; f__Lachnospiraceae; g__Lachnospiraceae_NK4A136_group; s__uncultured_bacterium
08e7b4d9986fdba927715891f469be7e	0.0	0.0	0.0	1.0	0.0	1.0	8.0	0.0	1.0	7.0	0.0	0.0	0.0	0.0	0.0	0.0	0.0	0.0	0.0	0.0	d__Bacteria; p__Firmicutes; c__Clostridia; o__Oscillospirales; f__Oscillospiraceae; g__Oscillibacter; s__uncultured_bacterium
093aab23e894551522f70bcce342164f	0.0	5.0	3.0	2.0	0.0	0.0	4.0	43.0	17.0	0.0	1.0	0.0	2.0	12.0	3.0	3.0	0.0	1.0	0.0	0.0	d__Bacteria; p__Firmicutes; c__Clostridia; o__Lachnospirales; f__Lachnospiraceae; g__Lachnospiraceae_NK4A136_group; s__uncultured_bacterium
09646ec75960804660ad1ee1c61be97c	9.0	15.0	4.0	25.0	12.0	8.0	3.0	7.0	0.0	0.0	2.0	3.0	0.0	13.0	1.0	3.0	0.0	3.0	2.0	6.0	d__Bacteria; p__Firmicutes; c__Clostridia; o__Lachnospirales; f__Lachnospiraceae; g__Coprococcus; s__Coprococcus_comes
098dbad2c4f135c6c24faa46d4c0cd2f	0.0	0.0	0.0	0.0	0.0	0.0	1.0	0.0	0.0	5.0	0.0	0.0	0.0	0.0	0.0	3.0	0.0	0.0	0.0	0.0	d__Bacteria; p__Firmicutes; c__Clostridia; o__Oscillospirales; f__[Eubacterium]_coprostanoligenes_group; g__[Eubacterium]_coprostanoligenes_group
09b7f5bb48b1bb8fa7507d20ff1c3982	0.0	0.0	0.0	0.0	0.0	0.0	2.0	135.0	5.0	11.0	1.0	0.0	0.0	0.0	0.0	0.0	0.0	0.0	0.0	0.0	d__Bacteria; p__Firmicutes; c__Clostridia; o__Lachnospirales; f__Lachnospiraceae; g__uncultured; s__uncultured_bacterium
09bf101e3dcd323d67ce0401db11d82a	0.0	0.0	2.0	4.0	0.0	0.0	2.0	0.0	1.0	0.0	0.0	0.0	0.0	0.0	0.0	1.0	0.0	0.0	0.0	3.0	d__Bacteria; p__Proteobacteria; c__Gammaproteobacteria; o__Burkholderiales; f__Sutterellaceae; g__Parasutterella; s__Parasutterella_secunda
09d5d4ae3ffbf8ac52c9ff9308f97531	0.0	2.0	11.0	21.0	1.0	7.0	105.0	72.0	48.0	174.0	91.0	1.0	55.0	23.0	6.0	22.0	20.0	14.0	2.0	15.0	d__Bacteria; p__Firmicutes; c__Clostridia; o__Oscillospirales; f__Oscillospiraceae; g__Oscillibacter
0a422c20c96ceb63785efbb4176db1b7	10.0	2.0	0.0	9.0	2.0	0.0	0.0	0.0	0.0	2.0	0.0	1.0	2.0	0.0	0.0	0.0	1.0	0.0	0.0	1.0	d__Bacteria; p__Firmicutes; c__Clostridia; o__Lachnospirales; f__Lachnospiraceae
0a96caaf7b0cb816477e17914ea223e6	2.0	1.0	0.0	0.0	2.0	0.0	0.0	2.0	0.0	0.0	0.0	1.0	0.0	0.0	1.0	2.0	0.0	2.0	0.0	0.0	d__Bacteria; p__Firmicutes; c__Clostridia; o__Oscillospirales; f__Ruminococcaceae; g__Ruminococcus; s__human_gut
0aa3357b4ce184ab8d8779772e42bb63	2721.0	61.0	12.0	13.0	578.0	88.0	78.0	136.0	44.0	49.0	51.0	54.0	16.0	1.0	29.0	2.0	83.0	12.0	2492.0	39.0	d__Bacteria; p__Firmicutes; c__Bacilli; o__Erysipelotrichales; f__Erysipelatoclostridiaceae; g__Erysipelatoclostridium
0abaa2fb6c546fbb1782960217e01471	0.0	115.0	286.0	246.0	120.0	4.0	8.0	0.0	0.0	2.0	8.0	372.0	158.0	4.0	286.0	5.0	64.0	0.0	0.0	18.0	d__Bacteria; p__Firmicutes; c__Clostridia; o__Clostridia_UCG-014; f__Clostridia_UCG-014; g__Clostridia_UCG-014; s__uncultured_bacterium
0abcb607c3960e5d68bd4252c9bf4b55	37.0	10.0	26.0	9.0	14.0	2.0	7.0	1.0	0.0	9.0	9.0	0.0	6.0	2.0	0.0	3.0	0.0	4.0	4.0	0.0	d__Bacteria; p__Firmicutes; c__Clostridia; o__Oscillospirales; f__Ruminococcaceae; g__CAG-352; s__uncultured_bacterium
0b1df5ee7c03230ba2b9161821bcae3a	2858.0	167.0	12.0	92.0	1920.0	62.0	0.0	2.0	3.0	3.0	2.0	23.0	0.0	9.0	10.0	7.0	7.0	2.0	7.0	17.0	d__Bacteria; p__Firmicutes; c__Clostridia; o__Lachnospirales; f__Lachnospiraceae; g__Lachnoclostridium
0b3a29e964679915baf11d324c11106e	0.0	2.0	2.0	2.0	0.0	0.0	0.0	0.0	0.0	0.0	0.0	2.0	11.0	0.0	0.0	1.0	0.0	0.0	0.0	0.0	d__Bacteria; p__Firmicutes; c__Clostridia; o__Clostridia_UCG-014; f__Clostridia_UCG-014; g__Clostridia_UCG-014; s__uncultured_bacterium
0b6151ac711939c1e449ff12f7d91c3f	0.0	1.0	1.0	4.0	0.0	0.0	0.0	0.0	2.0	0.0	6.0	0.0	1.0	24.0	2.0	0.0	1.0	0.0	10.0	0.0	d__Bacteria; p__Firmicutes; c__Clostridia; o__Lachnospirales; f__Lachnospiraceae; g__Eisenbergiella
0b732399f81fe103f7b698f352eb1183	15.0	738.0	706.0	449.0	182.0	152.0	450.0	287.0	476.0	417.0	219.0	210.0	117.0	274.0	151.0	157.0	151.0	319.0	44.0	528.0	d__Bacteria; p__Bacteroidota; c__Bacteroidia; o__Bacteroidales; f__Muribaculaceae; g__Muribaculaceae; s__uncultured_bacterium
0b92417213ce2d7b90c1b28f1c0c8a8b	2.0	2.0	3.0	1.0	0.0	1.0	1.0	0.0	1.0	0.0	1.0	0.0	2.0	0.0	0.0	3.0	3.0	7.0	0.0	2.0	d__Bacteria; p__Firmicutes; c__Clostridia; o__Peptostreptococcales-Tissierellales; f__Peptostreptococcaceae; g__Intestinibacter; s__uncultured_bacterium
0b99171fc7bbeb90fa9e07dac0150db7	0.0	3.0	0.0	0.0	0.0	1.0	6.0	0.0	2.0	6.0	3.0	1.0	7.0	3.0	5.0	1.0	2.0	1.0	0.0	1.0	d__Bacteria; p__Firmicutes; c__Clostridia; o__Lachnospirales; f__Lachnospiraceae
0bad1628acfeba730576e739f5122eb6	2.0	2.0	2.0	0.0	2.0	7.0	0.0	0.0	0.0	1.0	0.0	10.0	0.0	18.0	0.0	3.0	0.0	7.0	14.0	0.0	d__Bacteria; p__Firmicutes; c__Clostridia; o__Clostridiales; f__Clostridiaceae; g__Clostridium_sensu_stricto_1; s__Clostridium_paraputrificum
0bf690386a0d8aa063c7ba06913f31ae	0.0	3.0	10.0	7.0	1.0	0.0	0.0	0.0	0.0	0.0	6.0	2.0	0.0	2.0	2.0	3.0	0.0	4.0	0.0	1.0	d__Bacteria; p__Firmicutes; c__Clostridia; o__Lachnospirales; f__Lachnospiraceae; g__Lachnospiraceae_NK4A136_group; s__uncultured_bacterium
0c288d875b37956d35c74027b61481d3	0.0	0.0	1.0	4.0	0.0	0.0	0.0	0.0	0.0	0.0	2.0	1.0	2.0	4.0	7.0	1.0	4.0	1.0	0.0	0.0	d__Bacteria; p__Firmicutes; c__Clostridia; o__Oscillospirales; f__Ruminococcaceae
0c5a50d5b81f5848f8fbd433a85426f3	2.0	8.0	1.0	9.0	2.0	1.0	3.0	3.0	2.0	0.0	6.0	2.0	6.0	0.0	2.0	2.0	2.0	3.0	0.0	0.0	d__Bacteria; p__Firmicutes; c__Clostridia; o__Clostridia_vadinBB60_group; f__Clostridia_vadinBB60_group; g__Clostridia_vadinBB60_group; s__uncultured_bacterium
0c927817675e51a227313e2f1d10586f	1.0	2.0	4.0	8.0	7.0	0.0	3.0	3.0	0.0	4.0	1.0	2.0	0.0	0.0	0.0	0.0	26.0	56.0	0.0	25.0	d__Bacteria; p__Fusobacteriota; c__Fusobacteriia; o__Fusobacteriales; f__Fusobacteriaceae; g__Fusobacterium; s__Fusobacterium_mortiferum
0d005bb81ba4275c069d13b08f03211e	235.0	207.0	113.0	101.0	181.0	124.0	26.0	53.0	37.0	24.0	40.0	140.0	158.0	30.0	192.0	28.0	30.0	27.0	58.0	21.0	d__Bacteria; p__Bacteroidota; c__Bacteroidia; o__Bacteroidales; f__Bacteroidaceae; g__Bacteroides; s__Bacteroides_uniformis
0d03f40c60e4033b7d748e7d0641946a	69.0	388.0	59.0	135.0	68.0	234.0	655.0	669.0	1701.0	400.0	837.0	13.0	11.0	262.0	724.0	620.0	214.0	652.0	908.0	474.0	d__Bacteria; p__Bacteroidota; c__Bacteroidia; o__Bacteroidales; f__Tannerellaceae; g__Parabacteroides
0d0f2cca26aa2c0459e9e9cce0433b11	17.0	51.0	28.0	0.0	0.0	0.0	0.0	0.0	0.0	2.0	0.0	0.0	0.0	0.0	0.0	0.0	0.0	0.0	0.0	47.0	d__Bacteria; p__Bacteroidota; c__Bacteroidia; o__Bacteroidales; f__Prevotellaceae; g__Prevotella; s__Prevotella_stercorea
0d515f1e293ca7d3d5a955624efec703	0.0	2.0	2.0	8.0	0.0	1.0	18.0	18.0	2.0	5.0	12.0	4.0	6.0	5.0	2.0	0.0	2.0	7.0	0.0	0.0	d__Bacteria; p__Firmicutes; c__Clostridia; o__Oscillospirales; f__Ruminococcaceae; g__uncultured; s__uncultured_bacterium
0d5c7e9c32368c6063242dc051ad645c	0.0	0.0	0.0	0.0	0.0	0.0	0.0	0.0	0.0	0.0	7.0	0.0	2.0	5.0	2.0	0.0	0.0	0.0	3.0	0.0	d__Bacteria; p__Firmicutes; c__Clostridia; o__Lachnospirales; f__Lachnospiraceae
0dae4d392d665274e4fac473ea33d7b9	141.0	0.0	0.0	0.0	138.0	0.0	0.0	0.0	0.0	0.0	0.0	0.0	0.0	0.0	1.0	0.0	0.0	0.0	0.0	0.0	d__Bacteria; p__Firmicutes; c__Clostridia; o__Lachnospirales; f__Lachnospiraceae
0e004326b87227bbb6f62e4004f429cc	1030.0	3524.0	3346.0	1453.0	1981.0	3913.0	5959.0	2659.0	2926.0	8110.0	2890.0	6992.0	5127.0	5587.0	2690.0	15553.0	188.0	3703.0	63.0	2100.0	d__Bacteria; p__Bacteroidota; c__Bacteroidia; o__Bacteroidales; f__Muribaculaceae; g__Muribaculaceae; s__uncultured_bacterium
0e1f3784068dbc3a4674e3b4a3ca8858	0.0	0.0	0.0	0.0	0.0	0.0	0.0	0.0	0.0	0.0	1.0	1.0	0.0	0.0	2.0	1.0	3.0	4.0	0.0	2.0	d__Bacteria; p__Firmicutes; c__Bacilli; o__RF39; f__RF39; g__RF39
0e56691402439fdb6867cce18f162e9a	0.0	2.0	0.0	4.0	2.0	0.0	1.0	0.0	0.0	5.0	0.0	2.0	2.0	2.0	1.0	0.0	1.0	0.0	0.0	1.0	d__Bacteria; p__Firmicutes; c__Clostridia; o__Lachnospirales; f__Lachnospiraceae
0e75e31361c6a68f712cd017bcc0d999	0.0	243.0	383.0	306.0	173.0	51.0	716.0	621.0	39.0	802.0	1.0	38.0	355.0	509.0	246.0	98.0	14.0	11.0	0.0	0.0	d__Bacteria; p__Firmicutes; c__Clostridia; o__Lachnospirales; f__Lachnospiraceae; g__Lachnospiraceae_NK4A136_group; s__uncultured_bacterium
0e915bfb3708356f07c3a32571ab1a81	0.0	49.0	10.0	31.0	3.0	3.0	15.0	73.0	17.0	106.0	17.0	4.0	4.0	15.0	4.0	6.0	7.0	9.0	0.0	1.0	d__Bacteria; p__Firmicutes; c__Clostridia; o__Lachnospirales; f__Lachnospiraceae; g__Lachnospiraceae_NK4A136_group; s__uncultured_bacterium
0ea571376dde6302ddbce08d695dc374	42.0	18.0	45.0	24.0	41.0	19.0	3.0	2.0	31.0	7.0	8.0	54.0	106.0	27.0	15.0	10.0	8.0	5.0	28.0	5.0	d__Bacteria; p__Firmicutes; c__Clostridia; o__Oscillospirales; f__Ruminococcaceae; g__Candidatus_Soleaferrea; s__Ruminococcaceae_bacterium
0efa089428df22b597d5e73e575bfa9d	1.0	2.0	36.0	20.0	7.0	23.0	7.0	3.0	11.0	27.0	2.0	25.0	12.0	8.0	20.0	6.0	2.0	2.0	0.0	0.0	d__Bacteria; p__Bacteroidota; c__Bacteroidia; o__Bacteroidales; f__Muribaculaceae; g__Muribaculaceae; s__uncultured_bacterium
0efb588c9a0bef48b6c5b99dd9fc11da	0.0	0.0	0.0	2.0	9.0	8.0	13.0	21.0	10.0	7.0	1.0	1.0	3.0	4.0	1.0	21.0	2.0	2.0	0.0	1.0	d__Bacteria; p__Firmicutes; c__Clostridia; o__Oscillospirales; f__Ruminococcaceae; g__Paludicola; s__uncultured_bacterium
0fb7904c9406c50a9f2078065c2b9c55	0.0	0.0	0.0	2.0	0.0	1.0	14.0	0.0	0.0	0.0	2.0	4.0	0.0	0.0	12.0	8.0	16.0	2.0	0.0	0.0	d__Bacteria; p__Firmicutes; c__Clostridia; o__Clostridia_UCG-014; f__Clostridia_UCG-014; g__Clostridia_UCG-014; s__uncultured_bacterium
10055dbb116ab89985c88a32bb2a6ba8	12.0	12.0	6.0	12.0	13.0	3.0	7.0	4.0	4.0	4.0	0.0	3.0	2.0	0.0	4.0	1.0	0.0	0.0	2.0	3.0	d__Bacteria; p__Firmicutes; c__Clostridia; o__Oscillospirales; f__Ruminococcaceae; g__Ruminococcus
1008cee25e71bd57b33b15da5b1941a5	4.0	1.0	2.0	5.0	7.0	0.0	0.0	2.0	2.0	2.0	2.0	0.0	0.0	1.0	0.0	1.0	2.0	1.0	1.0	5.0	d__Bacteria; p__Bacteroidota; c__Bacteroidia; o__Bacteroidales; f__Muribaculaceae; g__Muribaculaceae; s__uncultured_bacterium
107f74c67ab2aae7b4c03cde17bf5fae	2.0	4.0	0.0	1.0	0.0	2.0	1.0	0.0	2.0	0.0	0.0	0.0	7.0	3.0	6.0	2.0	5.0	2.0	0.0	0.0	d__Bacteria; p__Firmicutes; c__Clostridia; o__Lachnospirales; f__Lachnospiraceae
1083e2dc7cfe952429e8d1cb4c9183e7	12.0	26.0	1.0	12.0	4.0	1.0	7.0	16.0	0.0	16.0	3.0	5.0	1.0	9.0	12.0	1.0	7.0	2.0	0.0	3.0	d__Bacteria; p__Firmicutes; c__Clostridia; o__Lachnospirales; f__Lachnospiraceae
10903c50fa083b5932e6e4c54c2fe62f	1.0	7.0	2.0	8.0	1.0	5.0	2.0	3.0	8.0	0.0	2.0	11.0	10.0	23.0	13.0	17.0	12.0	10.0	0.0	6.0	d__Bacteria; p__Bacteroidota; c__Bacteroidia; o__Bacteroidales; f__Rikenellaceae; g__Alistipes; s__Alistipes_inops
1175e7765730f9c5c3672bd539c9d4f0	1.0	0.0	0.0	0.0	0.0	0.0	0.0	0.0	0.0	0.0	139.0	1.0	8.0	24.0	33.0	1.0	17.0	0.0	0.0	0.0	d__Bacteria; p__Firmicutes; c__Clostridia; o__Lachnospirales; f__Lachnospiraceae; g__Lachnospiraceae_NK4A136_group
11d6e221833d1e57633f59c12f230990	0.0	4.0	2.0	12.0	0.0	0.0	0.0	0.0	0.0	0.0	30.0	0.0	0.0	0.0	0.0	0.0	507.0	105.0	0.0	5.0	d__Bacteria; p__Bacteroidota; c__Bacteroidia; o__Bacteroidales; f__Muribaculaceae; g__Muribaculaceae; s__uncultured_bacterium
1250f348caaaa2cb943ab81423288237	2.0	4.0	8.0	0.0	2.0	0.0	0.0	0.0	0.0	0.0	0.0	0.0	0.0	0.0	0.0	0.0	0.0	0.0	0.0	0.0	d__Bacteria; p__Firmicutes; c__Clostridia; o__Clostridiales; f__Clostridiaceae; g__Clostridium_sensu_stricto_1
127e3b7c8a34ff8de0a96535a5bc1f31	0.0	0.0	1.0	1.0	0.0	0.0	0.0	0.0	0.0	0.0	8.0	0.0	0.0	5.0	2.0	7.0	1.0	2.0	0.0	1.0	d__Bacteria; p__Firmicutes; c__Clostridia; o__Lachnospirales; f__Lachnospiraceae
12bbd727a86cf685980963d3dd2050d6	7.0	1.0	0.0	2.0	3.0	7.0	2.0	2.0	0.0	4.0	0.0	1.0	25.0	2.0	0.0	0.0	1.0	0.0	0.0	22.0	d__Bacteria; p__Bacteroidota; c__Bacteroidia; o__Bacteroidales; f__Tannerellaceae; g__Parabacteroides; s__Parabacteroides_goldsteinii
12c275c9af2b7466cdf7268693ef9d9d	0.0	0.0	0.0	0.0	0.0	0.0	12.0	0.0	0.0	0.0	2.0	0.0	0.0	0.0	0.0	0.0	2.0	0.0	2.0	0.0	d__Bacteria; p__Firmicutes; c__Clostridia; o__Lachnospirales; f__Lachnospiraceae
13908714e1acb3efdb68542f52d2ea51	0.0	1.0	36.0	20.0	0.0	0.0	0.0	0.0	0.0	0.0	0.0	0.0	0.0	0.0	0.0	0.0	0.0	0.0	0.0	0.0	d__Bacteria; p__Bacteroidota; c__Bacteroidia; o__Bacteroidales; f__Prevotellaceae; g__Prevotella; s__Prevotella_stercorea
13a250a19bbca92721618f6153d8f80e	0.0	0.0	0.0	0.0	0.0	0.0	0.0	0.0	0.0	0.0	1.0	3.0	4.0	2.0	6.0	0.0	0.0	0.0	0.0	0.0	d__Bacteria; p__Firmicutes; c__Clostridia; o__Lachnospirales; f__Lachnospiraceae
13cc4a7ac7d77caf0101c44f59517837	0.0	0.0	14.0	3.0	2.0	0.0	0.0	0.0	0.0	0.0	1.0	1.0	3.0	3.0	9.0	7.0	0.0	0.0	0.0	0.0	d__Bacteria; p__Firmicutes; c__Clostridia; o__Clostridia_UCG-014; f__Clostridia_UCG-014; g__Clostridia_UCG-014; s__uncultured_bacterium
13daf552a482f09b6277654d126dc3ec	2.0	42.0	163.0	73.0	35.0	244.0	628.0	220.0	459.0	1597.0	790.0	0.0	5.0	3.0	71.0	37.0	2450.0	1506.0	437.0	75.0	d__Bacteria; p__Bacteroidota; c__Bacteroidia; o__Bacteroidales; f__Muribaculaceae; g__Muribaculaceae; s__uncultured_bacterium
13daf87a1dcc78fc83656d9828e20b4f	0.0	30.0	0.0	0.0	0.0	0.0	0.0	0.0	0.0	0.0	2.0	0.0	10.0	9.0	0.0	11.0	0.0	0.0	0.0	0.0	d__Bacteria; p__Firmicutes; c__Clostridia; o__Clostridia_UCG-014; f__Clostridia_UCG-014; g__Clostridia_UCG-014; s__uncultured_bacterium
13f0dd7881cd3933a74327bae72c7481	0.0	0.0	0.0	0.0	0.0	0.0	0.0	0.0	0.0	0.0	0.0	9.0	11.0	1.0	3.0	0.0	0.0	0.0	0.0	0.0	d__Bacteria; p__Firmicutes; c__Clostridia; o__Clostridia_UCG-014; f__Clostridia_UCG-014; g__Clostridia_UCG-014; s__uncultured_bacterium
145684f24fbdea92994e85d7cfcd8e6c	0.0	17.0	18.0	4.0	3.0	0.0	9.0	2.0	0.0	0.0	0.0	0.0	0.0	2.0	0.0	1.0	0.0	6.0	0.0	0.0	d__Bacteria; p__Firmicutes; c__Clostridia; o__Lachnospirales; f__Lachnospiraceae; g__Lachnospiraceae_NK4A136_group; s__uncultured_bacterium
1469ca5085a01fb6f3725632b315675f	0.0	0.0	1.0	0.0	1.0	3.0	0.0	0.0	0.0	0.0	3.0	281.0	171.0	16.0	69.0	63.0	585.0	22.0	0.0	373.0	d__Bacteria; p__Firmicutes; c__Clostridia; o__Clostridia_UCG-014; f__Clostridia_UCG-014; g__Clostridia_UCG-014; s__unidentified
147d68f4ec54ceac650944691046c2ea	0.0	4.0	3.0	2.0	0.0	1.0	12.0	4.0	5.0	23.0	15.0	0.0	4.0	8.0	0.0	3.0	0.0	4.0	0.0	0.0	d__Bacteria; p__Firmicutes; c__Clostridia; o__Oscillospirales; f__Oscillospiraceae; g__uncultured; s__uncultured_bacterium
14af82c112b35ed48570602c0a8ce62e	0.0	1693.0	45.0	8.0	13.0	0.0	0.0	0.0	0.0	0.0	3.0	0.0	0.0	22.0	6.0	114.0	18.0	0.0	0.0	12.0	d__Bacteria; p__Firmicutes; c__Clostridia; o__Lachnospirales; f__Lachnospiraceae; g__Lachnospiraceae_NK4A136_group
14c1500ca1ac09139aff73bf1b074897	0.0	0.0	0.0	12.0	0.0	0.0	0.0	0.0	0.0	0.0	1.0	0.0	0.0	1.0	0.0	0.0	0.0	0.0	0.0	0.0	d__Bacteria; p__Firmicutes; c__Clostridia; o__Clostridia_UCG-014; f__Clostridia_UCG-014; g__Clostridia_UCG-014; s__uncultured_bacterium
152233f8acb979e1f17ea48d8c74099c	1.0	0.0	1.0	0.0	1.0	0.0	0.0	1.0	0.0	0.0	0.0	1.0	0.0	0.0	0.0	0.0	2.0	0.0	1.0	2.0	d__Bacteria; p__Firmicutes; c__Clostridia; o__Lachnospirales; f__Lachnospiraceae; g__Lachnospira
1536c25dfc4a8c1d468e4e66fd8691ab	0.0	0.0	0.0	0.0	0.0	0.0	0.0	0.0	0.0	0.0	1.0	0.0	0.0	12.0	1.0	0.0	0.0	0.0	0.0	0.0	d__Bacteria; p__Firmicutes; c__Clostridia; o__Lachnospirales; f__Lachnospiraceae
155d2478e6fec9ee332cdfd7136a39cc	0.0	0.0	0.0	0.0	0.0	1.0	7.0	58.0	277.0	186.0	0.0	0.0	0.0	0.0	0.0	0.0	0.0	98.0	0.0	0.0	d__Bacteria; p__Patescibacteria; c__Saccharimonadia; o__Saccharimonadales; f__Saccharimonadaceae; g__Candidatus_Saccharimonas; s__uncultured_bacterium
164108971c9a1ebc90833dd78cdfae56	0.0	0.0	0.0	0.0	0.0	0.0	0.0	0.0	0.0	0.0	0.0	1.0	0.0	1.0	10.0	22.0	0.0	0.0	0.0	0.0	d__Bacteria; p__Firmicutes; c__Clostridia; o__Lachnospirales; f__Lachnospiraceae; g__[Eubacterium]_xylanophilum_group; s__uncultured_bacterium
16b501ab3ef981360f082c1ef8271bee	0.0	0.0	3.0	9.0	1.0	0.0	0.0	0.0	0.0	5.0	1.0	8.0	12.0	16.0	17.0	10.0	0.0	3.0	0.0	3.0	d__Bacteria; p__Actinobacteriota; c__Coriobacteriia; o__Coriobacteriales; f__Eggerthellaceae; g__Enterorhabdus; s__uncultured_bacterium
16f1e0d9155422c3afbab2c675fe226f	2.0	6.0	5.0	2.0	4.0	0.0	0.0	0.0	0.0	2.0	0.0	0.0	0.0	1.0	1.0	2.0	2.0	0.0	0.0	1.0	d__Bacteria; p__Firmicutes; c__Clostridia; o__Lachnospirales; f__Lachnospiraceae; g__[Eubacterium]_hallii_group; s__uncultured_organism
1713b77801d0bf124cb30334e5a109a5	0.0	0.0	0.0	0.0	0.0	0.0	0.0	0.0	0.0	0.0	15.0	15.0	1.0	36.0	2.0	8.0	17.0	8.0	2.0	10.0	d__Bacteria; p__Actinobacteriota; c__Coriobacteriia; o__Coriobacteriales; f__Eggerthellaceae; g__Enterorhabdus; s__uncultured_bacterium
173647901a24067b861373e928717337	28.0	15.0	13.0	14.0	0.0	2.0	2.0	7.0	1.0	8.0	0.0	0.0	2.0	35.0	1.0	0.0	0.0	6.0	0.0	2.0	d__Bacteria; p__Proteobacteria; c__Gammaproteobacteria; o__Burkholderiales; f__Sutterellaceae; g__Sutterella; s__Sutterella_wadsworthensis
175cfa7fdb9a8c3f28d1efd3569a31a3	0.0	0.0	0.0	1.0	0.0	0.0	18.0	8.0	5.0	46.0	2.0	0.0	0.0	0.0	0.0	3.0	0.0	0.0	0.0	0.0	d__Bacteria; p__Firmicutes; c__Clostridia; o__Oscillospirales; f__Oscillospiraceae; g__Oscillibacter
1763fb34cdf15bf429c2eac82009a638	3.0	2.0	0.0	0.0	0.0	0.0	0.0	0.0	0.0	2.0	0.0	1.0	0.0	7.0	1.0	0.0	2.0	2.0	0.0	8.0	d__Bacteria; p__Bacteroidota; c__Bacteroidia; o__Bacteroidales; f__Bacteroidaceae; g__Bacteroides
17ae017cbaf20abd0e5d7d059067c6a8	0.0	0.0	0.0	0.0	0.0	0.0	2.0	0.0	0.0	0.0	0.0	1.0	1.0	2.0	7.0	1.0	0.0	2.0	0.0	0.0	d__Bacteria; p__Firmicutes; c__Bacilli; o__RF39; f__RF39; g__RF39
17d66da0ed55c817b1017fc1868c127e	0.0	22.0	26.0	14.0	15.0	2.0	0.0	0.0	1.0	0.0	16.0	102.0	5.0	24.0	18.0	8.0	88.0	6.0	0.0	91.0	d__Bacteria; p__Firmicutes; c__Clostridia; o__Clostridia_UCG-014; f__Clostridia_UCG-014; g__Clostridia_UCG-014
17e6a95e4e09ad1d5b1bcb6cade03e84	0.0	5.0	0.0	2.0	0.0	0.0	0.0	0.0	0.0	0.0	1.0	0.0	0.0	1.0	0.0	0.0	2.0	1.0	0.0	0.0	d__Bacteria; p__Firmicutes; c__Clostridia; o__Oscillospirales; f__Ruminococcaceae; g__[Eubacterium]_siraeum_group; s__uncultured_bacterium
182ea0f221b5fc2e80bc52ed928abf09	0.0	0.0	0.0	0.0	0.0	0.0	0.0	0.0	0.0	0.0	1.0	0.0	7.0	9.0	9.0	0.0	2.0	1.0	0.0	0.0	d__Bacteria; p__Firmicutes; c__Clostridia; o__Oscillospirales; f__Ruminococcaceae; g__Anaerotruncus; s__uncultured_bacterium
185154ddd9f3dbccba4124cd8c29b412	4.0	6.0	5.0	2.0	0.0	1.0	1.0	2.0	0.0	0.0	0.0	2.0	2.0	1.0	2.0	1.0	0.0	2.0	1.0	2.0	d__Bacteria; p__Firmicutes; c__Clostridia; o__Lachnospirales; f__Lachnospiraceae
18892c3f5e9f1665fae02e13be4bb8f7	69.0	51.0	42.0	60.0	33.0	10.0	18.0	25.0	17.0	7.0	21.0	10.0	10.0	48.0	17.0	11.0	7.0	12.0	12.0	26.0	d__Bacteria; p__Firmicutes; c__Clostridia; o__Lachnospirales; f__Lachnospiraceae
18e23e095d93795bda276e64d18f8727	101.0	2.0	12.0	56.0	7.0	7.0	0.0	9.0	0.0	2.0	1.0	22.0	5.0	2.0	15.0	1.0	3.0	2.0	2.0	9.0	d__Bacteria; p__Firmicutes; c__Clostridia; o__Lachnospirales; f__Lachnospiraceae; g__Lachnospiraceae_UCG-010; s__uncultured_organism
19099d5abc5ef3418267df31a1f79bab	0.0	0.0	0.0	1.0	0.0	0.0	29.0	21.0	0.0	0.0	0.0	0.0	0.0	0.0	1.0	0.0	0.0	2.0	3.0	0.0	d__Bacteria; p__Firmicutes; c__Bacilli; o__Bacillales; f__Bacillaceae; g__Bacillus; s__Streptomyces_sp.
1931cc0812b9e8248a3bc8bc966aaff8	0.0	2.0	0.0	0.0	0.0	0.0	2.0	16.0	4.0	12.0	0.0	0.0	0.0	0.0	0.0	0.0	0.0	0.0	0.0	5.0	d__Bacteria; p__Bacteroidota; c__Bacteroidia; o__Bacteroidales; f__Muribaculaceae; g__Muribaculaceae; s__uncultured_bacterium
1a4826880ac39b853327006aa7c54289	0.0	21.0	64.0	28.0	12.0	68.0	107.0	10.0	5.0	40.0	560.0	18.0	14.0	38.0	1.0	53.0	1174.0	654.0	93.0	409.0	d__Bacteria; p__Bacteroidota; c__Bacteroidia; o__Bacteroidales; f__Muribaculaceae; g__Muribaculaceae
1a5ba230356881ef4fd9ce1f2a3ecc42	0.0	0.0	1.0	0.0	0.0	0.0	17.0	2.0	4.0	35.0	0.0	0.0	25.0	0.0	21.0	0.0	2.0	0.0	0.0	0.0	d__Bacteria; p__Bacteroidota; c__Bacteroidia; o__Bacteroidales; f__Prevotellaceae; g__Prevotella
1a855c5586d40e5b115ae884c909e7ff	0.0	21.0	11.0	154.0	2.0	12.0	1.0	0.0	0.0	0.0	18.0	54.0	1.0	21.0	184.0	15.0	30.0	124.0	0.0	32.0	d__Bacteria; p__Firmicutes; c__Clostridia; o__Clostridia_UCG-014; f__Clostridia_UCG-014; g__Clostridia_UCG-014; s__uncultured_bacterium
1aae3bdee2927e6fb83a69642e695937	7.0	11.0	6.0	12.0	22.0	8.0	7.0	6.0	6.0	2.0	2.0	1.0	0.0	0.0	5.0	2.0	0.0	1.0	8.0	8.0	d__Bacteria; p__Firmicutes; c__Clostridia; o__Lachnospirales; f__Lachnospiraceae; g__Anaerostipes
1ad22a15e78b3826138687bd356aa051	0.0	10.0	2.0	2.0	0.0	9.0	8.0	1.0	7.0	2.0	4.0	5.0	7.0	3.0	11.0	8.0	9.0	8.0	4.0	6.0	d__Bacteria; p__Bacteroidota; c__Bacteroidia; o__Bacteroidales; f__Marinifilaceae; g__Odoribacter; s__uncultured_bacterium
1b147df813ee4ef909863a656043dee8	1571.0	4126.0	3056.0	1987.0	2254.0	1466.0	958.0	1491.0	2912.0	1062.0	2201.0	2043.0	4522.0	2366.0	5615.0	313.0	944.0	573.0	4128.0	1058.0	d__Bacteria; p__Firmicutes; c__Clostridia; o__Lachnospirales; f__Lachnospiraceae
1b1ea8228b8aab445aab0223be5fd6fc	10.0	0.0	0.0	0.0	0.0	0.0	0.0	0.0	0.0	0.0	0.0	0.0	0.0	0.0	0.0	0.0	0.0	0.0	0.0	15.0	d__Bacteria; p__Bacteroidota; c__Bacteroidia; o__Bacteroidales; f__Prevotellaceae; g__Prevotella; s__Prevotella_stercorea
1b34c8c7e96d0925b7d708c20e47405a	5.0	0.0	0.0	2.0	2.0	0.0	1.0	1.0	0.0	2.0	0.0	4.0	0.0	0.0	0.0	0.0	0.0	0.0	0.0	0.0	d__Bacteria; p__Firmicutes; c__Clostridia; o__Lachnospirales; f__Lachnospiraceae; g__Fusicatenibacter; s__uncultured_organism
1b394556de95cd184113f6b663b5cd24	0.0	0.0	0.0	0.0	0.0	0.0	0.0	0.0	0.0	0.0	12.0	44.0	46.0	30.0	122.0	23.0	0.0	16.0	2.0	4.0	d__Bacteria; p__Firmicutes; c__Clostridia; o__Lachnospirales; f__Lachnospiraceae
1b4f0291487796b1018b667ff7da0ee9	0.0	0.0	0.0	0.0	2.0	2.0	0.0	0.0	0.0	0.0	0.0	0.0	0.0	0.0	0.0	4.0	0.0	0.0	3.0	0.0	d__Bacteria; p__Bacteroidota; c__Bacteroidia; o__Bacteroidales; f__Rikenellaceae; g__Alistipes; s__uncultured_bacterium
1b5df9460fed5e593d5815d08bf8196a	7289.0	104.0	28.0	123.0	2810.0	112.0	44.0	219.0	80.0	214.0	271.0	171.0	71.0	175.0	276.0	134.0	94.0	224.0	23809.0	278.0	d__Bacteria; p__Proteobacteria; c__Gammaproteobacteria; o__Enterobacterales; f__Enterobacteriaceae; g__Escherichia-Shigella; s__Escherichia_sp.
1b9133826e8eeca6436136f4654f9d06	0.0	0.0	0.0	0.0	0.0	1.0	0.0	1.0	0.0	1.0	0.0	0.0	0.0	0.0	0.0	10.0	0.0	0.0	0.0	0.0	d__Bacteria; p__Bacteroidota; c__Bacteroidia; o__Bacteroidales; f__Muribaculaceae; g__Muribaculaceae; s__uncultured_bacterium
1bb7e8dc1acccb3236e2ab65057d08da	0.0	64.0	37.0	13.0	14.0	2.0	96.0	147.0	0.0	153.0	42.0	5.0	3.0	29.0	10.0	3.0	17.0	2.0	0.0	4.0	d__Bacteria; p__Firmicutes; c__Clostridia; o__Lachnospirales; f__Lachnospiraceae; g__Roseburia; s__uncultured_bacterium
1bcc84bd60d291b39dc9732ad6c6ce51	0.0	13.0	13.0	1.0	3.0	2.0	8.0	5.0	7.0	6.0	5.0	9.0	16.0	16.0	13.0	13.0	15.0	7.0	0.0	14.0	d__Bacteria; p__Firmicutes; c__Clostridia; o__Oscillospirales; f__Oscillospiraceae
1bfd8faab21e5eb6db0af9dbc53c2577	0.0	0.0	16.0	0.0	4.0	0.0	2.0	0.0	0.0	0.0	1.0	3.0	0.0	2.0	0.0	0.0	1.0	1.0	0.0	0.0	d__Bacteria; p__Firmicutes; c__Clostridia; o__Lachnospirales; f__Lachnospiraceae
1c7c66d63abdf0ee10375bd309ed2a11	0.0	10.0	38.0	30.0	17.0	12.0	22.0	7.0	14.0	31.0	38.0	25.0	24.0	53.0	4.0	19.0	12.0	17.0	0.0	7.0	d__Bacteria; p__Firmicutes; c__Clostridia; o__Clostridia_UCG-014; f__Clostridia_UCG-014; g__Clostridia_UCG-014
1c8a5e14dff253f8d7925d73d5be0570	0.0	0.0	0.0	0.0	0.0	0.0	4.0	0.0	0.0	0.0	2.0	1.0	0.0	1.0	0.0	3.0	0.0	0.0	0.0	2.0	d__Bacteria; p__Firmicutes; c__Clostridia; o__Lachnospirales; f__Lachnospiraceae
1cc56a5d05df71d3082af7e851a3fd99	0.0	1.0	2.0	0.0	0.0	1.0	9.0	16.0	7.0	7.0	6.0	2.0	1.0	8.0	0.0	8.0	2.0	2.0	0.0	0.0	d__Bacteria; p__Firmicutes; c__Clostridia; o__Oscillospirales; f__Oscillospiraceae
1cf68e0684ba016821e4c7303f54084f	41.0	78.0	19.0	31.0	12.0	0.0	0.0	0.0	1.0	0.0	39.0	10.0	20.0	13.0	2.0	3.0	12.0	2.0	44.0	3.0	d__Bacteria; p__Firmicutes; c__Negativicutes; o__Veillonellales-Selenomonadales; f__Veillonellaceae; g__Dialister; s__Dialister_invisus
1d2bc573eed6fde60f9086e5c4992712	1.0	2.0	1.0	1.0	0.0	0.0	0.0	0.0	0.0	0.0	41.0	0.0	17.0	0.0	0.0	0.0	0.0	0.0	0.0	0.0	d__Bacteria; p__Fusobacteriota; c__Fusobacteriia; o__Fusobacteriales; f__Fusobacteriaceae; g__Fusobacterium; s__Fusobacterium_mortiferum
1d44d63065c9182a1612a11f6a777d2e	5.0	332.0	353.0	618.0	122.0	530.0	882.0	597.0	948.0	1209.0	1001.0	1149.0	969.0	629.0	569.0	822.0	394.0	666.0	503.0	597.0	d__Bacteria; p__Bacteroidota; c__Bacteroidia; o__Bacteroidales; f__Muribaculaceae; g__Muribaculaceae; s__uncultured_bacterium
1d556891e61524439f4cd23aad83efce	64.0	87.0	55.0	77.0	88.0	120.0	133.0	145.0	201.0	73.0	159.0	278.0	619.0	110.0	305.0	98.0	163.0	154.0	7.0	216.0	d__Bacteria; p__Bacteroidota; c__Bacteroidia; o__Bacteroidales; f__Rikenellaceae; g__Alistipes; s__uncultured_bacterium
1d7270b20ad74fda578fbce7f4b3f5c4	0.0	16.0	2.0	0.0	1.0	0.0	2.0	0.0	2.0	3.0	0.0	0.0	1.0	3.0	7.0	0.0	9.0	0.0	14.0	1.0	d__Bacteria; p__Bacteroidota; c__Bacteroidia; o__Bacteroidales; f__Prevotellaceae; g__Prevotella
1d91a5b70db0e2943bf8d0f213adbf54	25.0	0.0	0.0	0.0	5.0	0.0	0.0	0.0	0.0	0.0	0.0	0.0	0.0	0.0	0.0	0.0	0.0	0.0	0.0	0.0	d__Bacteria; p__Firmicutes; c__Clostridia; o__Lachnospirales; f__Lachnospiraceae; g__Lachnospiraceae_NK4A136_group; s__uncultured_bacterium
1dc2464f1b7636011370066beb919106	0.0	1.0	0.0	4.0	0.0	0.0	0.0	0.0	0.0	0.0	0.0	0.0	4.0	3.0	0.0	1.0	0.0	2.0	1.0	4.0	d__Bacteria; p__Firmicutes; c__Bacilli; o__Erysipelotrichales; f__Erysipelatoclostridiaceae; g__Catenibacterium; s__uncultured_bacterium
1e18b2a38ac91c18033426092c9c4d89	0.0	0.0	1.0	0.0	0.0	0.0	0.0	0.0	0.0	0.0	0.0	2.0	1.0	3.0	2.0	1.0	1.0	2.0	0.0	0.0	d__Bacteria; p__Firmicutes; c__Clostridia; o__Clostridia_UCG-014; f__Clostridia_UCG-014; g__Clostridia_UCG-014
1e3a48473da3a010bd861567f4ee6871	0.0	0.0	0.0	0.0	0.0	0.0	17.0	14.0	0.0	0.0	0.0	0.0	0.0	0.0	0.0	0.0	0.0	0.0	0.0	0.0	d__Bacteria; p__Firmicutes; c__Bacilli; o__Lactobacillales; f__Listeriaceae; g__Listeria; s__Listeria_innocua
1e62977e54230a277cc551341ba363b5	0.0	0.0	0.0	0.0	0.0	0.0	3.0	20.0	0.0	0.0	0.0	0.0	0.0	0.0	0.0	0.0	0.0	0.0	0.0	0.0	d__Bacteria; p__Firmicutes; c__Clostridia; o__Lachnospirales; f__Lachnospiraceae
1e9a99617c73cd225d49d67b8e98cbc3	0.0	61.0	28.0	37.0	12.0	34.0	0.0	0.0	0.0	0.0	5.0	118.0	407.0	48.0	39.0	269.0	22.0	0.0	0.0	52.0	d__Bacteria; p__Firmicutes; c__Bacilli; o__RF39; f__RF39; g__RF39; s__uncultured_Lachnospiraceae
1ebd717b97f50c2075a571fc3ba185ab	0.0	11.0	4.0	3.0	0.0	0.0	21.0	2.0	0.0	31.0	0.0	2.0	1.0	2.0	2.0	1.0	1.0	0.0	0.0	0.0	d__Bacteria; p__Firmicutes; c__Clostridia; o__Lachnospirales; f__Lachnospiraceae
1ec313f4e6ec895f347ad7267450726e	0.0	7.0	4.0	1.0	2.0	0.0	58.0	85.0	8.0	37.0	4.0	4.0	12.0	3.0	7.0	5.0	3.0	0.0	0.0	1.0	d__Bacteria; p__Firmicutes; c__Clostridia; o__Oscillospirales; f__Oscillospiraceae
1f2be2570460859ba41b33a7e1959b07	0.0	14.0	32.0	23.0	9.0	1.0	153.0	73.0	43.0	87.0	5.0	0.0	1.0	63.0	8.0	0.0	2.0	2.0	0.0	1.0	d__Bacteria; p__Firmicutes; c__Clostridia; o__Oscillospirales; f__Butyricicoccaceae; g__Butyricicoccus; s__uncultured_bacterium
20a260757c4acc568b873a9ca236d146	0.0	44.0	14.0	1.0	4.0	0.0	12.0	137.0	33.0	0.0	2.0	0.0	0.0	9.0	0.0	3.0	0.0	3.0	1.0	2.0	d__Bacteria; p__Firmicutes; c__Clostridia; o__Lachnospirales; f__Lachnospiraceae; g__Lachnospiraceae_NK4A136_group; s__uncultured_bacterium
20c9c0c54f068f8f8492eb843e388486	0.0	34.0	8.0	46.0	6.0	0.0	0.0	1.0	0.0	0.0	1.0	14.0	11.0	10.0	3.0	0.0	0.0	5.0	0.0	0.0	d__Bacteria; p__Firmicutes; c__Bacilli; o__RF39; f__RF39; g__RF39; s__uncultured_bacterium
2119085e472cd4d71ff3061f07305742	0.0	0.0	0.0	0.0	0.0	0.0	7.0	3.0	5.0	27.0	3.0	1.0	1.0	4.0	1.0	0.0	0.0	0.0	1.0	1.0	d__Bacteria; p__Firmicutes; c__Clostridia; o__Oscillospirales; f__Oscillospiraceae
21216aa517480d5f83677d0c823649e8	0.0	20.0	0.0	8.0	1.0	3.0	14.0	20.0	6.0	21.0	1.0	2.0	2.0	36.0	5.0	4.0	2.0	0.0	0.0	0.0	d__Bacteria; p__Firmicutes; c__Clostridia; o__Oscillospirales; f__Ruminococcaceae
212f02984f0f74bd7cefa3fd504b4317	0.0	227.0	318.0	209.0	95.0	71.0	622.0	210.0	514.0	577.0	80.0	0.0	0.0	1.0	0.0	0.0	0.0	93.0	19.0	365.0	d__Bacteria; p__Bacteroidota; c__Bacteroidia; o__Bacteroidales; f__Muribaculaceae; g__Muribaculaceae; s__uncultured_bacterium
2137549dc98f06855a74cf74fe101903	0.0	19.0	16.0	12.0	8.0	8.0	1.0	3.0	9.0	1.0	0.0	33.0	30.0	9.0	17.0	3.0	2.0	5.0	7.0	6.0	d__Bacteria; p__Firmicutes; c__Bacilli; o__Erysipelotrichales; f__Erysipelatoclostridiaceae; g__Erysipelatoclostridium; s__unidentified
217c39d8601074d4d5bb7d9126ccbeec	0.0	10.0	3.0	6.0	0.0	0.0	4.0	0.0	21.0	1.0	0.0	0.0	0.0	9.0	2.0	4.0	9.0	1.0	0.0	1.0	d__Bacteria; p__Firmicutes; c__Bacilli; o__RF39; f__RF39; g__RF39
225c34c8303a8f03cec3abf60585b1aa	0.0	257.0	485.0	149.0	275.0	65.0	0.0	0.0	2.0	0.0	243.0	1694.0	126.0	398.0	547.0	85.0	1301.0	155.0	0.0	1260.0	d__Bacteria; p__Firmicutes; c__Clostridia; o__Clostridia_UCG-014; f__Clostridia_UCG-014; g__Clostridia_UCG-014; s__unidentified
228fb237bf07620e8d1ca25ab7d6571f	12.0	5.0	2.0	7.0	12.0	2.0	2.0	7.0	2.0	1.0	0.0	3.0	1.0	10.0	8.0	0.0	6.0	3.0	7.0	2.0	d__Bacteria; p__Desulfobacterota; c__Desulfovibrionia; o__Desulfovibrionales; f__Desulfovibrionaceae; g__Bilophila; s__Bilophila_wadsworthia
22cadc1cea13829a88361464d5d2f298	0.0	0.0	0.0	0.0	0.0	0.0	0.0	0.0	0.0	0.0	2.0	0.0	0.0	0.0	0.0	0.0	0.0	9.0	0.0	3.0	d__Bacteria; p__Firmicutes; c__Clostridia; o__Clostridia_UCG-014; f__Clostridia_UCG-014; g__Clostridia_UCG-014; s__uncultured_bacterium
22cfd9d9f6c5dde8ca67ad7ab8f2fef6	1.0	16.0	2.0	4.0	2.0	5.0	21.0	16.0	70.0	7.0	33.0	0.0	2.0	9.0	22.0	17.0	7.0	26.0	29.0	14.0	d__Bacteria; p__Bacteroidota; c__Bacteroidia; o__Bacteroidales; f__Tannerellaceae; g__Parabacteroides
23276ec4e91429e62c6205bb3a047f9a	58.0	8.0	0.0	0.0	51.0	1.0	2.0	16.0	35.0	0.0	82.0	0.0	0.0	0.0	0.0	0.0	39.0	0.0	3.0	0.0	d__Bacteria; p__Firmicutes; c__Bacilli; o__Acholeplasmatales; f__Acholeplasmataceae; g__Anaeroplasma; s__uncultured_bacterium
2379d0707c46316461554917efeaa8a2	0.0	26.0	4.0	72.0	6.0	2.0	13.0	0.0	0.0	0.0	0.0	1.0	34.0	2.0	13.0	56.0	2.0	1.0	0.0	3.0	d__Bacteria; p__Firmicutes; c__Clostridia; o__Clostridia_UCG-014; f__Clostridia_UCG-014; g__Clostridia_UCG-014; s__uncultured_bacterium
2394740b335d161d64d6a3fb7c613b55	0.0	0.0	0.0	0.0	0.0	1.0	0.0	0.0	2.0	0.0	0.0	0.0	2.0	6.0	0.0	0.0	1.0	0.0	0.0	0.0	d__Bacteria; p__Firmicutes; c__Clostridia; o__Clostridia_vadinBB60_group; f__Clostridia_vadinBB60_group; g__Clostridia_vadinBB60_group; s__uncultured_bacterium
242823dd8f8dce8e93befbfa1519c266	0.0	0.0	0.0	0.0	0.0	0.0	0.0	0.0	0.0	0.0	0.0	1.0	5.0	24.0	9.0	3.0	2.0	2.0	0.0	2.0	d__Bacteria; p__Firmicutes; c__Clostridia; o__Lachnospirales; f__Lachnospiraceae
2436a581839c185020a4ae252aa87e67	0.0	2.0	8.0	5.0	2.0	0.0	21.0	312.0	103.0	323.0	16.0	7.0	19.0	71.0	91.0	6.0	4.0	7.0	0.0	13.0	d__Bacteria; p__Firmicutes; c__Clostridia; o__Lachnospirales; f__Lachnospiraceae; g__GCA-900066575; s__uncultured_bacterium
24449380d5cf00804627769cb3342922	2.0	2.0	3.0	2.0	2.0	7.0	1.0	2.0	0.0	1.0	5.0	2.0	0.0	1.0	0.0	1.0	0.0	1.0	2.0	2.0	d__Bacteria; p__Firmicutes; c__Clostridia; o__Oscillospirales; f__Oscillospiraceae; g__UCG-003
24716a058c23ea727a304d5ec1d2faf0	2.0	1.0	0.0	0.0	2.0	2.0	0.0	1.0	2.0	0.0	0.0	0.0	2.0	0.0	1.0	0.0	1.0	5.0	1.0	2.0	d__Bacteria; p__Firmicutes; c__Clostridia; o__Lachnospirales; f__Lachnospiraceae
24aec17a42b4497a31e8f669afa1a6f9	32.0	33.0	22.0	28.0	25.0	8.0	14.0	68.0	18.0	63.0	50.0	0.0	5.0	196.0	128.0	74.0	7.0	68.0	32.0	12.0	d__Bacteria; p__Proteobacteria; c__Gammaproteobacteria; o__Enterobacterales; f__Enterobacteriaceae; g__Enterobacter; s__Citrobacter_europaeus
24cf5685aba1741cb35645327f6c8675	0.0	15.0	12.0	13.0	4.0	0.0	12.0	9.0	1.0	3.0	1.0	21.0	45.0	84.0	32.0	31.0	3.0	17.0	0.0	0.0	d__Bacteria; p__Firmicutes; c__Clostridia; o__Peptostreptococcales-Tissierellales; f__Anaerovoracaceae
25040512bc151e9d2af6e5de29c44f0b	3.0	11.0	2.0	2.0	2.0	5.0	23.0	16.0	43.0	7.0	30.0	0.0	0.0	9.0	19.0	18.0	9.0	15.0	28.0	14.0	d__Bacteria; p__Bacteroidota; c__Bacteroidia; o__Bacteroidales; f__Tannerellaceae; g__Parabacteroides
26049353f86969766e797127c406febb	0.0	0.0	0.0	0.0	0.0	0.0	0.0	0.0	0.0	0.0	2.0	0.0	2.0	0.0	1.0	10.0	0.0	0.0	0.0	0.0	d__Bacteria; p__Proteobacteria; c__Alphaproteobacteria; o__Rhodospirillales; f__uncultured; g__uncultured
262d74242a3fbebc685df5f449849cbe	0.0	0.0	0.0	0.0	0.0	0.0	40.0	219.0	0.0	5.0	0.0	0.0	4.0	0.0	0.0	0.0	0.0	0.0	0.0	0.0	d__Bacteria; p__Firmicutes; c__Clostridia; o__Lachnospirales; f__Lachnospiraceae; g__uncultured
26478a11e20d3d497f7f69707967e4de	0.0	5.0	2.0	3.0	1.0	0.0	2.0	6.0	1.0	8.0	2.0	0.0	0.0	3.0	8.0	0.0	0.0	0.0	0.0	0.0	d__Bacteria; p__Firmicutes; c__Clostridia; o__Lachnospirales; f__Lachnospiraceae
266b941d7d852d165c2f1ef9f2ea58b0	2.0	0.0	0.0	2.0	2.0	0.0	5.0	0.0	5.0	0.0	1.0	0.0	0.0	1.0	2.0	0.0	0.0	2.0	0.0	4.0	d__Bacteria; p__Actinobacteriota; c__Coriobacteriia; o__Coriobacteriales; f__Coriobacteriaceae; g__Collinsella; s__Collinsella_aerofaciens
266ce3d71ec46d9a2b4c44ba98866773	0.0	0.0	0.0	0.0	0.0	0.0	1.0	1.0	7.0	7.0	2.0	3.0	2.0	3.0	0.0	2.0	0.0	0.0	0.0	2.0	d__Bacteria; p__Firmicutes; c__Clostridia; o__Oscillospirales; f__Oscillospiraceae; g__Oscillibacter; s__uncultured_bacterium
269f6cdc46f49e8aa1957cb240b69179	0.0	5.0	9.0	2.0	2.0	5.0	53.0	108.0	21.0	97.0	7.0	2.0	29.0	16.0	8.0	23.0	10.0	13.0	0.0	2.0	d__Bacteria; p__Firmicutes; c__Clostridia; o__Lachnospirales; f__Lachnospiraceae; g__GCA-900066575; s__uncultured_bacterium
26a1cff2e2ba586daab4e46d1c716b5f	0.0	4.0	1.0	1.0	0.0	5.0	2.0	0.0	2.0	0.0	0.0	1.0	0.0	0.0	0.0	2.0	0.0	0.0	0.0	0.0	d__Bacteria; p__Bacteroidota; c__Bacteroidia; o__Bacteroidales; f__Muribaculaceae; g__Muribaculaceae; s__uncultured_bacterium
26d82e332584c07cb5ebe4b1b7417772	1529.0	59.0	224.0	68.0	371.0	126.0	184.0	90.0	115.0	440.0	109.0	672.0	62.0	147.0	494.0	193.0	80.0	48.0	87.0	58.0	d__Bacteria; p__Bacteroidota; c__Bacteroidia; o__Bacteroidales; f__Muribaculaceae; g__Muribaculaceae; s__uncultured_bacterium
26f2009cb819707e407e1b226e9a7ec6	0.0	10.0	4.0	0.0	2.0	2.0	0.0	0.0	0.0	0.0	0.0	5.0	17.0	10.0	5.0	18.0	0.0	0.0	0.0	1.0	d__Bacteria; p__Firmicutes; c__Clostridia
272a30d13c6d2fba5958fb1a662e9971	1.0	4.0	2.0	2.0	2.0	3.0	4.0	8.0	13.0	1.0	6.0	0.0	0.0	3.0	2.0	5.0	0.0	4.0	4.0	4.0	d__Bacteria; p__Bacteroidota; c__Bacteroidia; o__Bacteroidales; f__Tannerellaceae; g__Parabacteroides
275890f39dd2f60b1360026d0a864414	0.0	0.0	0.0	0.0	0.0	0.0	6.0	0.0	0.0	5.0	0.0	2.0	0.0	0.0	3.0	0.0	0.0	2.0	0.0	0.0	d__Bacteria; p__Firmicutes; c__Clostridia; o__Oscillospirales; f__Ruminococcaceae
2764842a3092dab3b9b38e0a2583eb6c	0.0	0.0	0.0	0.0	0.0	13.0	61.0	0.0	88.0	2.0	26.0	3.0	259.0	81.0	239.0	84.0	99.0	18.0	7.0	134.0	d__Bacteria; p__Cyanobacteria; c__Vampirivibrionia; o__Gastranaerophilales; f__Gastranaerophilales; g__Gastranaerophilales; s__uncultured_bacterium
277eaab7d536501c70eb475b685e6872	0.0	0.0	0.0	0.0	0.0	0.0	0.0	0.0	0.0	0.0	275.0	55.0	0.0	138.0	291.0	222.0	101.0	122.0	22.0	1.0	d__Bacteria; p__Bacteroidota; c__Bacteroidia; o__Bacteroidales; f__Muribaculaceae; g__Muribaculaceae; s__uncultured_bacterium
27a0b3a5cc0d48e085879db34c67a4b1	21.0	10.0	13.0	2.0	15.0	1.0	2.0	1.0	0.0	0.0	0.0	0.0	0.0	0.0	4.0	0.0	0.0	2.0	0.0	3.0	d__Bacteria; p__Firmicutes; c__Clostridia; o__Lachnospirales; f__Lachnospiraceae
27c1cfc0ab26a3b8b2b5fc9284722c2f	2.0	2.0	2.0	0.0	5.0	0.0	2.0	4.0	0.0	3.0	0.0	0.0	0.0	0.0	2.0	0.0	2.0	0.0	0.0	3.0	d__Bacteria; p__Firmicutes; c__Clostridia; o__Oscillospirales; f__Oscillospiraceae; g__UCG-002; s__uncultured_bacterium
27d937ed172df7adfed394ec6f2a111a	0.0	31.0	4.0	0.0	0.0	0.0	0.0	18.0	0.0	0.0	0.0	0.0	0.0	0.0	0.0	0.0	0.0	0.0	0.0	0.0	d__Bacteria; p__Bacteroidota; c__Bacteroidia; o__Bacteroidales; f__Prevotellaceae; g__Prevotella
281916588606a1cef4e983a8bb38b998	0.0	0.0	0.0	1.0	0.0	0.0	1.0	0.0	2.0	6.0	0.0	1.0	1.0	2.0	2.0	0.0	0.0	0.0	0.0	1.0	d__Bacteria; p__Firmicutes; c__Clostridia; o__Oscillospirales; f__Ruminococcaceae
286f28b325c6ea4882cb8d873f2e7c81	0.0	2.0	1.0	0.0	0.0	0.0	0.0	0.0	2.0	0.0	0.0	0.0	7.0	0.0	0.0	11.0	1.0	2.0	0.0	1.0	d__Bacteria; p__Bacteroidota; c__Bacteroidia; o__Bacteroidales; f__Muribaculaceae; g__Muribaculaceae; s__uncultured_bacterium
2892517f1700a71932ab5b88ffa136b4	0.0	0.0	0.0	5.0	0.0	0.0	0.0	0.0	0.0	0.0	0.0	82.0	2.0	0.0	0.0	0.0	6.0	0.0	0.0	0.0	d__Bacteria; p__Firmicutes; c__Clostridia; o__Lachnospirales; f__Lachnospiraceae
28a5826309809a867a3a2c22d9cd8417	0.0	4.0	2.0	25.0	0.0	14.0	1.0	0.0	0.0	0.0	11.0	0.0	0.0	51.0	0.0	11.0	0.0	0.0	2.0	1.0	d__Bacteria; p__Firmicutes; c__Clostridia; o__Oscillospirales; f__Oscillospiraceae; g__uncultured
28c9e1127fd2f43e410f034f1d58c210	0.0	0.0	0.0	0.0	0.0	0.0	0.0	0.0	0.0	0.0	32.0	3.0	0.0	21.0	49.0	3.0	0.0	3.0	6.0	0.0	d__Bacteria; p__Firmicutes; c__Clostridia; o__Lachnospirales; f__Lachnospiraceae
28f0ae1cddd28b30939d6e361b80bf8c	0.0	1.0	0.0	7.0	1.0	0.0	0.0	0.0	0.0	0.0	1.0	1.0	0.0	4.0	1.0	0.0	0.0	0.0	0.0	0.0	d__Bacteria; p__Firmicutes; c__Clostridia; o__Clostridia_UCG-014; f__Clostridia_UCG-014; g__Clostridia_UCG-014; s__uncultured_bacterium
28f5cbf4a3e04c93f62d6132f9361604	27.0	4.0	8.0	8.0	7.0	2.0	4.0	6.0	0.0	0.0	3.0	3.0	5.0	0.0	3.0	5.0	2.0	7.0	11.0	0.0	d__Bacteria; p__Firmicutes; c__Clostridia; o__Lachnospirales; f__Lachnospiraceae
293e692798d6dbbaafc907ce68478484	0.0	0.0	0.0	0.0	0.0	0.0	0.0	3.0	2.0	2.0	1.0	0.0	0.0	0.0	0.0	0.0	0.0	0.0	0.0	0.0	d__Bacteria; p__Firmicutes; c__Clostridia; o__Lachnospirales; f__Lachnospiraceae
297e00197e543c9caebccdb15fc0656e	0.0	0.0	0.0	0.0	0.0	0.0	0.0	5.0	0.0	0.0	0.0	0.0	0.0	3.0	0.0	0.0	0.0	0.0	0.0	0.0	d__Bacteria; p__Proteobacteria; c__Alphaproteobacteria
29ab393c6c2472a73021bf965397c232	0.0	0.0	0.0	2.0	0.0	1.0	0.0	2.0	0.0	8.0	2.0	0.0	0.0	1.0	0.0	0.0	0.0	0.0	0.0	0.0	d__Bacteria; p__Firmicutes; c__Clostridia; o__Lachnospirales; f__Lachnospiraceae; g__Roseburia; s__uncultured_bacterium
29c5645b95bed38bd3611e75206a5e31	0.0	1.0	0.0	0.0	0.0	0.0	12.0	18.0	0.0	2.0	0.0	0.0	0.0	3.0	0.0	0.0	0.0	2.0	0.0	0.0	d__Bacteria; p__Firmicutes; c__Clostridia; o__Oscillospirales; f__Ruminococcaceae; g__Incertae_Sedis; s__uncultured_bacterium
2a4265eaf696a8164b7a14000c201354	47.0	51.0	21.0	37.0	31.0	22.0	12.0	25.0	9.0	6.0	7.0	8.0	11.0	19.0	8.0	0.0	16.0	11.0	17.0	22.0	d__Bacteria; p__Firmicutes; c__Clostridia; o__Lachnospirales; f__Lachnospiraceae
2a758e9d16c7862001066201d5d17d8d	22.0	22.0	2.0	7.0	2.0	2.0	3.0	2.0	2.0	5.0	1.0	2.0	0.0	2.0	6.0	7.0	2.0	4.0	4.0	0.0	d__Bacteria; p__Firmicutes; c__Bacilli; o__Lactobacillales; f__Streptococcaceae; g__Streptococcus
2ab5eb7e33a3b38d95118f16cff892f4	0.0	3.0	10.0	11.0	2.0	1.0	1.0	2.0	4.0	0.0	6.0	7.0	136.0	7.0	15.0	11.0	2.0	2.0	0.0	1.0	d__Bacteria; p__Firmicutes; c__Clostridia; o__Clostridia_UCG-014; f__Clostridia_UCG-014; g__Clostridia_UCG-014; s__uncultured_bacterium
2af604fe03b0fe3408e7543d8ede7d9d	0.0	1.0	6.0	94.0	0.0	2.0	2.0	10.0	0.0	2.0	10.0	0.0	0.0	9.0	6.0	0.0	0.0	0.0	0.0	0.0	d__Bacteria; p__Firmicutes; c__Clostridia; o__Lachnospirales; f__Lachnospiraceae
2afd2fb8c329840fb5a30c6f923b3052	45.0	3606.0	2357.0	1509.0	527.0	4173.0	3978.0	3132.0	6110.0	3274.0	5244.0	2051.0	3267.0	3703.0	4369.0	4435.0	4257.0	4451.0	1413.0	4908.0	d__Bacteria; p__Bacteroidota; c__Bacteroidia; o__Bacteroidales; f__Muribaculaceae; g__Muribaculaceae; s__uncultured_bacterium
2b54a3c947767ab08abc6dd919deaa3c	4.0	0.0	2.0	1.0	16.0	2.0	0.0	0.0	0.0	0.0	0.0	0.0	0.0	0.0	0.0	0.0	0.0	0.0	0.0	0.0	d__Bacteria; p__Bacteroidota; c__Bacteroidia; o__Bacteroidales; f__Bacteroidaceae; g__Bacteroides
2bd283b4d75924dcc2e53a94dce55427	0.0	12.0	12.0	10.0	2.0	14.0	0.0	0.0	0.0	0.0	3.0	17.0	94.0	6.0	7.0	68.0	8.0	0.0	0.0	9.0	d__Bacteria; p__Firmicutes; c__Bacilli; o__RF39; f__RF39; g__RF39; s__uncultured_Lachnospiraceae
2be7a3a8b7a2613999593fb356f3a80b	0.0	0.0	0.0	1.0	2.0	4.0	0.0	10.0	40.0	82.0	0.0	13.0	0.0	0.0	2.0	3.0	0.0	0.0	0.0	0.0	d__Bacteria; p__Firmicutes; c__Bacilli; o__RF39; f__RF39; g__RF39; s__uncultured_bacterium
2c3fa4d838292ca0f814f678f3a25f25	0.0	0.0	0.0	0.0	0.0	0.0	0.0	0.0	0.0	0.0	3.0	0.0	1.0	0.0	10.0	5.0	1.0	0.0	11.0	6.0	d__Bacteria; p__Bacteroidota; c__Bacteroidia; o__Bacteroidales; f__Muribaculaceae; g__Muribaculaceae; s__uncultured_bacterium
2c785da38c0439fcf7955ec8cb4d9947	0.0	0.0	0.0	0.0	0.0	0.0	0.0	0.0	0.0	0.0	11.0	0.0	0.0	0.0	0.0	0.0	0.0	0.0	0.0	0.0	d__Bacteria; p__Firmicutes; c__Clostridia; o__Lachnospirales; f__Lachnospiraceae
2c85a186c8fbaf734400cfc86d799b39	0.0	11.0	2.0	7.0	1.0	0.0	58.0	104.0	21.0	107.0	19.0	2.0	2.0	14.0	9.0	26.0	1.0	2.0	0.0	0.0	d__Bacteria; p__Firmicutes; c__Clostridia; o__Oscillospirales; f__Oscillospiraceae; g__Colidextribacter; s__uncultured_bacterium
2cb8855adfb0ce8bbc1457e88eac4331	0.0	2.0	2.0	0.0	1.0	0.0	0.0	2.0	0.0	0.0	0.0	0.0	0.0	0.0	0.0	0.0	2.0	0.0	0.0	1.0	d__Bacteria; p__Firmicutes; c__Clostridia; o__Oscillospirales; f__[Eubacterium]_coprostanoligenes_group; g__[Eubacterium]_coprostanoligenes_group; s__gut_metagenome
2cc81fd6964e041acce06f39b171f353	0.0	76.0	129.0	157.0	66.0	47.0	6.0	52.0	12.0	3.0	73.0	52.0	1419.0	46.0	156.0	65.0	12.0	25.0	0.0	18.0	d__Bacteria; p__Firmicutes; c__Clostridia; o__Clostridia_UCG-014; f__Clostridia_UCG-014; g__Clostridia_UCG-014; s__uncultured_bacterium
2ce9b97cb3d82e1467eaa55a6d76b62a	0.0	0.0	1.0	1.0	0.0	0.0	0.0	2.0	0.0	0.0	2.0	0.0	2.0	0.0	0.0	2.0	0.0	0.0	0.0	0.0	d__Bacteria; p__Firmicutes; c__Clostridia; o__Lachnospirales; f__Lachnospiraceae
2d1eba1048237d22d68bf3c1a5a0c0ac	0.0	0.0	0.0	1.0	0.0	0.0	3.0	10.0	0.0	7.0	2.0	0.0	1.0	0.0	2.0	2.0	0.0	2.0	0.0	0.0	d__Bacteria; p__Firmicutes; c__Clostridia; o__Lachnospirales; f__Lachnospiraceae
2d3000ccb2120b4986a87cd21b57e983	0.0	0.0	0.0	1.0	0.0	0.0	128.0	158.0	30.0	115.0	6.0	1.0	1.0	2.0	1.0	0.0	0.0	0.0	2.0	1.0	d__Bacteria; p__Firmicutes; c__Clostridia; o__Lachnospirales; f__Lachnospiraceae
2d45548efb972383dff4adcb285c8692	0.0	15.0	17.0	7.0	11.0	5.0	0.0	0.0	0.0	0.0	0.0	35.0	16.0	28.0	25.0	8.0	2.0	1.0	1.0	0.0	d__Bacteria; p__Firmicutes; c__Clostridia; o__Christensenellales; f__Christensenellaceae; g__Christensenellaceae_R-7_group; s__uncultured_bacterium
2d51a7fa902a2b62fb99bd894d80ca2b	2.0	6.0	1.0	0.0	2.0	2.0	1.0	2.0	0.0	1.0	4.0	14.0	12.0	5.0	7.0	5.0	0.0	1.0	1.0	5.0	d__Bacteria; p__Firmicutes; c__Clostridia; o__Lachnospirales; f__Lachnospiraceae; g__Lachnospiraceae_NK4A136_group
2d5885162334077eaebe0800cb191617	0.0	0.0	1.0	0.0	0.0	0.0	2.0	4.0	2.0	5.0	1.0	0.0	0.0	0.0	1.0	2.0	0.0	0.0	0.0	0.0	d__Bacteria; p__Firmicutes; c__Clostridia; o__Oscillospirales; f__Oscillospiraceae; g__Colidextribacter; s__uncultured_bacterium
2dc10f017b24af850fe99caae6747238	0.0	17.0	56.0	31.0	34.0	27.0	2.0	0.0	2.0	0.0	5.0	116.0	26.0	40.0	44.0	28.0	16.0	8.0	0.0	28.0	d__Bacteria; p__Firmicutes; c__Clostridia; o__Clostridia_UCG-014; f__Clostridia_UCG-014; g__Clostridia_UCG-014
2dc9d0c1e451b0d58d7c675a28346653	0.0	0.0	1.0	3.0	0.0	0.0	0.0	0.0	0.0	0.0	7.0	0.0	2.0	2.0	26.0	2.0	1.0	7.0	0.0	1.0	d__Bacteria; p__Firmicutes; c__Clostridia; o__Lachnospirales; f__Lachnospiraceae; g__Lachnospiraceae_NK4A136_group; s__uncultured_bacterium
2e12c9778682ca1b5ff085560f2d4ddf	0.0	0.0	0.0	0.0	0.0	0.0	0.0	0.0	0.0	0.0	36.0	0.0	0.0	0.0	0.0	0.0	3.0	0.0	0.0	4.0	d__Bacteria; p__Firmicutes; c__Clostridia; o__Lachnospirales; f__Lachnospiraceae
2e6751c80dbf3eb13a061608ace8de75	0.0	0.0	0.0	0.0	0.0	0.0	7.0	14.0	0.0	7.0	0.0	0.0	0.0	0.0	0.0	0.0	0.0	0.0	0.0	0.0	d__Bacteria; p__Firmicutes; c__Clostridia; o__Lachnospirales; f__Lachnospiraceae; g__Acetatifactor; s__Acetatifactor_muris
2e789b446c4a606f8660be435cfa209c	6018.0	1682.0	1466.0	2748.0	5478.0	1320.0	1355.0	1325.0	1360.0	1532.0	909.0	379.0	227.0	379.0	121.0	471.0	752.0	1218.0	556.0	2800.0	d__Bacteria; p__Bacteroidota; c__Bacteroidia; o__Bacteroidales; f__Muribaculaceae; g__Muribaculaceae; s__uncultured_bacterium
2ea9b3b8c9e554412671dae64192b909	26.0	23.0	17.0	21.0	14.0	7.0	7.0	8.0	4.0	36.0	3.0	34.0	7.0	4.0	7.0	4.0	4.0	10.0	11.0	13.0	d__Bacteria; p__Firmicutes; c__Clostridia; o__Lachnospirales; f__Lachnospiraceae
2f1877b1f1d933fd27db6eb7cec1169e	0.0	0.0	0.0	0.0	0.0	0.0	0.0	0.0	0.0	0.0	0.0	0.0	0.0	0.0	1.0	5.0	0.0	2.0	3.0	0.0	d__Bacteria; p__Bacteroidota; c__Bacteroidia; o__Bacteroidales; f__Tannerellaceae; g__Parabacteroides
2f22106b11dadd6b45a3a6ec727009b8	0.0	0.0	0.0	0.0	0.0	0.0	0.0	0.0	0.0	0.0	0.0	0.0	254.0	0.0	0.0	0.0	0.0	0.0	0.0	0.0	d__Bacteria; p__Firmicutes; c__Clostridia
3020d55493d407b126706ba768794538	10.0	2.0	1.0	0.0	0.0	0.0	0.0	0.0	0.0	0.0	0.0	0.0	0.0	2.0	0.0	4.0	3.0	2.0	0.0	0.0	d__Bacteria; p__Firmicutes; c__Clostridia; o__Lachnospirales; f__Lachnospiraceae
303fa811576937d6c103d075fb067796	90.0	24.0	4.0	60.0	7.0	7.0	1.0	7.0	8.0	14.0	56.0	14.0	25.0	6.0	16.0	3.0	5.0	1.0	18.0	5.0	d__Bacteria; p__Bacteroidota; c__Bacteroidia; o__Bacteroidales; f__Bacteroidaceae; g__Bacteroides; s__Bacteroides_ovatus
306c735424e009ac14c9b0d01d4d023d	2.0	3.0	1.0	1.0	4.0	2.0	3.0	1.0	1.0	0.0	1.0	1.0	2.0	0.0	0.0	1.0	0.0	2.0	0.0	2.0	d__Bacteria; p__Proteobacteria; c__Gammaproteobacteria; o__Burkholderiales; f__Sutterellaceae; g__Parasutterella; s__uncultured_bacterium
3086a45f644f6827df1047fbbc888549	0.0	0.0	0.0	0.0	0.0	0.0	0.0	0.0	0.0	0.0	14.0	0.0	0.0	0.0	0.0	0.0	3.0	2.0	0.0	0.0	d__Bacteria; p__Firmicutes; c__Clostridia; o__Lachnospirales; f__Lachnospiraceae; g__Lachnospiraceae_NK4A136_group; s__uncultured_bacterium
30abe73d449671042ed227bdd094aa52	0.0	4.0	2.0	2.0	0.0	8.0	2.0	2.0	7.0	2.0	12.0	1.0	4.0	3.0	2.0	3.0	2.0	2.0	5.0	5.0	d__Bacteria; p__Bacteroidota; c__Bacteroidia; o__Bacteroidales; f__Muribaculaceae; g__Muribaculaceae; s__uncultured_bacterium
30ec89fc5c547572bf424785984e0cba	12.0	77.0	11.0	356.0	99.0	6.0	75.0	3.0	3.0	5.0	24.0	0.0	25.0	5.0	1.0	5.0	77.0	40.0	54.0	10.0	d__Bacteria; p__Bacteroidota; c__Bacteroidia; o__Bacteroidales; f__Bacteroidaceae; g__Bacteroides; s__Bacteroides_plebeius
310554b10bcbbb61353c9702dc38556b	2.0	7.0	4.0	5.0	11.0	3.0	3.0	0.0	0.0	0.0	0.0	3.0	9.0	5.0	0.0	6.0	2.0	2.0	5.0	5.0	d__Bacteria; p__Firmicutes; c__Clostridia; o__Lachnospirales; f__Lachnospiraceae; g__Lachnospiraceae_UCG-001
3108d0ed96ff979788a8f9bc08214e32	0.0	0.0	0.0	0.0	0.0	0.0	0.0	0.0	0.0	0.0	2.0	0.0	0.0	14.0	3.0	0.0	0.0	0.0	0.0	0.0	d__Bacteria; p__Firmicutes; c__Clostridia; o__Clostridia_UCG-014; f__Clostridia_UCG-014; g__Clostridia_UCG-014; s__uncultured_bacterium
3159ba9e8ee213790fac56e2799bf94b	1.0	918.0	4726.0	4499.0	1811.0	60.0	1647.0	2.0	1.0	18.0	415.0	1852.0	3179.0	3175.0	4223.0	555.0	468.0	298.0	0.0	48.0	d__Bacteria; p__Firmicutes; c__Clostridia; o__Lachnospirales; f__Lachnospiraceae; g__Lachnospiraceae_NK4A136_group
3172ecb7ebfc2d9b136cd76f92804d65	0.0	2.0	14.0	11.0	2.0	0.0	1.0	0.0	0.0	0.0	15.0	3.0	1.0	3.0	4.0	5.0	5.0	6.0	0.0	0.0	d__Bacteria; p__Firmicutes; c__Clostridia; o__Lachnospirales; f__Lachnospiraceae; g__Lachnospiraceae_NK4A136_group; s__uncultured_bacterium
31bcc85b73e6b7d239e05cb3b5130f1b	0.0	0.0	0.0	0.0	1.0	0.0	1.0	1.0	3.0	2.0	2.0	1.0	2.0	5.0	2.0	1.0	2.0	0.0	0.0	3.0	d__Bacteria; p__Actinobacteriota; c__Coriobacteriia; o__Coriobacteriales; f__Eggerthellaceae; g__Enterorhabdus; s__uncultured_bacterium
31c5f8afc2d89cefb2df2c52fb520da9	0.0	0.0	0.0	0.0	0.0	0.0	0.0	0.0	0.0	0.0	184.0	0.0	0.0	0.0	0.0	0.0	0.0	0.0	0.0	0.0	d__Bacteria; p__Firmicutes; c__Clostridia; o__Lachnospirales; f__Lachnospiraceae; g__Lachnospiraceae_NK4A136_group; s__uncultured_bacterium
31ed9135087f4df019d836db9e140122	0.0	0.0	0.0	0.0	0.0	0.0	0.0	1.0	1.0	0.0	402.0	50.0	63.0	38.0	95.0	905.0	22.0	93.0	28.0	20.0	d__Bacteria; p__Bacteroidota; c__Bacteroidia; o__Bacteroidales; f__Muribaculaceae; g__Muribaculaceae; s__uncultured_bacterium
31fab912126e3e82f99a613b3e92232e	11.0	0.0	0.0	0.0	0.0	0.0	0.0	0.0	0.0	0.0	0.0	0.0	0.0	0.0	0.0	0.0	0.0	0.0	0.0	14.0	d__Bacteria; p__Firmicutes; c__Negativicutes; o__Veillonellales-Selenomonadales; f__Veillonellaceae; g__Dialister
321ee946f6766d1c2a42e341643550fe	9.0	7.0	2.0	0.0	1.0	3.0	0.0	1.0	0.0	6.0	0.0	0.0	0.0	2.0	2.0	0.0	0.0	1.0	0.0	3.0	d__Bacteria; p__Firmicutes; c__Clostridia; o__Lachnospirales; f__Lachnospiraceae; g__Roseburia; s__Roseburia_intestinalis
32258ceb877447f399a358bdf290111f	0.0	0.0	0.0	0.0	0.0	0.0	7.0	0.0	0.0	6.0	0.0	4.0	6.0	9.0	13.0	0.0	0.0	1.0	0.0	1.0	d__Bacteria; p__Firmicutes; c__Clostridia; o__Lachnospirales; f__Lachnospiraceae
32461832a6180d64c20f18c774a1f176	0.0	0.0	2.0	0.0	0.0	0.0	24.0	0.0	16.0	1.0	0.0	0.0	0.0	0.0	0.0	1.0	2.0	0.0	0.0	0.0	d__Bacteria; p__Firmicutes; c__Clostridia; o__Oscillospirales; f__Oscillospiraceae; g__UCG-002
32474a42901259e004ca818682d60792	0.0	0.0	0.0	0.0	0.0	0.0	0.0	0.0	0.0	0.0	0.0	0.0	17.0	0.0	0.0	0.0	0.0	0.0	0.0	0.0	d__Bacteria; p__Firmicutes; c__Clostridia
32838c187ee825b130f9c1c3ada640a7	0.0	0.0	0.0	15.0	0.0	0.0	0.0	0.0	0.0	0.0	0.0	0.0	0.0	0.0	0.0	0.0	2.0	0.0	0.0	0.0	d__Bacteria; p__Firmicutes; c__Clostridia; o__Oscillospirales; f__Ruminococcaceae; g__Ruminococcus
32a7a74e463626431e9dad210d821a27	0.0	0.0	0.0	0.0	0.0	0.0	4.0	23.0	2.0	15.0	0.0	0.0	0.0	2.0	1.0	0.0	0.0	0.0	0.0	0.0	d__Bacteria; p__Firmicutes; c__Clostridia; o__Lachnospirales; f__Lachnospiraceae; g__GCA-900066575; s__uncultured_bacterium
32d1346c466c0bf3aecec4139322a1c4	1.0	1.0	2.0	0.0	3.0	2.0	1.0	0.0	0.0	0.0	2.0	4.0	0.0	1.0	2.0	1.0	2.0	0.0	0.0	3.0	d__Bacteria; p__Firmicutes; c__Clostridia; o__Lachnospirales; f__Lachnospiraceae; g__Lachnospiraceae_NK4A136_group
330b9f74bd84e5b05b779013f661e260	0.0	0.0	0.0	0.0	1.0	0.0	1.0	0.0	5.0	2.0	13.0	0.0	0.0	2.0	1.0	0.0	3.0	41.0	1.0	1.0	d__Bacteria; p__Campilobacterota; c__Campylobacteria; o__Campylobacterales; f__Helicobacteraceae; g__Helicobacter; s__Helicobacter_hepaticus
3324ba718144a00c8ce90ae29dfddaef	63.0	25.0	6.0	3.0	9.0	2.0	6.0	19.0	3.0	23.0	8.0	9.0	11.0	16.0	12.0	0.0	1.0	8.0	0.0	16.0	d__Bacteria; p__Firmicutes; c__Clostridia; o__Oscillospirales; f__[Eubacterium]_coprostanoligenes_group; g__[Eubacterium]_coprostanoligenes_group
334545b122fec4746d048df11c0540fe	22.0	5.0	29.0	7.0	30.0	6.0	9.0	7.0	0.0	9.0	7.0	20.0	30.0	13.0	6.0	8.0	14.0	5.0	4.0	1.0	d__Bacteria; p__Actinobacteriota; c__Coriobacteriia; o__Coriobacteriales; f__Eggerthellaceae
33528eb4aba92daa9bcdeb41fc42b647	0.0	0.0	0.0	0.0	0.0	0.0	0.0	0.0	0.0	0.0	2.0	2.0	0.0	6.0	6.0	0.0	0.0	1.0	0.0	0.0	d__Bacteria; p__Firmicutes; c__Clostridia; o__Lachnospirales; f__Lachnospiraceae; g__Lachnospiraceae_NK4A136_group; s__uncultured_bacterium
3357084b0d171f2d01588c225b76c7ad	0.0	0.0	0.0	1.0	0.0	0.0	72.0	4.0	8.0	17.0	1.0	0.0	2.0	4.0	0.0	0.0	0.0	2.0	1.0	0.0	d__Bacteria; p__Firmicutes; c__Clostridia; o__Oscillospirales; f__Ruminococcaceae
3389b228f44a0be92d3ae329faa624e8	0.0	7.0	3.0	54.0	0.0	0.0	9.0	6.0	5.0	3.0	2.0	2.0	0.0	5.0	0.0	2.0	0.0	1.0	0.0	0.0	d__Bacteria; p__Firmicutes; c__Clostridia; o__Oscillospirales; f__Oscillospiraceae
33cbda08704e10b1c6bd39b02c21f9d6	0.0	2.0	7.0	12.0	1.0	0.0	669.0	742.0	42.0	2003.0	10.0	0.0	0.0	19.0	1.0	2.0	1.0	2.0	0.0	7.0	d__Bacteria; p__Firmicutes; c__Clostridia; o__Lachnospirales; f__Lachnospiraceae
34282b2828285b3f0c81e4c5484aa24d	1.0	0.0	0.0	0.0	3.0	2.0	0.0	0.0	0.0	0.0	0.0	0.0	0.0	3.0	0.0	3.0	2.0	0.0	4.0	0.0	d__Bacteria; p__Firmicutes; c__Clostridia; o__Lachnospirales; f__Lachnospiraceae; g__Lachnospira
34344d49c0caffad80d364881a2ad711	0.0	0.0	16.0	1.0	9.0	0.0	2.0	0.0	0.0	1.0	16.0	187.0	154.0	45.0	0.0	48.0	40.0	2.0	0.0	32.0	d__Bacteria; p__Firmicutes; c__Clostridia; o__Clostridia_UCG-014; f__Clostridia_UCG-014; g__Clostridia_UCG-014; s__uncultured_bacterium
3481a95a2124b49a8833cf05ffc1fbb5	0.0	0.0	1.0	2.0	2.0	1.0	2.0	0.0	0.0	0.0	6.0	74.0	3.0	94.0	5.0	10.0	9.0	21.0	0.0	4.0	d__Bacteria; p__Firmicutes; c__Clostridia; o__Clostridia_UCG-014; f__Clostridia_UCG-014; g__Clostridia_UCG-014
34a63651c96179216a7dfb174e90de96	1.0	1.0	2.0	0.0	1.0	1.0	0.0	0.0	0.0	1.0	2.0	0.0	5.0	0.0	3.0	0.0	0.0	5.0	0.0	1.0	d__Bacteria; p__Firmicutes; c__Clostridia; o__Oscillospirales; f__Ruminococcaceae; g__CAG-352; s__uncultured_bacterium
350add98ec41635459554fda4b95a450	0.0	91.0	85.0	156.0	44.0	7.0	22.0	0.0	0.0	0.0	87.0	15.0	250.0	130.0	47.0	157.0	6.0	45.0	0.0	109.0	d__Bacteria; p__Firmicutes; c__Bacilli; o__RF39; f__RF39; g__RF39; s__uncultured_bacterium
3511e6fe72d6fdd273876b208c1ca17f	0.0	53.0	0.0	23.0	2.0	8.0	57.0	613.0	14.0	2.0	16.0	14.0	26.0	24.0	30.0	4.0	10.0	3.0	0.0	2.0	d__Bacteria; p__Firmicutes; c__Clostridia; o__Lachnospirales; f__Lachnospiraceae; g__Lachnospiraceae_NK4A136_group; s__uncultured_bacterium
3544a8bd90af500a45b75114118d5c3a	0.0	0.0	2.0	0.0	2.0	0.0	14.0	2.0	13.0	3.0	1.0	1.0	2.0	0.0	2.0	3.0	0.0	0.0	0.0	0.0	d__Bacteria; p__Firmicutes; c__Clostridia; o__Lachnospirales; f__Lachnospiraceae; g__GCA-900066575; s__uncultured_bacterium
3597f20b5fc46fcfd511e49364df68d9	0.0	0.0	6.0	0.0	1.0	1.0	3.0	2.0	1.0	24.0	1.0	0.0	0.0	1.0	1.0	0.0	0.0	0.0	0.0	0.0	d__Bacteria; p__Firmicutes; c__Clostridia; o__Lachnospirales; f__Lachnospiraceae
3597f6c75da57bb8bf216492110bfd22	1.0	1.0	1.0	0.0	0.0	0.0	0.0	7.0	3.0	7.0	0.0	2.0	1.0	8.0	1.0	0.0	2.0	0.0	2.0	1.0	d__Bacteria; p__Actinobacteriota; c__Coriobacteriia; o__Coriobacteriales; f__Eggerthellaceae; g__Enterorhabdus; s__uncultured_bacterium
35a4cf6aa21819b23e50cb747c7bdba6	3.0	2.0	5.0	3.0	9.0	3.0	3.0	1.0	0.0	0.0	2.0	5.0	0.0	1.0	7.0	1.0	0.0	2.0	2.0	1.0	d__Bacteria; p__Firmicutes; c__Clostridia; o__Lachnospirales; f__Lachnospiraceae; g__Blautia; s__uncultured_Blautia
35b97368ef1de5bb81cdb4a89881ec3c	0.0	0.0	12.0	0.0	0.0	0.0	0.0	0.0	0.0	0.0	0.0	0.0	0.0	0.0	0.0	0.0	0.0	0.0	0.0	16.0	d__Bacteria; p__Bacteroidota; c__Bacteroidia; o__Bacteroidales; f__Prevotellaceae
35bd580523a52b125e10b2be00740f1a	2.0	2543.0	773.0	1401.0	222.0	882.0	636.0	433.0	495.0	813.0	1707.0	1107.0	1854.0	1317.0	743.0	2189.0	1692.0	2167.0	338.0	1776.0	d__Bacteria; p__Bacteroidota; c__Bacteroidia; o__Bacteroidales; f__Muribaculaceae; g__Muribaculaceae; s__uncultured_bacterium
35bf6a33f613c6b70868f41c1c585366	5.0	0.0	0.0	2.0	0.0	0.0	0.0	0.0	6.0	0.0	1.0	0.0	0.0	0.0	0.0	0.0	0.0	0.0	0.0	0.0	d__Bacteria; p__Firmicutes; c__Clostridia; o__Oscillospirales; f__Butyricicoccaceae; g__Butyricicoccus
36262f765989b4b2f103c128657fbaf6	0.0	6.0	5.0	20.0	3.0	0.0	21.0	2.0	3.0	1.0	11.0	3.0	22.0	49.0	0.0	0.0	3.0	2.0	0.0	4.0	d__Bacteria; p__Firmicutes; c__Clostridia; o__Oscillospirales; f__Oscillospiraceae; g__uncultured
362b5486c216dd46e33fb7f857afe40b	0.0	0.0	1.0	0.0	0.0	0.0	1.0	3.0	6.0	0.0	2.0	26.0	66.0	8.0	5.0	83.0	3.0	0.0	0.0	17.0	d__Bacteria; p__Firmicutes; c__Bacilli; o__RF39; f__RF39; g__RF39; s__uncultured_bacterium
36680f095955f2f61292e123f9e48518	2.0	0.0	0.0	3.0	5.0	1.0	2.0	0.0	0.0	1.0	0.0	0.0	2.0	0.0	1.0	1.0	0.0	0.0	0.0	0.0	d__Bacteria; p__Firmicutes; c__Clostridia; o__Lachnospirales; f__Lachnospiraceae; g__[Ruminococcus]_gauvreauii_group
36744afc2eda562ce01a1c611b150748	0.0	0.0	0.0	0.0	0.0	0.0	0.0	0.0	0.0	0.0	1.0	0.0	0.0	13.0	4.0	1.0	0.0	1.0	0.0	0.0	d__Bacteria; p__Firmicutes; c__Clostridia; o__Lachnospirales; f__Lachnospiraceae
36750d22f81000318137785ac58d7bc7	0.0	0.0	0.0	0.0	0.0	0.0	0.0	0.0	0.0	0.0	3.0	22.0	0.0	0.0	17.0	3.0	0.0	0.0	0.0	0.0	d__Bacteria; p__Firmicutes; c__Clostridia; o__Lachnospirales; f__Lachnospiraceae; g__Lachnospiraceae_NK4A136_group
36a87afd29970a139191f44acfacfc60	0.0	1.0	0.0	5.0	0.0	0.0	1.0	13.0	1.0	2.0	1.0	0.0	0.0	0.0	1.0	3.0	1.0	1.0	0.0	0.0	d__Bacteria; p__Firmicutes; c__Clostridia; o__Oscillospirales; f__Oscillospiraceae
3716ffba9ecd1c467d193f6324cac2f9	0.0	7.0	0.0	8.0	0.0	0.0	7.0	4.0	0.0	0.0	1.0	5.0	0.0	1.0	1.0	5.0	2.0	0.0	0.0	0.0	d__Bacteria; p__Firmicutes; c__Clostridia; o__Oscillospirales; f__Oscillospiraceae
376110a4f9367aa2924f7160a0ed8aa9	0.0	0.0	0.0	0.0	0.0	0.0	11.0	12.0	0.0	0.0	0.0	1.0	0.0	0.0	0.0	0.0	0.0	0.0	0.0	0.0	d__Bacteria; p__Firmicutes; c__Bacilli; o__Staphylococcales; f__Staphylococcaceae; g__Staphylococcus; s__Staphylococcus_warneri
378995741ab6e8f97a3b8d8595d0de97	2.0	1.0	3.0	0.0	2.0	0.0	0.0	8.0	12.0	12.0	0.0	17.0	3.0	0.0	7.0	1.0	1.0	1.0	4.0	0.0	d__Bacteria; p__Proteobacteria; c__Gammaproteobacteria; o__Burkholderiales; f__Sutterellaceae; g__Sutterella; s__Sutterella_stercoricanis
38206c272a893b6fbfc4ded8af1796ca	0.0	0.0	0.0	0.0	0.0	0.0	0.0	0.0	0.0	0.0	9.0	6.0	0.0	9.0	0.0	0.0	0.0	3.0	0.0	0.0	d__Bacteria; p__Firmicutes; c__Clostridia; o__Lachnospirales; f__Lachnospiraceae; g__Lachnospiraceae_UCG-001; s__uncultured_Clostridiales
38441e19a953fa5eba23577d7c379495	0.0	0.0	0.0	1.0	0.0	0.0	0.0	0.0	0.0	0.0	1.0	1.0	5.0	3.0	8.0	0.0	0.0	0.0	0.0	0.0	d__Bacteria; p__Firmicutes; c__Bacilli; o__RF39; f__RF39; g__RF39; s__uncultured_bacterium
386019397edba8388e08180dbfd6cb9d	0.0	0.0	0.0	1.0	0.0	3.0	8.0	1.0	2.0	14.0	1.0	6.0	7.0	1.0	0.0	3.0	1.0	1.0	2.0	7.0	d__Bacteria; p__Firmicutes; c__Bacilli; o__Staphylococcales; f__Staphylococcaceae; g__Staphylococcus
387b51597c80b67cd33b0e14a0ae0fc8	0.0	0.0	0.0	0.0	0.0	2.0	7.0	5.0	0.0	2.0	1.0	0.0	0.0	1.0	0.0	2.0	0.0	0.0	0.0	0.0	d__Bacteria; p__Firmicutes; c__Clostridia; o__Lachnospirales; f__Lachnospiraceae
389b2737c30f7f859373a4b0436c9989	0.0	104.0	36.0	66.0	7.0	1.0	70.0	613.0	218.0	0.0	15.0	3.0	21.0	102.0	35.0	18.0	0.0	1.0	1.0	0.0	d__Bacteria; p__Firmicutes; c__Clostridia; o__Lachnospirales; f__Lachnospiraceae; g__Lachnospiraceae_NK4A136_group; s__uncultured_bacterium
38bbf2b7cc7e06b19646dd457154a2aa	0.0	21.0	7.0	34.0	0.0	27.0	6.0	5.0	5.0	2.0	28.0	39.0	101.0	45.0	24.0	39.0	26.0	16.0	3.0	8.0	d__Bacteria; p__Bacteroidota; c__Bacteroidia; o__Bacteroidales; f__Rikenellaceae; g__Alistipes
38f5f08e14483a85eeea143b408aff95	0.0	7.0	10.0	42.0	2.0	5.0	76.0	2177.0	76.0	90.0	3.0	4.0	9.0	18.0	17.0	2.0	0.0	13.0	0.0	1.0	d__Bacteria; p__Firmicutes; c__Clostridia; o__Lachnospirales; f__Lachnospiraceae
3929ac0068415af2d3f3e4d8c2621ad2	1.0	2.0	0.0	0.0	0.0	0.0	0.0	0.0	0.0	0.0	74.0	0.0	56.0	0.0	12.0	0.0	0.0	1.0	0.0	0.0	d__Bacteria; p__Bacteroidota; c__Bacteroidia; o__Bacteroidales; f__Bacteroidaceae; g__Bacteroides; s__unidentified
395f39c71825ebde057e7ddd6f8ac619	0.0	16.0	69.0	45.0	21.0	5.0	5.0	0.0	9.0	0.0	69.0	15.0	1.0	27.0	23.0	45.0	19.0	36.0	0.0	15.0	d__Bacteria; p__Firmicutes; c__Clostridia; o__Lachnospirales; f__Lachnospiraceae; g__Lachnospiraceae_NK4A136_group; s__uncultured_bacterium
39707af8f544fc91d38dd26ea7d9490a	0.0	1.0	0.0	0.0	0.0	0.0	5.0	6.0	1.0	4.0	0.0	0.0	0.0	0.0	2.0	3.0	0.0	0.0	0.0	0.0	d__Bacteria; p__Firmicutes; c__Clostridia; o__Oscillospirales; f__Oscillospiraceae
3a0f94aa00a09bdfbcf68c19cd0c3b38	2.0	2.0	5.0	0.0	6.0	0.0	0.0	1.0	0.0	6.0	0.0	2.0	0.0	0.0	2.0	0.0	0.0	0.0	0.0	1.0	d__Bacteria; p__Firmicutes; c__Clostridia; o__Lachnospirales; f__Lachnospiraceae; g__Lachnospiraceae_NK4A136_group; s__uncultured_bacterium
3a2316f1248f727c2f9877e02ad26dcf	0.0	14.0	23.0	6.0	10.0	0.0	0.0	2.0	0.0	4.0	1.0	0.0	3.0	7.0	2.0	5.0	2.0	1.0	0.0	2.0	d__Bacteria; p__Firmicutes; c__Clostridia; o__Lachnospirales; f__Lachnospiraceae; g__Lachnospiraceae_FCS020_group
3a4ba3f73c20cd072c8c872af0e6afa2	0.0	6.0	20.0	51.0	11.0	4.0	3.0	17.0	0.0	0.0	2.0	8.0	48.0	14.0	7.0	3.0	0.0	0.0	0.0	0.0	d__Bacteria; p__Firmicutes; c__Clostridia; o__Peptococcales; f__Peptococcaceae; g__uncultured; s__uncultured_bacterium
3a4cdd160f7701b6e5e7deae311a8b9d	18.0	0.0	0.0	0.0	10.0	0.0	1.0	8.0	4.0	1.0	0.0	0.0	0.0	0.0	0.0	0.0	2.0	0.0	0.0	0.0	d__Bacteria; p__Firmicutes; c__Bacilli; o__Erysipelotrichales; f__Erysipelotrichaceae; g__Dubosiella; s__uncultured_bacterium
3a93f2d7422d36577971dc4c90dbbdd1	0.0	53.0	232.0	257.0	105.0	7.0	100.0	0.0	0.0	2.0	21.0	102.0	198.0	183.0	235.0	53.0	23.0	20.0	0.0	2.0	d__Bacteria; p__Firmicutes; c__Clostridia; o__Lachnospirales; f__Lachnospiraceae; g__Lachnospiraceae_NK4A136_group
3ad31dec4a65e9c8ba0cb13fa6600b16	0.0	0.0	0.0	0.0	0.0	0.0	0.0	0.0	0.0	0.0	0.0	0.0	2.0	9.0	0.0	0.0	2.0	0.0	0.0	0.0	d__Bacteria; p__Firmicutes; c__Clostridia; o__Lachnospirales; f__Lachnospiraceae
3add4c64b87b1d097cc96369abc00ffd	0.0	2.0	3.0	12.0	0.0	0.0	15.0	30.0	5.0	21.0	4.0	0.0	8.0	15.0	3.0	5.0	3.0	0.0	0.0	0.0	d__Bacteria; p__Firmicutes; c__Clostridia; o__Lachnospirales; f__Lachnospiraceae
3ae7c8ec4fd5a9b2274501c3cbe257fe	0.0	2.0	2.0	2.0	0.0	1.0	0.0	0.0	0.0	1.0	0.0	3.0	0.0	30.0	6.0	7.0	0.0	0.0	0.0	1.0	d__Bacteria; p__Firmicutes; c__Clostridia
3b34249dfc642e6d791dbb2ea9962251	7.0	664.0	460.0	252.0	140.0	787.0	739.0	574.0	1189.0	639.0	985.0	361.0	618.0	787.0	812.0	837.0	800.0	928.0	318.0	1118.0	d__Bacteria; p__Bacteroidota; c__Bacteroidia; o__Bacteroidales; f__Muribaculaceae; g__Muribaculaceae; s__uncultured_bacterium
3b3a89e2a950a9f8feafc774529a26bd	4.0	58.0	16.0	17.0	12.0	5.0	9.0	25.0	17.0	16.0	12.0	19.0	24.0	44.0	21.0	13.0	8.0	10.0	1.0	4.0	d__Bacteria; p__Firmicutes; c__Clostridia; o__Oscillospirales; f__Oscillospiraceae; g__Colidextribacter
3b5847b669dba83a84556cd0bc7a99e5	1.0	3.0	0.0	6.0	0.0	1.0	24.0	7.0	27.0	12.0	11.0	13.0	18.0	8.0	15.0	21.0	0.0	15.0	6.0	2.0	d__Bacteria; p__Desulfobacterota; c__Desulfovibrionia; o__Desulfovibrionales; f__Desulfovibrionaceae; g__uncultured; s__uncultured_bacterium
3b9a8599f52dff91101354b94d752fa2	0.0	0.0	0.0	0.0	0.0	0.0	0.0	0.0	0.0	0.0	4.0	4.0	4.0	10.0	5.0	0.0	5.0	4.0	0.0	2.0	d__Bacteria; p__Firmicutes; c__Clostridia; o__Lachnospirales; f__Lachnospiraceae
3bb74fdb171760b039fbbf25e4904f81	0.0	0.0	0.0	0.0	0.0	1.0	77.0	525.0	24.0	62.0	2.0	0.0	0.0	0.0	0.0	0.0	0.0	2.0	0.0	0.0	d__Bacteria; p__Firmicutes; c__Clostridia; o__Lachnospirales; f__Lachnospiraceae; g__uncultured; s__uncultured_bacterium
3bb9037376ac67e0c1fb6346e22d9351	0.0	7.0	7.0	0.0	1.0	0.0	0.0	0.0	3.0	0.0	1.0	0.0	0.0	0.0	1.0	0.0	0.0	2.0	0.0	4.0	d__Bacteria; p__Firmicutes; c__Clostridia; o__Oscillospirales; f__Ruminococcaceae; g__[Eubacterium]_siraeum_group
3be3ecfe172b092856f860c2f9c705a3	0.0	11.0	1.0	3.0	0.0	0.0	19.0	52.0	1.0	18.0	20.0	0.0	26.0	9.0	10.0	5.0	4.0	15.0	2.0	3.0	d__Bacteria; p__Firmicutes; c__Clostridia; o__Lachnospirales; f__Lachnospiraceae; g__Lachnoclostridium
3be6d7f071d45596d2d7a12a10613344	0.0	2.0	10.0	0.0	0.0	1.0	4.0	2.0	8.0	12.0	1.0	0.0	1.0	3.0	0.0	2.0	0.0	0.0	0.0	0.0	d__Bacteria; p__Firmicutes; c__Clostridia; o__Lachnospirales; f__Lachnospiraceae; g__GCA-900066575; s__uncultured_bacterium
3c2ce4ffe3c9503c1dff577982b86498	0.0	22.0	0.0	0.0	0.0	0.0	1.0	0.0	0.0	4.0	0.0	0.0	1.0	0.0	2.0	0.0	0.0	0.0	1.0	0.0	d__Bacteria; p__Firmicutes; c__Clostridia; o__Peptostreptococcales-Tissierellales; f__Peptostreptococcales-Tissierellales; g__Fenollaria; s__uncultured_bacterium
3c885da9fc1988e7409b9be7a2d16f24	9.0	2.0	1.0	2.0	0.0	2.0	0.0	2.0	0.0	2.0	2.0	2.0	1.0	0.0	1.0	0.0	0.0	1.0	0.0	0.0	d__Bacteria; p__Fusobacteriota; c__Fusobacteriia; o__Fusobacteriales; f__Fusobacteriaceae; g__Fusobacterium; s__Fusobacterium_ulcerans
3c93e1e677f00ab2a934104d4e02888a	0.0	18.0	187.0	225.0	93.0	48.0	16.0	51.0	44.0	133.0	134.0	24.0	176.0	39.0	330.0	38.0	25.0	25.0	1.0	24.0	d__Bacteria; p__Patescibacteria; c__Saccharimonadia; o__Saccharimonadales; f__Saccharimonadaceae; g__Candidatus_Saccharimonas; s__uncultured_bacterium
3c960da05cd4434d48d3cd0eeae747f3	0.0	2.0	3.0	218.0	5.0	2942.0	7239.0	1123.0	3828.0	1869.0	499.0	0.0	0.0	0.0	0.0	3.0	24.0	245.0	744.0	5285.0	d__Bacteria; p__Firmicutes; c__Bacilli; o__Lactobacillales; f__Lactobacillaceae; g__Lactobacillus; s__Lactobacillus_gasseri
3c977d7aa10d717e9732d92914e1f6d1	0.0	0.0	0.0	1.0	0.0	0.0	3.0	2.0	12.0	21.0	1.0	2.0	1.0	0.0	0.0	0.0	1.0	1.0	1.0	0.0	d__Bacteria; p__Actinobacteriota; c__Coriobacteriia; o__Coriobacteriales; f__Eggerthellaceae; g__Enterorhabdus
3cd9129e5c2b2b073420c3447533cbf9	0.0	12.0	0.0	49.0	1.0	4.0	2.0	1.0	0.0	7.0	0.0	8.0	2.0	7.0	0.0	0.0	1.0	1.0	0.0	1.0	d__Bacteria; p__Firmicutes; c__Clostridia; o__Lachnospirales; f__Lachnospiraceae
3cfb4489c6928a4b9cc3f8ffe960a875	3.0	1.0	0.0	0.0	8.0	6.0	2.0	0.0	1.0	0.0	2.0	2.0	0.0	9.0	1.0	0.0	0.0	0.0	0.0	1.0	d__Bacteria; p__Firmicutes; c__Clostridia; o__Clostridia_vadinBB60_group; f__Clostridia_vadinBB60_group; g__Clostridia_vadinBB60_group; s__uncultured_bacterium
3d750796cba74f91b1f0fbe40d42a778	0.0	0.0	0.0	0.0	1.0	0.0	0.0	0.0	0.0	0.0	0.0	1.0	0.0	0.0	3.0	0.0	0.0	0.0	6.0	0.0	d__Bacteria; p__Firmicutes; c__Clostridia; o__Oscillospirales; f__Ruminococcaceae; g__Fournierella; s__uncultured_bacterium
3d827c533c2c586c12f24cdc3c466897	0.0	2.0	0.0	0.0	2.0	0.0	0.0	0.0	0.0	0.0	1.0	0.0	0.0	5.0	0.0	3.0	0.0	0.0	0.0	0.0	d__Bacteria; p__Firmicutes; c__Clostridia; o__Oscillospirales; f__Ruminococcaceae; g__uncultured
3ddcd1683fd33a1cbfdaea8e7e41e0c9	12.0	23.0	0.0	2.0	5.0	2.0	2.0	0.0	1.0	2.0	1.0	1.0	0.0	0.0	0.0	0.0	2.0	1.0	0.0	1.0	d__Bacteria; p__Firmicutes; c__Negativicutes; o__Veillonellales-Selenomonadales; f__Veillonellaceae; g__Veillonella
3def7441e62d9507ab5b5b71587e186d	0.0	0.0	0.0	0.0	0.0	1.0	0.0	0.0	0.0	0.0	0.0	1.0	2.0	6.0	0.0	0.0	8.0	0.0	0.0	0.0	d__Bacteria; p__Firmicutes; c__Clostridia
3e298610e27cec90acc063b8bf54c673	0.0	6.0	19.0	7.0	12.0	0.0	26.0	20.0	2.0	87.0	0.0	0.0	1.0	8.0	0.0	3.0	2.0	0.0	0.0	0.0	d__Bacteria; p__Firmicutes; c__Clostridia; o__Lachnospirales; f__Lachnospiraceae; g__Lachnospiraceae_NK4A136_group; s__uncultured_bacterium
3e355b6a8c2e4ba20e3e0211d0ed60b6	0.0	1.0	0.0	0.0	0.0	0.0	5.0	18.0	0.0	2.0	0.0	0.0	0.0	0.0	0.0	0.0	0.0	0.0	0.0	0.0	d__Bacteria; p__Firmicutes; c__Clostridia; o__Oscillospirales; f__Ruminococcaceae; g__Ruminococcaceae; s__uncultured_bacterium
3e794a1a6ee48c636b02a7b44907ab84	0.0	0.0	0.0	0.0	0.0	0.0	0.0	0.0	0.0	0.0	5.0	0.0	10.0	3.0	2.0	0.0	0.0	2.0	0.0	0.0	d__Bacteria; p__Firmicutes; c__Clostridia; o__Lachnospirales; f__Lachnospiraceae
3f25b0622041a28c4f8e2351d060d458	0.0	25.0	22.0	35.0	2.0	2.0	7.0	0.0	0.0	0.0	18.0	1.0	65.0	7.0	11.0	34.0	2.0	12.0	0.0	13.0	d__Bacteria; p__Firmicutes; c__Bacilli; o__RF39; f__RF39; g__RF39; s__uncultured_bacterium
3f293476a96a381fe472cfacd9556fb9	0.0	0.0	0.0	0.0	0.0	0.0	0.0	0.0	0.0	0.0	3.0	0.0	6.0	3.0	1.0	0.0	2.0	0.0	0.0	1.0	d__Bacteria; p__Firmicutes; c__Clostridia; o__Lachnospirales; f__Lachnospiraceae
3f38012770488c7dc8f8429c7886f838	6.0	61.0	35.0	6.0	51.0	9.0	0.0	2.0	0.0	0.0	1.0	0.0	0.0	0.0	5.0	6.0	7.0	9.0	0.0	1.0	d__Bacteria; p__Bacteroidota; c__Bacteroidia; o__Bacteroidales; f__Bacteroidaceae; g__Bacteroides; s__Bacteroides_eggerthii
3f662233a7aadba6e48cd2503d59cff1	0.0	0.0	0.0	0.0	0.0	0.0	221.0	0.0	0.0	0.0	0.0	0.0	0.0	0.0	0.0	0.0	0.0	0.0	0.0	0.0	d__Bacteria; p__Firmicutes; c__Clostridia; o__Clostridia_UCG-014; f__Clostridia_UCG-014; g__Clostridia_UCG-014; s__uncultured_bacterium
3fb446aae93b4fab6c8ebcd4d0067f39	6.0	0.0	5.0	2.0	0.0	1.0	2.0	1.0	0.0	1.0	3.0	5.0	2.0	0.0	0.0	1.0	1.0	2.0	2.0	0.0	d__Bacteria; p__Firmicutes; c__Clostridia; o__Lachnospirales; f__Lachnospiraceae
3fed54ba41e28112983ae5b90a3b753a	7.0	1.0	8.0	0.0	1.0	1.0	0.0	0.0	4.0	1.0	1.0	0.0	0.0	0.0	0.0	0.0	0.0	0.0	0.0	1.0	d__Bacteria; p__Firmicutes; c__Clostridia; o__Oscillospirales; f__Ruminococcaceae; g__Negativibacillus; s__uncultured_bacterium
4019d197544acce3c89ecdfb06e404e9	2.0	0.0	1.0	0.0	15.0	7.0	0.0	0.0	0.0	0.0	0.0	0.0	0.0	1.0	0.0	0.0	0.0	0.0	0.0	0.0	d__Bacteria; p__Firmicutes; c__Clostridia; o__Lachnospirales; f__Lachnospiraceae; g__Lachnospiraceae_NK4A136_group
402bdc14f993c8cfd366b4dd4da3afe5	7.0	0.0	0.0	0.0	0.0	0.0	2.0	23.0	0.0	20.0	0.0	0.0	0.0	6.0	0.0	0.0	0.0	0.0	0.0	0.0	d__Bacteria; p__Bacteroidota; c__Bacteroidia; o__Bacteroidales; f__Prevotellaceae; g__Prevotella; s__Prevotella_stercorea
40baa2bcce80df7a8784e7108e13c35a	0.0	1.0	1.0	0.0	0.0	0.0	3.0	1.0	2.0	4.0	1.0	0.0	0.0	0.0	0.0	0.0	0.0	0.0	0.0	0.0	d__Bacteria; p__Firmicutes; c__Clostridia; o__Oscillospirales; f__Ruminococcaceae; g__Incertae_Sedis; s__uncultured_bacterium
40d976b055f5c60c6262f3228b701ceb	2.0	8.0	2.0	7.0	0.0	1.0	2.0	0.0	0.0	1.0	0.0	0.0	1.0	0.0	1.0	2.0	1.0	2.0	2.0	2.0	d__Bacteria; p__Firmicutes; c__Clostridia; o__Lachnospirales; f__Lachnospiraceae; g__Lachnoclostridium
410c99b613ff486d5b89c50e45bb6585	127.0	70.0	213.0	113.0	131.0	407.0	208.0	281.0	2563.0	425.0	937.0	367.0	50.0	123.0	2.0	79.0	2204.0	723.0	191.0	305.0	d__Bacteria; p__Actinobacteriota; c__Actinobacteria; o__Bifidobacteriales; f__Bifidobacteriaceae; g__Bifidobacterium
41333af9ef19b1cdd606f72a026459f9	0.0	9.0	7.0	12.0	1.0	7.0	27.0	23.0	23.0	90.0	12.0	7.0	2.0	13.0	9.0	2.0	3.0	1.0	0.0	2.0	d__Bacteria; p__Firmicutes; c__Clostridia; o__Oscillospirales; f__Oscillospiraceae; g__Colidextribacter; s__uncultured_bacterium
4138a753df0f0fb366281b17afe0ae86	120.0	11.0	16.0	81.0	17.0	16.0	7.0	7.0	11.0	6.0	23.0	10.0	16.0	6.0	25.0	8.0	7.0	12.0	21.0	5.0	d__Bacteria; p__Firmicutes; c__Clostridia; o__Lachnospirales; f__Lachnospiraceae; g__Lachnoclostridium
41aa58be59af1883d333cad70a91c5bf	0.0	0.0	1.0	0.0	1.0	5.0	75.0	11.0	32.0	7.0	26.0	4.0	2.0	32.0	0.0	0.0	9.0	14.0	0.0	8.0	d__Bacteria; p__Firmicutes; c__Clostridia; o__Peptococcales; f__Peptococcaceae; g__uncultured
421f2dc43f39140a9529c226e1fc2f5e	0.0	11.0	0.0	0.0	0.0	0.0	0.0	0.0	0.0	0.0	2.0	2.0	0.0	2.0	7.0	7.0	0.0	0.0	0.0	0.0	d__Bacteria; p__Firmicutes; c__Bacilli; o__RF39; f__RF39; g__RF39; s__uncultured_bacterium
423796cd46dfa4bb71e242cf1c91a311	0.0	9.0	0.0	1.0	0.0	0.0	12.0	35.0	4.0	4.0	0.0	0.0	3.0	0.0	8.0	0.0	0.0	0.0	0.0	0.0	d__Bacteria; p__Firmicutes; c__Clostridia; o__Oscillospirales; f__Ruminococcaceae; g__Incertae_Sedis
42c14c702d28687d2d40d1993c7b9d6f	0.0	0.0	1.0	0.0	0.0	0.0	2.0	35.0	13.0	2.0	0.0	0.0	0.0	0.0	0.0	0.0	0.0	0.0	0.0	0.0	d__Bacteria; p__Firmicutes; c__Clostridia; o__Lachnospirales; f__Lachnospiraceae
42d2f726e05bfe19b890e99de3f50e2a	0.0	0.0	0.0	0.0	0.0	0.0	7.0	0.0	2.0	16.0	2.0	10.0	2.0	0.0	0.0	0.0	0.0	0.0	16.0	0.0	d__Bacteria; p__Firmicutes; c__Bacilli; o__RF39; f__RF39; g__RF39; s__uncultured_bacterium
42e9c3b39007e8e78f92575124b2fcc7	0.0	4.0	2.0	0.0	0.0	0.0	0.0	53.0	0.0	0.0	0.0	0.0	0.0	0.0	0.0	0.0	1.0	0.0	0.0	0.0	d__Bacteria; p__Firmicutes; c__Clostridia; o__Lachnospirales; f__Lachnospiraceae; g__Lachnoclostridium
433a3986afe4ac1c8b388d16272ed2d7	2.0	0.0	1.0	2.0	7.0	0.0	0.0	3.0	0.0	1.0	0.0	0.0	0.0	0.0	0.0	0.0	0.0	50.0	0.0	0.0	d__Bacteria; p__Fusobacteriota; c__Fusobacteriia; o__Fusobacteriales; f__Fusobacteriaceae; g__Fusobacterium; s__Fusobacterium_mortiferum
4350da4c615c3f711998453fee6bdf17	0.0	0.0	0.0	0.0	0.0	0.0	0.0	0.0	0.0	0.0	0.0	0.0	0.0	0.0	0.0	0.0	6.0	2.0	0.0	13.0	d__Bacteria; p__Firmicutes; c__Negativicutes; o__Acidaminococcales; f__Acidaminococcaceae; g__Phascolarctobacterium; s__uncultured_Firmicutes
437a9f94abb274e86d19a8ca1e616ab2	0.0	0.0	0.0	1.0	0.0	0.0	23.0	142.0	0.0	34.0	9.0	0.0	25.0	0.0	2.0	3.0	2.0	3.0	1.0	1.0	d__Bacteria; p__Firmicutes; c__Clostridia; o__Lachnospirales; f__Lachnospiraceae; g__Lachnospiraceae_NK4A136_group; s__uncultured_bacterium
43906dd12716061efd4aea708e26dbb8	33.0	2.0	7.0	4.0	22.0	14.0	1.0	0.0	2.0	1.0	0.0	0.0	0.0	0.0	0.0	1.0	2.0	6.0	0.0	0.0	d__Bacteria; p__Bacteroidota; c__Bacteroidia; o__Bacteroidales; f__Muribaculaceae; g__Muribaculaceae; s__uncultured_bacterium
43b14a3246507c80091dfa1bd1ad4010	0.0	16.0	10.0	27.0	5.0	0.0	0.0	0.0	0.0	0.0	1.0	0.0	5.0	24.0	17.0	0.0	3.0	0.0	0.0	0.0	d__Bacteria; p__Firmicutes; c__Clostridia
43b3b30f45ff294ab1a5a1c3c595a9b5	0.0	73.0	80.0	85.0	23.0	10.0	10.0	17.0	17.0	3.0	21.0	42.0	81.0	87.0	58.0	13.0	35.0	10.0	3.0	11.0	d__Bacteria; p__Firmicutes; c__Clostridia; o__Lachnospirales; f__Lachnospiraceae
43ccf8eeb6132dc324ae8e33e719281f	0.0	25.0	7.0	21.0	2.0	7.0	63.0	131.0	53.0	162.0	26.0	4.0	13.0	34.0	21.0	8.0	16.0	4.0	0.0	4.0	d__Bacteria; p__Firmicutes; c__Clostridia; o__Lachnospirales; f__Lachnospiraceae; g__Tuzzerella; s__uncultured_bacterium
445f9b39e1e31c35bc0a8a49a1f266c7	0.0	0.0	0.0	0.0	0.0	1.0	49.0	160.0	118.0	195.0	26.0	1.0	25.0	51.0	10.0	5.0	2.0	4.0	1.0	0.0	d__Bacteria; p__Firmicutes; c__Clostridia; o__Lachnospirales; f__Lachnospiraceae; g__Lachnospiraceae_NK4A136_group; s__uncultured_bacterium
4470e14941f7a620cf5b5aa60a7deb87	1.0	2.0	0.0	1.0	0.0	3.0	1.0	4.0	10.0	2.0	3.0	0.0	0.0	1.0	5.0	5.0	2.0	2.0	6.0	1.0	d__Bacteria; p__Bacteroidota; c__Bacteroidia; o__Bacteroidales; f__Tannerellaceae; g__Parabacteroides
44865bf2e9d5625111724ca0d7d9d4aa	21.0	16.0	15.0	27.0	18.0	14.0	7.0	7.0	4.0	0.0	2.0	8.0	7.0	8.0	7.0	6.0	9.0	2.0	12.0	10.0	d__Bacteria; p__Firmicutes; c__Clostridia; o__Lachnospirales; f__Lachnospiraceae
44cffc3f482ae24b24a1c3efa2e53f9a	4.0	11.0	7.0	9.0	49.0	14.0	7.0	5.0	0.0	7.0	0.0	5.0	3.0	15.0	2.0	24.0	4.0	1.0	58.0	21.0	d__Bacteria; p__Firmicutes; c__Clostridia; o__Lachnospirales; f__Lachnospiraceae; g__Lachnospira
44ec48557780365d9b4c4a0d02f9bd87	0.0	0.0	0.0	0.0	0.0	0.0	5.0	2.0	9.0	0.0	4.0	0.0	12.0	0.0	0.0	0.0	0.0	0.0	0.0	0.0	d__Bacteria; p__Firmicutes; c__Clostridia; o__Oscillospirales; f__Oscillospiraceae; g__uncultured
44f26f07c632ca9a79481fd63256bd8a	4.0	1.0	1.0	6.0	2.0	2.0	2.0	0.0	0.0	0.0	0.0	0.0	0.0	3.0	0.0	0.0	0.0	7.0	0.0	0.0	d__Bacteria; p__Bacteroidota; c__Bacteroidia; o__Bacteroidales; f__Bacteroidaceae; g__Bacteroides; s__Bacteroides_coprocola
44f46f52c97c762d8b355eaa6b9563c4	0.0	1.0	0.0	0.0	0.0	0.0	19.0	0.0	0.0	21.0	0.0	0.0	0.0	0.0	0.0	0.0	0.0	0.0	0.0	0.0	d__Bacteria; p__Firmicutes; c__Clostridia; o__Lachnospirales; f__Lachnospiraceae; g__uncultured; s__uncultured_bacterium
452d6d09854c54c53f3b264ff674ae74	0.0	0.0	7.0	9.0	5.0	0.0	8.0	5.0	7.0	3.0	0.0	2.0	2.0	0.0	1.0	3.0	1.0	6.0	0.0	11.0	d__Bacteria; p__Actinobacteriota; c__Coriobacteriia; o__Coriobacteriales; f__Eggerthellaceae; g__Enterorhabdus; s__uncultured_bacterium
457397a483cc13c0d1c7719b248158cd	4.0	278.0	60.0	73.0	19.0	228.0	177.0	107.0	230.0	73.0	222.0	324.0	190.0	290.0	664.0	216.0	278.0	228.0	295.0	190.0	d__Bacteria; p__Bacteroidota; c__Bacteroidia; o__Bacteroidales; f__Marinifilaceae; g__Odoribacter; s__uncultured_bacterium
4586632d7a014236e9ca52e38714af75	0.0	6.0	5.0	3.0	0.0	25.0	2.0	1.0	2.0	3.0	1.0	5.0	2.0	0.0	1.0	8.0	2.0	13.0	0.0	1.0	d__Bacteria; p__Bacteroidota; c__Bacteroidia; o__Bacteroidales; f__Muribaculaceae; g__Muribaculaceae; s__uncultured_bacterium
458820f431f82ac59befe74f665d436b	0.0	5.0	1.0	5.0	0.0	2.0	39.0	64.0	4.0	5.0	13.0	0.0	0.0	0.0	0.0	0.0	0.0	1.0	0.0	3.0	d__Bacteria; p__Firmicutes; c__Clostridia; o__Oscillospirales; f__Oscillospiraceae
461f7f9eafe4dc8420726a7dcfca03f3	0.0	4.0	1.0	2.0	0.0	0.0	0.0	0.0	0.0	0.0	1.0	0.0	0.0	7.0	0.0	0.0	0.0	0.0	0.0	0.0	d__Bacteria; p__Firmicutes; c__Clostridia; o__Lachnospirales; f__Lachnospiraceae
466296bb4c900c8683108b1cb34a22f7	0.0	0.0	0.0	0.0	0.0	0.0	0.0	10.0	0.0	0.0	0.0	0.0	0.0	4.0	0.0	0.0	2.0	0.0	0.0	0.0	d__Bacteria; p__Firmicutes; c__Clostridia; o__Lachnospirales; f__Lachnospiraceae; g__Butyrivibrio
46b59628619bc00eeb3a84cd9be3c355	0.0	41.0	20.0	1.0	5.0	0.0	13.0	0.0	0.0	0.0	0.0	0.0	0.0	0.0	2.0	0.0	1.0	1.0	0.0	0.0	d__Bacteria; p__Firmicutes; c__Clostridia; o__Lachnospirales; f__Lachnospiraceae
46c5275b73e009fb4fa293d2a185397b	2.0	0.0	0.0	2.0	2.0	0.0	0.0	0.0	0.0	0.0	0.0	6.0	0.0	1.0	2.0	2.0	2.0	0.0	2.0	0.0	d__Bacteria; p__Firmicutes; c__Negativicutes; o__Veillonellales-Selenomonadales; f__Veillonellaceae; g__Allisonella; s__uncultured_bacterium
47201c4424a34596ecdbb62fe9b02555	7.0	80.0	39.0	155.0	33.0	42.0	489.0	199.0	656.0	452.0	117.0	123.0	385.0	175.0	242.0	275.0	7.0	167.0	130.0	67.0	d__Bacteria; p__Desulfobacterota; c__Desulfovibrionia; o__Desulfovibrionales; f__Desulfovibrionaceae; g__uncultured; s__uncultured_bacterium
47818b24175888a2bafa4f6d7e1ab722	1.0	185.0	135.0	183.0	20.0	5.0	275.0	476.0	902.0	477.0	1204.0	30.0	34.0	109.0	68.0	255.0	741.0	578.0	311.0	50.0	d__Bacteria; p__Bacteroidota; c__Bacteroidia; o__Bacteroidales; f__Muribaculaceae; g__Muribaculaceae
47f00a7a69cdbd1967b93db5c692dddb	61.0	115.0	19.0	44.0	85.0	22.0	428.0	336.0	410.0	451.0	333.0	136.0	126.0	129.0	39.0	201.0	353.0	238.0	38.0	148.0	d__Bacteria; p__Bacteroidota; c__Bacteroidia; o__Bacteroidales; f__Muribaculaceae; g__Muribaculum; s__uncultured_bacterium
482d920086919864c976046ff5993944	0.0	2.0	7.0	3.0	2.0	3.0	2.0	61.0	3.0	11.0	2.0	0.0	5.0	0.0	2.0	3.0	1.0	0.0	0.0	0.0	d__Bacteria; p__Firmicutes; c__Clostridia; o__Lachnospirales; f__Lachnospiraceae
482f97f288d25dcf3b897edf305a64cd	0.0	0.0	0.0	0.0	0.0	0.0	68.0	15.0	12.0	36.0	0.0	0.0	1.0	5.0	1.0	1.0	0.0	0.0	0.0	0.0	d__Bacteria; p__Firmicutes; c__Clostridia; o__Lachnospirales; f__Lachnospiraceae; g__Acetatifactor
4881da44b3a850d650cf87200409895d	0.0	0.0	0.0	0.0	0.0	2.0	8.0	0.0	12.0	0.0	2.0	0.0	2.0	6.0	7.0	2.0	1.0	0.0	0.0	0.0	d__Bacteria; p__Firmicutes; c__Clostridia; o__Oscillospirales; f__[Eubacterium]_coprostanoligenes_group; g__[Eubacterium]_coprostanoligenes_group; s__uncultured_bacterium
48827d592e836fcfebeea56bd9971773	0.0	1.0	3.0	1.0	0.0	5.0	0.0	0.0	0.0	0.0	3.0	42.0	3.0	6.0	12.0	3.0	0.0	2.0	0.0	0.0	d__Bacteria; p__Firmicutes; c__Clostridia; o__Clostridia_UCG-014; f__Clostridia_UCG-014; g__Clostridia_UCG-014; s__uncultured_bacterium
48bf97127f29af45a0cae7ce4033443e	0.0	1.0	0.0	0.0	0.0	0.0	8.0	25.0	1.0	2.0	0.0	0.0	0.0	1.0	0.0	1.0	0.0	1.0	2.0	0.0	d__Bacteria; p__Proteobacteria; c__Gammaproteobacteria; o__Enterobacterales; f__Enterobacteriaceae; g__Enterobacter; s__Citrobacter_europaeus
48d652ba6afb2a7d42d2c057742f8856	148.0	235.0	42.0	58.0	92.0	71.0	43.0	68.0	7.0	33.0	21.0	37.0	32.0	21.0	28.0	12.0	33.0	17.0	43.0	60.0	d__Bacteria; p__Firmicutes; c__Clostridia; o__Lachnospirales; f__Lachnospiraceae; g__Agathobacter; s__[Eubacterium]_rectale
48e4c86a8d57b08140a7b2ba806e847a	0.0	0.0	0.0	0.0	0.0	0.0	7.0	3.0	2.0	16.0	0.0	0.0	0.0	0.0	0.0	0.0	0.0	0.0	0.0	0.0	d__Bacteria; p__Firmicutes; c__Clostridia; o__Lachnospirales; f__Lachnospiraceae; g__uncultured; s__uncultured_bacterium
4992b004641edb7266266630e5d39bd0	0.0	1.0	12.0	12.0	0.0	0.0	0.0	0.0	0.0	0.0	0.0	0.0	0.0	0.0	0.0	0.0	0.0	0.0	0.0	1.0	d__Bacteria; p__Firmicutes; c__Clostridia; o__Lachnospirales; f__Lachnospiraceae; g__Roseburia
499785455ccc712ced35535d1b6f79f0	0.0	15.0	0.0	0.0	0.0	0.0	0.0	0.0	0.0	0.0	0.0	0.0	0.0	0.0	0.0	3.0	0.0	0.0	0.0	0.0	d__Bacteria; p__Firmicutes; c__Clostridia; o__Lachnospirales; f__Lachnospiraceae; g__Lachnospiraceae_NK4A136_group; s__uncultured_bacterium
49a740997d86ab8f1c96628348583c8e	0.0	8.0	1.0	2.0	0.0	1.0	0.0	0.0	0.0	0.0	2.0	0.0	0.0	4.0	2.0	1.0	0.0	0.0	0.0	0.0	d__Bacteria; p__Firmicutes; c__Clostridia; o__Lachnospirales; f__Lachnospiraceae
49bc3e02bad38702bef2bf14aadd2d6b	0.0	16.0	8.0	31.0	2.0	0.0	0.0	0.0	0.0	0.0	2.0	1.0	1.0	3.0	2.0	1.0	14.0	1.0	0.0	1.0	d__Bacteria; p__Firmicutes; c__Clostridia; o__Oscillospirales; f__Ruminococcaceae; g__[Eubacterium]_siraeum_group; s__uncultured_bacterium
49d6f21bdc7722229a3a6c8e6850e1bf	10.0	9.0	4.0	2.0	3.0	3.0	1.0	2.0	1.0	0.0	0.0	0.0	0.0	3.0	0.0	0.0	2.0	1.0	1.0	5.0	d__Bacteria; p__Firmicutes; c__Clostridia; o__Lachnospirales; f__Lachnospiraceae; g__[Eubacterium]_eligens_group; s__uncultured_bacterium
49e4796078374bbfa7aae833b6e292f4	0.0	1.0	11.0	13.0	2.0	2.0	21.0	1.0	7.0	4.0	1.0	4.0	1.0	0.0	6.0	11.0	6.0	24.0	0.0	3.0	d__Bacteria; p__Bacteroidota; c__Bacteroidia; o__Bacteroidales; f__Muribaculaceae; g__Muribaculaceae; s__uncultured_bacterium
49e7efdd2a4c859f2d5cff10c7dfce5f	0.0	2.0	26.0	8.0	5.0	2.0	0.0	0.0	2.0	0.0	12.0	3.0	1.0	10.0	7.0	8.0	9.0	7.0	0.0	2.0	d__Bacteria; p__Firmicutes; c__Clostridia; o__Lachnospirales; f__Lachnospiraceae; g__Lachnospiraceae_NK4A136_group; s__uncultured_bacterium
4a411206271755de903d82e2fa847af0	69.0	7.0	31.0	16.0	51.0	24.0	0.0	12.0	21.0	2.0	2.0	3.0	45.0	108.0	8.0	6.0	5.0	0.0	2.0	9.0	d__Bacteria; p__Firmicutes; c__Clostridia; o__Peptostreptococcales-Tissierellales; f__Anaerovoracaceae
4a5862a0ec7f1b8f46ae0ae0a1a2f47c	0.0	2.0	15.0	2.0	12.0	50.0	253.0	61.0	32.0	195.0	507.0	72.0	44.0	305.0	78.0	17.0	108.0	54.0	41.0	26.0	d__Bacteria; p__Deferribacterota; c__Deferribacteres; o__Deferribacterales; f__Deferribacteraceae; g__Mucispirillum; s__Mucispirillum_schaedleri
4a828b3cd1946cda76ce0945843bbaa4	0.0	0.0	0.0	0.0	0.0	0.0	10.0	0.0	0.0	0.0	0.0	10.0	11.0	1.0	1.0	21.0	0.0	0.0	0.0	0.0	d__Bacteria; p__Firmicutes; c__Clostridia; o__Lachnospirales; f__Lachnospiraceae; g__Lachnospiraceae_UCG-006; s__uncultured_bacterium
4ac49b3d19e78fb1f0579093c9009e38	0.0	5.0	0.0	0.0	0.0	2.0	5.0	0.0	0.0	0.0	0.0	0.0	0.0	0.0	0.0	0.0	0.0	0.0	0.0	0.0	d__Bacteria; p__Bacteroidota; c__Bacteroidia; o__Bacteroidales; f__Prevotellaceae; g__Prevotellaceae_UCG-001; s__uncultured_bacterium
4b0475ed759d56036ab4717a029a5887	0.0	12.0	14.0	27.0	6.0	0.0	1.0	0.0	2.0	4.0	1.0	0.0	0.0	0.0	0.0	0.0	0.0	0.0	0.0	1.0	d__Bacteria; p__Actinobacteriota; c__Coriobacteriia; o__Coriobacteriales; f__Eggerthellaceae; g__Adlercreutzia; s__uncultured_bacterium
4b152821c42d58fa57fe6acf73e99aed	0.0	2.0	19.0	12.0	7.0	21.0	0.0	0.0	10.0	0.0	0.0	2.0	9.0	5.0	0.0	3.0	0.0	0.0	0.0	1.0	d__Bacteria; p__Firmicutes; c__Bacilli; o__RF39; f__RF39; g__RF39; s__uncultured_bacterium
4b2132817fa02fa25b9eb47aa5b29538	0.0	0.0	0.0	2.0	0.0	0.0	3.0	3.0	6.0	6.0	7.0	0.0	2.0	6.0	9.0	0.0	0.0	1.0	0.0	0.0	d__Bacteria; p__Firmicutes; c__Clostridia; o__Oscillospirales; f__Oscillospiraceae; g__Oscillibacter; s__uncultured_bacterium
4b4f19f42afb9e4121061c7959ca9b24	2.0	1.0	75.0	4.0	72.0	1.0	0.0	0.0	0.0	0.0	0.0	0.0	0.0	0.0	0.0	0.0	0.0	1.0	0.0	0.0	d__Bacteria; p__Bacteroidota; c__Bacteroidia; o__Bacteroidales; f__Barnesiellaceae; g__Coprobacter; s__uncultured_bacterium
4b6416fa89ecb10a6d03d69e2e7c15f9	0.0	0.0	1.0	0.0	1.0	0.0	0.0	0.0	0.0	0.0	1.0	13.0	11.0	2.0	0.0	5.0	4.0	0.0	0.0	0.0	d__Bacteria; p__Firmicutes; c__Clostridia; o__Clostridia_UCG-014; f__Clostridia_UCG-014; g__Clostridia_UCG-014; s__uncultured_bacterium
4b6d59a45a4d29ac8f28af6e86a5f6e9	0.0	0.0	0.0	0.0	0.0	0.0	0.0	11.0	5.0	0.0	0.0	0.0	0.0	8.0	0.0	1.0	0.0	0.0	0.0	0.0	d__Bacteria; p__Firmicutes; c__Clostridia; o__Lachnospirales; f__Lachnospiraceae; g__Coprococcus
4b7e410907a4accec764ff05cfaf0790	0.0	26.0	9.0	152.0	6.0	36.0	0.0	0.0	0.0	0.0	0.0	2.0	471.0	42.0	5.0	3.0	124.0	0.0	0.0	12.0	d__Bacteria; p__Firmicutes; c__Clostridia; o__Lachnospirales; f__Lachnospiraceae
4baf8794ab53616188574ee7578022d7	0.0	243.0	133.0	6.0	28.0	1.0	81.0	6.0	33.0	9.0	23.0	1.0	3.0	9.0	10.0	2.0	21.0	5.0	0.0	0.0	d__Bacteria; p__Firmicutes; c__Clostridia; o__Lachnospirales; f__Lachnospiraceae; g__Lachnospiraceae_NK4A136_group; s__uncultured_bacterium
4bbaeaf1de8ef4a44c0a61bfe6ee7c4b	277.0	568.0	200.0	415.0	432.0	3077.0	5255.0	2126.0	1340.0	4278.0	1663.0	2821.0	200.0	2567.0	1693.0	859.0	917.0	430.0	49.0	1491.0	d__Bacteria; p__Bacteroidota; c__Bacteroidia; o__Bacteroidales; f__Muribaculaceae; g__Muribaculaceae
4bbe71f9c74c3692618069578910d043	0.0	2.0	2.0	2.0	4.0	6.0	189.0	78.0	5.0	22.0	0.0	0.0	0.0	0.0	0.0	0.0	0.0	0.0	0.0	0.0	d__Bacteria; p__Bacteroidota; c__Bacteroidia; o__Bacteroidales; f__Marinifilaceae; g__Odoribacter; s__unidentified
4bcc1da299f105de987d52b3388c88ee	0.0	0.0	0.0	0.0	0.0	0.0	0.0	0.0	0.0	0.0	0.0	5.0	0.0	2.0	0.0	1.0	2.0	0.0	0.0	0.0	d__Bacteria; p__Firmicutes; c__Clostridia; o__Clostridia; f__Hungateiclostridiaceae
4bd21f5b71717fb92711cb1011714a47	0.0	0.0	0.0	0.0	0.0	0.0	16.0	25.0	1.0	26.0	0.0	0.0	0.0	0.0	0.0	0.0	0.0	0.0	0.0	0.0	d__Bacteria; p__Firmicutes; c__Clostridia; o__Lachnospirales; f__Lachnospiraceae
4c08ff9f75b9cd9ee780055c2452d7a7	0.0	0.0	0.0	2.0	0.0	0.0	5.0	5.0	1.0	3.0	0.0	0.0	0.0	0.0	1.0	0.0	0.0	0.0	0.0	0.0	d__Bacteria; p__Firmicutes; c__Clostridia; o__Lachnospirales; f__Lachnospiraceae
4c42e05c88d025b2b776c8ab5335caa1	0.0	0.0	0.0	0.0	0.0	8.0	0.0	3.0	0.0	0.0	5.0	0.0	14.0	1.0	0.0	2.0	0.0	0.0	0.0	4.0	d__Bacteria; p__Firmicutes; c__Bacilli; o__Lactobacillales; f__Streptococcaceae; g__Streptococcus; s__Streptococcus_danieliae
4c88bc8618dda0c3a1de383483057cac	11.0	4.0	7.0	3.0	9.0	2.0	3.0	3.0	2.0	0.0	28.0	11.0	12.0	14.0	0.0	3.0	6.0	1.0	10.0	9.0	d__Bacteria; p__Firmicutes; c__Clostridia; o__Lachnospirales; f__Lachnospiraceae; g__Roseburia; s__Roseburia_intestinalis
4c893caf6361608151360ecaf4157937	0.0	0.0	0.0	0.0	0.0	0.0	0.0	0.0	0.0	0.0	3.0	63.0	16.0	32.0	8.0	33.0	1.0	1.0	0.0	2.0	d__Bacteria; p__Bacteroidota; c__Bacteroidia; o__Bacteroidales; f__Prevotellaceae; g__Prevotellaceae_NK3B31_group; s__uncultured_bacterium
4d4e045486dd3e04804030978c7882fd	5.0	6.0	0.0	2.0	1.0	0.0	1.0	0.0	0.0	0.0	1.0	0.0	2.0	0.0	0.0	0.0	1.0	0.0	2.0	0.0	d__Bacteria; p__Firmicutes; c__Negativicutes; o__Veillonellales-Selenomonadales; f__Veillonellaceae; g__Dialister; s__Dialister_invisus
4d4efd6cd32d4e335592762d44d8ce8e	0.0	0.0	0.0	0.0	0.0	0.0	0.0	0.0	0.0	0.0	0.0	0.0	13.0	1.0	0.0	0.0	0.0	21.0	0.0	0.0	d__Bacteria; p__Firmicutes; c__Clostridia
4d51b36e0222ff7814b3ff1cb484c71b	3.0	2.0	2.0	7.0	2.0	0.0	0.0	1.0	0.0	0.0	7.0	2.0	1.0	1.0	0.0	0.0	11.0	1.0	1.0	0.0	d__Bacteria; p__Firmicutes; c__Clostridia; o__Lachnospirales; f__Lachnospiraceae
4d8d1c006253af532dc64fda77b3b5c8	0.0	36.0	2.0	21.0	0.0	2.0	47.0	87.0	2.0	30.0	4.0	0.0	4.0	3.0	0.0	0.0	0.0	1.0	0.0	0.0	d__Bacteria; p__Firmicutes; c__Clostridia; o__Lachnospirales; f__Lachnospiraceae
4de6d7a82166c648dddfd3fd1bc07049	0.0	4.0	0.0	0.0	0.0	0.0	0.0	10.0	2.0	0.0	1.0	0.0	0.0	0.0	0.0	0.0	0.0	1.0	0.0	0.0	d__Bacteria; p__Firmicutes; c__Clostridia; o__Lachnospirales; f__Lachnospiraceae; g__Lachnospiraceae_NK4A136_group; s__uncultured_bacterium
4e229f8ded36440cffb1cea0b15de857	0.0	1.0	10.0	0.0	12.0	4.0	2.0	0.0	2.0	2.0	0.0	1.0	0.0	1.0	2.0	0.0	0.0	1.0	0.0	0.0	d__Bacteria; p__Firmicutes; c__Clostridia; o__Oscillospirales; f__Oscillospiraceae; g__UCG-002; s__uncultured_rumen
4e2ba80816e1673fc036aef01789077b	0.0	0.0	0.0	0.0	0.0	0.0	0.0	0.0	0.0	0.0	13.0	0.0	0.0	63.0	19.0	0.0	0.0	6.0	0.0	1.0	d__Bacteria; p__Firmicutes; c__Clostridia; o__Lachnospirales; f__Lachnospiraceae; g__Lachnospiraceae_NK4A136_group; s__uncultured_bacterium
4e395096a7dda36d478a1454fc67fa09	1.0	1.0	2.0	0.0	0.0	0.0	0.0	0.0	0.0	0.0	0.0	0.0	0.0	4.0	0.0	0.0	2.0	0.0	1.0	5.0	d__Bacteria; p__Firmicutes; c__Bacilli; o__Erysipelotrichales; f__Erysipelatoclostridiaceae; g__Catenibacterium; s__uncultured_bacterium
4e8e5b374b70e062bbf503988167553a	0.0	2.0	0.0	4.0	0.0	0.0	0.0	6.0	0.0	12.0	0.0	0.0	2.0	1.0	89.0	0.0	0.0	1.0	0.0	0.0	d__Bacteria; p__Firmicutes; c__Bacilli; o__RF39; f__RF39; g__RF39; s__uncultured_bacterium
4ea3040bedb6ad13e04a81b5751f0238	0.0	6.0	4.0	2.0	3.0	0.0	0.0	0.0	0.0	0.0	0.0	2.0	7.0	12.0	2.0	12.0	0.0	0.0	0.0	0.0	d__Bacteria; p__Firmicutes; c__Clostridia; o__Clostridia_vadinBB60_group; f__Clostridia_vadinBB60_group; g__Clostridia_vadinBB60_group; s__uncultured_bacterium
4eb1a83aa3f9921e2e172c7c790bf9bb	0.0	0.0	0.0	0.0	0.0	0.0	0.0	0.0	0.0	0.0	18.0	42.0	170.0	28.0	113.0	23.0	1.0	24.0	0.0	13.0	d__Bacteria; p__Firmicutes; c__Clostridia; o__Lachnospirales; f__Lachnospiraceae
4ec6e8261a4c728ea9f345cf5d9a3e3a	3954.0	17169.0	23777.0	24758.0	12029.0	29865.0	7757.0	8340.0	12016.0	7492.0	9916.0	6965.0	9350.0	7382.0	6072.0	14624.0	9810.0	6755.0	1511.0	5705.0	d__Bacteria; p__Bacteroidota; c__Bacteroidia; o__Bacteroidales; f__Muribaculaceae; g__Muribaculaceae; s__uncultured_bacterium
4f25509d0942f938a217b4e52171db85	0.0	2.0	0.0	1.0	1.0	0.0	12.0	7.0	1.0	3.0	2.0	0.0	1.0	3.0	0.0	6.0	0.0	0.0	0.0	0.0	d__Bacteria; p__Firmicutes; c__Clostridia; o__Oscillospirales; f__Oscillospiraceae; g__Colidextribacter; s__uncultured_bacterium
4f27e882b2eb32c35e26df92333210d3	0.0	0.0	0.0	12.0	0.0	0.0	0.0	0.0	0.0	0.0	13.0	0.0	4.0	3.0	0.0	1.0	0.0	0.0	0.0	0.0	d__Bacteria; p__Firmicutes; c__Clostridia; o__Lachnospirales; f__Lachnospiraceae; g__Lachnospiraceae_NK4A136_group; s__uncultured_bacterium
4f31fa27bbe5ae34007f14de5916eace	0.0	0.0	0.0	4.0	0.0	0.0	2.0	9.0	1.0	0.0	0.0	0.0	0.0	0.0	0.0	0.0	0.0	0.0	0.0	0.0	d__Bacteria; p__Firmicutes; c__Clostridia; o__Oscillospirales; f__Oscillospiraceae; g__UCG-005
4f4363f8175f606ee5e62863dd250c97	2.0	7.0	0.0	20.0	0.0	7.0	2.0	0.0	2.0	1.0	2.0	3.0	0.0	0.0	1.0	0.0	1.0	2.0	0.0	1.0	d__Bacteria; p__Firmicutes; c__Negativicutes; o__Veillonellales-Selenomonadales; f__Veillonellaceae; g__Veillonella
4f5a6f213a2ceb55e6fe0e3dd715e430	2.0	2.0	0.0	0.0	0.0	0.0	2.0	4.0	0.0	0.0	0.0	0.0	0.0	1.0	0.0	0.0	0.0	12.0	0.0	12.0	d__Bacteria; p__Bacteroidota; c__Bacteroidia; o__Bacteroidales; f__Prevotellaceae; g__Prevotella; s__Prevotella_stercorea
4faffb19293b7ae8ad436e3ccb5b0696	0.0	0.0	0.0	0.0	0.0	1.0	0.0	0.0	0.0	0.0	0.0	0.0	217.0	52.0	0.0	0.0	0.0	186.0	0.0	0.0	d__Bacteria; p__Firmicutes; c__Clostridia
4fe2429bb784ba3db5cd1a4a15cd24e9	189.0	49.0	100.0	63.0	85.0	50.0	14.0	32.0	17.0	5.0	33.0	16.0	50.0	21.0	38.0	21.0	1.0	64.0	175.0	26.0	d__Bacteria; p__Firmicutes; c__Negativicutes; o__Acidaminococcales; f__Acidaminococcaceae; g__Phascolarctobacterium; s__Ruminococcus_sp.
4fed424dc699058e18c1cb6644cb377f	2.0	0.0	0.0	0.0	0.0	0.0	28.0	0.0	10.0	7.0	0.0	11.0	0.0	5.0	1.0	0.0	0.0	0.0	3.0	0.0	d__Bacteria; p__Firmicutes; c__Negativicutes; o__Veillonellales-Selenomonadales; f__Veillonellaceae; g__Dialister
50318f1865512e764f45a81d7ec9bd15	0.0	276.0	383.0	258.0	117.0	58.0	23.0	19.0	63.0	16.0	58.0	162.0	88.0	123.0	151.0	94.0	84.0	56.0	13.0	57.0	d__Bacteria; p__Firmicutes; c__Clostridia; o__Christensenellales; f__Christensenellaceae; g__Christensenellaceae_R-7_group; s__uncultured_bacterium
503bdd85703c1ec7ff4db6e14c8fdb0f	55.0	11.0	3.0	1.0	14.0	3.0	6.0	9.0	2.0	28.0	1.0	37.0	4.0	5.0	3.0	0.0	5.0	4.0	3.0	8.0	d__Bacteria; p__Firmicutes; c__Clostridia; o__Lachnospirales; f__Lachnospiraceae; g__Lachnospiraceae_NK4A136_group; s__uncultured_bacterium
503d9a987e1879c0b7816918fc84a3d0	0.0	2.0	1.0	3.0	2.0	0.0	1.0	0.0	0.0	0.0	0.0	0.0	0.0	0.0	2.0	5.0	0.0	2.0	0.0	0.0	d__Bacteria; p__Firmicutes; c__Clostridia; o__Clostridia_UCG-014; f__Clostridia_UCG-014; g__Clostridia_UCG-014; s__uncultured_bacterium
50527fffd263803d7c491bca74c0036e	59.0	25.0	7.0	21.0	4.0	4.0	4.0	0.0	8.0	2.0	10.0	1.0	0.0	21.0	0.0	16.0	2.0	8.0	14.0	8.0	d__Bacteria; p__Firmicutes; c__Negativicutes; o__Veillonellales-Selenomonadales; f__Veillonellaceae; g__Veillonella
5054b2f55904fb0569e33fed2c9d4aed	73.0	58.0	55.0	247.0	173.0	57.0	36.0	97.0	14.0	25.0	57.0	71.0	144.0	77.0	333.0	30.0	121.0	154.0	48.0	19.0	d__Bacteria; p__Bacteroidota; c__Bacteroidia; o__Bacteroidales; f__Bacteroidaceae; g__Bacteroides; s__Bacteroides_stercoris
5085c11d7ec8dace456d4ce6917e001e	1.0	7.0	5.0	2.0	0.0	7.0	4.0	2.0	5.0	5.0	1.0	8.0	4.0	3.0	1.0	0.0	4.0	2.0	2.0	3.0	d__Bacteria; p__Firmicutes; c__Clostridia; o__Oscillospirales; f__Ruminococcaceae; g__Faecalibacterium
50adeb1068df01b3508fb77fc960f651	0.0	0.0	1.0	1.0	0.0	0.0	2.0	12.0	0.0	8.0	0.0	0.0	0.0	0.0	2.0	0.0	0.0	2.0	0.0	0.0	d__Bacteria; p__Firmicutes; c__Clostridia; o__Lachnospirales; f__Lachnospiraceae
50c1a280905e21fbaeeb66c807e79f0d	0.0	250.0	20.0	849.0	3.0	39.0	25.0	15.0	4.0	57.0	1.0	183.0	33.0	104.0	3.0	3.0	30.0	40.0	0.0	15.0	d__Bacteria; p__Firmicutes; c__Clostridia; o__Lachnospirales; f__Lachnospiraceae
50fece08071947ad8df326ce4b1ab717	0.0	0.0	0.0	0.0	0.0	0.0	0.0	0.0	0.0	0.0	37.0	26.0	7.0	53.0	58.0	18.0	3.0	14.0	0.0	4.0	d__Bacteria; p__Firmicutes; c__Clostridia; o__Lachnospirales; f__Lachnospiraceae; g__Lachnospiraceae_NK4A136_group; s__uncultured_bacterium
5118f55c8cdddf738a07814861012908	0.0	0.0	0.0	0.0	0.0	0.0	0.0	0.0	0.0	0.0	132.0	19.0	30.0	9.0	56.0	377.0	13.0	40.0	10.0	7.0	d__Bacteria; p__Bacteroidota; c__Bacteroidia; o__Bacteroidales; f__Muribaculaceae; g__Muribaculaceae; s__uncultured_bacterium
513b635914a5519b6499b340764fa91a	0.0	0.0	0.0	0.0	0.0	0.0	0.0	0.0	0.0	0.0	0.0	0.0	0.0	0.0	31.0	0.0	1.0	0.0	0.0	0.0	d__Bacteria; p__Firmicutes; c__Clostridia
51a68b41d01d395c3adc8c1d373c5316	0.0	2.0	0.0	3.0	0.0	0.0	0.0	0.0	0.0	0.0	0.0	0.0	0.0	0.0	0.0	0.0	1.0	0.0	4.0	3.0	d__Bacteria; p__Firmicutes; c__Clostridia; o__Oscillospirales; f__Oscillospiraceae; g__UCG-003
51e3967613933af9e06c80db7a491542	0.0	11.0	6.0	10.0	0.0	2.0	30.0	32.0	13.0	19.0	8.0	7.0	4.0	3.0	49.0	6.0	0.0	1.0	0.0	5.0	d__Bacteria; p__Firmicutes; c__Clostridia; o__Oscillospirales; f__Oscillospiraceae
51ec3a00e9bd877252c098dbecc50789	0.0	2.0	2.0	2.0	1.0	0.0	8.0	10.0	1.0	7.0	1.0	0.0	1.0	2.0	0.0	0.0	0.0	0.0	0.0	0.0	d__Bacteria; p__Firmicutes; c__Clostridia; o__Lachnospirales; f__Lachnospiraceae
52422971771cfc22d6443238624b9534	2.0	6.0	58.0	42.0	41.0	18.0	9.0	12.0	30.0	12.0	28.0	10.0	4.0	12.0	22.0	14.0	7.0	2.0	46.0	4.0	d__Bacteria; p__Bacteroidota; c__Bacteroidia; o__Bacteroidales; f__Bacteroidaceae; g__Bacteroides; s__unidentified
524d3eea38773fdf30c61cec1ae3316e	128.0	93.0	7.0	106.0	15.0	10.0	17.0	4.0	0.0	21.0	44.0	14.0	8.0	84.0	45.0	4.0	62.0	44.0	17.0	5.0	d__Bacteria; p__Bacteroidota; c__Bacteroidia; o__Bacteroidales; f__Bacteroidaceae; g__Bacteroides; s__Bacteroides_fragilis
52548d4fc4d9acc4695b5d699129b9ba	0.0	1.0	1.0	0.0	2.0	0.0	0.0	0.0	0.0	0.0	2.0	14.0	1.0	1.0	3.0	1.0	12.0	0.0	0.0	8.0	d__Bacteria; p__Firmicutes; c__Clostridia; o__Clostridia_UCG-014; f__Clostridia_UCG-014; g__Clostridia_UCG-014
52761b836c30ca9faf2887f766bd822d	0.0	3.0	0.0	14.0	0.0	1.0	1.0	1.0	0.0	1.0	0.0	0.0	1.0	0.0	2.0	2.0	0.0	0.0	0.0	1.0	d__Bacteria; p__Firmicutes; c__Clostridia; o__Oscillospirales; f__Ruminococcaceae
5278446b929378f773fe590d8f5c6b24	0.0	17.0	27.0	2.0	10.0	2.0	8.0	1.0	33.0	2.0	11.0	1.0	0.0	2.0	10.0	10.0	7.0	0.0	0.0	13.0	d__Bacteria; p__Firmicutes; c__Bacilli; o__Erysipelotrichales; f__Erysipelotrichaceae; g__uncultured; s__unidentified
528f2028608336aafb0d77312c64bcf9	0.0	1.0	1.0	0.0	0.0	0.0	1.0	0.0	2.0	2.0	0.0	0.0	3.0	3.0	0.0	0.0	0.0	0.0	0.0	0.0	d__Bacteria; p__Firmicutes; c__Clostridia; o__Lachnospirales; f__Lachnospiraceae
5297ad041c980fcfabe53500e4bd7c4a	2.0	1.0	1.0	2.0	0.0	4.0	64.0	271.0	78.0	38.0	0.0	0.0	0.0	0.0	0.0	2.0	0.0	0.0	0.0	0.0	d__Bacteria; p__Firmicutes; c__Clostridia; o__Lachnospirales; f__Lachnospiraceae
53009aab503effb1986c85977d5024bc	0.0	0.0	0.0	0.0	0.0	2.0	1.0	59.0	8.0	24.0	0.0	0.0	2.0	0.0	2.0	0.0	2.0	0.0	0.0	0.0	d__Bacteria; p__Firmicutes; c__Clostridia; o__Lachnospirales; f__Lachnospiraceae; g__Lachnospiraceae_NK4A136_group
532b1fc38eeafa3c66d93ebe655852b9	0.0	6.0	7.0	3.0	6.0	0.0	0.0	0.0	0.0	0.0	0.0	0.0	0.0	0.0	2.0	0.0	1.0	1.0	0.0	0.0	d__Bacteria; p__Firmicutes; c__Clostridia; o__Lachnospirales; f__Lachnospiraceae
534c81e74da6fe00b3b8ea825df6ee89	0.0	0.0	0.0	0.0	0.0	0.0	8.0	2.0	13.0	1.0	0.0	0.0	0.0	3.0	0.0	0.0	0.0	0.0	0.0	0.0	d__Bacteria; p__Firmicutes; c__Negativicutes; o__Veillonellales-Selenomonadales; f__Veillonellaceae; g__Dialister
5374e99938282c17f1ff04b136a3a349	837.0	101.0	559.0	726.0	618.0	1033.0	301.0	595.0	207.0	587.0	2535.0	315.0	82.0	449.0	114.0	199.0	230.0	4725.0	704.0	4803.0	d__Bacteria; p__Firmicutes; c__Bacilli; o__Lactobacillales; f__Lactobacillaceae; g__Lactobacillus; s__Lactobacillus_murinus
538ec515cba8422cf22f2806891f1f72	0.0	2.0	0.0	6.0	0.0	1.0	2.0	3.0	0.0	0.0	0.0	0.0	0.0	2.0	0.0	0.0	0.0	0.0	0.0	0.0	d__Bacteria; p__Firmicutes; c__Clostridia; o__Oscillospirales; f__Oscillospiraceae
539bd549b68beded23fb9dd11a6a6c3d	1.0	0.0	0.0	0.0	0.0	0.0	0.0	0.0	0.0	0.0	19.0	3.0	0.0	1.0	0.0	0.0	0.0	1.0	5.0	0.0	d__Bacteria; p__Firmicutes; c__Clostridia; o__Oscillospirales; f__Ruminococcaceae; g__Anaerotruncus; s__uncultured_bacterium
540400bbe5efc595dab11853982825bb	5.0	1.0	3.0	2.0	2.0	2.0	1.0	1.0	0.0	0.0	12.0	6.0	1.0	1.0	1.0	6.0	0.0	2.0	9.0	1.0	d__Bacteria; p__Firmicutes; c__Clostridia; o__Lachnospirales; f__Lachnospiraceae
5429ca43e58daa04983c35506d929a1a	0.0	2.0	0.0	0.0	0.0	0.0	25.0	0.0	0.0	1.0	1.0	0.0	0.0	0.0	0.0	1.0	0.0	0.0	0.0	0.0	d__Bacteria; p__Firmicutes; c__Clostridia; o__Lachnospirales; f__Lachnospiraceae; g__Lachnospiraceae_NK4A136_group; s__uncultured_bacterium
5465364bae010a38f9f0afffde49591c	67.0	13.0	2.0	6.0	56.0	1.0	0.0	0.0	0.0	0.0	0.0	0.0	0.0	0.0	0.0	0.0	0.0	0.0	0.0	0.0	d__Bacteria; p__Firmicutes; c__Clostridia; o__Lachnospirales; f__Lachnospiraceae
55500bd8e9736a974291bf32ad4b7304	32.0	40.0	76.0	16.0	40.0	4.0	2.0	2.0	10.0	4.0	12.0	36.0	3.0	21.0	4.0	23.0	10.0	2.0	0.0	2.0	d__Bacteria; p__Firmicutes; c__Clostridia
55732eeefdf4f0504b1f8096e1827289	19.0	0.0	15.0	0.0	9.0	2.0	0.0	1.0	0.0	0.0	0.0	0.0	0.0	0.0	4.0	0.0	1.0	0.0	23.0	0.0	d__Bacteria; p__Bacteroidota; c__Bacteroidia; o__Bacteroidales; f__Prevotellaceae; g__Paraprevotella; s__Paraprevotella_clara
557ad21c1ca31b87153b21f51bf1af50	0.0	3.0	1.0	2.0	0.0	9.0	2.0	1.0	1.0	1.0	9.0	15.0	62.0	50.0	49.0	12.0	20.0	17.0	4.0	16.0	d__Bacteria; p__Bacteroidota; c__Bacteroidia; o__Bacteroidales; f__Rikenellaceae; g__Alistipes; s__uncultured_bacterium
5581c49a439bd28d9d13da0d38fdd7f9	0.0	2.0	2.0	0.0	0.0	2.0	0.0	0.0	1.0	0.0	1.0	0.0	20.0	0.0	0.0	1.0	1.0	0.0	0.0	0.0	d__Bacteria; p__Firmicutes; c__Bacilli; o__RF39; f__RF39; g__RF39; s__uncultured_bacterium
560a52021d92371ffcf8bec0f7f40e42	0.0	3.0	1.0	7.0	0.0	5.0	0.0	0.0	0.0	0.0	2.0	27.0	10.0	2.0	14.0	4.0	0.0	1.0	0.0	0.0	d__Bacteria; p__Firmicutes; c__Clostridia; o__Clostridia_UCG-014; f__Clostridia_UCG-014; g__Clostridia_UCG-014; s__uncultured_bacterium
561c68e0a4b3f4a4e23654ce623cf806	0.0	15.0	63.0	70.0	30.0	66.0	21.0	1.0	13.0	30.0	100.0	79.0	64.0	247.0	439.0	164.0	29.0	223.0	2.0	44.0	d__Bacteria; p__Patescibacteria; c__Saccharimonadia; o__Saccharimonadales; f__Saccharimonadaceae; g__Candidatus_Saccharimonas; s__uncultured_bacterium
5636ad7da050c763743ec039d84bd0db	116.0	86.0	53.0	26.0	18.0	15.0	1.0	12.0	6.0	29.0	12.0	22.0	26.0	8.0	50.0	7.0	29.0	11.0	4.0	49.0	d__Bacteria; p__Firmicutes; c__Clostridia; o__Lachnospirales; f__Lachnospiraceae; g__Roseburia; s__Roseburia_intestinalis
5673a7610cbeaaf91f23430ae545eef5	0.0	4.0	0.0	2.0	1.0	0.0	4.0	2.0	12.0	2.0	6.0	1.0	0.0	1.0	5.0	3.0	1.0	4.0	2.0	1.0	d__Bacteria; p__Bacteroidota; c__Bacteroidia; o__Bacteroidales; f__Tannerellaceae; g__Parabacteroides
5681de3ce97b7152d66b641ca1629272	0.0	0.0	0.0	0.0	0.0	5.0	0.0	0.0	0.0	0.0	0.0	8.0	0.0	0.0	0.0	0.0	0.0	0.0	0.0	0.0	d__Bacteria; p__Firmicutes; c__Clostridia; o__Lachnospirales; f__Lachnospiraceae; g__Cellulosilyticum; s__Cellulosilyticum_lentocellum
56f0fe6c61f58e3110edd1ed72ecc273	8.0	9.0	0.0	0.0	0.0	0.0	0.0	0.0	0.0	0.0	0.0	0.0	0.0	0.0	0.0	0.0	0.0	0.0	5.0	2.0	d__Bacteria; p__Firmicutes; c__Negativicutes; o__Veillonellales-Selenomonadales; f__Veillonellaceae; g__Megasphaera; s__Megasphaera_elsdenii
578e911bd552ff95e413be6aff218659	0.0	0.0	17.0	0.0	0.0	0.0	0.0	0.0	0.0	0.0	0.0	0.0	0.0	0.0	0.0	0.0	0.0	1.0	0.0	0.0	d__Bacteria; p__Firmicutes; c__Clostridia; o__Lachnospirales; f__Lachnospiraceae; g__Lachnospira; s__uncultured_bacterium
57c5fb4df9218decb75a38ec03b81834	0.0	0.0	0.0	0.0	0.0	0.0	0.0	0.0	0.0	0.0	7.0	9.0	53.0	16.0	34.0	20.0	9.0	17.0	0.0	10.0	d__Bacteria; p__Firmicutes; c__Clostridia; o__Lachnospirales; f__Lachnospiraceae; g__[Eubacterium]_xylanophilum_group; s__uncultured_bacterium
58242cf7cf63ed587063b95fa6e5fdbd	0.0	7.0	7.0	2.0	2.0	0.0	6.0	2.0	0.0	0.0	2.0	0.0	0.0	2.0	0.0	0.0	0.0	2.0	0.0	0.0	d__Bacteria; p__Firmicutes; c__Clostridia; o__Lachnospirales; f__Lachnospiraceae; g__Lachnospiraceae_NK4A136_group; s__uncultured_bacterium
582af82606414d93b775b1e62f5b87ea	0.0	10.0	11.0	3.0	2.0	1.0	0.0	0.0	7.0	0.0	8.0	0.0	0.0	3.0	4.0	0.0	0.0	2.0	0.0	5.0	d__Bacteria; p__Cyanobacteria; c__Vampirivibrionia; o__Gastranaerophilales; f__Gastranaerophilales; g__Gastranaerophilales; s__uncultured_bacterium
5852435221dc2b88fb7a0d40faadcb40	0.0	0.0	0.0	0.0	0.0	1.0	0.0	0.0	0.0	0.0	0.0	0.0	0.0	0.0	0.0	47.0	0.0	0.0	0.0	0.0	d__Bacteria; p__Firmicutes; c__Bacilli; o__RF39; f__RF39; g__RF39; s__uncultured_bacterium
5888a02b28c903a6455d76eb6b9c37ed	5.0	1.0	2.0	2.0	2.0	1.0	0.0	2.0	0.0	0.0	4.0	0.0	1.0	2.0	2.0	1.0	2.0	0.0	2.0	2.0	d__Bacteria; p__Firmicutes; c__Clostridia; o__Lachnospirales; f__Lachnospiraceae; g__Lachnospiraceae_UCG-010; s__uncultured_bacterium
58dc2f5a346311876a8005596e536bd3	2.0	0.0	0.0	0.0	7.0	0.0	0.0	0.0	0.0	0.0	0.0	0.0	0.0	0.0	0.0	0.0	0.0	1.0	0.0	0.0	d__Bacteria; p__Firmicutes; c__Clostridia; o__Oscillospirales; f__Ruminococcaceae; g__CAG-352; s__uncultured_bacterium
58f14cef4b02ee849a6f8bef20911157	0.0	0.0	0.0	0.0	0.0	0.0	0.0	0.0	0.0	0.0	10.0	0.0	0.0	5.0	13.0	1.0	0.0	5.0	5.0	3.0	d__Bacteria; p__Firmicutes; c__Clostridia; o__Lachnospirales; f__Lachnospiraceae
590563ad42b8ceef9bc48681ac0c0bdf	0.0	0.0	0.0	0.0	0.0	0.0	17.0	0.0	0.0	0.0	0.0	0.0	0.0	0.0	0.0	0.0	0.0	0.0	0.0	0.0	d__Bacteria; p__Firmicutes; c__Clostridia; o__Lachnospirales; f__Lachnospiraceae; g__Lachnospiraceae_NK4A136_group; s__uncultured_bacterium
5906af869da3f421552594000ab1edc7	0.0	0.0	0.0	0.0	0.0	0.0	0.0	0.0	0.0	0.0	0.0	12.0	7.0	3.0	1.0	8.0	0.0	2.0	0.0	0.0	d__Bacteria; p__Firmicutes; c__Bacilli; o__RF39; f__RF39; g__RF39; s__uncultured_bacterium
59b404dddf9b08cab4a88e13c5202c0b	0.0	0.0	0.0	0.0	0.0	0.0	0.0	0.0	0.0	0.0	62.0	0.0	0.0	0.0	0.0	0.0	0.0	0.0	3.0	1.0	d__Bacteria; p__Firmicutes; c__Clostridia; o__Lachnospirales; f__Lachnospiraceae; g__Lachnospiraceae_NK4A136_group
59dda5fff445ffc179543814a55a4983	0.0	1.0	0.0	0.0	0.0	0.0	2.0	4.0	0.0	0.0	3.0	0.0	5.0	0.0	1.0	1.0	0.0	2.0	0.0	0.0	d__Bacteria; p__Firmicutes; c__Clostridia; o__Lachnospirales; f__Lachnospiraceae
5a2809ef9b0d7b59d4153a58bfcb22fd	6.0	3.0	2.0	2.0	2.0	2.0	0.0	1.0	0.0	0.0	0.0	0.0	1.0	0.0	0.0	2.0	0.0	0.0	4.0	4.0	d__Bacteria; p__Firmicutes; c__Clostridia; o__Lachnospirales; f__Lachnospiraceae; g__Tyzzerella; s__unidentified
5a3b7e1193c8e23c52ec7112597f17aa	0.0	18.0	8.0	4.0	8.0	0.0	0.0	0.0	0.0	0.0	0.0	13.0	24.0	7.0	12.0	17.0	6.0	7.0	0.0	0.0	d__Bacteria; p__Firmicutes; c__Bacilli; o__RF39; f__RF39; g__RF39; s__uncultured_bacterium
5a42ab10c4078775dd11b91df96d9710	0.0	0.0	5.0	0.0	0.0	0.0	0.0	0.0	0.0	0.0	0.0	0.0	0.0	0.0	0.0	0.0	0.0	0.0	0.0	7.0	d__Bacteria; p__Bacteroidota; c__Bacteroidia; o__Bacteroidales; f__Muribaculaceae; g__CAG-873; s__uncultured_bacterium
5a5cacdcad8279d2660fb84567dbed59	0.0	0.0	0.0	0.0	0.0	0.0	0.0	9.0	2.0	7.0	0.0	0.0	0.0	0.0	0.0	0.0	0.0	0.0	0.0	0.0	d__Bacteria; p__Firmicutes; c__Clostridia; o__Oscillospirales; f__Oscillospiraceae
5a712d52716391dd76f3b266bcfb6331	0.0	0.0	0.0	0.0	0.0	0.0	2.0	15.0	2.0	11.0	1.0	0.0	0.0	0.0	0.0	0.0	0.0	0.0	0.0	0.0	d__Bacteria; p__Firmicutes; c__Clostridia; o__Lachnospirales; f__Lachnospiraceae
5a8c985f63ef837ceb4760297e66e8f9	0.0	0.0	9.0	0.0	0.0	0.0	0.0	0.0	0.0	0.0	0.0	0.0	0.0	0.0	0.0	0.0	0.0	0.0	0.0	0.0	d__Bacteria; p__Firmicutes; c__Clostridia; o__Lachnospirales; f__Lachnospiraceae; g__Lachnospira
5a964bceb37cf158f6ef2d1533152cda	0.0	3.0	0.0	0.0	1.0	0.0	5.0	1.0	2.0	1.0	0.0	0.0	1.0	0.0	0.0	0.0	0.0	0.0	0.0	0.0	d__Bacteria; p__Firmicutes; c__Clostridia; o__Lachnospirales; f__Lachnospiraceae; g__Coprococcus
5afac7b8f7bdd395c28bd2ee76223a3f	0.0	0.0	0.0	0.0	0.0	0.0	0.0	0.0	0.0	0.0	0.0	3.0	0.0	2.0	0.0	5.0	0.0	1.0	0.0	0.0	d__Bacteria; p__Firmicutes; c__Clostridia; o__Clostridia_UCG-014; f__Clostridia_UCG-014; g__Clostridia_UCG-014; s__uncultured_bacterium
5b26df96756216fefe102fda0c9ff263	2.0	13.0	0.0	1.0	12.0	1.0	0.0	0.0	2.0	0.0	0.0	2.0	0.0	0.0	7.0	1.0	0.0	3.0	1.0	3.0	d__Bacteria; p__Bacteroidota; c__Bacteroidia; o__Bacteroidales; f__Bacteroidaceae; g__Bacteroides
5b27113eb20214573de52b507d0d8934	0.0	3.0	11.0	0.0	2.0	0.0	2.0	0.0	40.0	3.0	0.0	3.0	1.0	3.0	2.0	3.0	17.0	0.0	0.0	3.0	d__Bacteria; p__Firmicutes; c__Clostridia; o__Clostridia_UCG-014; f__Clostridia_UCG-014; g__Clostridia_UCG-014; s__uncultured_bacterium
5b3f72c3df0355b907283433d031f348	0.0	4.0	1.0	0.0	0.0	0.0	0.0	7.0	0.0	2.0	0.0	0.0	5.0	0.0	4.0	0.0	0.0	0.0	0.0	0.0	d__Bacteria; p__Bacteroidota; c__Bacteroidia; o__Bacteroidales; f__Rikenellaceae; g__Alistipes; s__uncultured_bacterium
5b6148404168b05caf29e513a11888c9	0.0	1.0	0.0	1.0	0.0	0.0	65.0	0.0	5.0	54.0	0.0	0.0	0.0	0.0	0.0	2.0	0.0	0.0	0.0	0.0	d__Bacteria; p__Firmicutes; c__Clostridia; o__Lachnospirales; f__Lachnospiraceae
5bb8818af84e0db444ca1c4d2e1c9035	25.0	62.0	0.0	0.0	0.0	0.0	23.0	40.0	1.0	1.0	0.0	0.0	0.0	16.0	0.0	0.0	0.0	0.0	1.0	3.0	d__Bacteria; p__Bacteroidota; c__Bacteroidia; o__Bacteroidales; f__Prevotellaceae; g__Prevotella; s__Prevotella_stercorea
5c0ca6bda529f4e03f4d46f9564d8ab3	0.0	0.0	0.0	0.0	0.0	0.0	0.0	0.0	0.0	0.0	2.0	0.0	0.0	0.0	0.0	0.0	16.0	3.0	0.0	0.0	d__Bacteria; p__Bacteroidota; c__Bacteroidia; o__Bacteroidales; f__Muribaculaceae; g__Muribaculaceae; s__uncultured_bacterium
5c247f4c4548785d8f171a5a772b9378	0.0	166.0	72.0	290.0	29.0	8.0	355.0	85.0	3.0	101.0	1.0	48.0	37.0	102.0	19.0	84.0	56.0	11.0	7.0	17.0	d__Bacteria; p__Firmicutes; c__Clostridia; o__Lachnospirales; f__Lachnospiraceae; g__Lachnospiraceae_NK4A136_group; s__uncultured_bacterium
5c3ef0c5bc41a780b362e7bcdd5c7beb	0.0	0.0	0.0	0.0	0.0	0.0	0.0	0.0	0.0	0.0	139.0	6.0	22.0	0.0	0.0	8.0	5.0	158.0	2.0	21.0	d__Bacteria; p__Bacteroidota; c__Bacteroidia; o__Bacteroidales; f__Rikenellaceae; g__Alistipes; s__uncultured_bacterium
5c60fce48dd67aeaf0565b9e78858306	2.0	10.0	6.0	3.0	10.0	2.0	3.0	10.0	2.0	1.0	1.0	2.0	0.0	1.0	3.0	0.0	0.0	2.0	2.0	3.0	d__Bacteria; p__Firmicutes; c__Clostridia; o__Oscillospirales; f__Oscillospiraceae; g__UCG-003; s__uncultured_organism
5c61ea6fd46119bf744875f55cfd4518	0.0	0.0	0.0	0.0	0.0	0.0	0.0	0.0	0.0	0.0	19.0	0.0	16.0	3.0	38.0	24.0	4.0	2.0	69.0	36.0	d__Bacteria; p__Bacteroidota; c__Bacteroidia; o__Bacteroidales; f__Muribaculaceae; g__Muribaculaceae; s__uncultured_bacterium
5c7bd703e5ce2639b76b1a5616c4c197	0.0	320.0	201.0	116.0	69.0	152.0	30.0	74.0	111.0	14.0	6.0	310.0	272.0	136.0	203.0	48.0	33.0	73.0	118.0	73.0	d__Bacteria; p__Firmicutes; c__Bacilli; o__Erysipelotrichales; f__Erysipelatoclostridiaceae; g__Erysipelatoclostridium; s__unidentified
5d17856d79ec87a9680ac1acda0c1dc7	0.0	2.0	2.0	1.0	2.0	0.0	11.0	7.0	1.0	3.0	2.0	2.0	2.0	3.0	8.0	2.0	0.0	1.0	0.0	0.0	d__Bacteria; p__Firmicutes; c__Clostridia; o__Oscillospirales; f__Oscillospiraceae
5d24d71568cb402dc653679ffc87e3ac	0.0	0.0	0.0	0.0	0.0	0.0	0.0	0.0	0.0	0.0	611.0	94.0	44.0	63.0	47.0	23.0	83.0	252.0	18.0	68.0	d__Bacteria; p__Bacteroidota; c__Bacteroidia; o__Bacteroidales; f__Muribaculaceae; g__Muribaculaceae; s__uncultured_bacterium
5d2f22e562653cd1e45169deff8155ef	0.0	0.0	0.0	0.0	0.0	0.0	5.0	0.0	1.0	10.0	1.0	0.0	0.0	5.0	0.0	0.0	0.0	0.0	0.0	0.0	d__Bacteria; p__Firmicutes; c__Clostridia; o__Oscillospirales; f__Oscillospiraceae; g__Oscillibacter; s__uncultured_bacterium
5d4073cb6b1d477ae7dc794f76bbe6f9	0.0	6.0	2.0	5.0	0.0	0.0	17.0	11.0	30.0	4.0	13.0	1.0	8.0	35.0	10.0	6.0	1.0	1.0	0.0	0.0	d__Bacteria; p__Firmicutes; c__Clostridia; o__Lachnospirales; f__Lachnospiraceae; g__GCA-900066575; s__uncultured_bacterium
5dafc271bc38d54fbbb81787e38a25d6	0.0	9.0	3.0	2.0	7.0	2.0	0.0	2.0	0.0	5.0	0.0	0.0	6.0	0.0	4.0	0.0	14.0	2.0	1.0	8.0	d__Bacteria; p__Firmicutes; c__Clostridia; o__Oscillospirales; f__[Eubacterium]_coprostanoligenes_group; g__[Eubacterium]_coprostanoligenes_group; s__gut_metagenome
5dd5f0f22d193674397939ea6115f1c0	0.0	141.0	152.0	181.0	53.0	469.0	1564.0	2593.0	1142.0	2280.0	852.0	198.0	63.0	123.0	459.0	1102.0	675.0	903.0	261.0	50.0	d__Bacteria; p__Bacteroidota; c__Bacteroidia; o__Bacteroidales; f__Muribaculaceae; g__Muribaculaceae; s__uncultured_bacterium
5e11f33da67953213def46fd94020cc1	35.0	2.0	0.0	2.0	46.0	1.0	0.0	0.0	2.0	0.0	0.0	1.0	0.0	0.0	3.0	0.0	0.0	0.0	3.0	3.0	d__Bacteria; p__Firmicutes; c__Bacilli; o__Erysipelotrichales; f__Erysipelotrichaceae; g__[Clostridium]_innocuum_group; s__uncultured_bacterium
5e161a93813c6542afd407def1f537fc	0.0	33.0	6.0	35.0	2.0	1.0	0.0	2.0	0.0	5.0	1.0	1.0	1.0	1.0	2.0	0.0	2.0	0.0	0.0	3.0	d__Bacteria; p__Firmicutes; c__Clostridia; o__Lachnospirales; f__Lachnospiraceae
5e331221c1fcfab1c7da85b773c8172f	0.0	0.0	2.0	2.0	0.0	3.0	76.0	99.0	7.0	105.0	16.0	0.0	3.0	6.0	0.0	0.0	2.0	2.0	0.0	0.0	d__Bacteria; p__Firmicutes; c__Clostridia; o__Lachnospirales; f__Lachnospiraceae; g__Lachnospiraceae_FCS020_group
5e513f6aa1e4f64c15163d4e3c7241f4	12.0	12.0	4.0	21.0	0.0	0.0	3.0	2.0	2.0	2.0	2.0	6.0	0.0	1.0	14.0	1.0	17.0	2.0	14.0	19.0	d__Bacteria; p__Proteobacteria; c__Gammaproteobacteria; o__Burkholderiales; f__Sutterellaceae; g__Sutterella; s__gut_metagenome
5ea48296bb5e907c37a0532c36e02c56	0.0	110.0	37.0	20.0	15.0	1.0	67.0	95.0	48.0	115.0	42.0	6.0	11.0	41.0	32.0	3.0	11.0	8.0	0.0	5.0	d__Bacteria; p__Firmicutes; c__Clostridia; o__Lachnospirales; f__Lachnospiraceae; g__GCA-900066575; s__uncultured_bacterium
5eba9f90a3cafe4cb506da0706a32be2	0.0	0.0	0.0	0.0	0.0	0.0	0.0	0.0	0.0	0.0	0.0	0.0	7.0	3.0	2.0	0.0	0.0	0.0	1.0	2.0	d__Bacteria; p__Firmicutes; c__Clostridia; o__Lachnospirales; f__Lachnospiraceae
5ebeaf0c4d6727e2eba05aefa8ab21ae	0.0	10.0	2.0	0.0	1.0	1.0	0.0	0.0	10.0	2.0	0.0	0.0	0.0	0.0	0.0	0.0	0.0	0.0	0.0	0.0	d__Bacteria; p__Firmicutes; c__Bacilli; o__RF39; f__RF39; g__RF39; s__uncultured_bacterium
5ef01b8c601e895916f49e940608f47f	2.0	0.0	4.0	1.0	0.0	0.0	0.0	0.0	0.0	1.0	1.0	0.0	0.0	1.0	0.0	0.0	2.0	0.0	0.0	0.0	d__Bacteria; p__Firmicutes; c__Clostridia; o__Lachnospirales; f__Lachnospiraceae; g__Hungatella; s__uncultured_bacterium
5f0a68c0e57557573fe0ae220a2b0fad	0.0	0.0	2.0	0.0	0.0	7.0	2.0	2.0	2.0	2.0	2.0	0.0	0.0	0.0	0.0	1.0	7.0	10.0	0.0	0.0	d__Bacteria; p__Bacteroidota; c__Bacteroidia; o__Bacteroidales; f__Muribaculaceae; g__Muribaculaceae; s__uncultured_bacterium
5f6e8d13f2a65fd70854133db60ae8a9	35.0	0.0	0.0	0.0	20.0	0.0	0.0	0.0	0.0	0.0	0.0	0.0	0.0	0.0	0.0	0.0	0.0	0.0	0.0	0.0	d__Bacteria; p__Firmicutes; c__Clostridia; o__Lachnospirales; f__Lachnospiraceae; g__[Eubacterium]_fissicatena_group
5f7b847dd5d81dbbdc0db3e1a6935bca	0.0	0.0	0.0	0.0	0.0	0.0	0.0	0.0	0.0	0.0	0.0	0.0	0.0	0.0	0.0	77.0	0.0	0.0	0.0	0.0	d__Bacteria; p__Firmicutes; c__Clostridia; o__Oscillospirales; f__Oscillospiraceae; g__uncultured
608f0e3ea0266db960be29bc860f3acb	0.0	44.0	39.0	78.0	2.0	0.0	68.0	16.0	4.0	95.0	20.0	6.0	6.0	9.0	12.0	5.0	2.0	13.0	0.0	3.0	d__Bacteria; p__Firmicutes; c__Clostridia; o__Lachnospirales; f__Lachnospiraceae; g__Lachnospiraceae_NK4A136_group; s__uncultured_bacterium
60d48390d19ff7a6892fd496400e14f8	0.0	0.0	0.0	0.0	0.0	0.0	0.0	0.0	0.0	0.0	131.0	0.0	0.0	0.0	0.0	0.0	36.0	13.0	0.0	4.0	d__Bacteria; p__Firmicutes; c__Clostridia; o__Lachnospirales; f__Lachnospiraceae; g__Lachnospiraceae_NK4A136_group; s__uncultured_bacterium
60ec6fef8775a59818d79928763c179e	0.0	0.0	0.0	9.0	6.0	0.0	0.0	0.0	0.0	0.0	0.0	0.0	0.0	0.0	0.0	0.0	0.0	0.0	0.0	0.0	d__Bacteria; p__Proteobacteria; c__Gammaproteobacteria; o__Burkholderiales; f__Sutterellaceae; g__Sutterella
60f4d201e2c0149ae84cd48d90cd744c	4.0	1.0	4.0	0.0	3.0	0.0	2.0	0.0	4.0	0.0	0.0	2.0	2.0	0.0	3.0	0.0	3.0	3.0	0.0	2.0	d__Bacteria; p__Firmicutes; c__Clostridia; o__Oscillospirales; f__Oscillospiraceae; g__UCG-002
61e41c849d291e7628e2864a68f4085f	0.0	0.0	0.0	2.0	0.0	0.0	5.0	118.0	2.0	2.0	0.0	0.0	1.0	0.0	0.0	1.0	0.0	0.0	0.0	0.0	d__Bacteria; p__Firmicutes; c__Clostridia; o__Lachnospirales; f__Lachnospiraceae
620a3742509b490edaad64885d17f31e	0.0	2.0	1.0	0.0	2.0	2.0	2.0	4.0	9.0	2.0	2.0	1.0	6.0	0.0	7.0	5.0	0.0	0.0	0.0	4.0	d__Bacteria; p__Firmicutes; c__Bacilli; o__RF39; f__RF39; g__RF39
620dfd10943ed5a6c0d51431c72a3c03	0.0	232.0	657.0	462.0	262.0	26.0	0.0	0.0	1.0	0.0	66.0	48.0	7.0	44.0	168.0	18.0	8.0	20.0	2.0	3.0	d__Bacteria; p__Firmicutes; c__Clostridia; o__Lachnospirales; f__Lachnospiraceae; g__Lachnospiraceae_NK4A136_group
620ee6fe7d928651e08fb0f5b04735e5	0.0	0.0	2.0	0.0	0.0	19.0	4.0	2.0	2.0	1.0	1.0	3.0	0.0	0.0	0.0	0.0	6.0	12.0	0.0	0.0	d__Bacteria; p__Bacteroidota; c__Bacteroidia; o__Bacteroidales; f__Muribaculaceae; g__Muribaculaceae; s__uncultured_bacterium
621a26ff295e8d2914bc9e6dc0ed7cf2	0.0	0.0	1.0	2.0	0.0	1.0	3.0	0.0	2.0	0.0	0.0	0.0	0.0	1.0	0.0	0.0	0.0	2.0	0.0	0.0	d__Bacteria; p__Firmicutes; c__Clostridia; o__Clostridia_UCG-014; f__Clostridia_UCG-014; g__Clostridia_UCG-014; s__uncultured_bacterium
62a901bae10f7a8aa08924544dbc8134	0.0	0.0	0.0	0.0	0.0	0.0	0.0	0.0	0.0	0.0	51.0	8.0	46.0	3.0	6.0	15.0	15.0	12.0	0.0	3.0	d__Bacteria; p__Firmicutes; c__Clostridia; o__Lachnospirales; f__Lachnospiraceae
62e0022290079cdf652bcc87d2fd853d	0.0	5.0	2.0	2.0	0.0	0.0	8.0	0.0	1.0	1.0	2.0	0.0	0.0	0.0	0.0	0.0	0.0	0.0	0.0	0.0	d__Bacteria; p__Firmicutes; c__Clostridia; o__Lachnospirales; f__Lachnospiraceae; g__Lachnospiraceae_NK4A136_group; s__uncultured_bacterium
62f73d252e0459a352bc0e4e6957ad12	0.0	0.0	1.0	0.0	0.0	0.0	6.0	32.0	7.0	21.0	0.0	0.0	0.0	1.0	0.0	0.0	0.0	0.0	0.0	0.0	d__Bacteria; p__Firmicutes; c__Clostridia; o__Lachnospirales; f__Lachnospiraceae
62f9bf1b61f91a5b6869eb6c7ec2fe26	0.0	0.0	0.0	0.0	0.0	0.0	0.0	0.0	0.0	0.0	12.0	0.0	3.0	36.0	14.0	13.0	1.0	3.0	0.0	5.0	d__Bacteria; p__Firmicutes; c__Clostridia; o__Lachnospirales; f__Lachnospiraceae
633111f79fbcf1ddf16d4d429b25709b	0.0	24.0	0.0	26.0	1.0	10.0	89.0	374.0	98.0	366.0	37.0	1.0	1.0	19.0	9.0	7.0	1.0	2.0	2.0	0.0	d__Bacteria; p__Firmicutes; c__Clostridia; o__Lachnospirales; f__Lachnospiraceae; g__Blautia; s__Lachnospiraceae_bacterium
63c650df30dde6ea90758d269325d53d	0.0	260.0	263.0	0.0	83.0	8.0	0.0	0.0	30.0	0.0	14.0	0.0	0.0	60.0	5.0	426.0	1.0	0.0	0.0	8.0	d__Bacteria; p__Firmicutes; c__Clostridia; o__Oscillospirales; f__Ruminococcaceae
63e0d239b2d3b780aff6eccd397b7bf9	6.0	0.0	7.0	1.0	3.0	0.0	7.0	0.0	4.0	4.0	0.0	1.0	0.0	3.0	2.0	0.0	0.0	0.0	2.0	2.0	d__Bacteria; p__Firmicutes; c__Clostridia; o__Lachnospirales; f__Lachnospiraceae; g__Roseburia; s__gut_metagenome
64494a39f6d699410857f4ad6b59c21f	3.0	0.0	2.0	4.0	0.0	0.0	5.0	1.0	2.0	1.0	0.0	5.0	0.0	0.0	4.0	3.0	0.0	1.0	1.0	5.0	d__Bacteria; p__Firmicutes; c__Clostridia; o__Lachnospirales; f__Lachnospiraceae
644f61dcac1fceb8b8ddebe1b55b28bc	0.0	0.0	0.0	0.0	0.0	0.0	43.0	204.0	3.0	97.0	14.0	0.0	0.0	2.0	0.0	0.0	0.0	3.0	0.0	0.0	d__Bacteria; p__Firmicutes; c__Clostridia; o__Oscillospirales; f__Oscillospiraceae; g__uncultured; s__uncultured_bacterium
6454a93bc573e527205f2fecb824f0d2	0.0	0.0	0.0	0.0	0.0	0.0	1.0	0.0	0.0	0.0	0.0	1.0	0.0	0.0	0.0	0.0	45.0	0.0	0.0	5.0	d__Bacteria; p__Firmicutes; c__Clostridia; o__Clostridia_UCG-014; f__Clostridia_UCG-014; g__Clostridia_UCG-014; s__uncultured_bacterium
6462fe84adb5bb2ff47724933330db1d	0.0	1.0	1.0	0.0	1.0	0.0	0.0	2.0	4.0	1.0	4.0	0.0	1.0	0.0	0.0	0.0	0.0	2.0	0.0	0.0	d__Bacteria; p__Firmicutes; c__Negativicutes; o__Veillonellales-Selenomonadales; f__Veillonellaceae; g__Megasphaera; s__Megasphaera_micronuciformis
64680bc43888c46ead7683088bb9fe44	151.0	47.0	25.0	32.0	12.0	13.0	7.0	2.0	50.0	7.0	29.0	22.0	0.0	1.0	18.0	3.0	0.0	9.0	19.0	6.0	d__Bacteria; p__Firmicutes; c__Negativicutes; o__Veillonellales-Selenomonadales; f__Veillonellaceae; g__Veillonella
6479adb09fd1152b2014884706594a34	0.0	0.0	0.0	0.0	0.0	3.0	0.0	4.0	0.0	0.0	0.0	0.0	0.0	0.0	0.0	0.0	0.0	0.0	0.0	0.0	d__Bacteria; p__Firmicutes; c__Clostridia; o__Lachnospirales; f__Lachnospiraceae; g__Tyzzerella; s__uncultured_bacterium
649f574faade5f12ed4cbfd81f21eeac	1.0	1.0	34.0	0.0	0.0	1.0	0.0	0.0	0.0	0.0	0.0	0.0	0.0	0.0	0.0	0.0	0.0	0.0	1.0	0.0	d__Bacteria; p__Firmicutes; c__Clostridia; o__Lachnospirales; f__Lachnospiraceae
6548fc6c85ecdf65c3a25c1916badedf	0.0	0.0	0.0	0.0	0.0	0.0	35.0	62.0	1.0	7.0	0.0	0.0	0.0	0.0	0.0	0.0	0.0	0.0	0.0	0.0	d__Bacteria; p__Firmicutes; c__Clostridia; o__Lachnospirales; f__Lachnospiraceae; g__uncultured; s__uncultured_bacterium
657abb228c560eedec0b7225920201e1	1209.0	24.0	106.0	154.0	1333.0	96.0	52.0	39.0	6.0	18.0	114.0	188.0	172.0	141.0	12.0	5.0	50.0	12.0	497.0	230.0	d__Bacteria; p__Firmicutes; c__Clostridia; o__Oscillospirales; f__[Eubacterium]_coprostanoligenes_group; g__[Eubacterium]_coprostanoligenes_group; s__gut_metagenome
65840dbe37bdee1c19a7821176475012	1.0	0.0	0.0	1.0	0.0	1.0	2.0	0.0	0.0	0.0	0.0	417.0	439.0	330.0	207.0	91.0	2.0	20.0	2.0	12.0	d__Bacteria; p__Firmicutes; c__Clostridia; o__Lachnospirales; f__Lachnospiraceae; g__[Eubacterium]_ventriosum_group; s__uncultured_Clostridiales
65885e4ea918b57ac035d84f0edd91af	0.0	0.0	0.0	1.0	0.0	0.0	1.0	4.0	2.0	35.0	0.0	0.0	7.0	6.0	23.0	0.0	12.0	0.0	0.0	5.0	d__Bacteria; p__Bacteroidota; c__Bacteroidia; o__Bacteroidales; f__Prevotellaceae; g__Prevotella
65f1c52c54a17a1d308937f480841c91	2.0	0.0	2.0	0.0	1.0	0.0	2.0	0.0	0.0	1.0	2.0	3.0	1.0	3.0	4.0	0.0	0.0	1.0	0.0	1.0	d__Bacteria; p__Firmicutes; c__Clostridia; o__Oscillospirales; f__[Eubacterium]_coprostanoligenes_group; g__[Eubacterium]_coprostanoligenes_group
65f2eaadaf691944c87482f7c8891515	0.0	0.0	1.0	6.0	0.0	155.0	145.0	33.0	99.0	115.0	74.0	14.0	26.0	5.0	61.0	0.0	33.0	50.0	16.0	9.0	d__Bacteria; p__Bacteroidota; c__Bacteroidia; o__Bacteroidales; f__Muribaculaceae; g__Muribaculaceae; s__uncultured_bacterium
661565976bd46c37453cf39a4df2b5ed	0.0	0.0	1.0	1.0	0.0	2.0	2.0	122.0	16.0	30.0	0.0	0.0	5.0	0.0	4.0	1.0	3.0	0.0	0.0	0.0	d__Bacteria; p__Firmicutes; c__Clostridia; o__Lachnospirales; f__Lachnospiraceae; g__Lachnospiraceae_NK4A136_group
6617f9564067fb090028d776904d6c89	0.0	0.0	0.0	0.0	0.0	0.0	4.0	8.0	2.0	16.0	3.0	2.0	2.0	14.0	2.0	2.0	0.0	0.0	0.0	0.0	d__Bacteria; p__Firmicutes; c__Clostridia; o__Oscillospirales; f__Ruminococcaceae
66201f64dff3c5dc5eb1c03aa7cbb6c1	0.0	1.0	1.0	2.0	0.0	0.0	2.0	1.0	0.0	0.0	2.0	0.0	2.0	1.0	0.0	1.0	0.0	1.0	0.0	0.0	d__Bacteria; p__Firmicutes; c__Clostridia; o__Lachnospirales; f__Lachnospiraceae
665839b75a652646f906124b627b03da	0.0	1.0	0.0	0.0	0.0	3.0	0.0	2.0	4.0	4.0	0.0	0.0	0.0	0.0	0.0	2.0	0.0	2.0	1.0	0.0	d__Bacteria; p__Bacteroidota; c__Bacteroidia; o__Bacteroidales; f__Muribaculaceae; g__Muribaculaceae; s__uncultured_bacterium
66666f570369c051893820687c794f49	0.0	4.0	2.0	7.0	2.0	2.0	0.0	0.0	0.0	0.0	11.0	5.0	4.0	0.0	0.0	34.0	0.0	0.0	0.0	0.0	d__Bacteria; p__Firmicutes; c__Clostridia; o__Oscillospirales; f__Ruminococcaceae; g__Ruminococcus
6680bb05798b0c36dfb244e3efc630fd	0.0	3.0	0.0	1.0	1.0	0.0	0.0	0.0	0.0	0.0	0.0	3.0	5.0	0.0	0.0	9.0	0.0	0.0	0.0	3.0	d__Bacteria; p__Firmicutes; c__Bacilli; o__RF39; f__RF39; g__RF39; s__uncultured_bacterium
66e28886c580437da794389cd43c66c7	55.0	0.0	0.0	0.0	1.0	0.0	0.0	0.0	0.0	0.0	0.0	0.0	0.0	0.0	43.0	0.0	37.0	0.0	33.0	10.0	d__Bacteria; p__Bacteroidota; c__Bacteroidia; o__Bacteroidales; f__Prevotellaceae; g__Prevotella
670dfd0aa866a1a0c0f6f02b85ba0e6d	1.0	0.0	0.0	0.0	0.0	0.0	7.0	3.0	9.0	3.0	7.0	0.0	0.0	30.0	14.0	11.0	17.0	0.0	1.0	15.0	d__Bacteria; p__Bacteroidota; c__Bacteroidia; o__Bacteroidales; f__Prevotellaceae; g__Prevotella
677d54de817af7d8ebaa3a56592e4140	0.0	36.0	4.0	6.0	71.0	14.0	15.0	3.0	8.0	2.0	7.0	3.0	1.0	1.0	0.0	1.0	1.0	5.0	3.0	1.0	d__Bacteria; p__Actinobacteriota; c__Actinobacteria; o__Bifidobacteriales; f__Bifidobacteriaceae; g__Bifidobacterium; s__Bifidobacterium_catenulatum
679db372e4682c07e200d9770e9148c1	13.0	12.0	22.0	7.0	8.0	2.0	2.0	5.0	1.0	13.0	8.0	4.0	2.0	7.0	68.0	0.0	6.0	21.0	16.0	1.0	d__Bacteria; p__Firmicutes; c__Clostridia; o__Lachnospirales; f__Lachnospiraceae; g__[Ruminococcus]_torques_group; s__Ruminococcus_torques
67cafe02a52c3a793adcbe7d66b25989	0.0	0.0	0.0	0.0	0.0	0.0	0.0	0.0	0.0	0.0	7.0	0.0	0.0	0.0	0.0	0.0	0.0	7.0	0.0	0.0	d__Bacteria; p__Bacteroidota; c__Bacteroidia; o__Bacteroidales; f__Prevotellaceae; g__Prevotellaceae_NK3B31_group; s__uncultured_organism
67ccc079cf016fa7aa9fc3c49cc9cb5b	0.0	0.0	0.0	0.0	0.0	2.0	5.0	1.0	0.0	4.0	0.0	4.0	0.0	14.0	1.0	1.0	0.0	2.0	0.0	0.0	d__Bacteria; p__Firmicutes; c__Clostridia; o__Oscillospirales; f__Oscillospiraceae; g__Colidextribacter; s__uncultured_bacterium
67dda401bab7b594c1554e5b39ac2d1e	0.0	0.0	1.0	0.0	0.0	0.0	16.0	3.0	0.0	2.0	1.0	0.0	0.0	0.0	0.0	0.0	0.0	27.0	0.0	2.0	d__Bacteria; p__Cyanobacteria; c__Vampirivibrionia; o__Gastranaerophilales; f__Gastranaerophilales; g__Gastranaerophilales
67f106e9d9ff3acded1ed768c0278082	2.0	0.0	0.0	0.0	0.0	0.0	12.0	0.0	7.0	0.0	0.0	0.0	0.0	0.0	0.0	0.0	0.0	0.0	0.0	0.0	d__Bacteria; p__Firmicutes; c__Negativicutes; o__Veillonellales-Selenomonadales; f__Veillonellaceae; g__Dialister
6847a8f3081f7d2821bc1f8084a1657b	1.0	40.0	37.0	75.0	7.0	0.0	40.0	48.0	40.0	54.0	194.0	5.0	15.0	29.0	30.0	1.0	149.0	153.0	53.0	36.0	d__Bacteria; p__Bacteroidota; c__Bacteroidia; o__Bacteroidales; f__Muribaculaceae; g__Muribaculaceae
6850ed1a90172cadb2f16bf14c5ed0e8	0.0	0.0	2.0	2.0	0.0	0.0	7.0	0.0	0.0	1.0	3.0	0.0	1.0	0.0	0.0	0.0	0.0	0.0	0.0	0.0	d__Bacteria; p__Firmicutes; c__Clostridia; o__Lachnospirales; f__Lachnospiraceae
68d9bc1d0e87bca61a500723d7961bd8	0.0	0.0	5.0	0.0	1.0	0.0	14.0	35.0	12.0	31.0	11.0	0.0	0.0	0.0	0.0	0.0	0.0	2.0	0.0	0.0	d__Bacteria; p__Firmicutes; c__Clostridia; o__Oscillospirales; f__Butyricicoccaceae; g__UCG-009
68ddaa6dc74f296435cde64429334228	0.0	0.0	0.0	0.0	0.0	1.0	7.0	8.0	3.0	4.0	0.0	0.0	0.0	0.0	0.0	0.0	0.0	0.0	0.0	0.0	d__Bacteria; p__Firmicutes; c__Clostridia; o__Oscillospirales; f__UCG-010; g__UCG-010; s__unidentified
68ddc8ecd1cc06598d3eb1262f091fbe	2.0	474.0	348.0	419.0	102.0	1034.0	1815.0	845.0	1254.0	1692.0	2751.0	1355.0	216.0	792.0	1102.0	419.0	1458.0	2044.0	818.0	1814.0	d__Bacteria; p__Bacteroidota; c__Bacteroidia; o__Bacteroidales; f__Muribaculaceae; g__Muribaculaceae; s__uncultured_bacterium
693744541f4273d00914bdcb2c005f93	0.0	4.0	2.0	4.0	2.0	0.0	8.0	0.0	2.0	0.0	2.0	3.0	0.0	3.0	7.0	4.0	0.0	0.0	0.0	0.0	d__Bacteria; p__Firmicutes; c__Bacilli; o__RF39; f__RF39; g__RF39
6976c97240e2eac4e8285e7f0ba8e811	0.0	164.0	101.0	78.0	34.0	1.0	133.0	438.0	29.0	68.0	18.0	35.0	126.0	70.0	65.0	14.0	16.0	2.0	0.0	11.0	d__Bacteria; p__Firmicutes; c__Clostridia; o__Oscillospirales; f__Oscillospiraceae
69b9e5825c454cb8392cbb0154cd8f53	2.0	2.0	0.0	5.0	2.0	1.0	1.0	1.0	0.0	0.0	5.0	2.0	0.0	2.0	2.0	0.0	0.0	2.0	1.0	3.0	d__Bacteria; p__Firmicutes; c__Clostridia; o__Lachnospirales; f__Lachnospiraceae; g__Lachnospiraceae_NK4A136_group
69c8f7e963cbd07ef826fde82287bd33	0.0	0.0	0.0	0.0	0.0	0.0	16.0	14.0	0.0	0.0	0.0	0.0	0.0	0.0	0.0	0.0	0.0	0.0	0.0	0.0	d__Bacteria; p__Firmicutes; c__Clostridia; o__Lachnospirales; f__Lachnospiraceae; g__Lachnospiraceae_NK4A136_group; s__uncultured_bacterium
69d93ea7bb8f1ed129938121bcf64bb9	0.0	2.0	2.0	0.0	2.0	0.0	2.0	1.0	1.0	1.0	0.0	2.0	2.0	0.0	2.0	0.0	0.0	1.0	0.0	3.0	d__Bacteria; p__Firmicutes; c__Clostridia; o__Oscillospirales; f__Oscillospiraceae; g__UCG-005; s__uncultured_organism
6ab13b8d8b86692322ed1d52d886aefd	0.0	0.0	8.0	4.0	2.0	0.0	0.0	0.0	1.0	0.0	4.0	0.0	2.0	15.0	2.0	2.0	0.0	1.0	0.0	0.0	d__Bacteria; p__Firmicutes; c__Clostridia; o__Oscillospirales; f__UCG-010; g__UCG-010; s__uncultured_bacterium
6ad7648840b83e75602f5aac9c695e15	0.0	10.0	1.0	2.0	1.0	1.0	2.0	21.0	3.0	26.0	0.0	1.0	2.0	0.0	1.0	2.0	1.0	1.0	0.0	0.0	d__Bacteria; p__Firmicutes; c__Clostridia; o__Lachnospirales; f__Lachnospiraceae; g__Lachnospiraceae_NK4A136_group; s__uncultured_bacterium
6aefce04a96fa62236c670e62835aa51	0.0	1.0	0.0	0.0	0.0	0.0	4.0	0.0	1.0	0.0	0.0	1.0	0.0	0.0	0.0	0.0	0.0	2.0	0.0	0.0	d__Bacteria; p__Firmicutes; c__Bacilli; o__Lactobacillales; f__Lactobacillaceae; g__Lactobacillus; s__Lactobacillus_mucosae
6b087e725d58bc1cd2337fbe5d7e5806	0.0	0.0	9.0	0.0	0.0	1.0	0.0	0.0	0.0	0.0	0.0	0.0	0.0	0.0	0.0	0.0	2.0	0.0	0.0	0.0	d__Bacteria; p__Firmicutes; c__Bacilli; o__Lactobacillales; f__Streptococcaceae; g__Streptococcus; s__Streptococcus_alactolyticus
6b609ed826b3eaed35f4b8141f1f9114	4.0	2.0	25.0	11.0	29.0	31.0	14.0	38.0	11.0	1.0	8.0	16.0	7.0	20.0	31.0	23.0	5.0	30.0	57.0	26.0	d__Bacteria; p__Firmicutes; c__Negativicutes; o__Acidaminococcales; f__Acidaminococcaceae; g__Phascolarctobacterium; s__Ruminococcus_sp.
6b653afa891e4497a65c38f86f69d2a2	5.0	2.0	15.0	13.0	7.0	1.0	0.0	2.0	1.0	0.0	0.0	0.0	0.0	3.0	14.0	0.0	3.0	2.0	1.0	0.0	d__Bacteria; p__Firmicutes; c__Clostridia; o__Lachnospirales; f__Lachnospiraceae; g__Roseburia
6ba805372be493b35ad61f1e18936c66	0.0	0.0	0.0	0.0	0.0	0.0	0.0	0.0	0.0	0.0	17.0	0.0	0.0	0.0	0.0	3.0	11.0	1.0	1.0	0.0	d__Bacteria; p__Firmicutes; c__Clostridia; o__Lachnospirales; f__Lachnospiraceae
6bb5035fdf74887c709ea4050f069585	0.0	2.0	0.0	1.0	0.0	0.0	1.0	4.0	0.0	0.0	0.0	0.0	2.0	1.0	0.0	0.0	0.0	0.0	0.0	0.0	d__Bacteria; p__Firmicutes; c__Clostridia; o__Lachnospirales; f__Lachnospiraceae
6bd3d2409dd8dbe1fe98d9e697697cce	2.0	11.0	4.0	11.0	0.0	1.0	0.0	0.0	0.0	0.0	0.0	12.0	16.0	0.0	35.0	0.0	2.0	0.0	0.0	1.0	d__Bacteria; p__Firmicutes; c__Clostridia; o__Oscillospirales; f__Ruminococcaceae; g__Incertae_Sedis; s__uncultured_organism
6c14808280de31def74cf479c782cb2b	0.0	4.0	5.0	7.0	0.0	0.0	0.0	2.0	1.0	1.0	0.0	0.0	1.0	4.0	1.0	1.0	0.0	0.0	0.0	0.0	d__Bacteria; p__Firmicutes; c__Clostridia; o__Lachnospirales; f__Lachnospiraceae; g__Lachnospiraceae_FCS020_group
6c1b39e1721f6a33c9447eb55a79d28b	25.0	29.0	14.0	12.0	23.0	3.0	1.0	8.0	5.0	8.0	2.0	13.0	7.0	5.0	4.0	3.0	2.0	2.0	5.0	9.0	d__Bacteria; p__Firmicutes; c__Clostridia; o__Lachnospirales; f__Lachnospiraceae; g__Lachnospiraceae_ND3007_group
6c3d34be9d04037b7556965a1c24e525	0.0	2.0	6.0	2.0	1.0	0.0	8.0	1.0	1.0	1.0	0.0	0.0	0.0	1.0	2.0	0.0	0.0	12.0	0.0	3.0	d__Bacteria; p__Firmicutes; c__Bacilli; o__Erysipelotrichales; f__Erysipelotrichaceae; g__Holdemanella; s__uncultured_bacterium
6c8f98d14daed0a8c23c0e19d38e3613	19.0	75.0	29.0	40.0	56.0	10.0	13.0	0.0	2.0	3.0	2.0	11.0	2.0	2.0	26.0	11.0	2.0	7.0	14.0	2.0	d__Bacteria; p__Firmicutes; c__Clostridia; o__Oscillospirales; f__Ruminococcaceae; g__Ruminococcus; s__Ruminococcus_bicirculans
6ca6d88703955b336c65f79d29c56718	2.0	0.0	2.0	1.0	0.0	1.0	0.0	0.0	1.0	0.0	5.0	0.0	0.0	0.0	0.0	0.0	5.0	0.0	0.0	0.0	d__Bacteria; p__Firmicutes; c__Bacilli; o__Bacillales; f__Bacillaceae
6ce62ca43899a16b3a8adfdc2a02c795	0.0	0.0	0.0	0.0	0.0	0.0	3.0	2.0	1.0	5.0	1.0	0.0	2.0	2.0	0.0	0.0	0.0	0.0	0.0	1.0	d__Bacteria; p__Firmicutes; c__Clostridia; o__Oscillospirales; f__Oscillospiraceae; g__Oscillibacter; s__uncultured_bacterium
6d2ff9e004af4e97578c73a1d466c37b	0.0	8.0	35.0	16.0	17.0	0.0	0.0	0.0	0.0	0.0	66.0	31.0	47.0	88.0	86.0	63.0	32.0	73.0	0.0	43.0	d__Bacteria; p__Firmicutes; c__Bacilli; o__RF39; f__RF39; g__RF39; s__uncultured_bacterium
6d30a01063b1e6319d3787ce6907a6e8	0.0	6.0	2.0	2.0	0.0	0.0	41.0	126.0	5.0	37.0	14.0	2.0	0.0	1.0	0.0	0.0	0.0	1.0	0.0	0.0	d__Bacteria; p__Firmicutes; c__Clostridia; o__Lachnospirales; f__Lachnospiraceae; g__Acetatifactor; s__Acetatifactor_muris
6d337ca3f14111f7156c06666af3d7f5	0.0	0.0	0.0	0.0	0.0	1.0	0.0	0.0	7.0	0.0	0.0	2.0	65.0	24.0	3.0	16.0	0.0	0.0	0.0	0.0	d__Bacteria; p__Firmicutes; c__Clostridia; o__Clostridia_UCG-014; f__Clostridia_UCG-014; g__Clostridia_UCG-014; s__uncultured_bacterium
6d70320bc3b9c773b9bb38199ee33c51	0.0	138.0	115.0	29.0	39.0	27.0	1.0	2.0	5.0	0.0	1.0	0.0	0.0	0.0	0.0	1.0	0.0	0.0	0.0	1.0	d__Bacteria; p__Firmicutes; c__Clostridia; o__Oscillospirales; f__Oscillospiraceae; g__uncultured; s__uncultured_bacterium
6ddf97b3a5650733c7ed325e1026c862	2.0	2.0	1.0	2.0	1.0	1.0	2.0	2.0	2.0	0.0	1.0	5.0	0.0	0.0	4.0	3.0	1.0	6.0	6.0	2.0	d__Bacteria; p__Firmicutes; c__Clostridia; o__Lachnospirales; f__Lachnospiraceae; g__Lachnospira
6e0e0e4b39d9b59378020b61a65ecfd2	0.0	0.0	0.0	0.0	0.0	0.0	3.0	1.0	2.0	1.0	1.0	1.0	1.0	5.0	0.0	3.0	5.0	1.0	0.0	1.0	d__Bacteria; p__Firmicutes; c__Clostridia; o__Clostridia_vadinBB60_group; f__Clostridia_vadinBB60_group; g__Clostridia_vadinBB60_group
6e8044229addc516e807b79df0179492	0.0	2.0	1.0	1.0	0.0	0.0	1.0	12.0	2.0	0.0	1.0	0.0	0.0	1.0	0.0	1.0	0.0	0.0	0.0	1.0	d__Bacteria; p__Firmicutes; c__Clostridia; o__Lachnospirales; f__Lachnospiraceae; g__Lachnospiraceae_NK4A136_group; s__uncultured_bacterium
6f03eda96c065de5d70456508ab80d75	0.0	2.0	0.0	0.0	0.0	0.0	0.0	9.0	3.0	0.0	1.0	0.0	0.0	0.0	0.0	0.0	0.0	0.0	0.0	0.0	d__Bacteria; p__Firmicutes; c__Clostridia; o__Lachnospirales; f__Lachnospiraceae
6f693b9ed1808a4a8fcfbc45744b8f24	0.0	0.0	0.0	0.0	0.0	2.0	0.0	0.0	0.0	0.0	2.0	2.0	16.0	1.0	0.0	15.0	2.0	0.0	0.0	1.0	d__Bacteria; p__Firmicutes; c__Bacilli; o__RF39; f__RF39; g__RF39; s__uncultured_bacterium
6fa149a2f06358718ef2d79f6a8acb17	0.0	2.0	1.0	0.0	2.0	2.0	4.0	0.0	0.0	3.0	0.0	0.0	0.0	1.0	0.0	0.0	0.0	7.0	0.0	2.0	d__Bacteria; p__Firmicutes; c__Clostridia; o__Oscillospirales; f__Oscillospiraceae; g__UCG-005; s__uncultured_organism
6fb37499d2b0604f922eee83b7020886	0.0	41.0	47.0	63.0	13.0	8.0	40.0	158.0	7.0	10.0	44.0	11.0	139.0	153.0	117.0	96.0	0.0	59.0	0.0	29.0	d__Bacteria; p__Firmicutes; c__Clostridia; o__Lachnospirales; f__Lachnospiraceae; g__Lachnoclostridium
6fd9b0b6576ae86b77aabe94fe581fb4	0.0	2.0	4.0	0.0	0.0	0.0	1.0	3.0	2.0	5.0	3.0	0.0	0.0	5.0	0.0	4.0	0.0	0.0	0.0	0.0	d__Bacteria; p__Firmicutes; c__Clostridia; o__Oscillospirales; f__Oscillospiraceae
6fed6fd57c9abc7ac08dc3b50bff4e81	0.0	10.0	21.0	8.0	4.0	0.0	14.0	93.0	2.0	16.0	12.0	2.0	37.0	9.0	9.0	15.0	0.0	4.0	1.0	3.0	d__Bacteria; p__Firmicutes; c__Clostridia; o__Lachnospirales; f__Lachnospiraceae; g__Lachnospiraceae_NK4A136_group; s__uncultured_bacterium
702d7e104ad22c894f6a596aa2247ba0	0.0	0.0	0.0	0.0	0.0	0.0	0.0	0.0	0.0	0.0	11.0	48.0	142.0	20.0	58.0	0.0	1.0	2.0	0.0	2.0	d__Bacteria; p__Firmicutes; c__Clostridia; o__Clostridia_UCG-014; f__Clostridia_UCG-014; g__Clostridia_UCG-014; s__uncultured_bacterium
70661976944f0cadc0b3bfe5309c6dc9	124.0	66.0	62.0	62.0	56.0	8.0	18.0	3.0	1.0	1.0	7.0	3.0	2.0	31.0	0.0	0.0	0.0	59.0	12.0	1.0	d__Bacteria; p__Bacteroidota; c__Bacteroidia; o__Bacteroidales; f__Bacteroidaceae; g__Bacteroides; s__Bacteroides_coprocola
7084a13ef945eb8c2f358428826ad0e7	0.0	2.0	0.0	0.0	1.0	0.0	0.0	0.0	1.0	0.0	0.0	0.0	48.0	39.0	44.0	46.0	0.0	0.0	0.0	1.0	d__Bacteria; p__Firmicutes; c__Clostridia; o__Oscillospirales; f__Butyricicoccaceae; g__UCG-009
709f62551cba2b6009e00233d90d5c54	27.0	6.0	10.0	6.0	7.0	2.0	0.0	2.0	0.0	0.0	2.0	0.0	7.0	1.0	11.0	2.0	2.0	6.0	3.0	2.0	d__Bacteria; p__Bacteroidota; c__Bacteroidia; o__Bacteroidales; f__Bacteroidaceae; g__Bacteroides; s__Bacteroides_vulgatus
70d9c935b8d776e61400a569c36c94a0	0.0	0.0	0.0	0.0	0.0	0.0	0.0	0.0	0.0	0.0	44.0	0.0	0.0	0.0	0.0	0.0	0.0	0.0	7.0	0.0	d__Bacteria; p__Firmicutes; c__Clostridia; o__Lachnospirales; f__Lachnospiraceae; g__Lachnospiraceae_NK4A136_group
70f0172d6c4bf1eaea913582c50698f4	0.0	0.0	0.0	0.0	0.0	0.0	7.0	12.0	2.0	4.0	1.0	1.0	0.0	0.0	0.0	0.0	1.0	2.0	0.0	0.0	d__Bacteria; p__Firmicutes; c__Clostridia; o__Oscillospirales; f__Ruminococcaceae
70fa93324f0942598f7d22d154ff904b	0.0	0.0	0.0	0.0	0.0	0.0	8.0	23.0	4.0	8.0	4.0	0.0	2.0	0.0	2.0	0.0	0.0	0.0	0.0	0.0	d__Bacteria; p__Firmicutes; c__Clostridia; o__Oscillospirales; f__Oscillospiraceae
7121a0a361be5e3d48249c020f65dbeb	0.0	4.0	4.0	8.0	2.0	0.0	1.0	13.0	0.0	5.0	2.0	5.0	4.0	6.0	6.0	3.0	1.0	0.0	0.0	0.0	d__Bacteria; p__Firmicutes; c__Clostridia; o__Lachnospirales; f__Lachnospiraceae
714880df1ae98bfff3daa5656dd5f3be	0.0	1.0	0.0	1.0	0.0	0.0	8.0	4.0	8.0	0.0	0.0	0.0	0.0	5.0	7.0	0.0	1.0	0.0	0.0	0.0	d__Bacteria; p__Firmicutes; c__Clostridia; o__Lachnospirales; f__Lachnospiraceae; g__Lachnospiraceae_NK4A136_group
7171603f5329a8d6768f1102b4747e05	0.0	0.0	0.0	0.0	0.0	0.0	0.0	0.0	0.0	0.0	0.0	35.0	0.0	0.0	2.0	0.0	2.0	5.0	0.0	5.0	d__Bacteria; p__Firmicutes; c__Bacilli; o__RF39; f__RF39; g__RF39; s__uncultured_Lachnospiraceae
71a2f62438c10c49de0b55668b810e80	1.0	8.0	36.0	67.0	2.0	32.0	141.0	17.0	123.0	3.0	53.0	1.0	29.0	67.0	91.0	5.0	4.0	11.0	0.0	3.0	d__Bacteria; p__Firmicutes; c__Clostridia; o__Oscillospirales; f__[Eubacterium]_coprostanoligenes_group; g__[Eubacterium]_coprostanoligenes_group; s__uncultured_bacterium
71ebd217505f4540c7dd382ad8c8f38b	0.0	0.0	0.0	0.0	0.0	0.0	11.0	53.0	24.0	67.0	4.0	0.0	0.0	3.0	2.0	0.0	0.0	0.0	0.0	0.0	d__Bacteria; p__Firmicutes; c__Clostridia; o__Lachnospirales; f__Lachnospiraceae
721fe577792981453784934020c6fea3	0.0	2.0	4.0	1.0	0.0	0.0	3.0	3.0	0.0	16.0	2.0	0.0	0.0	2.0	1.0	0.0	2.0	0.0	0.0	0.0	d__Bacteria; p__Firmicutes; c__Clostridia; o__Lachnospirales; f__Lachnospiraceae; g__Roseburia; s__uncultured_bacterium
723d44229ae24ba976b18993e26c84e7	1.0	14.0	3.0	25.0	6.0	14.0	6.0	2.0	8.0	2.0	5.0	15.0	25.0	66.0	30.0	29.0	7.0	7.0	0.0	7.0	d__Bacteria; p__Firmicutes; c__Clostridia; o__Clostridia_vadinBB60_group; f__Clostridia_vadinBB60_group; g__Clostridia_vadinBB60_group
726dcd9573327eb9f9d2c1aae4b09bd8	0.0	2.0	0.0	0.0	0.0	1.0	0.0	1.0	3.0	0.0	0.0	0.0	0.0	0.0	1.0	1.0	1.0	0.0	0.0	0.0	d__Bacteria; p__Firmicutes; c__Bacilli; o__Erysipelotrichales; f__Erysipelotrichaceae; g__uncultured; s__unidentified
727797a89338e12d484f014463e6f86c	0.0	0.0	0.0	0.0	0.0	0.0	7.0	5.0	2.0	8.0	0.0	0.0	0.0	1.0	0.0	0.0	2.0	0.0	0.0	0.0	d__Bacteria; p__Firmicutes; c__Clostridia; o__Oscillospirales; f__Oscillospiraceae
72d169b1d7bbd4bed923689b181399d7	0.0	21.0	2.0	15.0	0.0	4.0	0.0	1.0	17.0	10.0	17.0	2.0	25.0	6.0	3.0	16.0	21.0	2.0	0.0	2.0	d__Bacteria; p__Firmicutes; c__Bacilli; o__RF39; f__RF39; g__RF39; s__uncultured_bacterium
734806574cb93e1beb57eff6f0066dfd	82.0	30.0	31.0	34.0	71.0	17.0	5.0	21.0	2.0	12.0	1.0	27.0	1.0	5.0	24.0	15.0	7.0	25.0	24.0	16.0	d__Bacteria; p__Firmicutes; c__Clostridia; o__Lachnospirales; f__Lachnospiraceae; g__Fusicatenibacter; s__uncultured_organism
7348d6acf10028899e24dc08fb36301b	2.0	148.0	147.0	100.0	17.0	155.0	411.0	122.0	347.0	106.0	354.0	174.0	155.0	456.0	191.0	734.0	306.0	164.0	35.0	217.0	d__Bacteria; p__Bacteroidota; c__Bacteroidia; o__Bacteroidales; f__Muribaculaceae; g__Muribaculaceae; s__uncultured_bacterium
7368d3880737f59c98c48ff32421ce2e	0.0	219.0	1.0	0.0	0.0	0.0	0.0	0.0	0.0	0.0	7.0	3.0	57.0	0.0	73.0	28.0	1.0	0.0	0.0	0.0	d__Bacteria; p__Firmicutes; c__Bacilli; o__RF39; f__RF39; g__RF39; s__uncultured_bacterium
73873daac6a8699810d41c7c05217faa	1.0	2.0	2.0	2.0	1.0	1.0	0.0	0.0	0.0	0.0	0.0	0.0	0.0	0.0	0.0	0.0	0.0	2.0	0.0	2.0	d__Bacteria; p__Firmicutes; c__Clostridia; o__Lachnospirales; f__Lachnospiraceae
73dd0a8394b286a7d4712d526a08d1b7	5.0	17.0	11.0	7.0	4.0	2.0	2.0	3.0	0.0	4.0	2.0	2.0	2.0	1.0	1.0	0.0	2.0	11.0	8.0	6.0	d__Bacteria; p__Firmicutes; c__Clostridia; o__Oscillospirales; f__Butyricicoccaceae; g__Butyricicoccus
740e642b4c5d97688cafa847640e2f9e	0.0	0.0	0.0	0.0	2.0	1.0	3.0	1.0	0.0	0.0	1.0	0.0	1.0	13.0	6.0	3.0	8.0	7.0	0.0	0.0	d__Bacteria; p__Firmicutes; c__Clostridia; o__Clostridia_vadinBB60_group; f__Clostridia_vadinBB60_group; g__Clostridia_vadinBB60_group; s__uncultured_bacterium
742a854abfaefe73184a0129d7f68776	0.0	7.0	1.0	3.0	1.0	0.0	0.0	0.0	3.0	1.0	2.0	4.0	7.0	3.0	17.0	7.0	2.0	1.0	0.0	1.0	d__Bacteria; p__Firmicutes; c__Clostridia; o__Clostridia_UCG-014; f__Clostridia_UCG-014; g__Clostridia_UCG-014; s__uncultured_bacterium
742d286d32af0293d58c33c99bc6d667	0.0	1.0	0.0	0.0	1.0	0.0	0.0	0.0	1.0	0.0	0.0	1.0	0.0	0.0	0.0	0.0	0.0	0.0	12.0	0.0	d__Bacteria; p__Firmicutes; c__Negativicutes; o__Acidaminococcales; f__Acidaminococcaceae; g__Acidaminococcus
744239aafda699e8aa72082b56d222fd	1.0	6.0	0.0	0.0	2.0	2.0	4.0	0.0	0.0	0.0	1.0	3.0	0.0	0.0	3.0	0.0	0.0	0.0	0.0	0.0	d__Bacteria; p__Bacteroidota; c__Bacteroidia; o__Bacteroidales; f__Barnesiellaceae; g__Barnesiella; s__uncultured_organism
7487047df103f82dd3ce4bc9824e45d0	3.0	8.0	2.0	2.0	7.0	5.0	0.0	0.0	1.0	8.0	0.0	17.0	0.0	0.0	0.0	0.0	0.0	2.0	0.0	0.0	d__Bacteria; p__Firmicutes; c__Clostridia; o__Lachnospirales; f__Lachnospiraceae; g__Lachnospiraceae_UCG-001; s__Lachnospiraceae_bacterium
74a18878f06a666b861e39ec202c60a0	0.0	0.0	0.0	0.0	0.0	0.0	0.0	0.0	0.0	0.0	4.0	7.0	41.0	4.0	8.0	12.0	2.0	17.0	0.0	7.0	d__Bacteria; p__Firmicutes; c__Clostridia; o__Lachnospirales; f__Lachnospiraceae
74a1a896f9fde19d7c399a1f2ed9b3ef	13.0	17.0	14.0	26.0	3.0	2.0	2.0	2.0	0.0	7.0	1.0	3.0	2.0	0.0	0.0	9.0	5.0	14.0	15.0	5.0	d__Bacteria; p__Firmicutes; c__Clostridia; o__Peptostreptococcales-Tissierellales; f__Peptostreptococcaceae; g__Romboutsia; s__uncultured_bacterium
7519b7a915ede2e7b9e2105bd66d0d0e	0.0	12.0	18.0	2.0	13.0	0.0	0.0	0.0	206.0	0.0	4.0	37.0	0.0	1.0	287.0	8.0	0.0	2.0	1.0	8.0	d__Bacteria; p__Firmicutes; c__Clostridia; o__Clostridia_UCG-014; f__Clostridia_UCG-014; g__Clostridia_UCG-014; s__uncultured_bacterium
7529f37f95c300db304bb606f5dc32a4	0.0	0.0	0.0	2.0	0.0	2.0	10.0	5.0	7.0	10.0	14.0	0.0	3.0	3.0	0.0	3.0	2.0	1.0	0.0	1.0	d__Bacteria; p__Firmicutes; c__Clostridia; o__Oscillospirales; f__Oscillospiraceae; g__Oscillibacter
754137eb8823f2ee97b26632be81037c	232.0	87.0	31.0	44.0	584.0	25.0	3.0	0.0	10.0	0.0	29.0	159.0	84.0	39.0	13.0	23.0	7.0	2.0	2.0	2.0	d__Bacteria; p__Firmicutes; c__Clostridia; o__Oscillospirales; f__Oscillospiraceae; g__UCG-005
75445df791ea3fea5e4300c38e289f89	0.0	0.0	4.0	2.0	2.0	0.0	14.0	25.0	12.0	9.0	20.0	0.0	0.0	1.0	18.0	0.0	1.0	0.0	1.0	0.0	d__Bacteria; p__Firmicutes; c__Clostridia; o__Lachnospirales; f__Lachnospiraceae
767a5d4abf16c683bb5ea57cb6a490f9	0.0	0.0	15.0	37.0	5.0	3.0	3.0	2.0	3.0	1.0	8.0	37.0	118.0	19.0	38.0	6.0	19.0	13.0	0.0	35.0	d__Bacteria; p__Firmicutes; c__Clostridia; o__Clostridia_UCG-014; f__Clostridia_UCG-014; g__Clostridia_UCG-014; s__uncultured_bacterium
768daafacb9c65f552ba4df41dd41ae9	0.0	0.0	0.0	5.0	0.0	80.0	186.0	24.0	72.0	39.0	13.0	0.0	0.0	0.0	0.0	0.0	3.0	5.0	15.0	123.0	d__Bacteria; p__Firmicutes; c__Bacilli; o__Lactobacillales; f__Lactobacillaceae; g__Lactobacillus; s__Lactobacillus_gasseri
76b6b7825915007024de87f040429884	0.0	0.0	1.0	0.0	0.0	9.0	7.0	4.0	13.0	2.0	7.0	34.0	117.0	20.0	4.0	3.0	7.0	3.0	2.0	0.0	d__Bacteria; p__Firmicutes; c__Clostridia; o__Oscillospirales; f__[Eubacterium]_coprostanoligenes_group; g__[Eubacterium]_coprostanoligenes_group
771eb7748c9fbbe540f9a16d3db82529	0.0	1.0	12.0	8.0	0.0	51.0	92.0	18.0	86.0	158.0	288.0	0.0	0.0	0.0	31.0	25.0	926.0	495.0	128.0	28.0	d__Bacteria; p__Bacteroidota; c__Bacteroidia; o__Bacteroidales; f__Muribaculaceae; g__Muribaculaceae; s__uncultured_bacterium
77319870a8f9cf7cfeb4918064dfce91	17.0	0.0	7.0	2.0	35.0	2.0	2.0	0.0	0.0	1.0	10.0	0.0	7.0	0.0	2.0	0.0	0.0	1.0	0.0	2.0	d__Bacteria; p__Firmicutes; c__Clostridia; o__Lachnospirales; f__Lachnospiraceae; g__Blautia
77cf37d0e2991953db59fe2495859941	3.0	41.0	4.0	100.0	2.0	32.0	1.0	2.0	3.0	5.0	1.0	16.0	0.0	1.0	4.0	2.0	9.0	1.0	2.0	5.0	d__Bacteria; p__Firmicutes; c__Clostridia; o__Lachnospirales; f__Lachnospiraceae; g__Lachnoclostridium; s__human_gut
77f77593a7b93b1422c3789098b4414c	0.0	28.0	20.0	12.0	7.0	3.0	1.0	2.0	0.0	0.0	20.0	49.0	47.0	32.0	45.0	4.0	15.0	13.0	0.0	5.0	d__Bacteria; p__Firmicutes; c__Clostridia; o__Oscillospirales; f__UCG-010; g__UCG-010; s__uncultured_bacterium
787a11f00caba2712bd70dcc8e5f7c1c	0.0	1127.0	799.0	444.0	250.0	527.0	84.0	305.0	428.0	39.0	354.0	1251.0	1063.0	595.0	708.0	194.0	154.0	272.0	594.0	313.0	d__Bacteria; p__Firmicutes; c__Bacilli; o__Erysipelotrichales; f__Erysipelatoclostridiaceae; g__Erysipelatoclostridium; s__unidentified
78a411ad12626b2c69c15aaf0e00d52b	0.0	3.0	0.0	25.0	31.0	0.0	2.0	0.0	0.0	26.0	0.0	27.0	0.0	0.0	2.0	2.0	0.0	0.0	2.0	0.0	d__Bacteria; p__Bacteroidota; c__Bacteroidia; o__Bacteroidales; f__Bacteroidaceae; g__Bacteroides; s__Bacteroides_ovatus
78b1d25e9f20d08d5ce8615c36b4800e	0.0	0.0	0.0	0.0	0.0	1.0	9.0	0.0	0.0	0.0	16.0	16.0	0.0	50.0	13.0	28.0	23.0	28.0	0.0	1.0	d__Bacteria; p__Firmicutes; c__Clostridia; o__Clostridia_UCG-014; f__Clostridia_UCG-014; g__Clostridia_UCG-014; s__uncultured_bacterium
78c24b5cfadd55acc8bd9a3cb32afd91	0.0	0.0	0.0	1.0	2.0	0.0	17.0	75.0	300.0	160.0	1.0	0.0	2.0	0.0	1.0	1.0	0.0	1.0	0.0	0.0	d__Bacteria; p__Firmicutes; c__Clostridia; o__Clostridia_UCG-014; f__Clostridia_UCG-014; g__Clostridia_UCG-014; s__uncultured_bacterium
78fdcbd056e47680e422cd033ec644c9	0.0	12.0	0.0	0.0	0.0	0.0	0.0	0.0	0.0	0.0	4.0	0.0	21.0	51.0	5.0	9.0	9.0	28.0	0.0	7.0	d__Bacteria; p__Firmicutes; c__Clostridia; o__Lachnospirales; f__Lachnospiraceae; g__Lachnospiraceae_NK4A136_group; s__uncultured_bacterium
791d166644533b1a7a6290a90fb5a3a7	0.0	2.0	0.0	0.0	0.0	0.0	0.0	0.0	0.0	0.0	0.0	0.0	0.0	0.0	0.0	0.0	0.0	0.0	8.0	0.0	d__Bacteria; p__Firmicutes; c__Negativicutes; o__Acidaminococcales; f__Acidaminococcaceae; g__Acidaminococcus
792f9cd6621cfef35e15f6a7e57db1bc	7.0	639.0	2464.0	1286.0	336.0	882.0	752.0	538.0	840.0	1989.0	863.0	2715.0	872.0	1593.0	1327.0	1174.0	305.0	729.0	182.0	571.0	d__Bacteria; p__Bacteroidota; c__Bacteroidia; o__Bacteroidales; f__Muribaculaceae; g__Muribaculaceae; s__uncultured_bacterium
799243edef1b15e8dc76eb18b54b7df6	0.0	5.0	3.0	12.0	2.0	0.0	44.0	158.0	7.0	39.0	13.0	0.0	2.0	5.0	2.0	8.0	5.0	3.0	0.0	2.0	d__Bacteria; p__Firmicutes; c__Clostridia; o__Oscillospirales; f__Oscillospiraceae
79ff7105bb3882fed18fbe3181a738f4	0.0	2.0	8.0	5.0	0.0	0.0	0.0	1.0	0.0	0.0	0.0	0.0	0.0	0.0	0.0	0.0	0.0	0.0	0.0	0.0	d__Bacteria; p__Bacteroidota; c__Bacteroidia; o__Bacteroidales; f__Prevotellaceae; g__Prevotella; s__Prevotella_stercorea
7a9602e3633987bdb5f1b8b454bf1f15	0.0	0.0	0.0	0.0	2.0	0.0	1.0	0.0	1.0	0.0	6.0	0.0	0.0	0.0	0.0	0.0	0.0	16.0	0.0	2.0	d__Bacteria; p__Campilobacterota; c__Campylobacteria; o__Campylobacterales; f__Helicobacteraceae; g__Helicobacter; s__Helicobacter_hepaticus
7b24b753075e00ad002fc556e5bb9f37	0.0	3.0	1.0	1.0	0.0	0.0	36.0	19.0	2.0	39.0	3.0	3.0	3.0	10.0	1.0	4.0	0.0	3.0	0.0	0.0	d__Bacteria; p__Firmicutes; c__Clostridia; o__Oscillospirales; f__Oscillospiraceae; g__uncultured
7b6270e5d9d4c0b8905eb7197691566c	43.0	12.0	3.0	6.0	1.0	5.0	7.0	9.0	3.0	14.0	0.0	0.0	11.0	3.0	3.0	3.0	12.0	0.0	16.0	43.0	d__Bacteria; p__Firmicutes; c__Negativicutes; o__Veillonellales-Selenomonadales; f__Veillonellaceae; g__Dialister
7b99b39c2e9adeace2a357e1b14c2697	0.0	3.0	2.0	7.0	1.0	2.0	20.0	12.0	19.0	17.0	7.0	4.0	20.0	5.0	11.0	8.0	1.0	9.0	8.0	3.0	d__Bacteria; p__Desulfobacterota; c__Desulfovibrionia; o__Desulfovibrionales; f__Desulfovibrionaceae; g__uncultured; s__uncultured_bacterium
7bb56eb3fd1d2ee5af9a5f09cbd6b7e9	0.0	2.0	0.0	0.0	0.0	0.0	13.0	0.0	0.0	0.0	2.0	0.0	0.0	3.0	0.0	7.0	0.0	0.0	0.0	0.0	d__Bacteria; p__Firmicutes; c__Clostridia; o__Oscillospirales; f__Oscillospiraceae; g__Oscillibacter; s__uncultured_bacterium
7c4a9dd3da5e81c14c44e0c4f3ce9f43	0.0	17.0	50.0	42.0	22.0	6.0	0.0	0.0	0.0	0.0	4.0	3.0	1.0	2.0	7.0	1.0	2.0	4.0	0.0	0.0	d__Bacteria; p__Firmicutes; c__Clostridia; o__Lachnospirales; f__Lachnospiraceae; g__Lachnospiraceae_NK4A136_group
7c55c46e606702987204ab366ebe5f87	235.0	1592.0	744.0	1195.0	412.0	3905.0	1051.0	349.0	4289.0	604.0	2327.0	163.0	625.0	3408.0	2927.0	5352.0	3642.0	4432.0	17344.0	1871.0	d__Bacteria; p__Bacteroidota; c__Bacteroidia; o__Bacteroidales; f__Tannerellaceae; g__Parabacteroides; s__uncultured_Parabacteroides
7c59b4a4d5992d85cd9303bfe792582a	0.0	0.0	0.0	0.0	0.0	0.0	7.0	0.0	0.0	68.0	4.0	0.0	0.0	0.0	4.0	1.0	0.0	8.0	0.0	2.0	d__Bacteria; p__Firmicutes; c__Clostridia; o__Lachnospirales; f__Lachnospiraceae; g__Lachnospiraceae_NK4A136_group; s__uncultured_bacterium
7c5b7e6beae9b5f1f545237764df2834	9.0	2.0	2.0	7.0	6.0	0.0	1.0	1.0	0.0	8.0	0.0	19.0	2.0	2.0	5.0	4.0	4.0	0.0	10.0	4.0	d__Bacteria; p__Firmicutes; c__Clostridia; o__Lachnospirales; f__Lachnospiraceae
7c777fc4f6b34e8bbf0226533301b556	0.0	0.0	0.0	0.0	0.0	0.0	4.0	7.0	21.0	6.0	0.0	0.0	1.0	1.0	0.0	1.0	0.0	0.0	0.0	0.0	d__Bacteria; p__Firmicutes; c__Clostridia; o__Clostridia_UCG-014; f__Clostridia_UCG-014; g__Clostridia_UCG-014; s__uncultured_bacterium
7c83e8763327a5939fb140998f73cf1c	0.0	0.0	1.0	0.0	0.0	0.0	0.0	2.0	0.0	0.0	0.0	3.0	0.0	0.0	8.0	0.0	0.0	0.0	0.0	0.0	d__Bacteria; p__Firmicutes; c__Clostridia; o__Oscillospirales; f__Ruminococcaceae; g__CAG-352; s__uncultured_bacterium
7d20449cc73d57fac711e4fe73c2988e	0.0	0.0	1.0	4.0	2.0	10.0	3.0	2.0	1.0	8.0	1.0	0.0	4.0	1.0	0.0	1.0	2.0	0.0	0.0	2.0	d__Bacteria; p__Firmicutes; c__Clostridia; o__Clostridia_UCG-014; f__Clostridia_UCG-014; g__Clostridia_UCG-014; s__uncultured_bacterium
7d3af59648962b6c3b6c2c88dabed9e2	0.0	1.0	0.0	0.0	0.0	0.0	7.0	1.0	2.0	0.0	0.0	0.0	0.0	0.0	4.0	0.0	4.0	0.0	0.0	1.0	d__Bacteria; p__Bacteroidota; c__Bacteroidia; o__Bacteroidales; f__Muribaculaceae; g__Muribaculaceae; s__uncultured_bacterium
7d4ab816a9a95cb92dc74ee1de655300	0.0	0.0	0.0	0.0	0.0	0.0	16.0	4.0	2.0	0.0	28.0	9.0	15.0	37.0	31.0	57.0	23.0	39.0	0.0	13.0	d__Bacteria; p__Bacteroidota; c__Bacteroidia; o__Bacteroidales; f__Rikenellaceae; g__Alistipes; s__uncultured_bacterium
7d67f540f00013031d3b4da8e7b6c97d	0.0	26.0	11.0	2.0	2.0	0.0	2.0	145.0	47.0	3.0	7.0	1.0	0.0	4.0	3.0	1.0	0.0	0.0	0.0	1.0	d__Bacteria; p__Firmicutes; c__Clostridia; o__Lachnospirales; f__Lachnospiraceae
7de28aad691280937365f4959afce92b	694.0	0.0	0.0	0.0	495.0	1.0	0.0	0.0	0.0	0.0	0.0	0.0	0.0	0.0	0.0	0.0	1.0	0.0	0.0	1.0	d__Bacteria; p__Firmicutes; c__Clostridia; o__Lachnospirales; f__Lachnospiraceae; g__[Eubacterium]_fissicatena_group
7e097ad13a78d946a82f801d2bc01024	0.0	0.0	0.0	0.0	0.0	0.0	0.0	1.0	3.0	0.0	3.0	0.0	0.0	0.0	0.0	14.0	0.0	2.0	0.0	0.0	d__Bacteria; p__Firmicutes; c__Clostridia; o__Clostridiales; f__Clostridiaceae; g__Clostridium_sensu_stricto_1; s__human_gut
7e39d09b36beae2a29eff5895b2c96d5	0.0	535.0	243.0	439.0	78.0	145.0	269.0	399.0	628.0	251.0	399.0	1050.0	1011.0	1160.0	1163.0	598.0	704.0	433.0	1197.0	571.0	d__Bacteria; p__Bacteroidota; c__Bacteroidia; o__Bacteroidales; f__Rikenellaceae; g__Alistipes; s__uncultured_bacterium
7e9100abeec05971a2bd51364d8b8da7	0.0	11.0	6.0	3.0	0.0	7.0	0.0	1.0	4.0	2.0	4.0	10.0	18.0	3.0	5.0	24.0	4.0	14.0	0.0	1.0	d__Bacteria; p__Bacteroidota; c__Bacteroidia; o__Bacteroidales; f__Muribaculaceae; g__Muribaculaceae; s__uncultured_bacterium
7ed02ca1491bd3538d5fc21c71c9ea21	0.0	5.0	0.0	10.0	0.0	0.0	1.0	0.0	0.0	0.0	5.0	0.0	0.0	5.0	1.0	18.0	0.0	0.0	0.0	0.0	d__Bacteria; p__Firmicutes; c__Clostridia; o__Lachnospirales; f__Lachnospiraceae; g__Lachnospiraceae_NK4A136_group; s__uncultured_bacterium
7f1ca51016a8ec33e2b348805cd0c26a	0.0	16.0	5.0	2.0	3.0	12.0	334.0	2256.0	702.0	941.0	65.0	23.0	30.0	442.0	85.0	12.0	28.0	50.0	7.0	57.0	d__Bacteria; p__Firmicutes; c__Clostridia; o__Lachnospirales; f__Lachnospiraceae; g__Lachnoclostridium
7f3327ea28e0f04f415e4f0cb75f617a	0.0	2.0	14.0	2.0	0.0	0.0	2.0	9.0	0.0	2.0	7.0	0.0	0.0	7.0	21.0	0.0	0.0	0.0	6.0	5.0	d__Bacteria; p__Bacteroidota; c__Bacteroidia; o__Bacteroidales; f__Bacteroidaceae; g__Bacteroides
7f7c00c7283b9255dedbd15951cfe744	214.0	69.0	59.0	87.0	84.0	37.0	12.0	30.0	67.0	34.0	150.0	42.0	99.0	35.0	40.0	31.0	26.0	29.0	59.0	24.0	d__Bacteria; p__Bacteroidota; c__Bacteroidia; o__Bacteroidales; f__Bacteroidaceae; g__Bacteroides; s__Bacteroides_ovatus
7fb3d29b892090bd87a8b59e62918fb8	8.0	42.0	84.0	54.0	36.0	11.0	0.0	0.0	0.0	1.0	0.0	88.0	209.0	5.0	140.0	1.0	2.0	1.0	2.0	0.0	d__Bacteria; p__Firmicutes; c__Clostridia; o__Oscillospirales; f__Ruminococcaceae; g__Incertae_Sedis; s__uncultured_organism
7fe43d0d5dbe5797653df9b05d9fd91b	0.0	0.0	0.0	0.0	0.0	0.0	0.0	11.0	1.0	0.0	0.0	0.0	0.0	0.0	0.0	0.0	0.0	0.0	0.0	0.0	d__Bacteria; p__Firmicutes; c__Clostridia; o__Lachnospirales; f__Lachnospiraceae; g__uncultured; s__uncultured_bacterium
807d15acd0df5be7cdf55926470c9db6	0.0	0.0	0.0	0.0	0.0	0.0	192.0	0.0	0.0	4.0	0.0	0.0	0.0	0.0	0.0	0.0	0.0	0.0	0.0	0.0	d__Bacteria; p__Firmicutes; c__Clostridia; o__Lachnospirales; f__Lachnospiraceae; g__Lachnospiraceae_NK4A136_group; s__uncultured_bacterium
80ad222988156d603cf91a3cf7d74162	2.0	1.0	0.0	0.0	0.0	0.0	0.0	0.0	6.0	0.0	5.0	0.0	0.0	0.0	1.0	0.0	0.0	0.0	2.0	0.0	d__Bacteria; p__Firmicutes; c__Clostridia; o__Oscillospirales; f__Butyricicoccaceae; g__Butyricicoccus; s__Butyricicoccus_pullicaecorum
80b40476e53646394947f50edb9aa4d2	0.0	54.0	2.0	16.0	0.0	0.0	15.0	4.0	7.0	7.0	8.0	3.0	4.0	42.0	2.0	2.0	0.0	1.0	0.0	0.0	d__Bacteria; p__Firmicutes; c__Clostridia; o__Lachnospirales; f__Lachnospiraceae
80e3b8eb0d0d07df6541a25a57480e5b	0.0	0.0	0.0	0.0	0.0	0.0	0.0	0.0	0.0	0.0	4.0	0.0	0.0	2.0	2.0	3.0	1.0	0.0	1.0	0.0	d__Bacteria; p__Firmicutes; c__Clostridia; o__Peptostreptococcales-Tissierellales; f__Anaerovoracaceae; g__Family_XIII_AD3011_group; s__uncultured_bacterium
81582af3e3e27f578f2d800cbd76fb37	0.0	0.0	0.0	1.0	0.0	0.0	1.0	0.0	1.0	6.0	1.0	0.0	0.0	1.0	1.0	0.0	0.0	0.0	0.0	0.0	d__Bacteria; p__Firmicutes; c__Clostridia; o__Oscillospirales; f__Oscillospiraceae; g__Colidextribacter; s__uncultured_bacterium
8160bbb93c79d67e8fd9d4db2f2f8df2	0.0	0.0	5.0	0.0	1.0	0.0	0.0	0.0	0.0	0.0	0.0	0.0	0.0	0.0	0.0	0.0	1.0	0.0	0.0	0.0	d__Bacteria; p__Firmicutes; c__Clostridia; o__Oscillospirales; f__Oscillospiraceae; g__UCG-003; s__uncultured_organism
81707f42ae80342221434c69db09e3c7	0.0	73.0	0.0	68.0	2.0	1.0	0.0	0.0	51.0	0.0	55.0	267.0	803.0	265.0	119.0	31.0	34.0	52.0	0.0	121.0	d__Bacteria; p__Firmicutes; c__Clostridia; o__Clostridia_UCG-014; f__Clostridia_UCG-014; g__Clostridia_UCG-014; s__uncultured_bacterium
8198b95096ae6cf66138713b6974ad7b	7.0	26.0	7.0	32.0	6.0	8.0	21.0	15.0	0.0	0.0	9.0	193.0	140.0	48.0	12.0	23.0	11.0	3.0	0.0	4.0	d__Bacteria; p__Firmicutes; c__Clostridia; o__Lachnospirales; f__Defluviitaleaceae; g__Defluviitaleaceae_UCG-011; s__uncultured_bacterium
819c1add9e749b476c1ce0e747af7db0	2.0	1.0	4.0	2.0	1.0	1.0	0.0	0.0	0.0	1.0	1.0	2.0	0.0	1.0	3.0	0.0	0.0	0.0	2.0	0.0	d__Bacteria; p__Firmicutes; c__Clostridia; o__Lachnospirales; f__Lachnospiraceae; g__Lachnospiraceae_NK4A136_group
81e9bcc62254d583daad4a133284f63d	1.0	0.0	1.0	2.0	3.0	0.0	0.0	0.0	0.0	1.0	0.0	0.0	0.0	0.0	0.0	0.0	0.0	0.0	0.0	2.0	d__Bacteria; p__Firmicutes; c__Clostridia; o__Lachnospirales; f__Lachnospiraceae
8231458410c79d6d0ed1996dc108b31b	0.0	2.0	0.0	0.0	2.0	0.0	0.0	0.0	0.0	0.0	0.0	0.0	0.0	2.0	0.0	9.0	0.0	5.0	0.0	2.0	d__Bacteria; p__Firmicutes; c__Clostridia; o__Clostridia_vadinBB60_group; f__Clostridia_vadinBB60_group; g__Clostridia_vadinBB60_group; s__uncultured_bacterium
823e9f7751526150ee1060ca58c25133	2.0	0.0	2.0	0.0	0.0	2.0	3.0	2.0	1.0	1.0	1.0	0.0	2.0	0.0	1.0	0.0	2.0	0.0	0.0	3.0	d__Bacteria; p__Firmicutes; c__Clostridia; o__Oscillospirales; f__Oscillospiraceae; g__Colidextribacter
824d08e2ed332e51394a9f4f7c25e419	0.0	9.0	45.0	67.0	17.0	24.0	8.0	16.0	24.0	9.0	4.0	197.0	71.0	82.0	458.0	46.0	92.0	37.0	2.0	59.0	d__Bacteria; p__Firmicutes; c__Clostridia; o__Clostridia_UCG-014; f__Clostridia_UCG-014; g__Clostridia_UCG-014; s__uncultured_bacterium
8251d0b0748ff02c8de5771c4094d03b	0.0	0.0	0.0	0.0	0.0	0.0	0.0	0.0	0.0	0.0	0.0	0.0	11.0	26.0	0.0	19.0	7.0	3.0	0.0	1.0	d__Bacteria; p__Firmicutes; c__Clostridia; o__Lachnospirales; f__Lachnospiraceae; g__Lachnospiraceae_NK4A136_group; s__uncultured_bacterium
825b0c804cb7ffd76f9963c52abfbecc	0.0	1.0	1.0	2.0	0.0	0.0	3.0	0.0	0.0	1.0	0.0	0.0	2.0	0.0	0.0	0.0	1.0	0.0	0.0	0.0	d__Bacteria; p__Firmicutes; c__Clostridia; o__Oscillospirales; f__Ruminococcaceae
826e9bcea3fe9a6a3c59a787c6517d66	0.0	89.0	158.0	88.0	52.0	29.0	0.0	0.0	8.0	0.0	10.0	51.0	154.0	134.0	63.0	14.0	7.0	7.0	0.0	71.0	d__Bacteria; p__Firmicutes; c__Clostridia; o__Clostridia_UCG-014; f__Clostridia_UCG-014; g__Clostridia_UCG-014; s__uncultured_bacterium
827daeeab877d1469219a71aa9635d5f	0.0	3.0	2.0	16.0	0.0	2.0	2.0	6.0	0.0	4.0	2.0	0.0	7.0	0.0	1.0	2.0	1.0	3.0	0.0	6.0	d__Bacteria; p__Firmicutes; c__Clostridia; o__Peptostreptococcales-Tissierellales; f__Anaerovoracaceae; g__[Eubacterium]_brachy_group; s__uncultured_bacterium
829a00cb9c0d8ce534e37c48ca18501c	0.0	3.0	3.0	2.0	2.0	1.0	4.0	5.0	2.0	2.0	1.0	2.0	1.0	2.0	2.0	3.0	0.0	0.0	0.0	0.0	d__Bacteria; p__Firmicutes; c__Clostridia; o__Oscillospirales; f__Oscillospiraceae; g__uncultured; s__uncultured_bacterium
82a7eb18dab90ea88e8dd8a75f81a34e	0.0	52.0	43.0	91.0	15.0	7.0	8.0	7.0	37.0	0.0	16.0	108.0	94.0	88.0	68.0	22.0	12.0	31.0	0.0	3.0	d__Bacteria; p__Firmicutes; c__Clostridia; o__Clostridia_UCG-014; f__Clostridia_UCG-014; g__Clostridia_UCG-014; s__uncultured_bacterium
82a9f85223245794731d3c25a5f6e566	0.0	0.0	2.0	0.0	0.0	0.0	129.0	475.0	0.0	12.0	43.0	1.0	74.0	178.0	207.0	0.0	3.0	2.0	2.0	34.0	d__Bacteria; p__Firmicutes; c__Clostridia; o__Lachnospirales; f__Lachnospiraceae; g__Lachnospiraceae_UCG-006; s__uncultured_bacterium
82ae41d755e185bf7b8bd14b565dc002	0.0	4.0	0.0	0.0	0.0	0.0	0.0	0.0	0.0	0.0	0.0	0.0	0.0	0.0	0.0	5.0	0.0	0.0	0.0	0.0	d__Bacteria; p__Firmicutes; c__Clostridia; o__Clostridia_UCG-014; f__Clostridia_UCG-014; g__Clostridia_UCG-014; s__uncultured_bacterium
82bc1d693d2af6b4a2a957fbc8e6af75	1.0	4.0	0.0	0.0	2.0	2.0	7.0	7.0	5.0	11.0	2.0	0.0	0.0	0.0	0.0	0.0	0.0	0.0	0.0	1.0	d__Bacteria; p__Firmicutes; c__Clostridia; o__Oscillospirales; f__Oscillospiraceae; g__uncultured
82bc68d59a078dee76bf9801f48adc5a	0.0	0.0	0.0	0.0	0.0	0.0	0.0	146.0	9.0	11.0	2.0	0.0	0.0	0.0	0.0	0.0	0.0	0.0	0.0	0.0	d__Bacteria; p__Firmicutes; c__Clostridia; o__Lachnospirales; f__Lachnospiraceae; g__uncultured; s__uncultured_bacterium
82cb4b409116b51c36c56373fe46124b	0.0	0.0	1.0	0.0	0.0	0.0	0.0	0.0	0.0	0.0	2.0	0.0	0.0	0.0	0.0	0.0	0.0	2.0	20.0	0.0	d__Bacteria; p__Bacteroidota; c__Bacteroidia; o__Bacteroidales; f__Bacteroidaceae; g__Bacteroides
8306866cc07822592e1ef53c5562d6ab	0.0	0.0	0.0	0.0	0.0	0.0	0.0	25.0	0.0	16.0	0.0	0.0	0.0	0.0	0.0	0.0	0.0	0.0	0.0	0.0	d__Bacteria; p__Firmicutes; c__Negativicutes; o__Acidaminococcales; f__Acidaminococcaceae; g__Phascolarctobacterium
8316bfd6914fe3e595a24a2f69aec028	0.0	0.0	1.0	0.0	0.0	0.0	4.0	0.0	0.0	2.0	0.0	0.0	0.0	2.0	0.0	0.0	0.0	0.0	0.0	0.0	d__Bacteria; p__Bacteroidota; c__Bacteroidia; o__Bacteroidales; f__Barnesiellaceae; g__Barnesiella; s__uncultured_organism
8326ffb9d95251a37e88527ea6d67fa0	1.0	79.0	16.0	0.0	0.0	0.0	6.0	9.0	16.0	31.0	0.0	0.0	11.0	6.0	50.0	1.0	45.0	0.0	101.0	5.0	d__Bacteria; p__Bacteroidota; c__Bacteroidia; o__Bacteroidales; f__Prevotellaceae; g__Prevotella
832b9c6a428f5070309bd6d4eda4909c	4.0	0.0	4.0	0.0	6.0	1.0	1.0	0.0	0.0	7.0	0.0	0.0	1.0	0.0	1.0	0.0	1.0	0.0	0.0	0.0	d__Bacteria; p__Firmicutes; c__Clostridia; o__Oscillospirales; f__Ruminococcaceae; g__Incertae_Sedis; s__[Clostridium]_leptum
836fb1d937dd36b1e53633011e5a2328	0.0	6.0	0.0	0.0	0.0	4.0	3.0	1.0	1.0	2.0	2.0	0.0	1.0	0.0	2.0	3.0	3.0	2.0	0.0	6.0	d__Bacteria; p__Bacteroidota; c__Bacteroidia; o__Bacteroidales; f__Muribaculaceae; g__Muribaculaceae; s__uncultured_bacterium
837c09e515127335f76dfd0aba016bd8	0.0	3.0	0.0	0.0	2.0	0.0	7.0	0.0	0.0	0.0	16.0	0.0	0.0	0.0	0.0	23.0	0.0	0.0	0.0	3.0	d__Bacteria; p__Firmicutes; c__Clostridia; o__Lachnospirales; f__Lachnospiraceae
83cf771c736d085b10f434b50ef6c9bf	0.0	0.0	0.0	0.0	0.0	0.0	1.0	0.0	0.0	0.0	0.0	0.0	0.0	4.0	2.0	1.0	2.0	1.0	0.0	0.0	d__Bacteria; p__Firmicutes; c__Clostridia; o__Clostridia_vadinBB60_group; f__Clostridia_vadinBB60_group; g__Clostridia_vadinBB60_group; s__uncultured_bacterium
840453d3ac6130dcfbea1bbd7d0fc303	0.0	8.0	43.0	21.0	12.0	3.0	4.0	0.0	6.0	1.0	31.0	4.0	2.0	11.0	7.0	7.0	12.0	12.0	0.0	5.0	d__Bacteria; p__Firmicutes; c__Clostridia; o__Lachnospirales; f__Lachnospiraceae; g__Lachnospiraceae_NK4A136_group; s__uncultured_bacterium
841e3affb8b91362b31304bf1fdb75ba	8.0	0.0	0.0	0.0	0.0	0.0	0.0	0.0	0.0	0.0	0.0	0.0	0.0	0.0	0.0	0.0	0.0	0.0	0.0	1.0	d__Bacteria; p__Bacteroidota; c__Bacteroidia; o__Bacteroidales; f__Prevotellaceae; g__Alloprevotella; s__Prevotellaceae_bacterium
842daec22acb3dd3632cc9120a6cc9c0	0.0	53.0	30.0	31.0	7.0	7.0	7.0	2.0	11.0	5.0	9.0	18.0	0.0	21.0	12.0	8.0	2.0	5.0	0.0	0.0	d__Bacteria; p__Firmicutes; c__Clostridia; o__Lachnospirales; f__Lachnospiraceae; g__GCA-900066575; s__uncultured_bacterium
848868786dd87c1d5584abd8d7426922	42.0	138.0	138.0	281.0	43.0	31.0	3.0	4.0	11.0	0.0	75.0	196.0	578.0	568.0	210.0	454.0	0.0	5.0	1.0	106.0	d__Bacteria; p__Bacteroidota; c__Bacteroidia; o__Bacteroidales; f__Rikenellaceae; g__Alistipes; s__uncultured_bacterium
85b2bbcfb3a8e044852698fa5246ccd6	37.0	4.0	21.0	28.0	15.0	73.0	12.0	29.0	6.0	28.0	68.0	10.0	1.0	17.0	1.0	11.0	6.0	244.0	15.0	136.0	d__Bacteria; p__Firmicutes; c__Bacilli; o__Lactobacillales; f__Lactobacillaceae; g__Lactobacillus; s__Lactobacillus_murinus
85cee52560142a7f3eefc776613cd741	192.0	451.0	293.0	207.0	219.0	128.0	107.0	129.0	276.0	104.0	255.0	213.0	452.0	252.0	499.0	46.0	99.0	69.0	390.0	108.0	d__Bacteria; p__Firmicutes; c__Clostridia; o__Lachnospirales; f__Lachnospiraceae
85cfb1544f0c44932c5488a6281886ba	0.0	35.0	22.0	26.0	3.0	1.0	71.0	51.0	15.0	120.0	43.0	25.0	11.0	30.0	9.0	12.0	1.0	1.0	1.0	4.0	d__Bacteria; p__Firmicutes; c__Clostridia; o__Oscillospirales; f__Oscillospiraceae; g__Colidextribacter; s__uncultured_bacterium
85d6a2eab8383f93925249fa59a3561c	1.0	8.0	0.0	0.0	1.0	0.0	5.0	0.0	0.0	4.0	0.0	3.0	0.0	6.0	0.0	2.0	0.0	1.0	0.0	1.0	d__Bacteria; p__Firmicutes; c__Clostridia; o__Christensenellales; f__Christensenellaceae; g__Christensenellaceae_R-7_group; s__human_gut
85df921905f7598ffdd87936fde08fe5	0.0	2.0	6.0	0.0	3.0	0.0	0.0	0.0	7.0	0.0	0.0	0.0	3.0	4.0	0.0	0.0	0.0	0.0	0.0	0.0	d__Bacteria; p__Firmicutes; c__Bacilli; o__RF39; f__RF39; g__RF39
86012e6384b5d77bc26fab6b2d73de96	0.0	3.0	1.0	2.0	0.0	3.0	7.0	3.0	11.0	2.0	3.0	4.0	7.0	1.0	0.0	3.0	0.0	2.0	3.0	5.0	d__Bacteria; p__Desulfobacterota; c__Desulfovibrionia; o__Desulfovibrionales; f__Desulfovibrionaceae; g__uncultured; s__uncultured_bacterium
860d7815946112e7423d35017fd8e8ab	0.0	2.0	4.0	11.0	0.0	0.0	8.0	13.0	5.0	3.0	2.0	0.0	4.0	11.0	2.0	0.0	0.0	0.0	8.0	0.0	d__Bacteria; p__Firmicutes; c__Clostridia; o__Lachnospirales; f__Lachnospiraceae
86195967ffe245823f44139ae01235b5	0.0	2.0	0.0	0.0	1.0	0.0	0.0	0.0	24.0	0.0	2.0	7.0	0.0	0.0	31.0	0.0	0.0	1.0	0.0	0.0	d__Bacteria; p__Firmicutes; c__Clostridia; o__Clostridia_UCG-014; f__Clostridia_UCG-014; g__Clostridia_UCG-014; s__uncultured_bacterium
861bc9ff0156d9e565d5b77e1ddfdfb9	0.0	6.0	6.0	1.0	3.0	0.0	0.0	0.0	0.0	0.0	5.0	18.0	1.0	7.0	2.0	0.0	12.0	1.0	0.0	12.0	d__Bacteria; p__Firmicutes; c__Clostridia; o__Clostridia_UCG-014; f__Clostridia_UCG-014; g__Clostridia_UCG-014; s__unidentified
862316d8a8ae3eb8c8d2c3b3e9d5cce3	1.0	52.0	67.0	68.0	24.0	71.0	38.0	27.0	175.0	12.0	199.0	267.0	114.0	137.0	336.0	85.0	101.0	192.0	423.0	217.0	d__Bacteria; p__Bacteroidota; c__Bacteroidia; o__Bacteroidales; f__Rikenellaceae; g__Rikenellaceae_RC9_gut_group; s__uncultured_organism
86ab9466e199fe1c80b5a33abb380c73	0.0	157.0	87.0	138.0	22.0	16.0	0.0	0.0	0.0	0.0	1.0	150.0	39.0	57.0	110.0	14.0	22.0	1.0	1.0	67.0	d__Bacteria; p__Firmicutes; c__Clostridia; o__Lachnospirales; f__Lachnospiraceae
876caf664ac83a11475a1f8a0b1ca6f3	0.0	1.0	4.0	3.0	0.0	6.0	6.0	42.0	3.0	28.0	7.0	5.0	0.0	0.0	0.0	0.0	0.0	0.0	1.0	5.0	d__Bacteria; p__Firmicutes; c__Bacilli; o__Erysipelotrichales; f__Erysipelotrichaceae; g__Faecalibaculum; s__uncultured_bacterium
88228c1dd71f35d17c7e78958bb6e38a	2.0	7.0	9.0	5.0	1.0	7.0	62.0	104.0	26.0	99.0	19.0	10.0	1.0	10.0	9.0	20.0	0.0	5.0	3.0	5.0	d__Bacteria; p__Firmicutes; c__Clostridia; o__Oscillospirales; f__Oscillospiraceae; g__Colidextribacter; s__uncultured_bacterium
8823a697359ff05297caf1e6748e58b7	3.0	1541.0	1511.0	2339.0	518.0	157.0	82.0	77.0	12.0	45.0	50.0	77.0	71.0	43.0	34.0	103.0	83.0	53.0	2.0	38.0	d__Bacteria; p__Bacteroidota; c__Bacteroidia; o__Bacteroidales; f__Muribaculaceae; g__Muribaculaceae; s__uncultured_bacterium
883585afacbc33c240fdedd3ab9bb8af	0.0	2.0	0.0	7.0	0.0	0.0	0.0	0.0	0.0	0.0	2.0	0.0	0.0	0.0	0.0	0.0	8.0	12.0	0.0	20.0	d__Bacteria; p__Firmicutes; c__Bacilli; o__RF39; f__RF39; g__RF39
8874d017651b35946ee47a96f8f1b054	0.0	84.0	12.0	15.0	5.0	0.0	0.0	0.0	0.0	0.0	11.0	3.0	1.0	29.0	21.0	10.0	0.0	0.0	0.0	0.0	d__Bacteria; p__Firmicutes; c__Clostridia; o__Clostridia_UCG-014; f__Clostridia_UCG-014; g__Clostridia_UCG-014
8895bd9c6a5b691796e73c3e8642076c	4.0	3.0	0.0	2.0	5.0	2.0	0.0	2.0	3.0	0.0	1.0	0.0	0.0	0.0	1.0	0.0	0.0	1.0	2.0	0.0	d__Bacteria; p__Firmicutes; c__Clostridia; o__Lachnospirales; f__Lachnospiraceae; g__Anaerostipes
88a287a8424245497996c0c49cb8e5cf	0.0	0.0	0.0	0.0	0.0	0.0	2.0	2.0	8.0	12.0	2.0	0.0	0.0	0.0	0.0	3.0	0.0	3.0	0.0	0.0	d__Bacteria; p__Firmicutes; c__Clostridia; o__Oscillospirales; f__Oscillospiraceae; g__Colidextribacter; s__uncultured_bacterium
88be1564300a5cc2bfc84263183750af	25.0	13.0	14.0	13.0	32.0	7.0	19.0	13.0	7.0	1.0	14.0	22.0	3.0	37.0	16.0	3.0	35.0	7.0	16.0	5.0	d__Bacteria; p__Bacteroidota; c__Bacteroidia; o__Bacteroidales; f__Tannerellaceae; g__Parabacteroides; s__Parabacteroides_merdae
88d226dafc40d3891640e723f22ab5d4	0.0	0.0	0.0	0.0	0.0	0.0	3.0	0.0	0.0	0.0	0.0	0.0	0.0	3.0	0.0	3.0	0.0	0.0	0.0	0.0	d__Bacteria; p__Firmicutes; c__Clostridia; o__Oscillospirales; f__Oscillospiraceae; g__uncultured; s__uncultured_bacterium
88f35f5a2709b8a2bb832e5f0afd27cd	0.0	0.0	0.0	0.0	0.0	0.0	0.0	0.0	0.0	0.0	44.0	0.0	0.0	0.0	0.0	0.0	16.0	3.0	0.0	2.0	d__Bacteria; p__Firmicutes; c__Clostridia; o__Lachnospirales; f__Lachnospiraceae; g__Lachnospiraceae_NK4A136_group; s__uncultured_bacterium
8911455f60c7e4bbab8b776c375da389	157.0	2375.0	3759.0	4445.0	1520.0	482.0	591.0	1477.0	30.0	2979.0	1168.0	471.0	117.0	920.0	616.0	0.0	0.0	277.0	5.0	58.0	d__Bacteria; p__Desulfobacterota; c__Desulfovibrionia; o__Desulfovibrionales; f__Desulfovibrionaceae; g__Desulfovibrio
893ac00fe74f371841dd01c114a1615e	0.0	0.0	0.0	0.0	0.0	0.0	0.0	0.0	0.0	0.0	17.0	0.0	0.0	0.0	0.0	0.0	7.0	17.0	0.0	2.0	d__Bacteria; p__Firmicutes; c__Clostridia; o__Lachnospirales; f__Lachnospiraceae; g__[Eubacterium]_xylanophilum_group; s__uncultured_bacterium
8948ca151ee3aa29b0982c1de9e4a084	0.0	0.0	0.0	1.0	2.0	0.0	0.0	0.0	0.0	0.0	2.0	12.0	7.0	4.0	6.0	38.0	0.0	2.0	0.0	5.0	d__Bacteria; p__Firmicutes; c__Bacilli; o__RF39; f__RF39; g__RF39; s__uncultured_bacterium
8988cfbac3e4ed3658e011ed663f2fbe	9.0	0.0	0.0	0.0	2.0	0.0	0.0	0.0	7.0	0.0	7.0	0.0	0.0	0.0	0.0	0.0	1.0	0.0	0.0	0.0	d__Bacteria; p__Firmicutes; c__Bacilli; o__Acholeplasmatales; f__Acholeplasmataceae; g__Anaeroplasma; s__uncultured_bacterium
8989d30cfd5ede076a55b8e408cbe3e0	3.0	3147.0	1789.0	745.0	411.0	344.0	1950.0	2658.0	3016.0	1643.0	4032.0	8855.0	10514.0	8998.0	7646.0	7848.0	6442.0	8859.0	8928.0	10889.0	d__Bacteria; p__Bacteroidota; c__Bacteroidia; o__Bacteroidales; f__Muribaculaceae; g__Muribaculaceae; s__uncultured_bacterium
89c9c602e68633a8370f729e25687d1a	4.0	3.0	2.0	1.0	2.0	2.0	0.0	2.0	1.0	0.0	0.0	1.0	1.0	0.0	2.0	3.0	0.0	1.0	1.0	3.0	d__Bacteria; p__Firmicutes; c__Clostridia; o__Lachnospirales; f__Lachnospiraceae
8a2078e2a4cecbf080d913cc9330a070	0.0	0.0	1.0	2.0	0.0	0.0	1.0	0.0	0.0	1.0	0.0	0.0	0.0	5.0	0.0	0.0	0.0	1.0	2.0	0.0	d__Bacteria; p__Firmicutes; c__Clostridia; o__Clostridiales; f__Clostridiaceae; g__Clostridium_sensu_stricto_1
8a50fc21eee0989782d2773deeba06c3	0.0	7.0	14.0	6.0	2.0	1.0	0.0	0.0	1.0	3.0	1.0	0.0	0.0	1.0	1.0	0.0	0.0	0.0	0.0	0.0	d__Bacteria; p__Firmicutes; c__Bacilli; o__Erysipelotrichales; f__Erysipelotrichaceae; g__Turicibacter; s__uncultured_bacterium
8a5c7c4569af046c10c6e4a268fc1025	0.0	2.0	0.0	8.0	0.0	2.0	0.0	0.0	0.0	0.0	1.0	8.0	0.0	1.0	10.0	0.0	1.0	7.0	0.0	3.0	d__Bacteria; p__Firmicutes; c__Clostridia; o__Clostridia_UCG-014; f__Clostridia_UCG-014; g__Clostridia_UCG-014; s__uncultured_bacterium
8a6bfb309dd5dfe88dac5edfcbe5d9f4	0.0	11.0	5.0	54.0	0.0	0.0	40.0	67.0	20.0	18.0	18.0	0.0	53.0	19.0	14.0	7.0	5.0	0.0	0.0	5.0	d__Bacteria; p__Firmicutes; c__Clostridia; o__Oscillospirales; f__Oscillospiraceae; g__uncultured; s__uncultured_bacterium
8b664554e8cec6d6396f72bd53870c79	1.0	3.0	0.0	2.0	1.0	0.0	0.0	0.0	0.0	2.0	1.0	0.0	0.0	1.0	0.0	0.0	2.0	0.0	0.0	2.0	d__Bacteria; p__Firmicutes; c__Clostridia; o__Oscillospirales; f__Ruminococcaceae; g__Incertae_Sedis
8bbe337af1810b8a74d5636a6bd83248	0.0	18.0	8.0	18.0	1.0	0.0	1.0	0.0	0.0	7.0	0.0	0.0	0.0	1.0	2.0	0.0	0.0	1.0	0.0	4.0	d__Bacteria; p__Firmicutes; c__Clostridia; o__Lachnospirales; f__Lachnospiraceae
8bc43f2503627578b1158ecd9a2c1d29	0.0	49.0	143.0	15.0	58.0	1.0	8.0	20.0	538.0	59.0	7.0	62.0	14.0	47.0	24.0	42.0	185.0	2.0	0.0	25.0	d__Bacteria; p__Firmicutes; c__Clostridia; o__Clostridia_UCG-014; f__Clostridia_UCG-014; g__Clostridia_UCG-014; s__uncultured_bacterium
8bc90c5c3e0627fef93ece68d063c20a	0.0	2.0	0.0	0.0	0.0	0.0	0.0	0.0	0.0	0.0	0.0	0.0	0.0	0.0	0.0	0.0	0.0	0.0	11.0	5.0	d__Bacteria; p__Firmicutes; c__Negativicutes; o__Veillonellales-Selenomonadales; f__Selenomonadaceae; g__Mitsuokella; s__uncultured_bacterium
8bf31ec92c4aa8ef02d18a535640a648	0.0	532.0	375.0	472.0	82.0	55.0	16.0	18.0	21.0	15.0	12.0	250.0	116.0	250.0	169.0	159.0	15.0	9.0	6.0	58.0	d__Bacteria; p__Firmicutes; c__Clostridia; o__Oscillospirales; f__Oscillospiraceae
8bf3ec30baa332b933ecd91b7edacfbf	2.0	2.0	2.0	0.0	1.0	0.0	2.0	2.0	0.0	1.0	0.0	1.0	5.0	3.0	1.0	0.0	0.0	0.0	0.0	0.0	d__Bacteria; p__Firmicutes; c__Clostridia; o__Lachnospirales; f__Lachnospiraceae; g__Lachnospiraceae_NK4A136_group; s__uncultured_bacterium
8bf863dd584a31cb5f15ad0745fee2f8	10.0	10.0	22.0	9.0	8.0	1.0	3.0	6.0	2.0	4.0	0.0	7.0	16.0	9.0	0.0	13.0	17.0	0.0	35.0	10.0	d__Bacteria; p__Firmicutes; c__Clostridia; o__Lachnospirales; f__Lachnospiraceae; g__Coprococcus
8c1a0597a37d37196d2c3356570e3878	1.0	4.0	0.0	0.0	19.0	0.0	14.0	0.0	1.0	0.0	0.0	0.0	0.0	0.0	0.0	0.0	12.0	0.0	9.0	0.0	d__Bacteria; p__Firmicutes; c__Negativicutes; o__Veillonellales-Selenomonadales; f__Veillonellaceae; g__Dialister
8c20296d23572d4b01bd59e14f3e26ec	57.0	16.0	11.0	15.0	17.0	12.0	0.0	10.0	6.0	16.0	21.0	6.0	4.0	6.0	6.0	9.0	7.0	36.0	8.0	3.0	d__Bacteria; p__Firmicutes; c__Clostridia; o__Lachnospirales; f__Lachnospiraceae; g__[Ruminococcus]_gnavus_group; s__uncultured_bacterium
8c549413942766f09c423af7948aff84	0.0	95.0	334.0	229.0	116.0	8.0	16.0	0.0	44.0	0.0	231.0	48.0	6.0	102.0	90.0	105.0	82.0	181.0	0.0	55.0	d__Bacteria; p__Firmicutes; c__Clostridia; o__Lachnospirales; f__Lachnospiraceae; g__Lachnospiraceae_NK4A136_group; s__uncultured_bacterium
8c6a06fae3959d16ddfc10e326827c05	0.0	0.0	0.0	0.0	1.0	0.0	28.0	39.0	9.0	31.0	7.0	0.0	2.0	2.0	1.0	1.0	2.0	2.0	0.0	0.0	d__Bacteria; p__Firmicutes; c__Clostridia; o__Oscillospirales; f__Ruminococcaceae
8c6a5c4448b0327a810db8ee00e459f7	2.0	2.0	7.0	0.0	1.0	1.0	7.0	0.0	0.0	7.0	0.0	0.0	0.0	0.0	0.0	0.0	1.0	0.0	0.0	0.0	d__Bacteria; p__Firmicutes; c__Bacilli; o__Erysipelotrichales; f__Erysipelotrichaceae; g__Faecalibaculum; s__uncultured_bacterium
8c918babd276076d7911f7574887c166	0.0	3.0	7.0	1.0	0.0	1.0	5.0	3.0	2.0	2.0	2.0	0.0	3.0	7.0	2.0	4.0	0.0	1.0	2.0	0.0	d__Bacteria; p__Firmicutes; c__Clostridia; o__Oscillospirales; f__Butyricicoccaceae; g__UCG-009; s__uncultured_bacterium
8cb78cbea31880b13a424f16ae2be324	31.0	60.0	11.0	59.0	29.0	17.0	26.0	19.0	11.0	12.0	12.0	35.0	9.0	8.0	35.0	24.0	33.0	107.0	70.0	20.0	d__Bacteria; p__Firmicutes; c__Clostridia; o__Lachnospirales; f__Lachnospiraceae; g__Lachnospira; s__uncultured_bacterium
8cc61f7bfea6aee3e6fabaeb0b6aa3cc	51.0	0.0	1.0	0.0	91.0	1.0	0.0	0.0	0.0	0.0	1.0	0.0	0.0	0.0	0.0	0.0	0.0	0.0	0.0	0.0	d__Bacteria; p__Firmicutes; c__Clostridia; o__Lachnospirales; f__Lachnospiraceae; g__Blautia; s__Blautia_hansenii
8cef2dd372f2d12c975c5bccb7ee2735	0.0	0.0	2.0	1.0	1.0	0.0	3.0	0.0	0.0	12.0	2.0	0.0	0.0	1.0	0.0	0.0	0.0	0.0	0.0	0.0	d__Bacteria; p__Firmicutes; c__Clostridia; o__Lachnospirales; f__Lachnospiraceae; g__Lachnospiraceae_NK4A136_group; s__uncultured_bacterium
8d2076cf62dabe185bb318e5f1a0e7eb	4.0	1.0	2.0	2.0	69.0	16.0	2.0	2.0	0.0	5.0	0.0	0.0	0.0	0.0	6.0	0.0	0.0	1.0	0.0	2.0	d__Bacteria; p__Firmicutes; c__Clostridia; o__Christensenellales; f__Christensenellaceae; g__Christensenellaceae_R-7_group; s__uncultured_bacterium
8d4bae1e12f0ad79d9c31593a3d173a0	0.0	0.0	0.0	0.0	0.0	0.0	0.0	0.0	0.0	0.0	0.0	0.0	0.0	0.0	21.0	0.0	2.0	0.0	0.0	0.0	d__Bacteria; p__Firmicutes; c__Negativicutes; o__Veillonellales-Selenomonadales; f__Veillonellaceae; g__Veillonella; s__Veillonella_magna
8d6c0776865fa534797e316ecec5f443	15.0	17.0	12.0	22.0	3.0	5.0	4.0	5.0	1.0	2.0	3.0	0.0	0.0	8.0	3.0	1.0	1.0	6.0	2.0	9.0	d__Bacteria; p__Firmicutes; c__Clostridia; o__Lachnospirales; f__Lachnospiraceae; g__Lachnospiraceae_UCG-004
8da94a6770f3c39157e3d4f9d4cce603	2.0	14.0	5.0	10.0	1.0	6.0	20.0	28.0	72.0	7.0	32.0	1.0	0.0	10.0	26.0	38.0	9.0	26.0	21.0	23.0	d__Bacteria; p__Bacteroidota; c__Bacteroidia; o__Bacteroidales; f__Tannerellaceae; g__Parabacteroides
8de91078f55aec3fce20d506d5e79cc4	0.0	3.0	9.0	0.0	0.0	0.0	2.0	15.0	1.0	8.0	7.0	0.0	0.0	0.0	0.0	1.0	0.0	0.0	0.0	0.0	d__Bacteria; p__Firmicutes; c__Clostridia; o__Oscillospirales; f__Oscillospiraceae
8e099576e676b8b07b033f155f97f7ce	0.0	1.0	3.0	0.0	13.0	0.0	0.0	0.0	0.0	0.0	0.0	0.0	0.0	0.0	0.0	0.0	0.0	0.0	0.0	0.0	d__Bacteria; p__Bacteroidota; c__Bacteroidia; o__Bacteroidales; f__Bacteroidaceae; g__Bacteroides
8e0e6fc44fb4b6921da53240a2065bec	0.0	2.0	1.0	4.0	0.0	0.0	2.0	5.0	2.0	6.0	4.0	1.0	0.0	3.0	1.0	2.0	0.0	0.0	1.0	0.0	d__Bacteria; p__Firmicutes; c__Clostridia; o__Oscillospirales; f__Oscillospiraceae; g__Colidextribacter; s__uncultured_bacterium
8e210cb31727e7960268f4c3f80a0cdf	3.0	1.0	2.0	9.0	1.0	0.0	0.0	2.0	2.0	0.0	0.0	0.0	4.0	1.0	2.0	3.0	6.0	0.0	0.0	1.0	d__Bacteria; p__Bacteroidota; c__Bacteroidia; o__Bacteroidales; f__Bacteroidaceae; g__Bacteroides; s__Bacteroides_vulgatus
8e3307e7a712645c917480ea22f1f731	0.0	1.0	5.0	0.0	1.0	0.0	104.0	2.0	1.0	867.0	56.0	1.0	2.0	0.0	28.0	1.0	0.0	97.0	3.0	26.0	d__Bacteria; p__Firmicutes; c__Clostridia; o__Lachnospirales; f__Lachnospiraceae; g__Lachnospiraceae_NK4A136_group; s__uncultured_bacterium
8e395646dad779fb50fa8ba1c25ca9db	0.0	0.0	0.0	0.0	0.0	0.0	0.0	0.0	0.0	0.0	6.0	0.0	28.0	10.0	9.0	3.0	0.0	1.0	0.0	0.0	d__Bacteria; p__Firmicutes; c__Clostridia; o__Lachnospirales; f__Lachnospiraceae
8e40519f6282a654d990c337d216434b	0.0	40.0	30.0	4.0	11.0	2.0	20.0	23.0	2.0	7.0	14.0	10.0	5.0	1.0	12.0	8.0	0.0	6.0	1.0	16.0	d__Bacteria; p__Firmicutes; c__Clostridia; o__Lachnospirales; f__Lachnospiraceae
8e613aea26ffc3c5ea5863f3f9259f70	1.0	0.0	1.0	0.0	2.0	1.0	12.0	1.0	0.0	11.0	0.0	0.0	2.0	3.0	3.0	1.0	1.0	2.0	0.0	0.0	d__Bacteria; p__Firmicutes; c__Clostridia; o__Oscillospirales; f__Oscillospiraceae; g__UCG-005
8e8019075c4f5642d05b007575853f0d	1.0	0.0	3.0	2.0	0.0	13.0	1.0	0.0	0.0	2.0	0.0	0.0	0.0	0.0	0.0	1.0	0.0	28.0	0.0	1.0	d__Bacteria; p__Firmicutes; c__Bacilli; o__Lactobacillales; f__Lactobacillaceae; g__Lactobacillus; s__Lactobacillus_murinus
8e8be2041d0339e2d15a9e208cda10f2	0.0	3.0	2.0	10.0	0.0	0.0	0.0	0.0	0.0	0.0	2.0	3.0	27.0	51.0	9.0	6.0	0.0	2.0	0.0	3.0	d__Bacteria; p__Firmicutes; c__Clostridia; o__Oscillospirales; f__Ruminococcaceae; g__Ruminococcus; s__unidentified
8e9766dacdead7841bc1c41b47e12be9	0.0	45.0	70.0	62.0	19.0	5.0	201.0	406.0	31.0	291.0	22.0	1.0	30.0	161.0	141.0	28.0	16.0	24.0	1.0	14.0	d__Bacteria; p__Firmicutes; c__Clostridia; o__Peptococcales; f__Peptococcaceae; g__uncultured; s__uncultured_bacterium
8eab4371f73db97496dc1aec00bf406a	0.0	0.0	0.0	1.0	2.0	0.0	0.0	0.0	0.0	0.0	0.0	10.0	0.0	2.0	0.0	0.0	0.0	0.0	0.0	0.0	d__Bacteria; p__Cyanobacteria; c__Vampirivibrionia; o__Gastranaerophilales; f__Gastranaerophilales; g__Gastranaerophilales; s__uncultured_bacterium
8ef0ec418003fbf8eee52bb196457a25	0.0	19.0	10.0	1.0	2.0	0.0	6.0	0.0	1.0	1.0	1.0	0.0	0.0	3.0	1.0	2.0	0.0	0.0	0.0	0.0	d__Bacteria; p__Firmicutes; c__Clostridia; o__Lachnospirales; f__Lachnospiraceae; g__Lachnospiraceae_NK4A136_group; s__uncultured_bacterium
8ef5788ae64ac4160d2217cd0524d378	0.0	19.0	22.0	7.0	4.0	11.0	2.0	4.0	7.0	0.0	0.0	25.0	21.0	11.0	16.0	3.0	1.0	9.0	9.0	1.0	d__Bacteria; p__Firmicutes; c__Bacilli; o__Erysipelotrichales; f__Erysipelatoclostridiaceae; g__Erysipelatoclostridium; s__unidentified
8f5b1e73899286993132b15659ba31c0	0.0	0.0	0.0	1.0	0.0	0.0	8.0	7.0	2.0	12.0	2.0	0.0	2.0	6.0	0.0	0.0	1.0	0.0	0.0	0.0	d__Bacteria; p__Firmicutes; c__Clostridia; o__Oscillospirales; f__Oscillospiraceae
8fd6adc08a632ebb3ec6da71e437065e	0.0	0.0	0.0	0.0	0.0	0.0	2.0	2.0	0.0	0.0	1.0	0.0	0.0	12.0	22.0	22.0	22.0	0.0	0.0	0.0	d__Bacteria; p__Firmicutes; c__Clostridia; o__Clostridia_vadinBB60_group; f__Clostridia_vadinBB60_group; g__Clostridia_vadinBB60_group; s__uncultured_bacterium
903a0372f740d25ce8bc582a3c5adc9a	10.0	12.0	3.0	2.0	18.0	5.0	2.0	5.0	1.0	0.0	0.0	2.0	0.0	9.0	1.0	1.0	5.0	2.0	0.0	0.0	d__Bacteria; p__Firmicutes; c__Clostridia; o__Lachnospirales; f__Lachnospiraceae; g__Lachnospiraceae_NK4A136_group
903b033cd64ec167eb76a6bbbce44825	2.0	2.0	0.0	17.0	4.0	3.0	1.0	2.0	1.0	0.0	1.0	2.0	2.0	0.0	10.0	3.0	3.0	5.0	0.0	0.0	d__Bacteria; p__Bacteroidota; c__Bacteroidia; o__Bacteroidales; f__Bacteroidaceae; g__Bacteroides
903db1517cd342ee34ea10156eb29482	0.0	1.0	0.0	11.0	0.0	0.0	4.0	21.0	1.0	1.0	1.0	1.0	5.0	9.0	21.0	10.0	1.0	0.0	0.0	0.0	d__Bacteria; p__Firmicutes; c__Clostridia; o__Oscillospirales; f__Ruminococcaceae; g__uncultured
906ed25a43eedd60c2c9a2eea371b9f7	0.0	0.0	0.0	0.0	0.0	0.0	6.0	5.0	0.0	1.0	0.0	0.0	0.0	2.0	0.0	0.0	0.0	0.0	0.0	0.0	d__Bacteria; p__Firmicutes; c__Clostridia; o__Oscillospirales; f__Oscillospiraceae; g__Colidextribacter; s__uncultured_bacterium
9096f151fc1a5c3199e2f95212c8c195	0.0	0.0	0.0	0.0	0.0	0.0	0.0	0.0	0.0	0.0	2.0	11.0	0.0	2.0	1.0	0.0	0.0	7.0	0.0	0.0	d__Bacteria; p__Firmicutes; c__Clostridia; o__Lachnospirales; f__Lachnospiraceae; g__uncultured; s__uncultured_bacterium
90ba2b7aa59784e3e72c9e2192100df7	1.0	2.0	5.0	1.0	0.0	5.0	0.0	2.0	5.0	2.0	0.0	0.0	0.0	2.0	11.0	2.0	0.0	0.0	5.0	0.0	d__Bacteria; p__Proteobacteria; c__Gammaproteobacteria; o__Burkholderiales; f__Sutterellaceae; g__Sutterella; s__gut_metagenome
910d225f559283f9406682f4b06e50a4	0.0	0.0	16.0	9.0	7.0	52.0	16.0	67.0	288.0	11.0	174.0	59.0	244.0	137.0	305.0	205.0	121.0	144.0	877.0	357.0	d__Bacteria; p__Firmicutes; c__Bacilli; o__Erysipelotrichales; f__Erysipelatoclostridiaceae
911cd211b9a2f8b49f3674f9fa21ab80	0.0	6.0	9.0	5.0	5.0	3.0	0.0	0.0	1.0	0.0	1.0	8.0	19.0	18.0	8.0	3.0	1.0	0.0	0.0	8.0	d__Bacteria; p__Firmicutes; c__Clostridia; o__Clostridia_UCG-014; f__Clostridia_UCG-014; g__Clostridia_UCG-014; s__uncultured_bacterium
912b9ca396536c76ec6c1f5305583d66	0.0	1.0	2.0	0.0	3.0	0.0	11.0	48.0	54.0	2.0	12.0	0.0	0.0	7.0	3.0	0.0	1.0	2.0	5.0	1.0	d__Bacteria; p__Firmicutes; c__Clostridia; o__Lachnospirales; f__Lachnospiraceae
91583265f2248dad361f1ef519af37a3	0.0	6.0	1.0	4.0	0.0	0.0	0.0	0.0	0.0	0.0	0.0	1.0	2.0	2.0	2.0	0.0	0.0	0.0	0.0	1.0	d__Bacteria; p__Firmicutes; c__Clostridia; o__Lachnospirales; f__Lachnospiraceae
918fd319bfc25aa5ff3584dc437e8abb	1.0	129.0	300.0	179.0	66.0	3.0	287.0	1939.0	148.0	261.0	155.0	12.0	404.0	193.0	135.0	174.0	15.0	54.0	4.0	42.0	d__Bacteria; p__Firmicutes; c__Clostridia; o__Lachnospirales; f__Lachnospiraceae; g__Lachnospiraceae_NK4A136_group; s__uncultured_bacterium
9199da0a2b9e36581b2beff2610ea33d	0.0	2.0	2.0	1.0	0.0	0.0	7.0	3.0	2.0	4.0	0.0	0.0	0.0	4.0	0.0	0.0	0.0	0.0	0.0	0.0	d__Bacteria; p__Firmicutes; c__Clostridia; o__Oscillospirales; f__Butyricicoccaceae; g__Butyricicoccus; s__uncultured_bacterium
91e2d48c5522682c196a840faccef175	0.0	0.0	4.0	6.0	2.0	0.0	3.0	1.0	2.0	2.0	2.0	1.0	3.0	5.0	0.0	2.0	0.0	2.0	0.0	1.0	d__Bacteria; p__Firmicutes; c__Clostridia; o__Clostridia_UCG-014; f__Clostridia_UCG-014; g__Clostridia_UCG-014
91fd8c277f1af6e72cd963487ab30c53	0.0	1.0	0.0	2.0	3.0	0.0	1.0	0.0	0.0	2.0	0.0	1.0	1.0	1.0	0.0	0.0	0.0	0.0	0.0	0.0	d__Bacteria; p__Firmicutes; c__Clostridia; o__Oscillospirales; f__Ruminococcaceae; g__[Eubacterium]_siraeum_group; s__[Eubacterium]_siraeum
91ffc0ab10c9f8dff57cae321341d990	20.0	21.0	6.0	11.0	12.0	11.0	7.0	10.0	1.0	3.0	3.0	0.0	4.0	1.0	1.0	1.0	3.0	7.0	11.0	6.0	d__Bacteria; p__Firmicutes; c__Clostridia; o__Lachnospirales; f__Lachnospiraceae; g__[Ruminococcus]_torques_group; s__uncultured_Firmicutes
920430519f65b887e349dacef094d11e	0.0	0.0	0.0	0.0	0.0	0.0	15.0	12.0	1.0	50.0	0.0	0.0	0.0	0.0	0.0	0.0	0.0	0.0	0.0	0.0	d__Bacteria; p__Firmicutes; c__Clostridia; o__Lachnospirales; f__Lachnospiraceae; g__uncultured; s__uncultured_bacterium
92c84e16d157c1279080e641174198ad	2.0	2.0	0.0	2.0	0.0	2.0	0.0	0.0	0.0	2.0	2.0	0.0	0.0	0.0	0.0	3.0	0.0	1.0	0.0	0.0	d__Bacteria; p__Firmicutes; c__Clostridia; o__Lachnospirales; f__Lachnospiraceae
9316441101c2f555d4916a1125f2d812	0.0	3.0	2.0	7.0	0.0	0.0	0.0	0.0	0.0	0.0	0.0	21.0	1.0	2.0	3.0	8.0	5.0	0.0	0.0	3.0	d__Bacteria; p__Firmicutes; c__Clostridia; o__Clostridia_UCG-014; f__Clostridia_UCG-014; g__Clostridia_UCG-014; s__uncultured_bacterium
937b73b78c68350b8596b0e71ad080da	6.0	0.0	2.0	0.0	0.0	0.0	0.0	0.0	0.0	0.0	0.0	0.0	0.0	0.0	2.0	0.0	0.0	0.0	0.0	0.0	d__Bacteria; p__Firmicutes; c__Clostridia; o__Oscillospirales; f__Oscillospiraceae; g__UCG-005
93b770b972aaec179a76ff64bd08b4e9	25.0	2.0	7.0	11.0	14.0	4.0	0.0	1.0	1.0	6.0	1.0	0.0	4.0	7.0	2.0	0.0	3.0	2.0	4.0	0.0	d__Bacteria; p__Bacteroidota; c__Bacteroidia; o__Bacteroidales; f__Bacteroidaceae; g__Bacteroides; s__Bacteroides_ovatus
93c046f97bd5f7a27bc6bd4412c10210	1.0	0.0	1.0	0.0	4.0	0.0	1.0	0.0	0.0	0.0	5.0	1.0	3.0	8.0	2.0	0.0	8.0	2.0	0.0	0.0	d__Bacteria; p__Firmicutes; c__Clostridia; o__Clostridia_vadinBB60_group; f__Clostridia_vadinBB60_group; g__Clostridia_vadinBB60_group; s__uncultured_bacterium
93cbecd153089d0168ba7730fc670338	0.0	0.0	0.0	0.0	0.0	0.0	0.0	0.0	0.0	0.0	80.0	0.0	0.0	0.0	0.0	0.0	0.0	0.0	0.0	0.0	d__Bacteria; p__Firmicutes; c__Clostridia; o__Lachnospirales; f__Lachnospiraceae
93fb25c96ab27c253d7a50bdeae62006	1.0	5.0	0.0	3.0	0.0	2.0	2.0	1.0	0.0	0.0	2.0	25.0	7.0	4.0	2.0	5.0	2.0	1.0	0.0	0.0	d__Bacteria; p__Firmicutes; c__Clostridia; o__Lachnospirales; f__Defluviitaleaceae; g__Defluviitaleaceae_UCG-011; s__uncultured_bacterium
93fe2a9b4664f2c97063e5c06f9ad49a	0.0	0.0	0.0	0.0	0.0	7.0	4.0	2.0	0.0	2.0	0.0	0.0	0.0	0.0	0.0	0.0	0.0	0.0	0.0	0.0	d__Bacteria; p__Actinobacteriota; c__Coriobacteriia; o__Coriobacteriales; f__uncultured; g__uncultured; s__uncultured_bacterium
940a917b29e72993deec479f294c9068	0.0	0.0	1.0	0.0	0.0	355.0	577.0	309.0	0.0	54.0	0.0	1338.0	1183.0	3507.0	1683.0	3731.0	0.0	0.0	2.0	0.0	d__Bacteria; p__Bacteroidota; c__Bacteroidia; o__Bacteroidales; f__Prevotellaceae; g__Alloprevotella; s__uncultured_Bacteroidales
94232abdefa30514083f40d1508d624a	0.0	0.0	0.0	8.0	0.0	5.0	48.0	9.0	12.0	26.0	39.0	1.0	6.0	4.0	3.0	3.0	6.0	3.0	0.0	0.0	d__Bacteria; p__Firmicutes; c__Clostridia; o__Oscillospirales; f__Oscillospiraceae; g__Oscillibacter; s__uncultured_bacterium
942ed28b1c24b14e7c322ecd1a77263d	0.0	1.0	3.0	0.0	1.0	0.0	2.0	1.0	0.0	1.0	0.0	0.0	0.0	0.0	1.0	1.0	1.0	0.0	0.0	1.0	d__Bacteria; p__Firmicutes; c__Clostridia; o__Oscillospirales; f__Oscillospiraceae; g__UCG-003; s__uncultured_organism
9470155c3f99bf028a7551a77248fae1	0.0	0.0	0.0	0.0	0.0	0.0	0.0	0.0	0.0	0.0	6.0	0.0	0.0	0.0	0.0	0.0	0.0	0.0	0.0	26.0	d__Bacteria; p__Firmicutes; c__Clostridia; o__Clostridia_UCG-014; f__Clostridia_UCG-014; g__Clostridia_UCG-014; s__uncultured_bacterium
94a30ed5e6598e22014a606cdd493acc	16.0	1.0	1.0	6.0	109.0	54.0	7.0	0.0	19.0	2.0	54.0	4.0	16.0	6.0	1.0	14.0	8.0	33.0	1.0	4.0	d__Bacteria; p__Proteobacteria; c__Alphaproteobacteria; o__Rhodospirillales; f__uncultured; g__uncultured
94b5a86be3e9abd2eda727ead9b6f21c	0.0	0.0	1.0	0.0	0.0	0.0	4.0	0.0	28.0	2.0	0.0	0.0	0.0	0.0	7.0	0.0	31.0	3.0	0.0	0.0	d__Bacteria; p__Firmicutes; c__Clostridia; o__Lachnospirales; f__Lachnospiraceae; g__Lachnospiraceae_NK4A136_group
94bbaff406f7ca10c14f4784ffb5a495	3.0	0.0	4.0	1.0	0.0	0.0	0.0	0.0	0.0	2.0	0.0	4.0	0.0	0.0	0.0	1.0	0.0	1.0	0.0	0.0	d__Bacteria; p__Firmicutes; c__Clostridia; o__Lachnospirales; f__Lachnospiraceae; g__Tyzzerella
94c6710fbe93aa33dd8d91511824fc36	0.0	0.0	0.0	0.0	0.0	0.0	0.0	0.0	0.0	0.0	0.0	1.0	3.0	0.0	0.0	0.0	0.0	7.0	0.0	0.0	d__Bacteria; p__Firmicutes; c__Clostridia; o__Lachnospirales; f__Lachnospiraceae; g__uncultured; s__uncultured_bacterium
951320e0b8f2e77ad0982987bd9d35a2	0.0	0.0	0.0	0.0	0.0	0.0	3.0	10.0	2.0	3.0	1.0	0.0	0.0	0.0	0.0	3.0	0.0	0.0	0.0	0.0	d__Bacteria; p__Firmicutes; c__Clostridia; o__Oscillospirales; f__Oscillospiraceae; g__Colidextribacter; s__uncultured_bacterium
951407d990b31e6c7d0ce3596ce6496a	0.0	0.0	0.0	0.0	0.0	0.0	0.0	0.0	0.0	0.0	75.0	0.0	0.0	0.0	0.0	0.0	3.0	0.0	0.0	4.0	d__Bacteria; p__Firmicutes; c__Clostridia; o__Lachnospirales; f__Lachnospiraceae
951a842bc2c5a9cef0ddc9c5e2b41d6a	0.0	0.0	3.0	1.0	0.0	0.0	0.0	4.0	7.0	0.0	0.0	0.0	0.0	2.0	19.0	1.0	18.0	0.0	0.0	3.0	d__Bacteria; p__Firmicutes; c__Negativicutes; o__Acidaminococcales; f__Acidaminococcaceae; g__Phascolarctobacterium; s__uncultured_Veillonellaceae
9588fc041ad437c67d8c697998243bdc	0.0	15.0	9.0	17.0	2.0	0.0	0.0	0.0	0.0	0.0	1.0	7.0	5.0	4.0	0.0	42.0	0.0	0.0	0.0	0.0	d__Bacteria; p__Firmicutes; c__Clostridia; o__Lachnospirales; f__Lachnospiraceae; g__[Eubacterium]_ruminantium_group; s__uncultured_bacterium
958f0edf3a50b1d39c2abfeb624e0565	0.0	0.0	0.0	0.0	0.0	0.0	0.0	0.0	0.0	0.0	0.0	0.0	0.0	0.0	1.0	0.0	2.0	2.0	0.0	4.0	d__Bacteria; p__Firmicutes; c__Bacilli; o__Erysipelotrichales; f__Erysipelotrichaceae; g__uncultured; s__uncultured_bacterium
95eaf14c1779c63ffda50649012d638c	2.0	1.0	7.0	0.0	0.0	0.0	1.0	1.0	0.0	0.0	0.0	1.0	2.0	0.0	1.0	0.0	0.0	2.0	2.0	0.0	d__Bacteria; p__Firmicutes; c__Clostridia; o__Oscillospirales; f__Ruminococcaceae; g__Negativibacillus; s__uncultured_bacterium
9644d2872c5566b437d6a6673d1c60a0	0.0	6.0	4.0	7.0	0.0	0.0	35.0	22.0	5.0	14.0	5.0	2.0	2.0	0.0	7.0	0.0	2.0	2.0	1.0	4.0	d__Bacteria; p__Firmicutes; c__Clostridia; o__Lachnospirales; f__Lachnospiraceae; g__Lachnospiraceae_NK4A136_group; s__uncultured_bacterium
9650c97d2d5930c68959f59299dde65d	0.0	0.0	7.0	1.0	4.0	2.0	11.0	0.0	53.0	0.0	2.0	9.0	8.0	11.0	6.0	20.0	16.0	0.0	0.0	12.0	d__Bacteria; p__Firmicutes; c__Clostridia; o__Clostridia_UCG-014; f__Clostridia_UCG-014; g__Clostridia_UCG-014; s__uncultured_bacterium
96977d37566f7e9e01e7d6105988699c	0.0	0.0	0.0	0.0	0.0	0.0	21.0	6.0	4.0	48.0	0.0	0.0	0.0	0.0	0.0	0.0	0.0	0.0	0.0	0.0	d__Bacteria; p__Firmicutes; c__Clostridia; o__Lachnospirales; f__Lachnospiraceae
96a44e6152ea61a85b6517ae016c0400	0.0	0.0	0.0	0.0	0.0	0.0	95.0	2.0	0.0	0.0	1.0	0.0	0.0	3.0	2.0	2.0	0.0	0.0	0.0	0.0	d__Bacteria; p__Firmicutes; c__Clostridia; o__Lachnospirales; f__Lachnospiraceae
96b972b72c32ae1f2230dc27ba4d1a77	2.0	11.0	5.0	2.0	0.0	0.0	2.0	2.0	0.0	1.0	0.0	0.0	0.0	0.0	21.0	0.0	0.0	0.0	0.0	0.0	d__Bacteria; p__Firmicutes; c__Clostridia; o__Lachnospirales; f__Lachnospiraceae
973ef21bc2ead0c3617252881d695692	133.0	131.0	338.0	200.0	3.0	2.0	56.0	180.0	56.0	554.0	134.0	5.0	160.0	238.0	268.0	34.0	201.0	4.0	111.0	240.0	d__Bacteria; p__Bacteroidota; c__Bacteroidia; o__Bacteroidales; f__Prevotellaceae; g__Prevotella; s__Prevotella_copri
9759b6bf05c706fe76922b49bf1bfad7	0.0	8.0	2.0	0.0	0.0	0.0	20.0	2.0	13.0	0.0	0.0	0.0	2.0	1.0	1.0	0.0	7.0	0.0	0.0	3.0	d__Bacteria; p__Firmicutes; c__Clostridia; o__Oscillospirales; f__[Eubacterium]_coprostanoligenes_group; g__[Eubacterium]_coprostanoligenes_group; s__human_gut
97aa2ca8086cf41466fb7cf4edcb16db	14.0	8.0	7.0	15.0	23.0	4.0	8.0	10.0	2.0	7.0	4.0	5.0	3.0	2.0	2.0	4.0	5.0	4.0	2.0	5.0	d__Bacteria; p__Firmicutes; c__Clostridia; o__Lachnospirales; f__Lachnospiraceae; g__Blautia; s__Blautia_faecis
97ad5490477c4419d52cb38a3ef70400	0.0	90.0	26.0	0.0	12.0	2.0	2447.0	10090.0	1.0	0.0	1.0	0.0	0.0	0.0	0.0	0.0	0.0	30.0	0.0	0.0	d__Bacteria; p__Firmicutes; c__Clostridia; o__Lachnospirales; f__Lachnospiraceae; g__Lachnospiraceae_NK4A136_group; s__uncultured_bacterium
97bc1f400f2bb6d508611d522a2a5e23	0.0	1.0	3.0	0.0	0.0	1.0	1.0	1.0	0.0	0.0	1.0	0.0	0.0	0.0	0.0	0.0	0.0	0.0	1.0	0.0	d__Bacteria; p__Firmicutes; c__Clostridia; o__Lachnospirales; f__Lachnospiraceae
97d446afc0598108b2a7cbae4cf54707	8.0	3.0	2.0	12.0	7.0	2.0	2.0	5.0	2.0	1.0	1.0	3.0	2.0	2.0	1.0	2.0	0.0	0.0	2.0	1.0	d__Bacteria; p__Firmicutes; c__Clostridia; o__Lachnospirales; f__Lachnospiraceae; g__Blautia
97f8a6f31d8f2832e782803eac0c2cbd	35.0	878.0	940.0	1304.0	352.0	1707.0	678.0	435.0	2966.0	265.0	3420.0	5255.0	2247.0	2753.0	6307.0	1770.0	2213.0	4465.0	7570.0	3944.0	d__Bacteria; p__Bacteroidota; c__Bacteroidia; o__Bacteroidales; f__Rikenellaceae; g__Rikenellaceae_RC9_gut_group; s__uncultured_organism
9804a7186bcb07a326b330c1b07f90f8	326.0	7116.0	3297.0	6254.0	1562.0	3100.0	1475.0	874.0	3063.0	617.0	1938.0	4781.0	10350.0	4128.0	4259.0	1343.0	600.0	1169.0	662.0	1962.0	d__Bacteria; p__Bacteroidota; c__Bacteroidia; o__Bacteroidales; f__Bacteroidaceae; g__Bacteroides; s__unidentified
9811c83dfcf9fff589efdee564cd3398	0.0	0.0	0.0	0.0	0.0	95.0	9.0	3.0	32.0	2.0	23.0	71.0	7.0	18.0	8.0	105.0	2.0	12.0	57.0	8.0	d__Bacteria; p__Bacteroidota; c__Bacteroidia; o__Bacteroidales; f__Prevotellaceae; g__Prevotellaceae_UCG-001
98209440dd741db23aff754be23f45ed	1.0	7.0	16.0	9.0	6.0	8.0	24.0	218.0	8.0	11.0	7.0	6.0	21.0	81.0	40.0	113.0	88.0	10.0	0.0	9.0	d__Bacteria; p__Desulfobacterota; c__Desulfovibrionia; o__Desulfovibrionales; f__Desulfovibrionaceae; g__Bilophila; s__uncultured_bacterium
989321c8a73639416dad69a3ff9d8366	0.0	1.0	0.0	0.0	0.0	0.0	6.0	10.0	2.0	19.0	1.0	0.0	0.0	0.0	1.0	0.0	1.0	0.0	0.0	0.0	d__Bacteria; p__Firmicutes; c__Clostridia; o__Oscillospirales; f__Oscillospiraceae; g__Oscillibacter
98c52d6a22a079ea0d3c7eac27497457	0.0	0.0	0.0	0.0	0.0	0.0	0.0	0.0	0.0	0.0	0.0	2.0	0.0	0.0	0.0	0.0	43.0	36.0	0.0	9.0	d__Bacteria; p__Firmicutes; c__Bacilli; o__RF39; f__RF39; g__RF39; s__uncultured_bacterium
9927fd841de83db27b47e8119b37e7cd	0.0	2.0	2.0	19.0	0.0	4.0	21.0	12.0	3.0	3.0	3.0	58.0	46.0	3.0	11.0	15.0	1.0	1.0	2.0	0.0	d__Bacteria; p__Firmicutes; c__Clostridia; o__Oscillospirales
9955eb1dfcd3dbd8a92f1df8e1f23bf3	637.0	1705.0	451.0	831.0	1135.0	1409.0	714.0	571.0	1923.0	2450.0	1576.0	710.0	635.0	1182.0	1053.0	1184.0	3306.0	2316.0	1292.0	2919.0	d__Bacteria; p__Proteobacteria; c__Gammaproteobacteria; o__Burkholderiales; f__Sutterellaceae; g__Parasutterella; s__Burkholderiales_bacterium
997cd4c03ee943f7112a57c31463be39	0.0	2.0	4.0	1.0	4.0	3.0	0.0	2.0	0.0	1.0	0.0	5.0	0.0	3.0	4.0	9.0	0.0	0.0	2.0	3.0	d__Bacteria; p__Firmicutes; c__Clostridia; o__Lachnospirales; f__Lachnospiraceae; g__[Eubacterium]_xylanophilum_group; s__uncultured_organism
99947acafbb21880caea25ff6a5bd546	0.0	4.0	0.0	4.0	0.0	0.0	0.0	0.0	0.0	5.0	0.0	0.0	0.0	0.0	1.0	0.0	0.0	0.0	0.0	2.0	d__Bacteria; p__Bacteroidota; c__Bacteroidia; o__Bacteroidales; f__Bacteroidaceae; g__Bacteroides
99ab08faa2544dda6700bf177d351a02	1.0	0.0	0.0	2.0	0.0	45.0	43.0	25.0	8.0	44.0	17.0	0.0	0.0	1.0	0.0	0.0	0.0	4.0	17.0	59.0	d__Bacteria; p__Firmicutes; c__Bacilli; o__Lactobacillales; f__Lactobacillaceae; g__Lactobacillus; s__Lactobacillus_reuteri
99abea8b3cf883f3a5e8f6156e074cf8	0.0	0.0	0.0	0.0	0.0	0.0	0.0	0.0	0.0	0.0	7.0	0.0	0.0	0.0	0.0	20.0	0.0	4.0	10.0	1.0	d__Bacteria; p__Firmicutes; c__Clostridia; o__Monoglobales; f__Monoglobaceae; g__Monoglobus; s__uncultured_bacterium
9a204517312a2345069e50e964d7e1f5	0.0	0.0	1.0	0.0	0.0	0.0	4.0	2.0	0.0	16.0	2.0	0.0	0.0	0.0	0.0	0.0	0.0	0.0	2.0	0.0	d__Bacteria; p__Firmicutes; c__Clostridia; o__Lachnospirales; f__Lachnospiraceae
9a29a7a12876953449e937ae15054bcc	0.0	0.0	0.0	0.0	0.0	0.0	7.0	7.0	6.0	24.0	0.0	0.0	0.0	0.0	0.0	0.0	0.0	0.0	0.0	1.0	d__Bacteria; p__Firmicutes; c__Clostridia; o__Lachnospirales; f__Lachnospiraceae; g__uncultured; s__uncultured_bacterium
9a45f47404a6411e9afc10fbbafa450f	3.0	334.0	763.0	354.0	337.0	566.0	170.0	45.0	583.0	280.0	380.0	136.0	1373.0	797.0	220.0	783.0	2346.0	370.0	3.0	149.0	d__Bacteria; p__Firmicutes; c__Clostridia; o__Clostridia_UCG-014; f__Clostridia_UCG-014; g__Clostridia_UCG-014; s__uncultured_bacterium
9a6d7b071ffd6820220cd18428de2133	0.0	0.0	0.0	0.0	0.0	0.0	14.0	0.0	8.0	0.0	0.0	0.0	0.0	0.0	0.0	0.0	1.0	0.0	0.0	35.0	d__Bacteria; p__Proteobacteria; c__Gammaproteobacteria; o__Aeromonadales; f__Succinivibrionaceae; g__Succinivibrio; s__uncultured_rumen
9a723c2f158c7961d7ff756419ac9b70	0.0	101.0	1.0	0.0	0.0	0.0	0.0	0.0	0.0	0.0	0.0	0.0	0.0	0.0	0.0	3.0	1.0	0.0	0.0	3.0	d__Bacteria; p__Firmicutes; c__Clostridia; o__Lachnospirales; f__Lachnospiraceae; g__Lachnospiraceae_NK4A136_group; s__uncultured_bacterium
9b2c513d3b2a223385880ce0efa4e8e7	0.0	4.0	0.0	1.0	0.0	0.0	0.0	0.0	0.0	0.0	0.0	0.0	3.0	0.0	1.0	8.0	0.0	1.0	0.0	7.0	d__Bacteria; p__Firmicutes; c__Bacilli; o__RF39; f__RF39; g__RF39; s__uncultured_bacterium
9b5314f43a49434535b05d30b7d8017d	0.0	19.0	23.0	20.0	11.0	12.0	30.0	3127.0	517.0	885.0	7.0	3.0	268.0	3.0	90.0	3.0	78.0	31.0	0.0	18.0	d__Bacteria; p__Firmicutes; c__Clostridia; o__Lachnospirales; f__Lachnospiraceae; g__Lachnospiraceae_NK4A136_group
9b90e9baaf8bccceb2ccd3e5ae3955d8	411.0	109.0	374.0	363.0	193.0	322.0	1207.0	690.0	1547.0	3425.0	1075.0	491.0	190.0	308.0	346.0	148.0	1020.0	444.0	393.0	510.0	d__Bacteria; p__Bacteroidota; c__Bacteroidia; o__Bacteroidales; f__Muribaculaceae; g__Muribaculaceae; s__uncultured_bacterium
9b9a48395209ea2d424e3b2d1ab536d7	0.0	0.0	5.0	2.0	1.0	17.0	5.0	37.0	78.0	29.0	10.0	45.0	14.0	44.0	8.0	25.0	0.0	8.0	0.0	17.0	d__Bacteria; p__Firmicutes; c__Clostridia; o__Clostridia_UCG-014; f__Clostridia_UCG-014; g__Clostridia_UCG-014; s__uncultured_bacterium
9bfe5289dbbe281b3bed5d3c69a9a9c8	0.0	1.0	6.0	2.0	2.0	0.0	0.0	0.0	0.0	0.0	1.0	7.0	0.0	3.0	1.0	0.0	5.0	1.0	0.0	14.0	d__Bacteria; p__Firmicutes; c__Clostridia; o__Clostridia_UCG-014; f__Clostridia_UCG-014; g__Clostridia_UCG-014
9c125c9ef63567ded439aa4bd04c3a1b	0.0	12.0	1.0	2.0	0.0	0.0	3.0	2.0	2.0	2.0	2.0	1.0	0.0	6.0	2.0	1.0	0.0	0.0	0.0	0.0	d__Bacteria; p__Firmicutes; c__Clostridia; o__Oscillospirales; f__Ruminococcaceae; g__Incertae_Sedis; s__uncultured_bacterium
9c6d066abc92f4dd6f5aae655a38c6a5	0.0	0.0	0.0	0.0	0.0	0.0	2.0	2.0	1.0	20.0	0.0	0.0	0.0	0.0	0.0	0.0	0.0	0.0	0.0	0.0	d__Bacteria; p__Firmicutes; c__Clostridia; o__Lachnospirales; f__Lachnospiraceae
9c895f82f4474b4789753c368be070f9	0.0	0.0	0.0	0.0	0.0	0.0	0.0	0.0	0.0	0.0	7.0	4.0	7.0	21.0	17.0	4.0	2.0	0.0	0.0	0.0	d__Bacteria; p__Firmicutes; c__Clostridia; o__Lachnospirales; f__Lachnospiraceae
9c8995acb6ffe26f181e3889fd702af3	0.0	0.0	1.0	0.0	0.0	1.0	2.0	3.0	5.0	3.0	2.0	0.0	0.0	1.0	6.0	3.0	0.0	3.0	4.0	1.0	d__Bacteria; p__Bacteroidota; c__Bacteroidia; o__Bacteroidales; f__Tannerellaceae; g__Parabacteroides
9ccbcb9ae87a64c9b6d349cf32e8c112	1.0	6.0	0.0	0.0	4.0	3.0	0.0	1.0	0.0	2.0	0.0	2.0	0.0	0.0	0.0	0.0	1.0	0.0	2.0	3.0	d__Bacteria; p__Firmicutes; c__Clostridia; o__Christensenellales; f__Christensenellaceae; g__Christensenellaceae_R-7_group; s__uncultured_prokaryote
9cd59c66d79a3dcbd5f11c74f8442583	0.0	0.0	0.0	0.0	0.0	0.0	0.0	0.0	0.0	0.0	2.0	1.0	20.0	1.0	13.0	2.0	1.0	2.0	0.0	0.0	d__Bacteria; p__Firmicutes; c__Clostridia; o__Lachnospirales; f__Lachnospiraceae
9d00d965c8936c3e1f0af7d0fe48d696	2.0	0.0	0.0	0.0	0.0	0.0	0.0	0.0	0.0	0.0	0.0	0.0	0.0	0.0	26.0	0.0	24.0	0.0	0.0	5.0	d__Bacteria; p__Bacteroidota; c__Bacteroidia; o__Bacteroidales; f__Prevotellaceae; g__Alloprevotella; s__Prevotellaceae_bacterium
9d4c466f2637707cd0abaa3270cb654d	0.0	12.0	5.0	0.0	0.0	0.0	0.0	0.0	0.0	0.0	0.0	0.0	0.0	0.0	0.0	0.0	0.0	0.0	0.0	0.0	d__Bacteria; p__Firmicutes; c__Clostridia; o__Lachnospirales; f__Lachnospiraceae
9d690376ffa301637aef8024c35c0e3c	0.0	52.0	0.0	0.0	0.0	2.0	204.0	0.0	0.0	3.0	1.0	0.0	0.0	1.0	0.0	4.0	0.0	0.0	0.0	2.0	d__Bacteria; p__Firmicutes; c__Clostridia; o__Lachnospirales; f__Lachnospiraceae; g__Lachnospiraceae_NK4A136_group; s__uncultured_bacterium
9d70b1417f1eedef7aa6faf0ad9bb101	9.0	2.0	1.0	5.0	16.0	1.0	0.0	0.0	0.0	0.0	0.0	0.0	0.0	0.0	0.0	0.0	0.0	0.0	0.0	0.0	d__Bacteria; p__Firmicutes; c__Clostridia; o__Lachnospirales; f__Lachnospiraceae
9d9ac67e3cec68504b7df4449b45a6ed	167.0	262.0	63.0	162.0	167.0	57.0	46.0	34.0	21.0	134.0	105.0	190.0	56.0	43.0	58.0	53.0	37.0	83.0	77.0	57.0	d__Bacteria; p__Firmicutes; c__Clostridia; o__Oscillospirales; f__Ruminococcaceae; g__Faecalibacterium; s__gut_metagenome
9dcda9f68a1e1de1e509003fc83b16ea	32.0	6.0	22.0	9.0	7.0	18.0	0.0	10.0	1.0	2.0	0.0	4.0	2.0	0.0	7.0	2.0	1.0	3.0	5.0	4.0	d__Bacteria; p__Firmicutes; c__Clostridia; o__Lachnospirales; f__Lachnospiraceae; g__[Eubacterium]_ventriosum_group; s__uncultured_Lachnospiraceae
9dea47bee05a65deb20ff1b25407634f	477.0	2.0	1.0	1.0	105.0	0.0	3.0	18.0	0.0	11.0	4.0	0.0	7.0	0.0	8.0	0.0	0.0	0.0	0.0	5.0	d__Bacteria; p__Firmicutes; c__Bacilli; o__Erysipelotrichales; f__Erysipelotrichaceae; g__Dubosiella; s__uncultured_bacterium
9df7a9e5093aba52fb38e697d76f7056	1.0	0.0	0.0	9.0	2.0	1.0	2.0	2.0	2.0	7.0	0.0	1.0	0.0	1.0	1.0	0.0	0.0	2.0	0.0	1.0	d__Bacteria; p__Firmicutes; c__Clostridia; o__Lachnospirales; f__Lachnospiraceae; g__Lachnospiraceae_NK4A136_group; s__uncultured_bacterium
9e3c03529931ec09e68f0f7acc44ceff	1.0	1.0	3.0	2.0	8.0	8.0	0.0	6.0	0.0	0.0	0.0	6.0	2.0	3.0	8.0	8.0	3.0	4.0	4.0	7.0	d__Bacteria; p__Firmicutes; c__Clostridia; o__Oscillospirales; f__[Eubacterium]_coprostanoligenes_group; g__[Eubacterium]_coprostanoligenes_group; s__metagenome
9e772c3fa4cf45a3cf36933bf8f609e5	0.0	1.0	0.0	0.0	0.0	0.0	2.0	0.0	0.0	8.0	2.0	0.0	0.0	0.0	0.0	0.0	0.0	0.0	0.0	0.0	d__Bacteria; p__Firmicutes; c__Clostridia; o__Oscillospirales; f__Ruminococcaceae
9e7edae15624b08968c5bf823f84e518	0.0	1.0	2.0	0.0	0.0	0.0	2.0	2.0	0.0	0.0	5.0	0.0	5.0	5.0	1.0	1.0	0.0	1.0	0.0	0.0	d__Bacteria; p__Firmicutes; c__Clostridia; o__Lachnospirales; f__Lachnospiraceae
9f04d8d28e5856bb5c7945376cc531a0	1.0	5.0	1.0	0.0	0.0	2.0	2.0	3.0	1.0	0.0	1.0	0.0	0.0	0.0	2.0	3.0	1.0	8.0	0.0	1.0	d__Bacteria; p__Bacteroidota; c__Bacteroidia; o__Bacteroidales; f__Bacteroidaceae; g__Bacteroides; s__Bacteroides_massiliensis
9f2ae50b58909fb374920bb06f087ec1	2.0	1.0	0.0	0.0	0.0	0.0	0.0	0.0	0.0	1.0	0.0	8.0	0.0	3.0	0.0	0.0	6.0	1.0	2.0	0.0	d__Bacteria; p__Firmicutes; c__Clostridia; o__Clostridiales; f__Clostridiaceae; g__Clostridium_sensu_stricto_1; s__Clostridium_perfringens
9f66fc1a30d358a90d9ca7b037d45132	0.0	0.0	0.0	0.0	0.0	0.0	0.0	0.0	0.0	0.0	243.0	43.0	1.0	166.0	357.0	230.0	101.0	89.0	16.0	0.0	d__Bacteria; p__Bacteroidota; c__Bacteroidia; o__Bacteroidales; f__Muribaculaceae; g__Muribaculaceae; s__uncultured_bacterium
9f823fd2ad1e4781eeb1629806ce98aa	4.0	1278.0	4222.0	5744.0	906.0	660.0	9854.0	5213.0	7365.0	6597.0	2515.0	7667.0	1740.0	4651.0	7991.0	4139.0	9043.0	5993.0	1610.0	4559.0	d__Bacteria; p__Bacteroidota; c__Bacteroidia; o__Bacteroidales; f__Muribaculaceae; g__Muribaculaceae; s__uncultured_bacterium
9fad7a8f748e2808e4ebb9edce2e8280	0.0	0.0	0.0	0.0	0.0	0.0	13.0	79.0	0.0	5.0	0.0	0.0	0.0	0.0	0.0	0.0	0.0	0.0	0.0	0.0	d__Bacteria; p__Firmicutes; c__Clostridia; o__Lachnospirales; f__Lachnospiraceae; g__uncultured
9fd13d88b5391618ba98a7a5f102b0f0	0.0	4.0	1.0	0.0	9.0	2.0	1.0	4.0	2.0	1.0	0.0	2.0	2.0	0.0	6.0	4.0	0.0	1.0	0.0	1.0	d__Bacteria; p__Firmicutes; c__Clostridia; o__Lachnospirales; f__Lachnospiraceae; g__CAG-56; s__uncultured_bacterium
9fdfec7661f96c6e95a64eeed2767785	24.0	57.0	21.0	5.0	15.0	7.0	7.0	30.0	0.0	11.0	0.0	8.0	43.0	3.0	33.0	5.0	17.0	17.0	6.0	10.0	d__Bacteria; p__Firmicutes; c__Clostridia; o__Oscillospirales; f__Ruminococcaceae; g__Subdoligranulum; s__metagenome
9ff7b0e140a3f831c4dda136546c4158	0.0	0.0	4.0	1.0	1.0	0.0	4.0	0.0	0.0	0.0	27.0	0.0	0.0	7.0	0.0	3.0	6.0	2.0	0.0	1.0	d__Bacteria; p__Firmicutes; c__Clostridia; o__Lachnospirales; f__Lachnospiraceae; g__ASF356; s__uncultured_bacterium
a00a30e8e210e51fc4eb588e60c43c16	0.0	0.0	1.0	5.0	1.0	1.0	7.0	0.0	2.0	0.0	0.0	0.0	2.0	4.0	7.0	0.0	0.0	1.0	0.0	0.0	d__Bacteria; p__Firmicutes; c__Clostridia; o__Oscillospirales; f__[Eubacterium]_coprostanoligenes_group; g__[Eubacterium]_coprostanoligenes_group; s__uncultured_bacterium
a014bcd2eda15fb993fd7334cd83163a	0.0	0.0	0.0	0.0	0.0	0.0	7.0	61.0	9.0	18.0	0.0	0.0	2.0	0.0	0.0	1.0	1.0	0.0	0.0	0.0	d__Bacteria; p__Firmicutes; c__Clostridia; o__Oscillospirales; f__Ruminococcaceae; g__Incertae_Sedis
a037248c5749238de0d0f8fbfa66dc0b	0.0	0.0	0.0	0.0	0.0	0.0	0.0	0.0	0.0	0.0	10.0	1.0	0.0	8.0	0.0	17.0	0.0	8.0	0.0	3.0	d__Bacteria; p__Firmicutes; c__Clostridia; o__Oscillospirales; f__Oscillospiraceae; g__uncultured; s__uncultured_bacterium
a0907e36265e122ca99ea253d85e162c	5.0	19.0	2.0	4.0	12.0	9.0	8.0	2.0	4.0	6.0	0.0	5.0	9.0	3.0	6.0	3.0	2.0	4.0	1.0	30.0	d__Bacteria; p__Firmicutes; c__Clostridia; o__Oscillospirales; f__Oscillospiraceae; g__UCG-002; s__uncultured_organism
a0a324e7cfb67a3573cfdec476b994dc	0.0	2.0	0.0	2.0	0.0	3.0	4.0	2.0	1.0	1.0	0.0	3.0	0.0	1.0	0.0	0.0	1.0	0.0	0.0	0.0	d__Bacteria; p__Firmicutes; c__Clostridia; o__Lachnospirales; f__Lachnospiraceae; g__Roseburia; s__Roseburia_inulinivorans
a0b23a9c2578d64ef085c1da23ee22df	0.0	165.0	74.0	13.0	6.0	6.0	300.0	348.0	84.0	197.0	88.0	5.0	16.0	85.0	12.0	28.0	1.0	14.0	2.0	7.0	d__Bacteria; p__Firmicutes; c__Clostridia; o__Oscillospirales; f__Oscillospiraceae; g__uncultured; s__uncultured_bacterium
a0f9a22ffd49e1ae09f87ce860c8da1a	10.0	12.0	4.0	7.0	9.0	20.0	2.0	14.0	2.0	2.0	1.0	6.0	2.0	0.0	3.0	0.0	2.0	4.0	1.0	7.0	d__Bacteria; p__Firmicutes; c__Bacilli; o__Erysipelotrichales; f__Erysipelatoclostridiaceae; g__Erysipelotrichaceae_UCG-003; s__uncultured_bacterium
a1410133e28bdd24bdc5423e51fa6142	4.0	22.0	10.0	9.0	4.0	2.0	0.0	2.0	1.0	4.0	0.0	7.0	1.0	7.0	18.0	1.0	6.0	7.0	0.0	4.0	d__Bacteria; p__Bacteroidota; c__Bacteroidia; o__Bacteroidales; f__Marinifilaceae; g__Odoribacter
a149bdf26dc9f5a93dfb8a19d2b30ff7	1.0	2.0	0.0	0.0	2.0	0.0	0.0	0.0	2.0	0.0	0.0	0.0	0.0	0.0	0.0	0.0	1.0	0.0	91.0	5.0	d__Bacteria; p__Firmicutes; c__Bacilli; o__Lactobacillales; f__Enterococcaceae; g__Enterococcus; s__Enterococcus_durans
a154d16946c27023688ecbc6a61aa7c8	3.0	0.0	0.0	5.0	0.0	0.0	0.0	2.0	0.0	0.0	0.0	0.0	0.0	0.0	0.0	0.0	0.0	0.0	0.0	0.0	d__Bacteria; p__Bacteroidota; c__Bacteroidia; o__Bacteroidales; f__Bacteroidaceae; g__Bacteroides
a1559a13b3cbc2d3b9ef9705e035e145	0.0	1.0	2.0	0.0	0.0	2.0	69.0	126.0	0.0	26.0	0.0	5.0	3.0	15.0	2.0	4.0	1.0	0.0	0.0	0.0	d__Bacteria; p__Firmicutes; c__Clostridia; o__Oscillospirales; f__Ruminococcaceae; g__Incertae_Sedis; s__uncultured_bacterium
a1a0b61cc49786be8a31a9c7e2e4e19c	0.0	0.0	0.0	0.0	0.0	0.0	0.0	0.0	0.0	0.0	2.0	0.0	39.0	13.0	2.0	0.0	1.0	1.0	0.0	3.0	d__Bacteria; p__Firmicutes; c__Clostridia; o__Lachnospirales; f__Lachnospiraceae
a1b7bb849c96313c017c6ac37e92d754	0.0	0.0	0.0	0.0	0.0	0.0	0.0	0.0	0.0	2.0	2.0	0.0	0.0	0.0	0.0	15.0	0.0	0.0	0.0	4.0	d__Bacteria; p__Firmicutes; c__Clostridia; o__Clostridia_vadinBB60_group; f__Clostridia_vadinBB60_group; g__Clostridia_vadinBB60_group; s__uncultured_bacterium
a1b93b99e61f683f5cc5bf962fa2dd76	0.0	12.0	1.0	3.0	1.0	0.0	2.0	4.0	1.0	0.0	0.0	0.0	4.0	2.0	0.0	0.0	0.0	0.0	0.0	3.0	d__Bacteria; p__Firmicutes; c__Clostridia; o__Peptostreptococcales-Tissierellales; f__Anaerovoracaceae
a1c63e9c23fd4edcd87a7e58fb0d9f23	2.0	12.0	4.0	1.0	7.0	2.0	0.0	2.0	0.0	4.0	0.0	7.0	1.0	1.0	2.0	0.0	0.0	2.0	2.0	2.0	d__Bacteria; p__Firmicutes; c__Clostridia; o__Oscillospirales; f__Oscillospiraceae; g__UCG-002; s__uncultured_bacterium
a1e1bfbba63f954f1a191725c5abd05a	0.0	0.0	2.0	0.0	0.0	0.0	0.0	0.0	0.0	0.0	1.0	11.0	4.0	11.0	11.0	6.0	0.0	0.0	0.0	0.0	d__Bacteria; p__Firmicutes; c__Clostridia
a217acd153d46b16127eeebc2bac17cf	1.0	0.0	7.0	1.0	2.0	1.0	0.0	0.0	0.0	1.0	0.0	4.0	0.0	1.0	1.0	3.0	0.0	0.0	0.0	1.0	d__Bacteria; p__Firmicutes; c__Clostridia; o__Christensenellales; f__Christensenellaceae; g__uncultured; s__uncultured_bacterium
a2633827292bdef571d37ac5459359b3	0.0	0.0	0.0	0.0	0.0	0.0	6.0	7.0	0.0	10.0	1.0	0.0	8.0	0.0	0.0	0.0	0.0	0.0	0.0	0.0	d__Bacteria; p__Firmicutes; c__Clostridia; o__Oscillospirales; f__Oscillospiraceae
a28eed336ec6343deae46597de8ee4f6	0.0	35.0	7.0	13.0	3.0	2.0	107.0	740.0	116.0	146.0	17.0	8.0	28.0	47.0	30.0	8.0	7.0	9.0	0.0	4.0	d__Bacteria; p__Firmicutes; c__Clostridia; o__Lachnospirales; f__Lachnospiraceae; g__GCA-900066575; s__uncultured_bacterium
a29eb7c90b4077eb7755ede31796da7c	31.0	3.0	2.0	0.0	0.0	0.0	0.0	1.0	0.0	0.0	2.0	0.0	5.0	0.0	2.0	1.0	0.0	3.0	0.0	0.0	d__Bacteria; p__Fusobacteriota; c__Fusobacteriia; o__Fusobacteriales; f__Fusobacteriaceae; g__Fusobacterium; s__Fusobacterium_varium
a2a4538e65e3189d62527a32391d0afc	11.0	14.0	16.0	31.0	7.0	2.0	0.0	0.0	0.0	0.0	0.0	0.0	0.0	0.0	0.0	0.0	0.0	0.0	0.0	0.0	d__Bacteria; p__Firmicutes; c__Clostridia; o__Peptostreptococcales-Tissierellales; f__Peptostreptococcaceae; g__Romboutsia; s__uncultured_bacterium
a35f956e93f21028a16fa9440eff8543	0.0	13.0	12.0	10.0	1.0	0.0	8.0	8.0	12.0	8.0	7.0	18.0	1.0	5.0	2.0	12.0	0.0	2.0	0.0	0.0	d__Bacteria; p__Firmicutes; c__Clostridia; o__Lachnospirales; f__Lachnospiraceae
a379a953366084ec18467c3415232dc9	778.0	438.0	412.0	1434.0	768.0	497.0	161.0	273.0	332.0	156.0	321.0	167.0	245.0	179.0	423.0	218.0	180.0	248.0	247.0	180.0	d__Bacteria; p__Bacteroidota; c__Bacteroidia; o__Bacteroidales; f__Bacteroidaceae; g__Bacteroides; s__Bacteroides_vulgatus
a39473d1919bc26bc8a5241c0e6d58c4	0.0	0.0	0.0	0.0	0.0	0.0	0.0	2.0	0.0	7.0	0.0	0.0	0.0	0.0	0.0	0.0	0.0	0.0	0.0	0.0	d__Bacteria; p__Firmicutes; c__Clostridia; o__Lachnospirales; f__Lachnospiraceae
a3a14b654f157014ad5bdde6bbc1edae	1.0	0.0	0.0	0.0	0.0	0.0	2.0	4.0	2.0	7.0	0.0	3.0	1.0	4.0	1.0	1.0	1.0	2.0	0.0	2.0	d__Bacteria; p__Firmicutes; c__Clostridia; o__Oscillospirales; f__Ruminococcaceae; g__uncultured; s__gut_metagenome
a3d399bb03aa89fd25b795c252c63aea	102.0	4.0	67.0	17.0	17.0	0.0	1.0	0.0	0.0	2.0	0.0	0.0	0.0	0.0	1.0	0.0	0.0	0.0	2.0	1.0	d__Bacteria; p__Bacteroidota; c__Bacteroidia; o__Bacteroidales; f__Prevotellaceae; g__Paraprevotella; s__uncultured_organism
a451e8a54b64cc716f4eb7b16490f085	7.0	0.0	2.0	2.0	0.0	0.0	2.0	0.0	0.0	0.0	0.0	2.0	0.0	3.0	0.0	0.0	2.0	0.0	0.0	3.0	d__Bacteria; p__Firmicutes; c__Clostridia; o__Christensenellales; f__Christensenellaceae; g__Christensenellaceae_R-7_group; s__uncultured_prokaryote
a4dc7423249cde794a15ef5a81019ed2	0.0	58.0	87.0	79.0	17.0	140.0	41.0	48.0	107.0	29.0	168.0	104.0	144.0	115.0	90.0	72.0	59.0	101.0	104.0	119.0	d__Bacteria; p__Bacteroidota; c__Bacteroidia; o__Bacteroidales; f__Muribaculaceae; g__Muribaculaceae; s__uncultured_bacterium
a4dfda3558b54f46f1179ebde228b6d8	0.0	153.0	141.0	96.0	27.0	0.0	3.0	0.0	0.0	0.0	15.0	25.0	89.0	19.0	92.0	19.0	0.0	0.0	0.0	0.0	d__Bacteria; p__Firmicutes; c__Clostridia; o__Lachnospirales; f__Lachnospiraceae
a5098d6566b3a6b611d8429cde3828e1	0.0	0.0	0.0	0.0	0.0	0.0	0.0	0.0	0.0	0.0	0.0	0.0	0.0	6.0	0.0	1.0	11.0	0.0	1.0	0.0	d__Bacteria; p__Firmicutes; c__Clostridia; o__Lachnospirales; f__Lachnospiraceae
a535f145df3ac26d88d7d3e4f79ddad0	9.0	0.0	2.0	2.0	5.0	0.0	2.0	2.0	2.0	1.0	1.0	0.0	0.0	0.0	0.0	0.0	0.0	0.0	1.0	0.0	d__Bacteria; p__Actinobacteriota; c__Coriobacteriia; o__Coriobacteriales; f__Eggerthellaceae; g__Enterorhabdus; s__uncultured_bacterium
a5419e3625c0d4e75164514137e6d0d2	0.0	60.0	40.0	15.0	7.0	0.0	23.0	2.0	0.0	0.0	7.0	0.0	0.0	9.0	0.0	0.0	4.0	18.0	0.0	0.0	d__Bacteria; p__Firmicutes; c__Clostridia; o__Lachnospirales; f__Lachnospiraceae; g__Lachnospiraceae_NK4A136_group; s__uncultured_bacterium
a56ebb9513b677a774c0375c49947a7b	30158.0	8995.0	6682.0	2623.0	24207.0	13854.0	1744.0	1875.0	998.0	1577.0	4111.0	19.0	309.0	27.0	712.0	2.0	12628.0	5179.0	943.0	6899.0	d__Bacteria; p__Bacteroidota; c__Bacteroidia; o__Bacteroidales; f__Muribaculaceae; g__Muribaculaceae
a5b151cf83780622b91581c87b260d04	0.0	9.0	14.0	2.0	4.0	4.0	0.0	10.0	5.0	0.0	2.0	8.0	12.0	0.0	19.0	13.0	2.0	2.0	0.0	0.0	d__Bacteria; p__Firmicutes; c__Clostridia; o__Clostridia_UCG-014; f__Clostridia_UCG-014; g__Clostridia_UCG-014
a61595d12b5c103132dd783631f9f921	0.0	0.0	0.0	0.0	0.0	0.0	0.0	0.0	0.0	0.0	43.0	3.0	63.0	3.0	127.0	58.0	2.0	4.0	164.0	86.0	d__Bacteria; p__Bacteroidota; c__Bacteroidia; o__Bacteroidales; f__Muribaculaceae; g__Muribaculaceae; s__uncultured_bacterium
a65cdb1985e84c23501d30f82b2a951f	0.0	11.0	3.0	31.0	1.0	2.0	26.0	10.0	0.0	9.0	0.0	8.0	4.0	12.0	2.0	10.0	7.0	0.0	0.0	6.0	d__Bacteria; p__Firmicutes; c__Clostridia; o__Lachnospirales; f__Lachnospiraceae; g__Lachnospiraceae_NK4A136_group; s__uncultured_bacterium
a68f528a2023e53e954014f257eb56f5	2.0	2.0	1.0	3.0	3.0	2.0	0.0	1.0	0.0	3.0	1.0	1.0	1.0	3.0	2.0	0.0	0.0	1.0	1.0	1.0	d__Bacteria; p__Firmicutes; c__Clostridia; o__Lachnospirales; f__Lachnospiraceae
a73af8b3ee985ad0cdf3a7a15776b25d	0.0	61.0	59.0	62.0	12.0	2.0	384.0	238.0	39.0	209.0	28.0	32.0	19.0	18.0	102.0	12.0	26.0	31.0	11.0	17.0	d__Bacteria; p__Firmicutes; c__Clostridia; o__Lachnospirales; f__Lachnospiraceae; g__Lachnospiraceae_NK4A136_group; s__uncultured_bacterium
a75a6aa260f66afddc6b0119b1464921	0.0	0.0	0.0	0.0	0.0	0.0	16.0	4.0	0.0	8.0	0.0	0.0	1.0	2.0	0.0	0.0	0.0	0.0	0.0	0.0	d__Bacteria; p__Firmicutes; c__Clostridia; o__Oscillospirales; f__Oscillospiraceae; g__Oscillibacter; s__uncultured_bacterium
a77b0ba903f25edf8f1c05e772296e8e	27.0	2.0	14.0	3.0	10.0	7.0	2.0	3.0	5.0	0.0	1.0	0.0	11.0	32.0	9.0	0.0	5.0	0.0	0.0	1.0	d__Bacteria; p__Firmicutes; c__Clostridia; o__Peptostreptococcales-Tissierellales; f__Anaerovoracaceae; g__Anaerovorax; s__uncultured_bacterium
a79ff8070d9dd884ff2476d47f6e7083	0.0	0.0	6.0	11.0	1.0	0.0	18.0	37.0	73.0	7.0	1.0	0.0	0.0	1.0	3.0	0.0	0.0	0.0	0.0	0.0	d__Bacteria; p__Firmicutes; c__Clostridia; o__Lachnospirales; f__Lachnospiraceae
a7bfbdb37f2c9fd1ea6dedd15d78d585	11.0	7.0	3.0	2.0	16.0	2.0	1.0	11.0	2.0	3.0	2.0	1.0	1.0	1.0	0.0	3.0	2.0	4.0	2.0	8.0	d__Bacteria; p__Bacteroidota; c__Bacteroidia; o__Bacteroidales; f__Muribaculaceae; g__Muribaculaceae; s__uncultured_bacterium
a7cf36255eea182efaedfb5bbc0104cf	0.0	0.0	0.0	1.0	0.0	2.0	48.0	392.0	0.0	82.0	10.0	0.0	42.0	3.0	2.0	1.0	6.0	2.0	0.0	4.0	d__Bacteria; p__Firmicutes; c__Clostridia; o__Lachnospirales; f__Lachnospiraceae; g__Lachnospiraceae_NK4A136_group; s__uncultured_bacterium
a7d517d27744116f6836f33d19cb4919	0.0	5.0	6.0	2.0	1.0	17.0	2.0	0.0	5.0	4.0	2.0	0.0	5.0	0.0	2.0	16.0	9.0	4.0	0.0	0.0	d__Bacteria; p__Firmicutes; c__Clostridia; o__Clostridia_UCG-014; f__Clostridia_UCG-014; g__Clostridia_UCG-014; s__uncultured_bacterium
a7d6e320835812e12c62a9613ee857c8	8.0	0.0	2.0	0.0	0.0	0.0	0.0	0.0	0.0	2.0	2.0	0.0	0.0	3.0	0.0	0.0	0.0	0.0	0.0	0.0	d__Bacteria; p__Firmicutes; c__Clostridia; o__Lachnospirales; f__Lachnospiraceae
a80a5801925bc2cbcb7a51a1447c8bcf	0.0	0.0	0.0	0.0	0.0	0.0	0.0	0.0	0.0	0.0	0.0	0.0	11.0	0.0	0.0	0.0	0.0	0.0	0.0	0.0	d__Bacteria; p__Firmicutes; c__Bacilli; o__RF39; f__RF39; g__RF39
a80a95b2aa57601ef5623bde09a07534	0.0	0.0	3.0	4.0	1.0	1.0	0.0	2.0	2.0	2.0	0.0	2.0	0.0	0.0	1.0	0.0	0.0	0.0	0.0	0.0	d__Bacteria; p__Firmicutes; c__Clostridia; o__Oscillospirales; f__Ruminococcaceae; g__Phocea; s__uncultured_bacterium
a82855635e1ccaa0ff749d5895c7bdca	0.0	0.0	0.0	1.0	0.0	0.0	0.0	0.0	0.0	0.0	0.0	0.0	0.0	25.0	0.0	0.0	0.0	0.0	12.0	0.0	d__Bacteria; p__Firmicutes; c__Clostridia; o__Lachnospirales; f__Lachnospiraceae; g__Eisenbergiella
a834dddc20bf44d3b7b8368a37ae5e90	0.0	7.0	1.0	27.0	0.0	2.0	34.0	29.0	23.0	50.0	4.0	16.0	15.0	30.0	9.0	3.0	7.0	7.0	0.0	0.0	d__Bacteria; p__Firmicutes; c__Clostridia; o__Oscillospirales; f__Ruminococcaceae
a84ea474fc6fad16ff9403acf6541487	0.0	1.0	0.0	0.0	0.0	3.0	0.0	0.0	1.0	0.0	2.0	8.0	2.0	7.0	1.0	2.0	0.0	1.0	0.0	0.0	d__Bacteria; p__Firmicutes; c__Clostridia; o__Lachnospirales; f__Lachnospiraceae
a8504726f294bc1e81f1e357993741be	1.0	2.0	7.0	1.0	15.0	2.0	0.0	0.0	0.0	0.0	0.0	0.0	0.0	0.0	2.0	0.0	0.0	1.0	0.0	0.0	d__Bacteria; p__Bacteroidota; c__Bacteroidia; o__Bacteroidales; f__Bacteroidaceae; g__Bacteroides
a86577ed886954c332f5a17460678ec6	0.0	0.0	0.0	4.0	0.0	0.0	0.0	0.0	0.0	0.0	0.0	33.0	1.0	0.0	0.0	0.0	0.0	0.0	0.0	0.0	d__Bacteria; p__Firmicutes; c__Clostridia; o__Lachnospirales; f__Lachnospiraceae; g__Lachnoclostridium
a91ebae27bd201865a8c1e0e75198d6b	3.0	2.0	2.0	2.0	5.0	2.0	0.0	2.0	0.0	1.0	0.0	0.0	0.0	2.0	0.0	0.0	1.0	0.0	0.0	1.0	d__Bacteria; p__Firmicutes; c__Clostridia; o__Lachnospirales; f__Lachnospiraceae
a9e610ab8fdfa0aa65fa5e2bb1150919	0.0	79.0	84.0	219.0	29.0	2.0	31.0	13.0	3.0	5.0	40.0	3.0	62.0	118.0	10.0	11.0	20.0	9.0	1.0	4.0	d__Bacteria; p__Firmicutes; c__Clostridia; o__Lachnospirales; f__Lachnospiraceae
a9eedcbb79161a99a09235d2f16a8e6e	26.0	14.0	2.0	12.0	1.0	7.0	2.0	1.0	6.0	15.0	7.0	0.0	2.0	3.0	2.0	5.0	2.0	10.0	7.0	4.0	d__Bacteria; p__Proteobacteria; c__Gammaproteobacteria; o__Pasteurellales; f__Pasteurellaceae; g__Haemophilus; s__Haemophilus_parainfluenzae
aa00b06312f0a78eae5434cd784f4317	0.0	2.0	0.0	3.0	0.0	2.0	7.0	19.0	2.0	14.0	2.0	1.0	0.0	4.0	0.0	1.0	0.0	0.0	0.0	0.0	d__Bacteria; p__Firmicutes; c__Clostridia; o__Oscillospirales; f__Oscillospiraceae
aa15b43fff889393018e378c9fe593f9	2.0	366.0	203.0	188.0	87.0	536.0	197.0	275.0	611.0	117.0	637.0	561.0	760.0	814.0	768.0	1199.0	574.0	1119.0	138.0	505.0	d__Bacteria; p__Bacteroidota; c__Bacteroidia; o__Bacteroidales; f__Rikenellaceae; g__Alistipes; s__Alistipes_inops
aa8de886e9d5cf3305ef10c53b139cb0	0.0	5.0	0.0	3.0	0.0	0.0	0.0	0.0	0.0	0.0	0.0	0.0	0.0	2.0	0.0	2.0	0.0	0.0	0.0	0.0	d__Bacteria; p__Firmicutes; c__Clostridia; o__Oscillospirales; f__Oscillospiraceae
aab5beb350f887eb06cc94ad72fe4b7a	0.0	35.0	16.0	32.0	3.0	10.0	56.0	111.0	272.0	83.0	289.0	7.0	34.0	39.0	26.0	178.0	259.0	121.0	41.0	33.0	d__Bacteria; p__Bacteroidota; c__Bacteroidia; o__Bacteroidales; f__Muribaculaceae; g__Muribaculaceae
ab14bc9379e81c47102d3454481b4c85	0.0	0.0	4.0	0.0	0.0	0.0	1.0	0.0	0.0	0.0	0.0	1.0	0.0	0.0	10.0	0.0	0.0	0.0	0.0	0.0	d__Bacteria; p__Synergistota; c__Synergistia; o__Synergistales; f__Synergistaceae; g__Pyramidobacter; s__Pyramidobacter_piscolens
abcd79e43f5e91a020d6717a10c28c25	0.0	0.0	1.0	7.0	0.0	0.0	0.0	0.0	0.0	0.0	1.0	3.0	4.0	6.0	25.0	0.0	0.0	2.0	0.0	0.0	d__Bacteria; p__Firmicutes; c__Bacilli; o__RF39; f__RF39; g__RF39; s__uncultured_bacterium
abdade234475b547fe68e6b76f9c86c3	0.0	2.0	0.0	0.0	0.0	0.0	7.0	0.0	0.0	0.0	47.0	0.0	1.0	13.0	2.0	12.0	6.0	7.0	0.0	5.0	d__Bacteria; p__Firmicutes; c__Clostridia; o__Lachnospirales; f__Lachnospiraceae
abfa9b9e19b7420a22c93442dd773786	0.0	4.0	0.0	0.0	0.0	0.0	0.0	0.0	6.0	1.0	0.0	0.0	0.0	0.0	0.0	10.0	0.0	0.0	0.0	9.0	d__Bacteria; p__Firmicutes; c__Clostridia; o__Clostridia_UCG-014; f__Clostridia_UCG-014; g__Clostridia_UCG-014; s__uncultured_bacterium
ac95531e598e79e703f331e977efb59c	0.0	0.0	0.0	0.0	0.0	0.0	0.0	0.0	0.0	0.0	7.0	0.0	0.0	5.0	0.0	1.0	0.0	0.0	0.0	0.0	d__Bacteria; p__Firmicutes; c__Clostridia; o__Lachnospirales; f__Lachnospiraceae; g__Lachnospiraceae_NK4A136_group
aca7d21e3031412dd44e410a355b9699	2.0	1.0	17.0	18.0	11.0	11.0	44.0	36.0	40.0	160.0	7.0	5.0	2.0	9.0	10.0	12.0	68.0	21.0	12.0	5.0	d__Bacteria; p__Actinobacteriota; c__Coriobacteriia; o__Coriobacteriales; f__Atopobiaceae; g__Coriobacteriaceae_UCG-002; s__uncultured_bacterium
acce02282475adbc7938b57c3f0eeb17	13.0	7.0	13.0	18.0	14.0	2.0	2.0	2.0	7.0	7.0	7.0	13.0	4.0	7.0	12.0	1.0	2.0	7.0	1.0	4.0	d__Bacteria; p__Bacteroidota; c__Bacteroidia; o__Bacteroidales; f__Rikenellaceae; g__Alistipes; s__Alistipes_onderdonkii
ad1ae1fb51bf99597bda3c38cc118bd6	0.0	2.0	0.0	0.0	0.0	0.0	38.0	11.0	10.0	47.0	0.0	0.0	2.0	2.0	8.0	0.0	0.0	0.0	0.0	0.0	d__Bacteria; p__Firmicutes; c__Clostridia; o__Oscillospirales; f__Ruminococcaceae; g__Incertae_Sedis; s__uncultured_bacterium
ad2d7ac81477e91a540a372a6b6f705e	0.0	0.0	0.0	0.0	0.0	0.0	0.0	0.0	0.0	0.0	0.0	12.0	0.0	5.0	9.0	0.0	1.0	0.0	0.0	0.0	d__Bacteria; p__Firmicutes; c__Clostridia; o__Lachnospirales; f__Lachnospiraceae
ad5f04a141335cce4d0a6a8cf91e4f10	8.0	2.0	7.0	12.0	7.0	2.0	0.0	3.0	0.0	2.0	0.0	3.0	1.0	1.0	8.0	1.0	3.0	6.0	0.0	2.0	d__Bacteria; p__Firmicutes; c__Clostridia; o__Oscillospirales; f__Oscillospiraceae; g__Oscillibacter
ad74d6d79b8e4b4fe640f2e534e1f48f	0.0	7.0	7.0	2.0	1.0	39.0	3.0	5.0	17.0	7.0	4.0	3.0	2.0	2.0	4.0	19.0	7.0	7.0	2.0	4.0	d__Bacteria; p__Bacteroidota; c__Bacteroidia; o__Bacteroidales; f__Muribaculaceae; g__Muribaculaceae; s__uncultured_bacterium
adb33cf95d4762ef3c1b0dd79f6a5336	0.0	15.0	0.0	0.0	3.0	0.0	0.0	4.0	0.0	0.0	1.0	0.0	2.0	0.0	7.0	11.0	0.0	26.0	7.0	0.0	d__Bacteria; p__Proteobacteria; c__Gammaproteobacteria; o__Burkholderiales; f__Sutterellaceae; g__Sutterella; s__Sutturella_timonensis
adcdf6fe7b8ae5071b314e00429e00c2	0.0	0.0	0.0	1.0	0.0	7.0	0.0	0.0	1.0	0.0	0.0	0.0	0.0	0.0	0.0	3.0	0.0	0.0	0.0	2.0	d__Bacteria; p__Proteobacteria; c__Alphaproteobacteria; o__Rhodospirillales; f__uncultured; g__uncultured; s__uncultured_bacterium
addeff5ec70de42960c6c1558da49325	94.0	0.0	1.0	2.0	35.0	28.0	2.0	1.0	2.0	0.0	1.0	55.0	0.0	0.0	4.0	8.0	0.0	0.0	529.0	0.0	d__Bacteria; p__Proteobacteria; c__Gammaproteobacteria; o__Enterobacterales; f__Enterobacteriaceae
ae0c8fd4d997c6dc17e57b8a13e3a0fd	0.0	0.0	0.0	0.0	0.0	0.0	1.0	0.0	0.0	7.0	0.0	0.0	1.0	4.0	7.0	0.0	3.0	0.0	0.0	1.0	d__Bacteria; p__Bacteroidota; c__Bacteroidia; o__Bacteroidales; f__Prevotellaceae; g__Prevotella; s__Trichuris_trichiura
ae432e599c18d3ae74d8738b5e71a934	0.0	0.0	1.0	1.0	4.0	0.0	1.0	0.0	0.0	2.0	0.0	5.0	1.0	1.0	4.0	2.0	0.0	2.0	0.0	1.0	d__Bacteria; p__Bacteroidota; c__Bacteroidia; o__Bacteroidales; f__Bacteroidaceae; g__Bacteroides
ae48c26e964ee4bd8101afb28f8007af	1640.0	78.0	270.0	162.0	335.0	210.0	147.0	97.0	106.0	312.0	141.0	829.0	156.0	180.0	578.0	221.0	100.0	55.0	190.0	101.0	d__Bacteria; p__Bacteroidota; c__Bacteroidia; o__Bacteroidales; f__Muribaculaceae; g__Muribaculaceae; s__uncultured_bacterium
ae799168daef452f060da06800fdc127	4.0	4.0	5.0	2.0	9.0	7.0	2.0	0.0	0.0	6.0	4.0	1.0	2.0	6.0	3.0	3.0	0.0	1.0	0.0	1.0	d__Bacteria; p__Bacteroidota; c__Bacteroidia; o__Bacteroidales; f__Bacteroidaceae; g__Bacteroides
ae918e8e8276052fbc293c7d3f4d5d8d	0.0	0.0	1.0	0.0	18.0	1.0	0.0	3.0	0.0	0.0	0.0	0.0	0.0	0.0	2.0	0.0	11.0	17.0	0.0	19.0	d__Bacteria; p__Firmicutes; c__Negativicutes; o__Acidaminococcales; f__Acidaminococcaceae; g__Phascolarctobacterium; s__uncultured_Firmicutes
ae9dfbabc854b540e2a37202f7685282	0.0	0.0	0.0	0.0	0.0	0.0	0.0	0.0	0.0	0.0	0.0	0.0	0.0	0.0	0.0	0.0	7.0	7.0	0.0	1.0	d__Bacteria; p__Firmicutes; c__Bacilli; o__RF39; f__RF39; g__RF39; s__uncultured_bacterium
aeba7b71d819f038acff66079902a175	0.0	12.0	0.0	0.0	0.0	0.0	36.0	14.0	2.0	17.0	0.0	0.0	0.0	1.0	2.0	0.0	0.0	0.0	0.0	0.0	d__Bacteria; p__Firmicutes; c__Clostridia; o__Lachnospirales; f__Lachnospiraceae; g__uncultured; s__uncultured_bacterium
aedf4dcf54bd25cec76e4b77d00b6229	0.0	4.0	7.0	0.0	0.0	0.0	8.0	0.0	0.0	0.0	0.0	0.0	0.0	0.0	0.0	1.0	0.0	0.0	0.0	0.0	d__Bacteria; p__Firmicutes; c__Clostridia; o__Lachnospirales; f__Lachnospiraceae
aedf772464a45ed3d1c907877666d19c	1.0	0.0	0.0	0.0	8.0	4.0	1.0	0.0	0.0	0.0	6.0	2.0	0.0	1.0	0.0	0.0	0.0	2.0	0.0	0.0	d__Bacteria; p__Proteobacteria; c__Alphaproteobacteria; o__Rhodospirillales; f__uncultured; g__uncultured; s__uncultured_bacterium
af300a120ee017e414bbde3037827914	20.0	35.0	29.0	16.0	1.0	11.0	7.0	4.0	4.0	6.0	0.0	20.0	11.0	8.0	0.0	4.0	2.0	7.0	1.0	52.0	d__Bacteria; p__Firmicutes; c__Clostridia; o__Lachnospirales; f__Lachnospiraceae; g__[Eubacterium]_ruminantium_group; s__uncultured_bacterium
af397f2e099a670b8e5e1fdb5fe6bb4a	0.0	2.0	2.0	1.0	0.0	0.0	0.0	0.0	0.0	0.0	1.0	0.0	0.0	0.0	0.0	14.0	0.0	0.0	0.0	0.0	d__Bacteria; p__Firmicutes; c__Clostridia; o__Lachnospirales; f__Lachnospiraceae; g__Lachnospiraceae_NK4A136_group; s__uncultured_bacterium
afa16886ed19983f668d8a85b9cf37dc	0.0	3.0	4.0	9.0	2.0	2.0	70.0	91.0	34.0	195.0	17.0	15.0	5.0	41.0	10.0	7.0	3.0	0.0	0.0	5.0	d__Bacteria; p__Firmicutes; c__Clostridia; o__Oscillospirales; f__Oscillospiraceae
afac9ea7e641147feb023759a21e0b34	0.0	472.0	94.0	472.0	34.0	7.0	15.0	8.0	0.0	95.0	3.0	3.0	7.0	21.0	51.0	2.0	10.0	7.0	1.0	45.0	d__Bacteria; p__Firmicutes; c__Clostridia; o__Lachnospirales; f__Lachnospiraceae
afd23289a5d201a8c73f914426faab97	19.0	0.0	0.0	1.0	41.0	0.0	0.0	0.0	0.0	0.0	2.0	0.0	1.0	0.0	0.0	0.0	0.0	0.0	1.0	0.0	d__Bacteria; p__Firmicutes; c__Clostridia; o__Lachnospirales; f__Lachnospiraceae; g__Anaerostipes; s__[Clostridium]_indolis
aff33a1d2ef0c9d21d45cca035acef9d	13.0	16.0	27.0	4.0	39.0	7.0	9.0	2.0	0.0	7.0	2.0	4.0	1.0	2.0	15.0	0.0	10.0	6.0	4.0	9.0	d__Bacteria; p__Bacteroidota; c__Bacteroidia; o__Bacteroidales; f__Rikenellaceae; g__Alistipes; s__Alistipes_putredinis
aff4c46bd1b4207570b6ffe352a49ed4	0.0	13.0	68.0	21.0	27.0	18.0	16.0	0.0	2.0	0.0	48.0	62.0	237.0	93.0	61.0	34.0	26.0	40.0	0.0	66.0	d__Bacteria; p__Firmicutes; c__Clostridia; o__Clostridia_UCG-014; f__Clostridia_UCG-014; g__Clostridia_UCG-014; s__unidentified
b00b0f45dab47136df8ee8b158edea5c	0.0	1.0	2.0	2.0	1.0	0.0	0.0	0.0	0.0	0.0	0.0	0.0	7.0	2.0	1.0	1.0	0.0	0.0	0.0	0.0	d__Bacteria; p__Firmicutes; c__Clostridia; o__Eubacteriales; f__Anaerofustaceae; g__Anaerofustis
b0298878a341810d8158d1be122a60b1	0.0	1.0	0.0	0.0	0.0	0.0	6.0	5.0	3.0	5.0	0.0	0.0	2.0	0.0	1.0	0.0	0.0	1.0	0.0	0.0	d__Bacteria; p__Firmicutes; c__Clostridia; o__Peptostreptococcales-Tissierellales; f__Anaerovoracaceae; g__Anaerovorax; s__uncultured_bacterium
b0936e9eaf47f1b6bc33f53918b0a236	0.0	0.0	0.0	0.0	0.0	0.0	26.0	43.0	1.0	0.0	0.0	0.0	0.0	0.0	0.0	0.0	0.0	0.0	0.0	0.0	d__Bacteria; p__Firmicutes; c__Clostridia; o__Lachnospirales; f__Lachnospiraceae; g__uncultured; s__uncultured_bacterium
b0ad340d1d9a0c85bcfd2a7daf0e7d73	9.0	7.0	7.0	17.0	7.0	0.0	16.0	0.0	3.0	2.0	2.0	0.0	3.0	5.0	4.0	3.0	5.0	4.0	9.0	1.0	d__Bacteria; p__Firmicutes; c__Clostridia; o__Oscillospirales; f__Butyricicoccaceae; g__Butyricicoccus
b0df6aaea2814dfd98b43cdeb371d479	2.0	1.0	0.0	3.0	2.0	0.0	1.0	0.0	2.0	0.0	0.0	2.0	0.0	0.0	0.0	0.0	3.0	3.0	0.0	2.0	d__Bacteria; p__Firmicutes; c__Clostridia; o__Lachnospirales; f__Lachnospiraceae
b0f981364b7c027f220fbc96b46375c5	0.0	2.0	35.0	0.0	10.0	11.0	2.0	1.0	55.0	2.0	3.0	0.0	16.0	1.0	7.0	3.0	0.0	39.0	0.0	4.0	d__Bacteria; p__Firmicutes; c__Clostridia; o__Clostridia_UCG-014; f__Clostridia_UCG-014; g__Clostridia_UCG-014; s__uncultured_bacterium
b10c9bd0a3c10a61f205111ce482c0f4	47.0	143.0	63.0	26.0	87.0	73.0	1269.0	771.0	1054.0	1280.0	842.0	340.0	420.0	339.0	135.0	512.0	1040.0	592.0	107.0	387.0	d__Bacteria; p__Bacteroidota; c__Bacteroidia; o__Bacteroidales; f__Muribaculaceae; g__Muribaculum; s__uncultured_bacterium
b120382eea75d4857154553a3bfae767	0.0	0.0	1.0	0.0	0.0	2.0	0.0	0.0	1.0	0.0	0.0	0.0	0.0	3.0	0.0	0.0	5.0	0.0	0.0	0.0	d__Bacteria; p__Firmicutes; c__Clostridia
b128a0fd303df0fe6b51f86a4661607b	2.0	13.0	2.0	0.0	0.0	1.0	1.0	33.0	2.0	13.0	0.0	0.0	1.0	1.0	0.0	0.0	1.0	161.0	0.0	160.0	d__Bacteria; p__Bacteroidota; c__Bacteroidia; o__Bacteroidales; f__Prevotellaceae; g__Prevotella; s__Prevotella_stercorea
b1295be0819d40f02ebe3f9fb0d1a38f	0.0	0.0	0.0	14.0	0.0	0.0	9.0	42.0	0.0	3.0	6.0	0.0	35.0	9.0	0.0	0.0	0.0	1.0	0.0	0.0	d__Bacteria; p__Firmicutes; c__Clostridia; o__Lachnospirales; f__Lachnospiraceae; g__Lachnospiraceae_NK4A136_group; s__uncultured_bacterium
b17291d78f586540b54661dbe12193bd	0.0	0.0	0.0	0.0	0.0	0.0	0.0	0.0	0.0	0.0	3.0	15.0	0.0	248.0	5.0	1.0	10.0	0.0	2.0	2.0	d__Bacteria; p__Firmicutes; c__Clostridia; o__Lachnospirales; f__Lachnospiraceae
b17af1e05bc2b189fa1c12a176231684	3.0	2.0	7.0	0.0	1.0	2.0	2.0	8.0	0.0	0.0	0.0	2.0	0.0	0.0	0.0	0.0	3.0	2.0	0.0	2.0	d__Bacteria; p__Bacteroidota; c__Bacteroidia; o__Bacteroidales; f__Marinifilaceae; g__Butyricimonas
b1b5dbcd9d81884633d4588c618cfcd3	1.0	0.0	2.0	0.0	3.0	0.0	0.0	0.0	0.0	2.0	0.0	0.0	0.0	1.0	3.0	0.0	0.0	2.0	0.0	3.0	d__Bacteria; p__Bacteroidota; c__Bacteroidia; o__Bacteroidales; f__Rikenellaceae; g__Alistipes; s__Alistipes_obesi
b1b9ab973ba3da85715360d90482f2d3	0.0	0.0	0.0	0.0	0.0	0.0	0.0	0.0	0.0	0.0	1.0	10.0	19.0	14.0	5.0	18.0	3.0	1.0	0.0	5.0	d__Bacteria; p__Firmicutes; c__Clostridia; o__Monoglobales; f__Monoglobaceae; g__Monoglobus; s__uncultured_bacterium
b1c0caacd79cd163d99ae7938ea3e63e	0.0	1.0	0.0	1.0	2.0	0.0	0.0	0.0	0.0	0.0	0.0	0.0	0.0	0.0	0.0	0.0	0.0	9.0	0.0	0.0	d__Bacteria; p__Firmicutes; c__Clostridia; o__Clostridia_UCG-014; f__Clostridia_UCG-014; g__Clostridia_UCG-014; s__uncultured_bacterium
b1c833677cbf1a7577a99698ff713373	165.0	148.0	50.0	43.0	127.0	62.0	44.0	97.0	26.0	117.0	8.0	133.0	22.0	18.0	37.0	2.0	26.0	21.0	21.0	34.0	d__Bacteria; p__Firmicutes; c__Clostridia; o__Lachnospirales; f__Lachnospiraceae; g__Lachnospira; s__uncultured_bacterium
b1caf7edb82347bc313e4067482b24bb	0.0	5.0	0.0	5.0	0.0	0.0	0.0	3.0	2.0	6.0	1.0	0.0	0.0	1.0	0.0	0.0	0.0	1.0	0.0	0.0	d__Bacteria; p__Firmicutes; c__Clostridia; o__Lachnospirales; f__Lachnospiraceae; g__Lachnospiraceae_NK4A136_group; s__uncultured_bacterium
b20636f3297d98d63a5fc086bdb74c77	2.0	0.0	0.0	0.0	0.0	0.0	0.0	0.0	0.0	3.0	2.0	1.0	0.0	0.0	0.0	3.0	2.0	0.0	0.0	0.0	d__Bacteria; p__Firmicutes; c__Clostridia; o__Lachnospirales; f__Lachnospiraceae
b2085898ad825c09c191cc7c8723e218	0.0	16.0	1.0	2.0	0.0	0.0	9.0	0.0	0.0	2.0	7.0	0.0	2.0	4.0	0.0	2.0	0.0	0.0	0.0	0.0	d__Bacteria; p__Firmicutes; c__Clostridia; o__Lachnospirales; f__Lachnospiraceae; g__Lachnospiraceae_FCS020_group
b2112f138778c5f87f6ada0583c1a8bb	1.0	0.0	1.0	0.0	1.0	0.0	1.0	0.0	0.0	1.0	2.0	0.0	0.0	0.0	0.0	0.0	0.0	0.0	0.0	2.0	d__Bacteria; p__Bacteroidota; c__Bacteroidia; o__Bacteroidales; f__Muribaculaceae; g__Muribaculaceae; s__uncultured_bacterium
b21aca3cba433c20b1415dac76ebae27	0.0	0.0	0.0	1.0	0.0	0.0	64.0	0.0	0.0	0.0	0.0	27.0	0.0	4.0	1.0	84.0	0.0	0.0	0.0	0.0	d__Bacteria; p__Firmicutes; c__Clostridia; o__Oscillospirales; f__Oscillospiraceae; g__uncultured; s__uncultured_bacterium
b23fe13eef4def82cffc79c3287ff6f7	0.0	135.0	11.0	25.0	1.0	0.0	124.0	0.0	5.0	2.0	36.0	0.0	0.0	0.0	0.0	0.0	1.0	3.0	0.0	0.0	d__Bacteria; p__Firmicutes; c__Clostridia; o__Lachnospirales; f__Lachnospiraceae; g__Lachnospiraceae_NK4A136_group; s__uncultured_bacterium
b27b5d59eb0bad8780bd476eb8dd08ee	0.0	12.0	4.0	11.0	0.0	0.0	11.0	0.0	0.0	0.0	6.0	7.0	3.0	9.0	3.0	22.0	1.0	4.0	0.0	0.0	d__Bacteria; p__Firmicutes; c__Clostridia; o__Lachnospirales; f__Lachnospiraceae; g__Lachnospiraceae_NK4A136_group; s__uncultured_bacterium
b2c849de353a1812a46485378f47f173	0.0	5.0	1.0	0.0	0.0	0.0	12.0	21.0	2.0	16.0	1.0	1.0	7.0	3.0	1.0	17.0	0.0	1.0	0.0	0.0	d__Bacteria; p__Firmicutes; c__Clostridia; o__Oscillospirales; f__Ruminococcaceae; g__Incertae_Sedis; s__Acutalibacter_muris
b2e3408ada339c5724cb72446b684681	0.0	0.0	7.0	0.0	0.0	8.0	1.0	3.0	0.0	1.0	0.0	3.0	2.0	0.0	4.0	0.0	0.0	0.0	0.0	1.0	d__Bacteria; p__Firmicutes; c__Clostridia; o__Lachnospirales; f__Lachnospiraceae; g__Lachnospiraceae_UCG-003; s__uncultured_bacterium
b2eaca274d600f562229d0bf9a388868	0.0	5.0	2.0	0.0	1.0	0.0	1.0	11.0	0.0	0.0	0.0	0.0	0.0	6.0	2.0	1.0	0.0	0.0	0.0	0.0	d__Bacteria; p__Firmicutes; c__Clostridia; o__Oscillospirales; f__Oscillospiraceae
b3566877db60e1ff66a619453b37a020	0.0	0.0	0.0	0.0	0.0	0.0	0.0	0.0	0.0	0.0	11.0	9.0	0.0	1.0	13.0	0.0	2.0	4.0	0.0	0.0	d__Bacteria; p__Firmicutes; c__Clostridia; o__Lachnospirales; f__Lachnospiraceae
b4086da36bf6ebc566251cb34a6a973e	8.0	0.0	5.0	0.0	6.0	0.0	3.0	0.0	1.0	0.0	0.0	0.0	1.0	1.0	0.0	2.0	0.0	0.0	1.0	2.0	d__Bacteria; p__Bacteroidota; c__Bacteroidia; o__Bacteroidales; f__Marinifilaceae; g__Butyricimonas
b4310edf6cedad04b42e7c0fd7b89533	0.0	4.0	1.0	5.0	0.0	1.0	26.0	178.0	7.0	133.0	25.0	1.0	21.0	18.0	26.0	3.0	12.0	26.0	0.0	5.0	d__Bacteria; p__Firmicutes; c__Clostridia; o__Lachnospirales; f__Lachnospiraceae
b4583d6f0f408abe8cbb22f1c8363557	0.0	0.0	0.0	0.0	0.0	0.0	0.0	0.0	0.0	0.0	2.0	0.0	0.0	8.0	0.0	0.0	2.0	4.0	0.0	4.0	d__Bacteria; p__Firmicutes; c__Clostridia; o__Lachnospirales; f__Lachnospiraceae
b4b5bc4eaba36fda54b0be7914de45f2	5.0	2.0	15.0	0.0	1.0	2.0	2.0	1.0	0.0	0.0	0.0	0.0	0.0	2.0	1.0	0.0	1.0	6.0	1.0	0.0	d__Bacteria; p__Bacteroidota; c__Bacteroidia; o__Bacteroidales; f__Barnesiellaceae; g__Barnesiella; s__uncultured_organism
b4bff6cc3968d26683668ed1939fdb17	12.0	12.0	0.0	8.0	46.0	6.0	11.0	2.0	0.0	0.0	1.0	0.0	0.0	0.0	0.0	0.0	0.0	0.0	8.0	22.0	d__Bacteria; p__Bacteroidota; c__Bacteroidia; o__Bacteroidales; f__Bacteroidaceae; g__Bacteroides; s__Bacteroides_plebeius
b54d29ada068899577aac7085f32bfc7	0.0	9.0	1.0	0.0	0.0	4.0	12.0	2.0	6.0	2.0	5.0	11.0	8.0	9.0	22.0	7.0	10.0	9.0	7.0	11.0	d__Bacteria; p__Bacteroidota; c__Bacteroidia; o__Bacteroidales; f__Marinifilaceae; g__Odoribacter; s__uncultured_bacterium
b56771050d37ea07a56ee715a98c258a	0.0	0.0	0.0	0.0	0.0	1.0	4.0	2.0	3.0	7.0	2.0	0.0	0.0	1.0	3.0	0.0	3.0	1.0	0.0	2.0	d__Bacteria; p__Desulfobacterota; c__Desulfovibrionia; o__Desulfovibrionales; f__Desulfovibrionaceae; g__uncultured; s__uncultured_bacterium
b58dab19a116449d3d3846f891df90b8	0.0	0.0	0.0	0.0	0.0	0.0	0.0	0.0	0.0	0.0	26.0	2.0	18.0	3.0	9.0	0.0	1.0	12.0	2.0	0.0	d__Bacteria; p__Firmicutes; c__Clostridia; o__Lachnospirales; f__Lachnospiraceae
b5922f1618e534d55a930645845c4945	68.0	95.0	67.0	40.0	283.0	21.0	15.0	33.0	16.0	11.0	26.0	73.0	0.0	69.0	113.0	50.0	32.0	64.0	99.0	14.0	d__Bacteria; p__Bacteroidota; c__Bacteroidia; o__Bacteroidales; f__Bacteroidaceae; g__Bacteroides
b59e6454f466e40d14267de2febbc791	0.0	2.0	1.0	1.0	0.0	0.0	5.0	0.0	4.0	0.0	0.0	0.0	2.0	0.0	0.0	0.0	2.0	0.0	0.0	0.0	d__Bacteria; p__Firmicutes; c__Clostridia; o__Clostridia_UCG-014; f__Clostridia_UCG-014; g__Clostridia_UCG-014
b61c505dee33b62fb66e82f845012c37	1.0	0.0	0.0	2.0	0.0	1.0	2.0	2.0	6.0	1.0	1.0	0.0	0.0	0.0	0.0	2.0	0.0	2.0	2.0	2.0	d__Bacteria; p__Bacteroidota; c__Bacteroidia; o__Bacteroidales; f__Tannerellaceae; g__Parabacteroides
b640a141d10e2f165d25886914e493f7	0.0	0.0	0.0	0.0	0.0	1.0	1.0	4.0	2.0	2.0	0.0	0.0	3.0	1.0	0.0	3.0	0.0	0.0	0.0	0.0	d__Bacteria; p__Firmicutes; c__Clostridia; o__Oscillospirales; f__Butyricicoccaceae; g__Butyricicoccus
b65bcb4df705671d0f10e057a1868b4f	0.0	10.0	0.0	7.0	0.0	1.0	11.0	21.0	4.0	6.0	2.0	3.0	5.0	39.0	1.0	3.0	2.0	0.0	0.0	0.0	d__Bacteria; p__Firmicutes; c__Clostridia; o__Oscillospirales; f__Oscillospiraceae; g__uncultured
b68d7458b01a24de29dd46b122363d0a	0.0	266.0	270.0	348.0	52.0	8.0	13.0	2.0	0.0	0.0	48.0	162.0	126.0	142.0	0.0	406.0	0.0	0.0	0.0	2.0	d__Bacteria; p__Firmicutes; c__Clostridia; o__Lachnospirales; f__Lachnospiraceae; g__[Eubacterium]_ruminantium_group; s__uncultured_bacterium
b68e28f12c76fd9454bbbef087f97c82	0.0	0.0	0.0	0.0	0.0	0.0	0.0	20.0	0.0	2.0	0.0	0.0	0.0	0.0	0.0	0.0	0.0	0.0	0.0	0.0	d__Bacteria; p__Firmicutes; c__Clostridia; o__Lachnospirales; f__Lachnospiraceae; g__Lachnospiraceae_UCG-006
b720d6c115168728ac31e3e766fcd498	1.0	8.0	3.0	4.0	2.0	0.0	2.0	2.0	2.0	0.0	2.0	1.0	6.0	2.0	2.0	2.0	1.0	1.0	5.0	3.0	d__Bacteria; p__Firmicutes; c__Clostridia; o__Oscillospirales; f__Oscillospiraceae; g__NK4A214_group; s__metagenome
b741a6f7d2f9cb40391a72a5e17407de	0.0	0.0	0.0	0.0	0.0	0.0	0.0	0.0	0.0	0.0	12.0	0.0	0.0	1.0	2.0	0.0	2.0	0.0	0.0	0.0	d__Bacteria; p__Firmicutes; c__Clostridia; o__Lachnospirales; f__Lachnospiraceae; g__Lachnospiraceae_NK4A136_group; s__Lachnospiraceae
b74a13d1a8a65e4a9fa75dfcb92b5b65	1.0	1.0	0.0	0.0	0.0	1.0	2.0	0.0	7.0	1.0	2.0	0.0	0.0	2.0	4.0	3.0	0.0	0.0	2.0	4.0	d__Bacteria; p__Bacteroidota; c__Bacteroidia; o__Bacteroidales; f__Tannerellaceae; g__Parabacteroides
b82133f4a767b24012600b4b7c0b6820	1.0	23.0	40.0	17.0	5.0	17.0	29.0	10.0	13.0	2.0	33.0	95.0	86.0	57.0	58.0	37.0	17.0	26.0	18.0	15.0	d__Bacteria; p__Bacteroidota; c__Bacteroidia; o__Bacteroidales; f__Rikenellaceae; g__Alistipes
b83abd1a669b3fd80d994761d7840ccd	0.0	7.0	0.0	2.0	1.0	5.0	0.0	0.0	0.0	0.0	0.0	1.0	0.0	0.0	6.0	13.0	0.0	0.0	0.0	0.0	d__Bacteria; p__Firmicutes; c__Clostridia; o__Oscillospirales
b88ad6ccb6afa8c927ee34ac617476ac	0.0	9.0	5.0	2.0	3.0	0.0	7.0	9.0	2.0	0.0	7.0	6.0	123.0	4.0	5.0	19.0	2.0	17.0	0.0	0.0	d__Bacteria; p__Patescibacteria; c__Saccharimonadia; o__Saccharimonadales; f__Saccharimonadaceae; g__Candidatus_Saccharimonas; s__uncultured_bacterium
b970912dfc7d9f61300c6169e5219a1c	0.0	0.0	2.0	0.0	1.0	2.0	13.0	2.0	3.0	9.0	37.0	6.0	1.0	15.0	1.0	3.0	4.0	2.0	4.0	0.0	d__Bacteria; p__Deferribacterota; c__Deferribacteres; o__Deferribacterales; f__Deferribacteraceae; g__Mucispirillum; s__Mucispirillum_schaedleri
b991b5c82fd37daec3ce6e1da9308a4e	0.0	0.0	2.0	0.0	7.0	0.0	2.0	3.0	8.0	0.0	2.0	0.0	0.0	3.0	2.0	0.0	0.0	1.0	0.0	0.0	d__Bacteria; p__Firmicutes; c__Bacilli; o__RF39; f__RF39; g__RF39; s__uncultured_bacterium
b9df37e128ba7c2d92d93bacbb6e0ffe	0.0	1.0	0.0	2.0	0.0	0.0	0.0	0.0	0.0	0.0	0.0	0.0	2.0	4.0	0.0	2.0	0.0	0.0	0.0	0.0	d__Bacteria; p__Firmicutes; c__Clostridia; o__Oscillospirales; f__Ruminococcaceae; g__Ruminococcus; s__unidentified
ba06c05778d6316d780d0e275e3590f8	0.0	0.0	0.0	0.0	0.0	0.0	8.0	8.0	7.0	21.0	0.0	0.0	0.0	0.0	0.0	0.0	0.0	0.0	0.0	0.0	d__Bacteria; p__Firmicutes; c__Clostridia; o__Lachnospirales; f__Lachnospiraceae; g__uncultured; s__uncultured_bacterium
ba4039d86575d607663039b4a4c9edc2	1.0	1.0	1.0	4.0	1.0	0.0	4.0	4.0	0.0	4.0	2.0	2.0	0.0	3.0	2.0	2.0	0.0	0.0	0.0	0.0	d__Bacteria; p__Firmicutes; c__Clostridia; o__Oscillospirales; f__Oscillospiraceae
ba914788d5e914f6b84d801eb832c126	0.0	0.0	0.0	11.0	0.0	0.0	0.0	0.0	0.0	0.0	2.0	5.0	8.0	28.0	3.0	2.0	0.0	2.0	0.0	0.0	d__Bacteria; p__Firmicutes; c__Bacilli; o__RF39; f__RF39; g__RF39; s__uncultured_bacterium
ba92d109a4ffde967411b89a4033e380	4.0	1.0	2.0	0.0	5.0	7.0	1.0	3.0	1.0	3.0	0.0	4.0	0.0	2.0	4.0	0.0	1.0	2.0	2.0	4.0	d__Bacteria; p__Firmicutes; c__Clostridia; o__Lachnospirales; f__Lachnospiraceae
baae0a7ca9dcbad33ec2f760ea585efa	0.0	0.0	0.0	2.0	3.0	7.0	39.0	186.0	45.0	91.0	7.0	0.0	2.0	3.0	1.0	0.0	1.0	2.0	0.0	0.0	d__Bacteria; p__Firmicutes; c__Clostridia; o__Lachnospirales; f__Lachnospiraceae; g__GCA-900066575; s__uncultured_bacterium
bb7cfa2cbd5bd6592434e4e28a27a4e9	0.0	13.0	26.0	16.0	9.0	9.0	4.0	0.0	7.0	0.0	5.0	8.0	4.0	5.0	7.0	5.0	7.0	2.0	0.0	4.0	d__Bacteria; p__Firmicutes; c__Clostridia; o__Christensenellales; f__Christensenellaceae; g__Christensenellaceae_R-7_group; s__uncultured_bacterium
bba385085f382f913b9ba1d3bcb9e362	2.0	1.0	2.0	1.0	1.0	2.0	0.0	0.0	0.0	5.0	0.0	1.0	0.0	1.0	0.0	0.0	0.0	2.0	0.0	1.0	d__Bacteria; p__Firmicutes; c__Clostridia; o__Lachnospirales; f__Lachnospiraceae
bbd066007b90afac3c90c172a6165afe	0.0	102.0	2.0	0.0	0.0	0.0	0.0	0.0	69.0	6.0	0.0	0.0	2.0	0.0	0.0	271.0	0.0	11.0	0.0	186.0	d__Bacteria; p__Firmicutes; c__Clostridia; o__Clostridia_UCG-014; f__Clostridia_UCG-014; g__Clostridia_UCG-014; s__uncultured_bacterium
bbe3a9e4fe24ec2db0efe62c037e0185	0.0	372.0	937.0	410.0	457.0	602.0	47.0	0.0	25.0	1.0	126.0	1846.0	517.0	917.0	860.0	382.0	202.0	111.0	0.0	497.0	d__Bacteria; p__Firmicutes; c__Clostridia; o__Clostridia_UCG-014; f__Clostridia_UCG-014; g__Clostridia_UCG-014; s__unidentified
bc0093f87613a11341ab44364b63c434	2.0	2.0	0.0	3.0	0.0	9.0	1.0	5.0	0.0	0.0	0.0	0.0	0.0	0.0	0.0	0.0	0.0	0.0	2.0	0.0	d__Bacteria; p__Firmicutes; c__Clostridia; o__Lachnospirales; f__Lachnospiraceae; g__[Ruminococcus]_torques_group
bc01b963363ff421d388e2a29eacc94d	0.0	0.0	0.0	4.0	2.0	0.0	0.0	0.0	2.0	0.0	0.0	4.0	2.0	2.0	7.0	0.0	0.0	8.0	0.0	2.0	d__Bacteria; p__Firmicutes; c__Clostridia; o__Clostridia_UCG-014; f__Clostridia_UCG-014; g__Clostridia_UCG-014; s__uncultured_bacterium
bc13964fe34d77f17d751e0a3904e579	0.0	26.0	21.0	21.0	11.0	6.0	30.0	19.0	50.0	27.0	43.0	111.0	15.0	40.0	58.0	184.0	2.0	22.0	2.0	16.0	d__Bacteria; p__Firmicutes; c__Clostridia; o__Oscillospirales; f__Oscillospiraceae; g__NK4A214_group; s__unidentified
bc7782fb533f20a89e227c1919d78407	0.0	1.0	4.0	3.0	1.0	1.0	16.0	25.0	8.0	14.0	12.0	0.0	6.0	11.0	11.0	3.0	2.0	1.0	0.0	0.0	d__Bacteria; p__Firmicutes; c__Clostridia; o__Oscillospirales; f__Ruminococcaceae; g__UBA1819; s__uncultured_bacterium
bc794b0418706ddc6fdfdf59db217818	0.0	0.0	0.0	12.0	0.0	0.0	0.0	14.0	0.0	1.0	0.0	0.0	0.0	21.0	28.0	0.0	0.0	0.0	0.0	0.0	d__Bacteria; p__Firmicutes; c__Clostridia; o__Lachnospirales; f__Lachnospiraceae; g__Lachnoclostridium
bcb28707eb39c7d52d49163a28d7bd2b	0.0	2.0	2.0	0.0	1.0	0.0	0.0	0.0	0.0	0.0	0.0	1.0	1.0	2.0	1.0	2.0	0.0	0.0	1.0	0.0	d__Bacteria; p__Firmicutes; c__Clostridia; o__Christensenellales; f__Christensenellaceae; g__Christensenellaceae_R-7_group; s__uncultured_bacterium
bcb3710a3a92b4f6d47aa902e0ceab6a	51.0	1.0	13.0	0.0	32.0	4.0	0.0	1.0	2.0	0.0	2.0	0.0	1.0	0.0	0.0	3.0	1.0	1.0	1.0	0.0	d__Bacteria; p__Bacteroidota; c__Bacteroidia; o__Bacteroidales; f__Prevotellaceae; g__Paraprevotella
bd3e89631edc44d74937ba6cad99e167	0.0	2.0	16.0	10.0	3.0	7.0	4.0	11.0	10.0	14.0	3.0	5.0	11.0	6.0	2.0	7.0	6.0	9.0	2.0	13.0	d__Bacteria; p__Actinobacteriota; c__Coriobacteriia; o__Coriobacteriales; f__Eggerthellaceae
bd5472b12ae25aa964d9eba4d315aa70	0.0	0.0	0.0	0.0	0.0	0.0	12.0	50.0	4.0	12.0	1.0	0.0	3.0	4.0	4.0	0.0	0.0	2.0	0.0	0.0	d__Bacteria; p__Firmicutes; c__Clostridia; o__Lachnospirales; f__Lachnospiraceae
bd75b2b8937ff53ccb188d463736a4f9	0.0	0.0	0.0	0.0	2.0	0.0	0.0	0.0	0.0	0.0	0.0	0.0	0.0	8.0	0.0	0.0	7.0	1.0	0.0	0.0	d__Bacteria; p__Firmicutes; c__Clostridia; o__Oscillospirales; f__Ruminococcaceae; g__Anaerotruncus; s__Anaerotruncus_colihominis
bd77fbaed59fe1734da081d127ab75ca	0.0	1.0	0.0	0.0	0.0	0.0	12.0	10.0	4.0	13.0	11.0	2.0	0.0	3.0	1.0	5.0	7.0	5.0	0.0	2.0	d__Bacteria; p__Firmicutes; c__Clostridia; o__Oscillospirales; f__Oscillospiraceae; g__Oscillibacter; s__uncultured_bacterium
bda9a862247277b884fc5a1e8df22236	0.0	100.0	77.0	14.0	12.0	1.0	0.0	0.0	2.0	42.0	11.0	15.0	11.0	62.0	7.0	1.0	6.0	0.0	0.0	27.0	d__Bacteria; p__Firmicutes; c__Clostridia; o__Lachnospirales; f__Lachnospiraceae; g__GCA-900066575; s__uncultured_bacterium
be0edfc3ba494bdd5608510d86d30f20	0.0	2.0	1.0	4.0	0.0	0.0	0.0	1.0	0.0	3.0	0.0	0.0	0.0	7.0	1.0	8.0	0.0	2.0	2.0	0.0	d__Bacteria; p__Firmicutes; c__Clostridia; o__Oscillospirales; f__Ruminococcaceae
be4badbc287c3b172e278904df13c607	50.0	130.0	26.0	96.0	75.0	42.0	45.0	51.0	7.0	88.0	10.0	121.0	5.0	44.0	46.0	19.0	29.0	9.0	30.0	45.0	d__Bacteria; p__Firmicutes; c__Clostridia; o__Lachnospirales; f__Lachnospiraceae; g__Roseburia; s__Roseburia_inulinivorans
be61ee390cbc62e28bb39b1bb8c0b7d7	0.0	0.0	0.0	0.0	0.0	0.0	0.0	0.0	0.0	0.0	107.0	5.0	51.0	205.0	124.0	60.0	12.0	13.0	5.0	19.0	d__Bacteria; p__Firmicutes; c__Clostridia; o__Lachnospirales; f__Lachnospiraceae; g__Roseburia
be7bd51108216daa2f622d4ce071601f	0.0	4.0	7.0	2.0	2.0	1.0	2.0	2.0	81.0	5.0	2.0	0.0	0.0	7.0	0.0	0.0	1.0	2.0	0.0	7.0	d__Bacteria; p__Firmicutes; c__Clostridia; o__Clostridia_UCG-014; f__Clostridia_UCG-014; g__Clostridia_UCG-014; s__uncultured_bacterium
beac61ca9b85d17279a106da0907c2e4	0.0	3.0	2.0	1.0	2.0	0.0	1.0	0.0	2.0	0.0	2.0	9.0	0.0	3.0	0.0	0.0	0.0	0.0	0.0	0.0	d__Bacteria; p__Firmicutes; c__Clostridia; o__Oscillospirales; f__Ruminococcaceae; g__Faecalibacterium
beb6e31b606ac05750f14cd73ab93256	5.0	1.0	4.0	3.0	4.0	3.0	1.0	1.0	0.0	0.0	1.0	0.0	3.0	1.0	1.0	0.0	1.0	0.0	3.0	3.0	d__Bacteria; p__Firmicutes; c__Clostridia; o__Lachnospirales; f__Lachnospiraceae; g__Lachnoclostridium
bec6c8db73d4e58b0e93508f3d7a0000	0.0	0.0	0.0	0.0	0.0	0.0	2.0	1.0	2.0	0.0	0.0	17.0	0.0	21.0	0.0	0.0	0.0	0.0	0.0	0.0	d__Bacteria; p__Bacteroidota; c__Bacteroidia; o__Bacteroidales; f__Prevotellaceae; g__Alloprevotella; s__Prevotellaceae_bacterium
bec99472ffeb333d0750a67dacc7f042	7.0	2.0	41.0	3.0	22.0	9.0	4.0	0.0	2.0	0.0	7.0	226.0	20.0	117.0	30.0	23.0	7.0	6.0	1.0	56.0	d__Bacteria; p__Cyanobacteria; c__Vampirivibrionia; o__Gastranaerophilales; f__Gastranaerophilales; g__Gastranaerophilales; s__Acinetobacter_sp.
beef9cfb12919a80c7c32f65425bbaab	0.0	589.0	449.0	390.0	158.0	50.0	107.0	35.0	74.0	7.0	109.0	212.0	270.0	269.0	92.0	63.0	63.0	41.0	29.0	42.0	d__Bacteria; p__Bacteroidota; c__Bacteroidia; o__Bacteroidales; f__Rikenellaceae; g__Alistipes; s__uncultured_bacterium
bef524582402366378beb7460190ecfd	0.0	0.0	0.0	0.0	0.0	0.0	3.0	0.0	0.0	4.0	0.0	0.0	0.0	0.0	0.0	0.0	0.0	0.0	0.0	0.0	d__Bacteria; p__Firmicutes; c__Clostridia; o__Oscillospirales; f__Oscillospiraceae; g__UCG-005
bf0da67aaaaab26b3a211518a697fcba	0.0	0.0	0.0	0.0	0.0	209.0	82.0	71.0	0.0	34.0	241.0	1139.0	381.0	250.0	140.0	652.0	54.0	203.0	55.0	344.0	d__Bacteria; p__Bacteroidota; c__Bacteroidia; o__Bacteroidales; f__Muribaculaceae; g__Muribaculaceae
bf4ea27a46de2b2179d3169b91be9ec3	0.0	16.0	0.0	0.0	0.0	0.0	0.0	0.0	11.0	0.0	0.0	0.0	0.0	1.0	0.0	47.0	0.0	4.0	0.0	24.0	d__Bacteria; p__Firmicutes; c__Clostridia; o__Clostridia_UCG-014; f__Clostridia_UCG-014; g__Clostridia_UCG-014; s__uncultured_bacterium
bfa60d9ab44324129c73e1a406e5b21b	0.0	0.0	0.0	0.0	0.0	0.0	0.0	0.0	0.0	0.0	7.0	0.0	1.0	10.0	0.0	12.0	3.0	3.0	0.0	2.0	d__Bacteria; p__Firmicutes; c__Clostridia; o__Lachnospirales; f__Lachnospiraceae; g__Lachnospiraceae_NK4A136_group; s__uncultured_bacterium
bfebe54b7e9bffe8a7492fd517cc4f14	0.0	0.0	1.0	4.0	1.0	0.0	0.0	0.0	0.0	1.0	0.0	3.0	12.0	1.0	2.0	2.0	1.0	2.0	0.0	5.0	d__Bacteria; p__Firmicutes; c__Clostridia; o__Clostridia_UCG-014; f__Clostridia_UCG-014; g__Clostridia_UCG-014; s__uncultured_bacterium
c03281e785175877d504bc4b53831db5	0.0	52.0	77.0	36.0	51.0	0.0	26.0	20.0	1267.0	59.0	20.0	0.0	0.0	40.0	0.0	1.0	5.0	23.0	3.0	102.0	d__Bacteria; p__Firmicutes; c__Clostridia; o__Clostridia_UCG-014; f__Clostridia_UCG-014; g__Clostridia_UCG-014; s__uncultured_bacterium
c05eae98d9a5b7666b5be92d0e369dbd	0.0	0.0	0.0	0.0	0.0	0.0	1.0	5.0	1.0	5.0	0.0	0.0	0.0	1.0	1.0	0.0	0.0	0.0	0.0	0.0	d__Bacteria; p__Firmicutes; c__Clostridia; o__Oscillospirales; f__Oscillospiraceae; g__Oscillibacter; s__uncultured_bacterium
c062b1c945c3d131ce9c43ebfb21d615	0.0	0.0	0.0	2.0	2.0	0.0	0.0	2.0	0.0	0.0	0.0	0.0	0.0	3.0	0.0	0.0	0.0	0.0	0.0	0.0	d__Bacteria; p__Firmicutes; c__Clostridia; o__Oscillospirales; f__Ruminococcaceae; g__Incertae_Sedis
c0953624a3748966ba4dbd835bc60cf5	0.0	0.0	0.0	0.0	0.0	0.0	2.0	7.0	2.0	13.0	0.0	0.0	0.0	0.0	0.0	1.0	0.0	0.0	0.0	0.0	d__Bacteria; p__Firmicutes; c__Clostridia; o__Oscillospirales; f__Oscillospiraceae; g__Oscillibacter; s__uncultured_bacterium
c09b3bf35504646cdb5ae59c506b3c48	0.0	7.0	15.0	15.0	7.0	5.0	0.0	2.0	0.0	1.0	2.0	0.0	1.0	0.0	0.0	0.0	0.0	0.0	0.0	0.0	d__Bacteria; p__Firmicutes; c__Clostridia; o__Oscillospirales; f__Ruminococcaceae; g__Incertae_Sedis; s__uncultured_bacterium
c0d9cd776f609d6ad58f81190a7552a0	38.0	0.0	11.0	3.0	27.0	1.0	3.0	0.0	7.0	0.0	1.0	206.0	0.0	54.0	2.0	0.0	7.0	2.0	0.0	5.0	d__Bacteria; p__Cyanobacteria; c__Vampirivibrionia; o__Gastranaerophilales; f__Gastranaerophilales; g__Gastranaerophilales; s__uncultured_bacterium
c10f263e2d68689736c5c8c0242943ff	425.0	767.0	424.0	769.0	384.0	666.0	544.0	1728.0	2479.0	1305.0	4175.0	0.0	384.0	244.0	0.0	0.0	526.0	2107.0	4544.0	955.0	d__Bacteria; p__Bacteroidota; c__Bacteroidia; o__Bacteroidales; f__Muribaculaceae; g__Muribaculaceae
c173cb4c56bc59fdbdd0f7aa5f6d693b	23.0	0.0	0.0	0.0	0.0	0.0	0.0	0.0	2.0	0.0	0.0	0.0	0.0	0.0	0.0	0.0	0.0	0.0	12.0	5.0	d__Bacteria; p__Firmicutes; c__Negativicutes; o__Veillonellales-Selenomonadales; f__Selenomonadaceae; g__Mitsuokella; s__uncultured_bacterium
c17c5a39388619de532e33f849c92839	0.0	2.0	2.0	7.0	2.0	0.0	2.0	14.0	1.0	9.0	1.0	0.0	2.0	7.0	5.0	1.0	0.0	0.0	0.0	0.0	d__Bacteria; p__Firmicutes; c__Clostridia; o__Peptostreptococcales-Tissierellales; f__Anaerovoracaceae; g__Family_XIII_UCG-001; s__uncultured_bacterium
c1eb313205aa918a9ffe814035b8897e	2.0	0.0	4.0	3.0	7.0	0.0	0.0	0.0	2.0	0.0	0.0	3.0	5.0	1.0	15.0	13.0	3.0	2.0	1.0	0.0	d__Bacteria; p__Actinobacteriota; c__Coriobacteriia; o__Coriobacteriales; f__Eggerthellaceae; g__Enterorhabdus; s__uncultured_bacterium
c1f2ccdfa6e3f61ee37b12498c9a7756	1482.0	5.0	5.0	1.0	1272.0	1.0	0.0	0.0	2.0	0.0	3.0	0.0	0.0	0.0	1.0	1.0	0.0	0.0	2.0	0.0	d__Bacteria; p__Firmicutes; c__Clostridia; o__Lachnospirales; f__Lachnospiraceae; g__Blautia; s__Blautia_hansenii
c222742f05a6937f08a9dbf9bdc79355	0.0	42.0	28.0	8.0	9.0	1.0	68.0	32.0	0.0	22.0	8.0	0.0	0.0	0.0	0.0	0.0	0.0	0.0	0.0	0.0	d__Bacteria; p__Firmicutes; c__Clostridia; o__Lachnospirales; f__Lachnospiraceae
c2309cdb9cf730b5dde30eac433e1ed3	0.0	2.0	0.0	0.0	0.0	0.0	3.0	6.0	2.0	13.0	0.0	0.0	0.0	0.0	2.0	0.0	0.0	0.0	0.0	0.0	d__Bacteria; p__Firmicutes; c__Clostridia; o__Oscillospirales; f__Ruminococcaceae; g__Incertae_Sedis; s__uncultured_bacterium
c2a84fdb348a9c623bb7124a4da6e57a	0.0	0.0	0.0	0.0	0.0	0.0	0.0	0.0	0.0	0.0	4.0	0.0	7.0	7.0	2.0	0.0	0.0	1.0	0.0	0.0	d__Bacteria; p__Firmicutes; c__Clostridia; o__Lachnospirales; f__Lachnospiraceae
c2af38a3e43ebe336b2924e62e102240	0.0	5.0	6.0	2.0	0.0	2.0	4.0	1.0	5.0	4.0	5.0	5.0	16.0	5.0	2.0	2.0	7.0	5.0	0.0	13.0	d__Bacteria; p__Firmicutes; c__Bacilli; o__RF39; f__RF39; g__RF39; s__uncultured_bacterium
c2d21bbea86f6f1b6d67b2f0972b63f4	1.0	0.0	1.0	0.0	0.0	0.0	1.0	0.0	0.0	1.0	0.0	1.0	0.0	0.0	1.0	0.0	1.0	1.0	2.0	3.0	d__Bacteria; p__Firmicutes; c__Clostridia; o__Oscillospirales; f__Ruminococcaceae; g__Ruminococcus; s__human_gut
c2ec131f03e5975927272c2921eebfee	0.0	8.0	4.0	21.0	2.0	0.0	12.0	0.0	0.0	0.0	3.0	13.0	3.0	20.0	5.0	63.0	1.0	2.0	0.0	0.0	d__Bacteria; p__Firmicutes; c__Clostridia; o__Lachnospirales; f__Lachnospiraceae; g__Lachnospiraceae_NK4A136_group; s__uncultured_bacterium
c321788112b86f1601a7cb0455bbe9f0	0.0	2.0	4.0	7.0	2.0	12.0	4.0	1.0	5.0	2.0	12.0	5.0	10.0	10.0	7.0	4.0	5.0	9.0	6.0	7.0	d__Bacteria; p__Bacteroidota; c__Bacteroidia; o__Bacteroidales; f__Muribaculaceae; g__Muribaculaceae; s__uncultured_bacterium
c33e5626fe105808926bbd9770eb8f1c	11.0	6.0	6.0	10.0	13.0	2.0	3.0	6.0	1.0	2.0	6.0	3.0	11.0	8.0	11.0	5.0	0.0	7.0	7.0	3.0	d__Bacteria; p__Firmicutes; c__Clostridia; o__Monoglobales; f__Monoglobaceae; g__Monoglobus; s__uncultured_organism
c344be4507c1dd47f0e6f02cba613d88	7.0	1.0	2.0	3.0	5.0	2.0	2.0	0.0	2.0	2.0	3.0	0.0	0.0	1.0	1.0	1.0	1.0	0.0	1.0	7.0	d__Bacteria; p__Bacteroidota; c__Bacteroidia; o__Bacteroidales; f__Muribaculaceae; g__Muribaculaceae; s__uncultured_bacterium
c34d9da2196c52489bc4d21f96028b0b	0.0	16.0	54.0	35.0	17.0	106.0	260.0	88.0	221.0	721.0	346.0	0.0	1.0	0.0	26.0	28.0	1172.0	614.0	218.0	73.0	d__Bacteria; p__Bacteroidota; c__Bacteroidia; o__Bacteroidales; f__Muribaculaceae; g__Muribaculaceae; s__uncultured_bacterium
c3b0224388cd033c45264806ae9f4258	0.0	0.0	2.0	1.0	1.0	0.0	7.0	1.0	0.0	2.0	2.0	0.0	0.0	0.0	0.0	0.0	0.0	0.0	0.0	0.0	d__Bacteria; p__Firmicutes; c__Clostridia; o__Lachnospirales; f__Lachnospiraceae
c3be26f4783d8dfae9358c090ab1068d	0.0	2.0	2.0	2.0	0.0	1.0	243.0	395.0	70.0	386.0	7.0	0.0	1.0	5.0	2.0	1.0	2.0	4.0	4.0	1.0	d__Bacteria; p__Firmicutes; c__Clostridia; o__Lachnospirales; f__Lachnospiraceae
c3c70003f0f46c331d25f2679be2fda6	0.0	3.0	7.0	2.0	0.0	2.0	0.0	0.0	5.0	0.0	2.0	12.0	2.0	6.0	6.0	2.0	2.0	0.0	2.0	2.0	d__Bacteria; p__Firmicutes; c__Bacilli; o__Erysipelotrichales; f__Erysipelotrichaceae; g__uncultured; s__uncultured_bacterium
c3dcd39d89b2dcce5d2d93f7ea2454c4	0.0	2.0	3.0	8.0	0.0	5.0	86.0	111.0	330.0	57.0	94.0	4.0	0.0	13.0	296.0	19.0	5.0	57.0	1.0	32.0	d__Bacteria; p__Firmicutes; c__Clostridia; o__Lachnospirales; f__Lachnospiraceae; g__GCA-900066575; s__uncultured_bacterium
c3ebff2a454aea0af782dc3bb149cb29	0.0	2.0	0.0	0.0	7.0	0.0	2.0	0.0	0.0	0.0	0.0	0.0	0.0	0.0	1.0	0.0	18.0	0.0	0.0	1.0	d__Bacteria; p__Firmicutes; c__Clostridia; o__Lachnospirales; f__Lachnospiraceae; g__Coprococcus
c4006cdad3ae669cec7bb4654d7327f1	0.0	2.0	3.0	4.0	0.0	2.0	9.0	37.0	26.0	2.0	0.0	3.0	11.0	21.0	11.0	5.0	0.0	0.0	0.0	0.0	d__Bacteria; p__Firmicutes; c__Clostridia; o__Monoglobales; f__Monoglobaceae; g__Monoglobus; s__uncultured_bacterium
c41027d60ecd3b256ce96755a82f4c9b	0.0	17.0	16.0	28.0	3.0	37.0	53.0	30.0	58.0	47.0	51.0	53.0	46.0	37.0	23.0	63.0	22.0	34.0	24.0	30.0	d__Bacteria; p__Bacteroidota; c__Bacteroidia; o__Bacteroidales; f__Muribaculaceae; g__Muribaculaceae; s__uncultured_bacterium
c426e31969d7ebe3282b7a51f8480875	0.0	630.0	362.0	8.0	86.0	2.0	176.0	15.0	4.0	3.0	6.0	1.0	0.0	7.0	30.0	1.0	0.0	5.0	0.0	2.0	d__Bacteria; p__Firmicutes; c__Clostridia; o__Lachnospirales; f__Lachnospiraceae
c4e300c6edc3318d1081d0bed0d5d8c1	6.0	2.0	1.0	4.0	6.0	1.0	0.0	2.0	0.0	0.0	0.0	3.0	0.0	0.0	2.0	1.0	2.0	2.0	4.0	1.0	d__Bacteria; p__Firmicutes; c__Clostridia; o__Lachnospirales; f__Lachnospiraceae; g__Fusicatenibacter; s__uncultured_organism
c55de0b458fac6f712eb4de613f81507	0.0	0.0	0.0	0.0	0.0	0.0	0.0	6.0	10.0	0.0	0.0	0.0	2.0	0.0	0.0	0.0	0.0	0.0	0.0	0.0	d__Bacteria; p__Firmicutes; c__Bacilli; o__RF39; f__RF39; g__RF39; s__uncultured_bacterium
c55fba440ebbd9a9d3202735902df2c7	0.0	0.0	0.0	0.0	0.0	0.0	0.0	0.0	0.0	0.0	1.0	1.0	20.0	1.0	8.0	13.0	0.0	10.0	0.0	5.0	d__Bacteria; p__Firmicutes; c__Clostridia; o__Lachnospirales; f__Lachnospiraceae; g__uncultured; s__uncultured_bacterium
c5c5f75d97c73fe2795e0384019a4099	5.0	0.0	0.0	0.0	0.0	0.0	1.0	2.0	0.0	0.0	0.0	0.0	1.0	0.0	0.0	1.0	0.0	2.0	0.0	0.0	d__Bacteria; p__Fusobacteriota; c__Fusobacteriia; o__Fusobacteriales; f__Fusobacteriaceae; g__Fusobacterium; s__Fusobacterium_varium
c62c538475cd9580593da6c39cebe056	0.0	0.0	0.0	0.0	0.0	0.0	0.0	0.0	0.0	0.0	0.0	1.0	8.0	3.0	2.0	4.0	2.0	2.0	0.0	0.0	d__Bacteria; p__Firmicutes; c__Clostridia; o__Lachnospirales; f__Lachnospiraceae; g__[Eubacterium]_xylanophilum_group; s__uncultured_bacterium
c710f658d4d6e04a994855adc28da6e1	0.0	5.0	2.0	3.0	2.0	0.0	2.0	2.0	0.0	5.0	3.0	0.0	1.0	0.0	1.0	0.0	0.0	1.0	0.0	0.0	d__Bacteria; p__Firmicutes; c__Clostridia; o__Lachnospirales; f__Lachnospiraceae; g__Lachnospiraceae_NK4A136_group; s__uncultured_bacterium
c7272a3583dc477916e16490ef52a1b2	1.0	90.0	62.0	0.0	0.0	0.0	0.0	1.0	2.0	0.0	1.0	0.0	0.0	0.0	0.0	0.0	0.0	0.0	0.0	0.0	d__Bacteria; p__Bacteroidota; c__Bacteroidia; o__Bacteroidales; f__Prevotellaceae; g__Prevotella; s__Prevotella_stercorea
c778715dec7b6680a68fbefdbea72594	5.0	0.0	0.0	0.0	5.0	1.0	4.0	0.0	1.0	3.0	11.0	1.0	1.0	16.0	2.0	0.0	15.0	4.0	2.0	2.0	d__Bacteria; p__Firmicutes; c__Clostridia; o__Clostridia_vadinBB60_group; f__Clostridia_vadinBB60_group; g__Clostridia_vadinBB60_group
c795464787951ff2c109404360869d8f	1.0	0.0	1.0	6.0	2.0	2.0	0.0	0.0	1.0	0.0	1.0	2.0	3.0	6.0	4.0	0.0	3.0	0.0	0.0	0.0	d__Bacteria; p__Firmicutes; c__Clostridia; o__Oscillospirales; f__Ruminococcaceae
c7a033df37d7de20f4ebc4e97f4ec8af	72.0	666.0	424.0	320.0	153.0	111.0	159.0	312.0	252.0	219.0	165.0	350.0	355.0	685.0	296.0	100.0	121.0	162.0	36.0	76.0	d__Bacteria; p__Firmicutes; c__Clostridia; o__Oscillospirales; f__Oscillospiraceae
c7b4dc14cb22d2535f42164b0dca222a	7.0	3.0	1.0	0.0	3.0	0.0	0.0	0.0	0.0	0.0	0.0	1.0	0.0	0.0	1.0	0.0	0.0	0.0	0.0	0.0	d__Bacteria; p__Firmicutes; c__Clostridia; o__Lachnospirales; f__Lachnospiraceae; g__Coprococcus; s__metagenome
c7b63f7199bd1f058b097d39ac5c6310	0.0	1.0	1.0	7.0	3.0	0.0	1.0	6.0	0.0	2.0	0.0	1.0	2.0	3.0	2.0	0.0	0.0	0.0	0.0	0.0	d__Bacteria; p__Firmicutes; c__Clostridia; o__Lachnospirales; f__Lachnospiraceae
c7fc13b9b32164608f5e7729ac52d857	0.0	0.0	0.0	0.0	0.0	0.0	0.0	0.0	0.0	0.0	11.0	0.0	0.0	0.0	0.0	0.0	0.0	1.0	0.0	0.0	d__Bacteria; p__Firmicutes; c__Clostridia; o__Lachnospirales; f__Lachnospiraceae
c822aa6535827c0c462e1d79a86ee4e8	0.0	7.0	7.0	1.0	1.0	10.0	1235.0	2141.0	367.0	1581.0	38.0	2.0	10.0	35.0	12.0	3.0	3.0	21.0	23.0	7.0	d__Bacteria; p__Firmicutes; c__Clostridia; o__Lachnospirales; f__Lachnospiraceae
c82ec0e2fd1096f387d7afefef5f21bd	29.0	2.0	25.0	16.0	2.0	0.0	2.0	2.0	0.0	11.0	1.0	4.0	0.0	3.0	8.0	3.0	2.0	6.0	3.0	0.0	d__Bacteria; p__Firmicutes; c__Clostridia; o__Lachnospirales; f__Lachnospiraceae; g__Tyzzerella
c83d1046523367f4b042d3b5b7a8ae73	0.0	1.0	0.0	0.0	7.0	2.0	3.0	1.0	2.0	4.0	32.0	2.0	3.0	1.0	0.0	2.0	2.0	51.0	1.0	5.0	d__Bacteria; p__Campilobacterota; c__Campylobacteria; o__Campylobacterales; f__Helicobacteraceae; g__Helicobacter; s__Helicobacter_hepaticus
c85c926e01b6eb3cdd763409530fe552	54.0	4.0	0.0	3.0	31.0	0.0	0.0	0.0	0.0	2.0	1.0	0.0	0.0	1.0	1.0	0.0	2.0	0.0	0.0	1.0	d__Bacteria; p__Firmicutes; c__Clostridia; o__Oscillospirales; f__Oscillospiraceae; g__Flavonifractor; s__unidentified
c88965bc811c049e05d6939cbddf3a23	0.0	0.0	0.0	0.0	0.0	0.0	0.0	0.0	0.0	0.0	55.0	7.0	123.0	52.0	26.0	12.0	0.0	10.0	0.0	12.0	d__Bacteria; p__Firmicutes; c__Clostridia; o__Lachnospirales; f__Lachnospiraceae
c8fed0a0085a0ef11a50c84fef43579c	4.0	49.0	63.0	34.0	27.0	22.0	16.0	27.0	2.0	22.0	7.0	6.0	5.0	21.0	25.0	46.0	79.0	67.0	10.0	46.0	d__Bacteria; p__Bacteroidota; c__Bacteroidia; o__Bacteroidales; f__Bacteroidaceae; g__Bacteroides; s__Bacteroides_massiliensis
c91ed189f5fea1243a4db5b7294b0036	2.0	1.0	1.0	1.0	2.0	0.0	0.0	0.0	0.0	0.0	1.0	1.0	1.0	2.0	0.0	0.0	0.0	0.0	0.0	0.0	d__Bacteria; p__Firmicutes; c__Clostridia; o__Monoglobales; f__Monoglobaceae; g__Monoglobus; s__uncultured_bacterium
c976258ff98638af8e2568e15693b288	23.0	59.0	120.0	112.0	65.0	121.0	86.0	21.0	91.0	81.0	1308.0	186.0	405.0	265.0	250.0	199.0	265.0	960.0	503.0	667.0	d__Bacteria; p__Bacteroidota; c__Bacteroidia; o__Bacteroidales; f__Muribaculaceae; g__Muribaculaceae; s__uncultured_bacterium
c9a6e90056513eb51f84cce04ac050f9	0.0	0.0	0.0	0.0	0.0	0.0	0.0	0.0	0.0	0.0	0.0	10.0	14.0	1.0	3.0	5.0	36.0	0.0	0.0	22.0	d__Bacteria; p__Firmicutes; c__Clostridia; o__Clostridia_UCG-014; f__Clostridia_UCG-014; g__Clostridia_UCG-014
c9f4ea3a2e482a444e661a0003a67ab2	0.0	0.0	1.0	0.0	0.0	2373.0	246.0	124.0	505.0	178.0	443.0	1700.0	164.0	385.0	301.0	1883.0	40.0	432.0	934.0	367.0	d__Bacteria; p__Bacteroidota; c__Bacteroidia; o__Bacteroidales; f__Prevotellaceae; g__Prevotellaceae_UCG-001
ca11066de4efedadeead6e0cfc1adf1d	0.0	0.0	0.0	0.0	0.0	0.0	0.0	0.0	0.0	0.0	7.0	1.0	0.0	14.0	17.0	0.0	1.0	0.0	0.0	11.0	d__Bacteria; p__Firmicutes; c__Clostridia; o__Clostridia_UCG-014; f__Clostridia_UCG-014; g__Clostridia_UCG-014; s__uncultured_bacterium
ca92b3760204edcd1f7285d2565982aa	107.0	1.0	0.0	0.0	95.0	2.0	0.0	0.0	0.0	0.0	3.0	0.0	0.0	0.0	0.0	1.0	0.0	0.0	0.0	2.0	d__Bacteria; p__Firmicutes; c__Clostridia; o__Lachnospirales; f__Lachnospiraceae; g__Blautia; s__Blautia_hansenii
cab4fd61d8c281dd3efabe2a36b28971	0.0	0.0	163.0	96.0	0.0	0.0	1.0	1.0	0.0	0.0	0.0	1.0	0.0	2.0	0.0	0.0	0.0	0.0	0.0	0.0	d__Bacteria; p__Bacteroidota; c__Bacteroidia; o__Bacteroidales; f__Prevotellaceae; g__Prevotella; s__Prevotella_stercorea
cb329344d3bb916c35e9f4c063cd1cac	0.0	0.0	1.0	0.0	0.0	0.0	7.0	8.0	2.0	11.0	2.0	0.0	0.0	1.0	0.0	0.0	2.0	0.0	0.0	0.0	d__Bacteria; p__Firmicutes; c__Clostridia; o__Oscillospirales; f__Oscillospiraceae; g__Oscillibacter; s__uncultured_bacterium
cb3bf1298b3c4226139502a0dde637cb	0.0	0.0	0.0	0.0	0.0	0.0	3.0	2.0	4.0	5.0	2.0	0.0	5.0	1.0	0.0	0.0	0.0	2.0	4.0	1.0	d__Bacteria; p__Firmicutes; c__Clostridia; o__Oscillospirales; f__Ruminococcaceae; g__Incertae_Sedis; s__uncultured_Clostridiales
cb70b1cea6605495e1c6c4c5420c119c	0.0	0.0	1.0	1.0	0.0	1.0	26.0	62.0	20.0	63.0	6.0	0.0	1.0	3.0	0.0	1.0	0.0	0.0	0.0	0.0	d__Bacteria; p__Firmicutes; c__Clostridia; o__Lachnospirales; f__Lachnospiraceae
cbbfeb91b1ee0cf629fa90ee9d23725a	0.0	291.0	167.0	115.0	75.0	130.0	22.0	87.0	110.0	12.0	6.0	344.0	320.0	146.0	163.0	50.0	41.0	66.0	130.0	81.0	d__Bacteria; p__Firmicutes; c__Bacilli; o__Erysipelotrichales; f__Erysipelatoclostridiaceae; g__Erysipelatoclostridium; s__unidentified
cbd4b0bb22bc06e8439c59516cf317a4	0.0	10.0	0.0	11.0	0.0	0.0	0.0	0.0	0.0	0.0	9.0	10.0	1.0	76.0	0.0	11.0	0.0	0.0	0.0	7.0	d__Bacteria; p__Firmicutes; c__Clostridia
cc0b7f8d7f0918aca083682f2ff2d5df	0.0	2.0	2.0	3.0	1.0	7.0	3.0	0.0	4.0	1.0	2.0	22.0	7.0	15.0	66.0	6.0	11.0	2.0	0.0	14.0	d__Bacteria; p__Firmicutes; c__Clostridia; o__Clostridia_UCG-014; f__Clostridia_UCG-014; g__Clostridia_UCG-014; s__uncultured_bacterium
cc1562a8a5833c3f61aaeca99d8dd1b1	3.0	1.0	2.0	10.0	44.0	21.0	37.0	21.0	58.0	40.0	398.0	8.0	21.0	9.0	3.0	9.0	32.0	743.0	10.0	61.0	d__Bacteria; p__Campilobacterota; c__Campylobacteria; o__Campylobacterales; f__Helicobacteraceae; g__Helicobacter; s__Helicobacter_hepaticus
cc50b020d84cab6134c026406fe6741c	0.0	8.0	20.0	21.0	10.0	0.0	0.0	0.0	0.0	0.0	1.0	28.0	12.0	0.0	11.0	0.0	4.0	0.0	0.0	3.0	d__Bacteria; p__Firmicutes; c__Clostridia; o__Clostridia_UCG-014; f__Clostridia_UCG-014; g__Clostridia_UCG-014; s__uncultured_bacterium
cce3d7443b181c499615bdcc192a95df	0.0	2.0	0.0	0.0	0.0	1.0	7.0	12.0	7.0	10.0	6.0	0.0	4.0	3.0	6.0	2.0	2.0	0.0	0.0	0.0	d__Bacteria; p__Firmicutes; c__Clostridia; o__Lachnospirales; f__Lachnospiraceae; g__Tuzzerella; s__uncultured_bacterium
cce5adf49bd276e4db58ed7879cb274d	1.0	0.0	0.0	0.0	3.0	1.0	1.0	27.0	1.0	6.0	4.0	0.0	0.0	26.0	2.0	0.0	26.0	1.0	0.0	0.0	d__Bacteria; p__Firmicutes; c__Clostridia; o__Clostridia_vadinBB60_group; f__Clostridia_vadinBB60_group; g__Clostridia_vadinBB60_group; s__uncultured_bacterium
ccfd4d4eef3b703131b5706ee3188e1b	0.0	17.0	4.0	12.0	1.0	3.0	8.0	7.0	0.0	10.0	13.0	5.0	2.0	5.0	15.0	8.0	0.0	0.0	0.0	0.0	d__Bacteria; p__Firmicutes; c__Clostridia; o__Lachnospirales; f__Lachnospiraceae
cd19ad8fda1c2134f3a1a14ddf06c235	13.0	2.0	7.0	27.0	11.0	4.0	0.0	2.0	7.0	3.0	2.0	2.0	3.0	0.0	4.0	3.0	2.0	1.0	3.0	0.0	d__Bacteria; p__Bacteroidota; c__Bacteroidia; o__Bacteroidales; f__Bacteroidaceae; g__Bacteroides; s__unidentified
cd3b5e25d50095cf4cb5e967b4aa43cb	19.0	7.0	5.0	2.0	17.0	1.0	2.0	0.0	3.0	2.0	0.0	4.0	0.0	2.0	2.0	1.0	2.0	0.0	0.0	5.0	d__Bacteria; p__Firmicutes; c__Clostridia; o__Lachnospirales; f__Lachnospiraceae; g__Coprococcus; s__metagenome
cd3bec55a205a878152ab3f3f436b1c5	0.0	0.0	0.0	0.0	0.0	0.0	0.0	0.0	0.0	0.0	126.0	0.0	0.0	62.0	5.0	14.0	2.0	0.0	8.0	0.0	d__Bacteria; p__Firmicutes; c__Clostridia; o__Lachnospirales; f__Lachnospiraceae; g__Lachnospiraceae_NK4A136_group; s__uncultured_bacterium
cd3bf086b0f0db94ad841be8c2d9e40f	147.0	204.0	29.0	49.0	42.0	32.0	15.0	16.0	23.0	28.0	7.0	6.0	15.0	31.0	10.0	0.0	9.0	4.0	15.0	31.0	d__Bacteria; p__Firmicutes; c__Clostridia; o__Lachnospirales; f__Lachnospiraceae; g__[Eubacterium]_eligens_group; s__uncultured_bacterium
cd6f9a5352e0d0e454c362372e668081	1.0	0.0	9.0	19.0	1.0	0.0	27.0	32.0	31.0	23.0	17.0	6.0	29.0	24.0	26.0	29.0	26.0	21.0	7.0	63.0	d__Bacteria; p__Actinobacteriota; c__Coriobacteriia; o__Coriobacteriales; f__Eggerthellaceae; g__Enterorhabdus
cdbcdd60440488714e0a7f2a7706eaca	0.0	2.0	0.0	2.0	0.0	2.0	3.0	3.0	10.0	5.0	4.0	0.0	0.0	0.0	1.0	3.0	1.0	2.0	3.0	2.0	d__Bacteria; p__Bacteroidota; c__Bacteroidia; o__Bacteroidales; f__Tannerellaceae; g__Parabacteroides
cdfc601e8dd62a3ba5c0b2b0aeb0e36d	2.0	2.0	4.0	1.0	2.0	9.0	0.0	4.0	4.0	3.0	10.0	7.0	2.0	1.0	2.0	4.0	2.0	0.0	2.0	1.0	d__Bacteria; p__Firmicutes; c__Clostridia; o__Oscillospirales; f__Butyricicoccaceae; g__Butyricicoccus
ce3e904f1ee09ee7a9ed96514693f68c	0.0	0.0	4.0	0.0	0.0	1.0	0.0	0.0	0.0	0.0	1.0	2.0	0.0	0.0	0.0	0.0	14.0	2.0	0.0	18.0	d__Bacteria; p__Cyanobacteria; c__Vampirivibrionia; o__Gastranaerophilales; f__Gastranaerophilales; g__Gastranaerophilales; s__uncultured_bacterium
ce54948fe6e89b41d1f89508dfea870a	2.0	28.0	2.0	57.0	11.0	17.0	1.0	0.0	3.0	1.0	5.0	0.0	0.0	15.0	0.0	4.0	2.0	10.0	1.0	3.0	d__Bacteria; p__Firmicutes; c__Negativicutes; o__Veillonellales-Selenomonadales; f__Veillonellaceae; g__Veillonella
ceba91d0d68a80ea900808bf9f05c226	76.0	87.0	35.0	16.0	65.0	38.0	20.0	20.0	16.0	1.0	11.0	10.0	6.0	8.0	3.0	6.0	12.0	41.0	36.0	22.0	d__Bacteria; p__Proteobacteria; c__Gammaproteobacteria; o__Burkholderiales; f__Sutterellaceae; g__Parasutterella; s__uncultured_bacterium
cec3402e4d58187969cf85a9754b303c	2.0	2.0	0.0	8.0	7.0	0.0	0.0	0.0	0.0	0.0	0.0	0.0	0.0	0.0	1.0	0.0	0.0	0.0	0.0	2.0	d__Bacteria; p__Firmicutes; c__Clostridia; o__Lachnospirales; f__Lachnospiraceae; g__Lachnospiraceae_UCG-010; s__uncultured_bacterium
cf72e6bbe6284965b0531fc666b6597f	0.0	5.0	6.0	0.0	1.0	1.0	0.0	0.0	0.0	0.0	2.0	6.0	57.0	24.0	12.0	0.0	0.0	4.0	0.0	0.0	d__Bacteria; p__Firmicutes; c__Bacilli; o__RF39; f__RF39; g__RF39; s__uncultured_bacterium
cf94229e9592ef17b2f91fb0c4e4cefa	0.0	6.0	2.0	29.0	4.0	0.0	4.0	0.0	0.0	0.0	1.0	0.0	1.0	0.0	0.0	2.0	10.0	2.0	5.0	1.0	d__Bacteria; p__Bacteroidota; c__Bacteroidia; o__Bacteroidales; f__Bacteroidaceae; g__Bacteroides; s__Bacteroides_plebeius
d00db97f47f2ebafe5bf3468c4973553	0.0	2.0	0.0	0.0	0.0	0.0	4.0	2.0	0.0	2.0	1.0	1.0	2.0	3.0	1.0	1.0	0.0	0.0	0.0	0.0	d__Bacteria; p__Firmicutes; c__Clostridia; o__Lachnospirales; f__Lachnospiraceae; g__Lachnospiraceae_UCG-006; s__uncultured_bacterium
d0447437e09b26fe5fbc469ae517d19f	0.0	4.0	0.0	0.0	0.0	0.0	5.0	48.0	19.0	7.0	13.0	0.0	32.0	19.0	37.0	3.0	7.0	20.0	12.0	5.0	d__Bacteria; p__Firmicutes; c__Clostridia; o__Peptococcales; f__Peptococcaceae; g__uncultured; s__uncultured_bacterium
d07dc355b9b3af614223f5340a5e083f	5.0	3.0	0.0	0.0	0.0	0.0	5.0	8.0	0.0	0.0	0.0	0.0	0.0	4.0	2.0	10.0	8.0	1.0	0.0	0.0	d__Bacteria; p__Firmicutes; c__Clostridia; o__Clostridia_vadinBB60_group; f__Clostridia_vadinBB60_group; g__Clostridia_vadinBB60_group; s__uncultured_bacterium
d07f6e7d440e302afacdc6fc4a136dbe	18.0	0.0	12.0	0.0	0.0	0.0	0.0	0.0	0.0	0.0	0.0	0.0	0.0	0.0	0.0	0.0	0.0	0.0	0.0	0.0	d__Bacteria; p__Bacteroidota; c__Bacteroidia; o__Bacteroidales; f__Prevotellaceae; g__Paraprevotella; s__uncultured_organism
d08c5e937e08600d1a1836bf2baa6259	0.0	16.0	5.0	0.0	1.0	0.0	0.0	1.0	1.0	0.0	4.0	0.0	1.0	1.0	2.0	2.0	0.0	0.0	0.0	0.0	d__Bacteria; p__Firmicutes; c__Bacilli; o__Erysipelotrichales; f__Erysipelotrichaceae; g__uncultured; s__unidentified
d0c6acc494cd5b8a1385a30aad48f79d	6.0	138.0	42.0	101.0	15.0	81.0	163.0	119.0	151.0	139.0	64.0	194.0	80.0	246.0	119.0	147.0	149.0	149.0	17.0	344.0	d__Bacteria; p__Bacteroidota; c__Bacteroidia; o__Bacteroidales; f__Muribaculaceae; g__Muribaculaceae; s__uncultured_bacterium
d0d2d50b735a4bcf75345ad25706097a	2.0	2.0	13.0	7.0	3.0	1.0	1.0	4.0	0.0	0.0	1.0	1.0	1.0	0.0	9.0	1.0	0.0	7.0	3.0	0.0	d__Bacteria; p__Firmicutes; c__Clostridia; o__Lachnospirales; f__Lachnospiraceae; g__Tyzzerella; s__Anaerotignum_lactatifermentans
d0fc793d6185e7c8a064b13f9e4f5961	0.0	0.0	1.0	0.0	0.0	0.0	0.0	5.0	2.0	0.0	1.0	0.0	0.0	0.0	0.0	0.0	0.0	0.0	0.0	0.0	d__Bacteria; p__Firmicutes; c__Clostridia; o__Lachnospirales; f__Lachnospiraceae
d106e1ad6fb1a07ac9bfa98ae979f62c	1.0	0.0	0.0	0.0	2.0	0.0	4.0	7.0	2.0	2.0	4.0	0.0	0.0	0.0	2.0	0.0	3.0	1.0	2.0	6.0	d__Bacteria; p__Firmicutes; c__Clostridia; o__Lachnospirales; f__Lachnospiraceae; g__Lachnoclostridium; s__bacterium_NLAE-zl-H31
d146ef7ef621515789af916eb4eb3fb3	0.0	232.0	231.0	31.0	59.0	0.0	0.0	1.0	4.0	160.0	43.0	42.0	29.0	251.0	47.0	2.0	11.0	4.0	0.0	100.0	d__Bacteria; p__Firmicutes; c__Clostridia; o__Lachnospirales; f__Lachnospiraceae; g__GCA-900066575; s__uncultured_bacterium
d159fbc106876647b210ce9d33ce9586	0.0	1.0	0.0	0.0	0.0	0.0	9.0	82.0	0.0	11.0	2.0	0.0	2.0	0.0	5.0	0.0	0.0	0.0	0.0	0.0	d__Bacteria; p__Firmicutes; c__Clostridia; o__Lachnospirales; f__Lachnospiraceae
d15b2010df1d6ba50929637acea9f72b	0.0	0.0	0.0	0.0	0.0	0.0	4.0	13.0	7.0	1.0	0.0	0.0	0.0	0.0	0.0	0.0	0.0	0.0	0.0	0.0	d__Bacteria; p__Firmicutes; c__Clostridia; o__Oscillospirales; f__Butyricicoccaceae; g__Butyricicoccus; s__uncultured_bacterium
d177be6e527393354337b7c582822924	0.0	0.0	1.0	2.0	0.0	0.0	16.0	219.0	10.0	26.0	0.0	0.0	0.0	0.0	0.0	8.0	0.0	0.0	0.0	1.0	d__Bacteria; p__Firmicutes; c__Clostridia; o__Lachnospirales; f__Lachnospiraceae; g__Lachnospiraceae_FCS020_group
d17c352493098ac10b0d09e4722209b2	7.0	0.0	0.0	1.0	1.0	0.0	0.0	0.0	0.0	0.0	0.0	3.0	9.0	0.0	2.0	0.0	0.0	0.0	0.0	0.0	d__Bacteria; p__Bacteroidota; c__Bacteroidia; o__Bacteroidales; f__Bacteroidaceae; g__Bacteroides
d1b8bb686a631fd649978c36a7cba3a5	0.0	0.0	0.0	1.0	0.0	0.0	1.0	0.0	0.0	2.0	1.0	3.0	2.0	0.0	8.0	8.0	0.0	0.0	0.0	0.0	d__Bacteria; p__Firmicutes; c__Bacilli; o__RF39; f__RF39; g__RF39; s__uncultured_bacterium
d243a9f4c4a64f8de43f2a874fc514c4	2.0	0.0	3.0	0.0	2.0	0.0	0.0	0.0	0.0	2.0	0.0	3.0	0.0	0.0	2.0	0.0	0.0	0.0	0.0	1.0	d__Bacteria; p__Firmicutes; c__Clostridia; o__Lachnospirales; f__Lachnospiraceae
d251dc0e4b2f1005936d241d395c3eb2	0.0	89.0	116.0	353.0	37.0	6.0	35.0	24.0	2.0	44.0	246.0	15.0	96.0	102.0	132.0	9.0	215.0	243.0	28.0	217.0	d__Bacteria; p__Bacteroidota; c__Bacteroidia; o__Bacteroidales; f__Muribaculaceae; g__Muribaculaceae; s__uncultured_bacterium
d2eef4e772a3d139ddd263550e451736	0.0	0.0	0.0	0.0	0.0	0.0	4.0	2.0	0.0	3.0	2.0	0.0	0.0	2.0	0.0	1.0	1.0	0.0	0.0	0.0	d__Bacteria; p__Firmicutes; c__Clostridia; o__Oscillospirales; f__Oscillospiraceae; g__uncultured
d313c70497d9810e25fbd208a6d69817	0.0	20.0	5.0	11.0	1.0	1.0	3.0	4.0	0.0	12.0	2.0	0.0	7.0	15.0	6.0	0.0	0.0	3.0	1.0	1.0	d__Bacteria; p__Firmicutes; c__Clostridia; o__Lachnospirales; f__Lachnospiraceae; g__Lachnoclostridium
d32451afd94d897b266c6e2f2d8f04d1	0.0	0.0	0.0	0.0	0.0	0.0	0.0	0.0	0.0	0.0	0.0	1.0	0.0	5.0	0.0	1.0	3.0	0.0	0.0	1.0	d__Bacteria; p__Firmicutes; c__Clostridia; o__Clostridia_UCG-014; f__Clostridia_UCG-014; g__Clostridia_UCG-014; s__uncultured_bacterium
d3270e7fbfc12ad5980828d5450e333b	0.0	0.0	7.0	12.0	15.0	0.0	0.0	0.0	1.0	0.0	0.0	0.0	0.0	0.0	0.0	0.0	0.0	0.0	0.0	0.0	d__Bacteria; p__Proteobacteria; c__Gammaproteobacteria; o__Burkholderiales; f__Sutterellaceae; g__Sutterella; s__Sutterella_sp.
d33fbd1961e2f7093f24c3afe9ab1ff6	3904.0	113.0	32.0	2.0	1998.0	47.0	0.0	0.0	0.0	0.0	0.0	0.0	0.0	0.0	1.0	0.0	7.0	2.0	192.0	4.0	d__Bacteria; p__Firmicutes; c__Bacilli; o__Erysipelotrichales; f__Erysipelatoclostridiaceae
d34e0e5f9a5811298c9d21c96f70c35d	0.0	1.0	1.0	1.0	10.0	3.0	0.0	1.0	0.0	3.0	4.0	6.0	16.0	3.0	26.0	0.0	7.0	0.0	12.0	11.0	d__Bacteria; p__Bacteroidota; c__Bacteroidia; o__Bacteroidales; f__Prevotellaceae; g__Paraprevotella
d35655e7613285a878450ecdca3e6204	0.0	0.0	0.0	0.0	0.0	0.0	0.0	3.0	0.0	0.0	0.0	0.0	0.0	0.0	23.0	1.0	8.0	0.0	0.0	1.0	d__Bacteria; p__Firmicutes; c__Negativicutes; o__Acidaminococcales; f__Acidaminococcaceae; g__Phascolarctobacterium; s__uncultured_Veillonellaceae
d36c8930add96c30368596eccf40bb50	0.0	0.0	0.0	0.0	0.0	0.0	14.0	0.0	0.0	2.0	3.0	0.0	0.0	0.0	1.0	0.0	0.0	1.0	0.0	0.0	d__Bacteria; p__Firmicutes; c__Clostridia; o__Lachnospirales; f__Lachnospiraceae; g__Lachnospiraceae_NK4A136_group; s__uncultured_bacterium
d396b99c2074c62bf9212faf1a50f847	0.0	25.0	11.0	35.0	2.0	0.0	58.0	101.0	23.0	148.0	12.0	7.0	6.0	12.0	7.0	3.0	0.0	2.0	0.0	1.0	d__Bacteria; p__Firmicutes; c__Clostridia; o__Lachnospirales; f__Lachnospiraceae
d3cd91f6a11424aaa9dc484dcd143908	0.0	0.0	0.0	0.0	0.0	0.0	0.0	0.0	0.0	0.0	83.0	0.0	6.0	8.0	15.0	0.0	10.0	0.0	0.0	0.0	d__Bacteria; p__Firmicutes; c__Clostridia; o__Lachnospirales; f__Lachnospiraceae; g__Lachnospiraceae_NK4A136_group
d3de01405e8bf3fd5172f720dabca6e8	239.0	7.0	2.0	16.0	250.0	15.0	0.0	0.0	0.0	0.0	0.0	0.0	0.0	0.0	0.0	0.0	0.0	0.0	0.0	0.0	d__Bacteria; p__Firmicutes; c__Clostridia; o__Lachnospirales; f__Lachnospiraceae
d413f4c2a78200895f6cd482b0176a8f	8.0	2.0	0.0	7.0	11.0	2.0	0.0	0.0	0.0	0.0	0.0	4.0	1.0	0.0	0.0	0.0	2.0	0.0	1.0	7.0	d__Bacteria; p__Bacteroidota; c__Bacteroidia; o__Bacteroidales; f__Prevotellaceae; g__Paraprevotella
d44ae85e888448ca365fb0d6d1efcc6a	0.0	133.0	110.0	109.0	28.0	61.0	7.0	10.0	30.0	5.0	26.0	185.0	52.0	109.0	115.0	88.0	38.0	21.0	39.0	55.0	d__Bacteria; p__Firmicutes; c__Bacilli; o__Erysipelotrichales; f__Erysipelotrichaceae; g__uncultured; s__uncultured_bacterium
d47f1e02536ec727226ff229d339ef7b	0.0	0.0	2.0	0.0	0.0	0.0	0.0	4.0	2.0	2.0	5.0	4.0	0.0	9.0	6.0	5.0	4.0	1.0	0.0	0.0	d__Bacteria; p__Firmicutes; c__Bacilli; o__RF39; f__RF39; g__RF39; s__uncultured_bacterium
d484b6bcf741b7dd770348a8ad68d51d	0.0	0.0	0.0	0.0	0.0	0.0	0.0	0.0	0.0	0.0	0.0	0.0	2.0	8.0	2.0	0.0	1.0	0.0	0.0	0.0	d__Bacteria; p__Firmicutes; c__Clostridia; o__Lachnospirales; f__Lachnospiraceae
d489d2f3d8db22cddb7eaf95ab73a7b8	0.0	0.0	0.0	0.0	0.0	0.0	0.0	0.0	0.0	0.0	15.0	0.0	0.0	0.0	0.0	0.0	0.0	0.0	0.0	0.0	d__Bacteria; p__Firmicutes; c__Clostridia; o__Lachnospirales; f__Lachnospiraceae
d4d07c968d6ac1e8b9cc932b41f95e2a	5.0	3.0	5.0	0.0	0.0	0.0	3.0	5.0	1.0	0.0	0.0	0.0	0.0	0.0	0.0	0.0	0.0	0.0	0.0	2.0	d__Bacteria; p__Bacteroidota; c__Bacteroidia; o__Bacteroidales; f__Prevotellaceae; g__Paraprevotella; s__Paraprevotella_xylaniphila
d4e54260a6076e1b9b5041835ecf51df	0.0	0.0	0.0	0.0	0.0	0.0	0.0	0.0	0.0	0.0	22.0	0.0	0.0	0.0	0.0	0.0	0.0	0.0	7.0	0.0	d__Bacteria; p__Firmicutes; c__Clostridia; o__Lachnospirales; f__Lachnospiraceae; g__Roseburia; s__uncultured_bacterium
d557d83e564a8704f3a3842803f88aa5	4287.0	277.0	1646.0	157.0	5405.0	2162.0	1682.0	768.0	4189.0	2938.0	1991.0	1554.0	709.0	412.0	2195.0	247.0	2515.0	2081.0	1948.0	1105.0	d__Bacteria; p__Verrucomicrobiota; c__Verrucomicrobiae; o__Verrucomicrobiales; f__Akkermansiaceae; g__Akkermansia; s__Akkermansia_muciniphila
d592298a0121ef1ef9e216ede5b8c913	0.0	12.0	0.0	0.0	0.0	0.0	7.0	8.0	3.0	21.0	0.0	0.0	3.0	3.0	0.0	0.0	0.0	0.0	0.0	0.0	d__Bacteria; p__Firmicutes; c__Clostridia; o__Lachnospirales; f__Lachnospiraceae; g__uncultured; s__uncultured_bacterium
d5f80dab6d1102f736e799dbf28f214f	448.0	399.0	87.0	124.0	78.0	86.0	38.0	64.0	26.0	52.0	34.0	5.0	51.0	33.0	38.0	15.0	108.0	43.0	31.0	152.0	d__Bacteria; p__Firmicutes; c__Clostridia; o__Lachnospirales; f__Lachnospiraceae; g__[Eubacterium]_eligens_group; s__uncultured_bacterium
d60412b0047f459e305f417c49a337d1	383.0	0.0	2.0	0.0	196.0	2.0	2.0	1.0	7.0	5.0	1.0	0.0	0.0	0.0	0.0	0.0	1.0	0.0	0.0	0.0	d__Bacteria; p__Firmicutes; c__Clostridia; o__Lachnospirales; f__Lachnospiraceae; g__Lachnospiraceae_NK4A136_group; s__uncultured_bacterium
d63318d7a323a1f0d250616b4a376062	0.0	0.0	1.0	0.0	11.0	1.0	0.0	1.0	1.0	0.0	0.0	0.0	0.0	1.0	0.0	0.0	0.0	0.0	0.0	0.0	d__Bacteria; p__Firmicutes; c__Clostridia; o__Lachnospirales; f__Lachnospiraceae; g__Lachnospiraceae_NK4A136_group; s__uncultured_bacterium
d6c7e6babfcfeb1b72678a9a6f3dd2ca	0.0	3.0	0.0	1.0	1.0	0.0	5.0	4.0	1.0	0.0	1.0	0.0	0.0	0.0	3.0	0.0	0.0	0.0	0.0	0.0	d__Bacteria; p__Firmicutes; c__Clostridia; o__Clostridia_vadinBB60_group; f__Clostridia_vadinBB60_group; g__Clostridia_vadinBB60_group; s__uncultured_bacterium
d6ce5ab0ca4ccc41db83dff829286912	1.0	0.0	0.0	0.0	122.0	0.0	22.0	0.0	0.0	0.0	0.0	0.0	0.0	0.0	0.0	0.0	0.0	0.0	1.0	0.0	d__Bacteria; p__Firmicutes; c__Negativicutes; o__Veillonellales-Selenomonadales; f__Veillonellaceae; g__Megasphaera
d6fcd9c85148a1a420c326207a7ab292	7.0	1.0	0.0	1.0	1.0	1.0	0.0	0.0	0.0	0.0	0.0	0.0	0.0	0.0	0.0	0.0	0.0	0.0	1.0	2.0	d__Bacteria; p__Firmicutes; c__Clostridia; o__Lachnospirales; f__Lachnospiraceae
d71ba9bc384c4773d6e5b3bbf914b589	1207.0	2.0	7.0	1.0	500.0	7.0	3.0	4.0	21.0	8.0	4.0	0.0	1.0	0.0	2.0	0.0	1.0	0.0	2.0	0.0	d__Bacteria; p__Firmicutes; c__Clostridia; o__Lachnospirales; f__Lachnospiraceae; g__Lachnospiraceae_NK4A136_group; s__uncultured_bacterium
d73af562e4db75e0b624152683ad8053	0.0	0.0	0.0	0.0	0.0	0.0	0.0	0.0	0.0	0.0	0.0	2.0	1.0	0.0	3.0	5.0	0.0	3.0	0.0	7.0	d__Bacteria; p__Firmicutes; c__Clostridia; o__Clostridia_UCG-014; f__Clostridia_UCG-014; g__Clostridia_UCG-014; s__uncultured_bacterium
d7725e15dcbd684ce58bd77d358f653e	2.0	0.0	1.0	1.0	3.0	2.0	0.0	1.0	0.0	0.0	0.0	2.0	0.0	0.0	0.0	1.0	0.0	1.0	0.0	4.0	d__Bacteria; p__Firmicutes; c__Bacilli; o__Erysipelotrichales; f__Erysipelatoclostridiaceae; g__Erysipelotrichaceae_UCG-003; s__uncultured_bacterium
d776334d281fd36820928b1cf69caf68	0.0	40.0	120.0	58.0	35.0	7.0	0.0	0.0	1.0	0.0	16.0	6.0	1.0	3.0	37.0	3.0	1.0	1.0	0.0	0.0	d__Bacteria; p__Firmicutes; c__Clostridia; o__Lachnospirales; f__Lachnospiraceae; g__Lachnospiraceae_NK4A136_group
d78ff98bd630c5fa364547a91e4d1ce1	1.0	15.0	40.0	46.0	15.0	8.0	4.0	8.0	2.0	7.0	10.0	11.0	1.0	2.0	1.0	1.0	0.0	1.0	1.0	0.0	d__Bacteria; p__Firmicutes; c__Bacilli; o__Erysipelotrichales; f__Erysipelotrichaceae; g__Turicibacter; s__uncultured_bacterium
d7911cb70d6831c777059de9bfc70e10	2.0	0.0	1.0	2.0	6.0	0.0	0.0	2.0	0.0	1.0	0.0	0.0	0.0	0.0	0.0	1.0	0.0	0.0	0.0	0.0	d__Bacteria; p__Bacteroidota; c__Bacteroidia; o__Bacteroidales; f__Muribaculaceae; g__Muribaculaceae; s__uncultured_bacterium
d80272c82edc36ac727c526b9645039d	0.0	2.0	0.0	4.0	0.0	9.0	0.0	0.0	0.0	0.0	0.0	0.0	30.0	3.0	1.0	1.0	7.0	0.0	0.0	2.0	d__Bacteria; p__Firmicutes; c__Clostridia; o__Lachnospirales; f__Lachnospiraceae
d82bb1e62eac46a6301c1cd1913f5677	129.0	87.0	0.0	0.0	1.0	3.0	2.0	0.0	2.0	0.0	1.0	3.0	1.0	0.0	0.0	0.0	0.0	1.0	110.0	3.0	d__Bacteria; p__Firmicutes; c__Negativicutes; o__Veillonellales-Selenomonadales; f__Veillonellaceae; g__Megasphaera; s__Megasphaera_elsdenii
d86e273d093bcad61b948b533ba0d5a2	0.0	0.0	0.0	1.0	0.0	1.0	2.0	2.0	1.0	10.0	3.0	1.0	0.0	1.0	1.0	4.0	0.0	0.0	0.0	1.0	d__Bacteria; p__Firmicutes; c__Clostridia; o__Oscillospirales; f__Oscillospiraceae; g__Colidextribacter; s__uncultured_bacterium
d883835d263e463e649877263bbb2e1e	0.0	0.0	0.0	0.0	0.0	0.0	0.0	0.0	0.0	0.0	7.0	24.0	2.0	17.0	0.0	23.0	0.0	40.0	0.0	0.0	d__Bacteria; p__Firmicutes; c__Clostridia; o__Clostridia_UCG-014; f__Clostridia_UCG-014; g__Clostridia_UCG-014; s__uncultured_bacterium
d8bb2f2adaf795b6502188d19b74f662	0.0	0.0	0.0	0.0	0.0	0.0	0.0	0.0	0.0	0.0	0.0	0.0	0.0	0.0	0.0	0.0	0.0	0.0	28.0	0.0	d__Bacteria; p__Firmicutes; c__Negativicutes; o__Acidaminococcales; f__Acidaminococcaceae; g__Acidaminococcus
d8c713eac8f2f9f466aa768c16aa59e0	2.0	2.0	0.0	7.0	2.0	1.0	0.0	2.0	0.0	2.0	5.0	6.0	0.0	1.0	2.0	0.0	0.0	3.0	0.0	0.0	d__Bacteria; p__Firmicutes; c__Clostridia; o__Lachnospirales; f__Lachnospiraceae; g__Lachnospiraceae_NK4A136_group
d94bb921de0549d893dde0d9e1512aa3	38.0	9.0	0.0	0.0	0.0	0.0	0.0	0.0	0.0	0.0	0.0	0.0	0.0	0.0	0.0	0.0	0.0	0.0	0.0	0.0	d__Bacteria; p__Fusobacteriota; c__Fusobacteriia; o__Fusobacteriales; f__Fusobacteriaceae
d95c3ec277886b5c54938b63ca0da625	357.0	11.0	3.0	2.0	157.0	3.0	2.0	0.0	5.0	0.0	2.0	6.0	12.0	2.0	2.0	1.0	2.0	5.0	16.0	2.0	d__Bacteria; p__Firmicutes; c__Clostridia; o__Oscillospirales; f__[Clostridium]_methylpentosum_group; g__[Clostridium]_methylpentosum_group
d980786ab57cc6a10fae5d292f65bd6d	0.0	22.0	35.0	16.0	22.0	42.0	16.0	2.0	30.0	20.0	24.0	10.0	103.0	55.0	17.0	73.0	220.0	19.0	0.0	11.0	d__Bacteria; p__Firmicutes; c__Clostridia; o__Clostridia_UCG-014; f__Clostridia_UCG-014; g__Clostridia_UCG-014; s__uncultured_bacterium
d9b38d270a71e3b5d744b507e99eec5a	0.0	38.0	213.0	112.0	105.0	9.0	6.0	6.0	18.0	0.0	2.0	16.0	70.0	36.0	161.0	14.0	16.0	11.0	0.0	7.0	d__Bacteria; p__Firmicutes; c__Clostridia; o__Clostridia_UCG-014; f__Clostridia_UCG-014; g__Clostridia_UCG-014; s__uncultured_bacterium
d9baeb8aa0b9aa0e1140b3de8d3e01b5	0.0	16.0	21.0	2.0	10.0	0.0	7.0	0.0	0.0	0.0	2.0	0.0	0.0	1.0	0.0	0.0	0.0	3.0	0.0	0.0	d__Bacteria; p__Firmicutes; c__Clostridia; o__Lachnospirales; f__Lachnospiraceae; g__Lachnospiraceae_NK4A136_group; s__uncultured_bacterium
da572ab854a7f643301138f5f0378b69	7.0	207.0	345.0	154.0	133.0	390.0	210.0	1426.0	626.0	1134.0	1310.0	458.0	99.0	305.0	389.0	93.0	1274.0	479.0	146.0	1196.0	d__Bacteria; p__Firmicutes; c__Bacilli; o__Erysipelotrichales; f__Erysipelotrichaceae; g__Ileibacterium; s__Ileibacterium_valens
da594510ee91d5efff624d6588760bca	0.0	2.0	0.0	2.0	0.0	2.0	0.0	1.0	0.0	2.0	0.0	0.0	0.0	0.0	0.0	0.0	0.0	0.0	0.0	0.0	d__Bacteria; p__Firmicutes; c__Clostridia; o__Oscillospirales; f__Oscillospiraceae; g__Oscillibacter
da61a121151a7ec6429350c1e1438859	0.0	0.0	0.0	1.0	0.0	2.0	1.0	0.0	0.0	2.0	0.0	2.0	1.0	8.0	2.0	1.0	0.0	0.0	0.0	0.0	d__Bacteria; p__Firmicutes; c__Clostridia; o__Clostridia_vadinBB60_group; f__Clostridia_vadinBB60_group; g__Clostridia_vadinBB60_group; s__uncultured_bacterium
da8eb1ec1a31c085745d8119d133de90	4.0	2887.0	2089.0	2068.0	673.0	198.0	635.0	195.0	10.0	571.0	2938.0	4698.0	3744.0	3913.0	2203.0	2702.0	4584.0	3929.0	365.0	4193.0	d__Bacteria; p__Bacteroidota; c__Bacteroidia; o__Bacteroidales; f__Muribaculaceae; g__Muribaculaceae; s__uncultured_bacterium
dab3052f53672e8624d3a4a007000382	0.0	0.0	0.0	0.0	0.0	3.0	7.0	0.0	12.0	0.0	7.0	1.0	45.0	13.0	29.0	19.0	7.0	2.0	2.0	20.0	d__Bacteria; p__Cyanobacteria; c__Vampirivibrionia; o__Gastranaerophilales; f__Gastranaerophilales; g__Gastranaerophilales; s__uncultured_bacterium
db6be7f0d69eee48db21a8fd43324c81	0.0	1.0	4.0	0.0	0.0	0.0	0.0	0.0	0.0	0.0	0.0	8.0	0.0	9.0	0.0	0.0	1.0	3.0	0.0	1.0	d__Bacteria; p__Firmicutes; c__Bacilli; o__RF39; f__RF39; g__RF39; s__uncultured_bacterium
dbeadda22e940d0a2f2d16dbdffcd0d7	0.0	2.0	0.0	0.0	0.0	0.0	0.0	0.0	0.0	0.0	259.0	0.0	0.0	0.0	0.0	9.0	0.0	174.0	97.0	137.0	d__Bacteria; p__Firmicutes; c__Clostridia; o__Lachnospirales; f__Lachnospiraceae; g__Lachnospiraceae_NK4A136_group; s__uncultured_bacterium
dbf1ff5be09c4b3353c7ecc54cba7386	19.0	1.0	0.0	2.0	0.0	0.0	0.0	0.0	0.0	0.0	0.0	0.0	0.0	0.0	0.0	4.0	1.0	0.0	2.0	0.0	d__Bacteria; p__Proteobacteria; c__Gammaproteobacteria; o__Pasteurellales; f__Pasteurellaceae; g__Haemophilus; s__Haemophilus_parainfluenzae
dbf3ca28f23624f8142d82fedf7aa96f	0.0	2.0	10.0	0.0	2.0	0.0	0.0	0.0	0.0	0.0	0.0	0.0	0.0	0.0	0.0	0.0	0.0	0.0	0.0	0.0	d__Bacteria; p__Firmicutes; c__Clostridia; o__Clostridiales; f__Clostridiaceae; g__Clostridium_sensu_stricto_1; s__swine_fecal
dbfccdcd174da8e696605598d52f847c	1.0	2.0	5.0	24.0	2.0	2.0	8.0	21.0	1.0	1.0	1.0	15.0	8.0	26.0	9.0	21.0	0.0	2.0	0.0	0.0	d__Bacteria; p__Firmicutes; c__Clostridia; o__Oscillospirales; f__Ruminococcaceae; g__Incertae_Sedis
dc2db8f48297bde33f7df1b1a81c6b10	0.0	1.0	13.0	11.0	0.0	0.0	0.0	2.0	0.0	0.0	0.0	0.0	0.0	0.0	0.0	0.0	0.0	0.0	0.0	0.0	d__Bacteria; p__Bacteroidota; c__Bacteroidia; o__Bacteroidales; f__Prevotellaceae; g__Prevotella; s__Prevotella_stercorea
dc2ee81e5221e881f43bc7f8fc7d46ed	1.0	6.0	1.0	1.0	4.0	0.0	0.0	0.0	0.0	1.0	1.0	1.0	2.0	1.0	0.0	0.0	2.0	0.0	4.0	1.0	d__Bacteria; p__Firmicutes; c__Clostridia; o__Lachnospirales; f__Lachnospiraceae
dc40f56a3978623bcedc6c47a894be81	0.0	2.0	16.0	5.0	2.0	2.0	1.0	1.0	1.0	0.0	2.0	1.0	0.0	1.0	1.0	1.0	2.0	0.0	0.0	0.0	d__Bacteria; p__Firmicutes; c__Bacilli; o__Erysipelotrichales; f__Erysipelotrichaceae; g__Turicibacter; s__uncultured_bacterium
dc54161a093a290f985e6996c6660510	0.0	124.0	303.0	465.0	98.0	67.0	7.0	30.0	2.0	5.0	3.0	3.0	2.0	1.0	1.0	0.0	2.0	2.0	0.0	0.0	d__Bacteria; p__Firmicutes; c__Clostridia; o__Oscillospirales; f__Ruminococcaceae; g__Incertae_Sedis; s__uncultured_bacterium
dc5a583b1162051fc37e203f02870267	0.0	0.0	0.0	0.0	0.0	0.0	16.0	90.0	10.0	12.0	0.0	0.0	0.0	0.0	0.0	0.0	0.0	1.0	0.0	0.0	d__Bacteria; p__Firmicutes; c__Clostridia; o__Lachnospirales; f__Lachnospiraceae
dc96ffbdb478c1bcd066a5aca9c52602	0.0	0.0	2.0	2.0	0.0	0.0	9.0	1.0	2.0	3.0	2.0	1.0	0.0	3.0	0.0	0.0	1.0	2.0	0.0	0.0	d__Bacteria; p__Firmicutes; c__Clostridia; o__Oscillospirales; f__Ruminococcaceae
dcbd01b85c42bd57ba671158eb55c436	0.0	18.0	12.0	12.0	1.0	0.0	120.0	135.0	22.0	80.0	31.0	6.0	14.0	67.0	5.0	68.0	1.0	0.0	0.0	3.0	d__Bacteria; p__Firmicutes; c__Clostridia; o__Oscillospirales; f__Oscillospiraceae; g__Colidextribacter; s__uncultured_bacterium
dcc78cab420c0ec8df8d7399f1cca793	0.0	1.0	0.0	1.0	0.0	1.0	2.0	2.0	7.0	1.0	2.0	0.0	0.0	1.0	0.0	2.0	0.0	3.0	2.0	0.0	d__Bacteria; p__Bacteroidota; c__Bacteroidia; o__Bacteroidales; f__Tannerellaceae; g__Parabacteroides
dd277fb140c8e75c570cd92eac772f5f	0.0	1.0	0.0	2.0	0.0	0.0	2.0	2.0	0.0	1.0	0.0	0.0	0.0	3.0	1.0	0.0	0.0	0.0	0.0	0.0	d__Bacteria; p__Firmicutes; c__Clostridia; o__Oscillospirales; f__Ruminococcaceae
dd6e07f6ba8af74168534fb40097ca84	0.0	1.0	6.0	2.0	0.0	6.0	4.0	0.0	1.0	0.0	2.0	0.0	18.0	9.0	7.0	4.0	0.0	5.0	0.0	0.0	d__Bacteria; p__Firmicutes; c__Clostridia; o__Clostridia_UCG-014; f__Clostridia_UCG-014; g__Clostridia_UCG-014
dd8e1764ca5334a1fd363edfa3886673	8.0	0.0	6.0	3.0	2.0	1.0	0.0	0.0	0.0	1.0	0.0	0.0	0.0	2.0	0.0	0.0	1.0	0.0	0.0	0.0	d__Bacteria; p__Bacteroidota; c__Bacteroidia; o__Bacteroidales; f__Tannerellaceae; g__Parabacteroides; s__Parabacteroides_faecis
ddb5a4878ebd5719f172236035fec3af	205.0	6.0	0.0	1.0	117.0	2.0	0.0	0.0	0.0	0.0	0.0	0.0	0.0	2.0	1.0	0.0	0.0	0.0	0.0	0.0	d__Bacteria; p__Firmicutes; c__Clostridia; o__Lachnospirales; f__Lachnospiraceae; g__Lachnoclostridium; s__bacterium_NLAE-zl-G121
de36c51144bba9585944e575e4bf53a4	0.0	5.0	1.0	6.0	0.0	32.0	2.0	1.0	5.0	0.0	2.0	0.0	0.0	0.0	3.0	22.0	2.0	1.0	0.0	0.0	d__Bacteria; p__Bacteroidota; c__Bacteroidia; o__Bacteroidales; f__Muribaculaceae; g__Muribaculaceae; s__uncultured_bacterium
de3b836cf45b4de563b0a440e947c23d	65.0	168.0	94.0	139.0	220.0	91.0	12.0	109.0	19.0	37.0	7.0	30.0	41.0	21.0	55.0	3.0	103.0	19.0	58.0	59.0	d__Bacteria; p__Firmicutes; c__Clostridia; o__Oscillospirales; f__Ruminococcaceae; g__Faecalibacterium
de67da11024ba2f3b6477849d0f34812	107.0	20.0	71.0	130.0	90.0	170.0	70.0	87.0	25.0	106.0	213.0	59.0	16.0	83.0	12.0	28.0	33.0	680.0	56.0	724.0	d__Bacteria; p__Firmicutes; c__Bacilli; o__Lactobacillales; f__Lactobacillaceae; g__Lactobacillus; s__Lactobacillus_murinus
dea574c928dfc3cbc3467d17b8c8dc8f	0.0	0.0	1.0	1.0	5.0	4.0	1.0	2.0	3.0	1.0	1.0	0.0	1.0	5.0	1.0	1.0	6.0	2.0	3.0	5.0	d__Bacteria; p__Actinobacteriota; c__Coriobacteriia; o__Coriobacteriales; f__Eggerthellaceae; g__Enterorhabdus; s__mouse_gut
deb67a62da16e9e4af759f9d32e9513b	0.0	0.0	0.0	0.0	0.0	0.0	0.0	0.0	0.0	0.0	0.0	0.0	0.0	0.0	0.0	0.0	0.0	47.0	0.0	0.0	d__Bacteria; p__Firmicutes; c__Clostridia; o__Clostridia_UCG-014; f__Clostridia_UCG-014; g__Clostridia_UCG-014; s__uncultured_bacterium
dec036a3bcd1bf8c825423d70df973ea	1.0	0.0	0.0	0.0	4.0	6.0	11.0	3.0	1.0	5.0	45.0	0.0	19.0	0.0	11.0	0.0	17.0	38.0	23.0	22.0	d__Bacteria; p__Bacteroidota; c__Bacteroidia; o__Bacteroidales; f__Muribaculaceae; g__Muribaculaceae; s__uncultured_bacterium
ded57b25ca06c9f87ed3b794c493a71d	0.0	0.0	0.0	0.0	0.0	0.0	0.0	0.0	0.0	0.0	0.0	14.0	0.0	3.0	0.0	2.0	2.0	1.0	0.0	0.0	d__Bacteria; p__Firmicutes; c__Bacilli; o__RF39; f__RF39; g__RF39
dee8b1305618b2798a4d091c93062c83	16.0	6.0	5.0	7.0	17.0	7.0	0.0	4.0	1.0	2.0	0.0	2.0	3.0	1.0	1.0	3.0	14.0	7.0	2.0	23.0	d__Bacteria; p__Firmicutes; c__Clostridia; o__Oscillospirales; f__Ruminococcaceae; g__Subdoligranulum
df113feb124aa1dbd3d3e049235de9bb	1.0	7.0	2.0	4.0	0.0	8.0	0.0	0.0	6.0	1.0	2.0	7.0	7.0	4.0	2.0	0.0	2.0	8.0	26.0	5.0	d__Bacteria; p__Bacteroidota; c__Bacteroidia; o__Bacteroidales; f__Bacteroidaceae; g__Bacteroides; s__Bacteroides_plebeius
df4bebe950272273ddecfc4056dbac1d	1.0	2.0	2.0	0.0	2.0	5.0	2.0	0.0	2.0	0.0	0.0	0.0	0.0	3.0	1.0	0.0	2.0	0.0	0.0	1.0	d__Bacteria; p__Firmicutes; c__Clostridia; o__Lachnospirales; f__Lachnospiraceae; g__Agathobacter; s__[Eubacterium]_rectale
df56e223f24878ba840808958de6b9ae	0.0	2.0	10.0	8.0	0.0	13.0	0.0	0.0	0.0	0.0	0.0	10.0	2.0	3.0	7.0	7.0	1.0	0.0	0.0	0.0	d__Bacteria; p__Firmicutes; c__Clostridia; o__Clostridia_UCG-014; f__Clostridia_UCG-014; g__Clostridia_UCG-014
dfa9852aceaa0ddf3072b6949175e9a9	2.0	4.0	0.0	0.0	0.0	0.0	1.0	0.0	0.0	2.0	0.0	0.0	0.0	0.0	5.0	0.0	0.0	0.0	0.0	1.0	d__Bacteria; p__Firmicutes; c__Clostridia; o__Oscillospirales; f__Oscillospiraceae; g__Colidextribacter; s__uncultured_bacterium
e02c4d42132e38c06ba560be3500312f	0.0	0.0	3.0	7.0	1.0	0.0	5.0	1.0	0.0	0.0	2.0	0.0	1.0	6.0	11.0	0.0	0.0	2.0	0.0	0.0	d__Bacteria; p__Cyanobacteria; c__Vampirivibrionia; o__Gastranaerophilales; f__Gastranaerophilales; g__Gastranaerophilales; s__uncultured_bacterium
e0a5abe7ac0ed9f71e49383a87f1b4dc	0.0	0.0	0.0	1.0	0.0	0.0	2.0	3.0	0.0	2.0	0.0	0.0	0.0	0.0	0.0	0.0	0.0	0.0	0.0	0.0	d__Bacteria; p__Firmicutes; c__Clostridia; o__Oscillospirales; f__Oscillospiraceae; g__UCG-005
e0ce9236dfe18232f3cbcd64b97b5586	1.0	0.0	0.0	0.0	1.0	0.0	5.0	5.0	7.0	3.0	1.0	1.0	4.0	3.0	2.0	2.0	0.0	2.0	1.0	0.0	d__Bacteria; p__Desulfobacterota; c__Desulfovibrionia; o__Desulfovibrionales; f__Desulfovibrionaceae; g__uncultured; s__uncultured_bacterium
e0dda1d75f0cd2ae10139f753d42651c	90.0	1.0	1.0	1.0	1.0	0.0	2.0	0.0	6.0	0.0	0.0	0.0	1.0	0.0	51.0	0.0	32.0	0.0	99.0	7.0	d__Bacteria; p__Bacteroidota; c__Bacteroidia; o__Bacteroidales; f__Prevotellaceae; g__Prevotella
e103415013bb00c666e1f0072222690a	0.0	12.0	5.0	0.0	0.0	0.0	0.0	1.0	1.0	0.0	0.0	0.0	0.0	2.0	0.0	0.0	0.0	0.0	1.0	0.0	d__Bacteria; p__Firmicutes; c__Clostridia; o__Clostridia_UCG-014; f__Clostridia_UCG-014; g__Clostridia_UCG-014; s__uncultured_bacterium
e129873958b69445310af8c24b1e172b	1.0	1.0	0.0	0.0	1.0	2.0	2.0	0.0	3.0	1.0	2.0	2.0	11.0	1.0	1.0	2.0	0.0	1.0	2.0	0.0	d__Bacteria; p__Firmicutes; c__Clostridia; o__Oscillospirales; f__Ruminococcaceae; g__Candidatus_Soleaferrea; s__Ruminococcaceae_bacterium
e147bcf220e5b8e9a8d0b483e7ff82a6	0.0	0.0	2.0	0.0	14.0	6.0	0.0	0.0	0.0	0.0	0.0	1.0	0.0	3.0	0.0	0.0	0.0	0.0	0.0	1.0	d__Bacteria; p__Firmicutes; c__Clostridia; o__Lachnospirales; f__Lachnospiraceae; g__Lachnospiraceae_NK4A136_group; s__uncultured_bacterium
e1747ffc79dd7ccabd215b48ec951eb2	6.0	4.0	2.0	6.0	2.0	0.0	0.0	0.0	0.0	0.0	0.0	1.0	1.0	0.0	0.0	0.0	0.0	3.0	0.0	0.0	d__Bacteria; p__Bacteroidota; c__Bacteroidia; o__Bacteroidales; f__Bacteroidaceae; g__Bacteroides; s__Bacteroides_coprocola
e193df93215672d384c49d3c4dceb9c2	0.0	1.0	0.0	2.0	0.0	5.0	4.0	3.0	4.0	12.0	1.0	1.0	2.0	0.0	3.0	7.0	7.0	18.0	0.0	3.0	d__Bacteria; p__Bacteroidota; c__Bacteroidia; o__Bacteroidales; f__Muribaculaceae; g__Muribaculaceae; s__uncultured_bacterium
e1984659e7b08df2d9043daa366b66e2	0.0	0.0	0.0	0.0	0.0	0.0	0.0	0.0	0.0	0.0	0.0	0.0	0.0	2.0	0.0	0.0	0.0	0.0	145.0	0.0	d__Bacteria; p__Firmicutes; c__Clostridia; o__Peptostreptococcales-Tissierellales; f__Peptostreptococcaceae; g__Clostridioides
e1a487ece7b6df65d30e99f0fa3d8787	23.0	287.0	206.0	384.0	81.0	39.0	16.0	109.0	44.0	64.0	0.0	130.0	210.0	464.0	221.0	436.0	0.0	1.0	1.0	10.0	d__Bacteria; p__Firmicutes; c__Clostridia; o__Oscillospirales; f__Oscillospiraceae
e1ef845219cfa3aee478327aa605eb97	1.0	5.0	2.0	7.0	2.0	1.0	1.0	1.0	7.0	0.0	0.0	1.0	0.0	3.0	3.0	0.0	3.0	0.0	2.0	0.0	d__Bacteria; p__Bacteroidota; c__Bacteroidia; o__Bacteroidales; f__Bacteroidaceae; g__Bacteroides
e2098b30df8e444d426e3fd17cc89b31	18.0	1.0	1.0	1.0	0.0	1.0	54.0	12.0	63.0	33.0	17.0	0.0	7.0	166.0	95.0	36.0	81.0	0.0	2.0	79.0	d__Bacteria; p__Bacteroidota; c__Bacteroidia; o__Bacteroidales; f__Prevotellaceae; g__Prevotella
e22115c8f157e1cbd98ca4ae121080b9	0.0	3.0	2.0	15.0	0.0	2.0	0.0	0.0	9.0	0.0	5.0	16.0	90.0	19.0	12.0	2.0	4.0	6.0	0.0	9.0	d__Bacteria; p__Firmicutes; c__Clostridia; o__Clostridia_UCG-014; f__Clostridia_UCG-014; g__Clostridia_UCG-014; s__uncultured_bacterium
e228fd1b1b475afa85b385ff59b9f4b4	0.0	0.0	0.0	0.0	0.0	0.0	0.0	0.0	0.0	0.0	0.0	1.0	4.0	0.0	5.0	1.0	1.0	0.0	0.0	0.0	d__Bacteria; p__Firmicutes; c__Clostridia; o__Monoglobales; f__Monoglobaceae; g__Monoglobus; s__uncultured_bacterium
e254c4766cb088428b70af9100528d8c	3.0	5.0	0.0	0.0	6.0	0.0	4.0	1.0	3.0	0.0	2.0	0.0	0.0	15.0	0.0	0.0	10.0	0.0	0.0	0.0	d__Bacteria; p__Firmicutes; c__Clostridia; o__Clostridia_vadinBB60_group; f__Clostridia_vadinBB60_group; g__Clostridia_vadinBB60_group; s__uncultured_bacterium
e29c1f2de2a256e10542651a4e219724	4.0	4.0	0.0	1.0	0.0	0.0	0.0	0.0	2.0	0.0	0.0	0.0	0.0	0.0	0.0	0.0	1.0	0.0	0.0	0.0	d__Bacteria; p__Firmicutes; c__Clostridia; o__Oscillospirales; f__Butyricicoccaceae; g__Butyricicoccus
e29c4da8a1354fead1fd6ed779faa58e	0.0	7.0	12.0	8.0	4.0	7.0	5.0	7.0	10.0	2.0	11.0	20.0	29.0	27.0	17.0	28.0	2.0	10.0	0.0	7.0	d__Bacteria; p__Firmicutes; c__Clostridia; o__Lachnospirales; f__Lachnospiraceae; g__Lachnospiraceae_NK4A136_group
e2b89bf603d7e8830fac3b1aabdd65c7	0.0	0.0	12.0	3.0	3.0	0.0	0.0	0.0	0.0	0.0	0.0	0.0	0.0	0.0	0.0	0.0	0.0	0.0	0.0	0.0	d__Bacteria; p__Bacteroidota; c__Bacteroidia; o__Bacteroidales; f__Muribaculaceae; g__Muribaculaceae; s__uncultured_bacterium
e2bf7a1ee0147f79e5e92b9d1609e4f3	2.0	0.0	0.0	0.0	0.0	0.0	0.0	0.0	0.0	0.0	0.0	0.0	0.0	0.0	9.0	0.0	9.0	0.0	0.0	1.0	d__Bacteria; p__Bacteroidota; c__Bacteroidia; o__Bacteroidales; f__Prevotellaceae; g__Alloprevotella; s__Prevotellaceae_bacterium
e2f58bcfb244bce6c7fa33daaa3f050f	11.0	49.0	39.0	35.0	24.0	37.0	59.0	68.0	71.0	29.0	32.0	88.0	142.0	93.0	104.0	63.0	25.0	7.0	12.0	40.0	d__Bacteria; p__Firmicutes; c__Clostridia; o__Peptostreptococcales-Tissierellales; f__Anaerovoracaceae
e30b360140694d57101bc6127f79c907	0.0	0.0	0.0	0.0	0.0	0.0	2.0	1.0	0.0	3.0	0.0	0.0	0.0	0.0	1.0	2.0	0.0	2.0	0.0	0.0	d__Bacteria; p__Firmicutes; c__Clostridia; o__Oscillospirales; f__Ruminococcaceae
e37f10fa9010072dd5bdcf5c3570a62f	725.0	8.0	12.0	8.0	706.0	22.0	0.0	2.0	47.0	0.0	2.0	22.0	8.0	3.0	69.0	0.0	5.0	1.0	108.0	48.0	d__Bacteria; p__Firmicutes; c__Bacilli; o__Erysipelotrichales; f__Erysipelotrichaceae; g__[Clostridium]_innocuum_group; s__uncultured_bacterium
e3a6a1642d276caa8e0c4c91c4b694c8	2.0	32.0	59.0	64.0	17.0	12.0	2.0	8.0	3.0	19.0	11.0	13.0	0.0	3.0	3.0	3.0	1.0	0.0	3.0	0.0	d__Bacteria; p__Firmicutes; c__Bacilli; o__Erysipelotrichales; f__Erysipelotrichaceae; g__Turicibacter; s__uncultured_bacterium
e41ea435c7add856d118b5dea71c97df	244.0	28.0	213.0	152.0	122.0	469.0	102.0	169.0	63.0	134.0	589.0	62.0	28.0	117.0	30.0	88.0	59.0	1592.0	142.0	920.0	d__Bacteria; p__Firmicutes; c__Bacilli; o__Lactobacillales; f__Lactobacillaceae; g__Lactobacillus; s__Lactobacillus_murinus
e44aafcb778046a6a0c8d290626db862	0.0	0.0	0.0	0.0	0.0	11.0	114.0	5.0	44.0	88.0	6.0	3.0	4.0	3.0	0.0	3.0	0.0	9.0	3.0	5.0	d__Bacteria; p__Firmicutes; c__Clostridia; o__Oscillospirales; f__Oscillospiraceae; g__Colidextribacter; s__uncultured_bacterium
e4667548309bf2bc3fadb47c3a6df686	0.0	2.0	0.0	1.0	1.0	0.0	2.0	2.0	0.0	7.0	1.0	0.0	0.0	0.0	0.0	3.0	0.0	0.0	0.0	0.0	d__Bacteria; p__Firmicutes; c__Clostridia; o__Oscillospirales; f__Ruminococcaceae
e470b61ec347d31385bcb23f2b3f17ea	0.0	4.0	1.0	5.0	6.0	2.0	2.0	0.0	0.0	0.0	0.0	1.0	1.0	3.0	1.0	2.0	0.0	2.0	0.0	1.0	d__Bacteria; p__Firmicutes; c__Clostridia; o__Oscillospirales; f__Butyricicoccaceae; g__UCG-009; s__uncultured_bacterium
e478c691a93a0085fdec7a6d5b4c2baf	2.0	0.0	7.0	0.0	4.0	0.0	0.0	0.0	0.0	0.0	0.0	0.0	0.0	0.0	0.0	0.0	0.0	0.0	0.0	0.0	d__Bacteria; p__Bacteroidota; c__Bacteroidia; o__Bacteroidales; f__Prevotellaceae; g__Paraprevotella; s__uncultured_organism
e48ef99cb1f523884966ae2ffe190773	8.0	2.0	7.0	1.0	3.0	1.0	5.0	0.0	1.0	3.0	0.0	2.0	2.0	1.0	0.0	1.0	1.0	3.0	1.0	2.0	d__Bacteria; p__Firmicutes; c__Clostridia; o__Lachnospirales; f__Lachnospiraceae; g__Dorea; s__Dorea_formicigenerans
e4baa4ac35f70df2fedc1a9c30ff40bc	0.0	0.0	0.0	0.0	0.0	28.0	44.0	1.0	112.0	7.0	54.0	0.0	0.0	0.0	0.0	0.0	91.0	167.0	7.0	442.0	d__Bacteria; p__Cyanobacteria; c__Vampirivibrionia; o__Gastranaerophilales; f__Gastranaerophilales; g__Gastranaerophilales; s__uncultured_bacterium
e4bb39c10d3c80809a695bf38a9c33f7	0.0	7.0	6.0	31.0	3.0	2.0	0.0	7.0	0.0	0.0	1.0	6.0	7.0	9.0	5.0	1.0	0.0	0.0	0.0	0.0	d__Bacteria; p__Firmicutes; c__Clostridia; o__Oscillospirales; f__Ruminococcaceae; g__CAG-352; s__uncultured_bacterium
e4c9876d42fadc092672281c7853c54c	3.0	82.0	55.0	60.0	0.0	67.0	20.0	2.0	86.0	16.0	5.0	61.0	106.0	33.0	79.0	3.0	16.0	71.0	384.0	41.0	d__Bacteria; p__Bacteroidota; c__Bacteroidia; o__Bacteroidales; f__Bacteroidaceae; g__Bacteroides; s__Bacteroides_plebeius
e50d1e50e38e047315edb9a857d428ff	0.0	13.0	2.0	2.0	5.0	2.0	0.0	2.0	2.0	2.0	3.0	0.0	1.0	0.0	15.0	5.0	1.0	15.0	0.0	2.0	d__Bacteria; p__Firmicutes; c__Clostridia; o__Oscillospirales; f__Ruminococcaceae; g__Subdoligranulum; s__uncultured_bacterium
e528a30a24a1521923d4b574abedefef	0.0	82.0	68.0	25.0	20.0	37.0	3.0	31.0	25.0	4.0	31.0	82.0	90.0	46.0	44.0	17.0	17.0	25.0	41.0	29.0	d__Bacteria; p__Firmicutes; c__Bacilli; o__Erysipelotrichales; f__Erysipelatoclostridiaceae; g__Erysipelatoclostridium; s__unidentified
e543ff6055d085d280f9d9fd355c0f96	0.0	4.0	3.0	15.0	0.0	0.0	2.0	1.0	0.0	0.0	0.0	0.0	4.0	8.0	0.0	2.0	2.0	0.0	0.0	0.0	d__Bacteria; p__Firmicutes; c__Clostridia; o__Lachnospirales; f__Lachnospiraceae
e548a60c71f99fe35667c593c1976a59	0.0	0.0	0.0	0.0	0.0	0.0	0.0	0.0	0.0	0.0	0.0	0.0	0.0	0.0	0.0	3.0	0.0	0.0	10.0	0.0	d__Bacteria; p__Proteobacteria; c__Gammaproteobacteria; o__Pasteurellales; f__Pasteurellaceae; g__Haemophilus
e54a0146555f9edecf7428468514499a	0.0	0.0	0.0	0.0	0.0	0.0	0.0	0.0	0.0	0.0	2.0	2.0	16.0	6.0	0.0	0.0	0.0	2.0	0.0	0.0	d__Bacteria; p__Cyanobacteria; c__Vampirivibrionia; o__Gastranaerophilales; f__Gastranaerophilales; g__Gastranaerophilales; s__uncultured_bacterium
e596da497e259f796336d2332f3c6529	0.0	0.0	0.0	1.0	1.0	0.0	1.0	0.0	1.0	0.0	2.0	0.0	0.0	0.0	0.0	1.0	1.0	14.0	0.0	4.0	d__Bacteria; p__Firmicutes; c__Clostridia; o__Clostridia_UCG-014; f__Clostridia_UCG-014; g__Clostridia_UCG-014; s__uncultured_bacterium
e5bbc3cc1240f0e57ff6b533f87396e2	14.0	0.0	7.0	0.0	3.0	2.0	0.0	3.0	0.0	2.0	0.0	3.0	0.0	0.0	1.0	0.0	0.0	0.0	0.0	0.0	d__Bacteria; p__Firmicutes; c__Bacilli; o__Erysipelotrichales; f__Erysipelatoclostridiaceae; g__Erysipelatoclostridiaceae; s__uncultured_bacterium
e5cab9de32e75d4e5b9c681a62688cf9	4.0	1.0	1.0	2.0	0.0	2.0	0.0	1.0	0.0	0.0	0.0	1.0	0.0	0.0	0.0	1.0	0.0	0.0	0.0	0.0	d__Bacteria; p__Fusobacteriota; c__Fusobacteriia; o__Fusobacteriales; f__Fusobacteriaceae; g__Fusobacterium; s__Fusobacterium_ulcerans
e5cbc9db25b01493e105d46365afe38d	0.0	0.0	0.0	0.0	0.0	0.0	0.0	0.0	0.0	0.0	65.0	29.0	48.0	33.0	23.0	67.0	18.0	25.0	12.0	89.0	d__Bacteria; p__Bacteroidota; c__Bacteroidia; o__Bacteroidales; f__Muribaculaceae; g__Muribaculaceae; s__uncultured_bacterium
e5e503486cf37fe15d739d979e6aa8d0	0.0	58.0	29.0	6.0	2.0	1.0	116.0	4.0	23.0	96.0	38.0	15.0	103.0	70.0	96.0	16.0	30.0	17.0	4.0	20.0	d__Bacteria; p__Firmicutes; c__Clostridia; o__Lachnospirales; f__Lachnospiraceae
e645500a5d1b8e5e20821a38e511c039	151.0	115.0	82.0	100.0	118.0	51.0	44.0	51.0	25.0	38.0	16.0	32.0	19.0	24.0	23.0	10.0	55.0	72.0	44.0	89.0	d__Bacteria; p__Firmicutes; c__Clostridia; o__Oscillospirales; f__Ruminococcaceae; g__Faecalibacterium; s__human_gut
e64b621c605660ace3f42eb89c2ff4cc	0.0	0.0	0.0	0.0	0.0	0.0	13.0	0.0	1.0	0.0	0.0	0.0	0.0	0.0	0.0	0.0	1.0	0.0	0.0	0.0	d__Bacteria; p__Firmicutes; c__Clostridia; o__Clostridia_vadinBB60_group; f__Clostridia_vadinBB60_group; g__Clostridia_vadinBB60_group; s__unidentified
e6a4cec7554a1566bd6e29997333a809	353.0	4.0	7.0	23.0	69.0	6.0	34.0	240.0	50.0	99.0	21.0	10.0	15.0	5.0	21.0	8.0	26.0	17.0	9.0	13.0	d__Bacteria; p__Firmicutes; c__Bacilli; o__Erysipelotrichales; f__Erysipelotrichaceae; g__Dubosiella; s__uncultured_bacterium
e6b1d089aaea49de71c92e4d47b3fcfd	71.0	0.0	0.0	1.0	41.0	1.0	0.0	0.0	0.0	0.0	3.0	2.0	1.0	1.0	2.0	0.0	0.0	0.0	0.0	0.0	d__Bacteria; p__Firmicutes; c__Clostridia; o__Oscillospirales; f__[Eubacterium]_coprostanoligenes_group; g__[Eubacterium]_coprostanoligenes_group
e6bba79a780118e62b3d0aa5eb6821c1	0.0	8.0	0.0	3.0	0.0	0.0	1.0	0.0	14.0	1.0	1.0	11.0	0.0	0.0	0.0	0.0	0.0	2.0	0.0	4.0	d__Bacteria; p__Bacteroidota; c__Bacteroidia; o__Bacteroidales; f__Bacteroidaceae; g__Bacteroides; s__Bacteroides_coprophilus
e70f3674eac0f95e341983c9e84a406b	0.0	0.0	0.0	0.0	0.0	0.0	7.0	11.0	0.0	0.0	1.0	0.0	0.0	0.0	0.0	0.0	0.0	0.0	1.0	0.0	d__Bacteria; p__Firmicutes; c__Bacilli; o__Lactobacillales; f__Lactobacillaceae; g__Lactobacillus; s__Lactobacillus_fermentum
e753211b6b3fceced0d8372c9a086d46	0.0	0.0	0.0	0.0	0.0	1.0	1.0	5.0	2.0	2.0	0.0	0.0	0.0	2.0	0.0	1.0	0.0	0.0	0.0	0.0	d__Bacteria; p__Firmicutes; c__Clostridia; o__Oscillospirales; f__Ruminococcaceae
e7ef11e06ec77e45c102520e40abc1bb	0.0	124.0	185.0	375.0	43.0	21.0	426.0	196.0	80.0	333.0	57.0	59.0	65.0	232.0	110.0	188.0	50.0	42.0	7.0	28.0	d__Bacteria; p__Firmicutes; c__Clostridia; o__Oscillospirales; f__Oscillospiraceae; g__uncultured; s__Clostridium_sp.
e8432aa8d20a7bed5347ed19353b6069	0.0	0.0	0.0	0.0	0.0	0.0	0.0	0.0	0.0	0.0	26.0	7.0	7.0	130.0	54.0	2.0	19.0	0.0	0.0	0.0	d__Bacteria; p__Firmicutes; c__Clostridia; o__Clostridia_UCG-014; f__Clostridia_UCG-014; g__Clostridia_UCG-014; s__uncultured_bacterium
e890ee86f4a617f552c714fd38d04719	0.0	2.0	0.0	1.0	0.0	0.0	16.0	3.0	0.0	0.0	1.0	0.0	0.0	0.0	0.0	0.0	0.0	0.0	0.0	0.0	d__Bacteria; p__Firmicutes; c__Clostridia; o__Lachnospirales; f__Lachnospiraceae; g__uncultured; s__uncultured_bacterium
e8ac11f21cab5eb5fe7910511c126f06	2.0	2.0	2.0	5.0	32.0	91.0	1.0	1.0	22.0	0.0	12.0	7.0	19.0	0.0	0.0	9.0	1.0	2.0	0.0	0.0	d__Bacteria; p__Proteobacteria; c__Alphaproteobacteria; o__Rhodospirillales; f__uncultured; g__uncultured
e8f15c2d2dde72cf95463666b7616e09	50.0	1.0	9.0	12.0	48.0	7.0	1.0	2.0	0.0	1.0	12.0	21.0	8.0	3.0	0.0	0.0	7.0	1.0	41.0	22.0	d__Bacteria; p__Firmicutes; c__Clostridia; o__Oscillospirales; f__[Eubacterium]_coprostanoligenes_group; g__[Eubacterium]_coprostanoligenes_group
e8f9bc50153d87b422fe9ddde4da8b8c	0.0	16.0	6.0	31.0	0.0	6.0	64.0	339.0	20.0	150.0	17.0	8.0	0.0	16.0	2.0	5.0	0.0	5.0	0.0	0.0	d__Bacteria; p__Firmicutes; c__Clostridia; o__Oscillospirales; f__Oscillospiraceae; g__uncultured
e922cd505cb7a9adaff87647419eeffb	0.0	0.0	0.0	0.0	0.0	26.0	38.0	18.0	0.0	5.0	0.0	88.0	77.0	283.0	113.0	287.0	0.0	0.0	0.0	0.0	d__Bacteria; p__Bacteroidota; c__Bacteroidia; o__Bacteroidales; f__Prevotellaceae; g__Alloprevotella; s__uncultured_Bacteroidales
e936306f8dda154761ba880724def495	2.0	0.0	2.0	0.0	0.0	0.0	1.0	0.0	0.0	0.0	2.0	0.0	0.0	2.0	1.0	0.0	0.0	0.0	0.0	1.0	d__Bacteria; p__Firmicutes; c__Clostridia; o__Peptococcales; f__Peptococcaceae
e9d2110f968aabdbf6e88316f2bf87f8	0.0	4.0	10.0	16.0	1.0	9.0	29.0	10.0	12.0	3.0	3.0	5.0	1.0	0.0	8.0	15.0	23.0	15.0	0.0	5.0	d__Bacteria; p__Bacteroidota; c__Bacteroidia; o__Bacteroidales; f__Muribaculaceae; g__Muribaculaceae; s__uncultured_bacterium
ea2668c4f30474eeccc19bb8a7ea60a9	1.0	12.0	2.0	14.0	1.0	0.0	0.0	0.0	0.0	1.0	5.0	0.0	0.0	35.0	2.0	3.0	0.0	0.0	0.0	0.0	d__Bacteria; p__Firmicutes; c__Clostridia; o__Lachnospirales; f__Lachnospiraceae; g__GCA-900066575; s__uncultured_bacterium
eae360304ebc802f0c447d0e3ea9cd9a	0.0	0.0	0.0	1.0	0.0	0.0	3.0	0.0	0.0	5.0	0.0	0.0	0.0	0.0	0.0	0.0	0.0	0.0	0.0	0.0	d__Bacteria; p__Bacteroidota; c__Bacteroidia; o__Bacteroidales; f__Prevotellaceae; g__uncultured; s__Prevotella_sp.
eb0e475cd5a1091c95e844f3d9e98699	31.0	12.0	9.0	23.0	19.0	8.0	3.0	6.0	1.0	7.0	17.0	9.0	2.0	8.0	9.0	2.0	2.0	17.0	14.0	18.0	d__Bacteria; p__Firmicutes; c__Clostridia; o__Lachnospirales; f__Lachnospiraceae; g__Lachnospiraceae_NK4A136_group
eb473825b54a4e6c3ee413f73ae0f5bb	0.0	0.0	0.0	0.0	2.0	0.0	0.0	12.0	0.0	7.0	0.0	0.0	0.0	0.0	0.0	0.0	2.0	0.0	0.0	0.0	d__Bacteria; p__Firmicutes; c__Clostridia; o__Lachnospirales; f__Lachnospiraceae
eb5b4697a509989b078c712c32bfc379	0.0	0.0	0.0	0.0	0.0	1.0	92.0	2.0	20.0	49.0	0.0	0.0	0.0	9.0	2.0	0.0	0.0	0.0	0.0	0.0	d__Bacteria; p__Firmicutes; c__Clostridia; o__Oscillospirales; f__Ruminococcaceae
eb6bef8e684331944776c3944af1d69c	0.0	0.0	0.0	0.0	0.0	0.0	0.0	1.0	0.0	0.0	0.0	0.0	0.0	21.0	0.0	0.0	1.0	2.0	3.0	0.0	d__Bacteria; p__Firmicutes; c__Clostridia; o__Clostridiales; f__Clostridiaceae; g__Clostridium_sensu_stricto_1; s__Clostridium_butyricum
ec2149f70ae5de24c47ba2293d4481f5	0.0	1.0	1.0	0.0	0.0	0.0	1.0	2.0	0.0	2.0	2.0	0.0	1.0	2.0	1.0	2.0	0.0	2.0	0.0	0.0	d__Bacteria; p__Firmicutes; c__Clostridia; o__Lachnospirales; f__Lachnospiraceae; g__Lachnospiraceae_UCG-006; s__uncultured_bacterium
ec3aff14554126a3b8aa549b3c993c31	1.0	4.0	2.0	5.0	2.0	3.0	13.0	7.0	24.0	7.0	12.0	0.0	0.0	3.0	7.0	2.0	4.0	8.0	20.0	11.0	d__Bacteria; p__Bacteroidota; c__Bacteroidia; o__Bacteroidales; f__Tannerellaceae; g__Parabacteroides
ec5a3c55d358ef72caf9d63732d0fc58	8.0	0.0	0.0	5.0	2.0	1.0	9.0	16.0	6.0	2.0	1.0	0.0	0.0	0.0	2.0	6.0	34.0	2.0	80.0	3.0	d__Bacteria; p__Firmicutes; c__Bacilli; o__Lactobacillales; f__Enterococcaceae; g__Enterococcus; s__Enterococcus_durans
ec7d3763ed76aee485973ef99990f3d1	7.0	0.0	0.0	0.0	5.0	0.0	0.0	0.0	0.0	0.0	0.0	0.0	0.0	0.0	0.0	0.0	0.0	0.0	0.0	0.0	d__Bacteria; p__Bacteroidota; c__Bacteroidia; o__Bacteroidales; f__Prevotellaceae; g__Paraprevotella; s__Paraprevotella_clara
eccfdccab91533c37a9a3f1ff5a81d83	0.0	0.0	0.0	0.0	0.0	0.0	0.0	0.0	0.0	0.0	1.0	3.0	0.0	19.0	9.0	2.0	14.0	2.0	0.0	1.0	d__Bacteria; p__Firmicutes; c__Clostridia; o__Clostridia_UCG-014; f__Clostridia_UCG-014; g__Clostridia_UCG-014; s__uncultured_bacterium
ecec8fb79b14d8eb5bce5c05c2f0ea58	9.0	2.0	0.0	3.0	0.0	1.0	0.0	0.0	2.0	3.0	2.0	0.0	1.0	1.0	0.0	0.0	2.0	1.0	3.0	0.0	d__Bacteria; p__Firmicutes; c__Clostridia; o__Lachnospirales; f__Lachnospiraceae; g__[Ruminococcus]_gnavus_group; s__uncultured_bacterium
ecfd3cb4e5ed8a8fea35d056b9bed69e	0.0	0.0	3.0	0.0	0.0	0.0	5.0	2.0	0.0	1.0	0.0	1.0	1.0	0.0	0.0	0.0	0.0	0.0	0.0	0.0	d__Bacteria; p__Firmicutes; c__Clostridia; o__Oscillospirales; f__Oscillospiraceae; g__Oscillibacter; s__uncultured_bacterium
ecffccc16f45bca80aec06b596436649	0.0	68.0	19.0	52.0	11.0	7.0	1.0	1.0	59.0	0.0	10.0	72.0	53.0	46.0	114.0	25.0	17.0	7.0	0.0	51.0	d__Bacteria; p__Firmicutes; c__Clostridia; o__Clostridia_UCG-014; f__Clostridia_UCG-014; g__Clostridia_UCG-014; s__uncultured_bacterium
edb267a3a1d4093e397a994f30cf5781	0.0	2.0	8.0	35.0	2.0	3.0	12.0	4.0	4.0	0.0	0.0	0.0	0.0	15.0	7.0	0.0	0.0	1.0	0.0	1.0	d__Bacteria; p__Firmicutes; c__Clostridia; o__Clostridia_UCG-014; f__Clostridia_UCG-014; g__Clostridia_UCG-014; s__uncultured_bacterium
ede2d8685831dbfdce66e1c9a9822a9b	0.0	10.0	2.0	0.0	7.0	5.0	0.0	1.0	0.0	2.0	0.0	1.0	1.0	3.0	7.0	3.0	0.0	3.0	0.0	1.0	d__Bacteria; p__Firmicutes; c__Clostridia; o__Oscillospirales; f__Oscillospiraceae; g__UCG-005
ee1619862a5e2ee8b05ae77c4fd28aa7	0.0	2.0	0.0	0.0	0.0	0.0	1.0	0.0	7.0	1.0	1.0	0.0	0.0	0.0	1.0	8.0	5.0	4.0	0.0	2.0	d__Bacteria; p__Bacteroidota; c__Bacteroidia; o__Bacteroidales; f__Muribaculaceae; g__Muribaculaceae; s__uncultured_bacterium
ee7a9f8c960ded88e2e16a569269451d	0.0	121.0	5.0	2.0	4.0	0.0	0.0	0.0	0.0	0.0	0.0	0.0	0.0	0.0	1.0	15.0	0.0	0.0	0.0	0.0	d__Bacteria; p__Firmicutes; c__Clostridia; o__Lachnospirales; f__Lachnospiraceae; g__Lachnospiraceae_NK4A136_group
ee951eae226d682e16a4543758241a47	1.0	10.0	3.0	0.0	0.0	2.0	0.0	0.0	0.0	0.0	0.0	0.0	0.0	2.0	1.0	0.0	0.0	2.0	2.0	4.0	d__Bacteria; p__Firmicutes; c__Clostridia; o__Clostridiales; f__Clostridiaceae; g__Clostridium_sensu_stricto_1; s__swine_fecal
eeb27c660ad4fe27a553ecb5b06b9277	0.0	58.0	83.0	203.0	21.0	13.0	196.0	399.0	52.0	300.0	36.0	12.0	126.0	160.0	51.0	33.0	16.0	14.0	1.0	1.0	d__Bacteria; p__Firmicutes; c__Clostridia; o__Lachnospirales; f__Lachnospiraceae
eefd5062d6e9f78846336aed4dee3ccb	0.0	0.0	0.0	0.0	0.0	0.0	7.0	44.0	4.0	3.0	1.0	0.0	0.0	0.0	0.0	0.0	0.0	0.0	0.0	0.0	d__Bacteria; p__Firmicutes; c__Clostridia; o__Lachnospirales; f__Lachnospiraceae; g__uncultured; s__uncultured_bacterium
ef192921c27dff6dee48daf65c7d08e8	1.0	0.0	0.0	0.0	3.0	0.0	0.0	0.0	0.0	0.0	6.0	0.0	0.0	0.0	0.0	0.0	0.0	0.0	6.0	0.0	d__Bacteria; p__Firmicutes; c__Clostridia; o__Oscillospirales; f__Ruminococcaceae; g__Anaerotruncus; s__uncultured_bacterium
ef78ba1460a0a26aee56eb29d407aa72	0.0	0.0	0.0	0.0	0.0	0.0	0.0	0.0	0.0	0.0	0.0	14.0	0.0	5.0	0.0	0.0	0.0	0.0	0.0	0.0	d__Bacteria; p__Bacteroidota; c__Bacteroidia; o__Bacteroidales; f__Prevotellaceae; g__Prevotella
ef92209896bd4d41a785954949342c14	0.0	0.0	1.0	0.0	0.0	0.0	85.0	2.0	1.0	0.0	2.0	0.0	0.0	0.0	0.0	0.0	0.0	0.0	0.0	0.0	d__Bacteria; p__Firmicutes; c__Clostridia; o__Lachnospirales; f__Lachnospiraceae; g__Acetatifactor; s__uncultured_bacterium
efb05633c2f903abdef5f2a9f60c368d	5.0	37.0	0.0	0.0	7.0	2.0	76.0	11.0	39.0	7.0	0.0	0.0	7.0	0.0	1.0	0.0	0.0	4.0	0.0	3.0	d__Bacteria; p__Firmicutes; c__Clostridia; o__Lachnospirales; f__Lachnospiraceae; g__Coprococcus
efb2a8b321220a2701c3cd33f856b40a	0.0	442.0	435.0	797.0	133.0	32.0	15.0	18.0	10.0	15.0	15.0	21.0	26.0	14.0	8.0	27.0	23.0	19.0	5.0	8.0	d__Bacteria; p__Bacteroidota; c__Bacteroidia; o__Bacteroidales; f__Muribaculaceae; g__Muribaculaceae; s__uncultured_bacterium
f0115d1b02830db3a91c2193ccd45d7a	0.0	3.0	7.0	13.0	6.0	0.0	0.0	0.0	0.0	0.0	0.0	0.0	0.0	2.0	0.0	7.0	0.0	0.0	0.0	2.0	d__Bacteria; p__Firmicutes; c__Bacilli; o__RF39; f__RF39; g__RF39
f011f18a65e0cac70dd0e72f6c6205e6	0.0	17.0	12.0	26.0	3.0	0.0	30.0	12.0	3.0	20.0	4.0	4.0	2.0	18.0	4.0	11.0	2.0	3.0	0.0	1.0	d__Bacteria; p__Firmicutes; c__Clostridia; o__Oscillospirales; f__Oscillospiraceae; g__uncultured; s__Clostridium_sp.
f066a86faa5b7be15218be171d5e4f4f	0.0	1.0	0.0	0.0	0.0	1.0	1.0	0.0	6.0	2.0	0.0	0.0	0.0	0.0	0.0	6.0	0.0	1.0	0.0	0.0	d__Bacteria; p__Bacteroidota; c__Bacteroidia; o__Bacteroidales; f__Muribaculaceae; g__Muribaculaceae; s__uncultured_bacterium
f06f9616f662545f3f263f2b50299924	184.0	37.0	47.0	46.0	288.0	17.0	2.0	2.0	0.0	0.0	4.0	24.0	3.0	8.0	4.0	8.0	0.0	0.0	37.0	0.0	d__Bacteria; p__Firmicutes; c__Clostridia; o__Oscillospirales; f__Ruminococcaceae; g__Paludicola; s__unidentified
f1015ceef9081b7f001cfb2cf3cf5563	0.0	0.0	0.0	0.0	0.0	0.0	45.0	39.0	5.0	103.0	2.0	0.0	0.0	0.0	0.0	0.0	0.0	0.0	0.0	0.0	d__Bacteria; p__Firmicutes; c__Clostridia; o__Lachnospirales; f__Lachnospiraceae
f12f15d2643871b5672493b5270a41e6	0.0	0.0	0.0	0.0	0.0	29.0	0.0	8.0	0.0	49.0	2.0	0.0	0.0	35.0	0.0	0.0	2.0	0.0	0.0	0.0	d__Bacteria; p__Firmicutes; c__Clostridia; o__Lachnospirales; f__Lachnospiraceae
f13a91b7d05890f2cbd472a058fc7ccb	3.0	0.0	0.0	1.0	9.0	2.0	2.0	1.0	1.0	0.0	2.0	8.0	1.0	33.0	0.0	1.0	1.0	2.0	0.0	0.0	d__Bacteria; p__Firmicutes; c__Clostridia; o__Clostridia_vadinBB60_group; f__Clostridia_vadinBB60_group; g__Clostridia_vadinBB60_group; s__uncultured_bacterium
f16c6b0fab7cb18c1537ed9194939f1a	0.0	0.0	0.0	0.0	1.0	1.0	1.0	0.0	0.0	0.0	73.0	573.0	214.0	281.0	397.0	556.0	45.0	24.0	0.0	129.0	d__Bacteria; p__Bacteroidota; c__Bacteroidia; o__Bacteroidales; f__Rikenellaceae; g__Alistipes; s__uncultured_bacterium
f1ee5b85797079b18c13626fdf816d1f	0.0	0.0	6.0	6.0	2.0	4.0	1.0	0.0	2.0	0.0	13.0	9.0	26.0	5.0	2.0	17.0	7.0	1.0	1.0	5.0	d__Bacteria; p__Firmicutes; c__Clostridia; o__Oscillospirales; f__Ruminococcaceae; g__uncultured; s__uncultured_bacterium
f226753af479caa1013b087638678a0d	0.0	0.0	0.0	0.0	0.0	0.0	0.0	0.0	0.0	0.0	0.0	0.0	0.0	0.0	0.0	0.0	0.0	10.0	0.0	37.0	d__Bacteria; p__Firmicutes; c__Clostridia; o__Clostridia_vadinBB60_group; f__Clostridia_vadinBB60_group; g__Clostridia_vadinBB60_group; s__uncultured_bacterium
f2291469d1f7545a754569b01e09a581	1377.0	242.0	184.0	87.0	766.0	138.0	69.0	62.0	183.0	31.0	28.0	101.0	360.0	228.0	112.0	158.0	7.0	45.0	72.0	72.0	d__Bacteria; p__Firmicutes; c__Clostridia; o__Peptostreptococcales-Tissierellales; f__Anaerovoracaceae; g__[Eubacterium]_nodatum_group
f23a99ee8b20a7f465d1ab30000a9119	0.0	1.0	6.0	3.0	1.0	0.0	0.0	0.0	0.0	0.0	0.0	1.0	3.0	7.0	4.0	20.0	7.0	2.0	0.0	0.0	d__Bacteria
f27623496e8de91b658e748ed5c71c1d	0.0	0.0	4.0	0.0	0.0	0.0	35.0	1.0	0.0	2.0	19.0	3.0	4.0	7.0	60.0	0.0	3.0	0.0	0.0	5.0	d__Bacteria; p__Firmicutes; c__Clostridia; o__Lachnospirales; f__Lachnospiraceae
f281408f14bb176f5635d8ef39c34a40	0.0	0.0	2.0	0.0	2.0	0.0	0.0	0.0	0.0	0.0	2.0	1.0	3.0	2.0	3.0	0.0	1.0	3.0	0.0	1.0	d__Bacteria; p__Firmicutes; c__Bacilli; o__RF39; f__RF39; g__RF39; s__uncultured_bacterium
f28efcb4d5cf014f8e84d199b58e075c	1.0	216.0	94.0	374.0	16.0	0.0	199.0	1.0	4.0	0.0	69.0	149.0	99.0	288.0	64.0	616.0	2.0	33.0	0.0	0.0	d__Bacteria; p__Firmicutes; c__Clostridia; o__Lachnospirales; f__Lachnospiraceae; g__Lachnospiraceae_NK4A136_group; s__uncultured_bacterium
f2af449892a9a5e7539dbea4ad355173	0.0	0.0	7.0	0.0	0.0	0.0	0.0	0.0	0.0	0.0	0.0	0.0	0.0	4.0	2.0	0.0	2.0	0.0	0.0	0.0	d__Bacteria; p__Firmicutes; c__Clostridia; o__Oscillospirales; f__Oscillospiraceae; g__Colidextribacter; s__uncultured_bacterium
f33115dd0f09736349ab12f50f7d4b40	21.0	10.0	4.0	23.0	7.0	0.0	3.0	2.0	0.0	7.0	2.0	3.0	0.0	1.0	1.0	0.0	1.0	1.0	0.0	3.0	d__Bacteria; p__Firmicutes; c__Clostridia; o__Lachnospirales; f__Lachnospiraceae; g__Lachnospiraceae_UCG-010; s__uncultured_organism
f3690b7e3bc3af06d16c35cadd65651b	0.0	0.0	0.0	0.0	0.0	0.0	27.0	0.0	0.0	40.0	0.0	0.0	0.0	0.0	1.0	1.0	1.0	0.0	0.0	0.0	d__Bacteria; p__Firmicutes; c__Clostridia; o__Clostridia_UCG-014; f__Clostridia_UCG-014; g__Clostridia_UCG-014; s__uncultured_bacterium
f39460ffb11678f168d636e60c1f4613	0.0	0.0	0.0	0.0	0.0	0.0	9.0	0.0	1.0	0.0	0.0	0.0	0.0	1.0	0.0	0.0	7.0	0.0	0.0	0.0	d__Bacteria; p__Desulfobacterota; c__Desulfovibrionia; o__Desulfovibrionales; f__Desulfovibrionaceae; g__Desulfovibrio; s__metagenome
f3a7458afc02b38ebc70f39074d39850	5.0	0.0	0.0	0.0	0.0	1.0	0.0	0.0	0.0	0.0	0.0	0.0	0.0	0.0	0.0	0.0	3.0	0.0	0.0	4.0	d__Bacteria; p__Firmicutes; c__Clostridia; o__Oscillospirales; f__[Eubacterium]_coprostanoligenes_group; g__[Eubacterium]_coprostanoligenes_group; s__uncultured_bacterium
f3cb5c6c96d5df35c1949a2a83771ce5	0.0	2.0	10.0	6.0	1.0	2.0	77.0	55.0	6.0	124.0	3.0	1.0	79.0	32.0	15.0	3.0	0.0	1.0	0.0	1.0	d__Bacteria; p__Firmicutes; c__Clostridia; o__Oscillospirales; f__Oscillospiraceae; g__Oscillibacter
f3e719d01d29d6a2879a8ae253a9be0a	0.0	2.0	1.0	3.0	2.0	0.0	1.0	2.0	0.0	0.0	0.0	1.0	4.0	2.0	10.0	1.0	0.0	4.0	1.0	0.0	d__Bacteria; p__Bacteroidota; c__Bacteroidia; o__Bacteroidales; f__Bacteroidaceae; g__Bacteroides
f3edb176691abf8cf009417f6c804af6	0.0	0.0	0.0	0.0	0.0	1.0	5.0	0.0	0.0	8.0	1.0	1.0	0.0	0.0	0.0	0.0	0.0	1.0	0.0	0.0	d__Bacteria; p__Firmicutes; c__Clostridia; o__Oscillospirales; f__Oscillospiraceae; g__Colidextribacter; s__uncultured_bacterium
f43fb0a203743f9b5d886c3207603e57	0.0	5.0	5.0	6.0	5.0	0.0	31.0	57.0	19.0	81.0	9.0	0.0	0.0	0.0	0.0	0.0	2.0	2.0	0.0	6.0	d__Bacteria; p__Firmicutes; c__Clostridia; o__Oscillospirales; f__Butyricicoccaceae; g__UCG-009
f4f2b5f9631961495bf717a015220779	3.0	7.0	2.0	9.0	38.0	8.0	0.0	4.0	0.0	12.0	0.0	3.0	6.0	12.0	9.0	3.0	3.0	0.0	0.0	8.0	d__Bacteria; p__Firmicutes; c__Clostridia; o__Oscillospirales; f__Ruminococcaceae; g__[Eubacterium]_siraeum_group; s__[Eubacterium]_siraeum
f4f828978bdeceb7c170226f4c77fc5a	2693.0	0.0	7.0	2.0	2415.0	2.0	0.0	0.0	0.0	0.0	0.0	3.0	0.0	0.0	1.0	0.0	3.0	0.0	0.0	0.0	d__Bacteria; p__Firmicutes; c__Clostridia; o__Lachnospirales; f__Lachnospiraceae
f5ae719cb4bb524feb99223f6bf661cd	1.0	0.0	16.0	18.0	6.0	2.0	72.0	35.0	10.0	92.0	50.0	11.0	5.0	14.0	9.0	38.0	2.0	7.0	1.0	11.0	d__Bacteria; p__Firmicutes; c__Clostridia; o__Oscillospirales; f__Oscillospiraceae; g__Colidextribacter; s__uncultured_bacterium
f5c88c2bdca91a75c572cef9132c4a77	12.0	1.0	0.0	0.0	2.0	0.0	0.0	0.0	0.0	0.0	0.0	0.0	0.0	0.0	0.0	0.0	0.0	0.0	0.0	0.0	d__Bacteria; p__Bacteroidota; c__Bacteroidia; o__Bacteroidales; f__Tannerellaceae; g__Parabacteroides
f5d2f87e3aafce213d05b2181a2d0e06	0.0	0.0	0.0	0.0	0.0	0.0	0.0	0.0	0.0	0.0	8.0	0.0	6.0	30.0	0.0	42.0	16.0	14.0	0.0	3.0	d__Bacteria; p__Firmicutes; c__Clostridia; o__Lachnospirales; f__Lachnospiraceae; g__Lachnospiraceae_NK4A136_group; s__uncultured_bacterium
f61103fcfb1523f0e0ef9f882a06642f	8.0	45.0	6.0	221.0	6.0	83.0	1.0	1.0	2.0	2.0	9.0	2.0	0.0	29.0	0.0	7.0	5.0	34.0	6.0	15.0	d__Bacteria; p__Firmicutes; c__Negativicutes; o__Veillonellales-Selenomonadales; f__Veillonellaceae; g__Veillonella
f6194a7c77c57ffb3564ae9b8de400a7	7.0	4.0	9.0	8.0	23.0	7.0	5.0	0.0	1.0	2.0	1.0	14.0	7.0	4.0	11.0	1.0	8.0	10.0	0.0	4.0	d__Bacteria; p__Firmicutes; c__Clostridia; o__Oscillospirales; f__Ruminococcaceae; g__CAG-352; s__uncultured_bacterium
f67a347f4b71362bc1cf98f073184877	0.0	3.0	5.0	2.0	1.0	0.0	0.0	5.0	0.0	0.0	0.0	7.0	2.0	0.0	0.0	1.0	2.0	1.0	1.0	0.0	d__Bacteria; p__Firmicutes; c__Bacilli; o__Erysipelotrichales; f__Erysipelotrichaceae; g__uncultured; s__uncultured_bacterium
f6aeb815bb31f5c00016b98d11754caa	315.0	103.0	97.0	146.0	76.0	42.0	6.0	26.0	12.0	101.0	108.0	131.0	71.0	13.0	36.0	18.0	36.0	27.0	16.0	17.0	d__Bacteria; p__Bacteroidota; c__Bacteroidia; o__Bacteroidales; f__Bacteroidaceae; g__Bacteroides; s__Bacteroides_thetaiotaomicron
f6d0eb2fe4812e13bdb933e9ba27edaf	0.0	0.0	0.0	0.0	0.0	0.0	0.0	0.0	0.0	0.0	18.0	0.0	0.0	0.0	0.0	0.0	0.0	0.0	0.0	20.0	d__Bacteria; p__Firmicutes; c__Bacilli; o__RF39; f__RF39; g__RF39; s__uncultured_bacterium
f6d2603e7d2fb287940d3f906d33eec7	0.0	20.0	27.0	21.0	14.0	2.0	47.0	33.0	4.0	42.0	1.0	5.0	24.0	33.0	15.0	8.0	0.0	0.0	0.0	0.0	d__Bacteria; p__Firmicutes; c__Clostridia; o__Lachnospirales; f__Lachnospiraceae; g__Lachnospiraceae_NK4A136_group; s__uncultured_bacterium
f77bcd679586ba5397ebcb41ef80d7be	0.0	1.0	1.0	5.0	0.0	0.0	0.0	0.0	0.0	0.0	1.0	2.0	1.0	3.0	0.0	0.0	1.0	1.0	0.0	0.0	d__Bacteria; p__Firmicutes; c__Clostridia; o__Oscillospirales; f__Ruminococcaceae; g__uncultured; s__uncultured_bacterium
f794dec1376bc05784f927d5bfc7c4e2	34.0	15.0	26.0	47.0	86.0	10.0	19.0	7.0	2.0	12.0	9.0	20.0	5.0	4.0	19.0	8.0	17.0	7.0	21.0	12.0	d__Bacteria; p__Firmicutes; c__Clostridia; o__Lachnospirales; f__Lachnospiraceae; g__Blautia; s__Blautia_wexlerae
f7e3d74582d2da53b680e07be1c1a4a7	0.0	0.0	0.0	0.0	0.0	1.0	1.0	0.0	3.0	0.0	5.0	8.0	0.0	4.0	2.0	1.0	1.0	6.0	0.0	0.0	d__Bacteria; p__Firmicutes; c__Clostridia; o__Clostridia_UCG-014; f__Clostridia_UCG-014; g__Clostridia_UCG-014; s__uncultured_bacterium
f7f5a017936c306e3b55d66c78d70a85	0.0	7.0	3.0	7.0	0.0	3.0	0.0	1.0	2.0	0.0	2.0	7.0	5.0	11.0	1.0	8.0	8.0	2.0	0.0	2.0	d__Bacteria; p__Firmicutes; c__Clostridia; o__Oscillospirales; f__UCG-010; g__UCG-010; s__uncultured_bacterium
f80fd086a55153604a8dc669b4b6cb9d	3.0	0.0	0.0	0.0	2.0	0.0	1.0	1.0	0.0	1.0	0.0	0.0	0.0	0.0	0.0	0.0	0.0	0.0	25.0	0.0	d__Bacteria; p__Firmicutes; c__Bacilli; o__Lactobacillales; f__Enterococcaceae; g__Enterococcus; s__Enterococcus_durans
f837d26bb12f9c3e7e8281b9a2890e3e	0.0	0.0	1.0	0.0	0.0	0.0	9.0	8.0	0.0	28.0	0.0	4.0	0.0	0.0	0.0	0.0	0.0	0.0	0.0	0.0	d__Bacteria; p__Firmicutes; c__Clostridia; o__Lachnospirales; f__Lachnospiraceae; g__Lachnospiraceae_NK4A136_group; s__uncultured_bacterium
f85f1caa5c191e9c386f19b2975955c7	0.0	7.0	2.0	2.0	0.0	0.0	0.0	0.0	0.0	0.0	2.0	0.0	0.0	4.0	4.0	2.0	0.0	0.0	0.0	0.0	d__Bacteria; p__Firmicutes; c__Clostridia; o__Clostridia_UCG-014; f__Clostridia_UCG-014; g__Clostridia_UCG-014
f8a3a819bc29c8142ee1c46014558bd2	0.0	7.0	8.0	6.0	0.0	0.0	9.0	21.0	4.0	15.0	9.0	13.0	6.0	32.0	9.0	14.0	7.0	28.0	0.0	6.0	d__Bacteria; p__Firmicutes; c__Clostridia; o__Oscillospirales; f__Oscillospiraceae
f8c3daf2e2a039f956e562659eb9aa3a	0.0	0.0	2.0	3.0	0.0	0.0	5.0	9.0	8.0	2.0	4.0	1.0	0.0	6.0	0.0	1.0	0.0	0.0	0.0	0.0	d__Bacteria; p__Firmicutes; c__Clostridia; o__Peptococcales; f__Peptococcaceae; g__Peptococcus; s__uncultured_bacterium
f8da8465c091247526788224b9d9fcd2	0.0	61.0	31.0	0.0	0.0	0.0	0.0	0.0	0.0	0.0	0.0	0.0	0.0	0.0	0.0	0.0	0.0	0.0	0.0	0.0	d__Bacteria; p__Bacteroidota; c__Bacteroidia; o__Bacteroidales; f__Prevotellaceae; g__Prevotella; s__Prevotella_stercorea
f904d425d6f065c4e0c70d0598ecf1d2	25.0	51.0	149.0	349.0	53.0	22.0	0.0	24.0	0.0	1.0	7.0	61.0	156.0	90.0	38.0	4.0	2.0	6.0	0.0	0.0	d__Bacteria; p__Firmicutes; c__Clostridia; o__Oscillospirales; f__Ruminococcaceae; g__CAG-352; s__uncultured_bacterium
f9102f1778f8f8e6deb2937b5e11a3e9	0.0	3.0	2.0	3.0	1.0	2.0	5.0	5.0	2.0	6.0	2.0	7.0	1.0	7.0	2.0	9.0	7.0	2.0	0.0	1.0	d__Bacteria; p__Firmicutes; c__Clostridia; o__Monoglobales; f__Monoglobaceae; g__Monoglobus; s__uncultured_bacterium
f94dcab65cf5ed340910ddf5fc981719	0.0	0.0	6.0	9.0	0.0	0.0	2.0	22.0	16.0	26.0	3.0	6.0	5.0	21.0	16.0	3.0	18.0	6.0	0.0	10.0	d__Bacteria; p__Actinobacteriota; c__Coriobacteriia; o__Coriobacteriales; f__Eggerthellaceae; g__Enterorhabdus; s__uncultured_bacterium
f9e9dfceab84dfc58412b4c47da96262	0.0	0.0	6.0	1.0	0.0	2.0	12.0	33.0	8.0	10.0	2.0	0.0	7.0	7.0	6.0	2.0	0.0	2.0	0.0	2.0	d__Bacteria; p__Firmicutes; c__Clostridia; o__Lachnospirales; f__Lachnospiraceae; g__Lachnospiraceae_NK4A136_group; s__uncultured_bacterium
fa01c0af42fa7d1cc76ebddcb4c4f3ce	6.0	3.0	2.0	3.0	9.0	1.0	3.0	1.0	1.0	2.0	5.0	2.0	2.0	0.0	2.0	1.0	0.0	4.0	0.0	2.0	d__Bacteria; p__Firmicutes; c__Clostridia; o__Lachnospirales; f__Lachnospiraceae; g__Dorea; s__human_intestinal
fa0efa3af109bc55bd09fc915867670c	11.0	22.0	19.0	15.0	19.0	17.0	10.0	13.0	10.0	3.0	6.0	24.0	2.0	14.0	22.0	6.0	9.0	4.0	7.0	15.0	d__Bacteria; p__Firmicutes; c__Clostridia; o__Lachnospirales; f__Lachnospiraceae; g__Lachnospiraceae_NK4A136_group
fa7d13968a599dbf365b96859763ebba	23.0	0.0	0.0	0.0	40.0	0.0	0.0	0.0	0.0	0.0	0.0	0.0	0.0	0.0	0.0	0.0	0.0	0.0	0.0	0.0	d__Bacteria; p__Firmicutes; c__Clostridia; o__Lachnospirales; f__Lachnospiraceae
fa84ea142160961bba472b7fc0f0bf48	59.0	73.0	30.0	85.0	38.0	22.0	14.0	47.0	7.0	14.0	12.0	7.0	21.0	3.0	35.0	6.0	16.0	17.0	33.0	18.0	d__Bacteria; p__Firmicutes; c__Clostridia; o__Lachnospirales; f__Lachnospiraceae; g__Lachnoclostridium
fa9c2ee4966d4bc8009f5d72c2e6b1b3	0.0	0.0	0.0	0.0	0.0	0.0	0.0	0.0	1.0	0.0	67.0	2243.0	656.0	932.0	342.0	1283.0	55.0	114.0	14.0	176.0	d__Bacteria; p__Bacteroidota; c__Bacteroidia; o__Bacteroidales; f__Prevotellaceae; g__Prevotellaceae_NK3B31_group; s__uncultured_bacterium
fa9e4be1327cb2625f795b9621766eb6	847.0	38.0	54.0	37.0	489.0	7.0	3.0	6.0	2.0	3.0	10.0	11.0	5.0	9.0	9.0	7.0	11.0	8.0	2.0	2.0	d__Bacteria; p__Firmicutes; c__Clostridia; o__Oscillospirales; f__Oscillospiraceae; g__Flavonifractor; s__unidentified
faf72c2a6cfe603bde05d898e716cb35	0.0	0.0	0.0	0.0	0.0	1.0	7.0	0.0	0.0	3.0	2.0	1.0	5.0	6.0	1.0	3.0	3.0	2.0	0.0	0.0	d__Bacteria; p__Firmicutes; c__Clostridia; o__Clostridia_vadinBB60_group; f__Clostridia_vadinBB60_group; g__Clostridia_vadinBB60_group; s__uncultured_bacterium
fb9163f616658f58a436751a039d28aa	0.0	10.0	0.0	0.0	0.0	0.0	4.0	0.0	0.0	0.0	7.0	0.0	1.0	9.0	4.0	2.0	2.0	0.0	0.0	0.0	d__Bacteria; p__Firmicutes; c__Clostridia; o__Oscillospirales; f__Ruminococcaceae
fbb2b579de2e442d501730eaf96f8f12	1.0	21.0	31.0	27.0	3.0	55.0	21.0	16.0	57.0	10.0	103.0	4.0	39.0	41.0	42.0	35.0	21.0	36.0	72.0	50.0	d__Bacteria; p__Bacteroidota; c__Bacteroidia; o__Bacteroidales; f__Muribaculaceae; g__Muribaculaceae; s__uncultured_bacterium
fbf13f914429f08369612988bce9507b	37.0	28.0	5.0	12.0	3.0	2.0	10.0	2.0	9.0	4.0	2.0	4.0	2.0	7.0	0.0	6.0	0.0	2.0	2.0	2.0	d__Bacteria; p__Firmicutes; c__Bacilli; o__Lactobacillales; f__Streptococcaceae; g__Streptococcus; s__Streptococcus_salivarius
fc0f330ff68c7a64eb4d551db73bbe0f	0.0	1.0	3.0	2.0	1.0	2.0	0.0	1.0	0.0	0.0	1.0	1.0	0.0	1.0	1.0	1.0	0.0	0.0	1.0	2.0	d__Bacteria; p__Firmicutes; c__Clostridia; o__Lachnospirales; f__Lachnospiraceae; g__Roseburia
fceaa32545322d7f86c8e86965c21c7e	0.0	0.0	1.0	2.0	1.0	1.0	0.0	4.0	0.0	1.0	0.0	28.0	0.0	0.0	0.0	1.0	0.0	1.0	0.0	0.0	d__Bacteria; p__Bacteroidota; c__Bacteroidia; o__Bacteroidales; f__Rikenellaceae; g__Alistipes; s__uncultured_bacterium
fd0d1dbb57916c928d7e16c32ab5bccd	0.0	37.0	31.0	0.0	10.0	0.0	132.0	2.0	0.0	198.0	0.0	0.0	0.0	0.0	161.0	0.0	12.0	0.0	1.0	0.0	d__Bacteria; p__Firmicutes; c__Clostridia; o__Peptococcales; f__Peptococcaceae; g__uncultured; s__uncultured_bacterium
fd0d75d9ecc34f4261a68ef2ed1d04f7	13.0	12.0	5.0	25.0	12.0	14.0	3.0	1.0	5.0	0.0	12.0	0.0	6.0	3.0	8.0	8.0	2.0	7.0	3.0	0.0	d__Bacteria; p__Bacteroidota; c__Bacteroidia; o__Bacteroidales; f__Bacteroidaceae; g__Bacteroides; s__unidentified
fd343d0169e6e1d75b4eb7cfc9fc5858	0.0	1.0	0.0	0.0	0.0	0.0	2.0	3.0	17.0	4.0	0.0	0.0	0.0	1.0	12.0	1.0	0.0	0.0	0.0	3.0	d__Bacteria; p__Firmicutes; c__Bacilli; o__RF39; f__RF39; g__RF39
fd5a877ba4e73728bf8a3c03bd457195	1.0	3.0	2.0	0.0	0.0	0.0	0.0	1.0	1.0	1.0	0.0	0.0	2.0	2.0	0.0	0.0	1.0	1.0	1.0	7.0	d__Bacteria; p__Firmicutes; c__Clostridia; o__Lachnospirales; f__Lachnospiraceae; g__[Eubacterium]_ruminantium_group; s__uncultured_bacterium
fdaba2b772b4c09f7c11fa29901aaadd	4.0	17.0	21.0	31.0	6.0	6.0	21.0	36.0	44.0	37.0	23.0	55.0	33.0	81.0	66.0	63.0	8.0	16.0	0.0	1.0	d__Bacteria; p__Firmicutes; c__Clostridia; o__Oscillospirales; f__Ruminococcaceae
fe206e8dc594755cc6d3e9855caed54c	0.0	23.0	7.0	33.0	7.0	6.0	2.0	0.0	1.0	2.0	1.0	25.0	11.0	6.0	9.0	9.0	1.0	1.0	0.0	5.0	d__Bacteria; p__Firmicutes; c__Clostridia; o__Oscillospirales; f__Oscillospiraceae
fe517415028ed3ae49fe51b3be590a4b	0.0	4.0	5.0	4.0	0.0	6.0	0.0	0.0	0.0	2.0	0.0	13.0	2.0	1.0	0.0	0.0	2.0	0.0	0.0	0.0	d__Bacteria; p__Firmicutes; c__Clostridia; o__Peptococcales; f__Peptococcaceae; g__uncultured; s__uncultured_bacterium
fe6b85e848b384314e65c28a9732359a	1.0	3.0	2.0	1.0	0.0	6.0	0.0	1.0	1.0	0.0	1.0	3.0	2.0	2.0	1.0	4.0	0.0	1.0	0.0	0.0	d__Bacteria; p__Firmicutes; c__Clostridia; o__Oscillospirales; f__Oscillospiraceae
fed6cb7b3e18f8e928a8f247410842bc	0.0	0.0	0.0	2.0	0.0	0.0	1.0	3.0	0.0	0.0	0.0	0.0	0.0	3.0	1.0	1.0	0.0	1.0	0.0	0.0	d__Bacteria; p__Firmicutes; c__Clostridia; o__Oscillospirales; f__Ruminococcaceae; g__Incertae_Sedis
ff1600bb0fb4ddfd55e485d9296e18b8	6.0	1.0	12.0	9.0	13.0	0.0	3.0	5.0	0.0	12.0	2.0	3.0	1.0	0.0	3.0	1.0	0.0	2.0	1.0	19.0	d__Bacteria; p__Bacteroidota; c__Bacteroidia; o__Bacteroidales; f__Bacteroidaceae; g__Bacteroides
ff1ac109b4d85c3aeda66b3f013e622e	3.0	0.0	4.0	6.0	4.0	1.0	0.0	0.0	0.0	5.0	0.0	1.0	0.0	4.0	3.0	0.0	2.0	2.0	6.0	4.0	d__Bacteria; p__Firmicutes; c__Clostridia; o__Oscillospirales; f__Ruminococcaceae; g__UBA1819; s__uncultured_organism
ff36a852ffd62296949f2cebe5554543	0.0	4.0	12.0	0.0	6.0	69.0	2.0	0.0	0.0	1.0	0.0	0.0	0.0	0.0	0.0	0.0	0.0	0.0	0.0	0.0	d__Bacteria; p__Firmicutes; c__Clostridia; o__Lachnospirales; f__Lachnospiraceae; g__Lachnoclostridium
ff8ed9e5ee51ecffbe52e2185b9d5b5c	2.0	34.0	113.0	96.0	53.0	174.0	119.0	118.0	113.0	304.0	160.0	161.0	28.0	279.0	81.0	255.0	570.0	220.0	11.0	337.0	d__Bacteria; p__Actinobacteriota; c__Coriobacteriia; o__Coriobacteriales; f__Eggerthellaceae; g__Parvibacter; s__uncultured_bacterium
fffdbc7e0432d8c8704be314324571fe	0.0	0.0	0.0	0.0	0.0	0.0	0.0	0.0	0.0	0.0	17.0	3.0	29.0	43.0	22.0	1.0	3.0	6.0	7.0	2.0	d__Bacteria; p__Firmicutes; c__Clostridia; o__Lachnospirales; f__Lachnospiraceae
