# Supplementary material for: Vitamin D Modified DSS-Induced Colitis in Mice via STING Signaling Pathway
Source: Biology (Basel). 2025 Jun 18;14(6):715. doi: 10.3390/biology14060715 (PMC12190092; doi:10.3390/biology14060715)
Supplement: Supplementary file 1 [file biology-14-00715-s001.zip › Supplementary Materials S1: 16s-report of gut microbiota/01_pick_otu/otu-table100k.txt]

# Constructed from biom file
#OTU ID	A1	A2	A3	A4	A5	B1	B2	B3	B4	B5	C1	C2	C3	C4	C5	D1	D2	D3	D4	D5
0005579fbab7f6d326680c30b7ad2986	47	16	25	16	51	4	1	0	1	0	7	32	7	18	7	13	2	1	0	3
000d582f94b6b56e312217b06dda9648	144	17	129	63	37	17	7	28	17	13	131	10	76	20	38	5	62	19	63	24
0013b8c60f1e6d2e2ec1db5b3e145d68	0	241	991	266	431	282	261	0	19	0	822	1179	3376	1580	1177	489	329	662	1	1016
0017907828078e819334be7f893a7a1c	0	0	13	2	4	0	64	122	40	194	9	12	1	40	12	4	7	2	1	4
002696fa5c2deba381e7bfe70d9ae9d3	0	6	1	0	0	0	0	0	0	0	0	0	0	10	0	0	0	0	0	0
00436a54bf2f39b457bda6c92d1d840a	0	4	1	0	2	1	7	8	30	2	7	0	0	0	7	7	2	11	17	4
00613fb0615e9b049516b6ccbe1561f2	0	0	0	0	0	1	4	0	10	37	10	0	0	0	0	0	0	0	2	0
00845cbbec7214d2185f7ac618e33ade	0	0	0	0	0	0	0	0	0	0	31	0	4	8	14	3	3	2	12	0
0086e4690f8cf5f06143764000b9edb6	0	2	48	2	2	0	3199	40	0	966	360	23	0	673	556	3	0	226	0	0
00a060d8e7d7dfcce8c98bc0d3e1fc7a	0	344	215	73	48	2	112	76	35	36	8	13	59	61	36	10	2	4	1	0
00bbd53f768b77a1f0c979d5382de2d0	0	2	8	15	2	5	7	0	14	2	7	20	0	17	1	7	0	11	0	4
00c40db54b96c0d50545251220051c1c	0	0	0	0	0	0	0	0	0	0	0	48	0	0	0	0	0	0	0	0
00fbb031d698b12fa7ce9ed41bc2c8ad	0	18	14	0	3	0	20	0	0	0	0	0	0	0	0	7	0	5	0	0
016984704029144e6e3627a4cc05848c	0	0	0	0	0	0	3	0	33	0	0	0	0	0	0	3	1	0	0	18
0179cfdf33237119d6db3f60c1e0cea1	0	1	1	1	0	0	7	18	7	10	7	0	0	1	0	0	1	0	0	0
01960c961e1ec2ba6448cfc5d104fe18	11	0	2	0	0	0	2	0	2	0	0	0	0	0	1	0	0	0	0	1
02117ecd6e9c630b9001ea1ae00771fb	0	0	0	0	0	0	6	27	0	6	1	0	2	0	0	0	0	1	0	1
0247751eb7dd86ec223dc4607712d13d	187	73	67	76	245	83	52	15	13	25	250	57	43	35	58	114	30	77	65	54
0251e5e53160fb39c9a25605a46a85a9	3	1	2	2	3	2	1	2	0	1	1	0	1	1	2	0	1	0	2	2
027c8b904aa1121f3cd62552cf66fea2	0	0	7	1	0	0	0	0	0	0	1	0	0	0	2	0	0	1	0	0
02bb2db53c39f260964638bf00a2eb1a	0	0	0	0	0	0	0	0	0	0	0	21	0	19	0	0	0	0	0	0
02cf42088edeeb5c0dc927acd40e4f9e	0	0	0	0	0	0	0	0	0	0	2	0	0	0	0	0	0	6	0	0
02ef0ec5eca3fa38fb0acc6728c42a2f	0	0	0	0	0	0	1	0	0	0	2	0	0	0	1	1	0	0	4	2
02f6ba14882473dfc97efe6ddc93d591	0	0	0	0	0	0	1	0	0	0	2	2	0	0	0	2	0	1	0	0
036b5fcee3b63df5f56033614850926e	0	252	859	518	238	42	58	0	131	2	644	118	34	310	211	253	257	458	0	152
03871021c689b256dffbbff6b835874c	0	3	0	0	5	0	1	2	0	1	0	3	1	0	0	0	1	0	2	1
039744393e5da7f22be16642a4edc43b	2	6	7	2	2	5	6	0	0	6	0	2	0	6	4	5	1	2	2	0
03b037d65fcb6d529dd08d171b6a6be2	0	0	0	2	0	0	30	134	3	54	2	0	0	1	0	3	0	0	0	0
03bc8fe32c03ecc467d5df87ca2a6afb	0	0	1	3	0	88	70	58	218	67	74	328	1463	415	20	12	55	33	10	3
03ecaf056f6b553ce84aa2becfb19d35	0	2	3	4	1	0	0	0	1	2	0	3	1	0	9	1	1	2	0	2
041170a61a3b795c094dd15017ad2c07	0	1	0	0	0	0	0	0	1	0	3	1	0	0	2	0	0	0	0	0
0432eccef6cc4f1656e18add8a89363b	1	8	3	1	2	0	0	0	3	2	0	1	1	0	1	2	7	3	4	7
044eab1b4d70d423b059be053926ebf5	1	0	0	0	0	1541	2325	1283	2146	2051	2244	166	394	201	9	16	507	1527	304	1758
049ce30f326edc2667f2c1510d1cd1d1	0	0	2	16	1	13	242	2200	0	474	76	1	325	43	10	13	31	33	0	34
04a4d54617e6b7b9098c1c53b09a424a	0	2	5	2	1	2	534	543	31	191	55	11	1	9	44	0	27	28	0	2
04a796cb1d1f0b640daa93d325bf175e	0	0	0	0	1	0	2	2	1	2	2	0	0	0	0	0	0	0	36	0
04b437fe1407cdc08b505ff8613753df	0	32	3	11	1	4	16	39	15	31	5	3	2	12	4	3	0	2	0	0
04dd0979fc84a84e49a3714fc7326da6	20	9	0	1	0	0	0	0	0	0	0	0	0	0	0	0	0	0	0	0
04fda27e1ef6c22825ec50ad9ef6eaca	0	0	0	0	0	0	4	1	2	7	1	0	11	0	0	0	0	0	0	0
051a56d0bdb0035622d247a684cda1f1	0	0	0	0	0	0	0	0	0	0	30	1	0	18	1	1	3	16	10	7
054cd9efb4ed7075321215ab5379c8c5	63	54	136	176	193	23	10	67	86	67	17	99	103	30	5	45	80	6	111	17
05820ca411722b4512d572ff15eb8587	0	21	10	18	4	0	17	81	0	22	2	11	22	4	20	3	1	6	0	0
0593293272534e982d1139f637f72995	0	1	0	1	0	0	0	0	1	0	0	2	2	3	0	2	0	3	2	4
05cfeea36d160098003923ce25a8171f	36	14	0	2	0	3	0	6	0	14	4	7	2	0	0	2	0	0	0	0
0698fb805a1ab75b743d40c82a8a2ca1	0	9	30	10	12	2	1	0	4	0	25	4	1	12	6	13	8	7	0	9
07729fa6bdb36669de19c9e283c02d30	1	0	0	0	6	2	0	0	0	0	0	0	1	0	1	0	0	0	0	0
07accace94517a84e2d1db50948927e5	6815	9	29	7	3065	52	23	25	119	51	15	8	2	2	3	0	1	3	16	0
07fb8cac95bc8d9262cb7fcb81d50165	0	0	0	0	0	0	0	0	0	0	0	0	0	0	0	0	15	5	0	1
081ded2f74d7fdd355143b3e4ba2878f	0	0	0	0	1	0	2	2	3	0	9	1	1	1	0	0	0	13	1	3
087775de4cca1f09f5444e6de5a748ef	20	3	3	6	29	2	0	3	2	4	4	1	1	3	0	3	0	2	2	8
087d17c09b29f038482b5f91ac4882db	14	11	32	2	2	1	2	5	0	3	3	2	3	18	1	0	26	1	0	2
089c9f14c6846af06b51f043b70f45da	0	0	11	10	5	2	2	19	0	0	0	30	4	4	0	4	0	1	0	4
08b2181ceac6e729d6646cb6b2c11f02	0	7	0	1	1	2	2	35	1	1	5	0	2	1	2	0	2	1	0	0
08e7b4d9986fdba927715891f469be7e	0	0	0	1	0	1	8	0	1	7	0	0	0	0	0	0	0	0	0	0
093aab23e894551522f70bcce342164f	0	5	3	2	0	0	4	43	17	0	1	0	2	12	3	3	0	1	0	0
09646ec75960804660ad1ee1c61be97c	9	15	4	25	12	8	3	7	0	0	2	3	0	13	1	3	0	3	2	6
098dbad2c4f135c6c24faa46d4c0cd2f	0	0	0	0	0	0	1	0	0	5	0	0	0	0	0	3	0	0	0	0
09b7f5bb48b1bb8fa7507d20ff1c3982	0	0	0	0	0	0	2	135	5	11	1	0	0	0	0	0	0	0	0	0
09bf101e3dcd323d67ce0401db11d82a	0	0	2	4	0	0	2	0	1	0	0	0	0	0	0	1	0	0	0	3
09d5d4ae3ffbf8ac52c9ff9308f97531	0	2	11	21	1	7	105	72	48	174	91	1	55	23	6	22	20	14	2	15
0a422c20c96ceb63785efbb4176db1b7	10	2	0	9	2	0	0	0	0	2	0	1	2	0	0	0	1	0	0	1
0a96caaf7b0cb816477e17914ea223e6	2	1	0	0	2	0	0	2	0	0	0	1	0	0	1	2	0	2	0	0
0aa3357b4ce184ab8d8779772e42bb63	2721	61	12	13	578	88	78	136	44	49	51	54	16	1	29	2	83	12	2492	39
0abaa2fb6c546fbb1782960217e01471	0	115	286	246	120	4	8	0	0	2	8	372	158	4	286	5	64	0	0	18
0abcb607c3960e5d68bd4252c9bf4b55	37	10	26	9	14	2	7	1	0	9	9	0	6	2	0	3	0	4	4	0
0b1df5ee7c03230ba2b9161821bcae3a	2858	167	12	92	1920	62	0	2	3	3	2	23	0	9	10	7	7	2	7	17
0b3a29e964679915baf11d324c11106e	0	2	2	2	0	0	0	0	0	0	0	2	11	0	0	1	0	0	0	0
0b6151ac711939c1e449ff12f7d91c3f	0	1	1	4	0	0	0	0	2	0	6	0	1	24	2	0	1	0	10	0
0b732399f81fe103f7b698f352eb1183	15	738	706	449	182	152	450	287	476	417	219	210	117	274	151	157	151	319	44	528
0b92417213ce2d7b90c1b28f1c0c8a8b	2	2	3	1	0	1	1	0	1	0	1	0	2	0	0	3	3	7	0	2
0b99171fc7bbeb90fa9e07dac0150db7	0	3	0	0	0	1	6	0	2	6	3	1	7	3	5	1	2	1	0	1
0bad1628acfeba730576e739f5122eb6	2	2	2	0	2	7	0	0	0	1	0	10	0	18	0	3	0	7	14	0
0bf690386a0d8aa063c7ba06913f31ae	0	3	10	7	1	0	0	0	0	0	6	2	0	2	2	3	0	4	0	1
0c288d875b37956d35c74027b61481d3	0	0	1	4	0	0	0	0	0	0	2	1	2	4	7	1	4	1	0	0
0c5a50d5b81f5848f8fbd433a85426f3	2	8	1	9	2	1	3	3	2	0	6	2	6	0	2	2	2	3	0	0
0c927817675e51a227313e2f1d10586f	1	2	4	8	7	0	3	3	0	4	1	2	0	0	0	0	26	56	0	25
0d005bb81ba4275c069d13b08f03211e	235	207	113	101	181	124	26	53	37	24	40	140	158	30	192	28	30	27	58	21
0d03f40c60e4033b7d748e7d0641946a	69	388	59	135	68	234	655	669	1701	400	837	13	11	262	724	620	214	652	908	474
0d0f2cca26aa2c0459e9e9cce0433b11	17	51	28	0	0	0	0	0	0	2	0	0	0	0	0	0	0	0	0	47
0d515f1e293ca7d3d5a955624efec703	0	2	2	8	0	1	18	18	2	5	12	4	6	5	2	0	2	7	0	0
0d5c7e9c32368c6063242dc051ad645c	0	0	0	0	0	0	0	0	0	0	7	0	2	5	2	0	0	0	3	0
0dae4d392d665274e4fac473ea33d7b9	141	0	0	0	138	0	0	0	0	0	0	0	0	0	1	0	0	0	0	0
0e004326b87227bbb6f62e4004f429cc	1030	3524	3346	1453	1981	3913	5959	2659	2926	8110	2890	6992	5127	5587	2690	15553	188	3703	63	2100
0e1f3784068dbc3a4674e3b4a3ca8858	0	0	0	0	0	0	0	0	0	0	1	1	0	0	2	1	3	4	0	2
0e56691402439fdb6867cce18f162e9a	0	2	0	4	2	0	1	0	0	5	0	2	2	2	1	0	1	0	0	1
0e75e31361c6a68f712cd017bcc0d999	0	243	383	306	173	51	716	621	39	802	1	38	355	509	246	98	14	11	0	0
0e915bfb3708356f07c3a32571ab1a81	0	49	10	31	3	3	15	73	17	106	17	4	4	15	4	6	7	9	0	1
0ea571376dde6302ddbce08d695dc374	42	18	45	24	41	19	3	2	31	7	8	54	106	27	15	10	8	5	28	5
0efa089428df22b597d5e73e575bfa9d	1	2	36	20	7	23	7	3	11	27	2	25	12	8	20	6	2	2	0	0
0efb588c9a0bef48b6c5b99dd9fc11da	0	0	0	2	9	8	13	21	10	7	1	1	3	4	1	21	2	2	0	1
0fb7904c9406c50a9f2078065c2b9c55	0	0	0	2	0	1	14	0	0	0	2	4	0	0	12	8	16	2	0	0
10055dbb116ab89985c88a32bb2a6ba8	12	12	6	12	13	3	7	4	4	4	0	3	2	0	4	1	0	0	2	3
1008cee25e71bd57b33b15da5b1941a5	4	1	2	5	7	0	0	2	2	2	2	0	0	1	0	1	2	1	1	5
107f74c67ab2aae7b4c03cde17bf5fae	2	4	0	1	0	2	1	0	2	0	0	0	7	3	6	2	5	2	0	0
1083e2dc7cfe952429e8d1cb4c9183e7	12	26	1	12	4	1	7	16	0	16	3	5	1	9	12	1	7	2	0	3
10903c50fa083b5932e6e4c54c2fe62f	1	7	2	8	1	5	2	3	8	0	2	11	10	23	13	17	12	10	0	6
1175e7765730f9c5c3672bd539c9d4f0	1	0	0	0	0	0	0	0	0	0	139	1	8	24	33	1	17	0	0	0
11d6e221833d1e57633f59c12f230990	0	4	2	12	0	0	0	0	0	0	30	0	0	0	0	0	507	105	0	5
1250f348caaaa2cb943ab81423288237	2	4	8	0	2	0	0	0	0	0	0	0	0	0	0	0	0	0	0	0
127e3b7c8a34ff8de0a96535a5bc1f31	0	0	1	1	0	0	0	0	0	0	8	0	0	5	2	7	1	2	0	1
12bbd727a86cf685980963d3dd2050d6	7	1	0	2	3	7	2	2	0	4	0	1	25	2	0	0	1	0	0	22
12c275c9af2b7466cdf7268693ef9d9d	0	0	0	0	0	0	12	0	0	0	2	0	0	0	0	0	2	0	2	0
13908714e1acb3efdb68542f52d2ea51	0	1	36	20	0	0	0	0	0	0	0	0	0	0	0	0	0	0	0	0
13a250a19bbca92721618f6153d8f80e	0	0	0	0	0	0	0	0	0	0	1	3	4	2	6	0	0	0	0	0
13cc4a7ac7d77caf0101c44f59517837	0	0	14	3	2	0	0	0	0	0	1	1	3	3	9	7	0	0	0	0
13daf552a482f09b6277654d126dc3ec	2	42	163	73	35	244	628	220	459	1597	790	0	5	3	71	37	2450	1506	437	75
13daf87a1dcc78fc83656d9828e20b4f	0	30	0	0	0	0	0	0	0	0	2	0	10	9	0	11	0	0	0	0
13f0dd7881cd3933a74327bae72c7481	0	0	0	0	0	0	0	0	0	0	0	9	11	1	3	0	0	0	0	0
145684f24fbdea92994e85d7cfcd8e6c	0	17	18	4	3	0	9	2	0	0	0	0	0	2	0	1	0	6	0	0
1469ca5085a01fb6f3725632b315675f	0	0	1	0	1	3	0	0	0	0	3	281	171	16	69	63	585	22	0	373
147d68f4ec54ceac650944691046c2ea	0	4	3	2	0	1	12	4	5	23	15	0	4	8	0	3	0	4	0	0
14af82c112b35ed48570602c0a8ce62e	0	1693	45	8	13	0	0	0	0	0	3	0	0	22	6	114	18	0	0	12
14c1500ca1ac09139aff73bf1b074897	0	0	0	12	0	0	0	0	0	0	1	0	0	1	0	0	0	0	0	0
152233f8acb979e1f17ea48d8c74099c	1	0	1	0	1	0	0	1	0	0	0	1	0	0	0	0	2	0	1	2
1536c25dfc4a8c1d468e4e66fd8691ab	0	0	0	0	0	0	0	0	0	0	1	0	0	12	1	0	0	0	0	0
155d2478e6fec9ee332cdfd7136a39cc	0	0	0	0	0	1	7	58	277	186	0	0	0	0	0	0	0	98	0	0
164108971c9a1ebc90833dd78cdfae56	0	0	0	0	0	0	0	0	0	0	0	1	0	1	10	22	0	0	0	0
16b501ab3ef981360f082c1ef8271bee	0	0	3	9	1	0	0	0	0	5	1	8	12	16	17	10	0	3	0	3
16f1e0d9155422c3afbab2c675fe226f	2	6	5	2	4	0	0	0	0	2	0	0	0	1	1	2	2	0	0	1
1713b77801d0bf124cb30334e5a109a5	0	0	0	0	0	0	0	0	0	0	15	15	1	36	2	8	17	8	2	10
173647901a24067b861373e928717337	28	15	13	14	0	2	2	7	1	8	0	0	2	35	1	0	0	6	0	2
175cfa7fdb9a8c3f28d1efd3569a31a3	0	0	0	1	0	0	18	8	5	46	2	0	0	0	0	3	0	0	0	0
1763fb34cdf15bf429c2eac82009a638	3	2	0	0	0	0	0	0	0	2	0	1	0	7	1	0	2	2	0	8
17ae017cbaf20abd0e5d7d059067c6a8	0	0	0	0	0	0	2	0	0	0	0	1	1	2	7	1	0	2	0	0
17d66da0ed55c817b1017fc1868c127e	0	22	26	14	15	2	0	0	1	0	16	102	5	24	18	8	88	6	0	91
17e6a95e4e09ad1d5b1bcb6cade03e84	0	5	0	2	0	0	0	0	0	0	1	0	0	1	0	0	2	1	0	0
182ea0f221b5fc2e80bc52ed928abf09	0	0	0	0	0	0	0	0	0	0	1	0	7	9	9	0	2	1	0	0
185154ddd9f3dbccba4124cd8c29b412	4	6	5	2	0	1	1	2	0	0	0	2	2	1	2	1	0	2	1	2
18892c3f5e9f1665fae02e13be4bb8f7	69	51	42	60	33	10	18	25	17	7	21	10	10	48	17	11	7	12	12	26
18e23e095d93795bda276e64d18f8727	101	2	12	56	7	7	0	9	0	2	1	22	5	2	15	1	3	2	2	9
19099d5abc5ef3418267df31a1f79bab	0	0	0	1	0	0	29	21	0	0	0	0	0	0	1	0	0	2	3	0
1931cc0812b9e8248a3bc8bc966aaff8	0	2	0	0	0	0	2	16	4	12	0	0	0	0	0	0	0	0	0	5
1a4826880ac39b853327006aa7c54289	0	21	64	28	12	68	107	10	5	40	560	18	14	38	1	53	1174	654	93	409
1a5ba230356881ef4fd9ce1f2a3ecc42	0	0	1	0	0	0	17	2	4	35	0	0	25	0	21	0	2	0	0	0
1a855c5586d40e5b115ae884c909e7ff	0	21	11	154	2	12	1	0	0	0	18	54	1	21	184	15	30	124	0	32
1aae3bdee2927e6fb83a69642e695937	7	11	6	12	22	8	7	6	6	2	2	1	0	0	5	2	0	1	8	8
1ad22a15e78b3826138687bd356aa051	0	10	2	2	0	9	8	1	7	2	4	5	7	3	11	8	9	8	4	6
1b147df813ee4ef909863a656043dee8	1571	4126	3056	1987	2254	1466	958	1491	2912	1062	2201	2043	4522	2366	5615	313	944	573	4128	1058
1b1ea8228b8aab445aab0223be5fd6fc	10	0	0	0	0	0	0	0	0	0	0	0	0	0	0	0	0	0	0	15
1b34c8c7e96d0925b7d708c20e47405a	5	0	0	2	2	0	1	1	0	2	0	4	0	0	0	0	0	0	0	0
1b394556de95cd184113f6b663b5cd24	0	0	0	0	0	0	0	0	0	0	12	44	46	30	122	23	0	16	2	4
1b4f0291487796b1018b667ff7da0ee9	0	0	0	0	2	2	0	0	0	0	0	0	0	0	0	4	0	0	3	0
1b5df9460fed5e593d5815d08bf8196a	7289	104	28	123	2810	112	44	219	80	214	271	171	71	175	276	134	94	224	23809	278
1b9133826e8eeca6436136f4654f9d06	0	0	0	0	0	1	0	1	0	1	0	0	0	0	0	10	0	0	0	0
1bb7e8dc1acccb3236e2ab65057d08da	0	64	37	13	14	2	96	147	0	153	42	5	3	29	10	3	17	2	0	4
1bcc84bd60d291b39dc9732ad6c6ce51	0	13	13	1	3	2	8	5	7	6	5	9	16	16	13	13	15	7	0	14
1bfd8faab21e5eb6db0af9dbc53c2577	0	0	16	0	4	0	2	0	0	0	1	3	0	2	0	0	1	1	0	0
1c7c66d63abdf0ee10375bd309ed2a11	0	10	38	30	17	12	22	7	14	31	38	25	24	53	4	19	12	17	0	7
1c8a5e14dff253f8d7925d73d5be0570	0	0	0	0	0	0	4	0	0	0	2	1	0	1	0	3	0	0	0	2
1cc56a5d05df71d3082af7e851a3fd99	0	1	2	0	0	1	9	16	7	7	6	2	1	8	0	8	2	2	0	0
1cf68e0684ba016821e4c7303f54084f	41	78	19	31	12	0	0	0	1	0	39	10	20	13	2	3	12	2	44	3
1d2bc573eed6fde60f9086e5c4992712	1	2	1	1	0	0	0	0	0	0	41	0	17	0	0	0	0	0	0	0
1d44d63065c9182a1612a11f6a777d2e	5	332	353	618	122	530	882	597	948	1209	1001	1149	969	629	569	822	394	666	503	597
1d556891e61524439f4cd23aad83efce	64	87	55	77	88	120	133	145	201	73	159	278	619	110	305	98	163	154	7	216
1d7270b20ad74fda578fbce7f4b3f5c4	0	16	2	0	1	0	2	0	2	3	0	0	1	3	7	0	9	0	14	1
1d91a5b70db0e2943bf8d0f213adbf54	25	0	0	0	5	0	0	0	0	0	0	0	0	0	0	0	0	0	0	0
1dc2464f1b7636011370066beb919106	0	1	0	4	0	0	0	0	0	0	0	0	4	3	0	1	0	2	1	4
1e18b2a38ac91c18033426092c9c4d89	0	0	1	0	0	0	0	0	0	0	0	2	1	3	2	1	1	2	0	0
1e3a48473da3a010bd861567f4ee6871	0	0	0	0	0	0	17	14	0	0	0	0	0	0	0	0	0	0	0	0
1e62977e54230a277cc551341ba363b5	0	0	0	0	0	0	3	20	0	0	0	0	0	0	0	0	0	0	0	0
1e9a99617c73cd225d49d67b8e98cbc3	0	61	28	37	12	34	0	0	0	0	5	118	407	48	39	269	22	0	0	52
1ebd717b97f50c2075a571fc3ba185ab	0	11	4	3	0	0	21	2	0	31	0	2	1	2	2	1	1	0	0	0
1ec313f4e6ec895f347ad7267450726e	0	7	4	1	2	0	58	85	8	37	4	4	12	3	7	5	3	0	0	1
1f2be2570460859ba41b33a7e1959b07	0	14	32	23	9	1	153	73	43	87	5	0	1	63	8	0	2	2	0	1
20a260757c4acc568b873a9ca236d146	0	44	14	1	4	0	12	137	33	0	2	0	0	9	0	3	0	3	1	2
20c9c0c54f068f8f8492eb843e388486	0	34	8	46	6	0	0	1	0	0	1	14	11	10	3	0	0	5	0	0
2119085e472cd4d71ff3061f07305742	0	0	0	0	0	0	7	3	5	27	3	1	1	4	1	0	0	0	1	1
21216aa517480d5f83677d0c823649e8	0	20	0	8	1	3	14	20	6	21	1	2	2	36	5	4	2	0	0	0
212f02984f0f74bd7cefa3fd504b4317	0	227	318	209	95	71	622	210	514	577	80	0	0	1	0	0	0	93	19	365
2137549dc98f06855a74cf74fe101903	0	19	16	12	8	8	1	3	9	1	0	33	30	9	17	3	2	5	7	6
217c39d8601074d4d5bb7d9126ccbeec	0	10	3	6	0	0	4	0	21	1	0	0	0	9	2	4	9	1	0	1
225c34c8303a8f03cec3abf60585b1aa	0	257	485	149	275	65	0	0	2	0	243	1694	126	398	547	85	1301	155	0	1260
228fb237bf07620e8d1ca25ab7d6571f	12	5	2	7	12	2	2	7	2	1	0	3	1	10	8	0	6	3	7	2
22cadc1cea13829a88361464d5d2f298	0	0	0	0	0	0	0	0	0	0	2	0	0	0	0	0	0	9	0	3
22cfd9d9f6c5dde8ca67ad7ab8f2fef6	1	16	2	4	2	5	21	16	70	7	33	0	2	9	22	17	7	26	29	14
23276ec4e91429e62c6205bb3a047f9a	58	8	0	0	51	1	2	16	35	0	82	0	0	0	0	0	39	0	3	0
2379d0707c46316461554917efeaa8a2	0	26	4	72	6	2	13	0	0	0	0	1	34	2	13	56	2	1	0	3
2394740b335d161d64d6a3fb7c613b55	0	0	0	0	0	1	0	0	2	0	0	0	2	6	0	0	1	0	0	0
242823dd8f8dce8e93befbfa1519c266	0	0	0	0	0	0	0	0	0	0	0	1	5	24	9	3	2	2	0	2
2436a581839c185020a4ae252aa87e67	0	2	8	5	2	0	21	312	103	323	16	7	19	71	91	6	4	7	0	13
24449380d5cf00804627769cb3342922	2	2	3	2	2	7	1	2	0	1	5	2	0	1	0	1	0	1	2	2
24716a058c23ea727a304d5ec1d2faf0	2	1	0	0	2	2	0	1	2	0	0	0	2	0	1	0	1	5	1	2
24aec17a42b4497a31e8f669afa1a6f9	32	33	22	28	25	8	14	68	18	63	50	0	5	196	128	74	7	68	32	12
24cf5685aba1741cb35645327f6c8675	0	15	12	13	4	0	12	9	1	3	1	21	45	84	32	31	3	17	0	0
25040512bc151e9d2af6e5de29c44f0b	3	11	2	2	2	5	23	16	43	7	30	0	0	9	19	18	9	15	28	14
26049353f86969766e797127c406febb	0	0	0	0	0	0	0	0	0	0	2	0	2	0	1	10	0	0	0	0
262d74242a3fbebc685df5f449849cbe	0	0	0	0	0	0	40	219	0	5	0	0	4	0	0	0	0	0	0	0
26478a11e20d3d497f7f69707967e4de	0	5	2	3	1	0	2	6	1	8	2	0	0	3	8	0	0	0	0	0
266b941d7d852d165c2f1ef9f2ea58b0	2	0	0	2	2	0	5	0	5	0	1	0	0	1	2	0	0	2	0	4
266ce3d71ec46d9a2b4c44ba98866773	0	0	0	0	0	0	1	1	7	7	2	3	2	3	0	2	0	0	0	2
269f6cdc46f49e8aa1957cb240b69179	0	5	9	2	2	5	53	108	21	97	7	2	29	16	8	23	10	13	0	2
26a1cff2e2ba586daab4e46d1c716b5f	0	4	1	1	0	5	2	0	2	0	0	1	0	0	0	2	0	0	0	0
26d82e332584c07cb5ebe4b1b7417772	1529	59	224	68	371	126	184	90	115	440	109	672	62	147	494	193	80	48	87	58
26f2009cb819707e407e1b226e9a7ec6	0	10	4	0	2	2	0	0	0	0	0	5	17	10	5	18	0	0	0	1
272a30d13c6d2fba5958fb1a662e9971	1	4	2	2	2	3	4	8	13	1	6	0	0	3	2	5	0	4	4	4
275890f39dd2f60b1360026d0a864414	0	0	0	0	0	0	6	0	0	5	0	2	0	0	3	0	0	2	0	0
2764842a3092dab3b9b38e0a2583eb6c	0	0	0	0	0	13	61	0	88	2	26	3	259	81	239	84	99	18	7	134
277eaab7d536501c70eb475b685e6872	0	0	0	0	0	0	0	0	0	0	275	55	0	138	291	222	101	122	22	1
27a0b3a5cc0d48e085879db34c67a4b1	21	10	13	2	15	1	2	1	0	0	0	0	0	0	4	0	0	2	0	3
27c1cfc0ab26a3b8b2b5fc9284722c2f	2	2	2	0	5	0	2	4	0	3	0	0	0	0	2	0	2	0	0	3
27d937ed172df7adfed394ec6f2a111a	0	31	4	0	0	0	0	18	0	0	0	0	0	0	0	0	0	0	0	0
281916588606a1cef4e983a8bb38b998	0	0	0	1	0	0	1	0	2	6	0	1	1	2	2	0	0	0	0	1
286f28b325c6ea4882cb8d873f2e7c81	0	2	1	0	0	0	0	0	2	0	0	0	7	0	0	11	1	2	0	1
2892517f1700a71932ab5b88ffa136b4	0	0	0	5	0	0	0	0	0	0	0	82	2	0	0	0	6	0	0	0
28a5826309809a867a3a2c22d9cd8417	0	4	2	25	0	14	1	0	0	0	11	0	0	51	0	11	0	0	2	1
28c9e1127fd2f43e410f034f1d58c210	0	0	0	0	0	0	0	0	0	0	32	3	0	21	49	3	0	3	6	0
28f0ae1cddd28b30939d6e361b80bf8c	0	1	0	7	1	0	0	0	0	0	1	1	0	4	1	0	0	0	0	0
28f5cbf4a3e04c93f62d6132f9361604	27	4	8	8	7	2	4	6	0	0	3	3	5	0	3	5	2	7	11	0
293e692798d6dbbaafc907ce68478484	0	0	0	0	0	0	0	3	2	2	1	0	0	0	0	0	0	0	0	0
297e00197e543c9caebccdb15fc0656e	0	0	0	0	0	0	0	5	0	0	0	0	0	3	0	0	0	0	0	0
29ab393c6c2472a73021bf965397c232	0	0	0	2	0	1	0	2	0	8	2	0	0	1	0	0	0	0	0	0
29c5645b95bed38bd3611e75206a5e31	0	1	0	0	0	0	12	18	0	2	0	0	0	3	0	0	0	2	0	0
2a4265eaf696a8164b7a14000c201354	47	51	21	37	31	22	12	25	9	6	7	8	11	19	8	0	16	11	17	22
2a758e9d16c7862001066201d5d17d8d	22	22	2	7	2	2	3	2	2	5	1	2	0	2	6	7	2	4	4	0
2ab5eb7e33a3b38d95118f16cff892f4	0	3	10	11	2	1	1	2	4	0	6	7	136	7	15	11	2	2	0	1
2af604fe03b0fe3408e7543d8ede7d9d	0	1	6	94	0	2	2	10	0	2	10	0	0	9	6	0	0	0	0	0
2afd2fb8c329840fb5a30c6f923b3052	45	3606	2357	1509	527	4173	3978	3132	6110	3274	5244	2051	3267	3703	4369	4435	4257	4451	1413	4908
2b54a3c947767ab08abc6dd919deaa3c	4	0	2	1	16	2	0	0	0	0	0	0	0	0	0	0	0	0	0	0
2bd283b4d75924dcc2e53a94dce55427	0	12	12	10	2	14	0	0	0	0	3	17	94	6	7	68	8	0	0	9
2be7a3a8b7a2613999593fb356f3a80b	0	0	0	1	2	4	0	10	40	82	0	13	0	0	2	3	0	0	0	0
2c3fa4d838292ca0f814f678f3a25f25	0	0	0	0	0	0	0	0	0	0	3	0	1	0	10	5	1	0	11	6
2c785da38c0439fcf7955ec8cb4d9947	0	0	0	0	0	0	0	0	0	0	11	0	0	0	0	0	0	0	0	0
2c85a186c8fbaf734400cfc86d799b39	0	11	2	7	1	0	58	104	21	107	19	2	2	14	9	26	1	2	0	0
2cb8855adfb0ce8bbc1457e88eac4331	0	2	2	0	1	0	0	2	0	0	0	0	0	0	0	0	2	0	0	1
2cc81fd6964e041acce06f39b171f353	0	76	129	157	66	47	6	52	12	3	73	52	1419	46	156	65	12	25	0	18
2ce9b97cb3d82e1467eaa55a6d76b62a	0	0	1	1	0	0	0	2	0	0	2	0	2	0	0	2	0	0	0	0
2d1eba1048237d22d68bf3c1a5a0c0ac	0	0	0	1	0	0	3	10	0	7	2	0	1	0	2	2	0	2	0	0
2d3000ccb2120b4986a87cd21b57e983	0	0	0	1	0	0	128	158	30	115	6	1	1	2	1	0	0	0	2	1
2d45548efb972383dff4adcb285c8692	0	15	17	7	11	5	0	0	0	0	0	35	16	28	25	8	2	1	1	0
2d51a7fa902a2b62fb99bd894d80ca2b	2	6	1	0	2	2	1	2	0	1	4	14	12	5	7	5	0	1	1	5
2d5885162334077eaebe0800cb191617	0	0	1	0	0	0	2	4	2	5	1	0	0	0	1	2	0	0	0	0
2dc10f017b24af850fe99caae6747238	0	17	56	31	34	27	2	0	2	0	5	116	26	40	44	28	16	8	0	28
2dc9d0c1e451b0d58d7c675a28346653	0	0	1	3	0	0	0	0	0	0	7	0	2	2	26	2	1	7	0	1
2e12c9778682ca1b5ff085560f2d4ddf	0	0	0	0	0	0	0	0	0	0	36	0	0	0	0	0	3	0	0	4
2e6751c80dbf3eb13a061608ace8de75	0	0	0	0	0	0	7	14	0	7	0	0	0	0	0	0	0	0	0	0
2e789b446c4a606f8660be435cfa209c	6018	1682	1466	2748	5478	1320	1355	1325	1360	1532	909	379	227	379	121	471	752	1218	556	2800
2ea9b3b8c9e554412671dae64192b909	26	23	17	21	14	7	7	8	4	36	3	34	7	4	7	4	4	10	11	13
2f1877b1f1d933fd27db6eb7cec1169e	0	0	0	0	0	0	0	0	0	0	0	0	0	0	1	5	0	2	3	0
2f22106b11dadd6b45a3a6ec727009b8	0	0	0	0	0	0	0	0	0	0	0	0	254	0	0	0	0	0	0	0
3020d55493d407b126706ba768794538	10	2	1	0	0	0	0	0	0	0	0	0	0	2	0	4	3	2	0	0
303fa811576937d6c103d075fb067796	90	24	4	60	7	7	1	7	8	14	56	14	25	6	16	3	5	1	18	5
306c735424e009ac14c9b0d01d4d023d	2	3	1	1	4	2	3	1	1	0	1	1	2	0	0	1	0	2	0	2
3086a45f644f6827df1047fbbc888549	0	0	0	0	0	0	0	0	0	0	14	0	0	0	0	0	3	2	0	0
30abe73d449671042ed227bdd094aa52	0	4	2	2	0	8	2	2	7	2	12	1	4	3	2	3	2	2	5	5
30ec89fc5c547572bf424785984e0cba	12	77	11	356	99	6	75	3	3	5	24	0	25	5	1	5	77	40	54	10
310554b10bcbbb61353c9702dc38556b	2	7	4	5	11	3	3	0	0	0	0	3	9	5	0	6	2	2	5	5
3108d0ed96ff979788a8f9bc08214e32	0	0	0	0	0	0	0	0	0	0	2	0	0	14	3	0	0	0	0	0
3159ba9e8ee213790fac56e2799bf94b	1	918	4726	4499	1811	60	1647	2	1	18	415	1852	3179	3175	4223	555	468	298	0	48
3172ecb7ebfc2d9b136cd76f92804d65	0	2	14	11	2	0	1	0	0	0	15	3	1	3	4	5	5	6	0	0
31bcc85b73e6b7d239e05cb3b5130f1b	0	0	0	0	1	0	1	1	3	2	2	1	2	5	2	1	2	0	0	3
31c5f8afc2d89cefb2df2c52fb520da9	0	0	0	0	0	0	0	0	0	0	184	0	0	0	0	0	0	0	0	0
31ed9135087f4df019d836db9e140122	0	0	0	0	0	0	0	1	1	0	402	50	63	38	95	905	22	93	28	20
31fab912126e3e82f99a613b3e92232e	11	0	0	0	0	0	0	0	0	0	0	0	0	0	0	0	0	0	0	14
321ee946f6766d1c2a42e341643550fe	9	7	2	0	1	3	0	1	0	6	0	0	0	2	2	0	0	1	0	3
32258ceb877447f399a358bdf290111f	0	0	0	0	0	0	7	0	0	6	0	4	6	9	13	0	0	1	0	1
32461832a6180d64c20f18c774a1f176	0	0	2	0	0	0	24	0	16	1	0	0	0	0	0	1	2	0	0	0
32474a42901259e004ca818682d60792	0	0	0	0	0	0	0	0	0	0	0	0	17	0	0	0	0	0	0	0
32838c187ee825b130f9c1c3ada640a7	0	0	0	15	0	0	0	0	0	0	0	0	0	0	0	0	2	0	0	0
32a7a74e463626431e9dad210d821a27	0	0	0	0	0	0	4	23	2	15	0	0	0	2	1	0	0	0	0	0
32d1346c466c0bf3aecec4139322a1c4	1	1	2	0	3	2	1	0	0	0	2	4	0	1	2	1	2	0	0	3
330b9f74bd84e5b05b779013f661e260	0	0	0	0	1	0	1	0	5	2	13	0	0	2	1	0	3	41	1	1
3324ba718144a00c8ce90ae29dfddaef	63	25	6	3	9	2	6	19	3	23	8	9	11	16	12	0	1	8	0	16
334545b122fec4746d048df11c0540fe	22	5	29	7	30	6	9	7	0	9	7	20	30	13	6	8	14	5	4	1
33528eb4aba92daa9bcdeb41fc42b647	0	0	0	0	0	0	0	0	0	0	2	2	0	6	6	0	0	1	0	0
3357084b0d171f2d01588c225b76c7ad	0	0	0	1	0	0	72	4	8	17	1	0	2	4	0	0	0	2	1	0
3389b228f44a0be92d3ae329faa624e8	0	7	3	54	0	0	9	6	5	3	2	2	0	5	0	2	0	1	0	0
33cbda08704e10b1c6bd39b02c21f9d6	0	2	7	12	1	0	669	742	42	2003	10	0	0	19	1	2	1	2	0	7
34282b2828285b3f0c81e4c5484aa24d	1	0	0	0	3	2	0	0	0	0	0	0	0	3	0	3	2	0	4	0
34344d49c0caffad80d364881a2ad711	0	0	16	1	9	0	2	0	0	1	16	187	154	45	0	48	40	2	0	32
3481a95a2124b49a8833cf05ffc1fbb5	0	0	1	2	2	1	2	0	0	0	6	74	3	94	5	10	9	21	0	4
34a63651c96179216a7dfb174e90de96	1	1	2	0	1	1	0	0	0	1	2	0	5	0	3	0	0	5	0	1
350add98ec41635459554fda4b95a450	0	91	85	156	44	7	22	0	0	0	87	15	250	130	47	157	6	45	0	109
3511e6fe72d6fdd273876b208c1ca17f	0	53	0	23	2	8	57	613	14	2	16	14	26	24	30	4	10	3	0	2
3544a8bd90af500a45b75114118d5c3a	0	0	2	0	2	0	14	2	13	3	1	1	2	0	2	3	0	0	0	0
3597f20b5fc46fcfd511e49364df68d9	0	0	6	0	1	1	3	2	1	24	1	0	0	1	1	0	0	0	0	0
3597f6c75da57bb8bf216492110bfd22	1	1	1	0	0	0	0	7	3	7	0	2	1	8	1	0	2	0	2	1
35a4cf6aa21819b23e50cb747c7bdba6	3	2	5	3	9	3	3	1	0	0	2	5	0	1	7	1	0	2	2	1
35b97368ef1de5bb81cdb4a89881ec3c	0	0	12	0	0	0	0	0	0	0	0	0	0	0	0	0	0	0	0	16
35bd580523a52b125e10b2be00740f1a	2	2543	773	1401	222	882	636	433	495	813	1707	1107	1854	1317	743	2189	1692	2167	338	1776
35bf6a33f613c6b70868f41c1c585366	5	0	0	2	0	0	0	0	6	0	1	0	0	0	0	0	0	0	0	0
36262f765989b4b2f103c128657fbaf6	0	6	5	20	3	0	21	2	3	1	11	3	22	49	0	0	3	2	0	4
362b5486c216dd46e33fb7f857afe40b	0	0	1	0	0	0	1	3	6	0	2	26	66	8	5	83	3	0	0	17
36680f095955f2f61292e123f9e48518	2	0	0	3	5	1	2	0	0	1	0	0	2	0	1	1	0	0	0	0
36744afc2eda562ce01a1c611b150748	0	0	0	0	0	0	0	0	0	0	1	0	0	13	4	1	0	1	0	0
36750d22f81000318137785ac58d7bc7	0	0	0	0	0	0	0	0	0	0	3	22	0	0	17	3	0	0	0	0
36a87afd29970a139191f44acfacfc60	0	1	0	5	0	0	1	13	1	2	1	0	0	0	1	3	1	1	0	0
3716ffba9ecd1c467d193f6324cac2f9	0	7	0	8	0	0	7	4	0	0	1	5	0	1	1	5	2	0	0	0
376110a4f9367aa2924f7160a0ed8aa9	0	0	0	0	0	0	11	12	0	0	0	1	0	0	0	0	0	0	0	0
378995741ab6e8f97a3b8d8595d0de97	2	1	3	0	2	0	0	8	12	12	0	17	3	0	7	1	1	1	4	0
38206c272a893b6fbfc4ded8af1796ca	0	0	0	0	0	0	0	0	0	0	9	6	0	9	0	0	0	3	0	0
38441e19a953fa5eba23577d7c379495	0	0	0	1	0	0	0	0	0	0	1	1	5	3	8	0	0	0	0	0
386019397edba8388e08180dbfd6cb9d	0	0	0	1	0	3	8	1	2	14	1	6	7	1	0	3	1	1	2	7
387b51597c80b67cd33b0e14a0ae0fc8	0	0	0	0	0	2	7	5	0	2	1	0	0	1	0	2	0	0	0	0
389b2737c30f7f859373a4b0436c9989	0	104	36	66	7	1	70	613	218	0	15	3	21	102	35	18	0	1	1	0
38bbf2b7cc7e06b19646dd457154a2aa	0	21	7	34	0	27	6	5	5	2	28	39	101	45	24	39	26	16	3	8
38f5f08e14483a85eeea143b408aff95	0	7	10	42	2	5	76	2177	76	90	3	4	9	18	17	2	0	13	0	1
3929ac0068415af2d3f3e4d8c2621ad2	1	2	0	0	0	0	0	0	0	0	74	0	56	0	12	0	0	1	0	0
395f39c71825ebde057e7ddd6f8ac619	0	16	69	45	21	5	5	0	9	0	69	15	1	27	23	45	19	36	0	15
39707af8f544fc91d38dd26ea7d9490a	0	1	0	0	0	0	5	6	1	4	0	0	0	0	2	3	0	0	0	0
3a0f94aa00a09bdfbcf68c19cd0c3b38	2	2	5	0	6	0	0	1	0	6	0	2	0	0	2	0	0	0	0	1
3a2316f1248f727c2f9877e02ad26dcf	0	14	23	6	10	0	0	2	0	4	1	0	3	7	2	5	2	1	0	2
3a4ba3f73c20cd072c8c872af0e6afa2	0	6	20	51	11	4	3	17	0	0	2	8	48	14	7	3	0	0	0	0
3a4cdd160f7701b6e5e7deae311a8b9d	18	0	0	0	10	0	1	8	4	1	0	0	0	0	0	0	2	0	0	0
3a93f2d7422d36577971dc4c90dbbdd1	0	53	232	257	105	7	100	0	0	2	21	102	198	183	235	53	23	20	0	2
3ad31dec4a65e9c8ba0cb13fa6600b16	0	0	0	0	0	0	0	0	0	0	0	0	2	9	0	0	2	0	0	0
3add4c64b87b1d097cc96369abc00ffd	0	2	3	12	0	0	15	30	5	21	4	0	8	15	3	5	3	0	0	0
3ae7c8ec4fd5a9b2274501c3cbe257fe	0	2	2	2	0	1	0	0	0	1	0	3	0	30	6	7	0	0	0	1
3b34249dfc642e6d791dbb2ea9962251	7	664	460	252	140	787	739	574	1189	639	985	361	618	787	812	837	800	928	318	1118
3b3a89e2a950a9f8feafc774529a26bd	4	58	16	17	12	5	9	25	17	16	12	19	24	44	21	13	8	10	1	4
3b5847b669dba83a84556cd0bc7a99e5	1	3	0	6	0	1	24	7	27	12	11	13	18	8	15	21	0	15	6	2
3b9a8599f52dff91101354b94d752fa2	0	0	0	0	0	0	0	0	0	0	4	4	4	10	5	0	5	4	0	2
3bb74fdb171760b039fbbf25e4904f81	0	0	0	0	0	1	77	525	24	62	2	0	0	0	0	0	0	2	0	0
3bb9037376ac67e0c1fb6346e22d9351	0	7	7	0	1	0	0	0	3	0	1	0	0	0	1	0	0	2	0	4
3be3ecfe172b092856f860c2f9c705a3	0	11	1	3	0	0	19	52	1	18	20	0	26	9	10	5	4	15	2	3
3be6d7f071d45596d2d7a12a10613344	0	2	10	0	0	1	4	2	8	12	1	0	1	3	0	2	0	0	0	0
3c2ce4ffe3c9503c1dff577982b86498	0	22	0	0	0	0	1	0	0	4	0	0	1	0	2	0	0	0	1	0
3c885da9fc1988e7409b9be7a2d16f24	9	2	1	2	0	2	0	2	0	2	2	2	1	0	1	0	0	1	0	0
3c93e1e677f00ab2a934104d4e02888a	0	18	187	225	93	48	16	51	44	133	134	24	176	39	330	38	25	25	1	24
3c960da05cd4434d48d3cd0eeae747f3	0	2	3	218	5	2942	7239	1123	3828	1869	499	0	0	0	0	3	24	245	744	5285
3c977d7aa10d717e9732d92914e1f6d1	0	0	0	1	0	0	3	2	12	21	1	2	1	0	0	0	1	1	1	0
3cd9129e5c2b2b073420c3447533cbf9	0	12	0	49	1	4	2	1	0	7	0	8	2	7	0	0	1	1	0	1
3cfb4489c6928a4b9cc3f8ffe960a875	3	1	0	0	8	6	2	0	1	0	2	2	0	9	1	0	0	0	0	1
3d750796cba74f91b1f0fbe40d42a778	0	0	0	0	1	0	0	0	0	0	0	1	0	0	3	0	0	0	6	0
3d827c533c2c586c12f24cdc3c466897	0	2	0	0	2	0	0	0	0	0	1	0	0	5	0	3	0	0	0	0
3ddcd1683fd33a1cbfdaea8e7e41e0c9	12	23	0	2	5	2	2	0	1	2	1	1	0	0	0	0	2	1	0	1
3def7441e62d9507ab5b5b71587e186d	0	0	0	0	0	1	0	0	0	0	0	1	2	6	0	0	8	0	0	0
3e298610e27cec90acc063b8bf54c673	0	6	19	7	12	0	26	20	2	87	0	0	1	8	0	3	2	0	0	0
3e355b6a8c2e4ba20e3e0211d0ed60b6	0	1	0	0	0	0	5	18	0	2	0	0	0	0	0	0	0	0	0	0
3e794a1a6ee48c636b02a7b44907ab84	0	0	0	0	0	0	0	0	0	0	5	0	10	3	2	0	0	2	0	0
3f25b0622041a28c4f8e2351d060d458	0	25	22	35	2	2	7	0	0	0	18	1	65	7	11	34	2	12	0	13
3f293476a96a381fe472cfacd9556fb9	0	0	0	0	0	0	0	0	0	0	3	0	6	3	1	0	2	0	0	1
3f38012770488c7dc8f8429c7886f838	6	61	35	6	51	9	0	2	0	0	1	0	0	0	5	6	7	9	0	1
3f662233a7aadba6e48cd2503d59cff1	0	0	0	0	0	0	221	0	0	0	0	0	0	0	0	0	0	0	0	0
3fb446aae93b4fab6c8ebcd4d0067f39	6	0	5	2	0	1	2	1	0	1	3	5	2	0	0	1	1	2	2	0
3fed54ba41e28112983ae5b90a3b753a	7	1	8	0	1	1	0	0	4	1	1	0	0	0	0	0	0	0	0	1
4019d197544acce3c89ecdfb06e404e9	2	0	1	0	15	7	0	0	0	0	0	0	0	1	0	0	0	0	0	0
402bdc14f993c8cfd366b4dd4da3afe5	7	0	0	0	0	0	2	23	0	20	0	0	0	6	0	0	0	0	0	0
40baa2bcce80df7a8784e7108e13c35a	0	1	1	0	0	0	3	1	2	4	1	0	0	0	0	0	0	0	0	0
40d976b055f5c60c6262f3228b701ceb	2	8	2	7	0	1	2	0	0	1	0	0	1	0	1	2	1	2	2	2
410c99b613ff486d5b89c50e45bb6585	127	70	213	113	131	407	208	281	2563	425	937	367	50	123	2	79	2204	723	191	305
41333af9ef19b1cdd606f72a026459f9	0	9	7	12	1	7	27	23	23	90	12	7	2	13	9	2	3	1	0	2
4138a753df0f0fb366281b17afe0ae86	120	11	16	81	17	16	7	7	11	6	23	10	16	6	25	8	7	12	21	5
41aa58be59af1883d333cad70a91c5bf	0	0	1	0	1	5	75	11	32	7	26	4	2	32	0	0	9	14	0	8
421f2dc43f39140a9529c226e1fc2f5e	0	11	0	0	0	0	0	0	0	0	2	2	0	2	7	7	0	0	0	0
423796cd46dfa4bb71e242cf1c91a311	0	9	0	1	0	0	12	35	4	4	0	0	3	0	8	0	0	0	0	0
42c14c702d28687d2d40d1993c7b9d6f	0	0	1	0	0	0	2	35	13	2	0	0	0	0	0	0	0	0	0	0
42d2f726e05bfe19b890e99de3f50e2a	0	0	0	0	0	0	7	0	2	16	2	10	2	0	0	0	0	0	16	0
42e9c3b39007e8e78f92575124b2fcc7	0	4	2	0	0	0	0	53	0	0	0	0	0	0	0	0	1	0	0	0
433a3986afe4ac1c8b388d16272ed2d7	2	0	1	2	7	0	0	3	0	1	0	0	0	0	0	0	0	50	0	0
4350da4c615c3f711998453fee6bdf17	0	0	0	0	0	0	0	0	0	0	0	0	0	0	0	0	6	2	0	13
437a9f94abb274e86d19a8ca1e616ab2	0	0	0	1	0	0	23	142	0	34	9	0	25	0	2	3	2	3	1	1
43906dd12716061efd4aea708e26dbb8	33	2	7	4	22	14	1	0	2	1	0	0	0	0	0	1	2	6	0	0
43b14a3246507c80091dfa1bd1ad4010	0	16	10	27	5	0	0	0	0	0	1	0	5	24	17	0	3	0	0	0
43b3b30f45ff294ab1a5a1c3c595a9b5	0	73	80	85	23	10	10	17	17	3	21	42	81	87	58	13	35	10	3	11
43ccf8eeb6132dc324ae8e33e719281f	0	25	7	21	2	7	63	131	53	162	26	4	13	34	21	8	16	4	0	4
445f9b39e1e31c35bc0a8a49a1f266c7	0	0	0	0	0	1	49	160	118	195	26	1	25	51	10	5	2	4	1	0
4470e14941f7a620cf5b5aa60a7deb87	1	2	0	1	0	3	1	4	10	2	3	0	0	1	5	5	2	2	6	1
44865bf2e9d5625111724ca0d7d9d4aa	21	16	15	27	18	14	7	7	4	0	2	8	7	8	7	6	9	2	12	10
44cffc3f482ae24b24a1c3efa2e53f9a	4	11	7	9	49	14	7	5	0	7	0	5	3	15	2	24	4	1	58	21
44ec48557780365d9b4c4a0d02f9bd87	0	0	0	0	0	0	5	2	9	0	4	0	12	0	0	0	0	0	0	0
44f26f07c632ca9a79481fd63256bd8a	4	1	1	6	2	2	2	0	0	0	0	0	0	3	0	0	0	7	0	0
44f46f52c97c762d8b355eaa6b9563c4	0	1	0	0	0	0	19	0	0	21	0	0	0	0	0	0	0	0	0	0
452d6d09854c54c53f3b264ff674ae74	0	0	7	9	5	0	8	5	7	3	0	2	2	0	1	3	1	6	0	11
457397a483cc13c0d1c7719b248158cd	4	278	60	73	19	228	177	107	230	73	222	324	190	290	664	216	278	228	295	190
4586632d7a014236e9ca52e38714af75	0	6	5	3	0	25	2	1	2	3	1	5	2	0	1	8	2	13	0	1
458820f431f82ac59befe74f665d436b	0	5	1	5	0	2	39	64	4	5	13	0	0	0	0	0	0	1	0	3
461f7f9eafe4dc8420726a7dcfca03f3	0	4	1	2	0	0	0	0	0	0	1	0	0	7	0	0	0	0	0	0
466296bb4c900c8683108b1cb34a22f7	0	0	0	0	0	0	0	10	0	0	0	0	0	4	0	0	2	0	0	0
46b59628619bc00eeb3a84cd9be3c355	0	41	20	1	5	0	13	0	0	0	0	0	0	0	2	0	1	1	0	0
46c5275b73e009fb4fa293d2a185397b	2	0	0	2	2	0	0	0	0	0	0	6	0	1	2	2	2	0	2	0
47201c4424a34596ecdbb62fe9b02555	7	80	39	155	33	42	489	199	656	452	117	123	385	175	242	275	7	167	130	67
47818b24175888a2bafa4f6d7e1ab722	1	185	135	183	20	5	275	476	902	477	1204	30	34	109	68	255	741	578	311	50
47f00a7a69cdbd1967b93db5c692dddb	61	115	19	44	85	22	428	336	410	451	333	136	126	129	39	201	353	238	38	148
482d920086919864c976046ff5993944	0	2	7	3	2	3	2	61	3	11	2	0	5	0	2	3	1	0	0	0
482f97f288d25dcf3b897edf305a64cd	0	0	0	0	0	0	68	15	12	36	0	0	1	5	1	1	0	0	0	0
4881da44b3a850d650cf87200409895d	0	0	0	0	0	2	8	0	12	0	2	0	2	6	7	2	1	0	0	0
48827d592e836fcfebeea56bd9971773	0	1	3	1	0	5	0	0	0	0	3	42	3	6	12	3	0	2	0	0
48bf97127f29af45a0cae7ce4033443e	0	1	0	0	0	0	8	25	1	2	0	0	0	1	0	1	0	1	2	0
48d652ba6afb2a7d42d2c057742f8856	148	235	42	58	92	71	43	68	7	33	21	37	32	21	28	12	33	17	43	60
48e4c86a8d57b08140a7b2ba806e847a	0	0	0	0	0	0	7	3	2	16	0	0	0	0	0	0	0	0	0	0
4992b004641edb7266266630e5d39bd0	0	1	12	12	0	0	0	0	0	0	0	0	0	0	0	0	0	0	0	1
499785455ccc712ced35535d1b6f79f0	0	15	0	0	0	0	0	0	0	0	0	0	0	0	0	3	0	0	0	0
49a740997d86ab8f1c96628348583c8e	0	8	1	2	0	1	0	0	0	0	2	0	0	4	2	1	0	0	0	0
49bc3e02bad38702bef2bf14aadd2d6b	0	16	8	31	2	0	0	0	0	0	2	1	1	3	2	1	14	1	0	1
49d6f21bdc7722229a3a6c8e6850e1bf	10	9	4	2	3	3	1	2	1	0	0	0	0	3	0	0	2	1	1	5
49e4796078374bbfa7aae833b6e292f4	0	1	11	13	2	2	21	1	7	4	1	4	1	0	6	11	6	24	0	3
49e7efdd2a4c859f2d5cff10c7dfce5f	0	2	26	8	5	2	0	0	2	0	12	3	1	10	7	8	9	7	0	2
4a411206271755de903d82e2fa847af0	69	7	31	16	51	24	0	12	21	2	2	3	45	108	8	6	5	0	2	9
4a5862a0ec7f1b8f46ae0ae0a1a2f47c	0	2	15	2	12	50	253	61	32	195	507	72	44	305	78	17	108	54	41	26
4a828b3cd1946cda76ce0945843bbaa4	0	0	0	0	0	0	10	0	0	0	0	10	11	1	1	21	0	0	0	0
4ac49b3d19e78fb1f0579093c9009e38	0	5	0	0	0	2	5	0	0	0	0	0	0	0	0	0	0	0	0	0
4b0475ed759d56036ab4717a029a5887	0	12	14	27	6	0	1	0	2	4	1	0	0	0	0	0	0	0	0	1
4b152821c42d58fa57fe6acf73e99aed	0	2	19	12	7	21	0	0	10	0	0	2	9	5	0	3	0	0	0	1
4b2132817fa02fa25b9eb47aa5b29538	0	0	0	2	0	0	3	3	6	6	7	0	2	6	9	0	0	1	0	0
4b4f19f42afb9e4121061c7959ca9b24	2	1	75	4	72	1	0	0	0	0	0	0	0	0	0	0	0	1	0	0
4b6416fa89ecb10a6d03d69e2e7c15f9	0	0	1	0	1	0	0	0	0	0	1	13	11	2	0	5	4	0	0	0
4b6d59a45a4d29ac8f28af6e86a5f6e9	0	0	0	0	0	0	0	11	5	0	0	0	0	8	0	1	0	0	0	0
4b7e410907a4accec764ff05cfaf0790	0	26	9	152	6	36	0	0	0	0	0	2	471	42	5	3	124	0	0	12
4baf8794ab53616188574ee7578022d7	0	243	133	6	28	1	81	6	33	9	23	1	3	9	10	2	21	5	0	0
4bbaeaf1de8ef4a44c0a61bfe6ee7c4b	277	568	200	415	432	3077	5255	2126	1340	4278	1663	2821	200	2567	1693	859	917	430	49	1491
4bbe71f9c74c3692618069578910d043	0	2	2	2	4	6	189	78	5	22	0	0	0	0	0	0	0	0	0	0
4bcc1da299f105de987d52b3388c88ee	0	0	0	0	0	0	0	0	0	0	0	5	0	2	0	1	2	0	0	0
4bd21f5b71717fb92711cb1011714a47	0	0	0	0	0	0	16	25	1	26	0	0	0	0	0	0	0	0	0	0
4c08ff9f75b9cd9ee780055c2452d7a7	0	0	0	2	0	0	5	5	1	3	0	0	0	0	1	0	0	0	0	0
4c42e05c88d025b2b776c8ab5335caa1	0	0	0	0	0	8	0	3	0	0	5	0	14	1	0	2	0	0	0	4
4c88bc8618dda0c3a1de383483057cac	11	4	7	3	9	2	3	3	2	0	28	11	12	14	0	3	6	1	10	9
4c893caf6361608151360ecaf4157937	0	0	0	0	0	0	0	0	0	0	3	63	16	32	8	33	1	1	0	2
4d4e045486dd3e04804030978c7882fd	5	6	0	2	1	0	1	0	0	0	1	0	2	0	0	0	1	0	2	0
4d4efd6cd32d4e335592762d44d8ce8e	0	0	0	0	0	0	0	0	0	0	0	0	13	1	0	0	0	21	0	0
4d51b36e0222ff7814b3ff1cb484c71b	3	2	2	7	2	0	0	1	0	0	7	2	1	1	0	0	11	1	1	0
4d8d1c006253af532dc64fda77b3b5c8	0	36	2	21	0	2	47	87	2	30	4	0	4	3	0	0	0	1	0	0
4de6d7a82166c648dddfd3fd1bc07049	0	4	0	0	0	0	0	10	2	0	1	0	0	0	0	0	0	1	0	0
4e229f8ded36440cffb1cea0b15de857	0	1	10	0	12	4	2	0	2	2	0	1	0	1	2	0	0	1	0	0
4e2ba80816e1673fc036aef01789077b	0	0	0	0	0	0	0	0	0	0	13	0	0	63	19	0	0	6	0	1
4e395096a7dda36d478a1454fc67fa09	1	1	2	0	0	0	0	0	0	0	0	0	0	4	0	0	2	0	1	5
4e8e5b374b70e062bbf503988167553a	0	2	0	4	0	0	0	6	0	12	0	0	2	1	89	0	0	1	0	0
4ea3040bedb6ad13e04a81b5751f0238	0	6	4	2	3	0	0	0	0	0	0	2	7	12	2	12	0	0	0	0
4eb1a83aa3f9921e2e172c7c790bf9bb	0	0	0	0	0	0	0	0	0	0	18	42	170	28	113	23	1	24	0	13
4ec6e8261a4c728ea9f345cf5d9a3e3a	3954	17169	23777	24758	12029	29865	7757	8340	12016	7492	9916	6965	9350	7382	6072	14624	9810	6755	1511	5705
4f25509d0942f938a217b4e52171db85	0	2	0	1	1	0	12	7	1	3	2	0	1	3	0	6	0	0	0	0
4f27e882b2eb32c35e26df92333210d3	0	0	0	12	0	0	0	0	0	0	13	0	4	3	0	1	0	0	0	0
4f31fa27bbe5ae34007f14de5916eace	0	0	0	4	0	0	2	9	1	0	0	0	0	0	0	0	0	0	0	0
4f4363f8175f606ee5e62863dd250c97	2	7	0	20	0	7	2	0	2	1	2	3	0	0	1	0	1	2	0	1
4f5a6f213a2ceb55e6fe0e3dd715e430	2	2	0	0	0	0	2	4	0	0	0	0	0	1	0	0	0	12	0	12
4faffb19293b7ae8ad436e3ccb5b0696	0	0	0	0	0	1	0	0	0	0	0	0	217	52	0	0	0	186	0	0
4fe2429bb784ba3db5cd1a4a15cd24e9	189	49	100	63	85	50	14	32	17	5	33	16	50	21	38	21	1	64	175	26
4fed424dc699058e18c1cb6644cb377f	2	0	0	0	0	0	28	0	10	7	0	11	0	5	1	0	0	0	3	0
50318f1865512e764f45a81d7ec9bd15	0	276	383	258	117	58	23	19	63	16	58	162	88	123	151	94	84	56	13	57
503bdd85703c1ec7ff4db6e14c8fdb0f	55	11	3	1	14	3	6	9	2	28	1	37	4	5	3	0	5	4	3	8
503d9a987e1879c0b7816918fc84a3d0	0	2	1	3	2	0	1	0	0	0	0	0	0	0	2	5	0	2	0	0
50527fffd263803d7c491bca74c0036e	59	25	7	21	4	4	4	0	8	2	10	1	0	21	0	16	2	8	14	8
5054b2f55904fb0569e33fed2c9d4aed	73	58	55	247	173	57	36	97	14	25	57	71	144	77	333	30	121	154	48	19
5085c11d7ec8dace456d4ce6917e001e	1	7	5	2	0	7	4	2	5	5	1	8	4	3	1	0	4	2	2	3
50adeb1068df01b3508fb77fc960f651	0	0	1	1	0	0	2	12	0	8	0	0	0	0	2	0	0	2	0	0
50c1a280905e21fbaeeb66c807e79f0d	0	250	20	849	3	39	25	15	4	57	1	183	33	104	3	3	30	40	0	15
50fece08071947ad8df326ce4b1ab717	0	0	0	0	0	0	0	0	0	0	37	26	7	53	58	18	3	14	0	4
5118f55c8cdddf738a07814861012908	0	0	0	0	0	0	0	0	0	0	132	19	30	9	56	377	13	40	10	7
513b635914a5519b6499b340764fa91a	0	0	0	0	0	0	0	0	0	0	0	0	0	0	31	0	1	0	0	0
51a68b41d01d395c3adc8c1d373c5316	0	2	0	3	0	0	0	0	0	0	0	0	0	0	0	0	1	0	4	3
51e3967613933af9e06c80db7a491542	0	11	6	10	0	2	30	32	13	19	8	7	4	3	49	6	0	1	0	5
51ec3a00e9bd877252c098dbecc50789	0	2	2	2	1	0	8	10	1	7	1	0	1	2	0	0	0	0	0	0
52422971771cfc22d6443238624b9534	2	6	58	42	41	18	9	12	30	12	28	10	4	12	22	14	7	2	46	4
524d3eea38773fdf30c61cec1ae3316e	128	93	7	106	15	10	17	4	0	21	44	14	8	84	45	4	62	44	17	5
52548d4fc4d9acc4695b5d699129b9ba	0	1	1	0	2	0	0	0	0	0	2	14	1	1	3	1	12	0	0	8
52761b836c30ca9faf2887f766bd822d	0	3	0	14	0	1	1	1	0	1	0	0	1	0	2	2	0	0	0	1
5278446b929378f773fe590d8f5c6b24	0	17	27	2	10	2	8	1	33	2	11	1	0	2	10	10	7	0	0	13
528f2028608336aafb0d77312c64bcf9	0	1	1	0	0	0	1	0	2	2	0	0	3	3	0	0	0	0	0	0
5297ad041c980fcfabe53500e4bd7c4a	2	1	1	2	0	4	64	271	78	38	0	0	0	0	0	2	0	0	0	0
53009aab503effb1986c85977d5024bc	0	0	0	0	0	2	1	59	8	24	0	0	2	0	2	0	2	0	0	0
532b1fc38eeafa3c66d93ebe655852b9	0	6	7	3	6	0	0	0	0	0	0	0	0	0	2	0	1	1	0	0
534c81e74da6fe00b3b8ea825df6ee89	0	0	0	0	0	0	8	2	13	1	0	0	0	3	0	0	0	0	0	0
5374e99938282c17f1ff04b136a3a349	837	101	559	726	618	1033	301	595	207	587	2535	315	82	449	114	199	230	4725	704	4803
538ec515cba8422cf22f2806891f1f72	0	2	0	6	0	1	2	3	0	0	0	0	0	2	0	0	0	0	0	0
539bd549b68beded23fb9dd11a6a6c3d	1	0	0	0	0	0	0	0	0	0	19	3	0	1	0	0	0	1	5	0
540400bbe5efc595dab11853982825bb	5	1	3	2	2	2	1	1	0	0	12	6	1	1	1	6	0	2	9	1
5429ca43e58daa04983c35506d929a1a	0	2	0	0	0	0	25	0	0	1	1	0	0	0	0	1	0	0	0	0
5465364bae010a38f9f0afffde49591c	67	13	2	6	56	1	0	0	0	0	0	0	0	0	0	0	0	0	0	0
55500bd8e9736a974291bf32ad4b7304	32	40	76	16	40	4	2	2	10	4	12	36	3	21	4	23	10	2	0	2
55732eeefdf4f0504b1f8096e1827289	19	0	15	0	9	2	0	1	0	0	0	0	0	0	4	0	1	0	23	0
557ad21c1ca31b87153b21f51bf1af50	0	3	1	2	0	9	2	1	1	1	9	15	62	50	49	12	20	17	4	16
5581c49a439bd28d9d13da0d38fdd7f9	0	2	2	0	0	2	0	0	1	0	1	0	20	0	0	1	1	0	0	0
560a52021d92371ffcf8bec0f7f40e42	0	3	1	7	0	5	0	0	0	0	2	27	10	2	14	4	0	1	0	0
561c68e0a4b3f4a4e23654ce623cf806	0	15	63	70	30	66	21	1	13	30	100	79	64	247	439	164	29	223	2	44
5636ad7da050c763743ec039d84bd0db	116	86	53	26	18	15	1	12	6	29	12	22	26	8	50	7	29	11	4	49
5673a7610cbeaaf91f23430ae545eef5	0	4	0	2	1	0	4	2	12	2	6	1	0	1	5	3	1	4	2	1
5681de3ce97b7152d66b641ca1629272	0	0	0	0	0	5	0	0	0	0	0	8	0	0	0	0	0	0	0	0
56f0fe6c61f58e3110edd1ed72ecc273	8	9	0	0	0	0	0	0	0	0	0	0	0	0	0	0	0	0	5	2
578e911bd552ff95e413be6aff218659	0	0	17	0	0	0	0	0	0	0	0	0	0	0	0	0	0	1	0	0
57c5fb4df9218decb75a38ec03b81834	0	0	0	0	0	0	0	0	0	0	7	9	53	16	34	20	9	17	0	10
58242cf7cf63ed587063b95fa6e5fdbd	0	7	7	2	2	0	6	2	0	0	2	0	0	2	0	0	0	2	0	0
582af82606414d93b775b1e62f5b87ea	0	10	11	3	2	1	0	0	7	0	8	0	0	3	4	0	0	2	0	5
5852435221dc2b88fb7a0d40faadcb40	0	0	0	0	0	1	0	0	0	0	0	0	0	0	0	47	0	0	0	0
5888a02b28c903a6455d76eb6b9c37ed	5	1	2	2	2	1	0	2	0	0	4	0	1	2	2	1	2	0	2	2
58dc2f5a346311876a8005596e536bd3	2	0	0	0	7	0	0	0	0	0	0	0	0	0	0	0	0	1	0	0
58f14cef4b02ee849a6f8bef20911157	0	0	0	0	0	0	0	0	0	0	10	0	0	5	13	1	0	5	5	3
590563ad42b8ceef9bc48681ac0c0bdf	0	0	0	0	0	0	17	0	0	0	0	0	0	0	0	0	0	0	0	0
5906af869da3f421552594000ab1edc7	0	0	0	0	0	0	0	0	0	0	0	12	7	3	1	8	0	2	0	0
59b404dddf9b08cab4a88e13c5202c0b	0	0	0	0	0	0	0	0	0	0	62	0	0	0	0	0	0	0	3	1
59dda5fff445ffc179543814a55a4983	0	1	0	0	0	0	2	4	0	0	3	0	5	0	1	1	0	2	0	0
5a2809ef9b0d7b59d4153a58bfcb22fd	6	3	2	2	2	2	0	1	0	0	0	0	1	0	0	2	0	0	4	4
5a3b7e1193c8e23c52ec7112597f17aa	0	18	8	4	8	0	0	0	0	0	0	13	24	7	12	17	6	7	0	0
5a42ab10c4078775dd11b91df96d9710	0	0	5	0	0	0	0	0	0	0	0	0	0	0	0	0	0	0	0	7
5a5cacdcad8279d2660fb84567dbed59	0	0	0	0	0	0	0	9	2	7	0	0	0	0	0	0	0	0	0	0
5a712d52716391dd76f3b266bcfb6331	0	0	0	0	0	0	2	15	2	11	1	0	0	0	0	0	0	0	0	0
5a8c985f63ef837ceb4760297e66e8f9	0	0	9	0	0	0	0	0	0	0	0	0	0	0	0	0	0	0	0	0
5a964bceb37cf158f6ef2d1533152cda	0	3	0	0	1	0	5	1	2	1	0	0	1	0	0	0	0	0	0	0
5afac7b8f7bdd395c28bd2ee76223a3f	0	0	0	0	0	0	0	0	0	0	0	3	0	2	0	5	0	1	0	0
5b26df96756216fefe102fda0c9ff263	2	13	0	1	12	1	0	0	2	0	0	2	0	0	7	1	0	3	1	3
5b27113eb20214573de52b507d0d8934	0	3	11	0	2	0	2	0	40	3	0	3	1	3	2	3	17	0	0	3
5b3f72c3df0355b907283433d031f348	0	4	1	0	0	0	0	7	0	2	0	0	5	0	4	0	0	0	0	0
5b6148404168b05caf29e513a11888c9	0	1	0	1	0	0	65	0	5	54	0	0	0	0	0	2	0	0	0	0
5bb8818af84e0db444ca1c4d2e1c9035	25	62	0	0	0	0	23	40	1	1	0	0	0	16	0	0	0	0	1	3
5c0ca6bda529f4e03f4d46f9564d8ab3	0	0	0	0	0	0	0	0	0	0	2	0	0	0	0	0	16	3	0	0
5c247f4c4548785d8f171a5a772b9378	0	166	72	290	29	8	355	85	3	101	1	48	37	102	19	84	56	11	7	17
5c3ef0c5bc41a780b362e7bcdd5c7beb	0	0	0	0	0	0	0	0	0	0	139	6	22	0	0	8	5	158	2	21
5c60fce48dd67aeaf0565b9e78858306	2	10	6	3	10	2	3	10	2	1	1	2	0	1	3	0	0	2	2	3
5c61ea6fd46119bf744875f55cfd4518	0	0	0	0	0	0	0	0	0	0	19	0	16	3	38	24	4	2	69	36
5c7bd703e5ce2639b76b1a5616c4c197	0	320	201	116	69	152	30	74	111	14	6	310	272	136	203	48	33	73	118	73
5d17856d79ec87a9680ac1acda0c1dc7	0	2	2	1	2	0	11	7	1	3	2	2	2	3	8	2	0	1	0	0
5d24d71568cb402dc653679ffc87e3ac	0	0	0	0	0	0	0	0	0	0	611	94	44	63	47	23	83	252	18	68
5d2f22e562653cd1e45169deff8155ef	0	0	0	0	0	0	5	0	1	10	1	0	0	5	0	0	0	0	0	0
5d4073cb6b1d477ae7dc794f76bbe6f9	0	6	2	5	0	0	17	11	30	4	13	1	8	35	10	6	1	1	0	0
5dafc271bc38d54fbbb81787e38a25d6	0	9	3	2	7	2	0	2	0	5	0	0	6	0	4	0	14	2	1	8
5dd5f0f22d193674397939ea6115f1c0	0	141	152	181	53	469	1564	2593	1142	2280	852	198	63	123	459	1102	675	903	261	50
5e11f33da67953213def46fd94020cc1	35	2	0	2	46	1	0	0	2	0	0	1	0	0	3	0	0	0	3	3
5e161a93813c6542afd407def1f537fc	0	33	6	35	2	1	0	2	0	5	1	1	1	1	2	0	2	0	0	3
5e331221c1fcfab1c7da85b773c8172f	0	0	2	2	0	3	76	99	7	105	16	0	3	6	0	0	2	2	0	0
5e513f6aa1e4f64c15163d4e3c7241f4	12	12	4	21	0	0	3	2	2	2	2	6	0	1	14	1	17	2	14	19
5ea48296bb5e907c37a0532c36e02c56	0	110	37	20	15	1	67	95	48	115	42	6	11	41	32	3	11	8	0	5
5eba9f90a3cafe4cb506da0706a32be2	0	0	0	0	0	0	0	0	0	0	0	0	7	3	2	0	0	0	1	2
5ebeaf0c4d6727e2eba05aefa8ab21ae	0	10	2	0	1	1	0	0	10	2	0	0	0	0	0	0	0	0	0	0
5ef01b8c601e895916f49e940608f47f	2	0	4	1	0	0	0	0	0	1	1	0	0	1	0	0	2	0	0	0
5f0a68c0e57557573fe0ae220a2b0fad	0	0	2	0	0	7	2	2	2	2	2	0	0	0	0	1	7	10	0	0
5f6e8d13f2a65fd70854133db60ae8a9	35	0	0	0	20	0	0	0	0	0	0	0	0	0	0	0	0	0	0	0
5f7b847dd5d81dbbdc0db3e1a6935bca	0	0	0	0	0	0	0	0	0	0	0	0	0	0	0	77	0	0	0	0
608f0e3ea0266db960be29bc860f3acb	0	44	39	78	2	0	68	16	4	95	20	6	6	9	12	5	2	13	0	3
60d48390d19ff7a6892fd496400e14f8	0	0	0	0	0	0	0	0	0	0	131	0	0	0	0	0	36	13	0	4
60ec6fef8775a59818d79928763c179e	0	0	0	9	6	0	0	0	0	0	0	0	0	0	0	0	0	0	0	0
60f4d201e2c0149ae84cd48d90cd744c	4	1	4	0	3	0	2	0	4	0	0	2	2	0	3	0	3	3	0	2
61e41c849d291e7628e2864a68f4085f	0	0	0	2	0	0	5	118	2	2	0	0	1	0	0	1	0	0	0	0
620a3742509b490edaad64885d17f31e	0	2	1	0	2	2	2	4	9	2	2	1	6	0	7	5	0	0	0	4
620dfd10943ed5a6c0d51431c72a3c03	0	232	657	462	262	26	0	0	1	0	66	48	7	44	168	18	8	20	2	3
620ee6fe7d928651e08fb0f5b04735e5	0	0	2	0	0	19	4	2	2	1	1	3	0	0	0	0	6	12	0	0
621a26ff295e8d2914bc9e6dc0ed7cf2	0	0	1	2	0	1	3	0	2	0	0	0	0	1	0	0	0	2	0	0
62a901bae10f7a8aa08924544dbc8134	0	0	0	0	0	0	0	0	0	0	51	8	46	3	6	15	15	12	0	3
62e0022290079cdf652bcc87d2fd853d	0	5	2	2	0	0	8	0	1	1	2	0	0	0	0	0	0	0	0	0
62f73d252e0459a352bc0e4e6957ad12	0	0	1	0	0	0	6	32	7	21	0	0	0	1	0	0	0	0	0	0
62f9bf1b61f91a5b6869eb6c7ec2fe26	0	0	0	0	0	0	0	0	0	0	12	0	3	36	14	13	1	3	0	5
633111f79fbcf1ddf16d4d429b25709b	0	24	0	26	1	10	89	374	98	366	37	1	1	19	9	7	1	2	2	0
63c650df30dde6ea90758d269325d53d	0	260	263	0	83	8	0	0	30	0	14	0	0	60	5	426	1	0	0	8
63e0d239b2d3b780aff6eccd397b7bf9	6	0	7	1	3	0	7	0	4	4	0	1	0	3	2	0	0	0	2	2
64494a39f6d699410857f4ad6b59c21f	3	0	2	4	0	0	5	1	2	1	0	5	0	0	4	3	0	1	1	5
644f61dcac1fceb8b8ddebe1b55b28bc	0	0	0	0	0	0	43	204	3	97	14	0	0	2	0	0	0	3	0	0
6454a93bc573e527205f2fecb824f0d2	0	0	0	0	0	0	1	0	0	0	0	1	0	0	0	0	45	0	0	5
6462fe84adb5bb2ff47724933330db1d	0	1	1	0	1	0	0	2	4	1	4	0	1	0	0	0	0	2	0	0
64680bc43888c46ead7683088bb9fe44	151	47	25	32	12	13	7	2	50	7	29	22	0	1	18	3	0	9	19	6
6479adb09fd1152b2014884706594a34	0	0	0	0	0	3	0	4	0	0	0	0	0	0	0	0	0	0	0	0
649f574faade5f12ed4cbfd81f21eeac	1	1	34	0	0	1	0	0	0	0	0	0	0	0	0	0	0	0	1	0
6548fc6c85ecdf65c3a25c1916badedf	0	0	0	0	0	0	35	62	1	7	0	0	0	0	0	0	0	0	0	0
657abb228c560eedec0b7225920201e1	1209	24	106	154	1333	96	52	39	6	18	114	188	172	141	12	5	50	12	497	230
65840dbe37bdee1c19a7821176475012	1	0	0	1	0	1	2	0	0	0	0	417	439	330	207	91	2	20	2	12
65885e4ea918b57ac035d84f0edd91af	0	0	0	1	0	0	1	4	2	35	0	0	7	6	23	0	12	0	0	5
65f1c52c54a17a1d308937f480841c91	2	0	2	0	1	0	2	0	0	1	2	3	1	3	4	0	0	1	0	1
65f2eaadaf691944c87482f7c8891515	0	0	1	6	0	155	145	33	99	115	74	14	26	5	61	0	33	50	16	9
661565976bd46c37453cf39a4df2b5ed	0	0	1	1	0	2	2	122	16	30	0	0	5	0	4	1	3	0	0	0
6617f9564067fb090028d776904d6c89	0	0	0	0	0	0	4	8	2	16	3	2	2	14	2	2	0	0	0	0
66201f64dff3c5dc5eb1c03aa7cbb6c1	0	1	1	2	0	0	2	1	0	0	2	0	2	1	0	1	0	1	0	0
665839b75a652646f906124b627b03da	0	1	0	0	0	3	0	2	4	4	0	0	0	0	0	2	0	2	1	0
66666f570369c051893820687c794f49	0	4	2	7	2	2	0	0	0	0	11	5	4	0	0	34	0	0	0	0
6680bb05798b0c36dfb244e3efc630fd	0	3	0	1	1	0	0	0	0	0	0	3	5	0	0	9	0	0	0	3
66e28886c580437da794389cd43c66c7	55	0	0	0	1	0	0	0	0	0	0	0	0	0	43	0	37	0	33	10
670dfd0aa866a1a0c0f6f02b85ba0e6d	1	0	0	0	0	0	7	3	9	3	7	0	0	30	14	11	17	0	1	15
677d54de817af7d8ebaa3a56592e4140	0	36	4	6	71	14	15	3	8	2	7	3	1	1	0	1	1	5	3	1
679db372e4682c07e200d9770e9148c1	13	12	22	7	8	2	2	5	1	13	8	4	2	7	68	0	6	21	16	1
67cafe02a52c3a793adcbe7d66b25989	0	0	0	0	0	0	0	0	0	0	7	0	0	0	0	0	0	7	0	0
67ccc079cf016fa7aa9fc3c49cc9cb5b	0	0	0	0	0	2	5	1	0	4	0	4	0	14	1	1	0	2	0	0
67dda401bab7b594c1554e5b39ac2d1e	0	0	1	0	0	0	16	3	0	2	1	0	0	0	0	0	0	27	0	2
67f106e9d9ff3acded1ed768c0278082	2	0	0	0	0	0	12	0	7	0	0	0	0	0	0	0	0	0	0	0
6847a8f3081f7d2821bc1f8084a1657b	1	40	37	75	7	0	40	48	40	54	194	5	15	29	30	1	149	153	53	36
6850ed1a90172cadb2f16bf14c5ed0e8	0	0	2	2	0	0	7	0	0	1	3	0	1	0	0	0	0	0	0	0
68d9bc1d0e87bca61a500723d7961bd8	0	0	5	0	1	0	14	35	12	31	11	0	0	0	0	0	0	2	0	0
68ddaa6dc74f296435cde64429334228	0	0	0	0	0	1	7	8	3	4	0	0	0	0	0	0	0	0	0	0
68ddc8ecd1cc06598d3eb1262f091fbe	2	474	348	419	102	1034	1815	845	1254	1692	2751	1355	216	792	1102	419	1458	2044	818	1814
693744541f4273d00914bdcb2c005f93	0	4	2	4	2	0	8	0	2	0	2	3	0	3	7	4	0	0	0	0
6976c97240e2eac4e8285e7f0ba8e811	0	164	101	78	34	1	133	438	29	68	18	35	126	70	65	14	16	2	0	11
69b9e5825c454cb8392cbb0154cd8f53	2	2	0	5	2	1	1	1	0	0	5	2	0	2	2	0	0	2	1	3
69c8f7e963cbd07ef826fde82287bd33	0	0	0	0	0	0	16	14	0	0	0	0	0	0	0	0	0	0	0	0
69d93ea7bb8f1ed129938121bcf64bb9	0	2	2	0	2	0	2	1	1	1	0	2	2	0	2	0	0	1	0	3
6ab13b8d8b86692322ed1d52d886aefd	0	0	8	4	2	0	0	0	1	0	4	0	2	15	2	2	0	1	0	0
6ad7648840b83e75602f5aac9c695e15	0	10	1	2	1	1	2	21	3	26	0	1	2	0	1	2	1	1	0	0
6aefce04a96fa62236c670e62835aa51	0	1	0	0	0	0	4	0	1	0	0	1	0	0	0	0	0	2	0	0
6b087e725d58bc1cd2337fbe5d7e5806	0	0	9	0	0	1	0	0	0	0	0	0	0	0	0	0	2	0	0	0
6b609ed826b3eaed35f4b8141f1f9114	4	2	25	11	29	31	14	38	11	1	8	16	7	20	31	23	5	30	57	26
6b653afa891e4497a65c38f86f69d2a2	5	2	15	13	7	1	0	2	1	0	0	0	0	3	14	0	3	2	1	0
6ba805372be493b35ad61f1e18936c66	0	0	0	0	0	0	0	0	0	0	17	0	0	0	0	3	11	1	1	0
6bb5035fdf74887c709ea4050f069585	0	2	0	1	0	0	1	4	0	0	0	0	2	1	0	0	0	0	0	0
6bd3d2409dd8dbe1fe98d9e697697cce	2	11	4	11	0	1	0	0	0	0	0	12	16	0	35	0	2	0	0	1
6c14808280de31def74cf479c782cb2b	0	4	5	7	0	0	0	2	1	1	0	0	1	4	1	1	0	0	0	0
6c1b39e1721f6a33c9447eb55a79d28b	25	29	14	12	23	3	1	8	5	8	2	13	7	5	4	3	2	2	5	9
6c3d34be9d04037b7556965a1c24e525	0	2	6	2	1	0	8	1	1	1	0	0	0	1	2	0	0	12	0	3
6c8f98d14daed0a8c23c0e19d38e3613	19	75	29	40	56	10	13	0	2	3	2	11	2	2	26	11	2	7	14	2
6ca6d88703955b336c65f79d29c56718	2	0	2	1	0	1	0	0	1	0	5	0	0	0	0	0	5	0	0	0
6ce62ca43899a16b3a8adfdc2a02c795	0	0	0	0	0	0	3	2	1	5	1	0	2	2	0	0	0	0	0	1
6d2ff9e004af4e97578c73a1d466c37b	0	8	35	16	17	0	0	0	0	0	66	31	47	88	86	63	32	73	0	43
6d30a01063b1e6319d3787ce6907a6e8	0	6	2	2	0	0	41	126	5	37	14	2	0	1	0	0	0	1	0	0
6d337ca3f14111f7156c06666af3d7f5	0	0	0	0	0	1	0	0	7	0	0	2	65	24	3	16	0	0	0	0
6d70320bc3b9c773b9bb38199ee33c51	0	138	115	29	39	27	1	2	5	0	1	0	0	0	0	1	0	0	0	1
6ddf97b3a5650733c7ed325e1026c862	2	2	1	2	1	1	2	2	2	0	1	5	0	0	4	3	1	6	6	2
6e0e0e4b39d9b59378020b61a65ecfd2	0	0	0	0	0	0	3	1	2	1	1	1	1	5	0	3	5	1	0	1
6e8044229addc516e807b79df0179492	0	2	1	1	0	0	1	12	2	0	1	0	0	1	0	1	0	0	0	1
6f03eda96c065de5d70456508ab80d75	0	2	0	0	0	0	0	9	3	0	1	0	0	0	0	0	0	0	0	0
6f693b9ed1808a4a8fcfbc45744b8f24	0	0	0	0	0	2	0	0	0	0	2	2	16	1	0	15	2	0	0	1
6fa149a2f06358718ef2d79f6a8acb17	0	2	1	0	2	2	4	0	0	3	0	0	0	1	0	0	0	7	0	2
6fb37499d2b0604f922eee83b7020886	0	41	47	63	13	8	40	158	7	10	44	11	139	153	117	96	0	59	0	29
6fd9b0b6576ae86b77aabe94fe581fb4	0	2	4	0	0	0	1	3	2	5	3	0	0	5	0	4	0	0	0	0
6fed6fd57c9abc7ac08dc3b50bff4e81	0	10	21	8	4	0	14	93	2	16	12	2	37	9	9	15	0	4	1	3
702d7e104ad22c894f6a596aa2247ba0	0	0	0	0	0	0	0	0	0	0	11	48	142	20	58	0	1	2	0	2
70661976944f0cadc0b3bfe5309c6dc9	124	66	62	62	56	8	18	3	1	1	7	3	2	31	0	0	0	59	12	1
7084a13ef945eb8c2f358428826ad0e7	0	2	0	0	1	0	0	0	1	0	0	0	48	39	44	46	0	0	0	1
709f62551cba2b6009e00233d90d5c54	27	6	10	6	7	2	0	2	0	0	2	0	7	1	11	2	2	6	3	2
70d9c935b8d776e61400a569c36c94a0	0	0	0	0	0	0	0	0	0	0	44	0	0	0	0	0	0	0	7	0
70f0172d6c4bf1eaea913582c50698f4	0	0	0	0	0	0	7	12	2	4	1	1	0	0	0	0	1	2	0	0
70fa93324f0942598f7d22d154ff904b	0	0	0	0	0	0	8	23	4	8	4	0	2	0	2	0	0	0	0	0
7121a0a361be5e3d48249c020f65dbeb	0	4	4	8	2	0	1	13	0	5	2	5	4	6	6	3	1	0	0	0
714880df1ae98bfff3daa5656dd5f3be	0	1	0	1	0	0	8	4	8	0	0	0	0	5	7	0	1	0	0	0
7171603f5329a8d6768f1102b4747e05	0	0	0	0	0	0	0	0	0	0	0	35	0	0	2	0	2	5	0	5
71a2f62438c10c49de0b55668b810e80	1	8	36	67	2	32	141	17	123	3	53	1	29	67	91	5	4	11	0	3
71ebd217505f4540c7dd382ad8c8f38b	0	0	0	0	0	0	11	53	24	67	4	0	0	3	2	0	0	0	0	0
721fe577792981453784934020c6fea3	0	2	4	1	0	0	3	3	0	16	2	0	0	2	1	0	2	0	0	0
723d44229ae24ba976b18993e26c84e7	1	14	3	25	6	14	6	2	8	2	5	15	25	66	30	29	7	7	0	7
726dcd9573327eb9f9d2c1aae4b09bd8	0	2	0	0	0	1	0	1	3	0	0	0	0	0	1	1	1	0	0	0
727797a89338e12d484f014463e6f86c	0	0	0	0	0	0	7	5	2	8	0	0	0	1	0	0	2	0	0	0
72d169b1d7bbd4bed923689b181399d7	0	21	2	15	0	4	0	1	17	10	17	2	25	6	3	16	21	2	0	2
734806574cb93e1beb57eff6f0066dfd	82	30	31	34	71	17	5	21	2	12	1	27	1	5	24	15	7	25	24	16
7348d6acf10028899e24dc08fb36301b	2	148	147	100	17	155	411	122	347	106	354	174	155	456	191	734	306	164	35	217
7368d3880737f59c98c48ff32421ce2e	0	219	1	0	0	0	0	0	0	0	7	3	57	0	73	28	1	0	0	0
73873daac6a8699810d41c7c05217faa	1	2	2	2	1	1	0	0	0	0	0	0	0	0	0	0	0	2	0	2
73dd0a8394b286a7d4712d526a08d1b7	5	17	11	7	4	2	2	3	0	4	2	2	2	1	1	0	2	11	8	6
740e642b4c5d97688cafa847640e2f9e	0	0	0	0	2	1	3	1	0	0	1	0	1	13	6	3	8	7	0	0
742a854abfaefe73184a0129d7f68776	0	7	1	3	1	0	0	0	3	1	2	4	7	3	17	7	2	1	0	1
742d286d32af0293d58c33c99bc6d667	0	1	0	0	1	0	0	0	1	0	0	1	0	0	0	0	0	0	12	0
744239aafda699e8aa72082b56d222fd	1	6	0	0	2	2	4	0	0	0	1	3	0	0	3	0	0	0	0	0
7487047df103f82dd3ce4bc9824e45d0	3	8	2	2	7	5	0	0	1	8	0	17	0	0	0	0	0	2	0	0
74a18878f06a666b861e39ec202c60a0	0	0	0	0	0	0	0	0	0	0	4	7	41	4	8	12	2	17	0	7
74a1a896f9fde19d7c399a1f2ed9b3ef	13	17	14	26	3	2	2	2	0	7	1	3	2	0	0	9	5	14	15	5
7519b7a915ede2e7b9e2105bd66d0d0e	0	12	18	2	13	0	0	0	206	0	4	37	0	1	287	8	0	2	1	8
7529f37f95c300db304bb606f5dc32a4	0	0	0	2	0	2	10	5	7	10	14	0	3	3	0	3	2	1	0	1
754137eb8823f2ee97b26632be81037c	232	87	31	44	584	25	3	0	10	0	29	159	84	39	13	23	7	2	2	2
75445df791ea3fea5e4300c38e289f89	0	0	4	2	2	0	14	25	12	9	20	0	0	1	18	0	1	0	1	0
767a5d4abf16c683bb5ea57cb6a490f9	0	0	15	37	5	3	3	2	3	1	8	37	118	19	38	6	19	13	0	35
768daafacb9c65f552ba4df41dd41ae9	0	0	0	5	0	80	186	24	72	39	13	0	0	0	0	0	3	5	15	123
76b6b7825915007024de87f040429884	0	0	1	0	0	9	7	4	13	2	7	34	117	20	4	3	7	3	2	0
771eb7748c9fbbe540f9a16d3db82529	0	1	12	8	0	51	92	18	86	158	288	0	0	0	31	25	926	495	128	28
77319870a8f9cf7cfeb4918064dfce91	17	0	7	2	35	2	2	0	0	1	10	0	7	0	2	0	0	1	0	2
77cf37d0e2991953db59fe2495859941	3	41	4	100	2	32	1	2	3	5	1	16	0	1	4	2	9	1	2	5
77f77593a7b93b1422c3789098b4414c	0	28	20	12	7	3	1	2	0	0	20	49	47	32	45	4	15	13	0	5
787a11f00caba2712bd70dcc8e5f7c1c	0	1127	799	444	250	527	84	305	428	39	354	1251	1063	595	708	194	154	272	594	313
78a411ad12626b2c69c15aaf0e00d52b	0	3	0	25	31	0	2	0	0	26	0	27	0	0	2	2	0	0	2	0
78b1d25e9f20d08d5ce8615c36b4800e	0	0	0	0	0	1	9	0	0	0	16	16	0	50	13	28	23	28	0	1
78c24b5cfadd55acc8bd9a3cb32afd91	0	0	0	1	2	0	17	75	300	160	1	0	2	0	1	1	0	1	0	0
78fdcbd056e47680e422cd033ec644c9	0	12	0	0	0	0	0	0	0	0	4	0	21	51	5	9	9	28	0	7
791d166644533b1a7a6290a90fb5a3a7	0	2	0	0	0	0	0	0	0	0	0	0	0	0	0	0	0	0	8	0
792f9cd6621cfef35e15f6a7e57db1bc	7	639	2464	1286	336	882	752	538	840	1989	863	2715	872	1593	1327	1174	305	729	182	571
799243edef1b15e8dc76eb18b54b7df6	0	5	3	12	2	0	44	158	7	39	13	0	2	5	2	8	5	3	0	2
79ff7105bb3882fed18fbe3181a738f4	0	2	8	5	0	0	0	1	0	0	0	0	0	0	0	0	0	0	0	0
7a9602e3633987bdb5f1b8b454bf1f15	0	0	0	0	2	0	1	0	1	0	6	0	0	0	0	0	0	16	0	2
7b24b753075e00ad002fc556e5bb9f37	0	3	1	1	0	0	36	19	2	39	3	3	3	10	1	4	0	3	0	0
7b6270e5d9d4c0b8905eb7197691566c	43	12	3	6	1	5	7	9	3	14	0	0	11	3	3	3	12	0	16	43
7b99b39c2e9adeace2a357e1b14c2697	0	3	2	7	1	2	20	12	19	17	7	4	20	5	11	8	1	9	8	3
7bb56eb3fd1d2ee5af9a5f09cbd6b7e9	0	2	0	0	0	0	13	0	0	0	2	0	0	3	0	7	0	0	0	0
7c4a9dd3da5e81c14c44e0c4f3ce9f43	0	17	50	42	22	6	0	0	0	0	4	3	1	2	7	1	2	4	0	0
7c55c46e606702987204ab366ebe5f87	235	1592	744	1195	412	3905	1051	349	4289	604	2327	163	625	3408	2927	5352	3642	4432	17344	1871
7c59b4a4d5992d85cd9303bfe792582a	0	0	0	0	0	0	7	0	0	68	4	0	0	0	4	1	0	8	0	2
7c5b7e6beae9b5f1f545237764df2834	9	2	2	7	6	0	1	1	0	8	0	19	2	2	5	4	4	0	10	4
7c777fc4f6b34e8bbf0226533301b556	0	0	0	0	0	0	4	7	21	6	0	0	1	1	0	1	0	0	0	0
7c83e8763327a5939fb140998f73cf1c	0	0	1	0	0	0	0	2	0	0	0	3	0	0	8	0	0	0	0	0
7d20449cc73d57fac711e4fe73c2988e	0	0	1	4	2	10	3	2	1	8	1	0	4	1	0	1	2	0	0	2
7d3af59648962b6c3b6c2c88dabed9e2	0	1	0	0	0	0	7	1	2	0	0	0	0	0	4	0	4	0	0	1
7d4ab816a9a95cb92dc74ee1de655300	0	0	0	0	0	0	16	4	2	0	28	9	15	37	31	57	23	39	0	13
7d67f540f00013031d3b4da8e7b6c97d	0	26	11	2	2	0	2	145	47	3	7	1	0	4	3	1	0	0	0	1
7de28aad691280937365f4959afce92b	694	0	0	0	495	1	0	0	0	0	0	0	0	0	0	0	1	0	0	1
7e097ad13a78d946a82f801d2bc01024	0	0	0	0	0	0	0	1	3	0	3	0	0	0	0	14	0	2	0	0
7e39d09b36beae2a29eff5895b2c96d5	0	535	243	439	78	145	269	399	628	251	399	1050	1011	1160	1163	598	704	433	1197	571
7e9100abeec05971a2bd51364d8b8da7	0	11	6	3	0	7	0	1	4	2	4	10	18	3	5	24	4	14	0	1
7ed02ca1491bd3538d5fc21c71c9ea21	0	5	0	10	0	0	1	0	0	0	5	0	0	5	1	18	0	0	0	0
7f1ca51016a8ec33e2b348805cd0c26a	0	16	5	2	3	12	334	2256	702	941	65	23	30	442	85	12	28	50	7	57
7f3327ea28e0f04f415e4f0cb75f617a	0	2	14	2	0	0	2	9	0	2	7	0	0	7	21	0	0	0	6	5
7f7c00c7283b9255dedbd15951cfe744	214	69	59	87	84	37	12	30	67	34	150	42	99	35	40	31	26	29	59	24
7fb3d29b892090bd87a8b59e62918fb8	8	42	84	54	36	11	0	0	0	1	0	88	209	5	140	1	2	1	2	0
7fe43d0d5dbe5797653df9b05d9fd91b	0	0	0	0	0	0	0	11	1	0	0	0	0	0	0	0	0	0	0	0
807d15acd0df5be7cdf55926470c9db6	0	0	0	0	0	0	192	0	0	4	0	0	0	0	0	0	0	0	0	0
80ad222988156d603cf91a3cf7d74162	2	1	0	0	0	0	0	0	6	0	5	0	0	0	1	0	0	0	2	0
80b40476e53646394947f50edb9aa4d2	0	54	2	16	0	0	15	4	7	7	8	3	4	42	2	2	0	1	0	0
80e3b8eb0d0d07df6541a25a57480e5b	0	0	0	0	0	0	0	0	0	0	4	0	0	2	2	3	1	0	1	0
81582af3e3e27f578f2d800cbd76fb37	0	0	0	1	0	0	1	0	1	6	1	0	0	1	1	0	0	0	0	0
8160bbb93c79d67e8fd9d4db2f2f8df2	0	0	5	0	1	0	0	0	0	0	0	0	0	0	0	0	1	0	0	0
81707f42ae80342221434c69db09e3c7	0	73	0	68	2	1	0	0	51	0	55	267	803	265	119	31	34	52	0	121
8198b95096ae6cf66138713b6974ad7b	7	26	7	32	6	8	21	15	0	0	9	193	140	48	12	23	11	3	0	4
819c1add9e749b476c1ce0e747af7db0	2	1	4	2	1	1	0	0	0	1	1	2	0	1	3	0	0	0	2	0
81e9bcc62254d583daad4a133284f63d	1	0	1	2	3	0	0	0	0	1	0	0	0	0	0	0	0	0	0	2
8231458410c79d6d0ed1996dc108b31b	0	2	0	0	2	0	0	0	0	0	0	0	0	2	0	9	0	5	0	2
823e9f7751526150ee1060ca58c25133	2	0	2	0	0	2	3	2	1	1	1	0	2	0	1	0	2	0	0	3
824d08e2ed332e51394a9f4f7c25e419	0	9	45	67	17	24	8	16	24	9	4	197	71	82	458	46	92	37	2	59
8251d0b0748ff02c8de5771c4094d03b	0	0	0	0	0	0	0	0	0	0	0	0	11	26	0	19	7	3	0	1
825b0c804cb7ffd76f9963c52abfbecc	0	1	1	2	0	0	3	0	0	1	0	0	2	0	0	0	1	0	0	0
826e9bcea3fe9a6a3c59a787c6517d66	0	89	158	88	52	29	0	0	8	0	10	51	154	134	63	14	7	7	0	71
827daeeab877d1469219a71aa9635d5f	0	3	2	16	0	2	2	6	0	4	2	0	7	0	1	2	1	3	0	6
829a00cb9c0d8ce534e37c48ca18501c	0	3	3	2	2	1	4	5	2	2	1	2	1	2	2	3	0	0	0	0
82a7eb18dab90ea88e8dd8a75f81a34e	0	52	43	91	15	7	8	7	37	0	16	108	94	88	68	22	12	31	0	3
82a9f85223245794731d3c25a5f6e566	0	0	2	0	0	0	129	475	0	12	43	1	74	178	207	0	3	2	2	34
82ae41d755e185bf7b8bd14b565dc002	0	4	0	0	0	0	0	0	0	0	0	0	0	0	0	5	0	0	0	0
82bc1d693d2af6b4a2a957fbc8e6af75	1	4	0	0	2	2	7	7	5	11	2	0	0	0	0	0	0	0	0	1
82bc68d59a078dee76bf9801f48adc5a	0	0	0	0	0	0	0	146	9	11	2	0	0	0	0	0	0	0	0	0
82cb4b409116b51c36c56373fe46124b	0	0	1	0	0	0	0	0	0	0	2	0	0	0	0	0	0	2	20	0
8306866cc07822592e1ef53c5562d6ab	0	0	0	0	0	0	0	25	0	16	0	0	0	0	0	0	0	0	0	0
8316bfd6914fe3e595a24a2f69aec028	0	0	1	0	0	0	4	0	0	2	0	0	0	2	0	0	0	0	0	0
8326ffb9d95251a37e88527ea6d67fa0	1	79	16	0	0	0	6	9	16	31	0	0	11	6	50	1	45	0	101	5
832b9c6a428f5070309bd6d4eda4909c	4	0	4	0	6	1	1	0	0	7	0	0	1	0	1	0	1	0	0	0
836fb1d937dd36b1e53633011e5a2328	0	6	0	0	0	4	3	1	1	2	2	0	1	0	2	3	3	2	0	6
837c09e515127335f76dfd0aba016bd8	0	3	0	0	2	0	7	0	0	0	16	0	0	0	0	23	0	0	0	3
83cf771c736d085b10f434b50ef6c9bf	0	0	0	0	0	0	1	0	0	0	0	0	0	4	2	1	2	1	0	0
840453d3ac6130dcfbea1bbd7d0fc303	0	8	43	21	12	3	4	0	6	1	31	4	2	11	7	7	12	12	0	5
841e3affb8b91362b31304bf1fdb75ba	8	0	0	0	0	0	0	0	0	0	0	0	0	0	0	0	0	0	0	1
842daec22acb3dd3632cc9120a6cc9c0	0	53	30	31	7	7	7	2	11	5	9	18	0	21	12	8	2	5	0	0
848868786dd87c1d5584abd8d7426922	42	138	138	281	43	31	3	4	11	0	75	196	578	568	210	454	0	5	1	106
85b2bbcfb3a8e044852698fa5246ccd6	37	4	21	28	15	73	12	29	6	28	68	10	1	17	1	11	6	244	15	136
85cee52560142a7f3eefc776613cd741	192	451	293	207	219	128	107	129	276	104	255	213	452	252	499	46	99	69	390	108
85cfb1544f0c44932c5488a6281886ba	0	35	22	26	3	1	71	51	15	120	43	25	11	30	9	12	1	1	1	4
85d6a2eab8383f93925249fa59a3561c	1	8	0	0	1	0	5	0	0	4	0	3	0	6	0	2	0	1	0	1
85df921905f7598ffdd87936fde08fe5	0	2	6	0	3	0	0	0	7	0	0	0	3	4	0	0	0	0	0	0
86012e6384b5d77bc26fab6b2d73de96	0	3	1	2	0	3	7	3	11	2	3	4	7	1	0	3	0	2	3	5
860d7815946112e7423d35017fd8e8ab	0	2	4	11	0	0	8	13	5	3	2	0	4	11	2	0	0	0	8	0
86195967ffe245823f44139ae01235b5	0	2	0	0	1	0	0	0	24	0	2	7	0	0	31	0	0	1	0	0
861bc9ff0156d9e565d5b77e1ddfdfb9	0	6	6	1	3	0	0	0	0	0	5	18	1	7	2	0	12	1	0	12
862316d8a8ae3eb8c8d2c3b3e9d5cce3	1	52	67	68	24	71	38	27	175	12	199	267	114	137	336	85	101	192	423	217
86ab9466e199fe1c80b5a33abb380c73	0	157	87	138	22	16	0	0	0	0	1	150	39	57	110	14	22	1	1	67
876caf664ac83a11475a1f8a0b1ca6f3	0	1	4	3	0	6	6	42	3	28	7	5	0	0	0	0	0	0	1	5
88228c1dd71f35d17c7e78958bb6e38a	2	7	9	5	1	7	62	104	26	99	19	10	1	10	9	20	0	5	3	5
8823a697359ff05297caf1e6748e58b7	3	1541	1511	2339	518	157	82	77	12	45	50	77	71	43	34	103	83	53	2	38
883585afacbc33c240fdedd3ab9bb8af	0	2	0	7	0	0	0	0	0	0	2	0	0	0	0	0	8	12	0	20
8874d017651b35946ee47a96f8f1b054	0	84	12	15	5	0	0	0	0	0	11	3	1	29	21	10	0	0	0	0
8895bd9c6a5b691796e73c3e8642076c	4	3	0	2	5	2	0	2	3	0	1	0	0	0	1	0	0	1	2	0
88a287a8424245497996c0c49cb8e5cf	0	0	0	0	0	0	2	2	8	12	2	0	0	0	0	3	0	3	0	0
88be1564300a5cc2bfc84263183750af	25	13	14	13	32	7	19	13	7	1	14	22	3	37	16	3	35	7	16	5
88d226dafc40d3891640e723f22ab5d4	0	0	0	0	0	0	3	0	0	0	0	0	0	3	0	3	0	0	0	0
88f35f5a2709b8a2bb832e5f0afd27cd	0	0	0	0	0	0	0	0	0	0	44	0	0	0	0	0	16	3	0	2
8911455f60c7e4bbab8b776c375da389	157	2375	3759	4445	1520	482	591	1477	30	2979	1168	471	117	920	616	0	0	277	5	58
893ac00fe74f371841dd01c114a1615e	0	0	0	0	0	0	0	0	0	0	17	0	0	0	0	0	7	17	0	2
8948ca151ee3aa29b0982c1de9e4a084	0	0	0	1	2	0	0	0	0	0	2	12	7	4	6	38	0	2	0	5
8988cfbac3e4ed3658e011ed663f2fbe	9	0	0	0	2	0	0	0	7	0	7	0	0	0	0	0	1	0	0	0
8989d30cfd5ede076a55b8e408cbe3e0	3	3147	1789	745	411	344	1950	2658	3016	1643	4032	8855	10514	8998	7646	7848	6442	8859	8928	10889
89c9c602e68633a8370f729e25687d1a	4	3	2	1	2	2	0	2	1	0	0	1	1	0	2	3	0	1	1	3
8a2078e2a4cecbf080d913cc9330a070	0	0	1	2	0	0	1	0	0	1	0	0	0	5	0	0	0	1	2	0
8a50fc21eee0989782d2773deeba06c3	0	7	14	6	2	1	0	0	1	3	1	0	0	1	1	0	0	0	0	0
8a5c7c4569af046c10c6e4a268fc1025	0	2	0	8	0	2	0	0	0	0	1	8	0	1	10	0	1	7	0	3
8a6bfb309dd5dfe88dac5edfcbe5d9f4	0	11	5	54	0	0	40	67	20	18	18	0	53	19	14	7	5	0	0	5
8b664554e8cec6d6396f72bd53870c79	1	3	0	2	1	0	0	0	0	2	1	0	0	1	0	0	2	0	0	2
8bbe337af1810b8a74d5636a6bd83248	0	18	8	18	1	0	1	0	0	7	0	0	0	1	2	0	0	1	0	4
8bc43f2503627578b1158ecd9a2c1d29	0	49	143	15	58	1	8	20	538	59	7	62	14	47	24	42	185	2	0	25
8bc90c5c3e0627fef93ece68d063c20a	0	2	0	0	0	0	0	0	0	0	0	0	0	0	0	0	0	0	11	5
8bf31ec92c4aa8ef02d18a535640a648	0	532	375	472	82	55	16	18	21	15	12	250	116	250	169	159	15	9	6	58
8bf3ec30baa332b933ecd91b7edacfbf	2	2	2	0	1	0	2	2	0	1	0	1	5	3	1	0	0	0	0	0
8bf863dd584a31cb5f15ad0745fee2f8	10	10	22	9	8	1	3	6	2	4	0	7	16	9	0	13	17	0	35	10
8c1a0597a37d37196d2c3356570e3878	1	4	0	0	19	0	14	0	1	0	0	0	0	0	0	0	12	0	9	0
8c20296d23572d4b01bd59e14f3e26ec	57	16	11	15	17	12	0	10	6	16	21	6	4	6	6	9	7	36	8	3
8c549413942766f09c423af7948aff84	0	95	334	229	116	8	16	0	44	0	231	48	6	102	90	105	82	181	0	55
8c6a06fae3959d16ddfc10e326827c05	0	0	0	0	1	0	28	39	9	31	7	0	2	2	1	1	2	2	0	0
8c6a5c4448b0327a810db8ee00e459f7	2	2	7	0	1	1	7	0	0	7	0	0	0	0	0	0	1	0	0	0
8c918babd276076d7911f7574887c166	0	3	7	1	0	1	5	3	2	2	2	0	3	7	2	4	0	1	2	0
8cb78cbea31880b13a424f16ae2be324	31	60	11	59	29	17	26	19	11	12	12	35	9	8	35	24	33	107	70	20
8cc61f7bfea6aee3e6fabaeb0b6aa3cc	51	0	1	0	91	1	0	0	0	0	1	0	0	0	0	0	0	0	0	0
8cef2dd372f2d12c975c5bccb7ee2735	0	0	2	1	1	0	3	0	0	12	2	0	0	1	0	0	0	0	0	0
8d2076cf62dabe185bb318e5f1a0e7eb	4	1	2	2	69	16	2	2	0	5	0	0	0	0	6	0	0	1	0	2
8d4bae1e12f0ad79d9c31593a3d173a0	0	0	0	0	0	0	0	0	0	0	0	0	0	0	21	0	2	0	0	0
8d6c0776865fa534797e316ecec5f443	15	17	12	22	3	5	4	5	1	2	3	0	0	8	3	1	1	6	2	9
8da94a6770f3c39157e3d4f9d4cce603	2	14	5	10	1	6	20	28	72	7	32	1	0	10	26	38	9	26	21	23
8de91078f55aec3fce20d506d5e79cc4	0	3	9	0	0	0	2	15	1	8	7	0	0	0	0	1	0	0	0	0
8e099576e676b8b07b033f155f97f7ce	0	1	3	0	13	0	0	0	0	0	0	0	0	0	0	0	0	0	0	0
8e0e6fc44fb4b6921da53240a2065bec	0	2	1	4	0	0	2	5	2	6	4	1	0	3	1	2	0	0	1	0
8e210cb31727e7960268f4c3f80a0cdf	3	1	2	9	1	0	0	2	2	0	0	0	4	1	2	3	6	0	0	1
8e3307e7a712645c917480ea22f1f731	0	1	5	0	1	0	104	2	1	867	56	1	2	0	28	1	0	97	3	26
8e395646dad779fb50fa8ba1c25ca9db	0	0	0	0	0	0	0	0	0	0	6	0	28	10	9	3	0	1	0	0
8e40519f6282a654d990c337d216434b	0	40	30	4	11	2	20	23	2	7	14	10	5	1	12	8	0	6	1	16
8e613aea26ffc3c5ea5863f3f9259f70	1	0	1	0	2	1	12	1	0	11	0	0	2	3	3	1	1	2	0	0
8e8019075c4f5642d05b007575853f0d	1	0	3	2	0	13	1	0	0	2	0	0	0	0	0	1	0	28	0	1
8e8be2041d0339e2d15a9e208cda10f2	0	3	2	10	0	0	0	0	0	0	2	3	27	51	9	6	0	2	0	3
8e9766dacdead7841bc1c41b47e12be9	0	45	70	62	19	5	201	406	31	291	22	1	30	161	141	28	16	24	1	14
8eab4371f73db97496dc1aec00bf406a	0	0	0	1	2	0	0	0	0	0	0	10	0	2	0	0	0	0	0	0
8ef0ec418003fbf8eee52bb196457a25	0	19	10	1	2	0	6	0	1	1	1	0	0	3	1	2	0	0	0	0
8ef5788ae64ac4160d2217cd0524d378	0	19	22	7	4	11	2	4	7	0	0	25	21	11	16	3	1	9	9	1
8f5b1e73899286993132b15659ba31c0	0	0	0	1	0	0	8	7	2	12	2	0	2	6	0	0	1	0	0	0
8fd6adc08a632ebb3ec6da71e437065e	0	0	0	0	0	0	2	2	0	0	1	0	0	12	22	22	22	0	0	0
903a0372f740d25ce8bc582a3c5adc9a	10	12	3	2	18	5	2	5	1	0	0	2	0	9	1	1	5	2	0	0
903b033cd64ec167eb76a6bbbce44825	2	2	0	17	4	3	1	2	1	0	1	2	2	0	10	3	3	5	0	0
903db1517cd342ee34ea10156eb29482	0	1	0	11	0	0	4	21	1	1	1	1	5	9	21	10	1	0	0	0
906ed25a43eedd60c2c9a2eea371b9f7	0	0	0	0	0	0	6	5	0	1	0	0	0	2	0	0	0	0	0	0
9096f151fc1a5c3199e2f95212c8c195	0	0	0	0	0	0	0	0	0	0	2	11	0	2	1	0	0	7	0	0
90ba2b7aa59784e3e72c9e2192100df7	1	2	5	1	0	5	0	2	5	2	0	0	0	2	11	2	0	0	5	0
910d225f559283f9406682f4b06e50a4	0	0	16	9	7	52	16	67	288	11	174	59	244	137	305	205	121	144	877	357
911cd211b9a2f8b49f3674f9fa21ab80	0	6	9	5	5	3	0	0	1	0	1	8	19	18	8	3	1	0	0	8
912b9ca396536c76ec6c1f5305583d66	0	1	2	0	3	0	11	48	54	2	12	0	0	7	3	0	1	2	5	1
91583265f2248dad361f1ef519af37a3	0	6	1	4	0	0	0	0	0	0	0	1	2	2	2	0	0	0	0	1
918fd319bfc25aa5ff3584dc437e8abb	1	129	300	179	66	3	287	1939	148	261	155	12	404	193	135	174	15	54	4	42
9199da0a2b9e36581b2beff2610ea33d	0	2	2	1	0	0	7	3	2	4	0	0	0	4	0	0	0	0	0	0
91e2d48c5522682c196a840faccef175	0	0	4	6	2	0	3	1	2	2	2	1	3	5	0	2	0	2	0	1
91fd8c277f1af6e72cd963487ab30c53	0	1	0	2	3	0	1	0	0	2	0	1	1	1	0	0	0	0	0	0
91ffc0ab10c9f8dff57cae321341d990	20	21	6	11	12	11	7	10	1	3	3	0	4	1	1	1	3	7	11	6
920430519f65b887e349dacef094d11e	0	0	0	0	0	0	15	12	1	50	0	0	0	0	0	0	0	0	0	0
92c84e16d157c1279080e641174198ad	2	2	0	2	0	2	0	0	0	2	2	0	0	0	0	3	0	1	0	0
9316441101c2f555d4916a1125f2d812	0	3	2	7	0	0	0	0	0	0	0	21	1	2	3	8	5	0	0	3
937b73b78c68350b8596b0e71ad080da	6	0	2	0	0	0	0	0	0	0	0	0	0	0	2	0	0	0	0	0
93b770b972aaec179a76ff64bd08b4e9	25	2	7	11	14	4	0	1	1	6	1	0	4	7	2	0	3	2	4	0
93c046f97bd5f7a27bc6bd4412c10210	1	0	1	0	4	0	1	0	0	0	5	1	3	8	2	0	8	2	0	0
93cbecd153089d0168ba7730fc670338	0	0	0	0	0	0	0	0	0	0	80	0	0	0	0	0	0	0	0	0
93fb25c96ab27c253d7a50bdeae62006	1	5	0	3	0	2	2	1	0	0	2	25	7	4	2	5	2	1	0	0
93fe2a9b4664f2c97063e5c06f9ad49a	0	0	0	0	0	7	4	2	0	2	0	0	0	0	0	0	0	0	0	0
940a917b29e72993deec479f294c9068	0	0	1	0	0	355	577	309	0	54	0	1338	1183	3507	1683	3731	0	0	2	0
94232abdefa30514083f40d1508d624a	0	0	0	8	0	5	48	9	12	26	39	1	6	4	3	3	6	3	0	0
942ed28b1c24b14e7c322ecd1a77263d	0	1	3	0	1	0	2	1	0	1	0	0	0	0	1	1	1	0	0	1
9470155c3f99bf028a7551a77248fae1	0	0	0	0	0	0	0	0	0	0	6	0	0	0	0	0	0	0	0	26
94a30ed5e6598e22014a606cdd493acc	16	1	1	6	109	54	7	0	19	2	54	4	16	6	1	14	8	33	1	4
94b5a86be3e9abd2eda727ead9b6f21c	0	0	1	0	0	0	4	0	28	2	0	0	0	0	7	0	31	3	0	0
94bbaff406f7ca10c14f4784ffb5a495	3	0	4	1	0	0	0	0	0	2	0	4	0	0	0	1	0	1	0	0
94c6710fbe93aa33dd8d91511824fc36	0	0	0	0	0	0	0	0	0	0	0	1	3	0	0	0	0	7	0	0
951320e0b8f2e77ad0982987bd9d35a2	0	0	0	0	0	0	3	10	2	3	1	0	0	0	0	3	0	0	0	0
951407d990b31e6c7d0ce3596ce6496a	0	0	0	0	0	0	0	0	0	0	75	0	0	0	0	0	3	0	0	4
951a842bc2c5a9cef0ddc9c5e2b41d6a	0	0	3	1	0	0	0	4	7	0	0	0	0	2	19	1	18	0	0	3
9588fc041ad437c67d8c697998243bdc	0	15	9	17	2	0	0	0	0	0	1	7	5	4	0	42	0	0	0	0
958f0edf3a50b1d39c2abfeb624e0565	0	0	0	0	0	0	0	0	0	0	0	0	0	0	1	0	2	2	0	4
95eaf14c1779c63ffda50649012d638c	2	1	7	0	0	0	1	1	0	0	0	1	2	0	1	0	0	2	2	0
9644d2872c5566b437d6a6673d1c60a0	0	6	4	7	0	0	35	22	5	14	5	2	2	0	7	0	2	2	1	4
9650c97d2d5930c68959f59299dde65d	0	0	7	1	4	2	11	0	53	0	2	9	8	11	6	20	16	0	0	12
96977d37566f7e9e01e7d6105988699c	0	0	0	0	0	0	21	6	4	48	0	0	0	0	0	0	0	0	0	0
96a44e6152ea61a85b6517ae016c0400	0	0	0	0	0	0	95	2	0	0	1	0	0	3	2	2	0	0	0	0
96b972b72c32ae1f2230dc27ba4d1a77	2	11	5	2	0	0	2	2	0	1	0	0	0	0	21	0	0	0	0	0
973ef21bc2ead0c3617252881d695692	133	131	338	200	3	2	56	180	56	554	134	5	160	238	268	34	201	4	111	240
9759b6bf05c706fe76922b49bf1bfad7	0	8	2	0	0	0	20	2	13	0	0	0	2	1	1	0	7	0	0	3
97aa2ca8086cf41466fb7cf4edcb16db	14	8	7	15	23	4	8	10	2	7	4	5	3	2	2	4	5	4	2	5
97ad5490477c4419d52cb38a3ef70400	0	90	26	0	12	2	2447	10090	1	0	1	0	0	0	0	0	0	30	0	0
97bc1f400f2bb6d508611d522a2a5e23	0	1	3	0	0	1	1	1	0	0	1	0	0	0	0	0	0	0	1	0
97d446afc0598108b2a7cbae4cf54707	8	3	2	12	7	2	2	5	2	1	1	3	2	2	1	2	0	0	2	1
97f8a6f31d8f2832e782803eac0c2cbd	35	878	940	1304	352	1707	678	435	2966	265	3420	5255	2247	2753	6307	1770	2213	4465	7570	3944
9804a7186bcb07a326b330c1b07f90f8	326	7116	3297	6254	1562	3100	1475	874	3063	617	1938	4781	10350	4128	4259	1343	600	1169	662	1962
9811c83dfcf9fff589efdee564cd3398	0	0	0	0	0	95	9	3	32	2	23	71	7	18	8	105	2	12	57	8
98209440dd741db23aff754be23f45ed	1	7	16	9	6	8	24	218	8	11	7	6	21	81	40	113	88	10	0	9
989321c8a73639416dad69a3ff9d8366	0	1	0	0	0	0	6	10	2	19	1	0	0	0	1	0	1	0	0	0
98c52d6a22a079ea0d3c7eac27497457	0	0	0	0	0	0	0	0	0	0	0	2	0	0	0	0	43	36	0	9
9927fd841de83db27b47e8119b37e7cd	0	2	2	19	0	4	21	12	3	3	3	58	46	3	11	15	1	1	2	0
9955eb1dfcd3dbd8a92f1df8e1f23bf3	637	1705	451	831	1135	1409	714	571	1923	2450	1576	710	635	1182	1053	1184	3306	2316	1292	2919
997cd4c03ee943f7112a57c31463be39	0	2	4	1	4	3	0	2	0	1	0	5	0	3	4	9	0	0	2	3
99947acafbb21880caea25ff6a5bd546	0	4	0	4	0	0	0	0	0	5	0	0	0	0	1	0	0	0	0	2
99ab08faa2544dda6700bf177d351a02	1	0	0	2	0	45	43	25	8	44	17	0	0	1	0	0	0	4	17	59
99abea8b3cf883f3a5e8f6156e074cf8	0	0	0	0	0	0	0	0	0	0	7	0	0	0	0	20	0	4	10	1
9a204517312a2345069e50e964d7e1f5	0	0	1	0	0	0	4	2	0	16	2	0	0	0	0	0	0	0	2	0
9a29a7a12876953449e937ae15054bcc	0	0	0	0	0	0	7	7	6	24	0	0	0	0	0	0	0	0	0	1
9a45f47404a6411e9afc10fbbafa450f	3	334	763	354	337	566	170	45	583	280	380	136	1373	797	220	783	2346	370	3	149
9a6d7b071ffd6820220cd18428de2133	0	0	0	0	0	0	14	0	8	0	0	0	0	0	0	0	1	0	0	35
9a723c2f158c7961d7ff756419ac9b70	0	101	1	0	0	0	0	0	0	0	0	0	0	0	0	3	1	0	0	3
9b2c513d3b2a223385880ce0efa4e8e7	0	4	0	1	0	0	0	0	0	0	0	0	3	0	1	8	0	1	0	7
9b5314f43a49434535b05d30b7d8017d	0	19	23	20	11	12	30	3127	517	885	7	3	268	3	90	3	78	31	0	18
9b90e9baaf8bccceb2ccd3e5ae3955d8	411	109	374	363	193	322	1207	690	1547	3425	1075	491	190	308	346	148	1020	444	393	510
9b9a48395209ea2d424e3b2d1ab536d7	0	0	5	2	1	17	5	37	78	29	10	45	14	44	8	25	0	8	0	17
9bfe5289dbbe281b3bed5d3c69a9a9c8	0	1	6	2	2	0	0	0	0	0	1	7	0	3	1	0	5	1	0	14
9c125c9ef63567ded439aa4bd04c3a1b	0	12	1	2	0	0	3	2	2	2	2	1	0	6	2	1	0	0	0	0
9c6d066abc92f4dd6f5aae655a38c6a5	0	0	0	0	0	0	2	2	1	20	0	0	0	0	0	0	0	0	0	0
9c895f82f4474b4789753c368be070f9	0	0	0	0	0	0	0	0	0	0	7	4	7	21	17	4	2	0	0	0
9c8995acb6ffe26f181e3889fd702af3	0	0	1	0	0	1	2	3	5	3	2	0	0	1	6	3	0	3	4	1
9ccbcb9ae87a64c9b6d349cf32e8c112	1	6	0	0	4	3	0	1	0	2	0	2	0	0	0	0	1	0	2	3
9cd59c66d79a3dcbd5f11c74f8442583	0	0	0	0	0	0	0	0	0	0	2	1	20	1	13	2	1	2	0	0
9d00d965c8936c3e1f0af7d0fe48d696	2	0	0	0	0	0	0	0	0	0	0	0	0	0	26	0	24	0	0	5
9d4c466f2637707cd0abaa3270cb654d	0	12	5	0	0	0	0	0	0	0	0	0	0	0	0	0	0	0	0	0
9d690376ffa301637aef8024c35c0e3c	0	52	0	0	0	2	204	0	0	3	1	0	0	1	0	4	0	0	0	2
9d70b1417f1eedef7aa6faf0ad9bb101	9	2	1	5	16	1	0	0	0	0	0	0	0	0	0	0	0	0	0	0
9d9ac67e3cec68504b7df4449b45a6ed	167	262	63	162	167	57	46	34	21	134	105	190	56	43	58	53	37	83	77	57
9dcda9f68a1e1de1e509003fc83b16ea	32	6	22	9	7	18	0	10	1	2	0	4	2	0	7	2	1	3	5	4
9dea47bee05a65deb20ff1b25407634f	477	2	1	1	105	0	3	18	0	11	4	0	7	0	8	0	0	0	0	5
9df7a9e5093aba52fb38e697d76f7056	1	0	0	9	2	1	2	2	2	7	0	1	0	1	1	0	0	2	0	1
9e3c03529931ec09e68f0f7acc44ceff	1	1	3	2	8	8	0	6	0	0	0	6	2	3	8	8	3	4	4	7
9e772c3fa4cf45a3cf36933bf8f609e5	0	1	0	0	0	0	2	0	0	8	2	0	0	0	0	0	0	0	0	0
9e7edae15624b08968c5bf823f84e518	0	1	2	0	0	0	2	2	0	0	5	0	5	5	1	1	0	1	0	0
9f04d8d28e5856bb5c7945376cc531a0	1	5	1	0	0	2	2	3	1	0	1	0	0	0	2	3	1	8	0	1
9f2ae50b58909fb374920bb06f087ec1	2	1	0	0	0	0	0	0	0	1	0	8	0	3	0	0	6	1	2	0
9f66fc1a30d358a90d9ca7b037d45132	0	0	0	0	0	0	0	0	0	0	243	43	1	166	357	230	101	89	16	0
9f823fd2ad1e4781eeb1629806ce98aa	4	1278	4222	5744	906	660	9854	5213	7365	6597	2515	7667	1740	4651	7991	4139	9043	5993	1610	4559
9fad7a8f748e2808e4ebb9edce2e8280	0	0	0	0	0	0	13	79	0	5	0	0	0	0	0	0	0	0	0	0
9fd13d88b5391618ba98a7a5f102b0f0	0	4	1	0	9	2	1	4	2	1	0	2	2	0	6	4	0	1	0	1
9fdfec7661f96c6e95a64eeed2767785	24	57	21	5	15	7	7	30	0	11	0	8	43	3	33	5	17	17	6	10
9ff7b0e140a3f831c4dda136546c4158	0	0	4	1	1	0	4	0	0	0	27	0	0	7	0	3	6	2	0	1
a00a30e8e210e51fc4eb588e60c43c16	0	0	1	5	1	1	7	0	2	0	0	0	2	4	7	0	0	1	0	0
a014bcd2eda15fb993fd7334cd83163a	0	0	0	0	0	0	7	61	9	18	0	0	2	0	0	1	1	0	0	0
a037248c5749238de0d0f8fbfa66dc0b	0	0	0	0	0	0	0	0	0	0	10	1	0	8	0	17	0	8	0	3
a0907e36265e122ca99ea253d85e162c	5	19	2	4	12	9	8	2	4	6	0	5	9	3	6	3	2	4	1	30
a0a324e7cfb67a3573cfdec476b994dc	0	2	0	2	0	3	4	2	1	1	0	3	0	1	0	0	1	0	0	0
a0b23a9c2578d64ef085c1da23ee22df	0	165	74	13	6	6	300	348	84	197	88	5	16	85	12	28	1	14	2	7
a0f9a22ffd49e1ae09f87ce860c8da1a	10	12	4	7	9	20	2	14	2	2	1	6	2	0	3	0	2	4	1	7
a1410133e28bdd24bdc5423e51fa6142	4	22	10	9	4	2	0	2	1	4	0	7	1	7	18	1	6	7	0	4
a149bdf26dc9f5a93dfb8a19d2b30ff7	1	2	0	0	2	0	0	0	2	0	0	0	0	0	0	0	1	0	91	5
a154d16946c27023688ecbc6a61aa7c8	3	0	0	5	0	0	0	2	0	0	0	0	0	0	0	0	0	0	0	0
a1559a13b3cbc2d3b9ef9705e035e145	0	1	2	0	0	2	69	126	0	26	0	5	3	15	2	4	1	0	0	0
a1a0b61cc49786be8a31a9c7e2e4e19c	0	0	0	0	0	0	0	0	0	0	2	0	39	13	2	0	1	1	0	3
a1b7bb849c96313c017c6ac37e92d754	0	0	0	0	0	0	0	0	0	2	2	0	0	0	0	15	0	0	0	4
a1b93b99e61f683f5cc5bf962fa2dd76	0	12	1	3	1	0	2	4	1	0	0	0	4	2	0	0	0	0	0	3
a1c63e9c23fd4edcd87a7e58fb0d9f23	2	12	4	1	7	2	0	2	0	4	0	7	1	1	2	0	0	2	2	2
a1e1bfbba63f954f1a191725c5abd05a	0	0	2	0	0	0	0	0	0	0	1	11	4	11	11	6	0	0	0	0
a217acd153d46b16127eeebc2bac17cf	1	0	7	1	2	1	0	0	0	1	0	4	0	1	1	3	0	0	0	1
a2633827292bdef571d37ac5459359b3	0	0	0	0	0	0	6	7	0	10	1	0	8	0	0	0	0	0	0	0
a28eed336ec6343deae46597de8ee4f6	0	35	7	13	3	2	107	740	116	146	17	8	28	47	30	8	7	9	0	4
a29eb7c90b4077eb7755ede31796da7c	31	3	2	0	0	0	0	1	0	0	2	0	5	0	2	1	0	3	0	0
a2a4538e65e3189d62527a32391d0afc	11	14	16	31	7	2	0	0	0	0	0	0	0	0	0	0	0	0	0	0
a35f956e93f21028a16fa9440eff8543	0	13	12	10	1	0	8	8	12	8	7	18	1	5	2	12	0	2	0	0
a379a953366084ec18467c3415232dc9	778	438	412	1434	768	497	161	273	332	156	321	167	245	179	423	218	180	248	247	180
a39473d1919bc26bc8a5241c0e6d58c4	0	0	0	0	0	0	0	2	0	7	0	0	0	0	0	0	0	0	0	0
a3a14b654f157014ad5bdde6bbc1edae	1	0	0	0	0	0	2	4	2	7	0	3	1	4	1	1	1	2	0	2
a3d399bb03aa89fd25b795c252c63aea	102	4	67	17	17	0	1	0	0	2	0	0	0	0	1	0	0	0	2	1
a451e8a54b64cc716f4eb7b16490f085	7	0	2	2	0	0	2	0	0	0	0	2	0	3	0	0	2	0	0	3
a4dc7423249cde794a15ef5a81019ed2	0	58	87	79	17	140	41	48	107	29	168	104	144	115	90	72	59	101	104	119
a4dfda3558b54f46f1179ebde228b6d8	0	153	141	96	27	0	3	0	0	0	15	25	89	19	92	19	0	0	0	0
a5098d6566b3a6b611d8429cde3828e1	0	0	0	0	0	0	0	0	0	0	0	0	0	6	0	1	11	0	1	0
a535f145df3ac26d88d7d3e4f79ddad0	9	0	2	2	5	0	2	2	2	1	1	0	0	0	0	0	0	0	1	0
a5419e3625c0d4e75164514137e6d0d2	0	60	40	15	7	0	23	2	0	0	7	0	0	9	0	0	4	18	0	0
a56ebb9513b677a774c0375c49947a7b	30158	8995	6682	2623	24207	13854	1744	1875	998	1577	4111	19	309	27	712	2	12628	5179	943	6899
a5b151cf83780622b91581c87b260d04	0	9	14	2	4	4	0	10	5	0	2	8	12	0	19	13	2	2	0	0
a61595d12b5c103132dd783631f9f921	0	0	0	0	0	0	0	0	0	0	43	3	63	3	127	58	2	4	164	86
a65cdb1985e84c23501d30f82b2a951f	0	11	3	31	1	2	26	10	0	9	0	8	4	12	2	10	7	0	0	6
a68f528a2023e53e954014f257eb56f5	2	2	1	3	3	2	0	1	0	3	1	1	1	3	2	0	0	1	1	1
a73af8b3ee985ad0cdf3a7a15776b25d	0	61	59	62	12	2	384	238	39	209	28	32	19	18	102	12	26	31	11	17
a75a6aa260f66afddc6b0119b1464921	0	0	0	0	0	0	16	4	0	8	0	0	1	2	0	0	0	0	0	0
a77b0ba903f25edf8f1c05e772296e8e	27	2	14	3	10	7	2	3	5	0	1	0	11	32	9	0	5	0	0	1
a79ff8070d9dd884ff2476d47f6e7083	0	0	6	11	1	0	18	37	73	7	1	0	0	1	3	0	0	0	0	0
a7bfbdb37f2c9fd1ea6dedd15d78d585	11	7	3	2	16	2	1	11	2	3	2	1	1	1	0	3	2	4	2	8
a7cf36255eea182efaedfb5bbc0104cf	0	0	0	1	0	2	48	392	0	82	10	0	42	3	2	1	6	2	0	4
a7d517d27744116f6836f33d19cb4919	0	5	6	2	1	17	2	0	5	4	2	0	5	0	2	16	9	4	0	0
a7d6e320835812e12c62a9613ee857c8	8	0	2	0	0	0	0	0	0	2	2	0	0	3	0	0	0	0	0	0
a80a5801925bc2cbcb7a51a1447c8bcf	0	0	0	0	0	0	0	0	0	0	0	0	11	0	0	0	0	0	0	0
a80a95b2aa57601ef5623bde09a07534	0	0	3	4	1	1	0	2	2	2	0	2	0	0	1	0	0	0	0	0
a82855635e1ccaa0ff749d5895c7bdca	0	0	0	1	0	0	0	0	0	0	0	0	0	25	0	0	0	0	12	0
a834dddc20bf44d3b7b8368a37ae5e90	0	7	1	27	0	2	34	29	23	50	4	16	15	30	9	3	7	7	0	0
a84ea474fc6fad16ff9403acf6541487	0	1	0	0	0	3	0	0	1	0	2	8	2	7	1	2	0	1	0	0
a8504726f294bc1e81f1e357993741be	1	2	7	1	15	2	0	0	0	0	0	0	0	0	2	0	0	1	0	0
a86577ed886954c332f5a17460678ec6	0	0	0	4	0	0	0	0	0	0	0	33	1	0	0	0	0	0	0	0
a91ebae27bd201865a8c1e0e75198d6b	3	2	2	2	5	2	0	2	0	1	0	0	0	2	0	0	1	0	0	1
a9e610ab8fdfa0aa65fa5e2bb1150919	0	79	84	219	29	2	31	13	3	5	40	3	62	118	10	11	20	9	1	4
a9eedcbb79161a99a09235d2f16a8e6e	26	14	2	12	1	7	2	1	6	15	7	0	2	3	2	5	2	10	7	4
aa00b06312f0a78eae5434cd784f4317	0	2	0	3	0	2	7	19	2	14	2	1	0	4	0	1	0	0	0	0
aa15b43fff889393018e378c9fe593f9	2	366	203	188	87	536	197	275	611	117	637	561	760	814	768	1199	574	1119	138	505
aa8de886e9d5cf3305ef10c53b139cb0	0	5	0	3	0	0	0	0	0	0	0	0	0	2	0	2	0	0	0	0
aab5beb350f887eb06cc94ad72fe4b7a	0	35	16	32	3	10	56	111	272	83	289	7	34	39	26	178	259	121	41	33
ab14bc9379e81c47102d3454481b4c85	0	0	4	0	0	0	1	0	0	0	0	1	0	0	10	0	0	0	0	0
abcd79e43f5e91a020d6717a10c28c25	0	0	1	7	0	0	0	0	0	0	1	3	4	6	25	0	0	2	0	0
abdade234475b547fe68e6b76f9c86c3	0	2	0	0	0	0	7	0	0	0	47	0	1	13	2	12	6	7	0	5
abfa9b9e19b7420a22c93442dd773786	0	4	0	0	0	0	0	0	6	1	0	0	0	0	0	10	0	0	0	9
ac95531e598e79e703f331e977efb59c	0	0	0	0	0	0	0	0	0	0	7	0	0	5	0	1	0	0	0	0
aca7d21e3031412dd44e410a355b9699	2	1	17	18	11	11	44	36	40	160	7	5	2	9	10	12	68	21	12	5
acce02282475adbc7938b57c3f0eeb17	13	7	13	18	14	2	2	2	7	7	7	13	4	7	12	1	2	7	1	4
ad1ae1fb51bf99597bda3c38cc118bd6	0	2	0	0	0	0	38	11	10	47	0	0	2	2	8	0	0	0	0	0
ad2d7ac81477e91a540a372a6b6f705e	0	0	0	0	0	0	0	0	0	0	0	12	0	5	9	0	1	0	0	0
ad5f04a141335cce4d0a6a8cf91e4f10	8	2	7	12	7	2	0	3	0	2	0	3	1	1	8	1	3	6	0	2
ad74d6d79b8e4b4fe640f2e534e1f48f	0	7	7	2	1	39	3	5	17	7	4	3	2	2	4	19	7	7	2	4
adb33cf95d4762ef3c1b0dd79f6a5336	0	15	0	0	3	0	0	4	0	0	1	0	2	0	7	11	0	26	7	0
adcdf6fe7b8ae5071b314e00429e00c2	0	0	0	1	0	7	0	0	1	0	0	0	0	0	0	3	0	0	0	2
addeff5ec70de42960c6c1558da49325	94	0	1	2	35	28	2	1	2	0	1	55	0	0	4	8	0	0	529	0
ae0c8fd4d997c6dc17e57b8a13e3a0fd	0	0	0	0	0	0	1	0	0	7	0	0	1	4	7	0	3	0	0	1
ae432e599c18d3ae74d8738b5e71a934	0	0	1	1	4	0	1	0	0	2	0	5	1	1	4	2	0	2	0	1
ae48c26e964ee4bd8101afb28f8007af	1640	78	270	162	335	210	147	97	106	312	141	829	156	180	578	221	100	55	190	101
ae799168daef452f060da06800fdc127	4	4	5	2	9	7	2	0	0	6	4	1	2	6	3	3	0	1	0	1
ae918e8e8276052fbc293c7d3f4d5d8d	0	0	1	0	18	1	0	3	0	0	0	0	0	0	2	0	11	17	0	19
ae9dfbabc854b540e2a37202f7685282	0	0	0	0	0	0	0	0	0	0	0	0	0	0	0	0	7	7	0	1
aeba7b71d819f038acff66079902a175	0	12	0	0	0	0	36	14	2	17	0	0	0	1	2	0	0	0	0	0
aedf4dcf54bd25cec76e4b77d00b6229	0	4	7	0	0	0	8	0	0	0	0	0	0	0	0	1	0	0	0	0
aedf772464a45ed3d1c907877666d19c	1	0	0	0	8	4	1	0	0	0	6	2	0	1	0	0	0	2	0	0
af300a120ee017e414bbde3037827914	20	35	29	16	1	11	7	4	4	6	0	20	11	8	0	4	2	7	1	52
af397f2e099a670b8e5e1fdb5fe6bb4a	0	2	2	1	0	0	0	0	0	0	1	0	0	0	0	14	0	0	0	0
afa16886ed19983f668d8a85b9cf37dc	0	3	4	9	2	2	70	91	34	195	17	15	5	41	10	7	3	0	0	5
afac9ea7e641147feb023759a21e0b34	0	472	94	472	34	7	15	8	0	95	3	3	7	21	51	2	10	7	1	45
afd23289a5d201a8c73f914426faab97	19	0	0	1	41	0	0	0	0	0	2	0	1	0	0	0	0	0	1	0
aff33a1d2ef0c9d21d45cca035acef9d	13	16	27	4	39	7	9	2	0	7	2	4	1	2	15	0	10	6	4	9
aff4c46bd1b4207570b6ffe352a49ed4	0	13	68	21	27	18	16	0	2	0	48	62	237	93	61	34	26	40	0	66
b00b0f45dab47136df8ee8b158edea5c	0	1	2	2	1	0	0	0	0	0	0	0	7	2	1	1	0	0	0	0
b0298878a341810d8158d1be122a60b1	0	1	0	0	0	0	6	5	3	5	0	0	2	0	1	0	0	1	0	0
b0936e9eaf47f1b6bc33f53918b0a236	0	0	0	0	0	0	26	43	1	0	0	0	0	0	0	0	0	0	0	0
b0ad340d1d9a0c85bcfd2a7daf0e7d73	9	7	7	17	7	0	16	0	3	2	2	0	3	5	4	3	5	4	9	1
b0df6aaea2814dfd98b43cdeb371d479	2	1	0	3	2	0	1	0	2	0	0	2	0	0	0	0	3	3	0	2
b0f981364b7c027f220fbc96b46375c5	0	2	35	0	10	11	2	1	55	2	3	0	16	1	7	3	0	39	0	4
b10c9bd0a3c10a61f205111ce482c0f4	47	143	63	26	87	73	1269	771	1054	1280	842	340	420	339	135	512	1040	592	107	387
b120382eea75d4857154553a3bfae767	0	0	1	0	0	2	0	0	1	0	0	0	0	3	0	0	5	0	0	0
b128a0fd303df0fe6b51f86a4661607b	2	13	2	0	0	1	1	33	2	13	0	0	1	1	0	0	1	161	0	160
b1295be0819d40f02ebe3f9fb0d1a38f	0	0	0	14	0	0	9	42	0	3	6	0	35	9	0	0	0	1	0	0
b17291d78f586540b54661dbe12193bd	0	0	0	0	0	0	0	0	0	0	3	15	0	248	5	1	10	0	2	2
b17af1e05bc2b189fa1c12a176231684	3	2	7	0	1	2	2	8	0	0	0	2	0	0	0	0	3	2	0	2
b1b5dbcd9d81884633d4588c618cfcd3	1	0	2	0	3	0	0	0	0	2	0	0	0	1	3	0	0	2	0	3
b1b9ab973ba3da85715360d90482f2d3	0	0	0	0	0	0	0	0	0	0	1	10	19	14	5	18	3	1	0	5
b1c0caacd79cd163d99ae7938ea3e63e	0	1	0	1	2	0	0	0	0	0	0	0	0	0	0	0	0	9	0	0
b1c833677cbf1a7577a99698ff713373	165	148	50	43	127	62	44	97	26	117	8	133	22	18	37	2	26	21	21	34
b1caf7edb82347bc313e4067482b24bb	0	5	0	5	0	0	0	3	2	6	1	0	0	1	0	0	0	1	0	0
b20636f3297d98d63a5fc086bdb74c77	2	0	0	0	0	0	0	0	0	3	2	1	0	0	0	3	2	0	0	0
b2085898ad825c09c191cc7c8723e218	0	16	1	2	0	0	9	0	0	2	7	0	2	4	0	2	0	0	0	0
b2112f138778c5f87f6ada0583c1a8bb	1	0	1	0	1	0	1	0	0	1	2	0	0	0	0	0	0	0	0	2
b21aca3cba433c20b1415dac76ebae27	0	0	0	1	0	0	64	0	0	0	0	27	0	4	1	84	0	0	0	0
b23fe13eef4def82cffc79c3287ff6f7	0	135	11	25	1	0	124	0	5	2	36	0	0	0	0	0	1	3	0	0
b27b5d59eb0bad8780bd476eb8dd08ee	0	12	4	11	0	0	11	0	0	0	6	7	3	9	3	22	1	4	0	0
b2c849de353a1812a46485378f47f173	0	5	1	0	0	0	12	21	2	16	1	1	7	3	1	17	0	1	0	0
b2e3408ada339c5724cb72446b684681	0	0	7	0	0	8	1	3	0	1	0	3	2	0	4	0	0	0	0	1
b2eaca274d600f562229d0bf9a388868	0	5	2	0	1	0	1	11	0	0	0	0	0	6	2	1	0	0	0	0
b3566877db60e1ff66a619453b37a020	0	0	0	0	0	0	0	0	0	0	11	9	0	1	13	0	2	4	0	0
b4086da36bf6ebc566251cb34a6a973e	8	0	5	0	6	0	3	0	1	0	0	0	1	1	0	2	0	0	1	2
b4310edf6cedad04b42e7c0fd7b89533	0	4	1	5	0	1	26	178	7	133	25	1	21	18	26	3	12	26	0	5
b4583d6f0f408abe8cbb22f1c8363557	0	0	0	0	0	0	0	0	0	0	2	0	0	8	0	0	2	4	0	4
b4b5bc4eaba36fda54b0be7914de45f2	5	2	15	0	1	2	2	1	0	0	0	0	0	2	1	0	1	6	1	0
b4bff6cc3968d26683668ed1939fdb17	12	12	0	8	46	6	11	2	0	0	1	0	0	0	0	0	0	0	8	22
b54d29ada068899577aac7085f32bfc7	0	9	1	0	0	4	12	2	6	2	5	11	8	9	22	7	10	9	7	11
b56771050d37ea07a56ee715a98c258a	0	0	0	0	0	1	4	2	3	7	2	0	0	1	3	0	3	1	0	2
b58dab19a116449d3d3846f891df90b8	0	0	0	0	0	0	0	0	0	0	26	2	18	3	9	0	1	12	2	0
b5922f1618e534d55a930645845c4945	68	95	67	40	283	21	15	33	16	11	26	73	0	69	113	50	32	64	99	14
b59e6454f466e40d14267de2febbc791	0	2	1	1	0	0	5	0	4	0	0	0	2	0	0	0	2	0	0	0
b61c505dee33b62fb66e82f845012c37	1	0	0	2	0	1	2	2	6	1	1	0	0	0	0	2	0	2	2	2
b640a141d10e2f165d25886914e493f7	0	0	0	0	0	1	1	4	2	2	0	0	3	1	0	3	0	0	0	0
b65bcb4df705671d0f10e057a1868b4f	0	10	0	7	0	1	11	21	4	6	2	3	5	39	1	3	2	0	0	0
b68d7458b01a24de29dd46b122363d0a	0	266	270	348	52	8	13	2	0	0	48	162	126	142	0	406	0	0	0	2
b68e28f12c76fd9454bbbef087f97c82	0	0	0	0	0	0	0	20	0	2	0	0	0	0	0	0	0	0	0	0
b720d6c115168728ac31e3e766fcd498	1	8	3	4	2	0	2	2	2	0	2	1	6	2	2	2	1	1	5	3
b741a6f7d2f9cb40391a72a5e17407de	0	0	0	0	0	0	0	0	0	0	12	0	0	1	2	0	2	0	0	0
b74a13d1a8a65e4a9fa75dfcb92b5b65	1	1	0	0	0	1	2	0	7	1	2	0	0	2	4	3	0	0	2	4
b82133f4a767b24012600b4b7c0b6820	1	23	40	17	5	17	29	10	13	2	33	95	86	57	58	37	17	26	18	15
b83abd1a669b3fd80d994761d7840ccd	0	7	0	2	1	5	0	0	0	0	0	1	0	0	6	13	0	0	0	0
b88ad6ccb6afa8c927ee34ac617476ac	0	9	5	2	3	0	7	9	2	0	7	6	123	4	5	19	2	17	0	0
b970912dfc7d9f61300c6169e5219a1c	0	0	2	0	1	2	13	2	3	9	37	6	1	15	1	3	4	2	4	0
b991b5c82fd37daec3ce6e1da9308a4e	0	0	2	0	7	0	2	3	8	0	2	0	0	3	2	0	0	1	0	0
b9df37e128ba7c2d92d93bacbb6e0ffe	0	1	0	2	0	0	0	0	0	0	0	0	2	4	0	2	0	0	0	0
ba06c05778d6316d780d0e275e3590f8	0	0	0	0	0	0	8	8	7	21	0	0	0	0	0	0	0	0	0	0
ba4039d86575d607663039b4a4c9edc2	1	1	1	4	1	0	4	4	0	4	2	2	0	3	2	2	0	0	0	0
ba914788d5e914f6b84d801eb832c126	0	0	0	11	0	0	0	0	0	0	2	5	8	28	3	2	0	2	0	0
ba92d109a4ffde967411b89a4033e380	4	1	2	0	5	7	1	3	1	3	0	4	0	2	4	0	1	2	2	4
baae0a7ca9dcbad33ec2f760ea585efa	0	0	0	2	3	7	39	186	45	91	7	0	2	3	1	0	1	2	0	0
bb7cfa2cbd5bd6592434e4e28a27a4e9	0	13	26	16	9	9	4	0	7	0	5	8	4	5	7	5	7	2	0	4
bba385085f382f913b9ba1d3bcb9e362	2	1	2	1	1	2	0	0	0	5	0	1	0	1	0	0	0	2	0	1
bbd066007b90afac3c90c172a6165afe	0	102	2	0	0	0	0	0	69	6	0	0	2	0	0	271	0	11	0	186
bbe3a9e4fe24ec2db0efe62c037e0185	0	372	937	410	457	602	47	0	25	1	126	1846	517	917	860	382	202	111	0	497
bc0093f87613a11341ab44364b63c434	2	2	0	3	0	9	1	5	0	0	0	0	0	0	0	0	0	0	2	0
bc01b963363ff421d388e2a29eacc94d	0	0	0	4	2	0	0	0	2	0	0	4	2	2	7	0	0	8	0	2
bc13964fe34d77f17d751e0a3904e579	0	26	21	21	11	6	30	19	50	27	43	111	15	40	58	184	2	22	2	16
bc7782fb533f20a89e227c1919d78407	0	1	4	3	1	1	16	25	8	14	12	0	6	11	11	3	2	1	0	0
bc794b0418706ddc6fdfdf59db217818	0	0	0	12	0	0	0	14	0	1	0	0	0	21	28	0	0	0	0	0
bcb28707eb39c7d52d49163a28d7bd2b	0	2	2	0	1	0	0	0	0	0	0	1	1	2	1	2	0	0	1	0
bcb3710a3a92b4f6d47aa902e0ceab6a	51	1	13	0	32	4	0	1	2	0	2	0	1	0	0	3	1	1	1	0
bd3e89631edc44d74937ba6cad99e167	0	2	16	10	3	7	4	11	10	14	3	5	11	6	2	7	6	9	2	13
bd5472b12ae25aa964d9eba4d315aa70	0	0	0	0	0	0	12	50	4	12	1	0	3	4	4	0	0	2	0	0
bd75b2b8937ff53ccb188d463736a4f9	0	0	0	0	2	0	0	0	0	0	0	0	0	8	0	0	7	1	0	0
bd77fbaed59fe1734da081d127ab75ca	0	1	0	0	0	0	12	10	4	13	11	2	0	3	1	5	7	5	0	2
bda9a862247277b884fc5a1e8df22236	0	100	77	14	12	1	0	0	2	42	11	15	11	62	7	1	6	0	0	27
be0edfc3ba494bdd5608510d86d30f20	0	2	1	4	0	0	0	1	0	3	0	0	0	7	1	8	0	2	2	0
be4badbc287c3b172e278904df13c607	50	130	26	96	75	42	45	51	7	88	10	121	5	44	46	19	29	9	30	45
be61ee390cbc62e28bb39b1bb8c0b7d7	0	0	0	0	0	0	0	0	0	0	107	5	51	205	124	60	12	13	5	19
be7bd51108216daa2f622d4ce071601f	0	4	7	2	2	1	2	2	81	5	2	0	0	7	0	0	1	2	0	7
beac61ca9b85d17279a106da0907c2e4	0	3	2	1	2	0	1	0	2	0	2	9	0	3	0	0	0	0	0	0
beb6e31b606ac05750f14cd73ab93256	5	1	4	3	4	3	1	1	0	0	1	0	3	1	1	0	1	0	3	3
bec6c8db73d4e58b0e93508f3d7a0000	0	0	0	0	0	0	2	1	2	0	0	17	0	21	0	0	0	0	0	0
bec99472ffeb333d0750a67dacc7f042	7	2	41	3	22	9	4	0	2	0	7	226	20	117	30	23	7	6	1	56
beef9cfb12919a80c7c32f65425bbaab	0	589	449	390	158	50	107	35	74	7	109	212	270	269	92	63	63	41	29	42
bef524582402366378beb7460190ecfd	0	0	0	0	0	0	3	0	0	4	0	0	0	0	0	0	0	0	0	0
bf0da67aaaaab26b3a211518a697fcba	0	0	0	0	0	209	82	71	0	34	241	1139	381	250	140	652	54	203	55	344
bf4ea27a46de2b2179d3169b91be9ec3	0	16	0	0	0	0	0	0	11	0	0	0	0	1	0	47	0	4	0	24
bfa60d9ab44324129c73e1a406e5b21b	0	0	0	0	0	0	0	0	0	0	7	0	1	10	0	12	3	3	0	2
bfebe54b7e9bffe8a7492fd517cc4f14	0	0	1	4	1	0	0	0	0	1	0	3	12	1	2	2	1	2	0	5
c03281e785175877d504bc4b53831db5	0	52	77	36	51	0	26	20	1267	59	20	0	0	40	0	1	5	23	3	102
c05eae98d9a5b7666b5be92d0e369dbd	0	0	0	0	0	0	1	5	1	5	0	0	0	1	1	0	0	0	0	0
c062b1c945c3d131ce9c43ebfb21d615	0	0	0	2	2	0	0	2	0	0	0	0	0	3	0	0	0	0	0	0
c0953624a3748966ba4dbd835bc60cf5	0	0	0	0	0	0	2	7	2	13	0	0	0	0	0	1	0	0	0	0
c09b3bf35504646cdb5ae59c506b3c48	0	7	15	15	7	5	0	2	0	1	2	0	1	0	0	0	0	0	0	0
c0d9cd776f609d6ad58f81190a7552a0	38	0	11	3	27	1	3	0	7	0	1	206	0	54	2	0	7	2	0	5
c10f263e2d68689736c5c8c0242943ff	425	767	424	769	384	666	544	1728	2479	1305	4175	0	384	244	0	0	526	2107	4544	955
c173cb4c56bc59fdbdd0f7aa5f6d693b	23	0	0	0	0	0	0	0	2	0	0	0	0	0	0	0	0	0	12	5
c17c5a39388619de532e33f849c92839	0	2	2	7	2	0	2	14	1	9	1	0	2	7	5	1	0	0	0	0
c1eb313205aa918a9ffe814035b8897e	2	0	4	3	7	0	0	0	2	0	0	3	5	1	15	13	3	2	1	0
c1f2ccdfa6e3f61ee37b12498c9a7756	1482	5	5	1	1272	1	0	0	2	0	3	0	0	0	1	1	0	0	2	0
c222742f05a6937f08a9dbf9bdc79355	0	42	28	8	9	1	68	32	0	22	8	0	0	0	0	0	0	0	0	0
c2309cdb9cf730b5dde30eac433e1ed3	0	2	0	0	0	0	3	6	2	13	0	0	0	0	2	0	0	0	0	0
c2a84fdb348a9c623bb7124a4da6e57a	0	0	0	0	0	0	0	0	0	0	4	0	7	7	2	0	0	1	0	0
c2af38a3e43ebe336b2924e62e102240	0	5	6	2	0	2	4	1	5	4	5	5	16	5	2	2	7	5	0	13
c2d21bbea86f6f1b6d67b2f0972b63f4	1	0	1	0	0	0	1	0	0	1	0	1	0	0	1	0	1	1	2	3
c2ec131f03e5975927272c2921eebfee	0	8	4	21	2	0	12	0	0	0	3	13	3	20	5	63	1	2	0	0
c321788112b86f1601a7cb0455bbe9f0	0	2	4	7	2	12	4	1	5	2	12	5	10	10	7	4	5	9	6	7
c33e5626fe105808926bbd9770eb8f1c	11	6	6	10	13	2	3	6	1	2	6	3	11	8	11	5	0	7	7	3
c344be4507c1dd47f0e6f02cba613d88	7	1	2	3	5	2	2	0	2	2	3	0	0	1	1	1	1	0	1	7
c34d9da2196c52489bc4d21f96028b0b	0	16	54	35	17	106	260	88	221	721	346	0	1	0	26	28	1172	614	218	73
c3b0224388cd033c45264806ae9f4258	0	0	2	1	1	0	7	1	0	2	2	0	0	0	0	0	0	0	0	0
c3be26f4783d8dfae9358c090ab1068d	0	2	2	2	0	1	243	395	70	386	7	0	1	5	2	1	2	4	4	1
c3c70003f0f46c331d25f2679be2fda6	0	3	7	2	0	2	0	0	5	0	2	12	2	6	6	2	2	0	2	2
c3dcd39d89b2dcce5d2d93f7ea2454c4	0	2	3	8	0	5	86	111	330	57	94	4	0	13	296	19	5	57	1	32
c3ebff2a454aea0af782dc3bb149cb29	0	2	0	0	7	0	2	0	0	0	0	0	0	0	1	0	18	0	0	1
c4006cdad3ae669cec7bb4654d7327f1	0	2	3	4	0	2	9	37	26	2	0	3	11	21	11	5	0	0	0	0
c41027d60ecd3b256ce96755a82f4c9b	0	17	16	28	3	37	53	30	58	47	51	53	46	37	23	63	22	34	24	30
c426e31969d7ebe3282b7a51f8480875	0	630	362	8	86	2	176	15	4	3	6	1	0	7	30	1	0	5	0	2
c4e300c6edc3318d1081d0bed0d5d8c1	6	2	1	4	6	1	0	2	0	0	0	3	0	0	2	1	2	2	4	1
c55de0b458fac6f712eb4de613f81507	0	0	0	0	0	0	0	6	10	0	0	0	2	0	0	0	0	0	0	0
c55fba440ebbd9a9d3202735902df2c7	0	0	0	0	0	0	0	0	0	0	1	1	20	1	8	13	0	10	0	5
c5c5f75d97c73fe2795e0384019a4099	5	0	0	0	0	0	1	2	0	0	0	0	1	0	0	1	0	2	0	0
c62c538475cd9580593da6c39cebe056	0	0	0	0	0	0	0	0	0	0	0	1	8	3	2	4	2	2	0	0
c710f658d4d6e04a994855adc28da6e1	0	5	2	3	2	0	2	2	0	5	3	0	1	0	1	0	0	1	0	0
c7272a3583dc477916e16490ef52a1b2	1	90	62	0	0	0	0	1	2	0	1	0	0	0	0	0	0	0	0	0
c778715dec7b6680a68fbefdbea72594	5	0	0	0	5	1	4	0	1	3	11	1	1	16	2	0	15	4	2	2
c795464787951ff2c109404360869d8f	1	0	1	6	2	2	0	0	1	0	1	2	3	6	4	0	3	0	0	0
c7a033df37d7de20f4ebc4e97f4ec8af	72	666	424	320	153	111	159	312	252	219	165	350	355	685	296	100	121	162	36	76
c7b4dc14cb22d2535f42164b0dca222a	7	3	1	0	3	0	0	0	0	0	0	1	0	0	1	0	0	0	0	0
c7b63f7199bd1f058b097d39ac5c6310	0	1	1	7	3	0	1	6	0	2	0	1	2	3	2	0	0	0	0	0
c7fc13b9b32164608f5e7729ac52d857	0	0	0	0	0	0	0	0	0	0	11	0	0	0	0	0	0	1	0	0
c822aa6535827c0c462e1d79a86ee4e8	0	7	7	1	1	10	1235	2141	367	1581	38	2	10	35	12	3	3	21	23	7
c82ec0e2fd1096f387d7afefef5f21bd	29	2	25	16	2	0	2	2	0	11	1	4	0	3	8	3	2	6	3	0
c83d1046523367f4b042d3b5b7a8ae73	0	1	0	0	7	2	3	1	2	4	32	2	3	1	0	2	2	51	1	5
c85c926e01b6eb3cdd763409530fe552	54	4	0	3	31	0	0	0	0	2	1	0	0	1	1	0	2	0	0	1
c88965bc811c049e05d6939cbddf3a23	0	0	0	0	0	0	0	0	0	0	55	7	123	52	26	12	0	10	0	12
c8fed0a0085a0ef11a50c84fef43579c	4	49	63	34	27	22	16	27	2	22	7	6	5	21	25	46	79	67	10	46
c91ed189f5fea1243a4db5b7294b0036	2	1	1	1	2	0	0	0	0	0	1	1	1	2	0	0	0	0	0	0
c976258ff98638af8e2568e15693b288	23	59	120	112	65	121	86	21	91	81	1308	186	405	265	250	199	265	960	503	667
c9a6e90056513eb51f84cce04ac050f9	0	0	0	0	0	0	0	0	0	0	0	10	14	1	3	5	36	0	0	22
c9f4ea3a2e482a444e661a0003a67ab2	0	0	1	0	0	2373	246	124	505	178	443	1700	164	385	301	1883	40	432	934	367
ca11066de4efedadeead6e0cfc1adf1d	0	0	0	0	0	0	0	0	0	0	7	1	0	14	17	0	1	0	0	11
ca92b3760204edcd1f7285d2565982aa	107	1	0	0	95	2	0	0	0	0	3	0	0	0	0	1	0	0	0	2
cab4fd61d8c281dd3efabe2a36b28971	0	0	163	96	0	0	1	1	0	0	0	1	0	2	0	0	0	0	0	0
cb329344d3bb916c35e9f4c063cd1cac	0	0	1	0	0	0	7	8	2	11	2	0	0	1	0	0	2	0	0	0
cb3bf1298b3c4226139502a0dde637cb	0	0	0	0	0	0	3	2	4	5	2	0	5	1	0	0	0	2	4	1
cb70b1cea6605495e1c6c4c5420c119c	0	0	1	1	0	1	26	62	20	63	6	0	1	3	0	1	0	0	0	0
cbbfeb91b1ee0cf629fa90ee9d23725a	0	291	167	115	75	130	22	87	110	12	6	344	320	146	163	50	41	66	130	81
cbd4b0bb22bc06e8439c59516cf317a4	0	10	0	11	0	0	0	0	0	0	9	10	1	76	0	11	0	0	0	7
cc0b7f8d7f0918aca083682f2ff2d5df	0	2	2	3	1	7	3	0	4	1	2	22	7	15	66	6	11	2	0	14
cc1562a8a5833c3f61aaeca99d8dd1b1	3	1	2	10	44	21	37	21	58	40	398	8	21	9	3	9	32	743	10	61
cc50b020d84cab6134c026406fe6741c	0	8	20	21	10	0	0	0	0	0	1	28	12	0	11	0	4	0	0	3
cce3d7443b181c499615bdcc192a95df	0	2	0	0	0	1	7	12	7	10	6	0	4	3	6	2	2	0	0	0
cce5adf49bd276e4db58ed7879cb274d	1	0	0	0	3	1	1	27	1	6	4	0	0	26	2	0	26	1	0	0
ccfd4d4eef3b703131b5706ee3188e1b	0	17	4	12	1	3	8	7	0	10	13	5	2	5	15	8	0	0	0	0
cd19ad8fda1c2134f3a1a14ddf06c235	13	2	7	27	11	4	0	2	7	3	2	2	3	0	4	3	2	1	3	0
cd3b5e25d50095cf4cb5e967b4aa43cb	19	7	5	2	17	1	2	0	3	2	0	4	0	2	2	1	2	0	0	5
cd3bec55a205a878152ab3f3f436b1c5	0	0	0	0	0	0	0	0	0	0	126	0	0	62	5	14	2	0	8	0
cd3bf086b0f0db94ad841be8c2d9e40f	147	204	29	49	42	32	15	16	23	28	7	6	15	31	10	0	9	4	15	31
cd6f9a5352e0d0e454c362372e668081	1	0	9	19	1	0	27	32	31	23	17	6	29	24	26	29	26	21	7	63
cdbcdd60440488714e0a7f2a7706eaca	0	2	0	2	0	2	3	3	10	5	4	0	0	0	1	3	1	2	3	2
cdfc601e8dd62a3ba5c0b2b0aeb0e36d	2	2	4	1	2	9	0	4	4	3	10	7	2	1	2	4	2	0	2	1
ce3e904f1ee09ee7a9ed96514693f68c	0	0	4	0	0	1	0	0	0	0	1	2	0	0	0	0	14	2	0	18
ce54948fe6e89b41d1f89508dfea870a	2	28	2	57	11	17	1	0	3	1	5	0	0	15	0	4	2	10	1	3
ceba91d0d68a80ea900808bf9f05c226	76	87	35	16	65	38	20	20	16	1	11	10	6	8	3	6	12	41	36	22
cec3402e4d58187969cf85a9754b303c	2	2	0	8	7	0	0	0	0	0	0	0	0	0	1	0	0	0	0	2
cf72e6bbe6284965b0531fc666b6597f	0	5	6	0	1	1	0	0	0	0	2	6	57	24	12	0	0	4	0	0
cf94229e9592ef17b2f91fb0c4e4cefa	0	6	2	29	4	0	4	0	0	0	1	0	1	0	0	2	10	2	5	1
d00db97f47f2ebafe5bf3468c4973553	0	2	0	0	0	0	4	2	0	2	1	1	2	3	1	1	0	0	0	0
d0447437e09b26fe5fbc469ae517d19f	0	4	0	0	0	0	5	48	19	7	13	0	32	19	37	3	7	20	12	5
d07dc355b9b3af614223f5340a5e083f	5	3	0	0	0	0	5	8	0	0	0	0	0	4	2	10	8	1	0	0
d07f6e7d440e302afacdc6fc4a136dbe	18	0	12	0	0	0	0	0	0	0	0	0	0	0	0	0	0	0	0	0
d08c5e937e08600d1a1836bf2baa6259	0	16	5	0	1	0	0	1	1	0	4	0	1	1	2	2	0	0	0	0
d0c6acc494cd5b8a1385a30aad48f79d	6	138	42	101	15	81	163	119	151	139	64	194	80	246	119	147	149	149	17	344
d0d2d50b735a4bcf75345ad25706097a	2	2	13	7	3	1	1	4	0	0	1	1	1	0	9	1	0	7	3	0
d0fc793d6185e7c8a064b13f9e4f5961	0	0	1	0	0	0	0	5	2	0	1	0	0	0	0	0	0	0	0	0
d106e1ad6fb1a07ac9bfa98ae979f62c	1	0	0	0	2	0	4	7	2	2	4	0	0	0	2	0	3	1	2	6
d146ef7ef621515789af916eb4eb3fb3	0	232	231	31	59	0	0	1	4	160	43	42	29	251	47	2	11	4	0	100
d159fbc106876647b210ce9d33ce9586	0	1	0	0	0	0	9	82	0	11	2	0	2	0	5	0	0	0	0	0
d15b2010df1d6ba50929637acea9f72b	0	0	0	0	0	0	4	13	7	1	0	0	0	0	0	0	0	0	0	0
d177be6e527393354337b7c582822924	0	0	1	2	0	0	16	219	10	26	0	0	0	0	0	8	0	0	0	1
d17c352493098ac10b0d09e4722209b2	7	0	0	1	1	0	0	0	0	0	0	3	9	0	2	0	0	0	0	0
d1b8bb686a631fd649978c36a7cba3a5	0	0	0	1	0	0	1	0	0	2	1	3	2	0	8	8	0	0	0	0
d243a9f4c4a64f8de43f2a874fc514c4	2	0	3	0	2	0	0	0	0	2	0	3	0	0	2	0	0	0	0	1
d251dc0e4b2f1005936d241d395c3eb2	0	89	116	353	37	6	35	24	2	44	246	15	96	102	132	9	215	243	28	217
d2eef4e772a3d139ddd263550e451736	0	0	0	0	0	0	4	2	0	3	2	0	0	2	0	1	1	0	0	0
d313c70497d9810e25fbd208a6d69817	0	20	5	11	1	1	3	4	0	12	2	0	7	15	6	0	0	3	1	1
d32451afd94d897b266c6e2f2d8f04d1	0	0	0	0	0	0	0	0	0	0	0	1	0	5	0	1	3	0	0	1
d3270e7fbfc12ad5980828d5450e333b	0	0	7	12	15	0	0	0	1	0	0	0	0	0	0	0	0	0	0	0
d33fbd1961e2f7093f24c3afe9ab1ff6	3904	113	32	2	1998	47	0	0	0	0	0	0	0	0	1	0	7	2	192	4
d34e0e5f9a5811298c9d21c96f70c35d	0	1	1	1	10	3	0	1	0	3	4	6	16	3	26	0	7	0	12	11
d35655e7613285a878450ecdca3e6204	0	0	0	0	0	0	0	3	0	0	0	0	0	0	23	1	8	0	0	1
d36c8930add96c30368596eccf40bb50	0	0	0	0	0	0	14	0	0	2	3	0	0	0	1	0	0	1	0	0
d396b99c2074c62bf9212faf1a50f847	0	25	11	35	2	0	58	101	23	148	12	7	6	12	7	3	0	2	0	1
d3cd91f6a11424aaa9dc484dcd143908	0	0	0	0	0	0	0	0	0	0	83	0	6	8	15	0	10	0	0	0
d3de01405e8bf3fd5172f720dabca6e8	239	7	2	16	250	15	0	0	0	0	0	0	0	0	0	0	0	0	0	0
d413f4c2a78200895f6cd482b0176a8f	8	2	0	7	11	2	0	0	0	0	0	4	1	0	0	0	2	0	1	7
d44ae85e888448ca365fb0d6d1efcc6a	0	133	110	109	28	61	7	10	30	5	26	185	52	109	115	88	38	21	39	55
d47f1e02536ec727226ff229d339ef7b	0	0	2	0	0	0	0	4	2	2	5	4	0	9	6	5	4	1	0	0
d484b6bcf741b7dd770348a8ad68d51d	0	0	0	0	0	0	0	0	0	0	0	0	2	8	2	0	1	0	0	0
d489d2f3d8db22cddb7eaf95ab73a7b8	0	0	0	0	0	0	0	0	0	0	15	0	0	0	0	0	0	0	0	0
d4d07c968d6ac1e8b9cc932b41f95e2a	5	3	5	0	0	0	3	5	1	0	0	0	0	0	0	0	0	0	0	2
d4e54260a6076e1b9b5041835ecf51df	0	0	0	0	0	0	0	0	0	0	22	0	0	0	0	0	0	0	7	0
d557d83e564a8704f3a3842803f88aa5	4287	277	1646	157	5405	2162	1682	768	4189	2938	1991	1554	709	412	2195	247	2515	2081	1948	1105
d592298a0121ef1ef9e216ede5b8c913	0	12	0	0	0	0	7	8	3	21	0	0	3	3	0	0	0	0	0	0
d5f80dab6d1102f736e799dbf28f214f	448	399	87	124	78	86	38	64	26	52	34	5	51	33	38	15	108	43	31	152
d60412b0047f459e305f417c49a337d1	383	0	2	0	196	2	2	1	7	5	1	0	0	0	0	0	1	0	0	0
d63318d7a323a1f0d250616b4a376062	0	0	1	0	11	1	0	1	1	0	0	0	0	1	0	0	0	0	0	0
d6c7e6babfcfeb1b72678a9a6f3dd2ca	0	3	0	1	1	0	5	4	1	0	1	0	0	0	3	0	0	0	0	0
d6ce5ab0ca4ccc41db83dff829286912	1	0	0	0	122	0	22	0	0	0	0	0	0	0	0	0	0	0	1	0
d6fcd9c85148a1a420c326207a7ab292	7	1	0	1	1	1	0	0	0	0	0	0	0	0	0	0	0	0	1	2
d71ba9bc384c4773d6e5b3bbf914b589	1207	2	7	1	500	7	3	4	21	8	4	0	1	0	2	0	1	0	2	0
d73af562e4db75e0b624152683ad8053	0	0	0	0	0	0	0	0	0	0	0	2	1	0	3	5	0	3	0	7
d7725e15dcbd684ce58bd77d358f653e	2	0	1	1	3	2	0	1	0	0	0	2	0	0	0	1	0	1	0	4
d776334d281fd36820928b1cf69caf68	0	40	120	58	35	7	0	0	1	0	16	6	1	3	37	3	1	1	0	0
d78ff98bd630c5fa364547a91e4d1ce1	1	15	40	46	15	8	4	8	2	7	10	11	1	2	1	1	0	1	1	0
d7911cb70d6831c777059de9bfc70e10	2	0	1	2	6	0	0	2	0	1	0	0	0	0	0	1	0	0	0	0
d80272c82edc36ac727c526b9645039d	0	2	0	4	0	9	0	0	0	0	0	0	30	3	1	1	7	0	0	2
d82bb1e62eac46a6301c1cd1913f5677	129	87	0	0	1	3	2	0	2	0	1	3	1	0	0	0	0	1	110	3
d86e273d093bcad61b948b533ba0d5a2	0	0	0	1	0	1	2	2	1	10	3	1	0	1	1	4	0	0	0	1
d883835d263e463e649877263bbb2e1e	0	0	0	0	0	0	0	0	0	0	7	24	2	17	0	23	0	40	0	0
d8bb2f2adaf795b6502188d19b74f662	0	0	0	0	0	0	0	0	0	0	0	0	0	0	0	0	0	0	28	0
d8c713eac8f2f9f466aa768c16aa59e0	2	2	0	7	2	1	0	2	0	2	5	6	0	1	2	0	0	3	0	0
d94bb921de0549d893dde0d9e1512aa3	38	9	0	0	0	0	0	0	0	0	0	0	0	0	0	0	0	0	0	0
d95c3ec277886b5c54938b63ca0da625	357	11	3	2	157	3	2	0	5	0	2	6	12	2	2	1	2	5	16	2
d980786ab57cc6a10fae5d292f65bd6d	0	22	35	16	22	42	16	2	30	20	24	10	103	55	17	73	220	19	0	11
d9b38d270a71e3b5d744b507e99eec5a	0	38	213	112	105	9	6	6	18	0	2	16	70	36	161	14	16	11	0	7
d9baeb8aa0b9aa0e1140b3de8d3e01b5	0	16	21	2	10	0	7	0	0	0	2	0	0	1	0	0	0	3	0	0
da572ab854a7f643301138f5f0378b69	7	207	345	154	133	390	210	1426	626	1134	1310	458	99	305	389	93	1274	479	146	1196
da594510ee91d5efff624d6588760bca	0	2	0	2	0	2	0	1	0	2	0	0	0	0	0	0	0	0	0	0
da61a121151a7ec6429350c1e1438859	0	0	0	1	0	2	1	0	0	2	0	2	1	8	2	1	0	0	0	0
da8eb1ec1a31c085745d8119d133de90	4	2887	2089	2068	673	198	635	195	10	571	2938	4698	3744	3913	2203	2702	4584	3929	365	4193
dab3052f53672e8624d3a4a007000382	0	0	0	0	0	3	7	0	12	0	7	1	45	13	29	19	7	2	2	20
db6be7f0d69eee48db21a8fd43324c81	0	1	4	0	0	0	0	0	0	0	0	8	0	9	0	0	1	3	0	1
dbeadda22e940d0a2f2d16dbdffcd0d7	0	2	0	0	0	0	0	0	0	0	259	0	0	0	0	9	0	174	97	137
dbf1ff5be09c4b3353c7ecc54cba7386	19	1	0	2	0	0	0	0	0	0	0	0	0	0	0	4	1	0	2	0
dbf3ca28f23624f8142d82fedf7aa96f	0	2	10	0	2	0	0	0	0	0	0	0	0	0	0	0	0	0	0	0
dbfccdcd174da8e696605598d52f847c	1	2	5	24	2	2	8	21	1	1	1	15	8	26	9	21	0	2	0	0
dc2db8f48297bde33f7df1b1a81c6b10	0	1	13	11	0	0	0	2	0	0	0	0	0	0	0	0	0	0	0	0
dc2ee81e5221e881f43bc7f8fc7d46ed	1	6	1	1	4	0	0	0	0	1	1	1	2	1	0	0	2	0	4	1
dc40f56a3978623bcedc6c47a894be81	0	2	16	5	2	2	1	1	1	0	2	1	0	1	1	1	2	0	0	0
dc54161a093a290f985e6996c6660510	0	124	303	465	98	67	7	30	2	5	3	3	2	1	1	0	2	2	0	0
dc5a583b1162051fc37e203f02870267	0	0	0	0	0	0	16	90	10	12	0	0	0	0	0	0	0	1	0	0
dc96ffbdb478c1bcd066a5aca9c52602	0	0	2	2	0	0	9	1	2	3	2	1	0	3	0	0	1	2	0	0
dcbd01b85c42bd57ba671158eb55c436	0	18	12	12	1	0	120	135	22	80	31	6	14	67	5	68	1	0	0	3
dcc78cab420c0ec8df8d7399f1cca793	0	1	0	1	0	1	2	2	7	1	2	0	0	1	0	2	0	3	2	0
dd277fb140c8e75c570cd92eac772f5f	0	1	0	2	0	0	2	2	0	1	0	0	0	3	1	0	0	0	0	0
dd6e07f6ba8af74168534fb40097ca84	0	1	6	2	0	6	4	0	1	0	2	0	18	9	7	4	0	5	0	0
dd8e1764ca5334a1fd363edfa3886673	8	0	6	3	2	1	0	0	0	1	0	0	0	2	0	0	1	0	0	0
ddb5a4878ebd5719f172236035fec3af	205	6	0	1	117	2	0	0	0	0	0	0	0	2	1	0	0	0	0	0
de36c51144bba9585944e575e4bf53a4	0	5	1	6	0	32	2	1	5	0	2	0	0	0	3	22	2	1	0	0
de3b836cf45b4de563b0a440e947c23d	65	168	94	139	220	91	12	109	19	37	7	30	41	21	55	3	103	19	58	59
de67da11024ba2f3b6477849d0f34812	107	20	71	130	90	170	70	87	25	106	213	59	16	83	12	28	33	680	56	724
dea574c928dfc3cbc3467d17b8c8dc8f	0	0	1	1	5	4	1	2	3	1	1	0	1	5	1	1	6	2	3	5
deb67a62da16e9e4af759f9d32e9513b	0	0	0	0	0	0	0	0	0	0	0	0	0	0	0	0	0	47	0	0
dec036a3bcd1bf8c825423d70df973ea	1	0	0	0	4	6	11	3	1	5	45	0	19	0	11	0	17	38	23	22
ded57b25ca06c9f87ed3b794c493a71d	0	0	0	0	0	0	0	0	0	0	0	14	0	3	0	2	2	1	0	0
dee8b1305618b2798a4d091c93062c83	16	6	5	7	17	7	0	4	1	2	0	2	3	1	1	3	14	7	2	23
df113feb124aa1dbd3d3e049235de9bb	1	7	2	4	0	8	0	0	6	1	2	7	7	4	2	0	2	8	26	5
df4bebe950272273ddecfc4056dbac1d	1	2	2	0	2	5	2	0	2	0	0	0	0	3	1	0	2	0	0	1
df56e223f24878ba840808958de6b9ae	0	2	10	8	0	13	0	0	0	0	0	10	2	3	7	7	1	0	0	0
dfa9852aceaa0ddf3072b6949175e9a9	2	4	0	0	0	0	1	0	0	2	0	0	0	0	5	0	0	0	0	1
e02c4d42132e38c06ba560be3500312f	0	0	3	7	1	0	5	1	0	0	2	0	1	6	11	0	0	2	0	0
e0a5abe7ac0ed9f71e49383a87f1b4dc	0	0	0	1	0	0	2	3	0	2	0	0	0	0	0	0	0	0	0	0
e0ce9236dfe18232f3cbcd64b97b5586	1	0	0	0	1	0	5	5	7	3	1	1	4	3	2	2	0	2	1	0
e0dda1d75f0cd2ae10139f753d42651c	90	1	1	1	1	0	2	0	6	0	0	0	1	0	51	0	32	0	99	7
e103415013bb00c666e1f0072222690a	0	12	5	0	0	0	0	1	1	0	0	0	0	2	0	0	0	0	1	0
e129873958b69445310af8c24b1e172b	1	1	0	0	1	2	2	0	3	1	2	2	11	1	1	2	0	1	2	0
e147bcf220e5b8e9a8d0b483e7ff82a6	0	0	2	0	14	6	0	0	0	0	0	1	0	3	0	0	0	0	0	1
e1747ffc79dd7ccabd215b48ec951eb2	6	4	2	6	2	0	0	0	0	0	0	1	1	0	0	0	0	3	0	0
e193df93215672d384c49d3c4dceb9c2	0	1	0	2	0	5	4	3	4	12	1	1	2	0	3	7	7	18	0	3
e1984659e7b08df2d9043daa366b66e2	0	0	0	0	0	0	0	0	0	0	0	0	0	2	0	0	0	0	145	0
e1a487ece7b6df65d30e99f0fa3d8787	23	287	206	384	81	39	16	109	44	64	0	130	210	464	221	436	0	1	1	10
e1ef845219cfa3aee478327aa605eb97	1	5	2	7	2	1	1	1	7	0	0	1	0	3	3	0	3	0	2	0
e2098b30df8e444d426e3fd17cc89b31	18	1	1	1	0	1	54	12	63	33	17	0	7	166	95	36	81	0	2	79
e22115c8f157e1cbd98ca4ae121080b9	0	3	2	15	0	2	0	0	9	0	5	16	90	19	12	2	4	6	0	9
e228fd1b1b475afa85b385ff59b9f4b4	0	0	0	0	0	0	0	0	0	0	0	1	4	0	5	1	1	0	0	0
e254c4766cb088428b70af9100528d8c	3	5	0	0	6	0	4	1	3	0	2	0	0	15	0	0	10	0	0	0
e29c1f2de2a256e10542651a4e219724	4	4	0	1	0	0	0	0	2	0	0	0	0	0	0	0	1	0	0	0
e29c4da8a1354fead1fd6ed779faa58e	0	7	12	8	4	7	5	7	10	2	11	20	29	27	17	28	2	10	0	7
e2b89bf603d7e8830fac3b1aabdd65c7	0	0	12	3	3	0	0	0	0	0	0	0	0	0	0	0	0	0	0	0
e2bf7a1ee0147f79e5e92b9d1609e4f3	2	0	0	0	0	0	0	0	0	0	0	0	0	0	9	0	9	0	0	1
e2f58bcfb244bce6c7fa33daaa3f050f	11	49	39	35	24	37	59	68	71	29	32	88	142	93	104	63	25	7	12	40
e30b360140694d57101bc6127f79c907	0	0	0	0	0	0	2	1	0	3	0	0	0	0	1	2	0	2	0	0
e37f10fa9010072dd5bdcf5c3570a62f	725	8	12	8	706	22	0	2	47	0	2	22	8	3	69	0	5	1	108	48
e3a6a1642d276caa8e0c4c91c4b694c8	2	32	59	64	17	12	2	8	3	19	11	13	0	3	3	3	1	0	3	0
e41ea435c7add856d118b5dea71c97df	244	28	213	152	122	469	102	169	63	134	589	62	28	117	30	88	59	1592	142	920
e44aafcb778046a6a0c8d290626db862	0	0	0	0	0	11	114	5	44	88	6	3	4	3	0	3	0	9	3	5
e4667548309bf2bc3fadb47c3a6df686	0	2	0	1	1	0	2	2	0	7	1	0	0	0	0	3	0	0	0	0
e470b61ec347d31385bcb23f2b3f17ea	0	4	1	5	6	2	2	0	0	0	0	1	1	3	1	2	0	2	0	1
e478c691a93a0085fdec7a6d5b4c2baf	2	0	7	0	4	0	0	0	0	0	0	0	0	0	0	0	0	0	0	0
e48ef99cb1f523884966ae2ffe190773	8	2	7	1	3	1	5	0	1	3	0	2	2	1	0	1	1	3	1	2
e4baa4ac35f70df2fedc1a9c30ff40bc	0	0	0	0	0	28	44	1	112	7	54	0	0	0	0	0	91	167	7	442
e4bb39c10d3c80809a695bf38a9c33f7	0	7	6	31	3	2	0	7	0	0	1	6	7	9	5	1	0	0	0	0
e4c9876d42fadc092672281c7853c54c	3	82	55	60	0	67	20	2	86	16	5	61	106	33	79	3	16	71	384	41
e50d1e50e38e047315edb9a857d428ff	0	13	2	2	5	2	0	2	2	2	3	0	1	0	15	5	1	15	0	2
e528a30a24a1521923d4b574abedefef	0	82	68	25	20	37	3	31	25	4	31	82	90	46	44	17	17	25	41	29
e543ff6055d085d280f9d9fd355c0f96	0	4	3	15	0	0	2	1	0	0	0	0	4	8	0	2	2	0	0	0
e548a60c71f99fe35667c593c1976a59	0	0	0	0	0	0	0	0	0	0	0	0	0	0	0	3	0	0	10	0
e54a0146555f9edecf7428468514499a	0	0	0	0	0	0	0	0	0	0	2	2	16	6	0	0	0	2	0	0
e596da497e259f796336d2332f3c6529	0	0	0	1	1	0	1	0	1	0	2	0	0	0	0	1	1	14	0	4
e5bbc3cc1240f0e57ff6b533f87396e2	14	0	7	0	3	2	0	3	0	2	0	3	0	0	1	0	0	0	0	0
e5cab9de32e75d4e5b9c681a62688cf9	4	1	1	2	0	2	0	1	0	0	0	1	0	0	0	1	0	0	0	0
e5cbc9db25b01493e105d46365afe38d	0	0	0	0	0	0	0	0	0	0	65	29	48	33	23	67	18	25	12	89
e5e503486cf37fe15d739d979e6aa8d0	0	58	29	6	2	1	116	4	23	96	38	15	103	70	96	16	30	17	4	20
e645500a5d1b8e5e20821a38e511c039	151	115	82	100	118	51	44	51	25	38	16	32	19	24	23	10	55	72	44	89
e64b621c605660ace3f42eb89c2ff4cc	0	0	0	0	0	0	13	0	1	0	0	0	0	0	0	0	1	0	0	0
e6a4cec7554a1566bd6e29997333a809	353	4	7	23	69	6	34	240	50	99	21	10	15	5	21	8	26	17	9	13
e6b1d089aaea49de71c92e4d47b3fcfd	71	0	0	1	41	1	0	0	0	0	3	2	1	1	2	0	0	0	0	0
e6bba79a780118e62b3d0aa5eb6821c1	0	8	0	3	0	0	1	0	14	1	1	11	0	0	0	0	0	2	0	4
e70f3674eac0f95e341983c9e84a406b	0	0	0	0	0	0	7	11	0	0	1	0	0	0	0	0	0	0	1	0
e753211b6b3fceced0d8372c9a086d46	0	0	0	0	0	1	1	5	2	2	0	0	0	2	0	1	0	0	0	0
e7ef11e06ec77e45c102520e40abc1bb	0	124	185	375	43	21	426	196	80	333	57	59	65	232	110	188	50	42	7	28
e8432aa8d20a7bed5347ed19353b6069	0	0	0	0	0	0	0	0	0	0	26	7	7	130	54	2	19	0	0	0
e890ee86f4a617f552c714fd38d04719	0	2	0	1	0	0	16	3	0	0	1	0	0	0	0	0	0	0	0	0
e8ac11f21cab5eb5fe7910511c126f06	2	2	2	5	32	91	1	1	22	0	12	7	19	0	0	9	1	2	0	0
e8f15c2d2dde72cf95463666b7616e09	50	1	9	12	48	7	1	2	0	1	12	21	8	3	0	0	7	1	41	22
e8f9bc50153d87b422fe9ddde4da8b8c	0	16	6	31	0	6	64	339	20	150	17	8	0	16	2	5	0	5	0	0
e922cd505cb7a9adaff87647419eeffb	0	0	0	0	0	26	38	18	0	5	0	88	77	283	113	287	0	0	0	0
e936306f8dda154761ba880724def495	2	0	2	0	0	0	1	0	0	0	2	0	0	2	1	0	0	0	0	1
e9d2110f968aabdbf6e88316f2bf87f8	0	4	10	16	1	9	29	10	12	3	3	5	1	0	8	15	23	15	0	5
ea2668c4f30474eeccc19bb8a7ea60a9	1	12	2	14	1	0	0	0	0	1	5	0	0	35	2	3	0	0	0	0
eae360304ebc802f0c447d0e3ea9cd9a	0	0	0	1	0	0	3	0	0	5	0	0	0	0	0	0	0	0	0	0
eb0e475cd5a1091c95e844f3d9e98699	31	12	9	23	19	8	3	6	1	7	17	9	2	8	9	2	2	17	14	18
eb473825b54a4e6c3ee413f73ae0f5bb	0	0	0	0	2	0	0	12	0	7	0	0	0	0	0	0	2	0	0	0
eb5b4697a509989b078c712c32bfc379	0	0	0	0	0	1	92	2	20	49	0	0	0	9	2	0	0	0	0	0
eb6bef8e684331944776c3944af1d69c	0	0	0	0	0	0	0	1	0	0	0	0	0	21	0	0	1	2	3	0
ec2149f70ae5de24c47ba2293d4481f5	0	1	1	0	0	0	1	2	0	2	2	0	1	2	1	2	0	2	0	0
ec3aff14554126a3b8aa549b3c993c31	1	4	2	5	2	3	13	7	24	7	12	0	0	3	7	2	4	8	20	11
ec5a3c55d358ef72caf9d63732d0fc58	8	0	0	5	2	1	9	16	6	2	1	0	0	0	2	6	34	2	80	3
ec7d3763ed76aee485973ef99990f3d1	7	0	0	0	5	0	0	0	0	0	0	0	0	0	0	0	0	0	0	0
eccfdccab91533c37a9a3f1ff5a81d83	0	0	0	0	0	0	0	0	0	0	1	3	0	19	9	2	14	2	0	1
ecec8fb79b14d8eb5bce5c05c2f0ea58	9	2	0	3	0	1	0	0	2	3	2	0	1	1	0	0	2	1	3	0
ecfd3cb4e5ed8a8fea35d056b9bed69e	0	0	3	0	0	0	5	2	0	1	0	1	1	0	0	0	0	0	0	0
ecffccc16f45bca80aec06b596436649	0	68	19	52	11	7	1	1	59	0	10	72	53	46	114	25	17	7	0	51
edb267a3a1d4093e397a994f30cf5781	0	2	8	35	2	3	12	4	4	0	0	0	0	15	7	0	0	1	0	1
ede2d8685831dbfdce66e1c9a9822a9b	0	10	2	0	7	5	0	1	0	2	0	1	1	3	7	3	0	3	0	1
ee1619862a5e2ee8b05ae77c4fd28aa7	0	2	0	0	0	0	1	0	7	1	1	0	0	0	1	8	5	4	0	2
ee7a9f8c960ded88e2e16a569269451d	0	121	5	2	4	0	0	0	0	0	0	0	0	0	1	15	0	0	0	0
ee951eae226d682e16a4543758241a47	1	10	3	0	0	2	0	0	0	0	0	0	0	2	1	0	0	2	2	4
eeb27c660ad4fe27a553ecb5b06b9277	0	58	83	203	21	13	196	399	52	300	36	12	126	160	51	33	16	14	1	1
eefd5062d6e9f78846336aed4dee3ccb	0	0	0	0	0	0	7	44	4	3	1	0	0	0	0	0	0	0	0	0
ef192921c27dff6dee48daf65c7d08e8	1	0	0	0	3	0	0	0	0	0	6	0	0	0	0	0	0	0	6	0
ef78ba1460a0a26aee56eb29d407aa72	0	0	0	0	0	0	0	0	0	0	0	14	0	5	0	0	0	0	0	0
ef92209896bd4d41a785954949342c14	0	0	1	0	0	0	85	2	1	0	2	0	0	0	0	0	0	0	0	0
efb05633c2f903abdef5f2a9f60c368d	5	37	0	0	7	2	76	11	39	7	0	0	7	0	1	0	0	4	0	3
efb2a8b321220a2701c3cd33f856b40a	0	442	435	797	133	32	15	18	10	15	15	21	26	14	8	27	23	19	5	8
f0115d1b02830db3a91c2193ccd45d7a	0	3	7	13	6	0	0	0	0	0	0	0	0	2	0	7	0	0	0	2
f011f18a65e0cac70dd0e72f6c6205e6	0	17	12	26	3	0	30	12	3	20	4	4	2	18	4	11	2	3	0	1
f066a86faa5b7be15218be171d5e4f4f	0	1	0	0	0	1	1	0	6	2	0	0	0	0	0	6	0	1	0	0
f06f9616f662545f3f263f2b50299924	184	37	47	46	288	17	2	2	0	0	4	24	3	8	4	8	0	0	37	0
f1015ceef9081b7f001cfb2cf3cf5563	0	0	0	0	0	0	45	39	5	103	2	0	0	0	0	0	0	0	0	0
f12f15d2643871b5672493b5270a41e6	0	0	0	0	0	29	0	8	0	49	2	0	0	35	0	0	2	0	0	0
f13a91b7d05890f2cbd472a058fc7ccb	3	0	0	1	9	2	2	1	1	0	2	8	1	33	0	1	1	2	0	0
f16c6b0fab7cb18c1537ed9194939f1a	0	0	0	0	1	1	1	0	0	0	73	573	214	281	397	556	45	24	0	129
f1ee5b85797079b18c13626fdf816d1f	0	0	6	6	2	4	1	0	2	0	13	9	26	5	2	17	7	1	1	5
f226753af479caa1013b087638678a0d	0	0	0	0	0	0	0	0	0	0	0	0	0	0	0	0	0	10	0	37
f2291469d1f7545a754569b01e09a581	1377	242	184	87	766	138	69	62	183	31	28	101	360	228	112	158	7	45	72	72
f23a99ee8b20a7f465d1ab30000a9119	0	1	6	3	1	0	0	0	0	0	0	1	3	7	4	20	7	2	0	0
f27623496e8de91b658e748ed5c71c1d	0	0	4	0	0	0	35	1	0	2	19	3	4	7	60	0	3	0	0	5
f281408f14bb176f5635d8ef39c34a40	0	0	2	0	2	0	0	0	0	0	2	1	3	2	3	0	1	3	0	1
f28efcb4d5cf014f8e84d199b58e075c	1	216	94	374	16	0	199	1	4	0	69	149	99	288	64	616	2	33	0	0
f2af449892a9a5e7539dbea4ad355173	0	0	7	0	0	0	0	0	0	0	0	0	0	4	2	0	2	0	0	0
f33115dd0f09736349ab12f50f7d4b40	21	10	4	23	7	0	3	2	0	7	2	3	0	1	1	0	1	1	0	3
f3690b7e3bc3af06d16c35cadd65651b	0	0	0	0	0	0	27	0	0	40	0	0	0	0	1	1	1	0	0	0
f39460ffb11678f168d636e60c1f4613	0	0	0	0	0	0	9	0	1	0	0	0	0	1	0	0	7	0	0	0
f3a7458afc02b38ebc70f39074d39850	5	0	0	0	0	1	0	0	0	0	0	0	0	0	0	0	3	0	0	4
f3cb5c6c96d5df35c1949a2a83771ce5	0	2	10	6	1	2	77	55	6	124	3	1	79	32	15	3	0	1	0	1
f3e719d01d29d6a2879a8ae253a9be0a	0	2	1	3	2	0	1	2	0	0	0	1	4	2	10	1	0	4	1	0
f3edb176691abf8cf009417f6c804af6	0	0	0	0	0	1	5	0	0	8	1	1	0	0	0	0	0	1	0	0
f43fb0a203743f9b5d886c3207603e57	0	5	5	6	5	0	31	57	19	81	9	0	0	0	0	0	2	2	0	6
f4f2b5f9631961495bf717a015220779	3	7	2	9	38	8	0	4	0	12	0	3	6	12	9	3	3	0	0	8
f4f828978bdeceb7c170226f4c77fc5a	2693	0	7	2	2415	2	0	0	0	0	0	3	0	0	1	0	3	0	0	0
f5ae719cb4bb524feb99223f6bf661cd	1	0	16	18	6	2	72	35	10	92	50	11	5	14	9	38	2	7	1	11
f5c88c2bdca91a75c572cef9132c4a77	12	1	0	0	2	0	0	0	0	0	0	0	0	0	0	0	0	0	0	0
f5d2f87e3aafce213d05b2181a2d0e06	0	0	0	0	0	0	0	0	0	0	8	0	6	30	0	42	16	14	0	3
f61103fcfb1523f0e0ef9f882a06642f	8	45	6	221	6	83	1	1	2	2	9	2	0	29	0	7	5	34	6	15
f6194a7c77c57ffb3564ae9b8de400a7	7	4	9	8	23	7	5	0	1	2	1	14	7	4	11	1	8	10	0	4
f67a347f4b71362bc1cf98f073184877	0	3	5	2	1	0	0	5	0	0	0	7	2	0	0	1	2	1	1	0
f6aeb815bb31f5c00016b98d11754caa	315	103	97	146	76	42	6	26	12	101	108	131	71	13	36	18	36	27	16	17
f6d0eb2fe4812e13bdb933e9ba27edaf	0	0	0	0	0	0	0	0	0	0	18	0	0	0	0	0	0	0	0	20
f6d2603e7d2fb287940d3f906d33eec7	0	20	27	21	14	2	47	33	4	42	1	5	24	33	15	8	0	0	0	0
f77bcd679586ba5397ebcb41ef80d7be	0	1	1	5	0	0	0	0	0	0	1	2	1	3	0	0	1	1	0	0
f794dec1376bc05784f927d5bfc7c4e2	34	15	26	47	86	10	19	7	2	12	9	20	5	4	19	8	17	7	21	12
f7e3d74582d2da53b680e07be1c1a4a7	0	0	0	0	0	1	1	0	3	0	5	8	0	4	2	1	1	6	0	0
f7f5a017936c306e3b55d66c78d70a85	0	7	3	7	0	3	0	1	2	0	2	7	5	11	1	8	8	2	0	2
f80fd086a55153604a8dc669b4b6cb9d	3	0	0	0	2	0	1	1	0	1	0	0	0	0	0	0	0	0	25	0
f837d26bb12f9c3e7e8281b9a2890e3e	0	0	1	0	0	0	9	8	0	28	0	4	0	0	0	0	0	0	0	0
f85f1caa5c191e9c386f19b2975955c7	0	7	2	2	0	0	0	0	0	0	2	0	0	4	4	2	0	0	0	0
f8a3a819bc29c8142ee1c46014558bd2	0	7	8	6	0	0	9	21	4	15	9	13	6	32	9	14	7	28	0	6
f8c3daf2e2a039f956e562659eb9aa3a	0	0	2	3	0	0	5	9	8	2	4	1	0	6	0	1	0	0	0	0
f8da8465c091247526788224b9d9fcd2	0	61	31	0	0	0	0	0	0	0	0	0	0	0	0	0	0	0	0	0
f904d425d6f065c4e0c70d0598ecf1d2	25	51	149	349	53	22	0	24	0	1	7	61	156	90	38	4	2	6	0	0
f9102f1778f8f8e6deb2937b5e11a3e9	0	3	2	3	1	2	5	5	2	6	2	7	1	7	2	9	7	2	0	1
f94dcab65cf5ed340910ddf5fc981719	0	0	6	9	0	0	2	22	16	26	3	6	5	21	16	3	18	6	0	10
f9e9dfceab84dfc58412b4c47da96262	0	0	6	1	0	2	12	33	8	10	2	0	7	7	6	2	0	2	0	2
fa01c0af42fa7d1cc76ebddcb4c4f3ce	6	3	2	3	9	1	3	1	1	2	5	2	2	0	2	1	0	4	0	2
fa0efa3af109bc55bd09fc915867670c	11	22	19	15	19	17	10	13	10	3	6	24	2	14	22	6	9	4	7	15
fa7d13968a599dbf365b96859763ebba	23	0	0	0	40	0	0	0	0	0	0	0	0	0	0	0	0	0	0	0
fa84ea142160961bba472b7fc0f0bf48	59	73	30	85	38	22	14	47	7	14	12	7	21	3	35	6	16	17	33	18
fa9c2ee4966d4bc8009f5d72c2e6b1b3	0	0	0	0	0	0	0	0	1	0	67	2243	656	932	342	1283	55	114	14	176
fa9e4be1327cb2625f795b9621766eb6	847	38	54	37	489	7	3	6	2	3	10	11	5	9	9	7	11	8	2	2
faf72c2a6cfe603bde05d898e716cb35	0	0	0	0	0	1	7	0	0	3	2	1	5	6	1	3	3	2	0	0
fb9163f616658f58a436751a039d28aa	0	10	0	0	0	0	4	0	0	0	7	0	1	9	4	2	2	0	0	0
fbb2b579de2e442d501730eaf96f8f12	1	21	31	27	3	55	21	16	57	10	103	4	39	41	42	35	21	36	72	50
fbf13f914429f08369612988bce9507b	37	28	5	12	3	2	10	2	9	4	2	4	2	7	0	6	0	2	2	2
fc0f330ff68c7a64eb4d551db73bbe0f	0	1	3	2	1	2	0	1	0	0	1	1	0	1	1	1	0	0	1	2
fceaa32545322d7f86c8e86965c21c7e	0	0	1	2	1	1	0	4	0	1	0	28	0	0	0	1	0	1	0	0
fd0d1dbb57916c928d7e16c32ab5bccd	0	37	31	0	10	0	132	2	0	198	0	0	0	0	161	0	12	0	1	0
fd0d75d9ecc34f4261a68ef2ed1d04f7	13	12	5	25	12	14	3	1	5	0	12	0	6	3	8	8	2	7	3	0
fd343d0169e6e1d75b4eb7cfc9fc5858	0	1	0	0	0	0	2	3	17	4	0	0	0	1	12	1	0	0	0	3
fd5a877ba4e73728bf8a3c03bd457195	1	3	2	0	0	0	0	1	1	1	0	0	2	2	0	0	1	1	1	7
fdaba2b772b4c09f7c11fa29901aaadd	4	17	21	31	6	6	21	36	44	37	23	55	33	81	66	63	8	16	0	1
fe206e8dc594755cc6d3e9855caed54c	0	23	7	33	7	6	2	0	1	2	1	25	11	6	9	9	1	1	0	5
fe517415028ed3ae49fe51b3be590a4b	0	4	5	4	0	6	0	0	0	2	0	13	2	1	0	0	2	0	0	0
fe6b85e848b384314e65c28a9732359a	1	3	2	1	0	6	0	1	1	0	1	3	2	2	1	4	0	1	0	0
fed6cb7b3e18f8e928a8f247410842bc	0	0	0	2	0	0	1	3	0	0	0	0	0	3	1	1	0	1	0	0
ff1600bb0fb4ddfd55e485d9296e18b8	6	1	12	9	13	0	3	5	0	12	2	3	1	0	3	1	0	2	1	19
ff1ac109b4d85c3aeda66b3f013e622e	3	0	4	6	4	1	0	0	0	5	0	1	0	4	3	0	2	2	6	4
ff36a852ffd62296949f2cebe5554543	0	4	12	0	6	69	2	0	0	1	0	0	0	0	0	0	0	0	0	0
ff8ed9e5ee51ecffbe52e2185b9d5b5c	2	34	113	96	53	174	119	118	113	304	160	161	28	279	81	255	570	220	11	337
fffdbc7e0432d8c8704be314324571fe	0	0	0	0	0	0	0	0	0	0	17	3	29	43	22	1	3	6	7	2
