# Supplementary material for: Vitamin D Modified DSS-Induced Colitis in Mice via STING Signaling Pathway
Source: Biology (Basel). 2025 Jun 18;14(6):715. doi: 10.3390/biology14060715 (PMC12190092; doi:10.3390/biology14060715)
Supplement: Supplementary file 1 [file biology-14-00715-s001.zip › Supplementary Materials S1: 16s-report of gut microbiota/01_pick_otu/rawotu_table.biom]

{
	"id":"01_pick_otu/rawotu_table.biom",
	"format": "Biological Observation Matrix 1.0",
	"format_url": "http://biom-format.org/documentation/format_versions/biom-1.0.html",
	"type": "OTU table",
	"generated_by": "vsearch 2.15.0",
	"date": "2024-01-30T09:22:56",
	"matrix_type": "sparse",
	"matrix_element_type": "int",
	"shape": [1376,20],
	"rows":[
		{"id":"0005579fbab7f6d326680c30b7ad2986", "metadata":null},
		{"id":"000d582f94b6b56e312217b06dda9648", "metadata":null},
		{"id":"0013b8c60f1e6d2e2ec1db5b3e145d68", "metadata":null},
		{"id":"0017907828078e819334be7f893a7a1c", "metadata":null},
		{"id":"002696fa5c2deba381e7bfe70d9ae9d3", "metadata":null},
		{"id":"00436a54bf2f39b457bda6c92d1d840a", "metadata":null},
		{"id":"00613fb0615e9b049516b6ccbe1561f2", "metadata":null},
		{"id":"00845cbbec7214d2185f7ac618e33ade", "metadata":null},
		{"id":"0086e4690f8cf5f06143764000b9edb6", "metadata":null},
		{"id":"00a060d8e7d7dfcce8c98bc0d3e1fc7a", "metadata":null},
		{"id":"00bbd53f768b77a1f0c979d5382de2d0", "metadata":null},
		{"id":"00c40db54b96c0d50545251220051c1c", "metadata":null},
		{"id":"00fbb031d698b12fa7ce9ed41bc2c8ad", "metadata":null},
		{"id":"016984704029144e6e3627a4cc05848c", "metadata":null},
		{"id":"0179cfdf33237119d6db3f60c1e0cea1", "metadata":null},
		{"id":"01960c961e1ec2ba6448cfc5d104fe18", "metadata":null},
		{"id":"02117ecd6e9c630b9001ea1ae00771fb", "metadata":null},
		{"id":"0247751eb7dd86ec223dc4607712d13d", "metadata":null},
		{"id":"0251e5e53160fb39c9a25605a46a85a9", "metadata":null},
		{"id":"027c8b904aa1121f3cd62552cf66fea2", "metadata":null},
		{"id":"02bb2db53c39f260964638bf00a2eb1a", "metadata":null},
		{"id":"02cf42088edeeb5c0dc927acd40e4f9e", "metadata":null},
		{"id":"02ef0ec5eca3fa38fb0acc6728c42a2f", "metadata":null},
		{"id":"02f6ba14882473dfc97efe6ddc93d591", "metadata":null},
		{"id":"036b5fcee3b63df5f56033614850926e", "metadata":null},
		{"id":"03871021c689b256dffbbff6b835874c", "metadata":null},
		{"id":"039744393e5da7f22be16642a4edc43b", "metadata":null},
		{"id":"03b037d65fcb6d529dd08d171b6a6be2", "metadata":null},
		{"id":"03bc8fe32c03ecc467d5df87ca2a6afb", "metadata":null},
		{"id":"03ecaf056f6b553ce84aa2becfb19d35", "metadata":null},
		{"id":"041170a61a3b795c094dd15017ad2c07", "metadata":null},
		{"id":"0432eccef6cc4f1656e18add8a89363b", "metadata":null},
		{"id":"044eab1b4d70d423b059be053926ebf5", "metadata":null},
		{"id":"049ce30f326edc2667f2c1510d1cd1d1", "metadata":null},
		{"id":"04a4d54617e6b7b9098c1c53b09a424a", "metadata":null},
		{"id":"04a796cb1d1f0b640daa93d325bf175e", "metadata":null},
		{"id":"04b437fe1407cdc08b505ff8613753df", "metadata":null},
		{"id":"04dd0979fc84a84e49a3714fc7326da6", "metadata":null},
		{"id":"04fda27e1ef6c22825ec50ad9ef6eaca", "metadata":null},
		{"id":"051a56d0bdb0035622d247a684cda1f1", "metadata":null},
		{"id":"054cd9efb4ed7075321215ab5379c8c5", "metadata":null},
		{"id":"05820ca411722b4512d572ff15eb8587", "metadata":null},
		{"id":"0593293272534e982d1139f637f72995", "metadata":null},
		{"id":"05cfeea36d160098003923ce25a8171f", "metadata":null},
		{"id":"0698fb805a1ab75b743d40c82a8a2ca1", "metadata":null},
		{"id":"07729fa6bdb36669de19c9e283c02d30", "metadata":null},
		{"id":"07accace94517a84e2d1db50948927e5", "metadata":null},
		{"id":"07fb8cac95bc8d9262cb7fcb81d50165", "metadata":null},
		{"id":"081ded2f74d7fdd355143b3e4ba2878f", "metadata":null},
		{"id":"087775de4cca1f09f5444e6de5a748ef", "metadata":null},
		{"id":"087d17c09b29f038482b5f91ac4882db", "metadata":null},
		{"id":"089c9f14c6846af06b51f043b70f45da", "metadata":null},
		{"id":"08b2181ceac6e729d6646cb6b2c11f02", "metadata":null},
		{"id":"08e7b4d9986fdba927715891f469be7e", "metadata":null},
		{"id":"093aab23e894551522f70bcce342164f", "metadata":null},
		{"id":"09646ec75960804660ad1ee1c61be97c", "metadata":null},
		{"id":"098dbad2c4f135c6c24faa46d4c0cd2f", "metadata":null},
		{"id":"09b7f5bb48b1bb8fa7507d20ff1c3982", "metadata":null},
		{"id":"09bf101e3dcd323d67ce0401db11d82a", "metadata":null},
		{"id":"09d5d4ae3ffbf8ac52c9ff9308f97531", "metadata":null},
		{"id":"0a422c20c96ceb63785efbb4176db1b7", "metadata":null},
		{"id":"0a96caaf7b0cb816477e17914ea223e6", "metadata":null},
		{"id":"0aa3357b4ce184ab8d8779772e42bb63", "metadata":null},
		{"id":"0abaa2fb6c546fbb1782960217e01471", "metadata":null},
		{"id":"0abcb607c3960e5d68bd4252c9bf4b55", "metadata":null},
		{"id":"0b1df5ee7c03230ba2b9161821bcae3a", "metadata":null},
		{"id":"0b3a29e964679915baf11d324c11106e", "metadata":null},
		{"id":"0b6151ac711939c1e449ff12f7d91c3f", "metadata":null},
		{"id":"0b732399f81fe103f7b698f352eb1183", "metadata":null},
		{"id":"0b92417213ce2d7b90c1b28f1c0c8a8b", "metadata":null},
		{"id":"0b99171fc7bbeb90fa9e07dac0150db7", "metadata":null},
		{"id":"0bad1628acfeba730576e739f5122eb6", "metadata":null},
		{"id":"0bf690386a0d8aa063c7ba06913f31ae", "metadata":null},
		{"id":"0c288d875b37956d35c74027b61481d3", "metadata":null},
		{"id":"0c5a50d5b81f5848f8fbd433a85426f3", "metadata":null},
		{"id":"0c927817675e51a227313e2f1d10586f", "metadata":null},
		{"id":"0d005bb81ba4275c069d13b08f03211e", "metadata":null},
		{"id":"0d03f40c60e4033b7d748e7d0641946a", "metadata":null},
		{"id":"0d0f2cca26aa2c0459e9e9cce0433b11", "metadata":null},
		{"id":"0d515f1e293ca7d3d5a955624efec703", "metadata":null},
		{"id":"0d5c7e9c32368c6063242dc051ad645c", "metadata":null},
		{"id":"0dae4d392d665274e4fac473ea33d7b9", "metadata":null},
		{"id":"0e004326b87227bbb6f62e4004f429cc", "metadata":null},
		{"id":"0e1f3784068dbc3a4674e3b4a3ca8858", "metadata":null},
		{"id":"0e56691402439fdb6867cce18f162e9a", "metadata":null},
		{"id":"0e75e31361c6a68f712cd017bcc0d999", "metadata":null},
		{"id":"0e915bfb3708356f07c3a32571ab1a81", "metadata":null},
		{"id":"0ea571376dde6302ddbce08d695dc374", "metadata":null},
		{"id":"0efa089428df22b597d5e73e575bfa9d", "metadata":null},
		{"id":"0efb588c9a0bef48b6c5b99dd9fc11da", "metadata":null},
		{"id":"0fb7904c9406c50a9f2078065c2b9c55", "metadata":null},
		{"id":"10055dbb116ab89985c88a32bb2a6ba8", "metadata":null},
		{"id":"1008cee25e71bd57b33b15da5b1941a5", "metadata":null},
		{"id":"107f74c67ab2aae7b4c03cde17bf5fae", "metadata":null},
		{"id":"1083e2dc7cfe952429e8d1cb4c9183e7", "metadata":null},
		{"id":"10903c50fa083b5932e6e4c54c2fe62f", "metadata":null},
		{"id":"1175e7765730f9c5c3672bd539c9d4f0", "metadata":null},
		{"id":"11d6e221833d1e57633f59c12f230990", "metadata":null},
		{"id":"1250f348caaaa2cb943ab81423288237", "metadata":null},
		{"id":"127e3b7c8a34ff8de0a96535a5bc1f31", "metadata":null},
		{"id":"12bbd727a86cf685980963d3dd2050d6", "metadata":null},
		{"id":"12c275c9af2b7466cdf7268693ef9d9d", "metadata":null},
		{"id":"13908714e1acb3efdb68542f52d2ea51", "metadata":null},
		{"id":"13a250a19bbca92721618f6153d8f80e", "metadata":null},
		{"id":"13cc4a7ac7d77caf0101c44f59517837", "metadata":null},
		{"id":"13daf552a482f09b6277654d126dc3ec", "metadata":null},
		{"id":"13daf87a1dcc78fc83656d9828e20b4f", "metadata":null},
		{"id":"13f0dd7881cd3933a74327bae72c7481", "metadata":null},
		{"id":"145684f24fbdea92994e85d7cfcd8e6c", "metadata":null},
		{"id":"1469ca5085a01fb6f3725632b315675f", "metadata":null},
		{"id":"147d68f4ec54ceac650944691046c2ea", "metadata":null},
		{"id":"14af82c112b35ed48570602c0a8ce62e", "metadata":null},
		{"id":"14c1500ca1ac09139aff73bf1b074897", "metadata":null},
		{"id":"152233f8acb979e1f17ea48d8c74099c", "metadata":null},
		{"id":"1536c25dfc4a8c1d468e4e66fd8691ab", "metadata":null},
		{"id":"155d2478e6fec9ee332cdfd7136a39cc", "metadata":null},
		{"id":"164108971c9a1ebc90833dd78cdfae56", "metadata":null},
		{"id":"16b501ab3ef981360f082c1ef8271bee", "metadata":null},
		{"id":"16f1e0d9155422c3afbab2c675fe226f", "metadata":null},
		{"id":"1713b77801d0bf124cb30334e5a109a5", "metadata":null},
		{"id":"173647901a24067b861373e928717337", "metadata":null},
		{"id":"175cfa7fdb9a8c3f28d1efd3569a31a3", "metadata":null},
		{"id":"1763fb34cdf15bf429c2eac82009a638", "metadata":null},
		{"id":"17ae017cbaf20abd0e5d7d059067c6a8", "metadata":null},
		{"id":"17d66da0ed55c817b1017fc1868c127e", "metadata":null},
		{"id":"17e6a95e4e09ad1d5b1bcb6cade03e84", "metadata":null},
		{"id":"182ea0f221b5fc2e80bc52ed928abf09", "metadata":null},
		{"id":"185154ddd9f3dbccba4124cd8c29b412", "metadata":null},
		{"id":"18892c3f5e9f1665fae02e13be4bb8f7", "metadata":null},
		{"id":"18e23e095d93795bda276e64d18f8727", "metadata":null},
		{"id":"19099d5abc5ef3418267df31a1f79bab", "metadata":null},
		{"id":"1931cc0812b9e8248a3bc8bc966aaff8", "metadata":null},
		{"id":"1a4826880ac39b853327006aa7c54289", "metadata":null},
		{"id":"1a5ba230356881ef4fd9ce1f2a3ecc42", "metadata":null},
		{"id":"1a855c5586d40e5b115ae884c909e7ff", "metadata":null},
		{"id":"1aae3bdee2927e6fb83a69642e695937", "metadata":null},
		{"id":"1ad22a15e78b3826138687bd356aa051", "metadata":null},
		{"id":"1b147df813ee4ef909863a656043dee8", "metadata":null},
		{"id":"1b1ea8228b8aab445aab0223be5fd6fc", "metadata":null},
		{"id":"1b34c8c7e96d0925b7d708c20e47405a", "metadata":null},
		{"id":"1b394556de95cd184113f6b663b5cd24", "metadata":null},
		{"id":"1b4f0291487796b1018b667ff7da0ee9", "metadata":null},
		{"id":"1b5df9460fed5e593d5815d08bf8196a", "metadata":null},
		{"id":"1b9133826e8eeca6436136f4654f9d06", "metadata":null},
		{"id":"1bb7e8dc1acccb3236e2ab65057d08da", "metadata":null},
		{"id":"1bcc84bd60d291b39dc9732ad6c6ce51", "metadata":null},
		{"id":"1bfd8faab21e5eb6db0af9dbc53c2577", "metadata":null},
		{"id":"1c7c66d63abdf0ee10375bd309ed2a11", "metadata":null},
		{"id":"1c8a5e14dff253f8d7925d73d5be0570", "metadata":null},
		{"id":"1cc56a5d05df71d3082af7e851a3fd99", "metadata":null},
		{"id":"1cf68e0684ba016821e4c7303f54084f", "metadata":null},
		{"id":"1d2bc573eed6fde60f9086e5c4992712", "metadata":null},
		{"id":"1d44d63065c9182a1612a11f6a777d2e", "metadata":null},
		{"id":"1d556891e61524439f4cd23aad83efce", "metadata":null},
		{"id":"1d7270b20ad74fda578fbce7f4b3f5c4", "metadata":null},
		{"id":"1d91a5b70db0e2943bf8d0f213adbf54", "metadata":null},
		{"id":"1dc2464f1b7636011370066beb919106", "metadata":null},
		{"id":"1e18b2a38ac91c18033426092c9c4d89", "metadata":null},
		{"id":"1e3a48473da3a010bd861567f4ee6871", "metadata":null},
		{"id":"1e62977e54230a277cc551341ba363b5", "metadata":null},
		{"id":"1e9a99617c73cd225d49d67b8e98cbc3", "metadata":null},
		{"id":"1ebd717b97f50c2075a571fc3ba185ab", "metadata":null},
		{"id":"1ec313f4e6ec895f347ad7267450726e", "metadata":null},
		{"id":"1f2be2570460859ba41b33a7e1959b07", "metadata":null},
		{"id":"20a260757c4acc568b873a9ca236d146", "metadata":null},
		{"id":"20c9c0c54f068f8f8492eb843e388486", "metadata":null},
		{"id":"2119085e472cd4d71ff3061f07305742", "metadata":null},
		{"id":"21216aa517480d5f83677d0c823649e8", "metadata":null},
		{"id":"212f02984f0f74bd7cefa3fd504b4317", "metadata":null},
		{"id":"2137549dc98f06855a74cf74fe101903", "metadata":null},
		{"id":"217c39d8601074d4d5bb7d9126ccbeec", "metadata":null},
		{"id":"225c34c8303a8f03cec3abf60585b1aa", "metadata":null},
		{"id":"228fb237bf07620e8d1ca25ab7d6571f", "metadata":null},
		{"id":"22cadc1cea13829a88361464d5d2f298", "metadata":null},
		{"id":"22cfd9d9f6c5dde8ca67ad7ab8f2fef6", "metadata":null},
		{"id":"23276ec4e91429e62c6205bb3a047f9a", "metadata":null},
		{"id":"2379d0707c46316461554917efeaa8a2", "metadata":null},
		{"id":"2394740b335d161d64d6a3fb7c613b55", "metadata":null},
		{"id":"242823dd8f8dce8e93befbfa1519c266", "metadata":null},
		{"id":"2436a581839c185020a4ae252aa87e67", "metadata":null},
		{"id":"24449380d5cf00804627769cb3342922", "metadata":null},
		{"id":"24716a058c23ea727a304d5ec1d2faf0", "metadata":null},
		{"id":"24aec17a42b4497a31e8f669afa1a6f9", "metadata":null},
		{"id":"24cf5685aba1741cb35645327f6c8675", "metadata":null},
		{"id":"25040512bc151e9d2af6e5de29c44f0b", "metadata":null},
		{"id":"26049353f86969766e797127c406febb", "metadata":null},
		{"id":"262d74242a3fbebc685df5f449849cbe", "metadata":null},
		{"id":"26478a11e20d3d497f7f69707967e4de", "metadata":null},
		{"id":"266b941d7d852d165c2f1ef9f2ea58b0", "metadata":null},
		{"id":"266ce3d71ec46d9a2b4c44ba98866773", "metadata":null},
		{"id":"269f6cdc46f49e8aa1957cb240b69179", "metadata":null},
		{"id":"26a1cff2e2ba586daab4e46d1c716b5f", "metadata":null},
		{"id":"26d82e332584c07cb5ebe4b1b7417772", "metadata":null},
		{"id":"26f2009cb819707e407e1b226e9a7ec6", "metadata":null},
		{"id":"272a30d13c6d2fba5958fb1a662e9971", "metadata":null},
		{"id":"275890f39dd2f60b1360026d0a864414", "metadata":null},
		{"id":"2764842a3092dab3b9b38e0a2583eb6c", "metadata":null},
		{"id":"277eaab7d536501c70eb475b685e6872", "metadata":null},
		{"id":"27a0b3a5cc0d48e085879db34c67a4b1", "metadata":null},
		{"id":"27c1cfc0ab26a3b8b2b5fc9284722c2f", "metadata":null},
		{"id":"27d937ed172df7adfed394ec6f2a111a", "metadata":null},
		{"id":"281916588606a1cef4e983a8bb38b998", "metadata":null},
		{"id":"286f28b325c6ea4882cb8d873f2e7c81", "metadata":null},
		{"id":"2892517f1700a71932ab5b88ffa136b4", "metadata":null},
		{"id":"28a5826309809a867a3a2c22d9cd8417", "metadata":null},
		{"id":"28c9e1127fd2f43e410f034f1d58c210", "metadata":null},
		{"id":"28f0ae1cddd28b30939d6e361b80bf8c", "metadata":null},
		{"id":"28f5cbf4a3e04c93f62d6132f9361604", "metadata":null},
		{"id":"293e692798d6dbbaafc907ce68478484", "metadata":null},
		{"id":"297e00197e543c9caebccdb15fc0656e", "metadata":null},
		{"id":"29ab393c6c2472a73021bf965397c232", "metadata":null},
		{"id":"29c5645b95bed38bd3611e75206a5e31", "metadata":null},
		{"id":"2a4265eaf696a8164b7a14000c201354", "metadata":null},
		{"id":"2a758e9d16c7862001066201d5d17d8d", "metadata":null},
		{"id":"2ab5eb7e33a3b38d95118f16cff892f4", "metadata":null},
		{"id":"2af604fe03b0fe3408e7543d8ede7d9d", "metadata":null},
		{"id":"2afd2fb8c329840fb5a30c6f923b3052", "metadata":null},
		{"id":"2b54a3c947767ab08abc6dd919deaa3c", "metadata":null},
		{"id":"2bd283b4d75924dcc2e53a94dce55427", "metadata":null},
		{"id":"2be7a3a8b7a2613999593fb356f3a80b", "metadata":null},
		{"id":"2c3fa4d838292ca0f814f678f3a25f25", "metadata":null},
		{"id":"2c785da38c0439fcf7955ec8cb4d9947", "metadata":null},
		{"id":"2c85a186c8fbaf734400cfc86d799b39", "metadata":null},
		{"id":"2cb8855adfb0ce8bbc1457e88eac4331", "metadata":null},
		{"id":"2cc81fd6964e041acce06f39b171f353", "metadata":null},
		{"id":"2ce9b97cb3d82e1467eaa55a6d76b62a", "metadata":null},
		{"id":"2d1eba1048237d22d68bf3c1a5a0c0ac", "metadata":null},
		{"id":"2d3000ccb2120b4986a87cd21b57e983", "metadata":null},
		{"id":"2d45548efb972383dff4adcb285c8692", "metadata":null},
		{"id":"2d51a7fa902a2b62fb99bd894d80ca2b", "metadata":null},
		{"id":"2d5885162334077eaebe0800cb191617", "metadata":null},
		{"id":"2dc10f017b24af850fe99caae6747238", "metadata":null},
		{"id":"2dc9d0c1e451b0d58d7c675a28346653", "metadata":null},
		{"id":"2e12c9778682ca1b5ff085560f2d4ddf", "metadata":null},
		{"id":"2e6751c80dbf3eb13a061608ace8de75", "metadata":null},
		{"id":"2e789b446c4a606f8660be435cfa209c", "metadata":null},
		{"id":"2ea9b3b8c9e554412671dae64192b909", "metadata":null},
		{"id":"2f1877b1f1d933fd27db6eb7cec1169e", "metadata":null},
		{"id":"2f22106b11dadd6b45a3a6ec727009b8", "metadata":null},
		{"id":"3020d55493d407b126706ba768794538", "metadata":null},
		{"id":"303fa811576937d6c103d075fb067796", "metadata":null},
		{"id":"306c735424e009ac14c9b0d01d4d023d", "metadata":null},
		{"id":"3086a45f644f6827df1047fbbc888549", "metadata":null},
		{"id":"30abe73d449671042ed227bdd094aa52", "metadata":null},
		{"id":"30ec89fc5c547572bf424785984e0cba", "metadata":null},
		{"id":"310554b10bcbbb61353c9702dc38556b", "metadata":null},
		{"id":"3108d0ed96ff979788a8f9bc08214e32", "metadata":null},
		{"id":"3159ba9e8ee213790fac56e2799bf94b", "metadata":null},
		{"id":"3172ecb7ebfc2d9b136cd76f92804d65", "metadata":null},
		{"id":"31bcc85b73e6b7d239e05cb3b5130f1b", "metadata":null},
		{"id":"31c5f8afc2d89cefb2df2c52fb520da9", "metadata":null},
		{"id":"31ed9135087f4df019d836db9e140122", "metadata":null},
		{"id":"31fab912126e3e82f99a613b3e92232e", "metadata":null},
		{"id":"321ee946f6766d1c2a42e341643550fe", "metadata":null},
		{"id":"32258ceb877447f399a358bdf290111f", "metadata":null},
		{"id":"32461832a6180d64c20f18c774a1f176", "metadata":null},
		{"id":"32474a42901259e004ca818682d60792", "metadata":null},
		{"id":"32838c187ee825b130f9c1c3ada640a7", "metadata":null},
		{"id":"32a7a74e463626431e9dad210d821a27", "metadata":null},
		{"id":"32d1346c466c0bf3aecec4139322a1c4", "metadata":null},
		{"id":"330b9f74bd84e5b05b779013f661e260", "metadata":null},
		{"id":"3324ba718144a00c8ce90ae29dfddaef", "metadata":null},
		{"id":"334545b122fec4746d048df11c0540fe", "metadata":null},
		{"id":"33528eb4aba92daa9bcdeb41fc42b647", "metadata":null},
		{"id":"3357084b0d171f2d01588c225b76c7ad", "metadata":null},
		{"id":"3389b228f44a0be92d3ae329faa624e8", "metadata":null},
		{"id":"33cbda08704e10b1c6bd39b02c21f9d6", "metadata":null},
		{"id":"34282b2828285b3f0c81e4c5484aa24d", "metadata":null},
		{"id":"34344d49c0caffad80d364881a2ad711", "metadata":null},
		{"id":"3481a95a2124b49a8833cf05ffc1fbb5", "metadata":null},
		{"id":"34a63651c96179216a7dfb174e90de96", "metadata":null},
		{"id":"350add98ec41635459554fda4b95a450", "metadata":null},
		{"id":"3511e6fe72d6fdd273876b208c1ca17f", "metadata":null},
		{"id":"3544a8bd90af500a45b75114118d5c3a", "metadata":null},
		{"id":"3597f20b5fc46fcfd511e49364df68d9", "metadata":null},
		{"id":"3597f6c75da57bb8bf216492110bfd22", "metadata":null},
		{"id":"35a4cf6aa21819b23e50cb747c7bdba6", "metadata":null},
		{"id":"35b97368ef1de5bb81cdb4a89881ec3c", "metadata":null},
		{"id":"35bd580523a52b125e10b2be00740f1a", "metadata":null},
		{"id":"35bf6a33f613c6b70868f41c1c585366", "metadata":null},
		{"id":"36262f765989b4b2f103c128657fbaf6", "metadata":null},
		{"id":"362b5486c216dd46e33fb7f857afe40b", "metadata":null},
		{"id":"36680f095955f2f61292e123f9e48518", "metadata":null},
		{"id":"36744afc2eda562ce01a1c611b150748", "metadata":null},
		{"id":"36750d22f81000318137785ac58d7bc7", "metadata":null},
		{"id":"36a87afd29970a139191f44acfacfc60", "metadata":null},
		{"id":"3716ffba9ecd1c467d193f6324cac2f9", "metadata":null},
		{"id":"376110a4f9367aa2924f7160a0ed8aa9", "metadata":null},
		{"id":"378995741ab6e8f97a3b8d8595d0de97", "metadata":null},
		{"id":"38206c272a893b6fbfc4ded8af1796ca", "metadata":null},
		{"id":"38441e19a953fa5eba23577d7c379495", "metadata":null},
		{"id":"386019397edba8388e08180dbfd6cb9d", "metadata":null},
		{"id":"387b51597c80b67cd33b0e14a0ae0fc8", "metadata":null},
		{"id":"389b2737c30f7f859373a4b0436c9989", "metadata":null},
		{"id":"38bbf2b7cc7e06b19646dd457154a2aa", "metadata":null},
		{"id":"38f5f08e14483a85eeea143b408aff95", "metadata":null},
		{"id":"3929ac0068415af2d3f3e4d8c2621ad2", "metadata":null},
		{"id":"395f39c71825ebde057e7ddd6f8ac619", "metadata":null},
		{"id":"39707af8f544fc91d38dd26ea7d9490a", "metadata":null},
		{"id":"3a0f94aa00a09bdfbcf68c19cd0c3b38", "metadata":null},
		{"id":"3a2316f1248f727c2f9877e02ad26dcf", "metadata":null},
		{"id":"3a4ba3f73c20cd072c8c872af0e6afa2", "metadata":null},
		{"id":"3a4cdd160f7701b6e5e7deae311a8b9d", "metadata":null},
		{"id":"3a93f2d7422d36577971dc4c90dbbdd1", "metadata":null},
		{"id":"3ad31dec4a65e9c8ba0cb13fa6600b16", "metadata":null},
		{"id":"3add4c64b87b1d097cc96369abc00ffd", "metadata":null},
		{"id":"3ae7c8ec4fd5a9b2274501c3cbe257fe", "metadata":null},
		{"id":"3b34249dfc642e6d791dbb2ea9962251", "metadata":null},
		{"id":"3b3a89e2a950a9f8feafc774529a26bd", "metadata":null},
		{"id":"3b5847b669dba83a84556cd0bc7a99e5", "metadata":null},
		{"id":"3b9a8599f52dff91101354b94d752fa2", "metadata":null},
		{"id":"3bb74fdb171760b039fbbf25e4904f81", "metadata":null},
		{"id":"3bb9037376ac67e0c1fb6346e22d9351", "metadata":null},
		{"id":"3be3ecfe172b092856f860c2f9c705a3", "metadata":null},
		{"id":"3be6d7f071d45596d2d7a12a10613344", "metadata":null},
		{"id":"3c2ce4ffe3c9503c1dff577982b86498", "metadata":null},
		{"id":"3c885da9fc1988e7409b9be7a2d16f24", "metadata":null},
		{"id":"3c93e1e677f00ab2a934104d4e02888a", "metadata":null},
		{"id":"3c960da05cd4434d48d3cd0eeae747f3", "metadata":null},
		{"id":"3c977d7aa10d717e9732d92914e1f6d1", "metadata":null},
		{"id":"3cd9129e5c2b2b073420c3447533cbf9", "metadata":null},
		{"id":"3cfb4489c6928a4b9cc3f8ffe960a875", "metadata":null},
		{"id":"3d750796cba74f91b1f0fbe40d42a778", "metadata":null},
		{"id":"3d827c533c2c586c12f24cdc3c466897", "metadata":null},
		{"id":"3ddcd1683fd33a1cbfdaea8e7e41e0c9", "metadata":null},
		{"id":"3def7441e62d9507ab5b5b71587e186d", "metadata":null},
		{"id":"3e298610e27cec90acc063b8bf54c673", "metadata":null},
		{"id":"3e355b6a8c2e4ba20e3e0211d0ed60b6", "metadata":null},
		{"id":"3e794a1a6ee48c636b02a7b44907ab84", "metadata":null},
		{"id":"3f25b0622041a28c4f8e2351d060d458", "metadata":null},
		{"id":"3f293476a96a381fe472cfacd9556fb9", "metadata":null},
		{"id":"3f38012770488c7dc8f8429c7886f838", "metadata":null},
		{"id":"3f662233a7aadba6e48cd2503d59cff1", "metadata":null},
		{"id":"3fb446aae93b4fab6c8ebcd4d0067f39", "metadata":null},
		{"id":"3fed54ba41e28112983ae5b90a3b753a", "metadata":null},
		{"id":"4019d197544acce3c89ecdfb06e404e9", "metadata":null},
		{"id":"402bdc14f993c8cfd366b4dd4da3afe5", "metadata":null},
		{"id":"40baa2bcce80df7a8784e7108e13c35a", "metadata":null},
		{"id":"40d976b055f5c60c6262f3228b701ceb", "metadata":null},
		{"id":"410c99b613ff486d5b89c50e45bb6585", "metadata":null},
		{"id":"41333af9ef19b1cdd606f72a026459f9", "metadata":null},
		{"id":"4138a753df0f0fb366281b17afe0ae86", "metadata":null},
		{"id":"41aa58be59af1883d333cad70a91c5bf", "metadata":null},
		{"id":"421f2dc43f39140a9529c226e1fc2f5e", "metadata":null},
		{"id":"423796cd46dfa4bb71e242cf1c91a311", "metadata":null},
		{"id":"42c14c702d28687d2d40d1993c7b9d6f", "metadata":null},
		{"id":"42d2f726e05bfe19b890e99de3f50e2a", "metadata":null},
		{"id":"42e9c3b39007e8e78f92575124b2fcc7", "metadata":null},
		{"id":"433a3986afe4ac1c8b388d16272ed2d7", "metadata":null},
		{"id":"4350da4c615c3f711998453fee6bdf17", "metadata":null},
		{"id":"437a9f94abb274e86d19a8ca1e616ab2", "metadata":null},
		{"id":"43906dd12716061efd4aea708e26dbb8", "metadata":null},
		{"id":"43b14a3246507c80091dfa1bd1ad4010", "metadata":null},
		{"id":"43b3b30f45ff294ab1a5a1c3c595a9b5", "metadata":null},
		{"id":"43ccf8eeb6132dc324ae8e33e719281f", "metadata":null},
		{"id":"445f9b39e1e31c35bc0a8a49a1f266c7", "metadata":null},
		{"id":"4470e14941f7a620cf5b5aa60a7deb87", "metadata":null},
		{"id":"44865bf2e9d5625111724ca0d7d9d4aa", "metadata":null},
		{"id":"44cffc3f482ae24b24a1c3efa2e53f9a", "metadata":null},
		{"id":"44ec48557780365d9b4c4a0d02f9bd87", "metadata":null},
		{"id":"44f26f07c632ca9a79481fd63256bd8a", "metadata":null},
		{"id":"44f46f52c97c762d8b355eaa6b9563c4", "metadata":null},
		{"id":"452d6d09854c54c53f3b264ff674ae74", "metadata":null},
		{"id":"457397a483cc13c0d1c7719b248158cd", "metadata":null},
		{"id":"4586632d7a014236e9ca52e38714af75", "metadata":null},
		{"id":"458820f431f82ac59befe74f665d436b", "metadata":null},
		{"id":"461f7f9eafe4dc8420726a7dcfca03f3", "metadata":null},
		{"id":"466296bb4c900c8683108b1cb34a22f7", "metadata":null},
		{"id":"46b59628619bc00eeb3a84cd9be3c355", "metadata":null},
		{"id":"46c5275b73e009fb4fa293d2a185397b", "metadata":null},
		{"id":"47201c4424a34596ecdbb62fe9b02555", "metadata":null},
		{"id":"47818b24175888a2bafa4f6d7e1ab722", "metadata":null},
		{"id":"47f00a7a69cdbd1967b93db5c692dddb", "metadata":null},
		{"id":"482d920086919864c976046ff5993944", "metadata":null},
		{"id":"482f97f288d25dcf3b897edf305a64cd", "metadata":null},
		{"id":"4881da44b3a850d650cf87200409895d", "metadata":null},
		{"id":"48827d592e836fcfebeea56bd9971773", "metadata":null},
		{"id":"48bf97127f29af45a0cae7ce4033443e", "metadata":null},
		{"id":"48d652ba6afb2a7d42d2c057742f8856", "metadata":null},
		{"id":"48e4c86a8d57b08140a7b2ba806e847a", "metadata":null},
		{"id":"4992b004641edb7266266630e5d39bd0", "metadata":null},
		{"id":"499785455ccc712ced35535d1b6f79f0", "metadata":null},
		{"id":"49a740997d86ab8f1c96628348583c8e", "metadata":null},
		{"id":"49bc3e02bad38702bef2bf14aadd2d6b", "metadata":null},
		{"id":"49d6f21bdc7722229a3a6c8e6850e1bf", "metadata":null},
		{"id":"49e4796078374bbfa7aae833b6e292f4", "metadata":null},
		{"id":"49e7efdd2a4c859f2d5cff10c7dfce5f", "metadata":null},
		{"id":"4a411206271755de903d82e2fa847af0", "metadata":null},
		{"id":"4a5862a0ec7f1b8f46ae0ae0a1a2f47c", "metadata":null},
		{"id":"4a828b3cd1946cda76ce0945843bbaa4", "metadata":null},
		{"id":"4ac49b3d19e78fb1f0579093c9009e38", "metadata":null},
		{"id":"4b0475ed759d56036ab4717a029a5887", "metadata":null},
		{"id":"4b152821c42d58fa57fe6acf73e99aed", "metadata":null},
		{"id":"4b2132817fa02fa25b9eb47aa5b29538", "metadata":null},
		{"id":"4b4f19f42afb9e4121061c7959ca9b24", "metadata":null},
		{"id":"4b6416fa89ecb10a6d03d69e2e7c15f9", "metadata":null},
		{"id":"4b6d59a45a4d29ac8f28af6e86a5f6e9", "metadata":null},
		{"id":"4b7e410907a4accec764ff05cfaf0790", "metadata":null},
		{"id":"4baf8794ab53616188574ee7578022d7", "metadata":null},
		{"id":"4bbaeaf1de8ef4a44c0a61bfe6ee7c4b", "metadata":null},
		{"id":"4bbe71f9c74c3692618069578910d043", "metadata":null},
		{"id":"4bcc1da299f105de987d52b3388c88ee", "metadata":null},
		{"id":"4bd21f5b71717fb92711cb1011714a47", "metadata":null},
		{"id":"4c08ff9f75b9cd9ee780055c2452d7a7", "metadata":null},
		{"id":"4c42e05c88d025b2b776c8ab5335caa1", "metadata":null},
		{"id":"4c88bc8618dda0c3a1de383483057cac", "metadata":null},
		{"id":"4c893caf6361608151360ecaf4157937", "metadata":null},
		{"id":"4d4e045486dd3e04804030978c7882fd", "metadata":null},
		{"id":"4d4efd6cd32d4e335592762d44d8ce8e", "metadata":null},
		{"id":"4d51b36e0222ff7814b3ff1cb484c71b", "metadata":null},
		{"id":"4d8d1c006253af532dc64fda77b3b5c8", "metadata":null},
		{"id":"4de6d7a82166c648dddfd3fd1bc07049", "metadata":null},
		{"id":"4e229f8ded36440cffb1cea0b15de857", "metadata":null},
		{"id":"4e2ba80816e1673fc036aef01789077b", "metadata":null},
		{"id":"4e395096a7dda36d478a1454fc67fa09", "metadata":null},
		{"id":"4e8e5b374b70e062bbf503988167553a", "metadata":null},
		{"id":"4ea3040bedb6ad13e04a81b5751f0238", "metadata":null},
		{"id":"4eb1a83aa3f9921e2e172c7c790bf9bb", "metadata":null},
		{"id":"4ec6e8261a4c728ea9f345cf5d9a3e3a", "metadata":null},
		{"id":"4f25509d0942f938a217b4e52171db85", "metadata":null},
		{"id":"4f27e882b2eb32c35e26df92333210d3", "metadata":null},
		{"id":"4f31fa27bbe5ae34007f14de5916eace", "metadata":null},
		{"id":"4f4363f8175f606ee5e62863dd250c97", "metadata":null},
		{"id":"4f5a6f213a2ceb55e6fe0e3dd715e430", "metadata":null},
		{"id":"4faffb19293b7ae8ad436e3ccb5b0696", "metadata":null},
		{"id":"4fe2429bb784ba3db5cd1a4a15cd24e9", "metadata":null},
		{"id":"4fed424dc699058e18c1cb6644cb377f", "metadata":null},
		{"id":"50318f1865512e764f45a81d7ec9bd15", "metadata":null},
		{"id":"503bdd85703c1ec7ff4db6e14c8fdb0f", "metadata":null},
		{"id":"503d9a987e1879c0b7816918fc84a3d0", "metadata":null},
		{"id":"50527fffd263803d7c491bca74c0036e", "metadata":null},
		{"id":"5054b2f55904fb0569e33fed2c9d4aed", "metadata":null},
		{"id":"5085c11d7ec8dace456d4ce6917e001e", "metadata":null},
		{"id":"50adeb1068df01b3508fb77fc960f651", "metadata":null},
		{"id":"50c1a280905e21fbaeeb66c807e79f0d", "metadata":null},
		{"id":"50fece08071947ad8df326ce4b1ab717", "metadata":null},
		{"id":"5118f55c8cdddf738a07814861012908", "metadata":null},
		{"id":"513b635914a5519b6499b340764fa91a", "metadata":null},
		{"id":"51a68b41d01d395c3adc8c1d373c5316", "metadata":null},
		{"id":"51e3967613933af9e06c80db7a491542", "metadata":null},
		{"id":"51ec3a00e9bd877252c098dbecc50789", "metadata":null},
		{"id":"52422971771cfc22d6443238624b9534", "metadata":null},
		{"id":"524d3eea38773fdf30c61cec1ae3316e", "metadata":null},
		{"id":"52548d4fc4d9acc4695b5d699129b9ba", "metadata":null},
		{"id":"52761b836c30ca9faf2887f766bd822d", "metadata":null},
		{"id":"5278446b929378f773fe590d8f5c6b24", "metadata":null},
		{"id":"528f2028608336aafb0d77312c64bcf9", "metadata":null},
		{"id":"5297ad041c980fcfabe53500e4bd7c4a", "metadata":null},
		{"id":"53009aab503effb1986c85977d5024bc", "metadata":null},
		{"id":"532b1fc38eeafa3c66d93ebe655852b9", "metadata":null},
		{"id":"534c81e74da6fe00b3b8ea825df6ee89", "metadata":null},
		{"id":"5374e99938282c17f1ff04b136a3a349", "metadata":null},
		{"id":"538ec515cba8422cf22f2806891f1f72", "metadata":null},
		{"id":"539bd549b68beded23fb9dd11a6a6c3d", "metadata":null},
		{"id":"540400bbe5efc595dab11853982825bb", "metadata":null},
		{"id":"5429ca43e58daa04983c35506d929a1a", "metadata":null},
		{"id":"5465364bae010a38f9f0afffde49591c", "metadata":null},
		{"id":"55500bd8e9736a974291bf32ad4b7304", "metadata":null},
		{"id":"55732eeefdf4f0504b1f8096e1827289", "metadata":null},
		{"id":"557ad21c1ca31b87153b21f51bf1af50", "metadata":null},
		{"id":"5581c49a439bd28d9d13da0d38fdd7f9", "metadata":null},
		{"id":"560a52021d92371ffcf8bec0f7f40e42", "metadata":null},
		{"id":"561c68e0a4b3f4a4e23654ce623cf806", "metadata":null},
		{"id":"5636ad7da050c763743ec039d84bd0db", "metadata":null},
		{"id":"5673a7610cbeaaf91f23430ae545eef5", "metadata":null},
		{"id":"5681de3ce97b7152d66b641ca1629272", "metadata":null},
		{"id":"56f0fe6c61f58e3110edd1ed72ecc273", "metadata":null},
		{"id":"578e911bd552ff95e413be6aff218659", "metadata":null},
		{"id":"57c5fb4df9218decb75a38ec03b81834", "metadata":null},
		{"id":"58242cf7cf63ed587063b95fa6e5fdbd", "metadata":null},
		{"id":"582af82606414d93b775b1e62f5b87ea", "metadata":null},
		{"id":"5852435221dc2b88fb7a0d40faadcb40", "metadata":null},
		{"id":"5888a02b28c903a6455d76eb6b9c37ed", "metadata":null},
		{"id":"58dc2f5a346311876a8005596e536bd3", "metadata":null},
		{"id":"58f14cef4b02ee849a6f8bef20911157", "metadata":null},
		{"id":"590563ad42b8ceef9bc48681ac0c0bdf", "metadata":null},
		{"id":"5906af869da3f421552594000ab1edc7", "metadata":null},
		{"id":"59b404dddf9b08cab4a88e13c5202c0b", "metadata":null},
		{"id":"59dda5fff445ffc179543814a55a4983", "metadata":null},
		{"id":"5a2809ef9b0d7b59d4153a58bfcb22fd", "metadata":null},
		{"id":"5a3b7e1193c8e23c52ec7112597f17aa", "metadata":null},
		{"id":"5a42ab10c4078775dd11b91df96d9710", "metadata":null},
		{"id":"5a5cacdcad8279d2660fb84567dbed59", "metadata":null},
		{"id":"5a712d52716391dd76f3b266bcfb6331", "metadata":null},
		{"id":"5a8c985f63ef837ceb4760297e66e8f9", "metadata":null},
		{"id":"5a964bceb37cf158f6ef2d1533152cda", "metadata":null},
		{"id":"5afac7b8f7bdd395c28bd2ee76223a3f", "metadata":null},
		{"id":"5b26df96756216fefe102fda0c9ff263", "metadata":null},
		{"id":"5b27113eb20214573de52b507d0d8934", "metadata":null},
		{"id":"5b3f72c3df0355b907283433d031f348", "metadata":null},
		{"id":"5b6148404168b05caf29e513a11888c9", "metadata":null},
		{"id":"5bb8818af84e0db444ca1c4d2e1c9035", "metadata":null},
		{"id":"5c0ca6bda529f4e03f4d46f9564d8ab3", "metadata":null},
		{"id":"5c247f4c4548785d8f171a5a772b9378", "metadata":null},
		{"id":"5c3ef0c5bc41a780b362e7bcdd5c7beb", "metadata":null},
		{"id":"5c60fce48dd67aeaf0565b9e78858306", "metadata":null},
		{"id":"5c61ea6fd46119bf744875f55cfd4518", "metadata":null},
		{"id":"5c7bd703e5ce2639b76b1a5616c4c197", "metadata":null},
		{"id":"5d17856d79ec87a9680ac1acda0c1dc7", "metadata":null},
		{"id":"5d24d71568cb402dc653679ffc87e3ac", "metadata":null},
		{"id":"5d2f22e562653cd1e45169deff8155ef", "metadata":null},
		{"id":"5d4073cb6b1d477ae7dc794f76bbe6f9", "metadata":null},
		{"id":"5dafc271bc38d54fbbb81787e38a25d6", "metadata":null},
		{"id":"5dd5f0f22d193674397939ea6115f1c0", "metadata":null},
		{"id":"5e11f33da67953213def46fd94020cc1", "metadata":null},
		{"id":"5e161a93813c6542afd407def1f537fc", "metadata":null},
		{"id":"5e331221c1fcfab1c7da85b773c8172f", "metadata":null},
		{"id":"5e513f6aa1e4f64c15163d4e3c7241f4", "metadata":null},
		{"id":"5ea48296bb5e907c37a0532c36e02c56", "metadata":null},
		{"id":"5eba9f90a3cafe4cb506da0706a32be2", "metadata":null},
		{"id":"5ebeaf0c4d6727e2eba05aefa8ab21ae", "metadata":null},
		{"id":"5ef01b8c601e895916f49e940608f47f", "metadata":null},
		{"id":"5f0a68c0e57557573fe0ae220a2b0fad", "metadata":null},
		{"id":"5f6e8d13f2a65fd70854133db60ae8a9", "metadata":null},
		{"id":"5f7b847dd5d81dbbdc0db3e1a6935bca", "metadata":null},
		{"id":"608f0e3ea0266db960be29bc860f3acb", "metadata":null},
		{"id":"60d48390d19ff7a6892fd496400e14f8", "metadata":null},
		{"id":"60ec6fef8775a59818d79928763c179e", "metadata":null},
		{"id":"60f4d201e2c0149ae84cd48d90cd744c", "metadata":null},
		{"id":"61e41c849d291e7628e2864a68f4085f", "metadata":null},
		{"id":"620a3742509b490edaad64885d17f31e", "metadata":null},
		{"id":"620dfd10943ed5a6c0d51431c72a3c03", "metadata":null},
		{"id":"620ee6fe7d928651e08fb0f5b04735e5", "metadata":null},
		{"id":"621a26ff295e8d2914bc9e6dc0ed7cf2", "metadata":null},
		{"id":"62a901bae10f7a8aa08924544dbc8134", "metadata":null},
		{"id":"62e0022290079cdf652bcc87d2fd853d", "metadata":null},
		{"id":"62f73d252e0459a352bc0e4e6957ad12", "metadata":null},
		{"id":"62f9bf1b61f91a5b6869eb6c7ec2fe26", "metadata":null},
		{"id":"633111f79fbcf1ddf16d4d429b25709b", "metadata":null},
		{"id":"63c650df30dde6ea90758d269325d53d", "metadata":null},
		{"id":"63e0d239b2d3b780aff6eccd397b7bf9", "metadata":null},
		{"id":"64494a39f6d699410857f4ad6b59c21f", "metadata":null},
		{"id":"644f61dcac1fceb8b8ddebe1b55b28bc", "metadata":null},
		{"id":"6454a93bc573e527205f2fecb824f0d2", "metadata":null},
		{"id":"6462fe84adb5bb2ff47724933330db1d", "metadata":null},
		{"id":"64680bc43888c46ead7683088bb9fe44", "metadata":null},
		{"id":"6479adb09fd1152b2014884706594a34", "metadata":null},
		{"id":"649f574faade5f12ed4cbfd81f21eeac", "metadata":null},
		{"id":"6548fc6c85ecdf65c3a25c1916badedf", "metadata":null},
		{"id":"657abb228c560eedec0b7225920201e1", "metadata":null},
		{"id":"65840dbe37bdee1c19a7821176475012", "metadata":null},
		{"id":"65885e4ea918b57ac035d84f0edd91af", "metadata":null},
		{"id":"65f1c52c54a17a1d308937f480841c91", "metadata":null},
		{"id":"65f2eaadaf691944c87482f7c8891515", "metadata":null},
		{"id":"661565976bd46c37453cf39a4df2b5ed", "metadata":null},
		{"id":"6617f9564067fb090028d776904d6c89", "metadata":null},
		{"id":"66201f64dff3c5dc5eb1c03aa7cbb6c1", "metadata":null},
		{"id":"665839b75a652646f906124b627b03da", "metadata":null},
		{"id":"66666f570369c051893820687c794f49", "metadata":null},
		{"id":"6680bb05798b0c36dfb244e3efc630fd", "metadata":null},
		{"id":"66e28886c580437da794389cd43c66c7", "metadata":null},
		{"id":"670dfd0aa866a1a0c0f6f02b85ba0e6d", "metadata":null},
		{"id":"677d54de817af7d8ebaa3a56592e4140", "metadata":null},
		{"id":"679db372e4682c07e200d9770e9148c1", "metadata":null},
		{"id":"67cafe02a52c3a793adcbe7d66b25989", "metadata":null},
		{"id":"67ccc079cf016fa7aa9fc3c49cc9cb5b", "metadata":null},
		{"id":"67dda401bab7b594c1554e5b39ac2d1e", "metadata":null},
		{"id":"67f106e9d9ff3acded1ed768c0278082", "metadata":null},
		{"id":"6847a8f3081f7d2821bc1f8084a1657b", "metadata":null},
		{"id":"6850ed1a90172cadb2f16bf14c5ed0e8", "metadata":null},
		{"id":"68d9bc1d0e87bca61a500723d7961bd8", "metadata":null},
		{"id":"68ddaa6dc74f296435cde64429334228", "metadata":null},
		{"id":"68ddc8ecd1cc06598d3eb1262f091fbe", "metadata":null},
		{"id":"693744541f4273d00914bdcb2c005f93", "metadata":null},
		{"id":"6976c97240e2eac4e8285e7f0ba8e811", "metadata":null},
		{"id":"69b9e5825c454cb8392cbb0154cd8f53", "metadata":null},
		{"id":"69c8f7e963cbd07ef826fde82287bd33", "metadata":null},
		{"id":"69d93ea7bb8f1ed129938121bcf64bb9", "metadata":null},
		{"id":"6ab13b8d8b86692322ed1d52d886aefd", "metadata":null},
		{"id":"6ad7648840b83e75602f5aac9c695e15", "metadata":null},
		{"id":"6aefce04a96fa62236c670e62835aa51", "metadata":null},
		{"id":"6b087e725d58bc1cd2337fbe5d7e5806", "metadata":null},
		{"id":"6b609ed826b3eaed35f4b8141f1f9114", "metadata":null},
		{"id":"6b653afa891e4497a65c38f86f69d2a2", "metadata":null},
		{"id":"6ba805372be493b35ad61f1e18936c66", "metadata":null},
		{"id":"6bb5035fdf74887c709ea4050f069585", "metadata":null},
		{"id":"6bd3d2409dd8dbe1fe98d9e697697cce", "metadata":null},
		{"id":"6c14808280de31def74cf479c782cb2b", "metadata":null},
		{"id":"6c1b39e1721f6a33c9447eb55a79d28b", "metadata":null},
		{"id":"6c3d34be9d04037b7556965a1c24e525", "metadata":null},
		{"id":"6c8f98d14daed0a8c23c0e19d38e3613", "metadata":null},
		{"id":"6ca6d88703955b336c65f79d29c56718", "metadata":null},
		{"id":"6ce62ca43899a16b3a8adfdc2a02c795", "metadata":null},
		{"id":"6d2ff9e004af4e97578c73a1d466c37b", "metadata":null},
		{"id":"6d30a01063b1e6319d3787ce6907a6e8", "metadata":null},
		{"id":"6d337ca3f14111f7156c06666af3d7f5", "metadata":null},
		{"id":"6d70320bc3b9c773b9bb38199ee33c51", "metadata":null},
		{"id":"6ddf97b3a5650733c7ed325e1026c862", "metadata":null},
		{"id":"6e0e0e4b39d9b59378020b61a65ecfd2", "metadata":null},
		{"id":"6e8044229addc516e807b79df0179492", "metadata":null},
		{"id":"6f03eda96c065de5d70456508ab80d75", "metadata":null},
		{"id":"6f693b9ed1808a4a8fcfbc45744b8f24", "metadata":null},
		{"id":"6fa149a2f06358718ef2d79f6a8acb17", "metadata":null},
		{"id":"6fb37499d2b0604f922eee83b7020886", "metadata":null},
		{"id":"6fd9b0b6576ae86b77aabe94fe581fb4", "metadata":null},
		{"id":"6fed6fd57c9abc7ac08dc3b50bff4e81", "metadata":null},
		{"id":"702d7e104ad22c894f6a596aa2247ba0", "metadata":null},
		{"id":"70661976944f0cadc0b3bfe5309c6dc9", "metadata":null},
		{"id":"7084a13ef945eb8c2f358428826ad0e7", "metadata":null},
		{"id":"709f62551cba2b6009e00233d90d5c54", "metadata":null},
		{"id":"70d9c935b8d776e61400a569c36c94a0", "metadata":null},
		{"id":"70f0172d6c4bf1eaea913582c50698f4", "metadata":null},
		{"id":"70fa93324f0942598f7d22d154ff904b", "metadata":null},
		{"id":"7121a0a361be5e3d48249c020f65dbeb", "metadata":null},
		{"id":"714880df1ae98bfff3daa5656dd5f3be", "metadata":null},
		{"id":"7171603f5329a8d6768f1102b4747e05", "metadata":null},
		{"id":"71a2f62438c10c49de0b55668b810e80", "metadata":null},
		{"id":"71ebd217505f4540c7dd382ad8c8f38b", "metadata":null},
		{"id":"721fe577792981453784934020c6fea3", "metadata":null},
		{"id":"723d44229ae24ba976b18993e26c84e7", "metadata":null},
		{"id":"726dcd9573327eb9f9d2c1aae4b09bd8", "metadata":null},
		{"id":"727797a89338e12d484f014463e6f86c", "metadata":null},
		{"id":"72d169b1d7bbd4bed923689b181399d7", "metadata":null},
		{"id":"734806574cb93e1beb57eff6f0066dfd", "metadata":null},
		{"id":"7348d6acf10028899e24dc08fb36301b", "metadata":null},
		{"id":"7368d3880737f59c98c48ff32421ce2e", "metadata":null},
		{"id":"73873daac6a8699810d41c7c05217faa", "metadata":null},
		{"id":"73dd0a8394b286a7d4712d526a08d1b7", "metadata":null},
		{"id":"740e642b4c5d97688cafa847640e2f9e", "metadata":null},
		{"id":"742a854abfaefe73184a0129d7f68776", "metadata":null},
		{"id":"742d286d32af0293d58c33c99bc6d667", "metadata":null},
		{"id":"744239aafda699e8aa72082b56d222fd", "metadata":null},
		{"id":"7487047df103f82dd3ce4bc9824e45d0", "metadata":null},
		{"id":"74a18878f06a666b861e39ec202c60a0", "metadata":null},
		{"id":"74a1a896f9fde19d7c399a1f2ed9b3ef", "metadata":null},
		{"id":"7519b7a915ede2e7b9e2105bd66d0d0e", "metadata":null},
		{"id":"7529f37f95c300db304bb606f5dc32a4", "metadata":null},
		{"id":"754137eb8823f2ee97b26632be81037c", "metadata":null},
		{"id":"75445df791ea3fea5e4300c38e289f89", "metadata":null},
		{"id":"767a5d4abf16c683bb5ea57cb6a490f9", "metadata":null},
		{"id":"768daafacb9c65f552ba4df41dd41ae9", "metadata":null},
		{"id":"76b6b7825915007024de87f040429884", "metadata":null},
		{"id":"771eb7748c9fbbe540f9a16d3db82529", "metadata":null},
		{"id":"77319870a8f9cf7cfeb4918064dfce91", "metadata":null},
		{"id":"77cf37d0e2991953db59fe2495859941", "metadata":null},
		{"id":"77f77593a7b93b1422c3789098b4414c", "metadata":null},
		{"id":"787a11f00caba2712bd70dcc8e5f7c1c", "metadata":null},
		{"id":"78a411ad12626b2c69c15aaf0e00d52b", "metadata":null},
		{"id":"78b1d25e9f20d08d5ce8615c36b4800e", "metadata":null},
		{"id":"78c24b5cfadd55acc8bd9a3cb32afd91", "metadata":null},
		{"id":"78fdcbd056e47680e422cd033ec644c9", "metadata":null},
		{"id":"791d166644533b1a7a6290a90fb5a3a7", "metadata":null},
		{"id":"792f9cd6621cfef35e15f6a7e57db1bc", "metadata":null},
		{"id":"799243edef1b15e8dc76eb18b54b7df6", "metadata":null},
		{"id":"79ff7105bb3882fed18fbe3181a738f4", "metadata":null},
		{"id":"7a9602e3633987bdb5f1b8b454bf1f15", "metadata":null},
		{"id":"7b24b753075e00ad002fc556e5bb9f37", "metadata":null},
		{"id":"7b6270e5d9d4c0b8905eb7197691566c", "metadata":null},
		{"id":"7b99b39c2e9adeace2a357e1b14c2697", "metadata":null},
		{"id":"7bb56eb3fd1d2ee5af9a5f09cbd6b7e9", "metadata":null},
		{"id":"7c4a9dd3da5e81c14c44e0c4f3ce9f43", "metadata":null},
		{"id":"7c55c46e606702987204ab366ebe5f87", "metadata":null},
		{"id":"7c59b4a4d5992d85cd9303bfe792582a", "metadata":null},
		{"id":"7c5b7e6beae9b5f1f545237764df2834", "metadata":null},
		{"id":"7c777fc4f6b34e8bbf0226533301b556", "metadata":null},
		{"id":"7c83e8763327a5939fb140998f73cf1c", "metadata":null},
		{"id":"7d20449cc73d57fac711e4fe73c2988e", "metadata":null},
		{"id":"7d3af59648962b6c3b6c2c88dabed9e2", "metadata":null},
		{"id":"7d4ab816a9a95cb92dc74ee1de655300", "metadata":null},
		{"id":"7d67f540f00013031d3b4da8e7b6c97d", "metadata":null},
		{"id":"7de28aad691280937365f4959afce92b", "metadata":null},
		{"id":"7e097ad13a78d946a82f801d2bc01024", "metadata":null},
		{"id":"7e39d09b36beae2a29eff5895b2c96d5", "metadata":null},
		{"id":"7e9100abeec05971a2bd51364d8b8da7", "metadata":null},
		{"id":"7ed02ca1491bd3538d5fc21c71c9ea21", "metadata":null},
		{"id":"7f1ca51016a8ec33e2b348805cd0c26a", "metadata":null},
		{"id":"7f3327ea28e0f04f415e4f0cb75f617a", "metadata":null},
		{"id":"7f7c00c7283b9255dedbd15951cfe744", "metadata":null},
		{"id":"7fb3d29b892090bd87a8b59e62918fb8", "metadata":null},
		{"id":"7fe43d0d5dbe5797653df9b05d9fd91b", "metadata":null},
		{"id":"807d15acd0df5be7cdf55926470c9db6", "metadata":null},
		{"id":"80ad222988156d603cf91a3cf7d74162", "metadata":null},
		{"id":"80b40476e53646394947f50edb9aa4d2", "metadata":null},
		{"id":"80e3b8eb0d0d07df6541a25a57480e5b", "metadata":null},
		{"id":"81582af3e3e27f578f2d800cbd76fb37", "metadata":null},
		{"id":"8160bbb93c79d67e8fd9d4db2f2f8df2", "metadata":null},
		{"id":"81707f42ae80342221434c69db09e3c7", "metadata":null},
		{"id":"8198b95096ae6cf66138713b6974ad7b", "metadata":null},
		{"id":"819c1add9e749b476c1ce0e747af7db0", "metadata":null},
		{"id":"81e9bcc62254d583daad4a133284f63d", "metadata":null},
		{"id":"8231458410c79d6d0ed1996dc108b31b", "metadata":null},
		{"id":"823e9f7751526150ee1060ca58c25133", "metadata":null},
		{"id":"824d08e2ed332e51394a9f4f7c25e419", "metadata":null},
		{"id":"8251d0b0748ff02c8de5771c4094d03b", "metadata":null},
		{"id":"825b0c804cb7ffd76f9963c52abfbecc", "metadata":null},
		{"id":"826e9bcea3fe9a6a3c59a787c6517d66", "metadata":null},
		{"id":"827daeeab877d1469219a71aa9635d5f", "metadata":null},
		{"id":"829a00cb9c0d8ce534e37c48ca18501c", "metadata":null},
		{"id":"82a7eb18dab90ea88e8dd8a75f81a34e", "metadata":null},
		{"id":"82a9f85223245794731d3c25a5f6e566", "metadata":null},
		{"id":"82ae41d755e185bf7b8bd14b565dc002", "metadata":null},
		{"id":"82bc1d693d2af6b4a2a957fbc8e6af75", "metadata":null},
		{"id":"82bc68d59a078dee76bf9801f48adc5a", "metadata":null},
		{"id":"82cb4b409116b51c36c56373fe46124b", "metadata":null},
		{"id":"8306866cc07822592e1ef53c5562d6ab", "metadata":null},
		{"id":"8316bfd6914fe3e595a24a2f69aec028", "metadata":null},
		{"id":"8326ffb9d95251a37e88527ea6d67fa0", "metadata":null},
		{"id":"832b9c6a428f5070309bd6d4eda4909c", "metadata":null},
		{"id":"836fb1d937dd36b1e53633011e5a2328", "metadata":null},
		{"id":"837c09e515127335f76dfd0aba016bd8", "metadata":null},
		{"id":"83cf771c736d085b10f434b50ef6c9bf", "metadata":null},
		{"id":"840453d3ac6130dcfbea1bbd7d0fc303", "metadata":null},
		{"id":"841e3affb8b91362b31304bf1fdb75ba", "metadata":null},
		{"id":"842daec22acb3dd3632cc9120a6cc9c0", "metadata":null},
		{"id":"848868786dd87c1d5584abd8d7426922", "metadata":null},
		{"id":"85b2bbcfb3a8e044852698fa5246ccd6", "metadata":null},
		{"id":"85cee52560142a7f3eefc776613cd741", "metadata":null},
		{"id":"85cfb1544f0c44932c5488a6281886ba", "metadata":null},
		{"id":"85d6a2eab8383f93925249fa59a3561c", "metadata":null},
		{"id":"85df921905f7598ffdd87936fde08fe5", "metadata":null},
		{"id":"86012e6384b5d77bc26fab6b2d73de96", "metadata":null},
		{"id":"860d7815946112e7423d35017fd8e8ab", "metadata":null},
		{"id":"86195967ffe245823f44139ae01235b5", "metadata":null},
		{"id":"861bc9ff0156d9e565d5b77e1ddfdfb9", "metadata":null},
		{"id":"862316d8a8ae3eb8c8d2c3b3e9d5cce3", "metadata":null},
		{"id":"86ab9466e199fe1c80b5a33abb380c73", "metadata":null},
		{"id":"876caf664ac83a11475a1f8a0b1ca6f3", "metadata":null},
		{"id":"88228c1dd71f35d17c7e78958bb6e38a", "metadata":null},
		{"id":"8823a697359ff05297caf1e6748e58b7", "metadata":null},
		{"id":"883585afacbc33c240fdedd3ab9bb8af", "metadata":null},
		{"id":"8874d017651b35946ee47a96f8f1b054", "metadata":null},
		{"id":"8895bd9c6a5b691796e73c3e8642076c", "metadata":null},
		{"id":"88a287a8424245497996c0c49cb8e5cf", "metadata":null},
		{"id":"88be1564300a5cc2bfc84263183750af", "metadata":null},
		{"id":"88d226dafc40d3891640e723f22ab5d4", "metadata":null},
		{"id":"88f35f5a2709b8a2bb832e5f0afd27cd", "metadata":null},
		{"id":"8911455f60c7e4bbab8b776c375da389", "metadata":null},
		{"id":"893ac00fe74f371841dd01c114a1615e", "metadata":null},
		{"id":"8948ca151ee3aa29b0982c1de9e4a084", "metadata":null},
		{"id":"8988cfbac3e4ed3658e011ed663f2fbe", "metadata":null},
		{"id":"8989d30cfd5ede076a55b8e408cbe3e0", "metadata":null},
		{"id":"89c9c602e68633a8370f729e25687d1a", "metadata":null},
		{"id":"8a2078e2a4cecbf080d913cc9330a070", "metadata":null},
		{"id":"8a50fc21eee0989782d2773deeba06c3", "metadata":null},
		{"id":"8a5c7c4569af046c10c6e4a268fc1025", "metadata":null},
		{"id":"8a6bfb309dd5dfe88dac5edfcbe5d9f4", "metadata":null},
		{"id":"8b664554e8cec6d6396f72bd53870c79", "metadata":null},
		{"id":"8bbe337af1810b8a74d5636a6bd83248", "metadata":null},
		{"id":"8bc43f2503627578b1158ecd9a2c1d29", "metadata":null},
		{"id":"8bc90c5c3e0627fef93ece68d063c20a", "metadata":null},
		{"id":"8bf31ec92c4aa8ef02d18a535640a648", "metadata":null},
		{"id":"8bf3ec30baa332b933ecd91b7edacfbf", "metadata":null},
		{"id":"8bf863dd584a31cb5f15ad0745fee2f8", "metadata":null},
		{"id":"8c1a0597a37d37196d2c3356570e3878", "metadata":null},
		{"id":"8c20296d23572d4b01bd59e14f3e26ec", "metadata":null},
		{"id":"8c549413942766f09c423af7948aff84", "metadata":null},
		{"id":"8c6a06fae3959d16ddfc10e326827c05", "metadata":null},
		{"id":"8c6a5c4448b0327a810db8ee00e459f7", "metadata":null},
		{"id":"8c918babd276076d7911f7574887c166", "metadata":null},
		{"id":"8cb78cbea31880b13a424f16ae2be324", "metadata":null},
		{"id":"8cc61f7bfea6aee3e6fabaeb0b6aa3cc", "metadata":null},
		{"id":"8cef2dd372f2d12c975c5bccb7ee2735", "metadata":null},
		{"id":"8d2076cf62dabe185bb318e5f1a0e7eb", "metadata":null},
		{"id":"8d4bae1e12f0ad79d9c31593a3d173a0", "metadata":null},
		{"id":"8d6c0776865fa534797e316ecec5f443", "metadata":null},
		{"id":"8da94a6770f3c39157e3d4f9d4cce603", "metadata":null},
		{"id":"8de91078f55aec3fce20d506d5e79cc4", "metadata":null},
		{"id":"8e099576e676b8b07b033f155f97f7ce", "metadata":null},
		{"id":"8e0e6fc44fb4b6921da53240a2065bec", "metadata":null},
		{"id":"8e210cb31727e7960268f4c3f80a0cdf", "metadata":null},
		{"id":"8e3307e7a712645c917480ea22f1f731", "metadata":null},
		{"id":"8e395646dad779fb50fa8ba1c25ca9db", "metadata":null},
		{"id":"8e40519f6282a654d990c337d216434b", "metadata":null},
		{"id":"8e613aea26ffc3c5ea5863f3f9259f70", "metadata":null},
		{"id":"8e8019075c4f5642d05b007575853f0d", "metadata":null},
		{"id":"8e8be2041d0339e2d15a9e208cda10f2", "metadata":null},
		{"id":"8e9766dacdead7841bc1c41b47e12be9", "metadata":null},
		{"id":"8eab4371f73db97496dc1aec00bf406a", "metadata":null},
		{"id":"8ef0ec418003fbf8eee52bb196457a25", "metadata":null},
		{"id":"8ef5788ae64ac4160d2217cd0524d378", "metadata":null},
		{"id":"8f5b1e73899286993132b15659ba31c0", "metadata":null},
		{"id":"8fd6adc08a632ebb3ec6da71e437065e", "metadata":null},
		{"id":"903a0372f740d25ce8bc582a3c5adc9a", "metadata":null},
		{"id":"903b033cd64ec167eb76a6bbbce44825", "metadata":null},
		{"id":"903db1517cd342ee34ea10156eb29482", "metadata":null},
		{"id":"906ed25a43eedd60c2c9a2eea371b9f7", "metadata":null},
		{"id":"9096f151fc1a5c3199e2f95212c8c195", "metadata":null},
		{"id":"90ba2b7aa59784e3e72c9e2192100df7", "metadata":null},
		{"id":"910d225f559283f9406682f4b06e50a4", "metadata":null},
		{"id":"911cd211b9a2f8b49f3674f9fa21ab80", "metadata":null},
		{"id":"912b9ca396536c76ec6c1f5305583d66", "metadata":null},
		{"id":"91583265f2248dad361f1ef519af37a3", "metadata":null},
		{"id":"918fd319bfc25aa5ff3584dc437e8abb", "metadata":null},
		{"id":"9199da0a2b9e36581b2beff2610ea33d", "metadata":null},
		{"id":"91e2d48c5522682c196a840faccef175", "metadata":null},
		{"id":"91fd8c277f1af6e72cd963487ab30c53", "metadata":null},
		{"id":"91ffc0ab10c9f8dff57cae321341d990", "metadata":null},
		{"id":"920430519f65b887e349dacef094d11e", "metadata":null},
		{"id":"92c84e16d157c1279080e641174198ad", "metadata":null},
		{"id":"9316441101c2f555d4916a1125f2d812", "metadata":null},
		{"id":"937b73b78c68350b8596b0e71ad080da", "metadata":null},
		{"id":"93b770b972aaec179a76ff64bd08b4e9", "metadata":null},
		{"id":"93c046f97bd5f7a27bc6bd4412c10210", "metadata":null},
		{"id":"93cbecd153089d0168ba7730fc670338", "metadata":null},
		{"id":"93fb25c96ab27c253d7a50bdeae62006", "metadata":null},
		{"id":"93fe2a9b4664f2c97063e5c06f9ad49a", "metadata":null},
		{"id":"940a917b29e72993deec479f294c9068", "metadata":null},
		{"id":"94232abdefa30514083f40d1508d624a", "metadata":null},
		{"id":"942ed28b1c24b14e7c322ecd1a77263d", "metadata":null},
		{"id":"9470155c3f99bf028a7551a77248fae1", "metadata":null},
		{"id":"94a30ed5e6598e22014a606cdd493acc", "metadata":null},
		{"id":"94b5a86be3e9abd2eda727ead9b6f21c", "metadata":null},
		{"id":"94bbaff406f7ca10c14f4784ffb5a495", "metadata":null},
		{"id":"94c6710fbe93aa33dd8d91511824fc36", "metadata":null},
		{"id":"951320e0b8f2e77ad0982987bd9d35a2", "metadata":null},
		{"id":"951407d990b31e6c7d0ce3596ce6496a", "metadata":null},
		{"id":"951a842bc2c5a9cef0ddc9c5e2b41d6a", "metadata":null},
		{"id":"9588fc041ad437c67d8c697998243bdc", "metadata":null},
		{"id":"958f0edf3a50b1d39c2abfeb624e0565", "metadata":null},
		{"id":"95eaf14c1779c63ffda50649012d638c", "metadata":null},
		{"id":"9644d2872c5566b437d6a6673d1c60a0", "metadata":null},
		{"id":"9650c97d2d5930c68959f59299dde65d", "metadata":null},
		{"id":"96977d37566f7e9e01e7d6105988699c", "metadata":null},
		{"id":"96a44e6152ea61a85b6517ae016c0400", "metadata":null},
		{"id":"96b972b72c32ae1f2230dc27ba4d1a77", "metadata":null},
		{"id":"973ef21bc2ead0c3617252881d695692", "metadata":null},
		{"id":"9759b6bf05c706fe76922b49bf1bfad7", "metadata":null},
		{"id":"97aa2ca8086cf41466fb7cf4edcb16db", "metadata":null},
		{"id":"97ad5490477c4419d52cb38a3ef70400", "metadata":null},
		{"id":"97bc1f400f2bb6d508611d522a2a5e23", "metadata":null},
		{"id":"97d446afc0598108b2a7cbae4cf54707", "metadata":null},
		{"id":"97f8a6f31d8f2832e782803eac0c2cbd", "metadata":null},
		{"id":"9804a7186bcb07a326b330c1b07f90f8", "metadata":null},
		{"id":"9811c83dfcf9fff589efdee564cd3398", "metadata":null},
		{"id":"98209440dd741db23aff754be23f45ed", "metadata":null},
		{"id":"989321c8a73639416dad69a3ff9d8366", "metadata":null},
		{"id":"98c52d6a22a079ea0d3c7eac27497457", "metadata":null},
		{"id":"9927fd841de83db27b47e8119b37e7cd", "metadata":null},
		{"id":"9955eb1dfcd3dbd8a92f1df8e1f23bf3", "metadata":null},
		{"id":"997cd4c03ee943f7112a57c31463be39", "metadata":null},
		{"id":"99947acafbb21880caea25ff6a5bd546", "metadata":null},
		{"id":"99ab08faa2544dda6700bf177d351a02", "metadata":null},
		{"id":"99abea8b3cf883f3a5e8f6156e074cf8", "metadata":null},
		{"id":"9a204517312a2345069e50e964d7e1f5", "metadata":null},
		{"id":"9a29a7a12876953449e937ae15054bcc", "metadata":null},
		{"id":"9a45f47404a6411e9afc10fbbafa450f", "metadata":null},
		{"id":"9a6d7b071ffd6820220cd18428de2133", "metadata":null},
		{"id":"9a723c2f158c7961d7ff756419ac9b70", "metadata":null},
		{"id":"9b2c513d3b2a223385880ce0efa4e8e7", "metadata":null},
		{"id":"9b5314f43a49434535b05d30b7d8017d", "metadata":null},
		{"id":"9b90e9baaf8bccceb2ccd3e5ae3955d8", "metadata":null},
		{"id":"9b9a48395209ea2d424e3b2d1ab536d7", "metadata":null},
		{"id":"9bfe5289dbbe281b3bed5d3c69a9a9c8", "metadata":null},
		{"id":"9c125c9ef63567ded439aa4bd04c3a1b", "metadata":null},
		{"id":"9c6d066abc92f4dd6f5aae655a38c6a5", "metadata":null},
		{"id":"9c895f82f4474b4789753c368be070f9", "metadata":null},
		{"id":"9c8995acb6ffe26f181e3889fd702af3", "metadata":null},
		{"id":"9ccbcb9ae87a64c9b6d349cf32e8c112", "metadata":null},
		{"id":"9cd59c66d79a3dcbd5f11c74f8442583", "metadata":null},
		{"id":"9d00d965c8936c3e1f0af7d0fe48d696", "metadata":null},
		{"id":"9d4c466f2637707cd0abaa3270cb654d", "metadata":null},
		{"id":"9d690376ffa301637aef8024c35c0e3c", "metadata":null},
		{"id":"9d70b1417f1eedef7aa6faf0ad9bb101", "metadata":null},
		{"id":"9d9ac67e3cec68504b7df4449b45a6ed", "metadata":null},
		{"id":"9dcda9f68a1e1de1e509003fc83b16ea", "metadata":null},
		{"id":"9dea47bee05a65deb20ff1b25407634f", "metadata":null},
		{"id":"9df7a9e5093aba52fb38e697d76f7056", "metadata":null},
		{"id":"9e3c03529931ec09e68f0f7acc44ceff", "metadata":null},
		{"id":"9e772c3fa4cf45a3cf36933bf8f609e5", "metadata":null},
		{"id":"9e7edae15624b08968c5bf823f84e518", "metadata":null},
		{"id":"9f04d8d28e5856bb5c7945376cc531a0", "metadata":null},
		{"id":"9f2ae50b58909fb374920bb06f087ec1", "metadata":null},
		{"id":"9f66fc1a30d358a90d9ca7b037d45132", "metadata":null},
		{"id":"9f823fd2ad1e4781eeb1629806ce98aa", "metadata":null},
		{"id":"9fad7a8f748e2808e4ebb9edce2e8280", "metadata":null},
		{"id":"9fd13d88b5391618ba98a7a5f102b0f0", "metadata":null},
		{"id":"9fdfec7661f96c6e95a64eeed2767785", "metadata":null},
		{"id":"9ff7b0e140a3f831c4dda136546c4158", "metadata":null},
		{"id":"a00a30e8e210e51fc4eb588e60c43c16", "metadata":null},
		{"id":"a014bcd2eda15fb993fd7334cd83163a", "metadata":null},
		{"id":"a037248c5749238de0d0f8fbfa66dc0b", "metadata":null},
		{"id":"a0907e36265e122ca99ea253d85e162c", "metadata":null},
		{"id":"a0a324e7cfb67a3573cfdec476b994dc", "metadata":null},
		{"id":"a0b23a9c2578d64ef085c1da23ee22df", "metadata":null},
		{"id":"a0f9a22ffd49e1ae09f87ce860c8da1a", "metadata":null},
		{"id":"a1410133e28bdd24bdc5423e51fa6142", "metadata":null},
		{"id":"a149bdf26dc9f5a93dfb8a19d2b30ff7", "metadata":null},
		{"id":"a154d16946c27023688ecbc6a61aa7c8", "metadata":null},
		{"id":"a1559a13b3cbc2d3b9ef9705e035e145", "metadata":null},
		{"id":"a1a0b61cc49786be8a31a9c7e2e4e19c", "metadata":null},
		{"id":"a1b7bb849c96313c017c6ac37e92d754", "metadata":null},
		{"id":"a1b93b99e61f683f5cc5bf962fa2dd76", "metadata":null},
		{"id":"a1c63e9c23fd4edcd87a7e58fb0d9f23", "metadata":null},
		{"id":"a1e1bfbba63f954f1a191725c5abd05a", "metadata":null},
		{"id":"a217acd153d46b16127eeebc2bac17cf", "metadata":null},
		{"id":"a2633827292bdef571d37ac5459359b3", "metadata":null},
		{"id":"a28eed336ec6343deae46597de8ee4f6", "metadata":null},
		{"id":"a29eb7c90b4077eb7755ede31796da7c", "metadata":null},
		{"id":"a2a4538e65e3189d62527a32391d0afc", "metadata":null},
		{"id":"a35f956e93f21028a16fa9440eff8543", "metadata":null},
		{"id":"a379a953366084ec18467c3415232dc9", "metadata":null},
		{"id":"a39473d1919bc26bc8a5241c0e6d58c4", "metadata":null},
		{"id":"a3a14b654f157014ad5bdde6bbc1edae", "metadata":null},
		{"id":"a3d399bb03aa89fd25b795c252c63aea", "metadata":null},
		{"id":"a451e8a54b64cc716f4eb7b16490f085", "metadata":null},
		{"id":"a4dc7423249cde794a15ef5a81019ed2", "metadata":null},
		{"id":"a4dfda3558b54f46f1179ebde228b6d8", "metadata":null},
		{"id":"a5098d6566b3a6b611d8429cde3828e1", "metadata":null},
		{"id":"a535f145df3ac26d88d7d3e4f79ddad0", "metadata":null},
		{"id":"a5419e3625c0d4e75164514137e6d0d2", "metadata":null},
		{"id":"a56ebb9513b677a774c0375c49947a7b", "metadata":null},
		{"id":"a5b151cf83780622b91581c87b260d04", "metadata":null},
		{"id":"a61595d12b5c103132dd783631f9f921", "metadata":null},
		{"id":"a65cdb1985e84c23501d30f82b2a951f", "metadata":null},
		{"id":"a68f528a2023e53e954014f257eb56f5", "metadata":null},
		{"id":"a73af8b3ee985ad0cdf3a7a15776b25d", "metadata":null},
		{"id":"a75a6aa260f66afddc6b0119b1464921", "metadata":null},
		{"id":"a77b0ba903f25edf8f1c05e772296e8e", "metadata":null},
		{"id":"a79ff8070d9dd884ff2476d47f6e7083", "metadata":null},
		{"id":"a7bfbdb37f2c9fd1ea6dedd15d78d585", "metadata":null},
		{"id":"a7cf36255eea182efaedfb5bbc0104cf", "metadata":null},
		{"id":"a7d517d27744116f6836f33d19cb4919", "metadata":null},
		{"id":"a7d6e320835812e12c62a9613ee857c8", "metadata":null},
		{"id":"a80a5801925bc2cbcb7a51a1447c8bcf", "metadata":null},
		{"id":"a80a95b2aa57601ef5623bde09a07534", "metadata":null},
		{"id":"a82855635e1ccaa0ff749d5895c7bdca", "metadata":null},
		{"id":"a834dddc20bf44d3b7b8368a37ae5e90", "metadata":null},
		{"id":"a84ea474fc6fad16ff9403acf6541487", "metadata":null},
		{"id":"a8504726f294bc1e81f1e357993741be", "metadata":null},
		{"id":"a86577ed886954c332f5a17460678ec6", "metadata":null},
		{"id":"a91ebae27bd201865a8c1e0e75198d6b", "metadata":null},
		{"id":"a9e610ab8fdfa0aa65fa5e2bb1150919", "metadata":null},
		{"id":"a9eedcbb79161a99a09235d2f16a8e6e", "metadata":null},
		{"id":"aa00b06312f0a78eae5434cd784f4317", "metadata":null},
		{"id":"aa15b43fff889393018e378c9fe593f9", "metadata":null},
		{"id":"aa8de886e9d5cf3305ef10c53b139cb0", "metadata":null},
		{"id":"aab5beb350f887eb06cc94ad72fe4b7a", "metadata":null},
		{"id":"ab14bc9379e81c47102d3454481b4c85", "metadata":null},
		{"id":"abcd79e43f5e91a020d6717a10c28c25", "metadata":null},
		{"id":"abdade234475b547fe68e6b76f9c86c3", "metadata":null},
		{"id":"abfa9b9e19b7420a22c93442dd773786", "metadata":null},
		{"id":"ac95531e598e79e703f331e977efb59c", "metadata":null},
		{"id":"aca7d21e3031412dd44e410a355b9699", "metadata":null},
		{"id":"acce02282475adbc7938b57c3f0eeb17", "metadata":null},
		{"id":"ad1ae1fb51bf99597bda3c38cc118bd6", "metadata":null},
		{"id":"ad2d7ac81477e91a540a372a6b6f705e", "metadata":null},
		{"id":"ad5f04a141335cce4d0a6a8cf91e4f10", "metadata":null},
		{"id":"ad74d6d79b8e4b4fe640f2e534e1f48f", "metadata":null},
		{"id":"adb33cf95d4762ef3c1b0dd79f6a5336", "metadata":null},
		{"id":"adcdf6fe7b8ae5071b314e00429e00c2", "metadata":null},
		{"id":"addeff5ec70de42960c6c1558da49325", "metadata":null},
		{"id":"ae0c8fd4d997c6dc17e57b8a13e3a0fd", "metadata":null},
		{"id":"ae432e599c18d3ae74d8738b5e71a934", "metadata":null},
		{"id":"ae48c26e964ee4bd8101afb28f8007af", "metadata":null},
		{"id":"ae799168daef452f060da06800fdc127", "metadata":null},
		{"id":"ae918e8e8276052fbc293c7d3f4d5d8d", "metadata":null},
		{"id":"ae9dfbabc854b540e2a37202f7685282", "metadata":null},
		{"id":"aeba7b71d819f038acff66079902a175", "metadata":null},
		{"id":"aedf4dcf54bd25cec76e4b77d00b6229", "metadata":null},
		{"id":"aedf772464a45ed3d1c907877666d19c", "metadata":null},
		{"id":"af300a120ee017e414bbde3037827914", "metadata":null},
		{"id":"af397f2e099a670b8e5e1fdb5fe6bb4a", "metadata":null},
		{"id":"afa16886ed19983f668d8a85b9cf37dc", "metadata":null},
		{"id":"afac9ea7e641147feb023759a21e0b34", "metadata":null},
		{"id":"afd23289a5d201a8c73f914426faab97", "metadata":null},
		{"id":"aff33a1d2ef0c9d21d45cca035acef9d", "metadata":null},
		{"id":"aff4c46bd1b4207570b6ffe352a49ed4", "metadata":null},
		{"id":"b00b0f45dab47136df8ee8b158edea5c", "metadata":null},
		{"id":"b0298878a341810d8158d1be122a60b1", "metadata":null},
		{"id":"b0936e9eaf47f1b6bc33f53918b0a236", "metadata":null},
		{"id":"b0ad340d1d9a0c85bcfd2a7daf0e7d73", "metadata":null},
		{"id":"b0df6aaea2814dfd98b43cdeb371d479", "metadata":null},
		{"id":"b0f981364b7c027f220fbc96b46375c5", "metadata":null},
		{"id":"b10c9bd0a3c10a61f205111ce482c0f4", "metadata":null},
		{"id":"b120382eea75d4857154553a3bfae767", "metadata":null},
		{"id":"b128a0fd303df0fe6b51f86a4661607b", "metadata":null},
		{"id":"b1295be0819d40f02ebe3f9fb0d1a38f", "metadata":null},
		{"id":"b17291d78f586540b54661dbe12193bd", "metadata":null},
		{"id":"b17af1e05bc2b189fa1c12a176231684", "metadata":null},
		{"id":"b1b5dbcd9d81884633d4588c618cfcd3", "metadata":null},
		{"id":"b1b9ab973ba3da85715360d90482f2d3", "metadata":null},
		{"id":"b1c0caacd79cd163d99ae7938ea3e63e", "metadata":null},
		{"id":"b1c833677cbf1a7577a99698ff713373", "metadata":null},
		{"id":"b1caf7edb82347bc313e4067482b24bb", "metadata":null},
		{"id":"b20636f3297d98d63a5fc086bdb74c77", "metadata":null},
		{"id":"b2085898ad825c09c191cc7c8723e218", "metadata":null},
		{"id":"b2112f138778c5f87f6ada0583c1a8bb", "metadata":null},
		{"id":"b21aca3cba433c20b1415dac76ebae27", "metadata":null},
		{"id":"b23fe13eef4def82cffc79c3287ff6f7", "metadata":null},
		{"id":"b27b5d59eb0bad8780bd476eb8dd08ee", "metadata":null},
		{"id":"b2c849de353a1812a46485378f47f173", "metadata":null},
		{"id":"b2e3408ada339c5724cb72446b684681", "metadata":null},
		{"id":"b2eaca274d600f562229d0bf9a388868", "metadata":null},
		{"id":"b3566877db60e1ff66a619453b37a020", "metadata":null},
		{"id":"b4086da36bf6ebc566251cb34a6a973e", "metadata":null},
		{"id":"b4310edf6cedad04b42e7c0fd7b89533", "metadata":null},
		{"id":"b4583d6f0f408abe8cbb22f1c8363557", "metadata":null},
		{"id":"b4b5bc4eaba36fda54b0be7914de45f2", "metadata":null},
		{"id":"b4bff6cc3968d26683668ed1939fdb17", "metadata":null},
		{"id":"b54d29ada068899577aac7085f32bfc7", "metadata":null},
		{"id":"b56771050d37ea07a56ee715a98c258a", "metadata":null},
		{"id":"b58dab19a116449d3d3846f891df90b8", "metadata":null},
		{"id":"b5922f1618e534d55a930645845c4945", "metadata":null},
		{"id":"b59e6454f466e40d14267de2febbc791", "metadata":null},
		{"id":"b61c505dee33b62fb66e82f845012c37", "metadata":null},
		{"id":"b640a141d10e2f165d25886914e493f7", "metadata":null},
		{"id":"b65bcb4df705671d0f10e057a1868b4f", "metadata":null},
		{"id":"b68d7458b01a24de29dd46b122363d0a", "metadata":null},
		{"id":"b68e28f12c76fd9454bbbef087f97c82", "metadata":null},
		{"id":"b720d6c115168728ac31e3e766fcd498", "metadata":null},
		{"id":"b741a6f7d2f9cb40391a72a5e17407de", "metadata":null},
		{"id":"b74a13d1a8a65e4a9fa75dfcb92b5b65", "metadata":null},
		{"id":"b82133f4a767b24012600b4b7c0b6820", "metadata":null},
		{"id":"b83abd1a669b3fd80d994761d7840ccd", "metadata":null},
		{"id":"b88ad6ccb6afa8c927ee34ac617476ac", "metadata":null},
		{"id":"b970912dfc7d9f61300c6169e5219a1c", "metadata":null},
		{"id":"b991b5c82fd37daec3ce6e1da9308a4e", "metadata":null},
		{"id":"b9df37e128ba7c2d92d93bacbb6e0ffe", "metadata":null},
		{"id":"ba06c05778d6316d780d0e275e3590f8", "metadata":null},
		{"id":"ba4039d86575d607663039b4a4c9edc2", "metadata":null},
		{"id":"ba914788d5e914f6b84d801eb832c126", "metadata":null},
		{"id":"ba92d109a4ffde967411b89a4033e380", "metadata":null},
		{"id":"baae0a7ca9dcbad33ec2f760ea585efa", "metadata":null},
		{"id":"bb7cfa2cbd5bd6592434e4e28a27a4e9", "metadata":null},
		{"id":"bba385085f382f913b9ba1d3bcb9e362", "metadata":null},
		{"id":"bbd066007b90afac3c90c172a6165afe", "metadata":null},
		{"id":"bbe3a9e4fe24ec2db0efe62c037e0185", "metadata":null},
		{"id":"bc0093f87613a11341ab44364b63c434", "metadata":null},
		{"id":"bc01b963363ff421d388e2a29eacc94d", "metadata":null},
		{"id":"bc13964fe34d77f17d751e0a3904e579", "metadata":null},
		{"id":"bc7782fb533f20a89e227c1919d78407", "metadata":null},
		{"id":"bc794b0418706ddc6fdfdf59db217818", "metadata":null},
		{"id":"bcb28707eb39c7d52d49163a28d7bd2b", "metadata":null},
		{"id":"bcb3710a3a92b4f6d47aa902e0ceab6a", "metadata":null},
		{"id":"bd3e89631edc44d74937ba6cad99e167", "metadata":null},
		{"id":"bd5472b12ae25aa964d9eba4d315aa70", "metadata":null},
		{"id":"bd75b2b8937ff53ccb188d463736a4f9", "metadata":null},
		{"id":"bd77fbaed59fe1734da081d127ab75ca", "metadata":null},
		{"id":"bda9a862247277b884fc5a1e8df22236", "metadata":null},
		{"id":"be0edfc3ba494bdd5608510d86d30f20", "metadata":null},
		{"id":"be4badbc287c3b172e278904df13c607", "metadata":null},
		{"id":"be61ee390cbc62e28bb39b1bb8c0b7d7", "metadata":null},
		{"id":"be7bd51108216daa2f622d4ce071601f", "metadata":null},
		{"id":"beac61ca9b85d17279a106da0907c2e4", "metadata":null},
		{"id":"beb6e31b606ac05750f14cd73ab93256", "metadata":null},
		{"id":"bec6c8db73d4e58b0e93508f3d7a0000", "metadata":null},
		{"id":"bec99472ffeb333d0750a67dacc7f042", "metadata":null},
		{"id":"beef9cfb12919a80c7c32f65425bbaab", "metadata":null},
		{"id":"bef524582402366378beb7460190ecfd", "metadata":null},
		{"id":"bf0da67aaaaab26b3a211518a697fcba", "metadata":null},
		{"id":"bf4ea27a46de2b2179d3169b91be9ec3", "metadata":null},
		{"id":"bfa60d9ab44324129c73e1a406e5b21b", "metadata":null},
		{"id":"bfebe54b7e9bffe8a7492fd517cc4f14", "metadata":null},
		{"id":"c03281e785175877d504bc4b53831db5", "metadata":null},
		{"id":"c05eae98d9a5b7666b5be92d0e369dbd", "metadata":null},
		{"id":"c062b1c945c3d131ce9c43ebfb21d615", "metadata":null},
		{"id":"c0953624a3748966ba4dbd835bc60cf5", "metadata":null},
		{"id":"c09b3bf35504646cdb5ae59c506b3c48", "metadata":null},
		{"id":"c0d9cd776f609d6ad58f81190a7552a0", "metadata":null},
		{"id":"c10f263e2d68689736c5c8c0242943ff", "metadata":null},
		{"id":"c173cb4c56bc59fdbdd0f7aa5f6d693b", "metadata":null},
		{"id":"c17c5a39388619de532e33f849c92839", "metadata":null},
		{"id":"c1eb313205aa918a9ffe814035b8897e", "metadata":null},
		{"id":"c1f2ccdfa6e3f61ee37b12498c9a7756", "metadata":null},
		{"id":"c222742f05a6937f08a9dbf9bdc79355", "metadata":null},
		{"id":"c2309cdb9cf730b5dde30eac433e1ed3", "metadata":null},
		{"id":"c2a84fdb348a9c623bb7124a4da6e57a", "metadata":null},
		{"id":"c2af38a3e43ebe336b2924e62e102240", "metadata":null},
		{"id":"c2d21bbea86f6f1b6d67b2f0972b63f4", "metadata":null},
		{"id":"c2ec131f03e5975927272c2921eebfee", "metadata":null},
		{"id":"c321788112b86f1601a7cb0455bbe9f0", "metadata":null},
		{"id":"c33e5626fe105808926bbd9770eb8f1c", "metadata":null},
		{"id":"c344be4507c1dd47f0e6f02cba613d88", "metadata":null},
		{"id":"c34d9da2196c52489bc4d21f96028b0b", "metadata":null},
		{"id":"c3b0224388cd033c45264806ae9f4258", "metadata":null},
		{"id":"c3be26f4783d8dfae9358c090ab1068d", "metadata":null},
		{"id":"c3c70003f0f46c331d25f2679be2fda6", "metadata":null},
		{"id":"c3dcd39d89b2dcce5d2d93f7ea2454c4", "metadata":null},
		{"id":"c3ebff2a454aea0af782dc3bb149cb29", "metadata":null},
		{"id":"c4006cdad3ae669cec7bb4654d7327f1", "metadata":null},
		{"id":"c41027d60ecd3b256ce96755a82f4c9b", "metadata":null},
		{"id":"c426e31969d7ebe3282b7a51f8480875", "metadata":null},
		{"id":"c4e300c6edc3318d1081d0bed0d5d8c1", "metadata":null},
		{"id":"c55de0b458fac6f712eb4de613f81507", "metadata":null},
		{"id":"c55fba440ebbd9a9d3202735902df2c7", "metadata":null},
		{"id":"c5c5f75d97c73fe2795e0384019a4099", "metadata":null},
		{"id":"c62c538475cd9580593da6c39cebe056", "metadata":null},
		{"id":"c710f658d4d6e04a994855adc28da6e1", "metadata":null},
		{"id":"c7272a3583dc477916e16490ef52a1b2", "metadata":null},
		{"id":"c778715dec7b6680a68fbefdbea72594", "metadata":null},
		{"id":"c795464787951ff2c109404360869d8f", "metadata":null},
		{"id":"c7a033df37d7de20f4ebc4e97f4ec8af", "metadata":null},
		{"id":"c7b4dc14cb22d2535f42164b0dca222a", "metadata":null},
		{"id":"c7b63f7199bd1f058b097d39ac5c6310", "metadata":null},
		{"id":"c7fc13b9b32164608f5e7729ac52d857", "metadata":null},
		{"id":"c822aa6535827c0c462e1d79a86ee4e8", "metadata":null},
		{"id":"c82ec0e2fd1096f387d7afefef5f21bd", "metadata":null},
		{"id":"c83d1046523367f4b042d3b5b7a8ae73", "metadata":null},
		{"id":"c85c926e01b6eb3cdd763409530fe552", "metadata":null},
		{"id":"c88965bc811c049e05d6939cbddf3a23", "metadata":null},
		{"id":"c8fed0a0085a0ef11a50c84fef43579c", "metadata":null},
		{"id":"c91ed189f5fea1243a4db5b7294b0036", "metadata":null},
		{"id":"c976258ff98638af8e2568e15693b288", "metadata":null},
		{"id":"c9a6e90056513eb51f84cce04ac050f9", "metadata":null},
		{"id":"c9f4ea3a2e482a444e661a0003a67ab2", "metadata":null},
		{"id":"ca11066de4efedadeead6e0cfc1adf1d", "metadata":null},
		{"id":"ca92b3760204edcd1f7285d2565982aa", "metadata":null},
		{"id":"cab4fd61d8c281dd3efabe2a36b28971", "metadata":null},
		{"id":"cb329344d3bb916c35e9f4c063cd1cac", "metadata":null},
		{"id":"cb3bf1298b3c4226139502a0dde637cb", "metadata":null},
		{"id":"cb70b1cea6605495e1c6c4c5420c119c", "metadata":null},
		{"id":"cbbfeb91b1ee0cf629fa90ee9d23725a", "metadata":null},
		{"id":"cbd4b0bb22bc06e8439c59516cf317a4", "metadata":null},
		{"id":"cc0b7f8d7f0918aca083682f2ff2d5df", "metadata":null},
		{"id":"cc1562a8a5833c3f61aaeca99d8dd1b1", "metadata":null},
		{"id":"cc50b020d84cab6134c026406fe6741c", "metadata":null},
		{"id":"cce3d7443b181c499615bdcc192a95df", "metadata":null},
		{"id":"cce5adf49bd276e4db58ed7879cb274d", "metadata":null},
		{"id":"ccfd4d4eef3b703131b5706ee3188e1b", "metadata":null},
		{"id":"cd19ad8fda1c2134f3a1a14ddf06c235", "metadata":null},
		{"id":"cd3b5e25d50095cf4cb5e967b4aa43cb", "metadata":null},
		{"id":"cd3bec55a205a878152ab3f3f436b1c5", "metadata":null},
		{"id":"cd3bf086b0f0db94ad841be8c2d9e40f", "metadata":null},
		{"id":"cd6f9a5352e0d0e454c362372e668081", "metadata":null},
		{"id":"cdbcdd60440488714e0a7f2a7706eaca", "metadata":null},
		{"id":"cdfc601e8dd62a3ba5c0b2b0aeb0e36d", "metadata":null},
		{"id":"ce3e904f1ee09ee7a9ed96514693f68c", "metadata":null},
		{"id":"ce54948fe6e89b41d1f89508dfea870a", "metadata":null},
		{"id":"ceba91d0d68a80ea900808bf9f05c226", "metadata":null},
		{"id":"cec3402e4d58187969cf85a9754b303c", "metadata":null},
		{"id":"cf72e6bbe6284965b0531fc666b6597f", "metadata":null},
		{"id":"cf94229e9592ef17b2f91fb0c4e4cefa", "metadata":null},
		{"id":"d00db97f47f2ebafe5bf3468c4973553", "metadata":null},
		{"id":"d0447437e09b26fe5fbc469ae517d19f", "metadata":null},
		{"id":"d07dc355b9b3af614223f5340a5e083f", "metadata":null},
		{"id":"d07f6e7d440e302afacdc6fc4a136dbe", "metadata":null},
		{"id":"d08c5e937e08600d1a1836bf2baa6259", "metadata":null},
		{"id":"d0c6acc494cd5b8a1385a30aad48f79d", "metadata":null},
		{"id":"d0d2d50b735a4bcf75345ad25706097a", "metadata":null},
		{"id":"d0fc793d6185e7c8a064b13f9e4f5961", "metadata":null},
		{"id":"d106e1ad6fb1a07ac9bfa98ae979f62c", "metadata":null},
		{"id":"d146ef7ef621515789af916eb4eb3fb3", "metadata":null},
		{"id":"d159fbc106876647b210ce9d33ce9586", "metadata":null},
		{"id":"d15b2010df1d6ba50929637acea9f72b", "metadata":null},
		{"id":"d177be6e527393354337b7c582822924", "metadata":null},
		{"id":"d17c352493098ac10b0d09e4722209b2", "metadata":null},
		{"id":"d1b8bb686a631fd649978c36a7cba3a5", "metadata":null},
		{"id":"d243a9f4c4a64f8de43f2a874fc514c4", "metadata":null},
		{"id":"d251dc0e4b2f1005936d241d395c3eb2", "metadata":null},
		{"id":"d2eef4e772a3d139ddd263550e451736", "metadata":null},
		{"id":"d313c70497d9810e25fbd208a6d69817", "metadata":null},
		{"id":"d32451afd94d897b266c6e2f2d8f04d1", "metadata":null},
		{"id":"d3270e7fbfc12ad5980828d5450e333b", "metadata":null},
		{"id":"d33fbd1961e2f7093f24c3afe9ab1ff6", "metadata":null},
		{"id":"d34e0e5f9a5811298c9d21c96f70c35d", "metadata":null},
		{"id":"d35655e7613285a878450ecdca3e6204", "metadata":null},
		{"id":"d36c8930add96c30368596eccf40bb50", "metadata":null},
		{"id":"d396b99c2074c62bf9212faf1a50f847", "metadata":null},
		{"id":"d3cd91f6a11424aaa9dc484dcd143908", "metadata":null},
		{"id":"d3de01405e8bf3fd5172f720dabca6e8", "metadata":null},
		{"id":"d413f4c2a78200895f6cd482b0176a8f", "metadata":null},
		{"id":"d44ae85e888448ca365fb0d6d1efcc6a", "metadata":null},
		{"id":"d47f1e02536ec727226ff229d339ef7b", "metadata":null},
		{"id":"d484b6bcf741b7dd770348a8ad68d51d", "metadata":null},
		{"id":"d489d2f3d8db22cddb7eaf95ab73a7b8", "metadata":null},
		{"id":"d4d07c968d6ac1e8b9cc932b41f95e2a", "metadata":null},
		{"id":"d4e54260a6076e1b9b5041835ecf51df", "metadata":null},
		{"id":"d557d83e564a8704f3a3842803f88aa5", "metadata":null},
		{"id":"d592298a0121ef1ef9e216ede5b8c913", "metadata":null},
		{"id":"d5f80dab6d1102f736e799dbf28f214f", "metadata":null},
		{"id":"d60412b0047f459e305f417c49a337d1", "metadata":null},
		{"id":"d63318d7a323a1f0d250616b4a376062", "metadata":null},
		{"id":"d6c7e6babfcfeb1b72678a9a6f3dd2ca", "metadata":null},
		{"id":"d6ce5ab0ca4ccc41db83dff829286912", "metadata":null},
		{"id":"d6fcd9c85148a1a420c326207a7ab292", "metadata":null},
		{"id":"d71ba9bc384c4773d6e5b3bbf914b589", "metadata":null},
		{"id":"d73af562e4db75e0b624152683ad8053", "metadata":null},
		{"id":"d7725e15dcbd684ce58bd77d358f653e", "metadata":null},
		{"id":"d776334d281fd36820928b1cf69caf68", "metadata":null},
		{"id":"d78ff98bd630c5fa364547a91e4d1ce1", "metadata":null},
		{"id":"d7911cb70d6831c777059de9bfc70e10", "metadata":null},
		{"id":"d80272c82edc36ac727c526b9645039d", "metadata":null},
		{"id":"d82bb1e62eac46a6301c1cd1913f5677", "metadata":null},
		{"id":"d86e273d093bcad61b948b533ba0d5a2", "metadata":null},
		{"id":"d883835d263e463e649877263bbb2e1e", "metadata":null},
		{"id":"d8bb2f2adaf795b6502188d19b74f662", "metadata":null},
		{"id":"d8c713eac8f2f9f466aa768c16aa59e0", "metadata":null},
		{"id":"d94bb921de0549d893dde0d9e1512aa3", "metadata":null},
		{"id":"d95c3ec277886b5c54938b63ca0da625", "metadata":null},
		{"id":"d980786ab57cc6a10fae5d292f65bd6d", "metadata":null},
		{"id":"d9b38d270a71e3b5d744b507e99eec5a", "metadata":null},
		{"id":"d9baeb8aa0b9aa0e1140b3de8d3e01b5", "metadata":null},
		{"id":"da572ab854a7f643301138f5f0378b69", "metadata":null},
		{"id":"da594510ee91d5efff624d6588760bca", "metadata":null},
		{"id":"da61a121151a7ec6429350c1e1438859", "metadata":null},
		{"id":"da8eb1ec1a31c085745d8119d133de90", "metadata":null},
		{"id":"dab3052f53672e8624d3a4a007000382", "metadata":null},
		{"id":"db6be7f0d69eee48db21a8fd43324c81", "metadata":null},
		{"id":"dbeadda22e940d0a2f2d16dbdffcd0d7", "metadata":null},
		{"id":"dbf1ff5be09c4b3353c7ecc54cba7386", "metadata":null},
		{"id":"dbf3ca28f23624f8142d82fedf7aa96f", "metadata":null},
		{"id":"dbfccdcd174da8e696605598d52f847c", "metadata":null},
		{"id":"dc2db8f48297bde33f7df1b1a81c6b10", "metadata":null},
		{"id":"dc2ee81e5221e881f43bc7f8fc7d46ed", "metadata":null},
		{"id":"dc40f56a3978623bcedc6c47a894be81", "metadata":null},
		{"id":"dc54161a093a290f985e6996c6660510", "metadata":null},
		{"id":"dc5a583b1162051fc37e203f02870267", "metadata":null},
		{"id":"dc96ffbdb478c1bcd066a5aca9c52602", "metadata":null},
		{"id":"dcbd01b85c42bd57ba671158eb55c436", "metadata":null},
		{"id":"dcc78cab420c0ec8df8d7399f1cca793", "metadata":null},
		{"id":"dd277fb140c8e75c570cd92eac772f5f", "metadata":null},
		{"id":"dd6e07f6ba8af74168534fb40097ca84", "metadata":null},
		{"id":"dd8e1764ca5334a1fd363edfa3886673", "metadata":null},
		{"id":"ddb5a4878ebd5719f172236035fec3af", "metadata":null},
		{"id":"de36c51144bba9585944e575e4bf53a4", "metadata":null},
		{"id":"de3b836cf45b4de563b0a440e947c23d", "metadata":null},
		{"id":"de67da11024ba2f3b6477849d0f34812", "metadata":null},
		{"id":"dea574c928dfc3cbc3467d17b8c8dc8f", "metadata":null},
		{"id":"deb67a62da16e9e4af759f9d32e9513b", "metadata":null},
		{"id":"dec036a3bcd1bf8c825423d70df973ea", "metadata":null},
		{"id":"ded57b25ca06c9f87ed3b794c493a71d", "metadata":null},
		{"id":"dee8b1305618b2798a4d091c93062c83", "metadata":null},
		{"id":"df113feb124aa1dbd3d3e049235de9bb", "metadata":null},
		{"id":"df4bebe950272273ddecfc4056dbac1d", "metadata":null},
		{"id":"df56e223f24878ba840808958de6b9ae", "metadata":null},
		{"id":"dfa9852aceaa0ddf3072b6949175e9a9", "metadata":null},
		{"id":"e02c4d42132e38c06ba560be3500312f", "metadata":null},
		{"id":"e0a5abe7ac0ed9f71e49383a87f1b4dc", "metadata":null},
		{"id":"e0ce9236dfe18232f3cbcd64b97b5586", "metadata":null},
		{"id":"e0dda1d75f0cd2ae10139f753d42651c", "metadata":null},
		{"id":"e103415013bb00c666e1f0072222690a", "metadata":null},
		{"id":"e129873958b69445310af8c24b1e172b", "metadata":null},
		{"id":"e147bcf220e5b8e9a8d0b483e7ff82a6", "metadata":null},
		{"id":"e1747ffc79dd7ccabd215b48ec951eb2", "metadata":null},
		{"id":"e193df93215672d384c49d3c4dceb9c2", "metadata":null},
		{"id":"e1984659e7b08df2d9043daa366b66e2", "metadata":null},
		{"id":"e1a487ece7b6df65d30e99f0fa3d8787", "metadata":null},
		{"id":"e1ef845219cfa3aee478327aa605eb97", "metadata":null},
		{"id":"e2098b30df8e444d426e3fd17cc89b31", "metadata":null},
		{"id":"e22115c8f157e1cbd98ca4ae121080b9", "metadata":null},
		{"id":"e228fd1b1b475afa85b385ff59b9f4b4", "metadata":null},
		{"id":"e254c4766cb088428b70af9100528d8c", "metadata":null},
		{"id":"e29c1f2de2a256e10542651a4e219724", "metadata":null},
		{"id":"e29c4da8a1354fead1fd6ed779faa58e", "metadata":null},
		{"id":"e2b89bf603d7e8830fac3b1aabdd65c7", "metadata":null},
		{"id":"e2bf7a1ee0147f79e5e92b9d1609e4f3", "metadata":null},
		{"id":"e2f58bcfb244bce6c7fa33daaa3f050f", "metadata":null},
		{"id":"e30b360140694d57101bc6127f79c907", "metadata":null},
		{"id":"e37f10fa9010072dd5bdcf5c3570a62f", "metadata":null},
		{"id":"e3a6a1642d276caa8e0c4c91c4b694c8", "metadata":null},
		{"id":"e41ea435c7add856d118b5dea71c97df", "metadata":null},
		{"id":"e44aafcb778046a6a0c8d290626db862", "metadata":null},
		{"id":"e4667548309bf2bc3fadb47c3a6df686", "metadata":null},
		{"id":"e470b61ec347d31385bcb23f2b3f17ea", "metadata":null},
		{"id":"e478c691a93a0085fdec7a6d5b4c2baf", "metadata":null},
		{"id":"e48ef99cb1f523884966ae2ffe190773", "metadata":null},
		{"id":"e4baa4ac35f70df2fedc1a9c30ff40bc", "metadata":null},
		{"id":"e4bb39c10d3c80809a695bf38a9c33f7", "metadata":null},
		{"id":"e4c9876d42fadc092672281c7853c54c", "metadata":null},
		{"id":"e50d1e50e38e047315edb9a857d428ff", "metadata":null},
		{"id":"e528a30a24a1521923d4b574abedefef", "metadata":null},
		{"id":"e543ff6055d085d280f9d9fd355c0f96", "metadata":null},
		{"id":"e548a60c71f99fe35667c593c1976a59", "metadata":null},
		{"id":"e54a0146555f9edecf7428468514499a", "metadata":null},
		{"id":"e596da497e259f796336d2332f3c6529", "metadata":null},
		{"id":"e5bbc3cc1240f0e57ff6b533f87396e2", "metadata":null},
		{"id":"e5cab9de32e75d4e5b9c681a62688cf9", "metadata":null},
		{"id":"e5cbc9db25b01493e105d46365afe38d", "metadata":null},
		{"id":"e5e503486cf37fe15d739d979e6aa8d0", "metadata":null},
		{"id":"e645500a5d1b8e5e20821a38e511c039", "metadata":null},
		{"id":"e64b621c605660ace3f42eb89c2ff4cc", "metadata":null},
		{"id":"e6a4cec7554a1566bd6e29997333a809", "metadata":null},
		{"id":"e6b1d089aaea49de71c92e4d47b3fcfd", "metadata":null},
		{"id":"e6bba79a780118e62b3d0aa5eb6821c1", "metadata":null},
		{"id":"e70f3674eac0f95e341983c9e84a406b", "metadata":null},
		{"id":"e753211b6b3fceced0d8372c9a086d46", "metadata":null},
		{"id":"e7ef11e06ec77e45c102520e40abc1bb", "metadata":null},
		{"id":"e8432aa8d20a7bed5347ed19353b6069", "metadata":null},
		{"id":"e890ee86f4a617f552c714fd38d04719", "metadata":null},
		{"id":"e8ac11f21cab5eb5fe7910511c126f06", "metadata":null},
		{"id":"e8f15c2d2dde72cf95463666b7616e09", "metadata":null},
		{"id":"e8f9bc50153d87b422fe9ddde4da8b8c", "metadata":null},
		{"id":"e922cd505cb7a9adaff87647419eeffb", "metadata":null},
		{"id":"e936306f8dda154761ba880724def495", "metadata":null},
		{"id":"e9d2110f968aabdbf6e88316f2bf87f8", "metadata":null},
		{"id":"ea2668c4f30474eeccc19bb8a7ea60a9", "metadata":null},
		{"id":"eae360304ebc802f0c447d0e3ea9cd9a", "metadata":null},
		{"id":"eb0e475cd5a1091c95e844f3d9e98699", "metadata":null},
		{"id":"eb473825b54a4e6c3ee413f73ae0f5bb", "metadata":null},
		{"id":"eb5b4697a509989b078c712c32bfc379", "metadata":null},
		{"id":"eb6bef8e684331944776c3944af1d69c", "metadata":null},
		{"id":"ec2149f70ae5de24c47ba2293d4481f5", "metadata":null},
		{"id":"ec3aff14554126a3b8aa549b3c993c31", "metadata":null},
		{"id":"ec5a3c55d358ef72caf9d63732d0fc58", "metadata":null},
		{"id":"ec7d3763ed76aee485973ef99990f3d1", "metadata":null},
		{"id":"eccfdccab91533c37a9a3f1ff5a81d83", "metadata":null},
		{"id":"ecec8fb79b14d8eb5bce5c05c2f0ea58", "metadata":null},
		{"id":"ecfd3cb4e5ed8a8fea35d056b9bed69e", "metadata":null},
		{"id":"ecffccc16f45bca80aec06b596436649", "metadata":null},
		{"id":"edb267a3a1d4093e397a994f30cf5781", "metadata":null},
		{"id":"ede2d8685831dbfdce66e1c9a9822a9b", "metadata":null},
		{"id":"ee1619862a5e2ee8b05ae77c4fd28aa7", "metadata":null},
		{"id":"ee7a9f8c960ded88e2e16a569269451d", "metadata":null},
		{"id":"ee951eae226d682e16a4543758241a47", "metadata":null},
		{"id":"eeb27c660ad4fe27a553ecb5b06b9277", "metadata":null},
		{"id":"eefd5062d6e9f78846336aed4dee3ccb", "metadata":null},
		{"id":"ef192921c27dff6dee48daf65c7d08e8", "metadata":null},
		{"id":"ef78ba1460a0a26aee56eb29d407aa72", "metadata":null},
		{"id":"ef92209896bd4d41a785954949342c14", "metadata":null},
		{"id":"efb05633c2f903abdef5f2a9f60c368d", "metadata":null},
		{"id":"efb2a8b321220a2701c3cd33f856b40a", "metadata":null},
		{"id":"f0115d1b02830db3a91c2193ccd45d7a", "metadata":null},
		{"id":"f011f18a65e0cac70dd0e72f6c6205e6", "metadata":null},
		{"id":"f066a86faa5b7be15218be171d5e4f4f", "metadata":null},
		{"id":"f06f9616f662545f3f263f2b50299924", "metadata":null},
		{"id":"f1015ceef9081b7f001cfb2cf3cf5563", "metadata":null},
		{"id":"f12f15d2643871b5672493b5270a41e6", "metadata":null},
		{"id":"f13a91b7d05890f2cbd472a058fc7ccb", "metadata":null},
		{"id":"f16c6b0fab7cb18c1537ed9194939f1a", "metadata":null},
		{"id":"f1ee5b85797079b18c13626fdf816d1f", "metadata":null},
		{"id":"f226753af479caa1013b087638678a0d", "metadata":null},
		{"id":"f2291469d1f7545a754569b01e09a581", "metadata":null},
		{"id":"f23a99ee8b20a7f465d1ab30000a9119", "metadata":null},
		{"id":"f27623496e8de91b658e748ed5c71c1d", "metadata":null},
		{"id":"f281408f14bb176f5635d8ef39c34a40", "metadata":null},
		{"id":"f28efcb4d5cf014f8e84d199b58e075c", "metadata":null},
		{"id":"f2af449892a9a5e7539dbea4ad355173", "metadata":null},
		{"id":"f33115dd0f09736349ab12f50f7d4b40", "metadata":null},
		{"id":"f3690b7e3bc3af06d16c35cadd65651b", "metadata":null},
		{"id":"f39460ffb11678f168d636e60c1f4613", "metadata":null},
		{"id":"f3a7458afc02b38ebc70f39074d39850", "metadata":null},
		{"id":"f3cb5c6c96d5df35c1949a2a83771ce5", "metadata":null},
		{"id":"f3e719d01d29d6a2879a8ae253a9be0a", "metadata":null},
		{"id":"f3edb176691abf8cf009417f6c804af6", "metadata":null},
		{"id":"f43fb0a203743f9b5d886c3207603e57", "metadata":null},
		{"id":"f4f2b5f9631961495bf717a015220779", "metadata":null},
		{"id":"f4f828978bdeceb7c170226f4c77fc5a", "metadata":null},
		{"id":"f5ae719cb4bb524feb99223f6bf661cd", "metadata":null},
		{"id":"f5c88c2bdca91a75c572cef9132c4a77", "metadata":null},
		{"id":"f5d2f87e3aafce213d05b2181a2d0e06", "metadata":null},
		{"id":"f61103fcfb1523f0e0ef9f882a06642f", "metadata":null},
		{"id":"f6194a7c77c57ffb3564ae9b8de400a7", "metadata":null},
		{"id":"f67a347f4b71362bc1cf98f073184877", "metadata":null},
		{"id":"f6aeb815bb31f5c00016b98d11754caa", "metadata":null},
		{"id":"f6d0eb2fe4812e13bdb933e9ba27edaf", "metadata":null},
		{"id":"f6d2603e7d2fb287940d3f906d33eec7", "metadata":null},
		{"id":"f77bcd679586ba5397ebcb41ef80d7be", "metadata":null},
		{"id":"f794dec1376bc05784f927d5bfc7c4e2", "metadata":null},
		{"id":"f7e3d74582d2da53b680e07be1c1a4a7", "metadata":null},
		{"id":"f7f5a017936c306e3b55d66c78d70a85", "metadata":null},
		{"id":"f80fd086a55153604a8dc669b4b6cb9d", "metadata":null},
		{"id":"f837d26bb12f9c3e7e8281b9a2890e3e", "metadata":null},
		{"id":"f85f1caa5c191e9c386f19b2975955c7", "metadata":null},
		{"id":"f8a3a819bc29c8142ee1c46014558bd2", "metadata":null},
		{"id":"f8c3daf2e2a039f956e562659eb9aa3a", "metadata":null},
		{"id":"f8da8465c091247526788224b9d9fcd2", "metadata":null},
		{"id":"f904d425d6f065c4e0c70d0598ecf1d2", "metadata":null},
		{"id":"f9102f1778f8f8e6deb2937b5e11a3e9", "metadata":null},
		{"id":"f94dcab65cf5ed340910ddf5fc981719", "metadata":null},
		{"id":"f9e9dfceab84dfc58412b4c47da96262", "metadata":null},
		{"id":"fa01c0af42fa7d1cc76ebddcb4c4f3ce", "metadata":null},
		{"id":"fa0efa3af109bc55bd09fc915867670c", "metadata":null},
		{"id":"fa7d13968a599dbf365b96859763ebba", "metadata":null},
		{"id":"fa84ea142160961bba472b7fc0f0bf48", "metadata":null},
		{"id":"fa9c2ee4966d4bc8009f5d72c2e6b1b3", "metadata":null},
		{"id":"fa9e4be1327cb2625f795b9621766eb6", "metadata":null},
		{"id":"faf72c2a6cfe603bde05d898e716cb35", "metadata":null},
		{"id":"fb9163f616658f58a436751a039d28aa", "metadata":null},
		{"id":"fbb2b579de2e442d501730eaf96f8f12", "metadata":null},
		{"id":"fbf13f914429f08369612988bce9507b", "metadata":null},
		{"id":"fc0f330ff68c7a64eb4d551db73bbe0f", "metadata":null},
		{"id":"fceaa32545322d7f86c8e86965c21c7e", "metadata":null},
		{"id":"fd0d1dbb57916c928d7e16c32ab5bccd", "metadata":null},
		{"id":"fd0d75d9ecc34f4261a68ef2ed1d04f7", "metadata":null},
		{"id":"fd343d0169e6e1d75b4eb7cfc9fc5858", "metadata":null},
		{"id":"fd5a877ba4e73728bf8a3c03bd457195", "metadata":null},
		{"id":"fdaba2b772b4c09f7c11fa29901aaadd", "metadata":null},
		{"id":"fe206e8dc594755cc6d3e9855caed54c", "metadata":null},
		{"id":"fe517415028ed3ae49fe51b3be590a4b", "metadata":null},
		{"id":"fe6b85e848b384314e65c28a9732359a", "metadata":null},
		{"id":"fed6cb7b3e18f8e928a8f247410842bc", "metadata":null},
		{"id":"ff1600bb0fb4ddfd55e485d9296e18b8", "metadata":null},
		{"id":"ff1ac109b4d85c3aeda66b3f013e622e", "metadata":null},
		{"id":"ff36a852ffd62296949f2cebe5554543", "metadata":null},
		{"id":"ff8ed9e5ee51ecffbe52e2185b9d5b5c", "metadata":null},
		{"id":"fffdbc7e0432d8c8704be314324571fe", "metadata":null}
	],
	"columns":[
		{"id":"A1", "metadata":null},
		{"id":"A2", "metadata":null},
		{"id":"A3", "metadata":null},
		{"id":"A4", "metadata":null},
		{"id":"A5", "metadata":null},
		{"id":"B1", "metadata":null},
		{"id":"B2", "metadata":null},
		{"id":"B3", "metadata":null},
		{"id":"B4", "metadata":null},
		{"id":"B5", "metadata":null},
		{"id":"C1", "metadata":null},
		{"id":"C2", "metadata":null},
		{"id":"C3", "metadata":null},
		{"id":"C4", "metadata":null},
		{"id":"C5", "metadata":null},
		{"id":"D1", "metadata":null},
		{"id":"D2", "metadata":null},
		{"id":"D3", "metadata":null},
		{"id":"D4", "metadata":null},
		{"id":"D5", "metadata":null}
	],
	"data": [
		[0,0,57],
		[0,1,19],
		[0,2,30],
		[0,3,19],
		[0,4,62],
		[0,5,5],
		[0,6,1],
		[0,8,1],
		[0,10,8],
		[0,11,33],
		[0,12,8],
		[0,13,21],
		[0,14,8],
		[0,15,15],
		[0,16,2],
		[0,17,1],
		[0,19,3],
		[1,0,174],
		[1,1,21],
		[1,2,156],
		[1,3,77],
		[1,4,45],
		[1,5,20],
		[1,6,8],
		[1,7,34],
		[1,8,21],
		[1,9,16],
		[1,10,159],
		[1,11,10],
		[1,12,92],
		[1,13,23],
		[1,14,46],
		[1,15,6],
		[1,16,75],
		[1,17,23],
		[1,18,76],
		[1,19,26],
		[2,1,293],
		[2,2,1202],
		[2,3,323],
		[2,4,520],
		[2,5,340],
		[2,6,317],
		[2,8,23],
		[2,10,994],
		[2,11,1203],
		[2,12,4113],
		[2,13,1842],
		[2,14,1429],
		[2,15,586],
		[2,16,398],
		[2,17,802],
		[2,18,1],
		[2,19,1113],
		[3,2,16],
		[3,3,3],
		[3,4,5],
		[3,6,78],
		[3,7,149],
		[3,8,48],
		[3,9,235],
		[3,10,11],
		[3,11,12],
		[3,12,1],
		[3,13,47],
		[3,14,15],
		[3,15,5],
		[3,16,8],
		[3,17,3],
		[3,18,1],
		[3,19,4],
		[4,1,7],
		[4,2,1],
		[4,13,12],
		[5,1,5],
		[5,2,1],
		[5,4,3],
		[5,5,1],
		[5,6,8],
		[5,7,10],
		[5,8,36],
		[5,9,2],
		[5,10,9],
		[5,14,9],
		[5,15,8],
		[5,16,3],
		[5,17,13],
		[5,18,21],
		[5,19,4],
		[6,5,1],
		[6,6,5],
		[6,8,12],
		[6,9,45],
		[6,10,12],
		[6,18,2],
		[7,10,38],
		[7,12,5],
		[7,13,9],
		[7,14,17],
		[7,15,3],
		[7,16,4],
		[7,17,2],
		[7,18,15],
		[8,1,2],
		[8,2,58],
		[8,3,3],
		[8,4,3],
		[8,6,3886],
		[8,7,49],
		[8,9,1171],
		[8,10,436],
		[8,11,23],
		[8,13,785],
		[8,14,675],
		[8,15,3],
		[8,17,274],
		[9,1,417],
		[9,2,261],
		[9,3,88],
		[9,4,58],
		[9,5,2],
		[9,6,136],
		[9,7,92],
		[9,8,42],
		[9,9,44],
		[9,10,10],
		[9,11,13],
		[9,12,72],
		[9,13,71],
		[9,14,44],
		[9,15,12],
		[9,16,3],
		[9,17,5],
		[9,18,1],
		[10,1,3],
		[10,2,10],
		[10,3,18],
		[10,4,3],
		[10,5,6],
		[10,6,9],
		[10,8,17],
		[10,9,2],
		[10,10,9],
		[10,11,20],
		[10,13,20],
		[10,14,1],
		[10,15,8],
		[10,17,13],
		[10,19,4],
		[11,11,49],
		[12,1,22],
		[12,2,17],
		[12,4,4],
		[12,6,24],
		[12,15,8],
		[12,17,6],
		[13,6,4],
		[13,8,40],
		[13,15,3],
		[13,16,1],
		[13,19,20],
		[14,1,1],
		[14,2,1],
		[14,3,1],
		[14,6,9],
		[14,7,22],
		[14,8,9],
		[14,9,12],
		[14,10,8],
		[14,13,1],
		[14,16,1],
		[15,0,13],
		[15,2,3],
		[15,6,3],
		[15,8,2],
		[15,14,1],
		[15,19,1],
		[16,6,7],
		[16,7,33],
		[16,9,7],
		[16,10,1],
		[16,12,3],
		[16,17,1],
		[16,19,1],
		[17,0,226],
		[17,1,89],
		[17,2,81],
		[17,3,92],
		[17,4,295],
		[17,5,100],
		[17,6,63],
		[17,7,18],
		[17,8,16],
		[17,9,30],
		[17,10,303],
		[17,11,58],
		[17,12,52],
		[17,13,41],
		[17,14,70],
		[17,15,137],
		[17,16,36],
		[17,17,93],
		[17,18,79],
		[17,19,59],
		[18,0,4],
		[18,1,1],
		[18,2,3],
		[18,3,2],
		[18,4,4],
		[18,5,2],
		[18,6,1],
		[18,7,3],
		[18,9,1],
		[18,10,1],
		[18,12,1],
		[18,13,1],
		[18,14,3],
		[18,16,1],
		[18,18,2],
		[18,19,2],
		[19,2,8],
		[19,3,1],
		[19,10,1],
		[19,14,2],
		[19,17,1],
		[20,11,21],
		[20,13,22],
		[21,10,2],
		[21,17,7],
		[22,6,1],
		[22,10,3],
		[22,14,1],
		[22,15,1],
		[22,18,5],
		[22,19,2],
		[23,6,1],
		[23,10,3],
		[23,11,2],
		[23,15,2],
		[23,17,1],
		[24,1,306],
		[24,2,1042],
		[24,3,628],
		[24,4,287],
		[24,5,50],
		[24,6,70],
		[24,8,159],
		[24,9,2],
		[24,10,779],
		[24,11,120],
		[24,12,41],
		[24,13,361],
		[24,14,256],
		[24,15,303],
		[24,16,311],
		[24,17,555],
		[24,19,166],
		[25,1,4],
		[25,4,6],
		[25,6,1],
		[25,7,3],
		[25,9,1],
		[25,11,3],
		[25,12,1],
		[25,16,1],
		[25,18,3],
		[25,19,1],
		[26,0,2],
		[26,1,7],
		[26,2,8],
		[26,3,3],
		[26,4,2],
		[26,5,6],
		[26,6,7],
		[26,9,7],
		[26,11,2],
		[26,13,7],
		[26,14,5],
		[26,15,6],
		[26,16,1],
		[26,17,2],
		[26,18,2],
		[27,3,2],
		[27,6,36],
		[27,7,163],
		[27,8,4],
		[27,9,65],
		[27,10,2],
		[27,13,1],
		[27,15,3],
		[28,2,1],
		[28,3,4],
		[28,5,106],
		[28,6,85],
		[28,7,70],
		[28,8,265],
		[28,9,81],
		[28,10,89],
		[28,11,335],
		[28,12,1782],
		[28,13,484],
		[28,14,24],
		[28,15,14],
		[28,16,67],
		[28,17,40],
		[28,18,12],
		[28,19,3],
		[29,1,2],
		[29,2,4],
		[29,3,5],
		[29,4,1],
		[29,8,1],
		[29,9,2],
		[29,11,3],
		[29,12,1],
		[29,14,11],
		[29,15,1],
		[29,16,1],
		[29,17,3],
		[29,19,2],
		[30,1,1],
		[30,8,1],
		[30,10,4],
		[30,11,1],
		[30,14,3],
		[31,0,1],
		[31,1,10],
		[31,2,4],
		[31,3,1],
		[31,4,3],
		[31,8,4],
		[31,9,2],
		[31,11,1],
		[31,12,1],
		[31,14,1],
		[31,15,2],
		[31,16,9],
		[31,17,4],
		[31,18,5],
		[31,19,8],
		[32,0,1],
		[32,5,1855],
		[32,6,2824],
		[32,7,1561],
		[32,8,2607],
		[32,9,2487],
		[32,10,2715],
		[32,11,169],
		[32,12,480],
		[32,13,234],
		[32,14,11],
		[32,15,19],
		[32,16,614],
		[32,17,1851],
		[32,18,369],
		[32,19,1925],
		[33,2,2],
		[33,3,20],
		[33,4,1],
		[33,5,16],
		[33,6,294],
		[33,7,2677],
		[33,9,575],
		[33,10,92],
		[33,11,1],
		[33,12,396],
		[33,13,50],
		[33,14,12],
		[33,15,16],
		[33,16,37],
		[33,17,40],
		[33,19,37],
		[34,1,3],
		[34,2,6],
		[34,3,2],
		[34,4,1],
		[34,5,3],
		[34,6,648],
		[34,7,661],
		[34,8,38],
		[34,9,232],
		[34,10,67],
		[34,11,11],
		[34,12,1],
		[34,13,10],
		[34,14,53],
		[34,16,33],
		[34,17,34],
		[34,19,2],
		[35,4,1],
		[35,6,3],
		[35,7,2],
		[35,8,1],
		[35,9,2],
		[35,10,2],
		[35,18,44],
		[36,1,39],
		[36,2,4],
		[36,3,13],
		[36,4,1],
		[36,5,5],
		[36,6,19],
		[36,7,47],
		[36,8,18],
		[36,9,38],
		[36,10,6],
		[36,11,3],
		[36,12,3],
		[36,13,14],
		[36,14,5],
		[36,15,3],
		[36,17,2],
		[37,0,24],
		[37,1,11],
		[37,3,1],
		[38,6,5],
		[38,7,1],
		[38,8,2],
		[38,9,9],
		[38,10,1],
		[38,12,13],
		[39,10,36],
		[39,11,1],
		[39,13,21],
		[39,14,1],
		[39,15,1],
		[39,16,4],
		[39,17,19],
		[39,18,12],
		[39,19,8],
		[40,0,76],
		[40,1,66],
		[40,2,165],
		[40,3,213],
		[40,4,233],
		[40,5,28],
		[40,6,12],
		[40,7,81],
		[40,8,104],
		[40,9,81],
		[40,10,20],
		[40,11,101],
		[40,12,126],
		[40,13,35],
		[40,14,6],
		[40,15,54],
		[40,16,97],
		[40,17,7],
		[40,18,135],
		[40,19,19],
		[41,1,25],
		[41,2,12],
		[41,3,22],
		[41,4,5],
		[41,6,21],
		[41,7,99],
		[41,9,27],
		[41,10,2],
		[41,11,11],
		[41,12,27],
		[41,13,5],
		[41,14,24],
		[41,15,3],
		[41,16,1],
		[41,17,7],
		[42,1,1],
		[42,3,1],
		[42,8,1],
		[42,11,2],
		[42,12,2],
		[42,13,3],
		[42,15,2],
		[42,17,4],
		[42,18,2],
		[42,19,4],
		[43,0,44],
		[43,1,17],
		[43,3,2],
		[43,5,4],
		[43,7,7],
		[43,9,17],
		[43,10,5],
		[43,11,7],
		[43,12,2],
		[43,15,2],
		[44,1,11],
		[44,2,37],
		[44,3,12],
		[44,4,14],
		[44,5,3],
		[44,6,1],
		[44,8,5],
		[44,10,30],
		[44,11,4],
		[44,12,1],
		[44,13,14],
		[44,14,7],
		[44,15,16],
		[44,16,10],
		[44,17,8],
		[44,19,10],
		[45,0,1],
		[45,4,7],
		[45,5,2],
		[45,12,1],
		[45,14,1],
		[46,0,8252],
		[46,1,11],
		[46,2,35],
		[46,3,9],
		[46,4,3697],
		[46,5,62],
		[46,6,28],
		[46,7,31],
		[46,8,144],
		[46,9,62],
		[46,10,18],
		[46,11,8],
		[46,12,2],
		[46,13,2],
		[46,14,4],
		[46,16,1],
		[46,17,4],
		[46,18,19],
		[47,16,18],
		[47,17,6],
		[47,19,1],
		[48,4,1],
		[48,6,2],
		[48,7,2],
		[48,8,4],
		[48,10,11],
		[48,11,1],
		[48,12,1],
		[48,13,1],
		[48,17,16],
		[48,18,1],
		[48,19,3],
		[49,0,24],
		[49,1,4],
		[49,2,4],
		[49,3,7],
		[49,4,35],
		[49,5,3],
		[49,7,4],
		[49,8,2],
		[49,9,5],
		[49,10,5],
		[49,11,1],
		[49,12,1],
		[49,13,4],
		[49,15,3],
		[49,17,2],
		[49,18,2],
		[49,19,9],
		[50,0,17],
		[50,1,13],
		[50,2,39],
		[50,3,2],
		[50,4,2],
		[50,5,1],
		[50,6,3],
		[50,7,6],
		[50,9,4],
		[50,10,4],
		[50,11,2],
		[50,12,4],
		[50,13,21],
		[50,14,1],
		[50,16,32],
		[50,17,1],
		[50,19,2],
		[51,2,13],
		[51,3,12],
		[51,4,6],
		[51,5,3],
		[51,6,2],
		[51,7,23],
		[51,11,31],
		[51,12,5],
		[51,13,5],
		[51,15,5],
		[51,17,1],
		[51,19,4],
		[52,1,8],
		[52,3,1],
		[52,4,1],
		[52,5,2],
		[52,6,2],
		[52,7,42],
		[52,8,1],
		[52,9,1],
		[52,10,6],
		[52,12,2],
		[52,13,1],
		[52,14,3],
		[52,16,2],
		[52,17,1],
		[53,3,1],
		[53,5,1],
		[53,6,10],
		[53,8,1],
		[53,9,9],
		[54,1,6],
		[54,2,4],
		[54,3,3],
		[54,6,5],
		[54,7,52],
		[54,8,21],
		[54,10,1],
		[54,12,2],
		[54,13,14],
		[54,14,4],
		[54,15,3],
		[54,17,1],
		[55,0,11],
		[55,1,18],
		[55,2,5],
		[55,3,30],
		[55,4,14],
		[55,5,10],
		[55,6,4],
		[55,7,8],
		[55,10,2],
		[55,11,3],
		[55,13,15],
		[55,14,1],
		[55,15,3],
		[55,17,4],
		[55,18,2],
		[55,19,7],
		[56,6,1],
		[56,9,6],
		[56,15,4],
		[57,6,2],
		[57,7,164],
		[57,8,6],
		[57,9,13],
		[57,10,1],
		[58,2,2],
		[58,3,5],
		[58,6,2],
		[58,8,1],
		[58,15,1],
		[58,19,3],
		[59,1,3],
		[59,2,13],
		[59,3,26],
		[59,4,1],
		[59,5,9],
		[59,6,127],
		[59,7,88],
		[59,8,58],
		[59,9,211],
		[59,10,110],
		[59,11,1],
		[59,12,67],
		[59,13,27],
		[59,14,7],
		[59,15,26],
		[59,16,24],
		[59,17,17],
		[59,18,3],
		[59,19,16],
		[60,0,12],
		[60,1,2],
		[60,3,11],
		[60,4,3],
		[60,9,3],
		[60,11,1],
		[60,12,3],
		[60,16,1],
		[60,19,1],
		[61,0,2],
		[61,1,1],
		[61,4,3],
		[61,7,3],
		[61,11,1],
		[61,14,1],
		[61,15,2],
		[61,17,2],
		[62,0,3295],
		[62,1,74],
		[62,2,15],
		[62,3,16],
		[62,4,697],
		[62,5,106],
		[62,6,95],
		[62,7,166],
		[62,8,54],
		[62,9,59],
		[62,10,62],
		[62,11,55],
		[62,12,19],
		[62,13,1],
		[62,14,35],
		[62,15,2],
		[62,16,100],
		[62,17,15],
		[62,18,3027],
		[62,19,43],
		[63,1,139],
		[63,2,347],
		[63,3,298],
		[63,4,145],
		[63,5,5],
		[63,6,10],
		[63,9,2],
		[63,10,10],
		[63,11,380],
		[63,12,192],
		[63,13,5],
		[63,14,347],
		[63,15,6],
		[63,16,77],
		[63,19,20],
		[64,0,45],
		[64,1,12],
		[64,2,32],
		[64,3,11],
		[64,4,17],
		[64,5,2],
		[64,6,8],
		[64,7,1],
		[64,9,11],
		[64,10,11],
		[64,12,7],
		[64,13,2],
		[64,15,3],
		[64,17,5],
		[64,18,5],
		[65,0,3461],
		[65,1,203],
		[65,2,14],
		[65,3,111],
		[65,4,2316],
		[65,5,75],
		[65,7,3],
		[65,8,4],
		[65,9,4],
		[65,10,2],
		[65,11,23],
		[65,13,11],
		[65,14,12],
		[65,15,8],
		[65,16,8],
		[65,17,2],
		[65,18,8],
		[65,19,19],
		[66,1,3],
		[66,2,3],
		[66,3,3],
		[66,11,2],
		[66,12,14],
		[66,15,1],
		[67,1,1],
		[67,2,1],
		[67,3,5],
		[67,8,2],
		[67,10,7],
		[67,12,1],
		[67,13,28],
		[67,14,2],
		[67,16,1],
		[67,18,12],
		[68,0,18],
		[68,1,895],
		[68,2,857],
		[68,3,545],
		[68,4,220],
		[68,5,183],
		[68,6,546],
		[68,7,349],
		[68,8,578],
		[68,9,505],
		[68,10,265],
		[68,11,214],
		[68,12,142],
		[68,13,320],
		[68,14,184],
		[68,15,188],
		[68,16,183],
		[68,17,387],
		[68,18,54],
		[68,19,578],
		[69,0,2],
		[69,1,3],
		[69,2,4],
		[69,3,1],
		[69,5,1],
		[69,6,1],
		[69,8,1],
		[69,10,1],
		[69,12,2],
		[69,15,4],
		[69,16,4],
		[69,17,8],
		[69,19,2],
		[70,1,4],
		[70,5,1],
		[70,6,7],
		[70,8,2],
		[70,9,7],
		[70,10,4],
		[70,11,1],
		[70,12,8],
		[70,13,4],
		[70,14,6],
		[70,15,1],
		[70,16,3],
		[70,17,1],
		[70,19,1],
		[71,0,2],
		[71,1,2],
		[71,2,2],
		[71,4,2],
		[71,5,8],
		[71,9,1],
		[71,11,10],
		[71,13,21],
		[71,15,4],
		[71,17,8],
		[71,18,17],
		[72,1,4],
		[72,2,12],
		[72,3,9],
		[72,4,1],
		[72,10,7],
		[72,11,2],
		[72,13,2],
		[72,14,3],
		[72,15,4],
		[72,17,5],
		[72,19,1],
		[73,2,1],
		[73,3,5],
		[73,10,2],
		[73,11,1],
		[73,12,2],
		[73,13,5],
		[73,14,8],
		[73,15,1],
		[73,16,5],
		[73,17,1],
		[74,0,2],
		[74,1,10],
		[74,2,1],
		[74,3,11],
		[74,4,2],
		[74,5,1],
		[74,6,4],
		[74,7,4],
		[74,8,3],
		[74,10,7],
		[74,11,2],
		[74,12,7],
		[74,14,3],
		[74,15,2],
		[74,16,3],
		[74,17,4],
		[75,0,1],
		[75,1,3],
		[75,2,5],
		[75,3,10],
		[75,4,8],
		[75,6,4],
		[75,7,4],
		[75,9,5],
		[75,10,1],
		[75,11,2],
		[75,16,31],
		[75,17,68],
		[75,19,27],
		[76,0,284],
		[76,1,251],
		[76,2,137],
		[76,3,122],
		[76,4,218],
		[76,5,149],
		[76,6,31],
		[76,7,64],
		[76,8,45],
		[76,9,29],
		[76,10,48],
		[76,11,143],
		[76,12,193],
		[76,13,35],
		[76,14,233],
		[76,15,33],
		[76,16,36],
		[76,17,33],
		[76,18,70],
		[76,19,23],
		[77,0,83],
		[77,1,471],
		[77,2,71],
		[77,3,164],
		[77,4,82],
		[77,5,282],
		[77,6,796],
		[77,7,814],
		[77,8,2067],
		[77,9,485],
		[77,10,1012],
		[77,11,13],
		[77,12,14],
		[77,13,306],
		[77,14,879],
		[77,15,743],
		[77,16,259],
		[77,17,790],
		[77,18,1103],
		[77,19,519],
		[78,0,20],
		[78,1,62],
		[78,2,34],
		[78,9,3],
		[78,19,51],
		[79,1,2],
		[79,2,2],
		[79,3,10],
		[79,5,1],
		[79,6,22],
		[79,7,22],
		[79,8,3],
		[79,9,6],
		[79,10,14],
		[79,11,4],
		[79,12,7],
		[79,13,6],
		[79,14,3],
		[79,16,3],
		[79,17,8],
		[80,10,9],
		[80,12,3],
		[80,13,6],
		[80,14,3],
		[80,18,4],
		[81,0,171],
		[81,4,166],
		[81,14,1],
		[82,0,1247],
		[82,1,4276],
		[82,2,4060],
		[82,3,1762],
		[82,4,2389],
		[82,5,4710],
		[82,6,7238],
		[82,7,3235],
		[82,8,3555],
		[82,9,9833],
		[82,10,3496],
		[82,11,7134],
		[82,12,6245],
		[82,13,6515],
		[82,14,3267],
		[82,15,18639],
		[82,16,228],
		[82,17,4488],
		[82,18,76],
		[82,19,2300],
		[83,10,1],
		[83,11,1],
		[83,14,2],
		[83,15,1],
		[83,16,4],
		[83,17,5],
		[83,19,2],
		[84,1,2],
		[84,3,5],
		[84,4,3],
		[84,6,1],
		[84,9,6],
		[84,11,2],
		[84,12,2],
		[84,13,2],
		[84,14,1],
		[84,16,1],
		[84,19,1],
		[85,1,295],
		[85,2,465],
		[85,3,371],
		[85,4,209],
		[85,5,61],
		[85,6,870],
		[85,7,756],
		[85,8,47],
		[85,9,972],
		[85,10,1],
		[85,11,39],
		[85,12,433],
		[85,13,593],
		[85,14,299],
		[85,15,117],
		[85,16,17],
		[85,17,13],
		[86,1,60],
		[86,2,12],
		[86,3,37],
		[86,4,4],
		[86,5,4],
		[86,6,18],
		[86,7,89],
		[86,8,21],
		[86,9,128],
		[86,10,21],
		[86,11,4],
		[86,12,5],
		[86,13,18],
		[86,14,5],
		[86,15,7],
		[86,16,8],
		[86,17,11],
		[86,19,1],
		[87,0,51],
		[87,1,22],
		[87,2,55],
		[87,3,29],
		[87,4,49],
		[87,5,23],
		[87,6,4],
		[87,7,2],
		[87,8,38],
		[87,9,9],
		[87,10,10],
		[87,11,55],
		[87,12,129],
		[87,13,31],
		[87,14,18],
		[87,15,12],
		[87,16,10],
		[87,17,6],
		[87,18,34],
		[87,19,6],
		[88,0,1],
		[88,1,3],
		[88,2,44],
		[88,3,24],
		[88,4,8],
		[88,5,28],
		[88,6,9],
		[88,7,4],
		[88,8,13],
		[88,9,33],
		[88,10,2],
		[88,11,26],
		[88,12,15],
		[88,13,9],
		[88,14,24],
		[88,15,7],
		[88,16,2],
		[88,17,3],
		[89,3,2],
		[89,4,11],
		[89,5,10],
		[89,6,16],
		[89,7,25],
		[89,8,12],
		[89,9,8],
		[89,10,1],
		[89,11,1],
		[89,12,4],
		[89,13,5],
		[89,14,1],
		[89,15,25],
		[89,16,3],
		[89,17,2],
		[89,19,1],
		[90,3,2],
		[90,5,1],
		[90,6,17],
		[90,10,3],
		[90,11,4],
		[90,14,14],
		[90,15,10],
		[90,16,19],
		[90,17,2],
		[91,0,15],
		[91,1,14],
		[91,2,7],
		[91,3,15],
		[91,4,16],
		[91,5,4],
		[91,6,8],
		[91,7,5],
		[91,8,5],
		[91,9,5],
		[91,11,3],
		[91,12,2],
		[91,14,5],
		[91,15,1],
		[91,18,2],
		[91,19,3],
		[92,0,5],
		[92,1,1],
		[92,2,2],
		[92,3,6],
		[92,4,9],
		[92,7,3],
		[92,8,2],
		[92,9,3],
		[92,10,2],
		[92,13,1],
		[92,15,1],
		[92,16,3],
		[92,17,1],
		[92,18,1],
		[92,19,6],
		[93,0,3],
		[93,1,5],
		[93,3,1],
		[93,5,2],
		[93,6,1],
		[93,8,2],
		[93,12,9],
		[93,13,3],
		[93,14,7],
		[93,15,2],
		[93,16,6],
		[93,17,2],
		[94,0,15],
		[94,1,31],
		[94,2,1],
		[94,3,14],
		[94,4,5],
		[94,5,1],
		[94,6,8],
		[94,7,20],
		[94,9,20],
		[94,10,4],
		[94,11,5],
		[94,12,1],
		[94,13,10],
		[94,14,15],
		[94,15,1],
		[94,16,9],
		[94,17,2],
		[94,19,3],
		[95,0,1],
		[95,1,9],
		[95,2,2],
		[95,3,10],
		[95,4,1],
		[95,5,6],
		[95,6,2],
		[95,7,4],
		[95,8,10],
		[95,10,3],
		[95,11,11],
		[95,12,12],
		[95,13,27],
		[95,14,16],
		[95,15,20],
		[95,16,15],
		[95,17,12],
		[95,19,7],
		[96,0,1],
		[96,10,168],
		[96,11,1],
		[96,12,10],
		[96,13,28],
		[96,14,40],
		[96,15,1],
		[96,16,20],
		[97,1,5],
		[97,2,2],
		[97,3,15],
		[97,10,36],
		[97,16,614],
		[97,17,127],
		[97,19,6],
		[98,0,2],
		[98,1,5],
		[98,2,10],
		[98,4,2],
		[99,2,1],
		[99,3,1],
		[99,10,10],
		[99,13,6],
		[99,14,2],
		[99,15,8],
		[99,16,1],
		[99,17,3],
		[99,19,1],
		[100,0,9],
		[100,1,1],
		[100,3,3],
		[100,4,4],
		[100,5,8],
		[100,6,3],
		[100,7,2],
		[100,9,5],
		[100,11,1],
		[100,12,31],
		[100,13,2],
		[100,16,1],
		[100,19,24],
		[101,6,14],
		[101,10,3],
		[101,16,3],
		[101,18,2],
		[102,1,1],
		[102,2,44],
		[102,3,24],
		[103,10,1],
		[103,11,3],
		[103,12,5],
		[103,13,2],
		[103,14,7],
		[104,2,17],
		[104,3,4],
		[104,4,3],
		[104,10,1],
		[104,11,1],
		[104,12,4],
		[104,13,3],
		[104,14,11],
		[104,15,8],
		[105,0,3],
		[105,1,51],
		[105,2,198],
		[105,3,88],
		[105,4,42],
		[105,5,294],
		[105,6,763],
		[105,7,268],
		[105,8,558],
		[105,9,1936],
		[105,10,956],
		[105,12,6],
		[105,13,3],
		[105,14,86],
		[105,15,44],
		[105,16,2968],
		[105,17,1825],
		[105,18,531],
		[105,19,82],
		[106,1,37],
		[106,10,2],
		[106,12,12],
		[106,13,11],
		[106,15,13],
		[107,11,9],
		[107,12,14],
		[107,13,1],
		[107,14,4],
		[108,1,21],
		[108,2,22],
		[108,3,5],
		[108,4,4],
		[108,6,11],
		[108,7,3],
		[108,13,2],
		[108,15,1],
		[108,17,7],
		[109,2,1],
		[109,4,1],
		[109,5,4],
		[109,10,4],
		[109,11,287],
		[109,12,208],
		[109,13,19],
		[109,14,84],
		[109,15,75],
		[109,16,709],
		[109,17,27],
		[109,19,408],
		[110,1,5],
		[110,2,4],
		[110,3,3],
		[110,5,1],
		[110,6,14],
		[110,7,5],
		[110,8,6],
		[110,9,28],
		[110,10,18],
		[110,12,5],
		[110,13,9],
		[110,15,3],
		[110,17,5],
		[111,1,2055],
		[111,2,54],
		[111,3,10],
		[111,4,16],
		[111,10,4],
		[111,13,26],
		[111,14,7],
		[111,15,137],
		[111,16,22],
		[111,19,13],
		[112,3,15],
		[112,10,1],
		[112,13,1],
		[113,0,1],
		[113,2,1],
		[113,4,1],
		[113,7,1],
		[113,11,1],
		[113,16,3],
		[113,18,1],
		[113,19,2],
		[114,10,1],
		[114,13,14],
		[114,14,1],
		[115,5,1],
		[115,6,9],
		[115,7,70],
		[115,8,337],
		[115,9,226],
		[115,17,119],
		[116,11,1],
		[116,13,1],
		[116,14,12],
		[116,15,26],
		[117,2,4],
		[117,3,11],
		[117,4,1],
		[117,9,6],
		[117,10,1],
		[117,11,8],
		[117,12,15],
		[117,13,19],
		[117,14,21],
		[117,15,12],
		[117,17,4],
		[117,19,3],
		[118,0,2],
		[118,1,7],
		[118,2,6],
		[118,3,2],
		[118,4,5],
		[118,9,2],
		[118,13,1],
		[118,14,1],
		[118,15,2],
		[118,16,3],
		[118,19,1],
		[119,10,18],
		[119,11,15],
		[119,12,1],
		[119,13,42],
		[119,14,3],
		[119,15,9],
		[119,16,21],
		[119,17,10],
		[119,18,2],
		[119,19,11],
		[120,0,34],
		[120,1,18],
		[120,2,16],
		[120,3,17],
		[120,5,3],
		[120,6,3],
		[120,7,8],
		[120,8,1],
		[120,9,10],
		[120,12,3],
		[120,13,41],
		[120,14,1],
		[120,17,7],
		[120,19,2],
		[121,3,1],
		[121,6,22],
		[121,7,10],
		[121,8,6],
		[121,9,56],
		[121,10,2],
		[121,15,3],
		[122,0,4],
		[122,1,2],
		[122,9,3],
		[122,11,1],
		[122,13,8],
		[122,14,1],
		[122,16,3],
		[122,17,2],
		[122,19,9],
		[123,6,2],
		[123,11,1],
		[123,12,1],
		[123,13,2],
		[123,14,8],
		[123,15,1],
		[123,17,2],
		[124,1,27],
		[124,2,31],
		[124,3,17],
		[124,4,18],
		[124,5,3],
		[124,8,1],
		[124,10,19],
		[124,11,104],
		[124,12,6],
		[124,13,28],
		[124,14,22],
		[124,15,10],
		[124,16,107],
		[124,17,7],
		[124,19,100],
		[125,1,6],
		[125,3,2],
		[125,10,1],
		[125,13,1],
		[125,16,3],
		[125,17,1],
		[126,10,1],
		[126,12,8],
		[126,13,10],
		[126,14,11],
		[126,16,2],
		[126,17,1],
		[127,0,5],
		[127,1,7],
		[127,2,6],
		[127,3,2],
		[127,5,1],
		[127,6,1],
		[127,7,3],
		[127,11,2],
		[127,12,2],
		[127,13,1],
		[127,14,2],
		[127,15,1],
		[127,17,3],
		[127,18,1],
		[127,19,2],
		[128,0,83],
		[128,1,62],
		[128,2,51],
		[128,3,73],
		[128,4,40],
		[128,5,12],
		[128,6,22],
		[128,7,31],
		[128,8,21],
		[128,9,8],
		[128,10,26],
		[128,11,10],
		[128,12,12],
		[128,13,56],
		[128,14,21],
		[128,15,13],
		[128,16,9],
		[128,17,15],
		[128,18,15],
		[128,19,29],
		[129,0,122],
		[129,1,3],
		[129,2,14],
		[129,3,68],
		[129,4,8],
		[129,5,8],
		[129,7,11],
		[129,9,3],
		[129,10,1],
		[129,11,22],
		[129,12,6],
		[129,13,2],
		[129,14,18],
		[129,15,1],
		[129,16,4],
		[129,17,2],
		[129,18,2],
		[129,19,10],
		[130,3,1],
		[130,6,35],
		[130,7,26],
		[130,14,1],
		[130,17,3],
		[130,18,4],
		[131,1,2],
		[131,6,3],
		[131,7,20],
		[131,8,5],
		[131,9,14],
		[131,19,5],
		[132,1,25],
		[132,2,78],
		[132,3,34],
		[132,4,14],
		[132,5,82],
		[132,6,130],
		[132,7,12],
		[132,8,6],
		[132,9,49],
		[132,10,678],
		[132,11,18],
		[132,12,17],
		[132,13,44],
		[132,14,1],
		[132,15,64],
		[132,16,1422],
		[132,17,793],
		[132,18,113],
		[132,19,448],
		[133,2,1],
		[133,6,21],
		[133,7,2],
		[133,8,5],
		[133,9,42],
		[133,12,30],
		[133,14,25],
		[133,16,3],
		[134,1,25],
		[134,2,13],
		[134,3,187],
		[134,4,2],
		[134,5,15],
		[134,6,1],
		[134,10,22],
		[134,11,55],
		[134,12,1],
		[134,13,24],
		[134,14,223],
		[134,15,18],
		[134,16,36],
		[134,17,150],
		[134,19,35],
		[135,0,8],
		[135,1,13],
		[135,2,7],
		[135,3,14],
		[135,4,26],
		[135,5,10],
		[135,6,9],
		[135,7,7],
		[135,8,7],
		[135,9,2],
		[135,10,2],
		[135,11,1],
		[135,14,6],
		[135,15,2],
		[135,17,1],
		[135,18,10],
		[135,19,9],
		[136,1,12],
		[136,2,3],
		[136,3,2],
		[136,5,11],
		[136,6,10],
		[136,7,1],
		[136,8,8],
		[136,9,3],
		[136,10,5],
		[136,11,5],
		[136,12,9],
		[136,13,4],
		[136,14,13],
		[136,15,9],
		[136,16,11],
		[136,17,10],
		[136,18,5],
		[136,19,7],
		[137,0,1902],
		[137,1,5007],
		[137,2,3708],
		[137,3,2410],
		[137,4,2719],
		[137,5,1765],
		[137,6,1163],
		[137,7,1814],
		[137,8,3538],
		[137,9,1287],
		[137,10,2662],
		[137,11,2084],
		[137,12,5509],
		[137,13,2759],
		[137,14,6820],
		[137,15,375],
		[137,16,1144],
		[137,17,694],
		[137,18,5013],
		[137,19,1159],
		[138,0,12],
		[138,19,16],
		[139,0,6],
		[139,3,3],
		[139,4,2],
		[139,6,1],
		[139,7,1],
		[139,9,2],
		[139,11,4],
		[140,10,14],
		[140,11,45],
		[140,12,56],
		[140,13,35],
		[140,14,148],
		[140,15,28],
		[140,17,19],
		[140,18,2],
		[140,19,4],
		[141,4,2],
		[141,5,2],
		[141,15,5],
		[141,18,4],
		[142,0,8826],
		[142,1,126],
		[142,2,34],
		[142,3,149],
		[142,4,3390],
		[142,5,135],
		[142,6,53],
		[142,7,267],
		[142,8,97],
		[142,9,259],
		[142,10,328],
		[142,11,174],
		[142,12,87],
		[142,13,204],
		[142,14,335],
		[142,15,161],
		[142,16,114],
		[142,17,272],
		[142,18,28915],
		[142,19,304],
		[143,5,1],
		[143,7,1],
		[143,9,1],
		[143,15,12],
		[144,1,78],
		[144,2,45],
		[144,3,16],
		[144,4,17],
		[144,5,3],
		[144,6,117],
		[144,7,179],
		[144,9,186],
		[144,10,51],
		[144,11,5],
		[144,12,4],
		[144,13,34],
		[144,14,12],
		[144,15,4],
		[144,16,21],
		[144,17,3],
		[144,19,4],
		[145,1,16],
		[145,2,16],
		[145,3,1],
		[145,4,4],
		[145,5,2],
		[145,6,10],
		[145,7,6],
		[145,8,8],
		[145,9,7],
		[145,10,6],
		[145,11,9],
		[145,12,20],
		[145,13,19],
		[145,14,16],
		[145,15,15],
		[145,16,18],
		[145,17,8],
		[145,19,15],
		[146,2,19],
		[146,4,5],
		[146,6,3],
		[146,10,1],
		[146,11,3],
		[146,13,2],
		[146,16,1],
		[146,17,1],
		[147,1,12],
		[147,2,46],
		[147,3,36],
		[147,4,20],
		[147,5,15],
		[147,6,27],
		[147,7,8],
		[147,8,17],
		[147,9,38],
		[147,10,46],
		[147,11,26],
		[147,12,29],
		[147,13,62],
		[147,14,5],
		[147,15,23],
		[147,16,15],
		[147,17,21],
		[147,19,8],
		[148,6,5],
		[148,10,2],
		[148,11,1],
		[148,13,1],
		[148,15,4],
		[148,19,2],
		[149,1,1],
		[149,2,2],
		[149,5,1],
		[149,6,11],
		[149,7,20],
		[149,8,8],
		[149,9,8],
		[149,10,7],
		[149,11,2],
		[149,12,1],
		[149,13,9],
		[149,15,9],
		[149,16,2],
		[149,17,2],
		[150,0,50],
		[150,1,95],
		[150,2,23],
		[150,3,37],
		[150,4,15],
		[150,8,1],
		[150,10,47],
		[150,11,10],
		[150,12,24],
		[150,13,15],
		[150,14,3],
		[150,15,3],
		[150,16,14],
		[150,17,2],
		[150,18,54],
		[150,19,3],
		[151,0,1],
		[151,1,2],
		[151,2,1],
		[151,3,1],
		[151,10,49],
		[151,12,21],
		[152,0,6],
		[152,1,403],
		[152,2,428],
		[152,3,750],
		[152,4,147],
		[152,5,638],
		[152,6,1071],
		[152,7,727],
		[152,8,1152],
		[152,9,1466],
		[152,10,1211],
		[152,11,1172],
		[152,12,1180],
		[152,13,734],
		[152,14,691],
		[152,15,985],
		[152,16,477],
		[152,17,807],
		[152,18,611],
		[152,19,654],
		[153,0,77],
		[153,1,105],
		[153,2,67],
		[153,3,94],
		[153,4,106],
		[153,5,145],
		[153,6,161],
		[153,7,177],
		[153,8,244],
		[153,9,88],
		[153,10,192],
		[153,11,284],
		[153,12,754],
		[153,13,128],
		[153,14,371],
		[153,15,117],
		[153,16,197],
		[153,17,187],
		[153,18,9],
		[153,19,236],
		[154,1,20],
		[154,2,2],
		[154,4,1],
		[154,6,2],
		[154,8,3],
		[154,9,4],
		[154,12,1],
		[154,13,3],
		[154,14,9],
		[154,16,11],
		[154,18,17],
		[154,19,1],
		[155,0,30],
		[155,4,6],
		[156,1,1],
		[156,3,5],
		[156,12,5],
		[156,13,4],
		[156,15,1],
		[156,17,3],
		[156,18,1],
		[156,19,4],
		[157,2,1],
		[157,11,2],
		[157,12,1],
		[157,13,3],
		[157,14,3],
		[157,15,1],
		[157,16,1],
		[157,17,2],
		[158,6,21],
		[158,7,17],
		[159,6,4],
		[159,7,24],
		[160,1,74],
		[160,2,34],
		[160,3,45],
		[160,4,15],
		[160,5,41],
		[160,10,6],
		[160,11,120],
		[160,12,496],
		[160,13,56],
		[160,14,47],
		[160,15,322],
		[160,16,27],
		[160,19,57],
		[161,1,13],
		[161,2,5],
		[161,3,4],
		[161,6,26],
		[161,7,2],
		[161,9,37],
		[161,11,2],
		[161,12,1],
		[161,13,2],
		[161,14,2],
		[161,15,1],
		[161,16,1],
		[162,1,8],
		[162,2,5],
		[162,3,1],
		[162,4,2],
		[162,6,70],
		[162,7,104],
		[162,8,10],
		[162,9,45],
		[162,10,5],
		[162,11,4],
		[162,12,15],
		[162,13,3],
		[162,14,8],
		[162,15,6],
		[162,16,4],
		[162,19,1],
		[163,1,17],
		[163,2,39],
		[163,3,28],
		[163,4,11],
		[163,5,1],
		[163,6,186],
		[163,7,89],
		[163,8,52],
		[163,9,106],
		[163,10,6],
		[163,12,1],
		[163,13,73],
		[163,14,10],
		[163,16,3],
		[163,17,2],
		[163,19,1],
		[164,1,53],
		[164,2,17],
		[164,3,1],
		[164,4,5],
		[164,6,15],
		[164,7,167],
		[164,8,40],
		[164,10,3],
		[164,13,10],
		[164,15,4],
		[164,17,4],
		[164,18,1],
		[164,19,2],
		[165,1,41],
		[165,2,10],
		[165,3,56],
		[165,4,7],
		[165,7,1],
		[165,10,1],
		[165,11,14],
		[165,12,13],
		[165,13,12],
		[165,14,4],
		[165,17,6],
		[166,6,9],
		[166,7,4],
		[166,8,6],
		[166,9,33],
		[166,10,4],
		[166,11,1],
		[166,12,1],
		[166,13,5],
		[166,14,1],
		[166,18,1],
		[166,19,1],
		[167,1,24],
		[167,3,10],
		[167,4,1],
		[167,5,4],
		[167,6,17],
		[167,7,24],
		[167,8,7],
		[167,9,26],
		[167,10,1],
		[167,11,2],
		[167,12,2],
		[167,13,42],
		[167,14,6],
		[167,15,5],
		[167,16,3],
		[168,1,275],
		[168,2,386],
		[168,3,254],
		[168,4,114],
		[168,5,85],
		[168,6,755],
		[168,7,256],
		[168,8,625],
		[168,9,699],
		[168,10,97],
		[168,13,1],
		[168,17,113],
		[168,18,23],
		[168,19,400],
		[169,1,23],
		[169,2,19],
		[169,3,14],
		[169,4,10],
		[169,5,10],
		[169,6,1],
		[169,7,4],
		[169,8,11],
		[169,9,1],
		[169,11,34],
		[169,12,36],
		[169,13,11],
		[169,14,21],
		[169,15,4],
		[169,16,2],
		[169,17,6],
		[169,18,8],
		[169,19,7],
		[170,1,12],
		[170,2,4],
		[170,3,7],
		[170,6,5],
		[170,8,25],
		[170,9,1],
		[170,13,10],
		[170,14,2],
		[170,15,5],
		[170,16,11],
		[170,17,1],
		[170,19,1],
		[171,1,312],
		[171,2,589],
		[171,3,181],
		[171,4,332],
		[171,5,78],
		[171,8,3],
		[171,10,294],
		[171,11,1728],
		[171,12,154],
		[171,13,464],
		[171,14,664],
		[171,15,102],
		[171,16,1576],
		[171,17,188],
		[171,19,1380],
		[172,0,15],
		[172,1,6],
		[172,2,3],
		[172,3,8],
		[172,4,14],
		[172,5,3],
		[172,6,2],
		[172,7,9],
		[172,8,3],
		[172,9,1],
		[172,11,3],
		[172,12,1],
		[172,13,12],
		[172,14,10],
		[172,16,7],
		[172,17,4],
		[172,18,8],
		[172,19,2],
		[173,10,3],
		[173,17,11],
		[173,19,3],
		[174,0,1],
		[174,1,20],
		[174,2,3],
		[174,3,5],
		[174,4,3],
		[174,5,6],
		[174,6,26],
		[174,7,19],
		[174,8,85],
		[174,9,8],
		[174,10,40],
		[174,12,2],
		[174,13,11],
		[174,14,27],
		[174,15,20],
		[174,16,8],
		[174,17,32],
		[174,18,35],
		[174,19,15],
		[175,0,70],
		[175,1,10],
		[175,4,61],
		[175,5,1],
		[175,6,3],
		[175,7,19],
		[175,8,43],
		[175,10,99],
		[175,16,47],
		[175,18,4],
		[176,1,31],
		[176,2,5],
		[176,3,87],
		[176,4,7],
		[176,5,3],
		[176,6,16],
		[176,11,1],
		[176,12,42],
		[176,13,2],
		[176,14,16],
		[176,15,67],
		[176,16,3],
		[176,17,1],
		[176,19,3],
		[177,5,1],
		[177,8,2],
		[177,12,2],
		[177,13,7],
		[177,16,1],
		[178,11,1],
		[178,12,6],
		[178,13,28],
		[178,14,11],
		[178,15,4],
		[178,16,3],
		[178,17,2],
		[178,19,2],
		[179,1,2],
		[179,2,10],
		[179,3,6],
		[179,4,2],
		[179,6,25],
		[179,7,380],
		[179,8,125],
		[179,9,392],
		[179,10,19],
		[179,11,7],
		[179,12,23],
		[179,13,83],
		[179,14,111],
		[179,15,7],
		[179,16,5],
		[179,17,8],
		[179,19,14],
		[180,0,2],
		[180,1,3],
		[180,2,4],
		[180,3,3],
		[180,4,3],
		[180,5,9],
		[180,6,1],
		[180,7,2],
		[180,9,1],
		[180,10,6],
		[180,11,2],
		[180,13,1],
		[180,15,1],
		[180,17,1],
		[180,18,3],
		[180,19,2],
		[181,0,2],
		[181,1,1],
		[181,4,3],
		[181,5,2],
		[181,7,1],
		[181,8,3],
		[181,12,2],
		[181,14,1],
		[181,16,1],
		[181,17,6],
		[181,18,1],
		[181,19,2],
		[182,0,39],
		[182,1,40],
		[182,2,27],
		[182,3,34],
		[182,4,30],
		[182,5,10],
		[182,6,17],
		[182,7,83],
		[182,8,22],
		[182,9,76],
		[182,10,60],
		[182,12,6],
		[182,13,229],
		[182,14,155],
		[182,15,89],
		[182,16,9],
		[182,17,83],
		[182,18,39],
		[182,19,13],
		[183,1,18],
		[183,2,15],
		[183,3,16],
		[183,4,5],
		[183,6,14],
		[183,7,11],
		[183,8,1],
		[183,9,4],
		[183,10,1],
		[183,11,21],
		[183,12,55],
		[183,13,98],
		[183,14,39],
		[183,15,37],
		[183,16,4],
		[183,17,21],
		[184,0,4],
		[184,1,13],
		[184,2,2],
		[184,3,3],
		[184,4,3],
		[184,5,6],
		[184,6,28],
		[184,7,20],
		[184,8,52],
		[184,9,9],
		[184,10,36],
		[184,13,11],
		[184,14,23],
		[184,15,22],
		[184,16,11],
		[184,17,18],
		[184,18,34],
		[184,19,15],
		[185,10,2],
		[185,12,2],
		[185,14,1],
		[185,15,12],
		[186,6,49],
		[186,7,267],
		[186,9,6],
		[186,12,5],
		[187,1,6],
		[187,2,2],
		[187,3,4],
		[187,4,1],
		[187,6,2],
		[187,7,7],
		[187,8,1],
		[187,9,10],
		[187,10,3],
		[187,13,4],
		[187,14,10],
		[188,0,3],
		[188,3,2],
		[188,4,2],
		[188,6,6],
		[188,8,6],
		[188,10,1],
		[188,13,1],
		[188,14,2],
		[188,17,2],
		[188,19,4],
		[189,6,1],
		[189,7,1],
		[189,8,8],
		[189,9,9],
		[189,10,2],
		[189,11,3],
		[189,12,2],
		[189,13,3],
		[189,15,2],
		[189,19,2],
		[190,1,6],
		[190,2,11],
		[190,3,3],
		[190,4,2],
		[190,5,6],
		[190,6,64],
		[190,7,132],
		[190,8,26],
		[190,9,117],
		[190,10,8],
		[190,11,2],
		[190,12,35],
		[190,13,19],
		[190,14,10],
		[190,15,28],
		[190,16,12],
		[190,17,16],
		[190,19,2],
		[191,1,5],
		[191,2,1],
		[191,3,1],
		[191,5,6],
		[191,6,2],
		[191,8,2],
		[191,11,1],
		[191,15,2],
		[192,0,1851],
		[192,1,72],
		[192,2,272],
		[192,3,83],
		[192,4,448],
		[192,5,152],
		[192,6,224],
		[192,7,109],
		[192,8,140],
		[192,9,534],
		[192,10,132],
		[192,11,686],
		[192,12,76],
		[192,13,171],
		[192,14,600],
		[192,15,231],
		[192,16,97],
		[192,17,58],
		[192,18,106],
		[192,19,64],
		[193,1,12],
		[193,2,5],
		[193,4,3],
		[193,5,2],
		[193,11,5],
		[193,12,21],
		[193,13,12],
		[193,14,6],
		[193,15,21],
		[193,19,1],
		[194,0,1],
		[194,1,5],
		[194,2,2],
		[194,3,2],
		[194,4,2],
		[194,5,4],
		[194,6,5],
		[194,7,10],
		[194,8,16],
		[194,9,1],
		[194,10,7],
		[194,13,3],
		[194,14,2],
		[194,15,6],
		[194,17,5],
		[194,18,5],
		[194,19,4],
		[195,6,7],
		[195,9,6],
		[195,11,2],
		[195,14,4],
		[195,17,2],
		[196,5,16],
		[196,6,74],
		[196,8,107],
		[196,9,3],
		[196,10,32],
		[196,11,3],
		[196,12,316],
		[196,13,95],
		[196,14,290],
		[196,15,101],
		[196,16,120],
		[196,17,22],
		[196,18,8],
		[196,19,147],
		[197,10,333],
		[197,11,56],
		[197,13,161],
		[197,14,353],
		[197,15,266],
		[197,16,122],
		[197,17,148],
		[197,18,27],
		[197,19,1],
		[198,0,25],
		[198,1,12],
		[198,2,16],
		[198,3,3],
		[198,4,18],
		[198,5,1],
		[198,6,2],
		[198,7,1],
		[198,14,5],
		[198,17,2],
		[198,19,3],
		[199,0,2],
		[199,1,2],
		[199,2,3],
		[199,4,6],
		[199,6,3],
		[199,7,5],
		[199,9,4],
		[199,14,3],
		[199,16,2],
		[199,19,3],
		[200,1,38],
		[200,2,5],
		[200,7,22],
		[201,3,1],
		[201,6,1],
		[201,8,3],
		[201,9,7],
		[201,11,1],
		[201,12,1],
		[201,13,2],
		[201,14,2],
		[201,19,1],
		[202,1,2],
		[202,2,1],
		[202,8,3],
		[202,12,9],
		[202,15,13],
		[202,16,1],
		[202,17,2],
		[202,19,1],
		[203,3,6],
		[203,11,84],
		[203,12,3],
		[203,16,7],
		[204,1,5],
		[204,2,3],
		[204,3,30],
		[204,5,17],
		[204,6,1],
		[204,10,13],
		[204,13,59],
		[204,15,13],
		[204,18,2],
		[204,19,1],
		[205,10,39],
		[205,11,3],
		[205,13,24],
		[205,14,60],
		[205,15,4],
		[205,17,4],
		[205,18,7],
		[206,1,1],
		[206,3,8],
		[206,4,1],
		[206,10,1],
		[206,11,1],
		[206,13,5],
		[206,14,1],
		[207,0,33],
		[207,1,5],
		[207,2,10],
		[207,3,10],
		[207,4,8],
		[207,5,2],
		[207,6,5],
		[207,7,7],
		[207,10,4],
		[207,11,3],
		[207,12,6],
		[207,14,4],
		[207,15,6],
		[207,16,2],
		[207,17,9],
		[207,18,13],
		[208,7,4],
		[208,8,2],
		[208,9,3],
		[208,10,1],
		[209,7,6],
		[209,13,4],
		[210,3,2],
		[210,5,1],
		[210,7,2],
		[210,9,10],
		[210,10,2],
		[210,13,1],
		[211,1,1],
		[211,6,14],
		[211,7,22],
		[211,9,2],
		[211,13,3],
		[211,17,2],
		[212,0,57],
		[212,1,62],
		[212,2,25],
		[212,3,45],
		[212,4,37],
		[212,5,27],
		[212,6,15],
		[212,7,30],
		[212,8,11],
		[212,9,7],
		[212,10,8],
		[212,11,8],
		[212,12,13],
		[212,13,22],
		[212,14,10],
		[212,16,19],
		[212,17,13],
		[212,18,21],
		[212,19,24],
		[213,0,27],
		[213,1,27],
		[213,2,2],
		[213,3,9],
		[213,4,2],
		[213,5,3],
		[213,6,4],
		[213,7,3],
		[213,8,3],
		[213,9,6],
		[213,10,1],
		[213,11,2],
		[213,13,2],
		[213,14,7],
		[213,15,8],
		[213,16,3],
		[213,17,5],
		[213,18,5],
		[214,1,4],
		[214,2,12],
		[214,3,13],
		[214,4,3],
		[214,5,1],
		[214,6,1],
		[214,7,3],
		[214,8,5],
		[214,10,7],
		[214,11,7],
		[214,12,166],
		[214,13,8],
		[214,14,18],
		[214,15,13],
		[214,16,3],
		[214,17,2],
		[214,19,1],
		[215,1,1],
		[215,2,7],
		[215,3,114],
		[215,5,2],
		[215,6,2],
		[215,7,12],
		[215,9,3],
		[215,10,12],
		[215,13,11],
		[215,14,7],
		[216,0,55],
		[216,1,4376],
		[216,2,2860],
		[216,3,1831],
		[216,4,636],
		[216,5,5023],
		[216,6,4831],
		[216,7,3811],
		[216,8,7423],
		[216,9,3969],
		[216,10,6343],
		[216,11,2093],
		[216,12,3980],
		[216,13,4318],
		[216,14,5306],
		[216,15,5315],
		[216,16,5156],
		[216,17,5395],
		[216,18,1716],
		[216,19,5375],
		[217,0,5],
		[217,2,2],
		[217,3,1],
		[217,4,19],
		[217,5,2],
		[218,1,14],
		[218,2,14],
		[218,3,12],
		[218,4,3],
		[218,5,17],
		[218,10,4],
		[218,11,17],
		[218,12,114],
		[218,13,7],
		[218,14,8],
		[218,15,81],
		[218,16,10],
		[218,19,10],
		[219,3,1],
		[219,4,2],
		[219,5,5],
		[219,7,12],
		[219,8,48],
		[219,9,99],
		[219,11,13],
		[219,14,2],
		[219,15,4],
		[220,10,4],
		[220,12,1],
		[220,14,12],
		[220,15,6],
		[220,16,1],
		[220,18,13],
		[220,19,7],
		[221,10,13],
		[222,1,13],
		[222,2,2],
		[222,3,8],
		[222,4,1],
		[222,6,70],
		[222,7,127],
		[222,8,26],
		[222,9,130],
		[222,10,23],
		[222,11,2],
		[222,12,3],
		[222,13,16],
		[222,14,11],
		[222,15,31],
		[222,16,1],
		[222,17,2],
		[223,1,2],
		[223,2,2],
		[223,4,1],
		[223,7,3],
		[223,16,2],
		[223,19,1],
		[224,1,92],
		[224,2,157],
		[224,3,191],
		[224,4,80],
		[224,5,57],
		[224,6,7],
		[224,7,63],
		[224,8,15],
		[224,9,4],
		[224,10,88],
		[224,11,53],
		[224,12,1729],
		[224,13,54],
		[224,14,189],
		[224,15,78],
		[224,16,15],
		[224,17,30],
		[224,19,20],
		[225,2,1],
		[225,3,1],
		[225,7,3],
		[225,10,2],
		[225,12,3],
		[225,15,2],
		[226,3,1],
		[226,6,4],
		[226,7,12],
		[226,9,8],
		[226,10,3],
		[226,12,1],
		[226,14,2],
		[226,15,2],
		[226,17,2],
		[227,3,1],
		[227,6,156],
		[227,7,192],
		[227,8,37],
		[227,9,139],
		[227,10,7],
		[227,11,1],
		[227,12,1],
		[227,13,2],
		[227,14,1],
		[227,18,3],
		[227,19,1],
		[228,1,18],
		[228,2,21],
		[228,3,9],
		[228,4,13],
		[228,5,6],
		[228,11,36],
		[228,12,20],
		[228,13,33],
		[228,14,30],
		[228,15,10],
		[228,16,2],
		[228,17,1],
		[228,18,1],
		[229,0,3],
		[229,1,7],
		[229,2,1],
		[229,4,2],
		[229,5,3],
		[229,6,1],
		[229,7,2],
		[229,9,1],
		[229,10,5],
		[229,11,14],
		[229,12,15],
		[229,13,6],
		[229,14,9],
		[229,15,6],
		[229,17,1],
		[229,18,1],
		[229,19,5],
		[230,2,1],
		[230,6,3],
		[230,7,5],
		[230,8,2],
		[230,9,6],
		[230,10,1],
		[230,14,1],
		[230,15,2],
		[231,1,21],
		[231,2,68],
		[231,3,38],
		[231,4,41],
		[231,5,32],
		[231,6,3],
		[231,8,2],
		[231,10,6],
		[231,11,118],
		[231,12,32],
		[231,13,47],
		[231,14,54],
		[231,15,33],
		[231,16,19],
		[231,17,10],
		[231,19,31],
		[232,2,1],
		[232,3,4],
		[232,10,8],
		[232,12,3],
		[232,13,2],
		[232,14,31],
		[232,15,2],
		[232,16,1],
		[232,17,9],
		[232,19,1],
		[233,10,44],
		[233,16,4],
		[233,19,4],
		[234,6,9],
		[234,7,17],
		[234,9,9],
		[235,0,7287],
		[235,1,2041],
		[235,2,1779],
		[235,3,3334],
		[235,4,6607],
		[235,5,1589],
		[235,6,1646],
		[235,7,1612],
		[235,8,1652],
		[235,9,1857],
		[235,10,1100],
		[235,11,387],
		[235,12,277],
		[235,13,442],
		[235,14,147],
		[235,15,565],
		[235,16,911],
		[235,17,1476],
		[235,18,675],
		[235,19,3066],
		[236,0,32],
		[236,1,28],
		[236,2,21],
		[236,3,26],
		[236,4,17],
		[236,5,8],
		[236,6,9],
		[236,7,10],
		[236,8,5],
		[236,9,44],
		[236,10,4],
		[236,11,35],
		[236,12,8],
		[236,13,5],
		[236,14,8],
		[236,15,5],
		[236,16,5],
		[236,17,12],
		[236,18,13],
		[236,19,14],
		[237,14,1],
		[237,15,6],
		[237,17,3],
		[237,18,4],
		[238,12,310],
		[239,0,12],
		[239,1,3],
		[239,2,1],
		[239,13,2],
		[239,15,5],
		[239,16,4],
		[239,17,2],
		[240,0,109],
		[240,1,29],
		[240,2,5],
		[240,3,73],
		[240,4,9],
		[240,5,9],
		[240,6,1],
		[240,7,8],
		[240,8,10],
		[240,9,17],
		[240,10,68],
		[240,11,14],
		[240,12,30],
		[240,13,7],
		[240,14,19],
		[240,15,3],
		[240,16,6],
		[240,17,1],
		[240,18,22],
		[240,19,6],
		[241,0,3],
		[241,1,4],
		[241,2,1],
		[241,3,1],
		[241,4,5],
		[241,5,2],
		[241,6,4],
		[241,7,1],
		[241,8,1],
		[241,10,1],
		[241,11,1],
		[241,12,2],
		[241,15,1],
		[241,17,2],
		[241,19,2],
		[242,10,17],
		[242,16,4],
		[242,17,3],
		[243,1,5],
		[243,2,2],
		[243,3,2],
		[243,5,10],
		[243,6,2],
		[243,7,3],
		[243,8,9],
		[243,9,2],
		[243,10,15],
		[243,11,1],
		[243,12,5],
		[243,13,3],
		[243,14,2],
		[243,15,4],
		[243,16,2],
		[243,17,3],
		[243,18,6],
		[243,19,5],
		[244,0,15],
		[244,1,94],
		[244,2,13],
		[244,3,432],
		[244,4,120],
		[244,5,7],
		[244,6,91],
		[244,7,4],
		[244,8,4],
		[244,9,6],
		[244,10,29],
		[244,12,31],
		[244,13,6],
		[244,14,1],
		[244,15,6],
		[244,16,93],
		[244,17,49],
		[244,18,66],
		[244,19,11],
		[245,0,3],
		[245,1,9],
		[245,2,5],
		[245,3,6],
		[245,4,13],
		[245,5,4],
		[245,6,4],
		[245,11,3],
		[245,12,11],
		[245,13,6],
		[245,15,7],
		[245,16,3],
		[245,17,2],
		[245,18,6],
		[245,19,5],
		[246,10,3],
		[246,13,16],
		[246,14,4],
		[247,0,1],
		[247,1,1114],
		[247,2,5734],
		[247,3,5457],
		[247,4,2185],
		[247,5,72],
		[247,6,2000],
		[247,7,2],
		[247,8,1],
		[247,9,22],
		[247,10,502],
		[247,11,1890],
		[247,12,3873],
		[247,13,3702],
		[247,14,5129],
		[247,15,665],
		[247,16,567],
		[247,17,361],
		[247,19,53],
		[248,1,3],
		[248,2,17],
		[248,3,13],
		[248,4,3],
		[248,6,1],
		[248,10,18],
		[248,11,3],
		[248,12,1],
		[248,13,4],
		[248,14,5],
		[248,15,6],
		[248,16,6],
		[248,17,7],
		[249,4,1],
		[249,6,1],
		[249,7,1],
		[249,8,4],
		[249,9,3],
		[249,10,3],
		[249,11,1],
		[249,12,3],
		[249,13,6],
		[249,14,2],
		[249,15,1],
		[249,16,2],
		[249,19,3],
		[250,10,223],
		[251,7,1],
		[251,8,1],
		[251,10,486],
		[251,11,51],
		[251,12,77],
		[251,13,44],
		[251,14,115],
		[251,15,1085],
		[251,16,27],
		[251,17,113],
		[251,18,34],
		[251,19,22],
		[252,0,13],
		[252,19,15],
		[253,0,11],
		[253,1,8],
		[253,2,3],
		[253,4,1],
		[253,5,4],
		[253,7,1],
		[253,9,7],
		[253,13,2],
		[253,14,3],
		[253,17,1],
		[253,19,3],
		[254,6,9],
		[254,9,7],
		[254,11,4],
		[254,12,7],
		[254,13,10],
		[254,14,16],
		[254,17,1],
		[254,19,1],
		[255,2,2],
		[255,6,29],
		[255,8,20],
		[255,9,1],
		[255,15,1],
		[255,16,3],
		[256,12,21],
		[257,3,18],
		[257,16,2],
		[258,6,5],
		[258,7,28],
		[258,8,2],
		[258,9,18],
		[258,13,2],
		[258,14,1],
		[259,0,1],
		[259,1,1],
		[259,2,2],
		[259,4,4],
		[259,5,3],
		[259,6,1],
		[259,10,3],
		[259,11,4],
		[259,13,1],
		[259,14,3],
		[259,15,1],
		[259,16,2],
		[259,19,3],
		[260,4,1],
		[260,6,1],
		[260,8,6],
		[260,9,2],
		[260,10,16],
		[260,13,2],
		[260,14,1],
		[260,16,4],
		[260,17,50],
		[260,18,1],
		[260,19,1],
		[261,0,76],
		[261,1,30],
		[261,2,7],
		[261,3,4],
		[261,4,11],
		[261,5,2],
		[261,6,7],
		[261,7,23],
		[261,8,4],
		[261,9,28],
		[261,10,10],
		[261,11,9],
		[261,12,14],
		[261,13,19],
		[261,14,15],
		[261,16,1],
		[261,17,10],
		[261,19,17],
		[262,0,27],
		[262,1,6],
		[262,2,35],
		[262,3,8],
		[262,4,36],
		[262,5,7],
		[262,6,11],
		[262,7,9],
		[262,9,11],
		[262,10,8],
		[262,11,20],
		[262,12,37],
		[262,13,15],
		[262,14,7],
		[262,15,9],
		[262,16,17],
		[262,17,6],
		[262,18,5],
		[262,19,1],
		[263,10,3],
		[263,11,2],
		[263,13,7],
		[263,14,7],
		[263,17,1],
		[264,3,1],
		[264,6,87],
		[264,7,5],
		[264,8,10],
		[264,9,21],
		[264,10,1],
		[264,12,2],
		[264,13,5],
		[264,17,3],
		[264,18,1],
		[265,1,9],
		[265,2,4],
		[265,3,66],
		[265,6,11],
		[265,7,7],
		[265,8,6],
		[265,9,4],
		[265,10,2],
		[265,11,2],
		[265,13,6],
		[265,15,2],
		[265,17,1],
		[266,1,3],
		[266,2,8],
		[266,3,14],
		[266,4,1],
		[266,6,812],
		[266,7,903],
		[266,8,51],
		[266,9,2428],
		[266,10,12],
		[266,13,22],
		[266,14,1],
		[266,15,2],
		[266,16,1],
		[266,17,3],
		[266,19,8],
		[267,0,1],
		[267,4,4],
		[267,5,3],
		[267,13,3],
		[267,15,4],
		[267,16,2],
		[267,18,5],
		[268,2,19],
		[268,3,1],
		[268,4,11],
		[268,6,3],
		[268,9,1],
		[268,10,19],
		[268,11,191],
		[268,12,188],
		[268,13,53],
		[268,15,57],
		[268,16,49],
		[268,17,2],
		[268,19,35],
		[269,2,1],
		[269,3,2],
		[269,4,2],
		[269,5,1],
		[269,6,2],
		[269,10,7],
		[269,11,76],
		[269,12,4],
		[269,13,110],
		[269,14,6],
		[269,15,12],
		[269,16,11],
		[269,17,26],
		[269,19,4],
		[270,0,1],
		[270,1,1],
		[270,2,3],
		[270,4,1],
		[270,5,1],
		[270,9,1],
		[270,10,2],
		[270,12,6],
		[270,14,4],
		[270,17,6],
		[270,19,1],
		[271,1,111],
		[271,2,103],
		[271,3,189],
		[271,4,53],
		[271,5,8],
		[271,6,27],
		[271,10,105],
		[271,11,15],
		[271,12,304],
		[271,13,152],
		[271,14,57],
		[271,15,188],
		[271,16,7],
		[271,17,54],
		[271,19,119],
		[272,1,64],
		[272,3,28],
		[272,4,2],
		[272,5,10],
		[272,6,69],
		[272,7,746],
		[272,8,17],
		[272,9,3],
		[272,10,19],
		[272,11,14],
		[272,12,32],
		[272,13,28],
		[272,14,37],
		[272,15,5],
		[272,16,12],
		[272,17,4],
		[272,19,2],
		[273,2,2],
		[273,4,2],
		[273,6,17],
		[273,7,3],
		[273,8,16],
		[273,9,4],
		[273,10,1],
		[273,11,1],
		[273,12,3],
		[273,14,3],
		[273,15,3],
		[274,2,7],
		[274,4,1],
		[274,5,1],
		[274,6,4],
		[274,7,2],
		[274,8,1],
		[274,9,29],
		[274,10,1],
		[274,13,1],
		[274,14,1],
		[275,0,1],
		[275,1,1],
		[275,2,1],
		[275,7,8],
		[275,8,4],
		[275,9,8],
		[275,11,2],
		[275,12,1],
		[275,13,9],
		[275,14,1],
		[275,16,2],
		[275,18,2],
		[275,19,1],
		[276,0,4],
		[276,1,2],
		[276,2,6],
		[276,3,4],
		[276,4,11],
		[276,5,4],
		[276,6,4],
		[276,7,1],
		[276,10,2],
		[276,11,5],
		[276,13,1],
		[276,14,9],
		[276,15,1],
		[276,17,2],
		[276,18,2],
		[276,19,1],
		[277,2,14],
		[277,19,18],
		[278,0,2],
		[278,1,3086],
		[278,2,938],
		[278,3,1699],
		[278,4,268],
		[278,5,1061],
		[278,6,772],
		[278,7,527],
		[278,8,602],
		[278,9,986],
		[278,10,2065],
		[278,11,1129],
		[278,12,2258],
		[278,13,1536],
		[278,14,902],
		[278,15,2623],
		[278,16,2050],
		[278,17,2626],
		[278,18,410],
		[278,19,1945],
		[279,0,6],
		[279,3,3],
		[279,8,7],
		[279,10,1],
		[280,1,7],
		[280,2,6],
		[280,3,24],
		[280,4,4],
		[280,6,25],
		[280,7,3],
		[280,8,4],
		[280,9,1],
		[280,10,13],
		[280,11,3],
		[280,12,27],
		[280,13,57],
		[280,16,4],
		[280,17,3],
		[280,19,4],
		[281,2,1],
		[281,6,1],
		[281,7,4],
		[281,8,7],
		[281,10,2],
		[281,11,27],
		[281,12,80],
		[281,13,9],
		[281,14,6],
		[281,15,100],
		[281,16,4],
		[281,19,19],
		[282,0,2],
		[282,3,4],
		[282,4,6],
		[282,5,1],
		[282,6,3],
		[282,9,1],
		[282,12,2],
		[282,14,1],
		[282,15,1],
		[283,10,1],
		[283,13,15],
		[283,14,5],
		[283,15,1],
		[283,17,1],
		[284,10,4],
		[284,11,22],
		[284,14,21],
		[284,15,4],
		[285,1,1],
		[285,3,6],
		[285,6,1],
		[285,7,16],
		[285,8,1],
		[285,9,2],
		[285,10,1],
		[285,14,1],
		[285,15,3],
		[285,16,1],
		[285,17,1],
		[286,1,8],
		[286,3,10],
		[286,6,9],
		[286,7,5],
		[286,10,1],
		[286,11,5],
		[286,13,1],
		[286,14,1],
		[286,15,6],
		[286,16,3],
		[287,6,13],
		[287,7,14],
		[287,11,1],
		[288,0,2],
		[288,1,1],
		[288,2,4],
		[288,4,3],
		[288,7,10],
		[288,8,15],
		[288,9,14],
		[288,11,17],
		[288,12,4],
		[288,14,8],
		[288,15,1],
		[288,16,1],
		[288,17,1],
		[288,18,5],
		[289,10,11],
		[289,11,6],
		[289,13,11],
		[289,17,4],
		[290,3,1],
		[290,10,1],
		[290,11,1],
		[290,12,6],
		[290,13,4],
		[290,14,10],
		[291,3,1],
		[291,5,4],
		[291,6,10],
		[291,7,1],
		[291,8,3],
		[291,9,17],
		[291,10,1],
		[291,11,6],
		[291,12,9],
		[291,13,1],
		[291,15,4],
		[291,16,1],
		[291,17,1],
		[291,18,2],
		[291,19,8],
		[292,5,2],
		[292,6,8],
		[292,7,6],
		[292,9,2],
		[292,10,1],
		[292,13,1],
		[292,15,2],
		[293,1,126],
		[293,2,44],
		[293,3,80],
		[293,4,9],
		[293,5,1],
		[293,6,85],
		[293,7,746],
		[293,8,265],
		[293,10,18],
		[293,11,3],
		[293,12,25],
		[293,13,119],
		[293,14,42],
		[293,15,21],
		[293,17,1],
		[293,18,1],
		[294,1,26],
		[294,2,9],
		[294,3,41],
		[294,5,32],
		[294,6,7],
		[294,7,6],
		[294,8,6],
		[294,9,3],
		[294,10,34],
		[294,11,40],
		[294,12,123],
		[294,13,53],
		[294,14,29],
		[294,15,47],
		[294,16,31],
		[294,17,19],
		[294,18,4],
		[294,19,9],
		[295,1,8],
		[295,2,12],
		[295,3,51],
		[295,4,2],
		[295,5,6],
		[295,6,92],
		[295,7,2649],
		[295,8,92],
		[295,9,109],
		[295,10,4],
		[295,11,4],
		[295,12,11],
		[295,13,21],
		[295,14,21],
		[295,15,2],
		[295,17,16],
		[295,19,1],
		[296,0,1],
		[296,1,2],
		[296,10,90],
		[296,12,68],
		[296,14,15],
		[296,17,1],
		[297,1,20],
		[297,2,84],
		[297,3,54],
		[297,4,25],
		[297,5,6],
		[297,6,6],
		[297,8,11],
		[297,10,83],
		[297,11,15],
		[297,12,1],
		[297,13,31],
		[297,14,28],
		[297,15,54],
		[297,16,23],
		[297,17,44],
		[297,19,16],
		[298,1,1],
		[298,6,6],
		[298,7,7],
		[298,8,1],
		[298,9,5],
		[298,14,2],
		[298,15,3],
		[299,0,2],
		[299,1,3],
		[299,2,6],
		[299,4,7],
		[299,7,1],
		[299,9,7],
		[299,11,2],
		[299,14,2],
		[299,19,1],
		[300,1,17],
		[300,2,28],
		[300,3,7],
		[300,4,12],
		[300,7,3],
		[300,9,5],
		[300,10,1],
		[300,12,4],
		[300,13,8],
		[300,14,2],
		[300,15,6],
		[300,16,3],
		[300,17,1],
		[300,19,2],
		[301,1,7],
		[301,2,24],
		[301,3,62],
		[301,4,13],
		[301,5,5],
		[301,6,4],
		[301,7,21],
		[301,10,2],
		[301,11,8],
		[301,12,58],
		[301,13,16],
		[301,14,9],
		[301,15,4],
		[302,0,22],
		[302,4,12],
		[302,6,1],
		[302,7,10],
		[302,8,5],
		[302,9,1],
		[302,16,3],
		[303,1,64],
		[303,2,281],
		[303,3,312],
		[303,4,127],
		[303,5,9],
		[303,6,122],
		[303,9,3],
		[303,10,26],
		[303,11,104],
		[303,12,241],
		[303,13,213],
		[303,14,285],
		[303,15,63],
		[303,16,28],
		[303,17,24],
		[303,19,2],
		[304,12,3],
		[304,13,11],
		[304,16,3],
		[305,1,3],
		[305,2,4],
		[305,3,14],
		[305,6,18],
		[305,7,37],
		[305,8,6],
		[305,9,26],
		[305,10,5],
		[305,12,10],
		[305,13,17],
		[305,14,4],
		[305,15,6],
		[305,16,4],
		[306,1,2],
		[306,2,3],
		[306,3,2],
		[306,5,1],
		[306,9,1],
		[306,11,3],
		[306,13,35],
		[306,14,7],
		[306,15,8],
		[306,19,1],
		[307,0,8],
		[307,1,806],
		[307,2,558],
		[307,3,306],
		[307,4,169],
		[307,5,947],
		[307,6,897],
		[307,7,699],
		[307,8,1444],
		[307,9,775],
		[307,10,1192],
		[307,11,368],
		[307,12,753],
		[307,13,918],
		[307,14,986],
		[307,15,1003],
		[307,16,969],
		[307,17,1125],
		[307,18,386],
		[307,19,1224],
		[308,0,5],
		[308,1,70],
		[308,2,19],
		[308,3,21],
		[308,4,14],
		[308,5,6],
		[308,6,11],
		[308,7,30],
		[308,8,21],
		[308,9,19],
		[308,10,15],
		[308,11,19],
		[308,12,29],
		[308,13,51],
		[308,14,26],
		[308,15,15],
		[308,16,10],
		[308,17,12],
		[308,18,1],
		[308,19,4],
		[309,0,1],
		[309,1,4],
		[309,3,7],
		[309,5,1],
		[309,6,29],
		[309,7,8],
		[309,8,33],
		[309,9,14],
		[309,10,13],
		[309,11,13],
		[309,12,22],
		[309,13,9],
		[309,14,18],
		[309,15,25],
		[309,17,18],
		[309,18,7],
		[309,19,2],
		[310,10,5],
		[310,11,4],
		[310,12,5],
		[310,13,12],
		[310,14,6],
		[310,16,6],
		[310,17,5],
		[310,19,2],
		[311,5,1],
		[311,6,93],
		[311,7,639],
		[311,8,29],
		[311,9,75],
		[311,10,2],
		[311,17,3],
		[312,1,8],
		[312,2,9],
		[312,4,1],
		[312,8,4],
		[312,10,1],
		[312,14,1],
		[312,17,3],
		[312,19,4],
		[313,1,13],
		[313,2,1],
		[313,3,4],
		[313,6,23],
		[313,7,63],
		[313,8,1],
		[313,9,22],
		[313,10,24],
		[313,12,32],
		[313,13,10],
		[313,14,12],
		[313,15,6],
		[313,16,5],
		[313,17,18],
		[313,18,2],
		[313,19,3],
		[314,1,3],
		[314,2,12],
		[314,5,1],
		[314,6,5],
		[314,7,3],
		[314,8,10],
		[314,9,15],
		[314,10,1],
		[314,12,1],
		[314,13,4],
		[314,15,2],
		[315,1,27],
		[315,6,1],
		[315,9,5],
		[315,12,1],
		[315,14,2],
		[315,18,1],
		[316,0,11],
		[316,1,3],
		[316,2,1],
		[316,3,3],
		[316,5,2],
		[316,7,2],
		[316,9,2],
		[316,10,2],
		[316,11,2],
		[316,12,1],
		[316,14,1],
		[316,17,1],
		[317,1,22],
		[317,2,227],
		[317,3,273],
		[317,4,112],
		[317,5,58],
		[317,6,20],
		[317,7,62],
		[317,8,53],
		[317,9,161],
		[317,10,162],
		[317,11,24],
		[317,12,214],
		[317,13,46],
		[317,14,401],
		[317,15,45],
		[317,16,30],
		[317,17,30],
		[317,18,1],
		[317,19,26],
		[318,1,2],
		[318,2,4],
		[318,3,265],
		[318,4,6],
		[318,5,3541],
		[318,6,8792],
		[318,7,1367],
		[318,8,4651],
		[318,9,2266],
		[318,10,604],
		[318,15,4],
		[318,16,29],
		[318,17,297],
		[318,18,903],
		[318,19,5788],
		[319,3,1],
		[319,6,4],
		[319,7,3],
		[319,8,14],
		[319,9,25],
		[319,10,1],
		[319,11,2],
		[319,12,1],
		[319,16,1],
		[319,17,1],
		[319,18,1],
		[320,1,15],
		[320,3,59],
		[320,4,1],
		[320,5,5],
		[320,6,3],
		[320,7,1],
		[320,9,8],
		[320,11,8],
		[320,12,3],
		[320,13,8],
		[320,16,1],
		[320,17,1],
		[320,19,1],
		[321,0,4],
		[321,1,1],
		[321,4,10],
		[321,5,7],
		[321,6,2],
		[321,8,1],
		[321,10,2],
		[321,11,2],
		[321,13,10],
		[321,14,1],
		[321,19,1],
		[322,4,1],
		[322,11,1],
		[322,14,4],
		[322,18,7],
		[323,1,2],
		[323,4,2],
		[323,10,1],
		[323,13,6],
		[323,15,4],
		[324,0,15],
		[324,1,28],
		[324,3,3],
		[324,4,6],
		[324,5,2],
		[324,6,3],
		[324,8,1],
		[324,9,2],
		[324,10,1],
		[324,11,1],
		[324,16,2],
		[324,17,1],
		[324,19,1],
		[325,5,1],
		[325,11,1],
		[325,12,2],
		[325,13,7],
		[325,16,10],
		[326,1,7],
		[326,2,23],
		[326,3,9],
		[326,4,15],
		[326,6,32],
		[326,7,24],
		[326,8,3],
		[326,9,106],
		[326,12,1],
		[326,13,9],
		[326,15,4],
		[326,16,2],
		[327,1,1],
		[327,6,6],
		[327,7,22],
		[327,9,3],
		[328,10,6],
		[328,12,12],
		[328,13,4],
		[328,14,2],
		[328,17,3],
		[329,1,30],
		[329,2,27],
		[329,3,42],
		[329,4,2],
		[329,5,2],
		[329,6,8],
		[329,10,22],
		[329,11,1],
		[329,12,79],
		[329,13,8],
		[329,14,13],
		[329,15,41],
		[329,16,2],
		[329,17,14],
		[329,19,14],
		[330,10,4],
		[330,12,7],
		[330,13,3],
		[330,14,1],
		[330,16,2],
		[330,19,1],
		[331,0,7],
		[331,1,74],
		[331,2,43],
		[331,3,7],
		[331,4,61],
		[331,5,11],
		[331,7,3],
		[331,10,1],
		[331,14,6],
		[331,15,7],
		[331,16,8],
		[331,17,11],
		[331,19,1],
		[332,6,268],
		[333,0,7],
		[333,2,6],
		[333,3,3],
		[333,5,1],
		[333,6,2],
		[333,7,1],
		[333,9,1],
		[333,10,4],
		[333,11,5],
		[333,12,2],
		[333,15,1],
		[333,16,1],
		[333,17,2],
		[333,18,2],
		[334,0,8],
		[334,1,1],
		[334,2,10],
		[334,4,1],
		[334,5,1],
		[334,8,5],
		[334,9,1],
		[334,10,1],
		[334,19,1],
		[335,0,2],
		[335,2,1],
		[335,4,18],
		[335,5,8],
		[335,13,1],
		[336,0,8],
		[336,6,2],
		[336,7,28],
		[336,9,24],
		[336,13,7],
		[337,1,1],
		[337,2,1],
		[337,6,4],
		[337,7,1],
		[337,8,2],
		[337,9,5],
		[337,10,1],
		[338,0,2],
		[338,1,10],
		[338,2,2],
		[338,3,9],
		[338,5,1],
		[338,6,2],
		[338,9,1],
		[338,12,1],
		[338,14,1],
		[338,15,2],
		[338,16,1],
		[338,17,2],
		[338,18,2],
		[338,19,2],
		[339,0,154],
		[339,1,85],
		[339,2,259],
		[339,3,137],
		[339,4,158],
		[339,5,490],
		[339,6,253],
		[339,7,342],
		[339,8,3114],
		[339,9,515],
		[339,10,1134],
		[339,11,374],
		[339,12,61],
		[339,13,144],
		[339,14,3],
		[339,15,95],
		[339,16,2670],
		[339,17,876],
		[339,18,232],
		[339,19,334],
		[340,1,11],
		[340,2,9],
		[340,3,15],
		[340,4,1],
		[340,5,9],
		[340,6,33],
		[340,7,28],
		[340,8,28],
		[340,9,109],
		[340,10,15],
		[340,11,7],
		[340,12,3],
		[340,13,15],
		[340,14,11],
		[340,15,2],
		[340,16,4],
		[340,17,1],
		[340,19,2],
		[341,0,145],
		[341,1,13],
		[341,2,19],
		[341,3,98],
		[341,4,20],
		[341,5,19],
		[341,6,9],
		[341,7,9],
		[341,8,13],
		[341,9,7],
		[341,10,28],
		[341,11,10],
		[341,12,20],
		[341,13,7],
		[341,14,30],
		[341,15,9],
		[341,16,8],
		[341,17,14],
		[341,18,26],
		[341,19,6],
		[342,2,1],
		[342,4,1],
		[342,5,6],
		[342,6,91],
		[342,7,13],
		[342,8,39],
		[342,9,8],
		[342,10,32],
		[342,11,4],
		[342,12,2],
		[342,13,37],
		[342,16,11],
		[342,17,17],
		[342,19,9],
		[343,1,13],
		[343,10,2],
		[343,11,2],
		[343,13,2],
		[343,14,8],
		[343,15,8],
		[344,1,11],
		[344,3,1],
		[344,6,15],
		[344,7,43],
		[344,8,5],
		[344,9,5],
		[344,12,4],
		[344,14,10],
		[345,2,1],
		[345,6,3],
		[345,7,42],
		[345,8,16],
		[345,9,2],
		[346,6,8],
		[346,8,2],
		[346,9,20],
		[346,10,2],
		[346,11,10],
		[346,12,2],
		[346,18,19],
		[347,1,5],
		[347,2,2],
		[347,7,65],
		[347,16,1],
		[348,0,3],
		[348,2,1],
		[348,3,2],
		[348,4,8],
		[348,7,4],
		[348,9,1],
		[348,17,60],
		[349,16,7],
		[349,17,2],
		[349,19,14],
		[350,3,1],
		[350,6,28],
		[350,7,173],
		[350,9,41],
		[350,10,11],
		[350,12,30],
		[350,14,3],
		[350,15,3],
		[350,16,2],
		[350,17,4],
		[350,18,1],
		[350,19,1],
		[351,0,40],
		[351,1,3],
		[351,2,8],
		[351,3,5],
		[351,4,27],
		[351,5,17],
		[351,6,1],
		[351,8,3],
		[351,9,1],
		[351,15,1],
		[351,16,2],
		[351,17,7],
		[352,1,19],
		[352,2,12],
		[352,3,33],
		[352,4,6],
		[352,10,1],
		[352,12,6],
		[352,13,28],
		[352,14,21],
		[352,16,4],
		[353,1,89],
		[353,2,97],
		[353,3,103],
		[353,4,28],
		[353,5,12],
		[353,6,12],
		[353,7,21],
		[353,8,21],
		[353,9,4],
		[353,10,26],
		[353,11,43],
		[353,12,99],
		[353,13,101],
		[353,14,71],
		[353,15,15],
		[353,16,42],
		[353,17,12],
		[353,18,4],
		[353,19,12],
		[354,1,30],
		[354,2,9],
		[354,3,26],
		[354,4,2],
		[354,5,9],
		[354,6,76],
		[354,7,159],
		[354,8,65],
		[354,9,197],
		[354,10,31],
		[354,11,4],
		[354,12,16],
		[354,13,40],
		[354,14,26],
		[354,15,10],
		[354,16,19],
		[354,17,5],
		[354,19,4],
		[355,5,1],
		[355,6,59],
		[355,7,195],
		[355,8,143],
		[355,9,237],
		[355,10,31],
		[355,11,1],
		[355,12,31],
		[355,13,59],
		[355,14,12],
		[355,15,6],
		[355,16,2],
		[355,17,5],
		[355,18,1],
		[356,0,1],
		[356,1,2],
		[356,3,1],
		[356,5,4],
		[356,6,1],
		[356,7,5],
		[356,8,12],
		[356,9,2],
		[356,10,4],
		[356,13,1],
		[356,14,6],
		[356,15,6],
		[356,16,2],
		[356,17,3],
		[356,18,7],
		[356,19,1],
		[357,0,25],
		[357,1,20],
		[357,2,18],
		[357,3,33],
		[357,4,22],
		[357,5,17],
		[357,6,8],
		[357,7,9],
		[357,8,5],
		[357,10,2],
		[357,11,8],
		[357,12,9],
		[357,13,9],
		[357,14,9],
		[357,15,7],
		[357,16,11],
		[357,17,3],
		[357,18,14],
		[357,19,11],
		[358,0,5],
		[358,1,13],
		[358,2,8],
		[358,3,11],
		[358,4,59],
		[358,5,17],
		[358,6,8],
		[358,7,6],
		[358,9,8],
		[358,11,5],
		[358,12,4],
		[358,13,18],
		[358,14,3],
		[358,15,29],
		[358,16,5],
		[358,17,1],
		[358,18,70],
		[358,19,23],
		[359,6,6],
		[359,7,3],
		[359,8,11],
		[359,10,5],
		[359,12,15],
		[360,0,5],
		[360,1,1],
		[360,2,1],
		[360,3,7],
		[360,4,3],
		[360,5,2],
		[360,6,2],
		[360,13,3],
		[360,17,9],
		[361,1,1],
		[361,6,23],
		[361,9,26],
		[362,2,8],
		[362,3,11],
		[362,4,6],
		[362,6,10],
		[362,7,6],
		[362,8,8],
		[362,9,4],
		[362,11,2],
		[362,12,2],
		[362,14,1],
		[362,15,3],
		[362,16,1],
		[362,17,7],
		[362,19,12],
		[363,0,5],
		[363,1,337],
		[363,2,73],
		[363,3,89],
		[363,4,23],
		[363,5,275],
		[363,6,215],
		[363,7,130],
		[363,8,279],
		[363,9,89],
		[363,10,268],
		[363,11,331],
		[363,12,232],
		[363,13,338],
		[363,14,807],
		[363,15,259],
		[363,16,337],
		[363,17,276],
		[363,18,358],
		[363,19,208],
		[364,1,7],
		[364,2,6],
		[364,3,4],
		[364,5,30],
		[364,6,2],
		[364,7,1],
		[364,8,3],
		[364,9,4],
		[364,10,1],
		[364,11,5],
		[364,12,2],
		[364,14,1],
		[364,15,9],
		[364,16,3],
		[364,17,16],
		[364,19,1],
		[365,1,6],
		[365,2,1],
		[365,3,6],
		[365,5,2],
		[365,6,47],
		[365,7,78],
		[365,8,5],
		[365,9,6],
		[365,10,16],
		[365,17,1],
		[365,19,3],
		[366,1,5],
		[366,2,1],
		[366,3,2],
		[366,10,1],
		[366,13,8],
		[367,7,12],
		[367,13,5],
		[367,16,3],
		[368,1,50],
		[368,2,24],
		[368,3,1],
		[368,4,6],
		[368,6,16],
		[368,14,2],
		[368,16,1],
		[368,17,1],
		[369,0,3],
		[369,3,3],
		[369,4,2],
		[369,11,6],
		[369,13,1],
		[369,14,2],
		[369,15,2],
		[369,16,2],
		[369,18,2],
		[370,0,9],
		[370,1,97],
		[370,2,47],
		[370,3,188],
		[370,4,40],
		[370,5,51],
		[370,6,594],
		[370,7,242],
		[370,8,797],
		[370,9,548],
		[370,10,142],
		[370,11,125],
		[370,12,469],
		[370,13,204],
		[370,14,294],
		[370,15,329],
		[370,16,8],
		[370,17,202],
		[370,18,158],
		[370,19,73],
		[371,0,1],
		[371,1,224],
		[371,2,164],
		[371,3,222],
		[371,4,24],
		[371,5,6],
		[371,6,334],
		[371,7,579],
		[371,8,1096],
		[371,9,578],
		[371,10,1457],
		[371,11,31],
		[371,12,41],
		[371,13,127],
		[371,14,83],
		[371,15,306],
		[371,16,897],
		[371,17,701],
		[371,18,378],
		[371,19,55],
		[372,0,74],
		[372,1,139],
		[372,2,23],
		[372,3,53],
		[372,4,102],
		[372,5,27],
		[372,6,520],
		[372,7,409],
		[372,8,498],
		[372,9,547],
		[372,10,403],
		[372,11,139],
		[372,12,154],
		[372,13,151],
		[372,14,47],
		[372,15,241],
		[372,16,427],
		[372,17,289],
		[372,18,46],
		[372,19,162],
		[373,1,3],
		[373,2,8],
		[373,3,4],
		[373,4,3],
		[373,5,4],
		[373,6,2],
		[373,7,74],
		[373,8,4],
		[373,9,13],
		[373,10,2],
		[373,12,6],
		[373,14,2],
		[373,15,4],
		[373,16,1],
		[374,6,83],
		[374,7,18],
		[374,8,14],
		[374,9,44],
		[374,12,1],
		[374,13,6],
		[374,14,1],
		[374,15,1],
		[375,5,3],
		[375,6,10],
		[375,8,14],
		[375,10,3],
		[375,12,3],
		[375,13,7],
		[375,14,8],
		[375,15,2],
		[375,16,1],
		[376,1,1],
		[376,2,4],
		[376,3,1],
		[376,5,6],
		[376,10,4],
		[376,11,43],
		[376,12,4],
		[376,13,7],
		[376,14,15],
		[376,15,3],
		[376,17,3],
		[377,1,1],
		[377,6,10],
		[377,7,30],
		[377,8,1],
		[377,9,2],
		[377,13,1],
		[377,15,1],
		[377,17,1],
		[377,18,2],
		[378,0,179],
		[378,1,285],
		[378,2,51],
		[378,3,70],
		[378,4,111],
		[378,5,86],
		[378,6,52],
		[378,7,83],
		[378,8,8],
		[378,9,40],
		[378,10,25],
		[378,11,38],
		[378,12,39],
		[378,13,24],
		[378,14,34],
		[378,15,14],
		[378,16,40],
		[378,17,20],
		[378,18,52],
		[378,19,66],
		[379,6,8],
		[379,7,4],
		[379,8,2],
		[379,9,20],
		[380,1,1],
		[380,2,14],
		[380,3,15],
		[380,19,1],
		[381,1,18],
		[381,15,3],
		[382,1,10],
		[382,2,1],
		[382,3,3],
		[382,5,1],
		[382,10,2],
		[382,13,5],
		[382,14,3],
		[382,15,1],
		[383,1,19],
		[383,2,10],
		[383,3,37],
		[383,4,2],
		[383,10,2],
		[383,11,1],
		[383,12,1],
		[383,13,4],
		[383,14,2],
		[383,15,1],
		[383,16,17],
		[383,17,1],
		[383,19,1],
		[384,0,12],
		[384,1,11],
		[384,2,5],
		[384,3,2],
		[384,4,4],
		[384,5,4],
		[384,6,1],
		[384,7,2],
		[384,8,1],
		[384,13,3],
		[384,16,3],
		[384,17,1],
		[384,18,1],
		[384,19,6],
		[385,1,1],
		[385,2,13],
		[385,3,16],
		[385,4,3],
		[385,5,3],
		[385,6,25],
		[385,7,1],
		[385,8,8],
		[385,9,5],
		[385,10,1],
		[385,11,4],
		[385,12,1],
		[385,14,7],
		[385,15,13],
		[385,16,7],
		[385,17,29],
		[385,19,3],
		[386,1,2],
		[386,2,31],
		[386,3,10],
		[386,4,6],
		[386,5,3],
		[386,8,3],
		[386,10,14],
		[386,11,3],
		[386,12,1],
		[386,13,12],
		[386,14,9],
		[386,15,9],
		[386,16,11],
		[386,17,8],
		[386,19,2],
		[387,0,83],
		[387,1,9],
		[387,2,38],
		[387,3,20],
		[387,4,62],
		[387,5,29],
		[387,7,15],
		[387,8,25],
		[387,9,3],
		[387,10,3],
		[387,11,3],
		[387,12,55],
		[387,13,126],
		[387,14,10],
		[387,15,7],
		[387,16,6],
		[387,18,3],
		[387,19,10],
		[388,1,3],
		[388,2,18],
		[388,3,2],
		[388,4,14],
		[388,5,60],
		[388,6,307],
		[388,7,74],
		[388,8,39],
		[388,9,237],
		[388,10,613],
		[388,11,73],
		[388,12,54],
		[388,13,356],
		[388,14,95],
		[388,15,20],
		[388,16,131],
		[388,17,65],
		[388,18,50],
		[388,19,29],
		[389,6,12],
		[389,11,10],
		[389,12,14],
		[389,13,1],
		[389,14,1],
		[389,15,25],
		[390,1,6],
		[390,5,2],
		[390,6,6],
		[391,1,14],
		[391,2,17],
		[391,3,33],
		[391,4,7],
		[391,6,1],
		[391,8,3],
		[391,9,5],
		[391,10,1],
		[391,19,1],
		[392,1,3],
		[392,2,23],
		[392,3,14],
		[392,4,8],
		[392,5,25],
		[392,8,12],
		[392,11,2],
		[392,12,11],
		[392,13,6],
		[392,15,4],
		[392,19,1],
		[393,3,2],
		[393,6,4],
		[393,7,4],
		[393,8,7],
		[393,9,7],
		[393,10,8],
		[393,12,2],
		[393,13,7],
		[393,14,11],
		[393,17,1],
		[394,0,2],
		[394,1,1],
		[394,2,91],
		[394,3,5],
		[394,4,87],
		[394,5,1],
		[394,17,1],
		[395,2,1],
		[395,4,1],
		[395,10,1],
		[395,11,13],
		[395,12,14],
		[395,13,2],
		[395,15,6],
		[395,16,5],
		[396,7,13],
		[396,8,6],
		[396,13,9],
		[396,15,1],
		[397,1,31],
		[397,2,11],
		[397,3,184],
		[397,4,7],
		[397,5,43],
		[397,11,2],
		[397,12,574],
		[397,13,49],
		[397,14,6],
		[397,15,3],
		[397,16,150],
		[397,19,13],
		[398,1,295],
		[398,2,161],
		[398,3,7],
		[398,4,34],
		[398,5,1],
		[398,6,98],
		[398,7,7],
		[398,8,40],
		[398,9,11],
		[398,10,28],
		[398,11,1],
		[398,12,4],
		[398,13,11],
		[398,14,12],
		[398,15,2],
		[398,16,25],
		[398,17,6],
		[399,0,335],
		[399,1,689],
		[399,2,243],
		[399,3,503],
		[399,4,521],
		[399,5,3704],
		[399,6,6382],
		[399,7,2587],
		[399,8,1628],
		[399,9,5187],
		[399,10,2012],
		[399,11,2878],
		[399,12,244],
		[399,13,2993],
		[399,14,2056],
		[399,15,1029],
		[399,16,1111],
		[399,17,521],
		[399,18,59],
		[399,19,1633],
		[400,1,3],
		[400,2,2],
		[400,3,2],
		[400,4,5],
		[400,5,7],
		[400,6,229],
		[400,7,95],
		[400,8,6],
		[400,9,27],
		[401,11,5],
		[401,13,2],
		[401,15,1],
		[401,16,3],
		[402,6,20],
		[402,7,31],
		[402,8,1],
		[402,9,32],
		[403,3,3],
		[403,6,6],
		[403,7,6],
		[403,8,1],
		[403,9,4],
		[403,14,1],
		[404,5,10],
		[404,7,4],
		[404,10,6],
		[404,12,17],
		[404,13,1],
		[404,15,2],
		[404,19,4],
		[405,0,13],
		[405,1,5],
		[405,2,8],
		[405,3,4],
		[405,4,11],
		[405,5,2],
		[405,6,4],
		[405,7,4],
		[405,8,2],
		[405,10,34],
		[405,11,11],
		[405,12,15],
		[405,13,16],
		[405,15,4],
		[405,16,7],
		[405,17,1],
		[405,18,12],
		[405,19,10],
		[406,10,4],
		[406,11,64],
		[406,12,20],
		[406,13,37],
		[406,14,10],
		[406,15,39],
		[406,16,1],
		[406,17,1],
		[406,19,2],
		[407,0,6],
		[407,1,7],
		[407,3,3],
		[407,4,1],
		[407,6,1],
		[407,10,1],
		[407,12,2],
		[407,16,1],
		[407,18,3],
		[408,12,16],
		[408,13,1],
		[408,17,25],
		[409,0,4],
		[409,1,3],
		[409,2,2],
		[409,3,9],
		[409,4,3],
		[409,7,1],
		[409,10,9],
		[409,11,2],
		[409,12,1],
		[409,13,1],
		[409,16,13],
		[409,17,1],
		[409,18,1],
		[410,1,44],
		[410,2,3],
		[410,3,25],
		[410,5,2],
		[410,6,57],
		[410,7,106],
		[410,8,2],
		[410,9,36],
		[410,10,5],
		[410,12,5],
		[410,13,4],
		[410,17,1],
		[411,1,5],
		[411,7,12],
		[411,8,3],
		[411,10,1],
		[411,17,1],
		[412,1,1],
		[412,2,12],
		[412,4,14],
		[412,5,5],
		[412,6,3],
		[412,8,2],
		[412,9,3],
		[412,11,1],
		[412,13,1],
		[412,14,2],
		[412,17,1],
		[413,10,16],
		[413,13,74],
		[413,14,23],
		[413,17,7],
		[413,19,1],
		[414,0,1],
		[414,1,1],
		[414,2,3],
		[414,13,5],
		[414,16,3],
		[414,18,1],
		[414,19,6],
		[415,1,3],
		[415,3,5],
		[415,7,7],
		[415,9,15],
		[415,12,3],
		[415,13,1],
		[415,14,108],
		[415,17,1],
		[416,1,7],
		[416,2,5],
		[416,3,3],
		[416,4,4],
		[416,11,2],
		[416,12,8],
		[416,13,14],
		[416,14,2],
		[416,15,14],
		[417,10,22],
		[417,11,43],
		[417,12,207],
		[417,13,33],
		[417,14,137],
		[417,15,27],
		[417,16,1],
		[417,17,29],
		[417,19,14],
		[418,0,4788],
		[418,1,20835],
		[418,2,28847],
		[418,3,30033],
		[418,4,14510],
		[418,5,35945],
		[418,6,9422],
		[418,7,10148],
		[418,8,14599],
		[418,9,9083],
		[418,10,11995],
		[418,11,7106],
		[418,12,11389],
		[418,13,8608],
		[418,14,7374],
		[418,15,17525],
		[418,16,11883],
		[418,17,8187],
		[418,18,1835],
		[418,19,6248],
		[419,1,3],
		[419,3,1],
		[419,4,1],
		[419,6,14],
		[419,7,8],
		[419,8,1],
		[419,9,4],
		[419,10,2],
		[419,12,1],
		[419,13,4],
		[419,15,7],
		[420,3,14],
		[420,10,16],
		[420,12,5],
		[420,13,4],
		[420,15,1],
		[421,3,5],
		[421,6,2],
		[421,7,11],
		[421,8,1],
		[422,0,3],
		[422,1,8],
		[422,3,24],
		[422,5,8],
		[422,6,2],
		[422,8,2],
		[422,9,1],
		[422,10,2],
		[422,11,3],
		[422,14,1],
		[422,16,1],
		[422,17,3],
		[422,19,1],
		[423,0,2],
		[423,1,3],
		[423,6,3],
		[423,7,5],
		[423,13,1],
		[423,17,15],
		[423,19,13],
		[424,5,1],
		[424,12,264],
		[424,13,61],
		[424,17,226],
		[425,0,229],
		[425,1,59],
		[425,2,121],
		[425,3,76],
		[425,4,102],
		[425,5,60],
		[425,6,17],
		[425,7,39],
		[425,8,21],
		[425,9,6],
		[425,10,40],
		[425,11,16],
		[425,12,61],
		[425,13,24],
		[425,14,46],
		[425,15,25],
		[425,16,1],
		[425,17,78],
		[425,18,212],
		[425,19,28],
		[426,0,3],
		[426,6,34],
		[426,8,12],
		[426,9,9],
		[426,11,11],
		[426,13,6],
		[426,14,1],
		[426,18,4],
		[427,1,335],
		[427,2,465],
		[427,3,313],
		[427,4,141],
		[427,5,70],
		[427,6,28],
		[427,7,23],
		[427,8,77],
		[427,9,19],
		[427,10,70],
		[427,11,165],
		[427,12,107],
		[427,13,143],
		[427,14,184],
		[427,15,113],
		[427,16,102],
		[427,17,68],
		[427,18,16],
		[427,19,62],
		[428,0,66],
		[428,1,13],
		[428,2,4],
		[428,3,1],
		[428,4,17],
		[428,5,4],
		[428,6,7],
		[428,7,11],
		[428,8,3],
		[428,9,34],
		[428,10,1],
		[428,11,38],
		[428,12,5],
		[428,13,6],
		[428,14,4],
		[428,16,6],
		[428,17,5],
		[428,18,4],
		[428,19,9],
		[429,1,2],
		[429,2,1],
		[429,3,4],
		[429,4,2],
		[429,6,1],
		[429,14,3],
		[429,15,6],
		[429,17,2],
		[430,0,71],
		[430,1,30],
		[430,2,8],
		[430,3,25],
		[430,4,5],
		[430,5,5],
		[430,6,5],
		[430,8,10],
		[430,9,3],
		[430,10,12],
		[430,11,1],
		[430,13,25],
		[430,15,19],
		[430,16,3],
		[430,17,10],
		[430,18,17],
		[430,19,9],
		[431,0,88],
		[431,1,70],
		[431,2,67],
		[431,3,300],
		[431,4,209],
		[431,5,69],
		[431,6,44],
		[431,7,118],
		[431,8,17],
		[431,9,30],
		[431,10,69],
		[431,11,72],
		[431,12,176],
		[431,13,90],
		[431,14,404],
		[431,15,36],
		[431,16,147],
		[431,17,187],
		[431,18,58],
		[431,19,21],
		[432,0,1],
		[432,1,9],
		[432,2,6],
		[432,3,2],
		[432,5,8],
		[432,6,5],
		[432,7,2],
		[432,8,6],
		[432,9,6],
		[432,10,1],
		[432,11,8],
		[432,12,5],
		[432,13,3],
		[432,14,1],
		[432,16,5],
		[432,17,2],
		[432,18,2],
		[432,19,3],
		[433,2,1],
		[433,3,1],
		[433,6,2],
		[433,7,14],
		[433,9,10],
		[433,14,3],
		[433,17,3],
		[434,1,303],
		[434,2,24],
		[434,3,1030],
		[434,4,4],
		[434,5,47],
		[434,6,30],
		[434,7,18],
		[434,8,5],
		[434,9,69],
		[434,10,1],
		[434,11,187],
		[434,12,40],
		[434,13,121],
		[434,14,4],
		[434,15,4],
		[434,16,36],
		[434,17,49],
		[434,19,16],
		[435,10,45],
		[435,11,27],
		[435,12,9],
		[435,13,62],
		[435,14,71],
		[435,15,22],
		[435,16,4],
		[435,17,17],
		[435,19,4],
		[436,10,160],
		[436,11,19],
		[436,12,36],
		[436,13,10],
		[436,14,68],
		[436,15,452],
		[436,16,16],
		[436,17,49],
		[436,18,12],
		[436,19,8],
		[437,14,38],
		[437,16,1],
		[438,1,2],
		[438,3,4],
		[438,16,1],
		[438,18,5],
		[438,19,3],
		[439,1,13],
		[439,2,7],
		[439,3,12],
		[439,5,2],
		[439,6,36],
		[439,7,39],
		[439,8,16],
		[439,9,23],
		[439,10,10],
		[439,11,7],
		[439,12,5],
		[439,13,4],
		[439,14,59],
		[439,15,7],
		[439,17,1],
		[439,19,5],
		[440,1,2],
		[440,2,2],
		[440,3,2],
		[440,4,1],
		[440,6,10],
		[440,7,12],
		[440,8,1],
		[440,9,8],
		[440,10,1],
		[440,12,1],
		[440,13,2],
		[441,0,3],
		[441,1,7],
		[441,2,70],
		[441,3,51],
		[441,4,50],
		[441,5,22],
		[441,6,11],
		[441,7,14],
		[441,8,36],
		[441,9,15],
		[441,10,34],
		[441,11,10],
		[441,12,5],
		[441,13,14],
		[441,14,27],
		[441,15,17],
		[441,16,8],
		[441,17,2],
		[441,18,56],
		[441,19,4],
		[442,0,155],
		[442,1,113],
		[442,2,9],
		[442,3,128],
		[442,4,18],
		[442,5,12],
		[442,6,21],
		[442,7,5],
		[442,9,25],
		[442,10,53],
		[442,11,14],
		[442,12,10],
		[442,13,98],
		[442,14,55],
		[442,15,5],
		[442,16,75],
		[442,17,53],
		[442,18,21],
		[442,19,5],
		[443,1,1],
		[443,2,1],
		[443,4,2],
		[443,10,2],
		[443,11,14],
		[443,12,1],
		[443,13,1],
		[443,14,4],
		[443,15,1],
		[443,16,15],
		[443,19,9],
		[444,1,4],
		[444,3,17],
		[444,5,1],
		[444,6,1],
		[444,7,1],
		[444,9,1],
		[444,12,1],
		[444,14,2],
		[444,15,2],
		[444,19,1],
		[445,1,21],
		[445,2,33],
		[445,3,3],
		[445,4,12],
		[445,5,3],
		[445,6,10],
		[445,7,1],
		[445,8,40],
		[445,9,3],
		[445,10,13],
		[445,11,1],
		[445,13,2],
		[445,14,12],
		[445,15,12],
		[445,16,9],
		[445,19,14],
		[446,1,1],
		[446,2,1],
		[446,6,1],
		[446,8,2],
		[446,9,2],
		[446,12,4],
		[446,13,4],
		[447,0,2],
		[447,1,1],
		[447,2,1],
		[447,3,2],
		[447,5,5],
		[447,6,78],
		[447,7,330],
		[447,8,95],
		[447,9,46],
		[447,15,2],
		[448,5,3],
		[448,6,1],
		[448,7,72],
		[448,8,10],
		[448,9,29],
		[448,12,3],
		[448,14,2],
		[448,16,3],
		[449,1,7],
		[449,2,8],
		[449,3,4],
		[449,4,7],
		[449,14,2],
		[449,16,1],
		[449,17,1],
		[450,6,10],
		[450,7,3],
		[450,8,16],
		[450,9,1],
		[450,13,3],
		[451,0,1013],
		[451,1,122],
		[451,2,678],
		[451,3,881],
		[451,4,746],
		[451,5,1243],
		[451,6,365],
		[451,7,724],
		[451,8,252],
		[451,9,712],
		[451,10,3066],
		[451,11,321],
		[451,12,100],
		[451,13,524],
		[451,14,139],
		[451,15,238],
		[451,16,278],
		[451,17,5727],
		[451,18,855],
		[451,19,5260],
		[452,1,2],
		[452,3,7],
		[452,5,1],
		[452,6,2],
		[452,7,4],
		[452,13,2],
		[453,0,1],
		[453,10,23],
		[453,11,3],
		[453,13,1],
		[453,17,1],
		[453,18,6],
		[454,0,6],
		[454,1,1],
		[454,2,4],
		[454,3,3],
		[454,4,2],
		[454,5,2],
		[454,6,1],
		[454,7,1],
		[454,10,14],
		[454,11,6],
		[454,12,1],
		[454,13,1],
		[454,14,1],
		[454,15,7],
		[454,17,2],
		[454,18,11],
		[454,19,1],
		[455,1,3],
		[455,6,30],
		[455,9,1],
		[455,10,1],
		[455,15,1],
		[456,0,81],
		[456,1,16],
		[456,2,2],
		[456,3,7],
		[456,4,68],
		[456,5,1],
		[457,0,39],
		[457,1,49],
		[457,2,92],
		[457,3,20],
		[457,4,48],
		[457,5,5],
		[457,6,2],
		[457,7,2],
		[457,8,12],
		[457,9,5],
		[457,10,14],
		[457,11,37],
		[457,12,4],
		[457,13,24],
		[457,14,5],
		[457,15,27],
		[457,16,12],
		[457,17,3],
		[457,19,2],
		[458,0,23],
		[458,2,18],
		[458,4,11],
		[458,5,2],
		[458,7,1],
		[458,14,5],
		[458,16,1],
		[458,18,28],
		[459,1,4],
		[459,2,1],
		[459,3,3],
		[459,5,11],
		[459,6,3],
		[459,7,1],
		[459,8,1],
		[459,9,1],
		[459,10,11],
		[459,11,15],
		[459,12,75],
		[459,13,58],
		[459,14,60],
		[459,15,14],
		[459,16,24],
		[459,17,21],
		[459,18,5],
		[459,19,18],
		[460,1,2],
		[460,2,2],
		[460,5,2],
		[460,8,1],
		[460,10,1],
		[460,12,24],
		[460,15,1],
		[460,16,1],
		[461,1,4],
		[461,2,1],
		[461,3,8],
		[461,5,6],
		[461,10,2],
		[461,11,28],
		[461,12,12],
		[461,13,2],
		[461,14,17],
		[461,15,5],
		[461,17,1],
		[462,1,18],
		[462,2,76],
		[462,3,85],
		[462,4,36],
		[462,5,79],
		[462,6,26],
		[462,7,1],
		[462,8,16],
		[462,9,36],
		[462,10,121],
		[462,11,81],
		[462,12,78],
		[462,13,288],
		[462,14,533],
		[462,15,197],
		[462,16,35],
		[462,17,270],
		[462,18,2],
		[462,19,48],
		[463,0,141],
		[463,1,104],
		[463,2,64],
		[463,3,31],
		[463,4,22],
		[463,5,18],
		[463,6,1],
		[463,7,14],
		[463,8,7],
		[463,9,35],
		[463,10,14],
		[463,11,22],
		[463,12,32],
		[463,13,9],
		[463,14,61],
		[463,15,8],
		[463,16,35],
		[463,17,13],
		[463,18,5],
		[463,19,54],
		[464,1,5],
		[464,3,2],
		[464,4,1],
		[464,6,5],
		[464,7,2],
		[464,8,15],
		[464,9,2],
		[464,10,7],
		[464,11,1],
		[464,13,1],
		[464,14,6],
		[464,15,4],
		[464,16,1],
		[464,17,5],
		[464,18,2],
		[464,19,1],
		[465,5,6],
		[465,11,8],
		[466,0,10],
		[466,1,11],
		[466,18,6],
		[466,19,2],
		[467,2,21],
		[467,17,1],
		[468,10,8],
		[468,11,9],
		[468,12,65],
		[468,13,19],
		[468,14,41],
		[468,15,24],
		[468,16,11],
		[468,17,20],
		[468,19,11],
		[469,1,9],
		[469,2,8],
		[469,3,2],
		[469,4,3],
		[469,6,7],
		[469,7,2],
		[469,10,2],
		[469,13,2],
		[469,17,3],
		[470,1,12],
		[470,2,13],
		[470,3,4],
		[470,4,3],
		[470,5,1],
		[470,8,9],
		[470,10,10],
		[470,13,4],
		[470,14,5],
		[470,17,2],
		[470,19,6],
		[471,5,1],
		[471,15,56],
		[472,0,6],
		[472,1,1],
		[472,2,3],
		[472,3,2],
		[472,4,2],
		[472,5,1],
		[472,7,2],
		[472,10,5],
		[472,12,1],
		[472,13,2],
		[472,14,2],
		[472,15,1],
		[472,16,3],
		[472,18,2],
		[472,19,2],
		[473,0,3],
		[473,4,8],
		[473,17,1],
		[474,10,12],
		[474,13,6],
		[474,14,16],
		[474,15,1],
		[474,17,6],
		[474,18,6],
		[474,19,3],
		[475,6,21],
		[476,11,12],
		[476,12,9],
		[476,13,3],
		[476,14,1],
		[476,15,10],
		[476,17,2],
		[477,10,75],
		[477,18,4],
		[477,19,1],
		[478,1,1],
		[478,6,2],
		[478,7,5],
		[478,10,4],
		[478,12,6],
		[478,14,1],
		[478,15,1],
		[478,17,2],
		[479,0,7],
		[479,1,4],
		[479,2,2],
		[479,3,3],
		[479,4,2],
		[479,5,2],
		[479,7,1],
		[479,12,1],
		[479,15,2],
		[479,18,5],
		[479,19,4],
		[480,1,22],
		[480,2,10],
		[480,3,5],
		[480,4,10],
		[480,11,13],
		[480,12,29],
		[480,13,8],
		[480,14,15],
		[480,15,20],
		[480,16,7],
		[480,17,8],
		[481,2,6],
		[481,19,8],
		[482,7,11],
		[482,8,2],
		[482,9,8],
		[483,6,2],
		[483,7,18],
		[483,8,2],
		[483,9,13],
		[483,10,1],
		[484,2,11],
		[485,1,4],
		[485,4,1],
		[485,6,6],
		[485,7,1],
		[485,8,2],
		[485,9,1],
		[485,12,1],
		[486,11,3],
		[486,13,2],
		[486,15,6],
		[486,17,1],
		[487,0,2],
		[487,1,16],
		[487,3,1],
		[487,4,14],
		[487,5,1],
		[487,8,2],
		[487,11,2],
		[487,14,8],
		[487,15,1],
		[487,17,4],
		[487,18,1],
		[487,19,3],
		[488,1,4],
		[488,2,13],
		[488,4,3],
		[488,6,2],
		[488,8,48],
		[488,9,4],
		[488,11,3],
		[488,12,1],
		[488,13,3],
		[488,14,2],
		[488,15,3],
		[488,16,21],
		[488,19,3],
		[489,1,5],
		[489,2,1],
		[489,7,8],
		[489,9,3],
		[489,12,6],
		[489,14,5],
		[490,1,1],
		[490,3,1],
		[490,6,79],
		[490,8,6],
		[490,9,65],
		[490,15,2],
		[491,0,30],
		[491,1,75],
		[491,6,28],
		[491,7,49],
		[491,8,1],
		[491,9,1],
		[491,13,19],
		[491,18,1],
		[491,19,3],
		[492,10,2],
		[492,16,19],
		[492,17,4],
		[493,1,201],
		[493,2,87],
		[493,3,352],
		[493,4,35],
		[493,5,10],
		[493,6,431],
		[493,7,104],
		[493,8,4],
		[493,9,122],
		[493,10,1],
		[493,11,49],
		[493,12,45],
		[493,13,119],
		[493,14,23],
		[493,15,101],
		[493,16,68],
		[493,17,13],
		[493,18,9],
		[493,19,19],
		[494,10,168],
		[494,11,6],
		[494,12,27],
		[494,15,9],
		[494,16,6],
		[494,17,191],
		[494,18,2],
		[494,19,23],
		[495,0,3],
		[495,1,12],
		[495,2,7],
		[495,3,4],
		[495,4,12],
		[495,5,2],
		[495,6,4],
		[495,7,12],
		[495,8,3],
		[495,9,1],
		[495,10,1],
		[495,11,2],
		[495,13,1],
		[495,14,4],
		[495,17,2],
		[495,18,2],
		[495,19,3],
		[496,10,23],
		[496,12,19],
		[496,13,3],
		[496,14,46],
		[496,15,29],
		[496,16,5],
		[496,17,2],
		[496,18,84],
		[496,19,39],
		[497,1,388],
		[497,2,244],
		[497,3,141],
		[497,4,83],
		[497,5,183],
		[497,6,36],
		[497,7,90],
		[497,8,135],
		[497,9,17],
		[497,10,7],
		[497,11,316],
		[497,12,331],
		[497,13,159],
		[497,14,246],
		[497,15,58],
		[497,16,40],
		[497,17,89],
		[497,18,143],
		[497,19,80],
		[498,1,2],
		[498,2,3],
		[498,3,1],
		[498,4,3],
		[498,6,13],
		[498,7,8],
		[498,8,1],
		[498,9,4],
		[498,10,2],
		[498,11,2],
		[498,12,2],
		[498,13,3],
		[498,14,10],
		[498,15,2],
		[498,17,1],
		[499,10,739],
		[499,11,96],
		[499,12,54],
		[499,13,73],
		[499,14,57],
		[499,15,27],
		[499,16,100],
		[499,17,306],
		[499,18,22],
		[499,19,74],
		[500,6,6],
		[500,8,1],
		[500,9,12],
		[500,10,1],
		[500,13,6],
		[501,1,7],
		[501,2,2],
		[501,3,6],
		[501,6,21],
		[501,7,13],
		[501,8,36],
		[501,9,5],
		[501,10,16],
		[501,11,1],
		[501,12,10],
		[501,13,41],
		[501,14,12],
		[501,15,7],
		[501,16,1],
		[501,17,1],
		[502,1,11],
		[502,2,4],
		[502,3,2],
		[502,4,9],
		[502,5,3],
		[502,7,2],
		[502,9,6],
		[502,12,7],
		[502,14,5],
		[502,16,17],
		[502,17,3],
		[502,18,1],
		[502,19,9],
		[503,1,171],
		[503,2,185],
		[503,3,219],
		[503,4,64],
		[503,5,565],
		[503,6,1900],
		[503,7,3155],
		[503,8,1387],
		[503,9,2764],
		[503,10,1031],
		[503,11,202],
		[503,12,77],
		[503,13,144],
		[503,14,558],
		[503,15,1321],
		[503,16,818],
		[503,17,1094],
		[503,18,317],
		[503,19,55],
		[504,0,42],
		[504,1,3],
		[504,3,2],
		[504,4,55],
		[504,5,1],
		[504,8,3],
		[504,11,1],
		[504,14,4],
		[504,18,4],
		[504,19,3],
		[505,1,40],
		[505,2,7],
		[505,3,42],
		[505,4,2],
		[505,5,1],
		[505,7,3],
		[505,9,6],
		[505,10,1],
		[505,11,1],
		[505,12,1],
		[505,13,1],
		[505,14,3],
		[505,16,2],
		[505,19,3],
		[506,2,2],
		[506,3,2],
		[506,5,4],
		[506,6,92],
		[506,7,121],
		[506,8,8],
		[506,9,127],
		[506,10,19],
		[506,12,4],
		[506,13,7],
		[506,16,2],
		[506,17,2],
		[507,0,15],
		[507,1,14],
		[507,2,5],
		[507,3,26],
		[507,6,4],
		[507,7,2],
		[507,8,2],
		[507,9,2],
		[507,10,3],
		[507,11,6],
		[507,13,1],
		[507,14,17],
		[507,15,1],
		[507,16,21],
		[507,17,3],
		[507,18,17],
		[507,19,21],
		[508,1,133],
		[508,2,45],
		[508,3,24],
		[508,4,18],
		[508,5,1],
		[508,6,81],
		[508,7,115],
		[508,8,58],
		[508,9,139],
		[508,10,51],
		[508,11,6],
		[508,12,13],
		[508,13,48],
		[508,14,39],
		[508,15,4],
		[508,16,13],
		[508,17,10],
		[508,19,6],
		[509,12,8],
		[509,13,3],
		[509,14,2],
		[509,18,1],
		[509,19,2],
		[510,1,12],
		[510,2,2],
		[510,4,1],
		[510,5,1],
		[510,8,12],
		[510,9,2],
		[511,0,2],
		[511,2,5],
		[511,3,1],
		[511,9,1],
		[511,10,1],
		[511,13,1],
		[511,16,3],
		[512,2,3],
		[512,5,8],
		[512,6,2],
		[512,7,2],
		[512,8,2],
		[512,9,3],
		[512,10,2],
		[512,15,1],
		[512,16,8],
		[512,17,12],
		[513,0,42],
		[513,4,24],
		[514,15,92],
		[515,1,53],
		[515,2,47],
		[515,3,95],
		[515,4,3],
		[515,6,82],
		[515,7,19],
		[515,8,5],
		[515,9,115],
		[515,10,24],
		[515,11,6],
		[515,12,7],
		[515,13,11],
		[515,14,14],
		[515,15,6],
		[515,16,3],
		[515,17,16],
		[515,19,3],
		[516,10,159],
		[516,16,44],
		[516,17,16],
		[516,19,4],
		[517,3,11],
		[517,4,7],
		[518,0,5],
		[518,1,1],
		[518,2,5],
		[518,4,4],
		[518,6,3],
		[518,8,5],
		[518,11,2],
		[518,12,3],
		[518,14,4],
		[518,16,4],
		[518,17,4],
		[518,19,2],
		[519,3,3],
		[519,6,6],
		[519,7,144],
		[519,8,2],
		[519,9,3],
		[519,12,1],
		[519,15,1],
		[520,1,3],
		[520,2,1],
		[520,4,2],
		[520,5,3],
		[520,6,2],
		[520,7,5],
		[520,8,11],
		[520,9,2],
		[520,10,2],
		[520,11,1],
		[520,12,7],
		[520,14,8],
		[520,15,6],
		[520,19,4],
		[521,1,281],
		[521,2,797],
		[521,3,560],
		[521,4,316],
		[521,5,31],
		[521,8,1],
		[521,10,80],
		[521,11,49],
		[521,12,9],
		[521,13,51],
		[521,14,204],
		[521,15,21],
		[521,16,10],
		[521,17,24],
		[521,18,2],
		[521,19,3],
		[522,2,2],
		[522,5,23],
		[522,6,5],
		[522,7,2],
		[522,8,3],
		[522,9,1],
		[522,10,1],
		[522,11,3],
		[522,16,7],
		[522,17,15],
		[523,2,1],
		[523,3,2],
		[523,5,1],
		[523,6,4],
		[523,8,2],
		[523,13,1],
		[523,17,2],
		[524,10,62],
		[524,11,8],
		[524,12,56],
		[524,13,3],
		[524,14,7],
		[524,15,18],
		[524,16,18],
		[524,17,15],
		[524,19,3],
		[525,1,6],
		[525,2,2],
		[525,3,2],
		[525,6,10],
		[525,8,1],
		[525,9,1],
		[525,10,2],
		[526,2,1],
		[526,6,7],
		[526,7,39],
		[526,8,9],
		[526,9,25],
		[526,13,1],
		[527,10,15],
		[527,12,4],
		[527,13,42],
		[527,14,17],
		[527,15,15],
		[527,16,1],
		[527,17,4],
		[527,19,6],
		[528,1,29],
		[528,3,32],
		[528,4,1],
		[528,5,12],
		[528,6,108],
		[528,7,455],
		[528,8,119],
		[528,9,444],
		[528,10,45],
		[528,11,1],
		[528,12,1],
		[528,13,22],
		[528,14,11],
		[528,15,8],
		[528,16,1],
		[528,17,3],
		[528,18,2],
		[529,1,315],
		[529,2,319],
		[529,4,100],
		[529,5,10],
		[529,8,36],
		[529,10,17],
		[529,13,70],
		[529,14,6],
		[529,15,510],
		[529,16,1],
		[529,19,9],
		[530,0,7],
		[530,2,9],
		[530,3,1],
		[530,4,4],
		[530,6,8],
		[530,8,5],
		[530,9,5],
		[530,11,1],
		[530,13,3],
		[530,14,2],
		[530,18,2],
		[530,19,2],
		[531,0,4],
		[531,2,2],
		[531,3,5],
		[531,6,6],
		[531,7,1],
		[531,8,2],
		[531,9,1],
		[531,11,5],
		[531,14,5],
		[531,15,4],
		[531,17,1],
		[531,18,1],
		[531,19,6],
		[532,6,52],
		[532,7,248],
		[532,8,4],
		[532,9,117],
		[532,10,17],
		[532,13,2],
		[532,17,4],
		[533,6,1],
		[533,11,1],
		[533,16,54],
		[533,19,6],
		[534,1,1],
		[534,2,1],
		[534,4,1],
		[534,7,2],
		[534,8,5],
		[534,9,1],
		[534,10,5],
		[534,12,1],
		[534,17,2],
		[535,0,183],
		[535,1,57],
		[535,2,30],
		[535,3,39],
		[535,4,15],
		[535,5,16],
		[535,6,8],
		[535,7,3],
		[535,8,61],
		[535,9,8],
		[535,10,35],
		[535,11,22],
		[535,13,1],
		[535,14,22],
		[535,15,3],
		[535,17,11],
		[535,18,23],
		[535,19,7],
		[536,5,4],
		[536,7,5],
		[537,0,1],
		[537,1,1],
		[537,2,41],
		[537,5,1],
		[537,18,1],
		[538,6,43],
		[538,7,75],
		[538,8,1],
		[538,9,8],
		[539,0,1464],
		[539,1,29],
		[539,2,128],
		[539,3,187],
		[539,4,1608],
		[539,5,115],
		[539,6,63],
		[539,7,47],
		[539,8,7],
		[539,9,22],
		[539,10,138],
		[539,11,192],
		[539,12,210],
		[539,13,164],
		[539,14,14],
		[539,15,6],
		[539,16,60],
		[539,17,15],
		[539,18,603],
		[539,19,252],
		[540,0,1],
		[540,3,1],
		[540,5,1],
		[540,6,2],
		[540,11,425],
		[540,12,535],
		[540,13,385],
		[540,14,252],
		[540,15,109],
		[540,16,2],
		[540,17,24],
		[540,18,2],
		[540,19,13],
		[541,3,1],
		[541,6,1],
		[541,7,5],
		[541,8,2],
		[541,9,42],
		[541,12,8],
		[541,13,7],
		[541,14,28],
		[541,16,15],
		[541,19,6],
		[542,0,3],
		[542,2,2],
		[542,4,1],
		[542,6,2],
		[542,9,1],
		[542,10,3],
		[542,11,3],
		[542,12,1],
		[542,13,3],
		[542,14,5],
		[542,17,1],
		[542,19,1],
		[543,2,1],
		[543,3,7],
		[543,5,187],
		[543,6,176],
		[543,7,40],
		[543,8,120],
		[543,9,140],
		[543,10,90],
		[543,11,14],
		[543,12,32],
		[543,13,6],
		[543,14,74],
		[543,16,40],
		[543,17,61],
		[543,18,20],
		[543,19,10],
		[544,2,1],
		[544,3,1],
		[544,5,2],
		[544,6,3],
		[544,7,148],
		[544,8,20],
		[544,9,36],
		[544,12,6],
		[544,14,5],
		[544,15,1],
		[544,16,4],
		[545,6,5],
		[545,7,10],
		[545,8,2],
		[545,9,19],
		[545,10,4],
		[545,11,2],
		[545,12,3],
		[545,13,16],
		[545,14,3],
		[545,15,2],
		[546,1,1],
		[546,2,1],
		[546,3,2],
		[546,6,2],
		[546,7,1],
		[546,10,3],
		[546,12,2],
		[546,13,1],
		[546,15,1],
		[546,17,1],
		[547,1,1],
		[547,5,4],
		[547,7,2],
		[547,8,5],
		[547,9,5],
		[547,15,2],
		[547,17,2],
		[547,18,1],
		[548,1,5],
		[548,2,2],
		[548,3,9],
		[548,4,2],
		[548,5,3],
		[548,10,13],
		[548,11,5],
		[548,12,5],
		[548,15,41],
		[549,1,4],
		[549,3,1],
		[549,4,1],
		[549,11,3],
		[549,12,6],
		[549,15,11],
		[549,19,3],
		[550,0,66],
		[550,4,1],
		[550,14,52],
		[550,16,45],
		[550,18,40],
		[550,19,11],
		[551,0,1],
		[551,6,9],
		[551,7,4],
		[551,8,11],
		[551,9,4],
		[551,10,9],
		[551,13,35],
		[551,14,17],
		[551,15,13],
		[551,16,20],
		[551,18,1],
		[551,19,16],
		[552,1,44],
		[552,2,5],
		[552,3,7],
		[552,4,86],
		[552,5,17],
		[552,6,18],
		[552,7,4],
		[552,8,10],
		[552,9,2],
		[552,10,8],
		[552,11,3],
		[552,12,1],
		[552,13,1],
		[552,15,1],
		[552,16,1],
		[552,17,6],
		[552,18,4],
		[552,19,1],
		[553,0,16],
		[553,1,14],
		[553,2,27],
		[553,3,9],
		[553,4,10],
		[553,5,2],
		[553,6,2],
		[553,7,6],
		[553,8,1],
		[553,9,16],
		[553,10,10],
		[553,11,4],
		[553,12,2],
		[553,13,8],
		[553,14,82],
		[553,16,7],
		[553,17,26],
		[553,18,20],
		[553,19,1],
		[554,10,8],
		[554,17,9],
		[555,5,2],
		[555,6,6],
		[555,7,1],
		[555,9,5],
		[555,11,4],
		[555,13,16],
		[555,14,1],
		[555,15,1],
		[555,17,2],
		[556,2,1],
		[556,6,20],
		[556,7,4],
		[556,9,2],
		[556,10,1],
		[556,17,33],
		[556,19,2],
		[557,0,2],
		[557,6,14],
		[557,8,9],
		[558,0,1],
		[558,1,49],
		[558,2,45],
		[558,3,91],
		[558,4,8],
		[558,6,48],
		[558,7,59],
		[558,8,49],
		[558,9,66],
		[558,10,235],
		[558,11,5],
		[558,12,18],
		[558,13,34],
		[558,14,36],
		[558,15,1],
		[558,16,181],
		[558,17,185],
		[558,18,64],
		[558,19,39],
		[559,2,2],
		[559,3,3],
		[559,6,8],
		[559,9,1],
		[559,10,4],
		[559,12,1],
		[560,2,6],
		[560,4,1],
		[560,6,17],
		[560,7,43],
		[560,8,14],
		[560,9,37],
		[560,10,13],
		[560,17,2],
		[561,5,1],
		[561,6,9],
		[561,7,10],
		[561,8,4],
		[561,9,5],
		[562,0,2],
		[562,1,575],
		[562,2,422],
		[562,3,508],
		[562,4,123],
		[562,5,1245],
		[562,6,2205],
		[562,7,1028],
		[562,8,1524],
		[562,9,2051],
		[562,10,3328],
		[562,11,1382],
		[562,12,263],
		[562,13,924],
		[562,14,1339],
		[562,15,502],
		[562,16,1766],
		[562,17,2477],
		[562,18,994],
		[562,19,1986],
		[563,1,5],
		[563,2,2],
		[563,3,5],
		[563,4,3],
		[563,6,10],
		[563,8,3],
		[563,10,2],
		[563,11,3],
		[563,13,3],
		[563,14,9],
		[563,15,5],
		[564,1,199],
		[564,2,122],
		[564,3,95],
		[564,4,41],
		[564,5,1],
		[564,6,162],
		[564,7,533],
		[564,8,35],
		[564,9,83],
		[564,10,22],
		[564,11,36],
		[564,12,153],
		[564,13,82],
		[564,14,79],
		[564,15,17],
		[564,16,19],
		[564,17,3],
		[564,19,12],
		[565,0,2],
		[565,1,3],
		[565,3,6],
		[565,4,3],
		[565,5,1],
		[565,6,1],
		[565,7,1],
		[565,10,6],
		[565,11,2],
		[565,13,2],
		[565,14,2],
		[565,17,3],
		[565,18,1],
		[565,19,3],
		[566,6,20],
		[566,7,17],
		[567,1,3],
		[567,2,2],
		[567,4,3],
		[567,6,3],
		[567,7,1],
		[567,8,1],
		[567,9,1],
		[567,11,2],
		[567,12,3],
		[567,14,2],
		[567,17,1],
		[567,19,3],
		[568,2,10],
		[568,3,5],
		[568,4,2],
		[568,8,1],
		[568,10,5],
		[568,12,3],
		[568,13,18],
		[568,14,2],
		[568,15,2],
		[568,17,1],
		[569,1,12],
		[569,2,1],
		[569,3,3],
		[569,4,1],
		[569,5,1],
		[569,6,3],
		[569,7,25],
		[569,8,4],
		[569,9,32],
		[569,11,1],
		[569,12,2],
		[569,14,1],
		[569,15,2],
		[569,16,1],
		[569,17,1],
		[570,1,1],
		[570,6,5],
		[570,8,1],
		[570,11,1],
		[570,17,3],
		[571,2,11],
		[571,5,1],
		[571,16,2],
		[572,0,5],
		[572,1,2],
		[572,2,30],
		[572,3,13],
		[572,4,35],
		[572,5,37],
		[572,6,17],
		[572,7,46],
		[572,8,13],
		[572,9,1],
		[572,10,10],
		[572,11,16],
		[572,12,8],
		[572,13,23],
		[572,14,38],
		[572,15,28],
		[572,16,6],
		[572,17,36],
		[572,18,69],
		[572,19,29],
		[573,0,6],
		[573,1,3],
		[573,2,18],
		[573,3,16],
		[573,4,8],
		[573,5,1],
		[573,7,3],
		[573,8,1],
		[573,13,3],
		[573,14,17],
		[573,16,4],
		[573,17,2],
		[573,18,1],
		[574,10,20],
		[574,15,3],
		[574,16,13],
		[574,17,1],
		[574,18,1],
		[575,1,3],
		[575,3,1],
		[575,6,1],
		[575,7,5],
		[575,12,2],
		[575,13,1],
		[576,0,2],
		[576,1,13],
		[576,2,5],
		[576,3,13],
		[576,5,1],
		[576,11,12],
		[576,12,20],
		[576,14,43],
		[576,16,2],
		[576,19,1],
		[577,1,5],
		[577,2,6],
		[577,3,8],
		[577,7,2],
		[577,8,1],
		[577,9,1],
		[577,12,1],
		[577,13,5],
		[577,14,1],
		[577,15,1],
		[578,0,30],
		[578,1,35],
		[578,2,17],
		[578,3,14],
		[578,4,28],
		[578,5,4],
		[578,6,1],
		[578,7,10],
		[578,8,6],
		[578,9,10],
		[578,10,2],
		[578,11,13],
		[578,12,8],
		[578,13,6],
		[578,14,5],
		[578,15,3],
		[578,16,3],
		[578,17,3],
		[578,18,6],
		[578,19,10],
		[579,1,3],
		[579,2,7],
		[579,3,2],
		[579,4,1],
		[579,6,10],
		[579,7,1],
		[579,8,1],
		[579,9,1],
		[579,13,1],
		[579,14,3],
		[579,17,14],
		[579,19,3],
		[580,0,23],
		[580,1,91],
		[580,2,35],
		[580,3,48],
		[580,4,67],
		[580,5,12],
		[580,6,16],
		[580,8,3],
		[580,9,4],
		[580,10,2],
		[580,11,11],
		[580,12,3],
		[580,13,2],
		[580,14,32],
		[580,15,13],
		[580,16,3],
		[580,17,9],
		[580,18,17],
		[580,19,2],
		[581,0,3],
		[581,2,2],
		[581,3,1],
		[581,5,1],
		[581,8,1],
		[581,10,6],
		[581,16,6],
		[582,6,4],
		[582,7,2],
		[582,8,1],
		[582,9,6],
		[582,10,1],
		[582,12,2],
		[582,13,2],
		[582,19,1],
		[583,1,10],
		[583,2,43],
		[583,3,19],
		[583,4,21],
		[583,10,80],
		[583,11,32],
		[583,12,57],
		[583,13,103],
		[583,14,104],
		[583,15,75],
		[583,16,39],
		[583,17,89],
		[583,19,47],
		[584,1,7],
		[584,2,3],
		[584,3,3],
		[584,6,50],
		[584,7,153],
		[584,8,6],
		[584,9,45],
		[584,10,17],
		[584,11,2],
		[584,13,1],
		[584,17,1],
		[585,5,1],
		[585,8,9],
		[585,11,2],
		[585,12,79],
		[585,13,28],
		[585,14,4],
		[585,15,19],
		[586,1,168],
		[586,2,139],
		[586,3,35],
		[586,4,47],
		[586,5,33],
		[586,6,1],
		[586,7,2],
		[586,8,6],
		[586,10,1],
		[586,15,1],
		[586,19,1],
		[587,0,3],
		[587,1,3],
		[587,2,1],
		[587,3,2],
		[587,4,1],
		[587,5,1],
		[587,6,3],
		[587,7,3],
		[587,8,3],
		[587,10,1],
		[587,11,5],
		[587,14,5],
		[587,15,3],
		[587,16,1],
		[587,17,7],
		[587,18,7],
		[587,19,2],
		[588,6,4],
		[588,7,1],
		[588,8,2],
		[588,9,1],
		[588,10,1],
		[588,11,1],
		[588,12,1],
		[588,13,6],
		[588,15,3],
		[588,16,6],
		[588,17,1],
		[588,19,1],
		[589,1,2],
		[589,2,1],
		[589,3,1],
		[589,6,1],
		[589,7,15],
		[589,8,2],
		[589,10,1],
		[589,13,1],
		[589,15,1],
		[589,19,1],
		[590,1,3],
		[590,7,11],
		[590,8,4],
		[590,10,1],
		[591,5,2],
		[591,10,3],
		[591,11,2],
		[591,12,19],
		[591,13,1],
		[591,15,18],
		[591,16,3],
		[591,19,1],
		[592,1,2],
		[592,2,1],
		[592,4,3],
		[592,5,2],
		[592,6,5],
		[592,9,4],
		[592,13,1],
		[592,17,8],
		[592,19,2],
		[593,1,50],
		[593,2,57],
		[593,3,77],
		[593,4,16],
		[593,5,10],
		[593,6,48],
		[593,7,192],
		[593,8,8],
		[593,9,12],
		[593,10,53],
		[593,11,11],
		[593,12,169],
		[593,13,178],
		[593,14,142],
		[593,15,115],
		[593,17,71],
		[593,19,32],
		[594,1,2],
		[594,2,5],
		[594,6,1],
		[594,7,4],
		[594,8,3],
		[594,9,6],
		[594,10,4],
		[594,13,6],
		[594,15,5],
		[595,1,12],
		[595,2,25],
		[595,3,10],
		[595,4,5],
		[595,6,17],
		[595,7,113],
		[595,8,3],
		[595,9,19],
		[595,10,14],
		[595,11,2],
		[595,12,45],
		[595,13,11],
		[595,14,11],
		[595,15,18],
		[595,17,5],
		[595,18,1],
		[595,19,3],
		[596,10,13],
		[596,11,49],
		[596,12,173],
		[596,13,23],
		[596,14,71],
		[596,16,1],
		[596,17,3],
		[596,19,2],
		[597,0,150],
		[597,1,80],
		[597,2,75],
		[597,3,75],
		[597,4,67],
		[597,5,10],
		[597,6,22],
		[597,7,4],
		[597,8,1],
		[597,9,1],
		[597,10,8],
		[597,11,3],
		[597,12,3],
		[597,13,36],
		[597,17,72],
		[597,18,15],
		[597,19,1],
		[598,1,3],
		[598,4,1],
		[598,8,1],
		[598,12,59],
		[598,13,45],
		[598,14,54],
		[598,15,55],
		[598,19,1],
		[599,0,33],
		[599,1,7],
		[599,2,12],
		[599,3,7],
		[599,4,9],
		[599,5,3],
		[599,7,3],
		[599,10,2],
		[599,12,9],
		[599,13,1],
		[599,14,13],
		[599,15,2],
		[599,16,3],
		[599,17,7],
		[599,18,4],
		[599,19,2],
		[600,10,53],
		[600,18,9],
		[601,6,9],
		[601,7,15],
		[601,8,2],
		[601,9,5],
		[601,10,1],
		[601,11,1],
		[601,16,1],
		[601,17,3],
		[602,6,10],
		[602,7,28],
		[602,8,5],
		[602,9,10],
		[602,10,5],
		[602,12,2],
		[602,14,2],
		[603,1,5],
		[603,2,5],
		[603,3,10],
		[603,4,2],
		[603,6,1],
		[603,7,16],
		[603,9,6],
		[603,10,3],
		[603,11,5],
		[603,12,5],
		[603,13,7],
		[603,14,7],
		[603,15,3],
		[603,16,1],
		[604,1,1],
		[604,3,1],
		[604,6,10],
		[604,7,5],
		[604,8,10],
		[604,13,6],
		[604,14,8],
		[604,16,1],
		[605,11,36],
		[605,14,2],
		[605,16,2],
		[605,17,6],
		[605,19,6],
		[606,0,1],
		[606,1,10],
		[606,2,44],
		[606,3,81],
		[606,4,3],
		[606,5,38],
		[606,6,171],
		[606,7,21],
		[606,8,149],
		[606,9,4],
		[606,10,64],
		[606,11,1],
		[606,12,35],
		[606,13,78],
		[606,14,110],
		[606,15,6],
		[606,16,5],
		[606,17,13],
		[606,19,3],
		[607,6,13],
		[607,7,64],
		[607,8,29],
		[607,9,81],
		[607,10,5],
		[607,13,3],
		[607,14,3],
		[608,1,3],
		[608,2,5],
		[608,3,1],
		[608,6,4],
		[608,7,4],
		[608,9,19],
		[608,10,3],
		[608,13,2],
		[608,14,1],
		[608,16,2],
		[609,0,1],
		[609,1,17],
		[609,2,4],
		[609,3,30],
		[609,4,7],
		[609,5,17],
		[609,6,7],
		[609,7,2],
		[609,8,10],
		[609,9,3],
		[609,10,6],
		[609,11,15],
		[609,12,31],
		[609,13,77],
		[609,14,36],
		[609,15,35],
		[609,16,9],
		[609,17,9],
		[609,19,8],
		[610,1,2],
		[610,5,1],
		[610,7,1],
		[610,8,4],
		[610,14,1],
		[610,15,1],
		[610,16,1],
		[611,6,8],
		[611,7,6],
		[611,8,3],
		[611,9,10],
		[611,13,1],
		[611,16,3],
		[612,1,26],
		[612,2,3],
		[612,3,18],
		[612,5,5],
		[612,7,1],
		[612,8,21],
		[612,9,12],
		[612,10,20],
		[612,11,2],
		[612,12,30],
		[612,13,7],
		[612,14,4],
		[612,15,19],
		[612,16,25],
		[612,17,2],
		[612,19,2],
		[613,0,99],
		[613,1,36],
		[613,2,38],
		[613,3,41],
		[613,4,86],
		[613,5,21],
		[613,6,6],
		[613,7,26],
		[613,8,2],
		[613,9,15],
		[613,10,1],
		[613,11,28],
		[613,12,1],
		[613,13,6],
		[613,14,29],
		[613,15,18],
		[613,16,9],
		[613,17,30],
		[613,18,29],
		[613,19,18],
		[614,0,2],
		[614,1,180],
		[614,2,178],
		[614,3,121],
		[614,4,20],
		[614,5,187],
		[614,6,499],
		[614,7,149],
		[614,8,422],
		[614,9,129],
		[614,10,428],
		[614,11,178],
		[614,12,189],
		[614,13,532],
		[614,14,232],
		[614,15,880],
		[614,16,371],
		[614,17,199],
		[614,18,42],
		[614,19,238],
		[615,1,266],
		[615,2,1],
		[615,10,9],
		[615,11,3],
		[615,12,70],
		[615,14,89],
		[615,15,33],
		[615,16,1],
		[616,0,1],
		[616,1,3],
		[616,2,2],
		[616,3,2],
		[616,4,1],
		[616,5,1],
		[616,17,2],
		[616,19,2],
		[617,0,6],
		[617,1,21],
		[617,2,13],
		[617,3,8],
		[617,4,5],
		[617,5,3],
		[617,6,3],
		[617,7,4],
		[617,9,5],
		[617,10,2],
		[617,11,2],
		[617,12,2],
		[617,13,1],
		[617,14,1],
		[617,16,3],
		[617,17,13],
		[617,18,10],
		[617,19,7],
		[618,4,2],
		[618,5,1],
		[618,6,4],
		[618,7,1],
		[618,10,1],
		[618,12,1],
		[618,13,15],
		[618,14,7],
		[618,15,4],
		[618,16,10],
		[618,17,9],
		[619,1,9],
		[619,2,1],
		[619,3,4],
		[619,4,1],
		[619,8,4],
		[619,9,1],
		[619,10,3],
		[619,11,4],
		[619,12,9],
		[619,13,4],
		[619,14,21],
		[619,15,8],
		[619,16,3],
		[619,17,1],
		[619,19,1],
		[620,1,1],
		[620,4,1],
		[620,8,1],
		[620,11,1],
		[620,18,14],
		[621,0,1],
		[621,1,7],
		[621,4,3],
		[621,5,3],
		[621,6,5],
		[621,10,1],
		[621,11,3],
		[621,14,4],
		[622,0,4],
		[622,1,10],
		[622,2,2],
		[622,3,3],
		[622,4,8],
		[622,5,6],
		[622,8,1],
		[622,9,10],
		[622,11,17],
		[622,17,2],
		[623,10,5],
		[623,11,7],
		[623,12,50],
		[623,13,5],
		[623,14,10],
		[623,15,14],
		[623,16,2],
		[623,17,20],
		[623,19,8],
		[624,0,16],
		[624,1,21],
		[624,2,17],
		[624,3,32],
		[624,4,4],
		[624,5,3],
		[624,6,3],
		[624,7,3],
		[624,9,9],
		[624,10,1],
		[624,11,3],
		[624,12,2],
		[624,15,11],
		[624,16,6],
		[624,17,17],
		[624,18,18],
		[624,19,6],
		[625,1,15],
		[625,2,22],
		[625,3,2],
		[625,4,16],
		[625,8,250],
		[625,10,5],
		[625,11,38],
		[625,13,1],
		[625,14,349],
		[625,15,9],
		[625,17,2],
		[625,18,1],
		[625,19,9],
		[626,3,2],
		[626,5,2],
		[626,6,12],
		[626,7,6],
		[626,8,9],
		[626,9,12],
		[626,10,17],
		[626,12,4],
		[626,13,3],
		[626,15,4],
		[626,16,2],
		[626,17,1],
		[626,19,1],
		[627,0,281],
		[627,1,105],
		[627,2,38],
		[627,3,53],
		[627,4,704],
		[627,5,30],
		[627,6,4],
		[627,8,12],
		[627,10,35],
		[627,11,162],
		[627,12,102],
		[627,13,45],
		[627,14,16],
		[627,15,27],
		[627,16,8],
		[627,17,3],
		[627,18,3],
		[627,19,2],
		[628,2,5],
		[628,3,2],
		[628,4,3],
		[628,6,17],
		[628,7,30],
		[628,8,14],
		[628,9,11],
		[628,10,24],
		[628,13,1],
		[628,14,22],
		[628,16,1],
		[628,18,1],
		[629,2,18],
		[629,3,45],
		[629,4,6],
		[629,5,4],
		[629,6,4],
		[629,7,2],
		[629,8,4],
		[629,9,1],
		[629,10,10],
		[629,11,38],
		[629,12,144],
		[629,13,22],
		[629,14,46],
		[629,15,7],
		[629,16,23],
		[629,17,16],
		[629,19,38],
		[630,3,6],
		[630,5,96],
		[630,6,226],
		[630,7,29],
		[630,8,87],
		[630,9,47],
		[630,10,16],
		[630,16,4],
		[630,17,6],
		[630,18,18],
		[630,19,135],
		[631,2,1],
		[631,5,11],
		[631,6,8],
		[631,7,5],
		[631,8,16],
		[631,9,3],
		[631,10,8],
		[631,11,35],
		[631,12,142],
		[631,13,23],
		[631,14,5],
		[631,15,3],
		[631,16,9],
		[631,17,4],
		[631,18,2],
		[632,1,1],
		[632,2,15],
		[632,3,10],
		[632,5,61],
		[632,6,112],
		[632,7,22],
		[632,8,104],
		[632,9,192],
		[632,10,348],
		[632,14,38],
		[632,15,30],
		[632,16,1122],
		[632,17,600],
		[632,18,156],
		[632,19,31],
		[633,0,21],
		[633,2,8],
		[633,3,2],
		[633,4,42],
		[633,5,3],
		[633,6,3],
		[633,9,1],
		[633,10,12],
		[633,12,8],
		[633,14,3],
		[633,17,1],
		[633,19,2],
		[634,0,4],
		[634,1,50],
		[634,2,5],
		[634,3,121],
		[634,4,3],
		[634,5,39],
		[634,6,1],
		[634,7,2],
		[634,8,4],
		[634,9,6],
		[634,10,1],
		[634,11,16],
		[634,13,1],
		[634,14,5],
		[634,15,2],
		[634,16,11],
		[634,17,1],
		[634,18,2],
		[634,19,6],
		[635,1,34],
		[635,2,24],
		[635,3,14],
		[635,4,9],
		[635,5,4],
		[635,6,1],
		[635,7,3],
		[635,10,24],
		[635,11,50],
		[635,12,57],
		[635,13,37],
		[635,14,55],
		[635,15,5],
		[635,16,18],
		[635,17,16],
		[635,19,6],
		[636,1,1368],
		[636,2,969],
		[636,3,539],
		[636,4,301],
		[636,5,634],
		[636,6,102],
		[636,7,371],
		[636,8,520],
		[636,9,47],
		[636,10,428],
		[636,11,1276],
		[636,12,1295],
		[636,13,694],
		[636,14,860],
		[636,15,233],
		[636,16,186],
		[636,17,330],
		[636,18,721],
		[636,19,343],
		[637,1,4],
		[637,3,30],
		[637,4,37],
		[637,6,3],
		[637,9,31],
		[637,11,28],
		[637,14,2],
		[637,15,2],
		[637,18,2],
		[638,5,1],
		[638,6,11],
		[638,10,19],
		[638,11,16],
		[638,13,58],
		[638,14,16],
		[638,15,33],
		[638,16,28],
		[638,17,34],
		[638,19,1],
		[639,3,1],
		[639,4,3],
		[639,6,21],
		[639,7,91],
		[639,8,365],
		[639,9,194],
		[639,10,1],
		[639,12,2],
		[639,14,1],
		[639,15,1],
		[639,17,1],
		[640,1,15],
		[640,10,5],
		[640,12,25],
		[640,13,60],
		[640,14,6],
		[640,15,11],
		[640,16,11],
		[640,17,34],
		[640,19,8],
		[641,1,2],
		[641,18,10],
		[642,0,8],
		[642,1,776],
		[642,2,2989],
		[642,3,1560],
		[642,4,405],
		[642,5,1061],
		[642,6,913],
		[642,7,655],
		[642,8,1020],
		[642,9,2411],
		[642,10,1044],
		[642,11,2770],
		[642,12,1062],
		[642,13,1858],
		[642,14,1612],
		[642,15,1407],
		[642,16,369],
		[642,17,884],
		[642,18,221],
		[642,19,625],
		[643,1,6],
		[643,2,4],
		[643,3,15],
		[643,4,2],
		[643,6,54],
		[643,7,192],
		[643,8,8],
		[643,9,47],
		[643,10,16],
		[643,12,3],
		[643,13,6],
		[643,14,3],
		[643,15,10],
		[643,16,6],
		[643,17,4],
		[643,19,2],
		[644,1,3],
		[644,2,10],
		[644,3,6],
		[644,7,1],
		[645,4,2],
		[645,6,1],
		[645,8,1],
		[645,10,7],
		[645,17,19],
		[645,19,2],
		[646,1,4],
		[646,2,1],
		[646,3,1],
		[646,6,44],
		[646,7,23],
		[646,8,2],
		[646,9,47],
		[646,10,4],
		[646,11,3],
		[646,12,4],
		[646,13,12],
		[646,14,1],
		[646,15,5],
		[646,17,4],
		[647,0,52],
		[647,1,15],
		[647,2,4],
		[647,3,7],
		[647,4,1],
		[647,5,6],
		[647,6,8],
		[647,7,11],
		[647,8,4],
		[647,9,17],
		[647,12,14],
		[647,13,4],
		[647,14,4],
		[647,15,4],
		[647,16,14],
		[647,18,19],
		[647,19,47],
		[648,1,4],
		[648,2,2],
		[648,3,9],
		[648,4,1],
		[648,5,2],
		[648,6,24],
		[648,7,15],
		[648,8,23],
		[648,9,21],
		[648,10,8],
		[648,11,4],
		[648,12,24],
		[648,13,6],
		[648,14,13],
		[648,15,10],
		[648,16,1],
		[648,17,11],
		[648,18,10],
		[648,19,3],
		[649,1,2],
		[649,6,16],
		[649,10,2],
		[649,13,3],
		[649,15,8],
		[650,1,21],
		[650,2,61],
		[650,3,51],
		[650,4,27],
		[650,5,7],
		[650,10,5],
		[650,11,3],
		[650,12,1],
		[650,13,2],
		[650,14,9],
		[650,15,1],
		[650,16,2],
		[650,17,5],
		[651,0,284],
		[651,1,1932],
		[651,2,903],
		[651,3,1449],
		[651,4,497],
		[651,5,4700],
		[651,6,1276],
		[651,7,425],
		[651,8,5211],
		[651,9,732],
		[651,10,2815],
		[651,11,166],
		[651,12,761],
		[651,13,3974],
		[651,14,3555],
		[651,15,6414],
		[651,16,4412],
		[651,17,5372],
		[651,18,21064],
		[651,19,2049],
		[652,6,8],
		[652,9,82],
		[652,10,5],
		[652,14,5],
		[652,15,1],
		[652,17,10],
		[652,19,2],
		[653,0,11],
		[653,1,3],
		[653,2,3],
		[653,3,8],
		[653,4,7],
		[653,6,1],
		[653,7,1],
		[653,9,10],
		[653,11,19],
		[653,12,3],
		[653,13,2],
		[653,14,6],
		[653,15,5],
		[653,16,5],
		[653,18,12],
		[653,19,4],
		[654,6,5],
		[654,7,8],
		[654,8,26],
		[654,9,7],
		[654,12,1],
		[654,13,1],
		[654,15,1],
		[655,2,1],
		[655,7,3],
		[655,11,3],
		[655,14,10],
		[656,2,1],
		[656,3,5],
		[656,4,3],
		[656,5,12],
		[656,6,4],
		[656,7,2],
		[656,8,1],
		[656,9,10],
		[656,10,1],
		[656,12,5],
		[656,13,1],
		[656,15,1],
		[656,16,2],
		[656,19,2],
		[657,1,1],
		[657,6,9],
		[657,7,1],
		[657,8,2],
		[657,14,5],
		[657,16,5],
		[657,19,1],
		[658,6,19],
		[658,7,5],
		[658,8,2],
		[658,10,34],
		[658,11,9],
		[658,12,18],
		[658,13,43],
		[658,14,38],
		[658,15,68],
		[658,16,28],
		[658,17,47],
		[658,19,14],
		[659,1,31],
		[659,2,13],
		[659,3,3],
		[659,4,3],
		[659,6,2],
		[659,7,176],
		[659,8,57],
		[659,9,4],
		[659,10,9],
		[659,11,1],
		[659,13,5],
		[659,14,4],
		[659,15,1],
		[659,19,1],
		[660,0,840],
		[660,4,597],
		[660,5,1],
		[660,16,1],
		[660,19,1],
		[661,7,1],
		[661,8,4],
		[661,10,4],
		[661,15,17],
		[661,17,2],
		[662,1,649],
		[662,2,295],
		[662,3,532],
		[662,4,94],
		[662,5,174],
		[662,6,327],
		[662,7,485],
		[662,8,763],
		[662,9,304],
		[662,10,483],
		[662,11,1071],
		[662,12,1231],
		[662,13,1353],
		[662,14,1413],
		[662,15,717],
		[662,16,853],
		[662,17,525],
		[662,18,1454],
		[662,19,625],
		[663,1,13],
		[663,2,7],
		[663,3,4],
		[663,5,9],
		[663,7,1],
		[663,8,5],
		[663,9,3],
		[663,10,5],
		[663,11,10],
		[663,12,22],
		[663,13,3],
		[663,14,6],
		[663,15,29],
		[663,16,5],
		[663,17,17],
		[663,19,1],
		[664,1,6],
		[664,3,12],
		[664,6,1],
		[664,10,6],
		[664,13,6],
		[664,14,1],
		[664,15,22],
		[665,1,20],
		[665,2,6],
		[665,3,2],
		[665,4,4],
		[665,5,15],
		[665,6,406],
		[665,7,2745],
		[665,8,853],
		[665,9,1141],
		[665,10,79],
		[665,11,23],
		[665,12,37],
		[665,13,515],
		[665,14,103],
		[665,15,14],
		[665,16,34],
		[665,17,60],
		[665,18,8],
		[665,19,62],
		[666,1,2],
		[666,2,17],
		[666,3,3],
		[666,6,3],
		[666,7,11],
		[666,9,3],
		[666,10,8],
		[666,13,8],
		[666,14,26],
		[666,18,7],
		[666,19,5],
		[667,0,259],
		[667,1,84],
		[667,2,72],
		[667,3,105],
		[667,4,101],
		[667,5,44],
		[667,6,15],
		[667,7,37],
		[667,8,81],
		[667,9,41],
		[667,10,182],
		[667,11,43],
		[667,12,120],
		[667,13,41],
		[667,14,49],
		[667,15,37],
		[667,16,32],
		[667,17,35],
		[667,18,72],
		[667,19,26],
		[668,0,10],
		[668,1,51],
		[668,2,102],
		[668,3,66],
		[668,4,43],
		[668,5,13],
		[668,9,1],
		[668,11,90],
		[668,12,254],
		[668,13,6],
		[668,14,170],
		[668,15,1],
		[668,16,3],
		[668,17,1],
		[668,18,3],
		[669,7,13],
		[669,8,1],
		[670,6,233],
		[670,9,5],
		[671,0,3],
		[671,1,1],
		[671,8,7],
		[671,10,6],
		[671,14,1],
		[671,18,3],
		[672,1,66],
		[672,2,2],
		[672,3,19],
		[672,6,18],
		[672,7,5],
		[672,8,9],
		[672,9,8],
		[672,10,10],
		[672,11,3],
		[672,12,5],
		[672,13,49],
		[672,14,2],
		[672,15,2],
		[672,17,1],
		[673,10,5],
		[673,13,2],
		[673,14,2],
		[673,15,3],
		[673,16,1],
		[673,18,1],
		[674,3,1],
		[674,6,1],
		[674,8,1],
		[674,9,7],
		[674,10,1],
		[674,13,1],
		[674,14,1],
		[675,2,6],
		[675,4,1],
		[675,16,1],
		[676,1,88],
		[676,3,83],
		[676,4,2],
		[676,5,1],
		[676,8,62],
		[676,10,66],
		[676,11,272],
		[676,12,978],
		[676,13,309],
		[676,14,145],
		[676,15,37],
		[676,16,41],
		[676,17,63],
		[676,19,133],
		[677,0,8],
		[677,1,31],
		[677,2,8],
		[677,3,39],
		[677,4,7],
		[677,5,10],
		[677,6,26],
		[677,7,18],
		[677,10,11],
		[677,11,197],
		[677,12,171],
		[677,13,56],
		[677,14,15],
		[677,15,28],
		[677,16,13],
		[677,17,4],
		[677,19,4],
		[678,0,2],
		[678,1,1],
		[678,2,5],
		[678,3,2],
		[678,4,1],
		[678,5,1],
		[678,9,1],
		[678,10,1],
		[678,11,2],
		[678,13,1],
		[678,14,4],
		[678,18,2],
		[679,0,1],
		[679,2,1],
		[679,3,2],
		[679,4,4],
		[679,9,1],
		[679,19,2],
		[680,1,2],
		[680,4,2],
		[680,13,2],
		[680,15,11],
		[680,17,6],
		[680,19,2],
		[681,0,2],
		[681,2,2],
		[681,5,2],
		[681,6,4],
		[681,7,3],
		[681,8,1],
		[681,9,1],
		[681,10,1],
		[681,12,3],
		[681,14,1],
		[681,16,3],
		[681,19,3],
		[682,1,11],
		[682,2,55],
		[682,3,81],
		[682,4,20],
		[682,5,29],
		[682,6,10],
		[682,7,19],
		[682,8,29],
		[682,9,11],
		[682,10,5],
		[682,11,201],
		[682,12,87],
		[682,13,96],
		[682,14,556],
		[682,15,55],
		[682,16,112],
		[682,17,45],
		[682,18,2],
		[682,19,65],
		[683,12,13],
		[683,13,30],
		[683,15,23],
		[683,16,8],
		[683,17,4],
		[683,19,1],
		[684,1,1],
		[684,2,1],
		[684,3,2],
		[684,6,4],
		[684,9,1],
		[684,12,2],
		[684,16,1],
		[685,1,108],
		[685,2,192],
		[685,3,107],
		[685,4,63],
		[685,5,35],
		[685,8,10],
		[685,10,12],
		[685,11,52],
		[685,12,187],
		[685,13,156],
		[685,14,76],
		[685,15,17],
		[685,16,8],
		[685,17,8],
		[685,19,78],
		[686,1,4],
		[686,2,3],
		[686,3,19],
		[686,5,3],
		[686,6,3],
		[686,7,7],
		[686,9,5],
		[686,10,2],
		[686,12,8],
		[686,14,1],
		[686,15,2],
		[686,16,1],
		[686,17,4],
		[686,19,7],
		[687,1,4],
		[687,2,4],
		[687,3,3],
		[687,4,2],
		[687,5,1],
		[687,6,5],
		[687,7,6],
		[687,8,2],
		[687,9,2],
		[687,10,1],
		[687,11,2],
		[687,12,1],
		[687,13,2],
		[687,14,2],
		[687,15,4],
		[688,1,63],
		[688,2,52],
		[688,3,110],
		[688,4,18],
		[688,5,9],
		[688,6,10],
		[688,7,8],
		[688,8,45],
		[688,10,19],
		[688,11,110],
		[688,12,114],
		[688,13,103],
		[688,14,83],
		[688,15,26],
		[688,16,15],
		[688,17,38],
		[688,19,3],
		[689,2,2],
		[689,6,157],
		[689,7,578],
		[689,9,14],
		[689,10,52],
		[689,11,1],
		[689,12,90],
		[689,13,208],
		[689,14,251],
		[689,16,4],
		[689,17,2],
		[689,18,3],
		[689,19,37],
		[690,1,5],
		[690,15,6],
		[691,0,1],
		[691,1,5],
		[691,4,3],
		[691,5,3],
		[691,6,8],
		[691,7,9],
		[691,8,6],
		[691,9,13],
		[691,10,3],
		[691,19,1],
		[692,7,178],
		[692,8,11],
		[692,9,13],
		[692,10,2],
		[693,2,1],
		[693,10,3],
		[693,17,2],
		[693,18,24],
		[694,7,30],
		[694,9,19],
		[695,2,1],
		[695,6,5],
		[695,9,3],
		[695,13,2],
		[696,0,1],
		[696,1,96],
		[696,2,19],
		[696,6,7],
		[696,7,11],
		[696,8,20],
		[696,9,37],
		[696,12,14],
		[696,13,7],
		[696,14,61],
		[696,15,1],
		[696,16,54],
		[696,18,123],
		[696,19,6],
		[697,0,5],
		[697,2,5],
		[697,4,7],
		[697,5,1],
		[697,6,1],
		[697,9,8],
		[697,12,1],
		[697,14,1],
		[697,16,1],
		[698,1,7],
		[698,5,5],
		[698,6,4],
		[698,7,1],
		[698,8,1],
		[698,9,2],
		[698,10,2],
		[698,12,1],
		[698,14,2],
		[698,15,4],
		[698,16,4],
		[698,17,2],
		[698,19,7],
		[699,1,4],
		[699,4,2],
		[699,6,9],
		[699,10,19],
		[699,15,27],
		[699,19,3],
		[700,6,1],
		[700,13,5],
		[700,14,3],
		[700,15,1],
		[700,16,2],
		[700,17,1],
		[701,1,10],
		[701,2,52],
		[701,3,26],
		[701,4,14],
		[701,5,4],
		[701,6,5],
		[701,8,7],
		[701,9,1],
		[701,10,37],
		[701,11,4],
		[701,12,3],
		[701,13,13],
		[701,14,8],
		[701,15,8],
		[701,16,15],
		[701,17,15],
		[701,19,6],
		[702,0,10],
		[702,19,1],
		[703,1,64],
		[703,2,37],
		[703,3,37],
		[703,4,8],
		[703,5,8],
		[703,6,8],
		[703,7,2],
		[703,8,13],
		[703,9,6],
		[703,10,11],
		[703,11,18],
		[703,13,24],
		[703,14,14],
		[703,15,9],
		[703,16,3],
		[703,17,6],
		[704,0,51],
		[704,1,168],
		[704,2,167],
		[704,3,341],
		[704,4,52],
		[704,5,37],
		[704,6,4],
		[704,7,5],
		[704,8,13],
		[704,10,91],
		[704,11,200],
		[704,12,704],
		[704,13,662],
		[704,14,255],
		[704,15,544],
		[704,17,6],
		[704,18,1],
		[704,19,116],
		[705,0,45],
		[705,1,5],
		[705,2,26],
		[705,3,34],
		[705,4,18],
		[705,5,88],
		[705,6,15],
		[705,7,35],
		[705,8,7],
		[705,9,34],
		[705,10,82],
		[705,11,10],
		[705,12,1],
		[705,13,20],
		[705,14,1],
		[705,15,13],
		[705,16,7],
		[705,17,296],
		[705,18,18],
		[705,19,149],
		[706,0,232],
		[706,1,547],
		[706,2,356],
		[706,3,251],
		[706,4,264],
		[706,5,154],
		[706,6,130],
		[706,7,157],
		[706,8,335],
		[706,9,126],
		[706,10,308],
		[706,11,217],
		[706,12,550],
		[706,13,294],
		[706,14,606],
		[706,15,55],
		[706,16,120],
		[706,17,84],
		[706,18,474],
		[706,19,118],
		[707,1,42],
		[707,2,27],
		[707,3,31],
		[707,4,4],
		[707,5,1],
		[707,6,86],
		[707,7,62],
		[707,8,18],
		[707,9,145],
		[707,10,52],
		[707,11,26],
		[707,12,13],
		[707,13,35],
		[707,14,11],
		[707,15,14],
		[707,16,1],
		[707,17,1],
		[707,18,1],
		[707,19,4],
		[708,0,1],
		[708,1,10],
		[708,4,1],
		[708,6,6],
		[708,9,5],
		[708,11,3],
		[708,13,7],
		[708,15,2],
		[708,17,1],
		[708,19,1],
		[709,1,2],
		[709,2,7],
		[709,4,4],
		[709,8,8],
		[709,12,4],
		[709,13,5],
		[710,1,4],
		[710,2,1],
		[710,3,3],
		[710,5,4],
		[710,6,9],
		[710,7,4],
		[710,8,13],
		[710,9,3],
		[710,10,4],
		[710,11,4],
		[710,12,8],
		[710,13,1],
		[710,15,3],
		[710,17,3],
		[710,18,4],
		[710,19,6],
		[711,1,3],
		[711,2,5],
		[711,3,13],
		[711,6,10],
		[711,7,16],
		[711,8,6],
		[711,9,4],
		[711,10,3],
		[711,12,5],
		[711,13,13],
		[711,14,2],
		[711,18,10],
		[712,1,2],
		[712,4,1],
		[712,8,29],
		[712,10,2],
		[712,11,7],
		[712,14,38],
		[712,17,1],
		[713,1,7],
		[713,2,7],
		[713,3,1],
		[713,4,4],
		[713,10,6],
		[713,11,18],
		[713,12,1],
		[713,13,8],
		[713,14,3],
		[713,16,14],
		[713,17,1],
		[713,19,13],
		[714,0,1],
		[714,1,63],
		[714,2,81],
		[714,3,83],
		[714,4,29],
		[714,5,86],
		[714,6,46],
		[714,7,33],
		[714,8,213],
		[714,9,15],
		[714,10,241],
		[714,11,272],
		[714,12,139],
		[714,13,160],
		[714,14,408],
		[714,15,102],
		[714,16,122],
		[714,17,233],
		[714,18,514],
		[714,19,238],
		[715,1,190],
		[715,2,106],
		[715,3,168],
		[715,4,27],
		[715,5,19],
		[715,10,1],
		[715,11,153],
		[715,12,48],
		[715,13,66],
		[715,14,134],
		[715,15,17],
		[715,16,27],
		[715,17,1],
		[715,18,1],
		[715,19,73],
		[716,1,1],
		[716,2,5],
		[716,3,4],
		[716,5,7],
		[716,6,7],
		[716,7,51],
		[716,8,4],
		[716,9,34],
		[716,10,9],
		[716,11,5],
		[716,18,1],
		[716,19,5],
		[717,0,2],
		[717,1,8],
		[717,2,11],
		[717,3,6],
		[717,4,1],
		[717,5,8],
		[717,6,75],
		[717,7,126],
		[717,8,31],
		[717,9,120],
		[717,10,23],
		[717,11,10],
		[717,12,1],
		[717,13,12],
		[717,14,11],
		[717,15,24],
		[717,17,6],
		[717,18,4],
		[717,19,5],
		[718,0,4],
		[718,1,1870],
		[718,2,1833],
		[718,3,2837],
		[718,4,625],
		[718,5,189],
		[718,6,100],
		[718,7,94],
		[718,8,15],
		[718,9,55],
		[718,10,61],
		[718,11,79],
		[718,12,86],
		[718,13,50],
		[718,14,41],
		[718,15,124],
		[718,16,101],
		[718,17,64],
		[718,18,2],
		[718,19,42],
		[719,1,2],
		[719,3,9],
		[719,10,2],
		[719,16,10],
		[719,17,14],
		[719,19,22],
		[720,1,102],
		[720,2,15],
		[720,3,18],
		[720,4,6],
		[720,10,13],
		[720,11,3],
		[720,12,1],
		[720,13,34],
		[720,14,26],
		[720,15,12],
		[721,0,5],
		[721,1,4],
		[721,3,2],
		[721,4,6],
		[721,5,2],
		[721,7,2],
		[721,8,4],
		[721,10,1],
		[721,14,1],
		[721,17,1],
		[721,18,2],
		[722,6,3],
		[722,7,3],
		[722,8,10],
		[722,9,14],
		[722,10,3],
		[722,15,3],
		[722,17,4],
		[723,0,30],
		[723,1,16],
		[723,2,17],
		[723,3,16],
		[723,4,38],
		[723,5,9],
		[723,6,23],
		[723,7,16],
		[723,8,9],
		[723,9,1],
		[723,10,17],
		[723,11,22],
		[723,12,4],
		[723,13,43],
		[723,14,20],
		[723,15,4],
		[723,16,42],
		[723,17,8],
		[723,18,20],
		[723,19,6],
		[724,6,4],
		[724,13,3],
		[724,15,3],
		[725,10,53],
		[725,16,19],
		[725,17,4],
		[725,19,2],
		[726,0,190],
		[726,1,2882],
		[726,2,4560],
		[726,3,5392],
		[726,4,1834],
		[726,5,580],
		[726,6,718],
		[726,7,1797],
		[726,8,37],
		[726,9,3612],
		[726,10,1413],
		[726,11,481],
		[726,12,142],
		[726,13,1073],
		[726,14,748],
		[726,17,336],
		[726,18,6],
		[726,19,64],
		[727,10,21],
		[727,16,8],
		[727,17,21],
		[727,19,2],
		[728,3,1],
		[728,4,3],
		[728,10,2],
		[728,11,12],
		[728,12,8],
		[728,13,5],
		[728,14,7],
		[728,15,46],
		[728,17,3],
		[728,19,5],
		[729,0,11],
		[729,4,2],
		[729,8,8],
		[729,10,8],
		[729,16,1],
		[730,0,4],
		[730,1,3819],
		[730,2,2171],
		[730,3,904],
		[730,4,496],
		[730,5,414],
		[730,6,2369],
		[730,7,3234],
		[730,8,3664],
		[730,9,1992],
		[730,10,4877],
		[730,11,9034],
		[730,12,12807],
		[730,13,10493],
		[730,14,9286],
		[730,15,9405],
		[730,16,7803],
		[730,17,10737],
		[730,18,10843],
		[730,19,11924],
		[731,0,5],
		[731,1,4],
		[731,2,3],
		[731,3,1],
		[731,4,3],
		[731,5,3],
		[731,7,3],
		[731,8,1],
		[731,11,1],
		[731,12,1],
		[731,14,3],
		[731,15,3],
		[731,17,1],
		[731,18,1],
		[731,19,3],
		[732,2,1],
		[732,3,3],
		[732,6,1],
		[732,9,1],
		[732,13,6],
		[732,17,1],
		[732,18,2],
		[733,1,8],
		[733,2,17],
		[733,3,7],
		[733,4,3],
		[733,5,1],
		[733,8,1],
		[733,9,4],
		[733,10,1],
		[733,13,1],
		[733,14,1],
		[734,1,3],
		[734,3,10],
		[734,5,3],
		[734,10,1],
		[734,11,8],
		[734,13,1],
		[734,14,12],
		[734,16,1],
		[734,17,8],
		[734,19,3],
		[735,1,13],
		[735,2,6],
		[735,3,65],
		[735,6,48],
		[735,7,81],
		[735,8,24],
		[735,9,22],
		[735,10,22],
		[735,12,65],
		[735,13,22],
		[735,14,17],
		[735,15,8],
		[735,16,6],
		[735,19,5],
		[736,0,1],
		[736,1,4],
		[736,3,2],
		[736,4,1],
		[736,9,2],
		[736,10,1],
		[736,13,1],
		[736,16,2],
		[736,19,2],
		[737,1,22],
		[737,2,10],
		[737,3,22],
		[737,4,1],
		[737,6,1],
		[737,9,8],
		[737,13,1],
		[737,14,3],
		[737,17,1],
		[737,19,4],
		[738,1,59],
		[738,2,174],
		[738,3,18],
		[738,4,70],
		[738,5,1],
		[738,6,10],
		[738,7,24],
		[738,8,654],
		[738,9,71],
		[738,10,9],
		[738,11,63],
		[738,12,17],
		[738,13,55],
		[738,14,29],
		[738,15,50],
		[738,16,224],
		[738,17,2],
		[738,19,27],
		[739,1,3],
		[739,18,13],
		[739,19,6],
		[740,1,646],
		[740,2,455],
		[740,3,573],
		[740,4,99],
		[740,5,66],
		[740,6,19],
		[740,7,22],
		[740,8,26],
		[740,9,18],
		[740,10,14],
		[740,11,255],
		[740,12,141],
		[740,13,291],
		[740,14,205],
		[740,15,190],
		[740,16,18],
		[740,17,11],
		[740,18,7],
		[740,19,64],
		[741,0,3],
		[741,1,2],
		[741,2,2],
		[741,4,1],
		[741,6,2],
		[741,7,3],
		[741,9,1],
		[741,11,1],
		[741,12,6],
		[741,13,3],
		[741,14,1],
		[742,0,12],
		[742,1,12],
		[742,2,27],
		[742,3,11],
		[742,4,10],
		[742,5,1],
		[742,6,4],
		[742,7,7],
		[742,8,2],
		[742,9,5],
		[742,11,7],
		[742,12,20],
		[742,13,10],
		[742,15,15],
		[742,16,21],
		[742,18,43],
		[742,19,11],
		[743,0,1],
		[743,1,5],
		[743,4,23],
		[743,6,17],
		[743,8,1],
		[743,16,15],
		[743,18,11],
		[744,0,69],
		[744,1,19],
		[744,2,13],
		[744,3,18],
		[744,4,20],
		[744,5,15],
		[744,7,12],
		[744,8,7],
		[744,9,19],
		[744,10,25],
		[744,11,6],
		[744,12,5],
		[744,13,7],
		[744,14,7],
		[744,15,11],
		[744,16,9],
		[744,17,44],
		[744,18,10],
		[744,19,3],
		[745,1,115],
		[745,2,405],
		[745,3,278],
		[745,4,140],
		[745,5,10],
		[745,6,19],
		[745,8,53],
		[745,10,280],
		[745,11,49],
		[745,12,7],
		[745,13,119],
		[745,14,109],
		[745,15,126],
		[745,16,99],
		[745,17,219],
		[745,19,60],
		[746,4,1],
		[746,6,34],
		[746,7,47],
		[746,8,11],
		[746,9,38],
		[746,10,9],
		[746,12,3],
		[746,13,2],
		[746,14,1],
		[746,15,1],
		[746,16,3],
		[746,17,2],
		[747,0,3],
		[747,1,2],
		[747,2,9],
		[747,4,1],
		[747,5,1],
		[747,6,8],
		[747,9,8],
		[747,16,1],
		[748,1,4],
		[748,2,8],
		[748,3,1],
		[748,5,1],
		[748,6,6],
		[748,7,4],
		[748,8,2],
		[748,9,3],
		[748,10,2],
		[748,12,4],
		[748,13,8],
		[748,14,2],
		[748,15,5],
		[748,17,1],
		[748,18,2],
		[749,0,37],
		[749,1,73],
		[749,2,13],
		[749,3,71],
		[749,4,35],
		[749,5,20],
		[749,6,31],
		[749,7,23],
		[749,8,13],
		[749,9,14],
		[749,10,15],
		[749,11,36],
		[749,12,11],
		[749,13,9],
		[749,14,42],
		[749,15,29],
		[749,16,40],
		[749,17,130],
		[749,18,85],
		[749,19,22],
		[750,0,62],
		[750,2,1],
		[750,4,110],
		[750,5,1],
		[750,10,1],
		[751,2,3],
		[751,3,1],
		[751,4,1],
		[751,6,4],
		[751,9,14],
		[751,10,2],
		[751,13,1],
		[752,0,5],
		[752,1,1],
		[752,2,2],
		[752,3,2],
		[752,4,83],
		[752,5,19],
		[752,6,3],
		[752,7,2],
		[752,9,6],
		[752,14,7],
		[752,17,1],
		[752,19,2],
		[753,14,25],
		[753,16,2],
		[754,0,18],
		[754,1,21],
		[754,2,15],
		[754,3,27],
		[754,4,4],
		[754,5,6],
		[754,6,5],
		[754,7,6],
		[754,8,1],
		[754,9,3],
		[754,10,4],
		[754,13,9],
		[754,14,4],
		[754,15,1],
		[754,16,1],
		[754,17,7],
		[754,18,3],
		[754,19,10],
		[755,0,3],
		[755,1,17],
		[755,2,6],
		[755,3,12],
		[755,4,1],
		[755,5,7],
		[755,6,24],
		[755,7,34],
		[755,8,87],
		[755,9,8],
		[755,10,39],
		[755,11,1],
		[755,13,12],
		[755,14,31],
		[755,15,45],
		[755,16,11],
		[755,17,31],
		[755,18,25],
		[755,19,25],
		[756,1,4],
		[756,2,11],
		[756,6,2],
		[756,7,18],
		[756,8,1],
		[756,9,10],
		[756,10,8],
		[756,15,1],
		[757,1,1],
		[757,2,4],
		[757,4,16],
		[758,1,3],
		[758,2,1],
		[758,3,5],
		[758,6,3],
		[758,7,6],
		[758,8,2],
		[758,9,7],
		[758,10,5],
		[758,11,1],
		[758,13,3],
		[758,14,1],
		[758,15,2],
		[758,18,1],
		[759,0,4],
		[759,1,1],
		[759,2,3],
		[759,3,11],
		[759,4,1],
		[759,7,3],
		[759,8,2],
		[759,12,5],
		[759,13,1],
		[759,14,3],
		[759,15,3],
		[759,16,7],
		[759,19,1],
		[760,1,1],
		[760,2,6],
		[760,4,1],
		[760,6,126],
		[760,7,3],
		[760,8,1],
		[760,9,1051],
		[760,10,68],
		[760,11,1],
		[760,12,3],
		[760,14,34],
		[760,15,1],
		[760,17,118],
		[760,18,4],
		[760,19,29],
		[761,10,7],
		[761,12,34],
		[761,13,12],
		[761,14,11],
		[761,15,4],
		[761,17,1],
		[762,1,48],
		[762,2,37],
		[762,3,5],
		[762,4,13],
		[762,5,2],
		[762,6,24],
		[762,7,28],
		[762,8,2],
		[762,9,8],
		[762,10,17],
		[762,11,10],
		[762,12,6],
		[762,13,1],
		[762,14,15],
		[762,15,9],
		[762,17,7],
		[762,18,1],
		[762,19,17],
		[763,0,1],
		[763,2,1],
		[763,4,3],
		[763,5,1],
		[763,6,15],
		[763,7,1],
		[763,9,13],
		[763,12,2],
		[763,13,3],
		[763,14,4],
		[763,15,1],
		[763,16,1],
		[763,17,2],
		[764,0,1],
		[764,2,4],
		[764,3,3],
		[764,5,16],
		[764,6,1],
		[764,9,3],
		[764,15,1],
		[764,17,34],
		[764,19,1],
		[765,1,4],
		[765,2,3],
		[765,3,12],
		[765,10,2],
		[765,11,3],
		[765,12,33],
		[765,13,59],
		[765,14,11],
		[765,15,7],
		[765,17,2],
		[765,19,3],
		[766,1,55],
		[766,2,85],
		[766,3,75],
		[766,4,23],
		[766,5,6],
		[766,6,244],
		[766,7,494],
		[766,8,38],
		[766,9,353],
		[766,10,27],
		[766,11,1],
		[766,12,36],
		[766,13,188],
		[766,14,171],
		[766,15,33],
		[766,16,19],
		[766,17,29],
		[766,18,1],
		[766,19,15],
		[767,3,1],
		[767,4,2],
		[767,11,10],
		[767,13,2],
		[768,1,23],
		[768,2,12],
		[768,3,1],
		[768,4,2],
		[768,6,7],
		[768,8,1],
		[768,9,1],
		[768,10,1],
		[768,13,3],
		[768,14,1],
		[768,15,2],
		[769,1,23],
		[769,2,27],
		[769,3,8],
		[769,4,5],
		[769,5,13],
		[769,6,3],
		[769,7,5],
		[769,8,8],
		[769,11,26],
		[769,12,25],
		[769,13,13],
		[769,14,19],
		[769,15,4],
		[769,16,1],
		[769,17,11],
		[769,18,11],
		[769,19,1],
		[770,3,1],
		[770,6,10],
		[770,7,9],
		[770,8,3],
		[770,9,14],
		[770,10,3],
		[770,12,2],
		[770,13,7],
		[770,16,1],
		[771,6,2],
		[771,7,2],
		[771,10,1],
		[771,13,14],
		[771,14,27],
		[771,15,26],
		[771,16,27],
		[772,0,12],
		[772,1,14],
		[772,2,4],
		[772,3,2],
		[772,4,22],
		[772,5,6],
		[772,6,2],
		[772,7,6],
		[772,8,1],
		[772,11,2],
		[772,13,11],
		[772,14,1],
		[772,15,1],
		[772,16,6],
		[772,17,2],
		[773,0,3],
		[773,1,2],
		[773,3,21],
		[773,4,5],
		[773,5,4],
		[773,6,1],
		[773,7,2],
		[773,8,1],
		[773,10,1],
		[773,11,2],
		[773,12,2],
		[773,14,12],
		[773,15,3],
		[773,16,4],
		[773,17,6],
		[774,1,1],
		[774,3,13],
		[774,6,5],
		[774,7,25],
		[774,8,1],
		[774,9,1],
		[774,10,1],
		[774,11,1],
		[774,12,6],
		[774,13,11],
		[774,14,26],
		[774,15,12],
		[774,16,1],
		[775,6,7],
		[775,7,6],
		[775,9,1],
		[775,13,2],
		[776,10,2],
		[776,11,11],
		[776,13,2],
		[776,14,1],
		[776,17,8],
		[777,0,1],
		[777,1,3],
		[777,2,6],
		[777,3,1],
		[777,5,6],
		[777,7,2],
		[777,8,6],
		[777,9,2],
		[777,13,2],
		[777,14,13],
		[777,15,2],
		[777,18,6],
		[778,2,20],
		[778,3,11],
		[778,4,9],
		[778,5,63],
		[778,6,19],
		[778,7,81],
		[778,8,350],
		[778,9,13],
		[778,10,211],
		[778,11,60],
		[778,12,297],
		[778,13,160],
		[778,14,370],
		[778,15,246],
		[778,16,147],
		[778,17,175],
		[778,18,1065],
		[778,19,391],
		[779,1,7],
		[779,2,11],
		[779,3,6],
		[779,4,6],
		[779,5,4],
		[779,8,1],
		[779,10,1],
		[779,11,8],
		[779,12,23],
		[779,13,21],
		[779,14,10],
		[779,15,3],
		[779,16,1],
		[779,19,9],
		[780,1,1],
		[780,2,2],
		[780,4,4],
		[780,6,13],
		[780,7,58],
		[780,8,66],
		[780,9,2],
		[780,10,14],
		[780,13,8],
		[780,14,4],
		[780,16,1],
		[780,17,3],
		[780,18,6],
		[780,19,1],
		[781,1,7],
		[781,2,1],
		[781,3,5],
		[781,11,1],
		[781,12,2],
		[781,13,2],
		[781,14,3],
		[781,19,1],
		[782,0,1],
		[782,1,157],
		[782,2,364],
		[782,3,217],
		[782,4,80],
		[782,5,4],
		[782,6,348],
		[782,7,2359],
		[782,8,180],
		[782,9,317],
		[782,10,188],
		[782,11,12],
		[782,12,492],
		[782,13,225],
		[782,14,164],
		[782,15,208],
		[782,16,18],
		[782,17,66],
		[782,18,5],
		[782,19,46],
		[783,1,3],
		[783,2,2],
		[783,3,1],
		[783,6,9],
		[783,7,4],
		[783,8,2],
		[783,9,5],
		[783,13,5],
		[784,2,5],
		[784,3,7],
		[784,4,2],
		[784,6,4],
		[784,7,1],
		[784,8,3],
		[784,9,2],
		[784,10,2],
		[784,11,1],
		[784,12,4],
		[784,13,6],
		[784,15,2],
		[784,17,2],
		[784,19,1],
		[785,1,1],
		[785,3,3],
		[785,4,4],
		[785,6,1],
		[785,9,3],
		[785,11,1],
		[785,12,1],
		[785,13,1],
		[786,0,24],
		[786,1,25],
		[786,2,7],
		[786,3,13],
		[786,4,14],
		[786,5,13],
		[786,6,9],
		[786,7,12],
		[786,8,1],
		[786,9,4],
		[786,10,4],
		[786,12,5],
		[786,13,1],
		[786,14,1],
		[786,15,1],
		[786,16,4],
		[786,17,8],
		[786,18,13],
		[786,19,7],
		[787,6,18],
		[787,7,15],
		[787,8,1],
		[787,9,61],
		[788,0,2],
		[788,1,3],
		[788,3,3],
		[788,5,2],
		[788,9,2],
		[788,10,2],
		[788,15,4],
		[788,17,1],
		[789,1,4],
		[789,2,2],
		[789,3,8],
		[789,11,21],
		[789,12,1],
		[789,13,2],
		[789,14,4],
		[789,15,9],
		[789,16,6],
		[789,19,3],
		[790,0,7],
		[790,2,3],
		[790,14,2],
		[791,0,30],
		[791,1,3],
		[791,2,9],
		[791,3,13],
		[791,4,17],
		[791,5,5],
		[791,7,1],
		[791,8,1],
		[791,9,7],
		[791,10,1],
		[791,12,5],
		[791,13,8],
		[791,14,3],
		[791,16,4],
		[791,17,2],
		[791,18,5],
		[792,0,1],
		[792,2,1],
		[792,4,5],
		[792,6,1],
		[792,10,6],
		[792,11,1],
		[792,12,4],
		[792,13,9],
		[792,14,3],
		[792,16,10],
		[792,17,2],
		[793,10,97],
		[794,0,1],
		[794,1,6],
		[794,3,4],
		[794,5,2],
		[794,6,2],
		[794,7,1],
		[794,10,2],
		[794,11,26],
		[794,12,8],
		[794,13,5],
		[794,14,2],
		[794,15,6],
		[794,16,2],
		[794,17,1],
		[795,5,8],
		[795,6,5],
		[795,7,3],
		[795,9,2],
		[796,2,1],
		[796,5,427],
		[796,6,701],
		[796,7,376],
		[796,9,66],
		[796,11,1365],
		[796,12,1441],
		[796,13,4090],
		[796,14,2044],
		[796,15,4471],
		[796,18,2],
		[797,3,10],
		[797,5,6],
		[797,6,58],
		[797,7,11],
		[797,8,15],
		[797,9,31],
		[797,10,47],
		[797,11,1],
		[797,12,7],
		[797,13,5],
		[797,14,4],
		[797,15,4],
		[797,16,7],
		[797,17,4],
		[798,1,1],
		[798,2,4],
		[798,4,1],
		[798,6,2],
		[798,7,1],
		[798,9,1],
		[798,14,1],
		[798,15,1],
		[798,16,1],
		[798,19,1],
		[799,10,7],
		[799,19,29],
		[800,0,19],
		[800,1,1],
		[800,2,1],
		[800,3,7],
		[800,4,132],
		[800,5,65],
		[800,6,9],
		[800,8,23],
		[800,9,3],
		[800,10,65],
		[800,11,4],
		[800,12,19],
		[800,13,7],
		[800,14,1],
		[800,15,17],
		[800,16,10],
		[800,17,40],
		[800,18,1],
		[800,19,4],
		[801,2,1],
		[801,6,5],
		[801,8,34],
		[801,9,2],
		[801,14,9],
		[801,16,38],
		[801,17,4],
		[802,0,4],
		[802,2,5],
		[802,3,1],
		[802,9,2],
		[802,11,4],
		[802,15,1],
		[802,17,1],
		[803,11,1],
		[803,12,4],
		[803,17,9],
		[804,6,4],
		[804,7,12],
		[804,8,2],
		[804,9,4],
		[804,10,1],
		[804,15,3],
		[805,10,91],
		[805,16,4],
		[805,19,4],
		[806,2,4],
		[806,3,1],
		[806,7,5],
		[806,8,9],
		[806,13,2],
		[806,14,23],
		[806,15,1],
		[806,16,22],
		[806,19,3],
		[807,1,18],
		[807,2,11],
		[807,3,21],
		[807,4,3],
		[807,10,1],
		[807,11,7],
		[807,12,6],
		[807,13,5],
		[807,15,50],
		[808,14,1],
		[808,16,2],
		[808,17,3],
		[808,19,4],
		[809,0,3],
		[809,1,1],
		[809,2,9],
		[809,6,1],
		[809,7,1],
		[809,11,1],
		[809,12,2],
		[809,14,1],
		[809,17,3],
		[809,18,2],
		[810,1,7],
		[810,2,5],
		[810,3,9],
		[810,6,42],
		[810,7,27],
		[810,8,6],
		[810,9,17],
		[810,10,6],
		[810,11,2],
		[810,12,2],
		[810,14,9],
		[810,16,3],
		[810,17,2],
		[810,18,1],
		[810,19,4],
		[811,2,8],
		[811,3,1],
		[811,4,5],
		[811,5,2],
		[811,6,13],
		[811,8,65],
		[811,10,2],
		[811,11,9],
		[811,12,10],
		[811,13,13],
		[811,14,7],
		[811,15,24],
		[811,16,19],
		[811,19,13],
		[812,6,25],
		[812,7,7],
		[812,8,5],
		[812,9,58],
		[813,6,115],
		[813,7,2],
		[813,10,1],
		[813,13,3],
		[813,14,2],
		[813,15,2],
		[814,0,3],
		[814,1,13],
		[814,2,6],
		[814,3,3],
		[814,6,2],
		[814,7,2],
		[814,9,1],
		[814,14,26],
		[815,0,161],
		[815,1,159],
		[815,2,410],
		[815,3,243],
		[815,4,4],
		[815,5,2],
		[815,6,68],
		[815,7,219],
		[815,8,68],
		[815,9,672],
		[815,10,162],
		[815,11,5],
		[815,12,195],
		[815,13,278],
		[815,14,325],
		[815,15,41],
		[815,16,244],
		[815,17,5],
		[815,18,135],
		[815,19,263],
		[816,1,10],
		[816,2,2],
		[816,6,24],
		[816,7,3],
		[816,8,16],
		[816,12,3],
		[816,13,1],
		[816,14,1],
		[816,16,9],
		[816,19,3],
		[817,0,17],
		[817,1,10],
		[817,2,9],
		[817,3,18],
		[817,4,28],
		[817,5,5],
		[817,6,10],
		[817,7,12],
		[817,8,2],
		[817,9,8],
		[817,10,5],
		[817,11,5],
		[817,12,4],
		[817,13,2],
		[817,14,2],
		[817,15,5],
		[817,16,6],
		[817,17,5],
		[817,18,3],
		[817,19,5],
		[818,1,109],
		[818,2,32],
		[818,4,14],
		[818,5,2],
		[818,6,2972],
		[818,7,12277],
		[818,8,1],
		[818,10,1],
		[818,17,36],
		[819,1,1],
		[819,2,4],
		[819,5,1],
		[819,6,1],
		[819,7,1],
		[819,10,1],
		[819,18,1],
		[820,0,10],
		[820,1,4],
		[820,2,3],
		[820,3,14],
		[820,4,8],
		[820,5,3],
		[820,6,3],
		[820,7,6],
		[820,8,2],
		[820,9,1],
		[820,10,1],
		[820,11,3],
		[820,12,3],
		[820,13,2],
		[820,14,1],
		[820,15,2],
		[820,18,2],
		[820,19,1],
		[821,0,42],
		[821,1,1066],
		[821,2,1140],
		[821,3,1582],
		[821,4,424],
		[821,5,2054],
		[821,6,824],
		[821,7,529],
		[821,8,3604],
		[821,9,321],
		[821,10,4137],
		[821,11,5362],
		[821,12,2737],
		[821,13,3210],
		[821,14,7660],
		[821,15,2121],
		[821,16,2680],
		[821,17,5411],
		[821,18,9193],
		[821,19,4319],
		[822,0,395],
		[822,1,8636],
		[822,2,4000],
		[822,3,7586],
		[822,4,1884],
		[822,5,3731],
		[822,6,1791],
		[822,7,1063],
		[822,8,3721],
		[822,9,748],
		[822,10,2344],
		[822,11,4878],
		[822,12,12608],
		[822,13,4814],
		[822,14,5173],
		[822,15,1609],
		[822,16,727],
		[822,17,1417],
		[822,18,804],
		[822,19,2149],
		[823,5,114],
		[823,6,11],
		[823,7,4],
		[823,8,39],
		[823,9,3],
		[823,10,28],
		[823,11,72],
		[823,12,9],
		[823,13,21],
		[823,14,10],
		[823,15,126],
		[823,16,2],
		[823,17,15],
		[823,18,69],
		[823,19,9],
		[824,0,1],
		[824,1,8],
		[824,2,19],
		[824,3,11],
		[824,4,7],
		[824,5,10],
		[824,6,29],
		[824,7,265],
		[824,8,10],
		[824,9,13],
		[824,10,9],
		[824,11,6],
		[824,12,25],
		[824,13,94],
		[824,14,49],
		[824,15,136],
		[824,16,107],
		[824,17,12],
		[824,19,10],
		[825,1,1],
		[825,6,7],
		[825,7,12],
		[825,8,2],
		[825,9,23],
		[825,10,1],
		[825,14,1],
		[825,16,1],
		[826,11,2],
		[826,16,52],
		[826,17,44],
		[826,19,10],
		[827,1,3],
		[827,2,2],
		[827,3,23],
		[827,5,5],
		[827,6,26],
		[827,7,14],
		[827,8,4],
		[827,9,4],
		[827,10,4],
		[827,11,59],
		[827,12,56],
		[827,13,4],
		[827,14,13],
		[827,15,18],
		[827,16,1],
		[827,17,1],
		[827,18,3],
		[828,0,771],
		[828,1,2069],
		[828,2,547],
		[828,3,1008],
		[828,4,1369],
		[828,5,1696],
		[828,6,867],
		[828,7,695],
		[828,8,2336],
		[828,9,2971],
		[828,10,1907],
		[828,11,724],
		[828,12,773],
		[828,13,1378],
		[828,14,1279],
		[828,15,1419],
		[828,16,4005],
		[828,17,2807],
		[828,18,1569],
		[828,19,3197],
		[829,1,2],
		[829,2,5],
		[829,3,1],
		[829,4,5],
		[829,5,4],
		[829,7,2],
		[829,9,1],
		[829,11,5],
		[829,13,3],
		[829,14,5],
		[829,15,11],
		[829,18,3],
		[829,19,3],
		[830,1,5],
		[830,3,5],
		[830,9,6],
		[830,14,1],
		[830,19,2],
		[831,0,1],
		[831,3,2],
		[831,5,54],
		[831,6,52],
		[831,7,30],
		[831,8,10],
		[831,9,53],
		[831,10,21],
		[831,13,1],
		[831,17,5],
		[831,18,21],
		[831,19,65],
		[832,10,9],
		[832,15,24],
		[832,17,5],
		[832,18,12],
		[832,19,1],
		[833,2,1],
		[833,6,5],
		[833,7,3],
		[833,9,19],
		[833,10,3],
		[833,18,3],
		[834,6,8],
		[834,7,9],
		[834,8,7],
		[834,9,29],
		[834,19,1],
		[835,0,4],
		[835,1,405],
		[835,2,926],
		[835,3,430],
		[835,4,406],
		[835,5,681],
		[835,6,207],
		[835,7,55],
		[835,8,708],
		[835,9,339],
		[835,10,460],
		[835,11,139],
		[835,12,1672],
		[835,13,929],
		[835,14,267],
		[835,15,938],
		[835,16,2842],
		[835,17,448],
		[835,18,4],
		[835,19,163],
		[836,6,17],
		[836,8,10],
		[836,16,1],
		[836,19,38],
		[837,1,122],
		[837,2,1],
		[837,15,4],
		[837,16,1],
		[837,19,3],
		[838,1,5],
		[838,3,1],
		[838,12,4],
		[838,14,1],
		[838,15,10],
		[838,17,1],
		[838,19,8],
		[839,1,23],
		[839,2,28],
		[839,3,24],
		[839,4,13],
		[839,5,14],
		[839,6,37],
		[839,7,3805],
		[839,8,628],
		[839,9,1073],
		[839,10,9],
		[839,11,3],
		[839,12,327],
		[839,13,4],
		[839,14,109],
		[839,15,4],
		[839,16,94],
		[839,17,37],
		[839,19,20],
		[840,0,498],
		[840,1,132],
		[840,2,454],
		[840,3,440],
		[840,4,233],
		[840,5,388],
		[840,6,1466],
		[840,7,839],
		[840,8,1879],
		[840,9,4153],
		[840,10,1300],
		[840,11,501],
		[840,12,231],
		[840,13,359],
		[840,14,420],
		[840,15,177],
		[840,16,1236],
		[840,17,538],
		[840,18,477],
		[840,19,558],
		[841,2,6],
		[841,3,2],
		[841,4,1],
		[841,5,21],
		[841,6,6],
		[841,7,45],
		[841,8,95],
		[841,9,35],
		[841,10,12],
		[841,11,46],
		[841,12,17],
		[841,13,51],
		[841,14,10],
		[841,15,30],
		[841,17,10],
		[841,19,19],
		[842,1,1],
		[842,2,7],
		[842,3,2],
		[842,4,2],
		[842,10,1],
		[842,11,7],
		[842,13,4],
		[842,14,1],
		[842,16,6],
		[842,17,1],
		[842,19,15],
		[843,1,14],
		[843,2,1],
		[843,3,2],
		[843,6,4],
		[843,7,3],
		[843,8,2],
		[843,9,2],
		[843,10,3],
		[843,11,1],
		[843,13,7],
		[843,14,2],
		[843,15,1],
		[844,6,2],
		[844,7,3],
		[844,8,1],
		[844,9,24],
		[845,10,9],
		[845,11,4],
		[845,12,8],
		[845,13,24],
		[845,14,21],
		[845,15,5],
		[845,16,3],
		[846,2,1],
		[846,5,1],
		[846,6,2],
		[846,7,4],
		[846,8,6],
		[846,9,4],
		[846,10,3],
		[846,13,1],
		[846,14,7],
		[846,15,4],
		[846,17,4],
		[846,18,5],
		[846,19,1],
		[847,0,1],
		[847,1,7],
		[847,4,5],
		[847,5,4],
		[847,7,1],
		[847,9,3],
		[847,11,2],
		[847,16,1],
		[847,18,3],
		[847,19,3],
		[848,10,3],
		[848,11,1],
		[848,12,24],
		[848,13,1],
		[848,14,16],
		[848,15,2],
		[848,16,1],
		[848,17,2],
		[849,0,3],
		[849,14,32],
		[849,16,29],
		[849,19,5],
		[850,1,14],
		[850,2,6],
		[851,1,63],
		[851,5,3],
		[851,6,248],
		[851,9,4],
		[851,10,1],
		[851,13,1],
		[851,15,5],
		[851,19,2],
		[852,0,11],
		[852,1,2],
		[852,2,1],
		[852,3,6],
		[852,4,19],
		[852,5,1],
		[853,0,202],
		[853,1,318],
		[853,2,76],
		[853,3,197],
		[853,4,202],
		[853,5,69],
		[853,6,56],
		[853,7,41],
		[853,8,26],
		[853,9,162],
		[853,10,127],
		[853,11,194],
		[853,12,68],
		[853,13,50],
		[853,14,70],
		[853,15,64],
		[853,16,45],
		[853,17,100],
		[853,18,94],
		[853,19,62],
		[854,0,39],
		[854,1,7],
		[854,2,27],
		[854,3,11],
		[854,4,9],
		[854,5,22],
		[854,7,12],
		[854,8,1],
		[854,9,3],
		[854,11,4],
		[854,12,3],
		[854,14,9],
		[854,15,2],
		[854,16,1],
		[854,17,4],
		[854,18,6],
		[854,19,4],
		[855,0,578],
		[855,1,3],
		[855,2,1],
		[855,3,1],
		[855,4,127],
		[855,6,4],
		[855,7,22],
		[855,9,13],
		[855,10,5],
		[855,12,8],
		[855,14,10],
		[855,19,6],
		[856,0,1],
		[856,3,11],
		[856,4,2],
		[856,5,1],
		[856,6,3],
		[856,7,2],
		[856,8,3],
		[856,9,8],
		[856,11,1],
		[856,13,1],
		[856,14,1],
		[856,17,2],
		[856,19,1],
		[857,0,1],
		[857,1,1],
		[857,2,4],
		[857,3,3],
		[857,4,10],
		[857,5,10],
		[857,7,7],
		[857,11,6],
		[857,12,2],
		[857,13,4],
		[857,14,10],
		[857,15,10],
		[857,16,4],
		[857,17,5],
		[857,18,5],
		[857,19,8],
		[858,1,1],
		[858,6,3],
		[858,9,10],
		[858,10,2],
		[859,1,1],
		[859,2,2],
		[859,6,3],
		[859,7,3],
		[859,10,6],
		[859,12,6],
		[859,13,6],
		[859,14,1],
		[859,15,1],
		[859,17,1],
		[860,0,1],
		[860,1,6],
		[860,2,1],
		[860,5,2],
		[860,6,3],
		[860,7,4],
		[860,8,1],
		[860,10,1],
		[860,14,2],
		[860,15,3],
		[860,16,1],
		[860,17,10],
		[860,19,1],
		[861,0,2],
		[861,1,1],
		[861,9,1],
		[861,11,8],
		[861,13,4],
		[861,16,7],
		[861,17,1],
		[861,18,2],
		[862,10,294],
		[862,11,44],
		[862,12,1],
		[862,13,193],
		[862,14,433],
		[862,15,276],
		[862,16,122],
		[862,17,108],
		[862,18,19],
		[863,0,5],
		[863,1,1551],
		[863,2,5122],
		[863,3,6968],
		[863,4,1093],
		[863,5,794],
		[863,6,11968],
		[863,7,6343],
		[863,8,8948],
		[863,9,7998],
		[863,10,3042],
		[863,11,7822],
		[863,12,2120],
		[863,13,5424],
		[863,14,9705],
		[863,15,4960],
		[863,16,10953],
		[863,17,7263],
		[863,18,1955],
		[863,19,4992],
		[864,6,16],
		[864,7,96],
		[864,9,6],
		[865,1,5],
		[865,2,1],
		[865,4,11],
		[865,5,2],
		[865,6,1],
		[865,7,5],
		[865,8,2],
		[865,9,1],
		[865,11,2],
		[865,12,3],
		[865,14,7],
		[865,15,5],
		[865,17,1],
		[865,19,1],
		[866,0,29],
		[866,1,69],
		[866,2,25],
		[866,3,6],
		[866,4,18],
		[866,5,9],
		[866,6,8],
		[866,7,36],
		[866,9,13],
		[866,11,8],
		[866,12,52],
		[866,13,3],
		[866,14,40],
		[866,15,6],
		[866,16,20],
		[866,17,21],
		[866,18,7],
		[866,19,11],
		[867,2,5],
		[867,3,1],
		[867,4,1],
		[867,6,5],
		[867,10,33],
		[867,13,8],
		[867,15,4],
		[867,16,7],
		[867,17,2],
		[867,19,1],
		[868,2,1],
		[868,3,6],
		[868,4,1],
		[868,5,1],
		[868,6,8],
		[868,8,3],
		[868,12,3],
		[868,13,5],
		[868,14,8],
		[868,17,1],
		[869,6,8],
		[869,7,74],
		[869,8,11],
		[869,9,22],
		[869,12,2],
		[869,15,1],
		[869,16,1],
		[870,10,12],
		[870,11,1],
		[870,13,9],
		[870,15,20],
		[870,17,10],
		[870,19,3],
		[871,0,6],
		[871,1,23],
		[871,2,3],
		[871,3,5],
		[871,4,15],
		[871,5,11],
		[871,6,10],
		[871,7,2],
		[871,8,5],
		[871,9,7],
		[871,11,5],
		[871,12,11],
		[871,13,4],
		[871,14,7],
		[871,15,3],
		[871,16,3],
		[871,17,5],
		[871,18,1],
		[871,19,33],
		[872,1,2],
		[872,3,3],
		[872,5,4],
		[872,6,5],
		[872,7,3],
		[872,8,1],
		[872,9,1],
		[872,11,3],
		[872,13,1],
		[872,16,1],
		[873,1,200],
		[873,2,90],
		[873,3,16],
		[873,4,7],
		[873,5,7],
		[873,6,364],
		[873,7,423],
		[873,8,102],
		[873,9,239],
		[873,10,107],
		[873,11,5],
		[873,12,20],
		[873,13,99],
		[873,14,15],
		[873,15,34],
		[873,16,1],
		[873,17,17],
		[873,18,2],
		[873,19,8],
		[874,0,12],
		[874,1,14],
		[874,2,5],
		[874,3,8],
		[874,4,11],
		[874,5,24],
		[874,6,3],
		[874,7,17],
		[874,8,2],
		[874,9,2],
		[874,10,1],
		[874,11,6],
		[874,12,3],
		[874,14,4],
		[874,16,3],
		[874,17,5],
		[874,18,1],
		[874,19,8],
		[875,0,5],
		[875,1,27],
		[875,2,12],
		[875,3,11],
		[875,4,5],
		[875,5,2],
		[875,7,2],
		[875,8,1],
		[875,9,5],
		[875,11,7],
		[875,12,1],
		[875,13,8],
		[875,14,22],
		[875,15,1],
		[875,16,7],
		[875,17,9],
		[875,19,4],
		[876,0,1],
		[876,1,3],
		[876,4,2],
		[876,8,2],
		[876,16,1],
		[876,18,111],
		[876,19,6],
		[877,0,4],
		[877,3,6],
		[877,7,2],
		[878,1,1],
		[878,2,2],
		[878,5,3],
		[878,6,84],
		[878,7,153],
		[878,9,32],
		[878,11,5],
		[878,12,4],
		[878,13,17],
		[878,14,2],
		[878,15,5],
		[878,16,1],
		[879,10,2],
		[879,12,48],
		[879,13,15],
		[879,14,3],
		[879,16,1],
		[879,17,1],
		[879,19,3],
		[880,9,2],
		[880,10,3],
		[880,15,18],
		[880,19,4],
		[881,1,14],
		[881,2,1],
		[881,3,4],
		[881,4,1],
		[881,6,2],
		[881,7,5],
		[881,8,1],
		[881,12,5],
		[881,13,2],
		[881,19,3],
		[882,0,2],
		[882,1,14],
		[882,2,5],
		[882,3,1],
		[882,4,8],
		[882,5,2],
		[882,7,3],
		[882,9,5],
		[882,11,7],
		[882,12,1],
		[882,13,1],
		[882,14,2],
		[882,17,2],
		[882,18,3],
		[882,19,2],
		[883,2,3],
		[883,10,1],
		[883,11,11],
		[883,12,5],
		[883,13,13],
		[883,14,13],
		[883,15,7],
		[884,0,1],
		[884,2,9],
		[884,3,1],
		[884,4,3],
		[884,5,1],
		[884,9,1],
		[884,11,4],
		[884,13,1],
		[884,14,1],
		[884,15,4],
		[884,19,1],
		[885,6,7],
		[885,7,9],
		[885,9,12],
		[885,10,1],
		[885,12,10],
		[886,1,42],
		[886,2,8],
		[886,3,16],
		[886,4,4],
		[886,5,3],
		[886,6,130],
		[886,7,900],
		[886,8,141],
		[886,9,177],
		[886,10,20],
		[886,11,8],
		[886,12,34],
		[886,13,55],
		[886,14,37],
		[886,15,9],
		[886,16,8],
		[886,17,11],
		[886,19,4],
		[887,0,38],
		[887,1,4],
		[887,2,3],
		[887,7,1],
		[887,10,2],
		[887,12,6],
		[887,14,3],
		[887,15,1],
		[887,17,4],
		[888,0,13],
		[888,1,17],
		[888,2,19],
		[888,3,38],
		[888,4,8],
		[888,5,2],
		[889,1,16],
		[889,2,15],
		[889,3,12],
		[889,4,1],
		[889,6,10],
		[889,7,10],
		[889,8,15],
		[889,9,10],
		[889,10,9],
		[889,11,18],
		[889,12,1],
		[889,13,6],
		[889,14,2],
		[889,15,14],
		[889,17,2],
		[890,0,942],
		[890,1,532],
		[890,2,500],
		[890,3,1739],
		[890,4,926],
		[890,5,598],
		[890,6,196],
		[890,7,332],
		[890,8,403],
		[890,9,189],
		[890,10,388],
		[890,11,170],
		[890,12,298],
		[890,13,209],
		[890,14,514],
		[890,15,261],
		[890,16,218],
		[890,17,301],
		[890,18,300],
		[890,19,197],
		[891,7,3],
		[891,9,8],
		[892,0,1],
		[892,6,3],
		[892,7,5],
		[892,8,2],
		[892,9,8],
		[892,11,3],
		[892,12,1],
		[892,13,5],
		[892,14,1],
		[892,15,1],
		[892,16,1],
		[892,17,2],
		[892,19,2],
		[893,0,124],
		[893,1,5],
		[893,2,81],
		[893,3,21],
		[893,4,21],
		[893,6,1],
		[893,9,2],
		[893,14,1],
		[893,18,2],
		[893,19,1],
		[894,0,9],
		[894,2,3],
		[894,3,2],
		[894,6,2],
		[894,11,2],
		[894,13,4],
		[894,16,3],
		[894,19,3],
		[895,1,70],
		[895,2,105],
		[895,3,96],
		[895,4,20],
		[895,5,169],
		[895,6,50],
		[895,7,58],
		[895,8,130],
		[895,9,35],
		[895,10,203],
		[895,11,106],
		[895,12,175],
		[895,13,134],
		[895,14,109],
		[895,15,86],
		[895,16,72],
		[895,17,123],
		[895,18,126],
		[895,19,130],
		[896,1,186],
		[896,2,171],
		[896,3,116],
		[896,4,33],
		[896,6,4],
		[896,10,18],
		[896,11,25],
		[896,12,108],
		[896,13,22],
		[896,14,112],
		[896,15,23],
		[897,13,7],
		[897,15,1],
		[897,16,13],
		[897,18,1],
		[898,0,11],
		[898,2,2],
		[898,3,2],
		[898,4,6],
		[898,6,3],
		[898,7,3],
		[898,8,2],
		[898,9,1],
		[898,10,1],
		[898,18,1],
		[899,1,73],
		[899,2,49],
		[899,3,18],
		[899,4,9],
		[899,6,28],
		[899,7,3],
		[899,10,8],
		[899,13,10],
		[899,16,5],
		[899,17,22],
		[900,0,36518],
		[900,1,10916],
		[900,2,8107],
		[900,3,3182],
		[900,4,29199],
		[900,5,16674],
		[900,6,2118],
		[900,7,2281],
		[900,8,1212],
		[900,9,1912],
		[900,10,4973],
		[900,11,19],
		[900,12,377],
		[900,13,31],
		[900,14,865],
		[900,15,2],
		[900,16,15296],
		[900,17,6277],
		[900,18,1145],
		[900,19,7555],
		[901,1,11],
		[901,2,17],
		[901,3,2],
		[901,4,5],
		[901,5,5],
		[901,7,12],
		[901,8,6],
		[901,10,2],
		[901,11,8],
		[901,12,15],
		[901,14,23],
		[901,15,15],
		[901,16,3],
		[901,17,2],
		[902,10,52],
		[902,11,3],
		[902,12,77],
		[902,13,3],
		[902,14,154],
		[902,15,70],
		[902,16,2],
		[902,17,5],
		[902,18,199],
		[902,19,94],
		[903,1,13],
		[903,2,4],
		[903,3,38],
		[903,4,1],
		[903,5,2],
		[903,6,32],
		[903,7,12],
		[903,9,11],
		[903,11,8],
		[903,12,5],
		[903,13,14],
		[903,14,2],
		[903,15,12],
		[903,16,8],
		[903,19,7],
		[904,0,2],
		[904,1,2],
		[904,2,1],
		[904,3,4],
		[904,4,4],
		[904,5,3],
		[904,7,1],
		[904,9,4],
		[904,10,1],
		[904,11,1],
		[904,12,1],
		[904,13,3],
		[904,14,2],
		[904,17,1],
		[904,18,1],
		[904,19,1],
		[905,1,74],
		[905,2,71],
		[905,3,75],
		[905,4,15],
		[905,5,3],
		[905,6,466],
		[905,7,290],
		[905,8,47],
		[905,9,254],
		[905,10,34],
		[905,11,33],
		[905,12,23],
		[905,13,21],
		[905,14,124],
		[905,15,14],
		[905,16,32],
		[905,17,37],
		[905,18,13],
		[905,19,19],
		[906,6,19],
		[906,7,5],
		[906,9,10],
		[906,12,1],
		[906,13,2],
		[907,0,33],
		[907,1,2],
		[907,2,17],
		[907,3,4],
		[907,4,12],
		[907,5,8],
		[907,6,2],
		[907,7,4],
		[907,8,6],
		[907,10,1],
		[907,12,13],
		[907,13,37],
		[907,14,11],
		[907,16,6],
		[907,19,1],
		[908,2,7],
		[908,3,13],
		[908,4,1],
		[908,6,22],
		[908,7,45],
		[908,8,89],
		[908,9,8],
		[908,10,1],
		[908,13,1],
		[908,14,4],
		[909,0,13],
		[909,1,8],
		[909,2,4],
		[909,3,2],
		[909,4,19],
		[909,5,2],
		[909,6,1],
		[909,7,13],
		[909,8,2],
		[909,9,4],
		[909,10,3],
		[909,11,1],
		[909,12,1],
		[909,13,1],
		[909,15,4],
		[909,16,3],
		[909,17,5],
		[909,18,2],
		[909,19,9],
		[910,3,1],
		[910,5,3],
		[910,6,58],
		[910,7,477],
		[910,9,100],
		[910,10,12],
		[910,12,51],
		[910,13,4],
		[910,14,3],
		[910,15,1],
		[910,16,7],
		[910,17,3],
		[910,19,4],
		[911,1,6],
		[911,2,7],
		[911,3,2],
		[911,4,1],
		[911,5,21],
		[911,6,3],
		[911,8,6],
		[911,9,5],
		[911,10,2],
		[911,12,6],
		[911,14,2],
		[911,15,19],
		[911,16,11],
		[911,17,5],
		[912,0,10],
		[912,2,2],
		[912,9,3],
		[912,10,2],
		[912,13,4],
		[913,12,14],
		[914,2,4],
		[914,3,5],
		[914,4,1],
		[914,5,1],
		[914,7,2],
		[914,8,2],
		[914,9,2],
		[914,11,2],
		[914,14,1],
		[915,3,1],
		[915,13,29],
		[915,18,14],
		[916,1,8],
		[916,2,1],
		[916,3,33],
		[916,5,3],
		[916,6,41],
		[916,7,35],
		[916,8,28],
		[916,9,61],
		[916,10,5],
		[916,11,16],
		[916,12,18],
		[916,13,35],
		[916,14,11],
		[916,15,3],
		[916,16,8],
		[916,17,8],
		[917,1,1],
		[917,5,4],
		[917,8,1],
		[917,10,3],
		[917,11,8],
		[917,12,2],
		[917,13,8],
		[917,14,1],
		[917,15,2],
		[917,17,1],
		[918,0,1],
		[918,1,3],
		[918,2,8],
		[918,3,1],
		[918,4,18],
		[918,5,2],
		[918,14,2],
		[918,17,1],
		[919,3,5],
		[919,11,34],
		[919,12,1],
		[920,0,4],
		[920,1,3],
		[920,2,2],
		[920,3,3],
		[920,4,6],
		[920,5,2],
		[920,7,3],
		[920,9,1],
		[920,13,2],
		[920,16,1],
		[920,19,1],
		[921,1,96],
		[921,2,102],
		[921,3,266],
		[921,4,35],
		[921,5,2],
		[921,6,38],
		[921,7,16],
		[921,8,4],
		[921,9,6],
		[921,10,48],
		[921,11,3],
		[921,12,76],
		[921,13,138],
		[921,14,12],
		[921,15,13],
		[921,16,24],
		[921,17,11],
		[921,18,1],
		[921,19,4],
		[922,0,31],
		[922,1,17],
		[922,2,2],
		[922,3,14],
		[922,4,1],
		[922,5,8],
		[922,6,3],
		[922,7,1],
		[922,8,7],
		[922,9,18],
		[922,10,9],
		[922,12,2],
		[922,13,3],
		[922,14,2],
		[922,15,6],
		[922,16,2],
		[922,17,12],
		[922,18,9],
		[922,19,4],
		[923,1,3],
		[923,3,4],
		[923,5,2],
		[923,6,9],
		[923,7,23],
		[923,8,3],
		[923,9,17],
		[923,10,2],
		[923,11,1],
		[923,13,5],
		[923,15,1],
		[924,0,2],
		[924,1,444],
		[924,2,246],
		[924,3,228],
		[924,4,105],
		[924,5,645],
		[924,6,239],
		[924,7,335],
		[924,8,742],
		[924,9,142],
		[924,10,771],
		[924,11,572],
		[924,12,926],
		[924,13,949],
		[924,14,933],
		[924,15,1437],
		[924,16,695],
		[924,17,1356],
		[924,18,168],
		[924,19,553],
		[925,1,6],
		[925,3,4],
		[925,13,2],
		[925,15,2],
		[926,1,42],
		[926,2,19],
		[926,3,39],
		[926,4,4],
		[926,5,12],
		[926,6,68],
		[926,7,135],
		[926,8,331],
		[926,9,101],
		[926,10,349],
		[926,11,7],
		[926,12,42],
		[926,13,45],
		[926,14,32],
		[926,15,213],
		[926,16,314],
		[926,17,147],
		[926,18,50],
		[926,19,36],
		[927,2,5],
		[927,6,1],
		[927,11,1],
		[927,14,12],
		[928,2,1],
		[928,3,8],
		[928,10,1],
		[928,11,3],
		[928,12,5],
		[928,13,7],
		[928,14,30],
		[928,17,3],
		[929,1,2],
		[929,6,9],
		[929,10,57],
		[929,12,1],
		[929,13,15],
		[929,14,2],
		[929,15,14],
		[929,16,7],
		[929,17,8],
		[929,19,5],
		[930,1,5],
		[930,8,7],
		[930,9,1],
		[930,15,12],
		[930,19,10],
		[931,10,9],
		[931,13,6],
		[931,15,1],
		[932,0,2],
		[932,1,1],
		[932,2,21],
		[932,3,22],
		[932,4,13],
		[932,5,13],
		[932,6,53],
		[932,7,44],
		[932,8,48],
		[932,9,194],
		[932,10,9],
		[932,11,5],
		[932,12,2],
		[932,13,11],
		[932,14,12],
		[932,15,14],
		[932,16,82],
		[932,17,26],
		[932,18,15],
		[932,19,6],
		[933,0,16],
		[933,1,8],
		[933,2,16],
		[933,3,22],
		[933,4,17],
		[933,5,2],
		[933,6,3],
		[933,7,3],
		[933,8,9],
		[933,9,9],
		[933,10,8],
		[933,11,13],
		[933,12,5],
		[933,13,8],
		[933,14,14],
		[933,15,1],
		[933,16,3],
		[933,17,8],
		[933,18,1],
		[933,19,4],
		[934,1,2],
		[934,6,46],
		[934,7,13],
		[934,8,12],
		[934,9,57],
		[934,12,2],
		[934,13,2],
		[934,14,10],
		[935,11,12],
		[935,13,6],
		[935,14,11],
		[935,16,1],
		[936,0,10],
		[936,1,2],
		[936,2,8],
		[936,3,14],
		[936,4,9],
		[936,5,2],
		[936,7,4],
		[936,9,2],
		[936,11,3],
		[936,12,1],
		[936,13,1],
		[936,14,10],
		[936,15,1],
		[936,16,4],
		[936,17,7],
		[936,19,2],
		[937,1,8],
		[937,2,8],
		[937,3,2],
		[937,4,1],
		[937,5,47],
		[937,6,4],
		[937,7,6],
		[937,8,21],
		[937,9,9],
		[937,10,5],
		[937,11,3],
		[937,12,2],
		[937,13,2],
		[937,14,5],
		[937,15,23],
		[937,16,8],
		[937,17,8],
		[937,18,3],
		[937,19,4],
		[938,1,18],
		[938,4,4],
		[938,7,5],
		[938,10,1],
		[938,12,2],
		[938,14,9],
		[938,15,13],
		[938,17,31],
		[938,18,8],
		[939,3,1],
		[939,5,8],
		[939,8,1],
		[939,15,4],
		[939,19,2],
		[940,0,114],
		[940,2,1],
		[940,3,2],
		[940,4,42],
		[940,5,34],
		[940,6,2],
		[940,7,1],
		[940,8,2],
		[940,10,1],
		[940,11,56],
		[940,14,5],
		[940,15,10],
		[940,18,643],
		[941,6,1],
		[941,9,8],
		[941,12,1],
		[941,13,5],
		[941,14,8],
		[941,16,4],
		[941,19,1],
		[942,2,1],
		[942,3,1],
		[942,4,5],
		[942,6,1],
		[942,9,3],
		[942,11,5],
		[942,12,1],
		[942,13,1],
		[942,14,5],
		[942,15,2],
		[942,17,3],
		[942,19,1],
		[943,0,1986],
		[943,1,95],
		[943,2,328],
		[943,3,196],
		[943,4,404],
		[943,5,253],
		[943,6,179],
		[943,7,118],
		[943,8,129],
		[943,9,378],
		[943,10,170],
		[943,11,846],
		[943,12,190],
		[943,13,210],
		[943,14,702],
		[943,15,265],
		[943,16,121],
		[943,17,67],
		[943,18,231],
		[943,19,111],
		[944,0,5],
		[944,1,5],
		[944,2,6],
		[944,3,3],
		[944,4,11],
		[944,5,8],
		[944,6,2],
		[944,9,7],
		[944,10,5],
		[944,11,1],
		[944,12,3],
		[944,13,7],
		[944,14,4],
		[944,15,3],
		[944,17,1],
		[944,19,1],
		[945,2,1],
		[945,4,22],
		[945,5,1],
		[945,7,4],
		[945,14,2],
		[945,16,13],
		[945,17,21],
		[945,19,21],
		[946,16,9],
		[946,17,9],
		[946,19,1],
		[947,1,15],
		[947,6,44],
		[947,7,17],
		[947,8,3],
		[947,9,21],
		[947,13,1],
		[947,14,2],
		[948,1,5],
		[948,2,9],
		[948,6,10],
		[948,15,1],
		[949,0,1],
		[949,4,10],
		[949,5,5],
		[949,6,1],
		[949,10,7],
		[949,11,2],
		[949,13,1],
		[949,17,2],
		[950,0,24],
		[950,1,43],
		[950,2,35],
		[950,3,20],
		[950,4,1],
		[950,5,13],
		[950,6,9],
		[950,7,5],
		[950,8,5],
		[950,9,7],
		[950,11,20],
		[950,12,14],
		[950,13,9],
		[950,15,5],
		[950,16,2],
		[950,17,8],
		[950,18,1],
		[950,19,57],
		[951,1,2],
		[951,2,2],
		[951,3,1],
		[951,10,1],
		[951,15,17],
		[952,1,4],
		[952,2,5],
		[952,3,11],
		[952,4,3],
		[952,5,3],
		[952,6,85],
		[952,7,111],
		[952,8,41],
		[952,9,237],
		[952,10,20],
		[952,11,15],
		[952,12,6],
		[952,13,48],
		[952,14,12],
		[952,15,8],
		[952,16,4],
		[952,19,5],
		[953,1,573],
		[953,2,114],
		[953,3,573],
		[953,4,41],
		[953,5,8],
		[953,6,18],
		[953,7,10],
		[953,9,115],
		[953,10,4],
		[953,11,3],
		[953,12,8],
		[953,13,24],
		[953,14,62],
		[953,15,2],
		[953,16,12],
		[953,17,8],
		[953,18,1],
		[953,19,49],
		[954,0,23],
		[954,3,1],
		[954,4,49],
		[954,10,2],
		[954,12,1],
		[954,18,1],
		[955,0,16],
		[955,1,19],
		[955,2,33],
		[955,3,5],
		[955,4,47],
		[955,5,8],
		[955,6,11],
		[955,7,2],
		[955,9,8],
		[955,10,2],
		[955,11,4],
		[955,12,1],
		[955,13,2],
		[955,14,18],
		[955,16,12],
		[955,17,7],
		[955,18,5],
		[955,19,10],
		[956,1,16],
		[956,2,82],
		[956,3,25],
		[956,4,32],
		[956,5,22],
		[956,6,19],
		[956,8,2],
		[956,10,58],
		[956,11,63],
		[956,12,289],
		[956,13,109],
		[956,14,74],
		[956,15,41],
		[956,16,32],
		[956,17,48],
		[956,19,72],
		[957,1,1],
		[957,2,3],
		[957,3,2],
		[957,4,1],
		[957,12,8],
		[957,13,2],
		[957,14,1],
		[957,15,1],
		[958,1,1],
		[958,6,7],
		[958,7,6],
		[958,8,4],
		[958,9,6],
		[958,12,2],
		[958,14,1],
		[958,17,1],
		[959,6,32],
		[959,7,52],
		[959,8,1],
		[960,0,11],
		[960,1,9],
		[960,2,8],
		[960,3,21],
		[960,4,9],
		[960,6,19],
		[960,8,4],
		[960,9,2],
		[960,10,3],
		[960,12,4],
		[960,13,6],
		[960,14,5],
		[960,15,4],
		[960,16,6],
		[960,17,5],
		[960,18,11],
		[960,19,1],
		[961,0,2],
		[961,1,1],
		[961,3,4],
		[961,4,2],
		[961,6,1],
		[961,8,3],
		[961,11,2],
		[961,16,4],
		[961,17,4],
		[961,19,2],
		[962,1,2],
		[962,2,43],
		[962,4,12],
		[962,5,13],
		[962,6,2],
		[962,7,1],
		[962,8,67],
		[962,9,2],
		[962,10,4],
		[962,12,20],
		[962,13,1],
		[962,14,8],
		[962,15,4],
		[962,17,47],
		[962,19,4],
		[963,0,57],
		[963,1,174],
		[963,2,77],
		[963,3,32],
		[963,4,105],
		[963,5,88],
		[963,6,1541],
		[963,7,938],
		[963,8,1280],
		[963,9,1552],
		[963,10,1018],
		[963,11,347],
		[963,12,512],
		[963,13,395],
		[963,14,164],
		[963,15,614],
		[963,16,1260],
		[963,17,717],
		[963,18,130],
		[963,19,424],
		[964,2,1],
		[964,5,2],
		[964,8,1],
		[964,13,3],
		[964,16,6],
		[965,0,3],
		[965,1,16],
		[965,2,2],
		[965,5,1],
		[965,6,1],
		[965,7,40],
		[965,8,3],
		[965,9,16],
		[965,12,1],
		[965,13,1],
		[965,16,1],
		[965,17,195],
		[965,19,175],
		[966,3,17],
		[966,6,11],
		[966,7,51],
		[966,9,4],
		[966,10,7],
		[966,12,43],
		[966,13,11],
		[966,17,1],
		[967,10,4],
		[967,11,15],
		[967,13,289],
		[967,14,6],
		[967,15,1],
		[967,16,12],
		[967,18,3],
		[967,19,2],
		[968,0,4],
		[968,1,3],
		[968,2,8],
		[968,4,1],
		[968,5,2],
		[968,6,2],
		[968,7,10],
		[968,11,2],
		[968,16,4],
		[968,17,2],
		[968,19,2],
		[969,0,1],
		[969,2,3],
		[969,4,4],
		[969,9,3],
		[969,13,1],
		[969,14,4],
		[969,17,2],
		[969,19,3],
		[970,10,1],
		[970,11,10],
		[970,12,23],
		[970,13,16],
		[970,14,6],
		[970,15,21],
		[970,16,4],
		[970,17,1],
		[970,19,5],
		[971,1,1],
		[971,3,1],
		[971,4,3],
		[971,17,11],
		[972,0,200],
		[972,1,179],
		[972,2,61],
		[972,3,52],
		[972,4,153],
		[972,5,75],
		[972,6,53],
		[972,7,118],
		[972,8,32],
		[972,9,142],
		[972,10,10],
		[972,11,136],
		[972,12,27],
		[972,13,21],
		[972,14,45],
		[972,15,2],
		[972,16,32],
		[972,17,26],
		[972,18,26],
		[972,19,37],
		[973,1,6],
		[973,3,6],
		[973,7,4],
		[973,8,3],
		[973,9,7],
		[973,10,1],
		[973,13,1],
		[973,17,1],
		[974,0,2],
		[974,9,4],
		[974,10,2],
		[974,11,1],
		[974,15,4],
		[974,16,2],
		[975,1,20],
		[975,2,1],
		[975,3,3],
		[975,6,11],
		[975,9,2],
		[975,10,8],
		[975,12,2],
		[975,13,5],
		[975,15,2],
		[976,0,1],
		[976,2,1],
		[976,4,1],
		[976,6,1],
		[976,9,1],
		[976,10,2],
		[976,19,2],
		[977,3,1],
		[977,6,78],
		[977,11,28],
		[977,13,5],
		[977,14,1],
		[977,15,101],
		[978,1,164],
		[978,2,13],
		[978,3,30],
		[978,4,1],
		[978,6,151],
		[978,8,6],
		[978,9,3],
		[978,10,43],
		[978,16,1],
		[978,17,4],
		[979,1,14],
		[979,2,5],
		[979,3,13],
		[979,6,13],
		[979,10,7],
		[979,11,7],
		[979,12,4],
		[979,13,10],
		[979,14,4],
		[979,15,26],
		[979,16,1],
		[979,17,5],
		[980,1,6],
		[980,2,1],
		[980,6,14],
		[980,7,26],
		[980,8,2],
		[980,9,19],
		[980,10,1],
		[980,11,1],
		[980,12,8],
		[980,13,3],
		[980,14,1],
		[980,15,20],
		[980,17,1],
		[981,2,8],
		[981,5,10],
		[981,6,1],
		[981,7,4],
		[981,9,1],
		[981,11,3],
		[981,12,2],
		[981,14,5],
		[981,19,1],
		[982,1,6],
		[982,2,2],
		[982,4,1],
		[982,6,1],
		[982,7,13],
		[982,13,7],
		[982,14,2],
		[982,15,1],
		[983,10,13],
		[983,11,9],
		[983,13,1],
		[983,14,16],
		[983,16,2],
		[983,17,5],
		[984,0,10],
		[984,2,6],
		[984,4,7],
		[984,6,4],
		[984,8,1],
		[984,12,1],
		[984,13,1],
		[984,15,2],
		[984,18,1],
		[984,19,2],
		[985,1,5],
		[985,2,1],
		[985,3,6],
		[985,5,1],
		[985,6,31],
		[985,7,217],
		[985,8,9],
		[985,9,161],
		[985,10,30],
		[985,11,1],
		[985,12,25],
		[985,13,21],
		[985,14,31],
		[985,15,3],
		[985,16,14],
		[985,17,32],
		[985,19,5],
		[986,10,3],
		[986,13,9],
		[986,16,2],
		[986,17,5],
		[986,19,4],
		[987,0,6],
		[987,1,3],
		[987,2,18],
		[987,4,1],
		[987,5,2],
		[987,6,2],
		[987,7,1],
		[987,13,2],
		[987,14,1],
		[987,16,1],
		[987,17,7],
		[987,18,1],
		[988,0,15],
		[988,1,15],
		[988,3,10],
		[988,4,55],
		[988,5,7],
		[988,6,13],
		[988,7,3],
		[988,10,1],
		[988,18,10],
		[988,19,24],
		[989,1,11],
		[989,2,1],
		[989,5,5],
		[989,6,15],
		[989,7,3],
		[989,8,7],
		[989,9,2],
		[989,10,6],
		[989,11,11],
		[989,12,10],
		[989,13,10],
		[989,14,27],
		[989,15,8],
		[989,16,12],
		[989,17,11],
		[989,18,9],
		[989,19,12],
		[990,5,1],
		[990,6,5],
		[990,7,2],
		[990,8,4],
		[990,9,9],
		[990,10,2],
		[990,13,1],
		[990,14,4],
		[990,16,4],
		[990,17,1],
		[990,19,2],
		[991,10,31],
		[991,11,2],
		[991,12,22],
		[991,13,4],
		[991,14,11],
		[991,16,1],
		[991,17,14],
		[991,18,2],
		[992,0,82],
		[992,1,115],
		[992,2,81],
		[992,3,49],
		[992,4,341],
		[992,5,25],
		[992,6,18],
		[992,7,40],
		[992,8,20],
		[992,9,13],
		[992,10,32],
		[992,11,74],
		[992,13,80],
		[992,14,137],
		[992,15,60],
		[992,16,39],
		[992,17,78],
		[992,18,120],
		[992,19,15],
		[993,1,2],
		[993,2,1],
		[993,3,1],
		[993,6,6],
		[993,8,5],
		[993,12,2],
		[993,16,2],
		[994,0,1],
		[994,3,2],
		[994,5,1],
		[994,6,2],
		[994,7,2],
		[994,8,7],
		[994,9,1],
		[994,10,1],
		[994,15,2],
		[994,17,3],
		[994,18,3],
		[994,19,2],
		[995,5,1],
		[995,6,1],
		[995,7,5],
		[995,8,2],
		[995,9,3],
		[995,12,4],
		[995,13,1],
		[995,15,3],
		[996,1,12],
		[996,3,9],
		[996,5,1],
		[996,6,13],
		[996,7,26],
		[996,8,5],
		[996,9,7],
		[996,10,3],
		[996,11,3],
		[996,12,6],
		[996,13,45],
		[996,14,1],
		[996,15,3],
		[996,16,2],
		[997,1,323],
		[997,2,327],
		[997,3,422],
		[997,4,63],
		[997,5,10],
		[997,6,16],
		[997,7,2],
		[997,10,58],
		[997,11,165],
		[997,12,154],
		[997,13,166],
		[997,15,487],
		[997,19,2],
		[998,7,24],
		[998,9,2],
		[999,0,1],
		[999,1,10],
		[999,2,4],
		[999,3,5],
		[999,4,3],
		[999,6,3],
		[999,7,3],
		[999,8,2],
		[999,10,3],
		[999,11,1],
		[999,12,7],
		[999,13,2],
		[999,14,2],
		[999,15,2],
		[999,16,1],
		[999,17,1],
		[999,18,6],
		[999,19,3],
		[1000,10,15],
		[1000,13,1],
		[1000,14,3],
		[1000,16,2],
		[1001,0,1],
		[1001,1,1],
		[1001,5,1],
		[1001,6,3],
		[1001,8,9],
		[1001,9,1],
		[1001,10,3],
		[1001,13,2],
		[1001,14,5],
		[1001,15,4],
		[1001,18,3],
		[1001,19,4],
		[1002,0,1],
		[1002,1,28],
		[1002,2,49],
		[1002,3,21],
		[1002,4,6],
		[1002,5,20],
		[1002,6,35],
		[1002,7,12],
		[1002,8,16],
		[1002,9,2],
		[1002,10,40],
		[1002,11,97],
		[1002,12,105],
		[1002,13,67],
		[1002,14,70],
		[1002,15,44],
		[1002,16,20],
		[1002,17,32],
		[1002,18,22],
		[1002,19,16],
		[1003,1,8],
		[1003,3,3],
		[1003,4,1],
		[1003,5,6],
		[1003,11,1],
		[1003,14,7],
		[1003,15,15],
		[1004,1,11],
		[1004,2,6],
		[1004,3,2],
		[1004,4,4],
		[1004,6,8],
		[1004,7,11],
		[1004,8,2],
		[1004,10,9],
		[1004,11,6],
		[1004,12,150],
		[1004,13,5],
		[1004,14,6],
		[1004,15,23],
		[1004,16,2],
		[1004,17,21],
		[1005,2,2],
		[1005,4,1],
		[1005,5,3],
		[1005,6,16],
		[1005,7,2],
		[1005,8,4],
		[1005,9,11],
		[1005,10,45],
		[1005,11,6],
		[1005,12,1],
		[1005,13,18],
		[1005,14,1],
		[1005,15,3],
		[1005,16,5],
		[1005,17,2],
		[1005,18,5],
		[1006,2,2],
		[1006,4,8],
		[1006,6,3],
		[1006,7,4],
		[1006,8,10],
		[1006,10,2],
		[1006,13,3],
		[1006,14,2],
		[1006,17,1],
		[1007,1,1],
		[1007,3,3],
		[1007,12,3],
		[1007,13,5],
		[1007,15,2],
		[1008,6,10],
		[1008,7,10],
		[1008,8,8],
		[1008,9,25],
		[1009,0,1],
		[1009,1,1],
		[1009,2,1],
		[1009,3,5],
		[1009,4,1],
		[1009,6,5],
		[1009,7,5],
		[1009,9,5],
		[1009,10,3],
		[1009,11,2],
		[1009,13,4],
		[1009,14,2],
		[1009,15,2],
		[1010,3,13],
		[1010,10,2],
		[1010,11,5],
		[1010,12,10],
		[1010,13,33],
		[1010,14,4],
		[1010,15,2],
		[1010,17,3],
		[1011,0,5],
		[1011,1,1],
		[1011,2,2],
		[1011,4,6],
		[1011,5,8],
		[1011,6,1],
		[1011,7,4],
		[1011,8,1],
		[1011,9,4],
		[1011,11,4],
		[1011,13,2],
		[1011,14,5],
		[1011,16,1],
		[1011,17,2],
		[1011,18,3],
		[1011,19,4],
		[1012,3,2],
		[1012,4,4],
		[1012,5,8],
		[1012,6,47],
		[1012,7,226],
		[1012,8,55],
		[1012,9,110],
		[1012,10,8],
		[1012,12,2],
		[1012,13,4],
		[1012,14,1],
		[1012,16,1],
		[1012,17,3],
		[1013,1,16],
		[1013,2,32],
		[1013,3,19],
		[1013,4,11],
		[1013,5,11],
		[1013,6,5],
		[1013,8,9],
		[1013,10,6],
		[1013,11,8],
		[1013,12,5],
		[1013,13,6],
		[1013,14,9],
		[1013,15,6],
		[1013,16,8],
		[1013,17,3],
		[1013,19,4],
		[1014,0,3],
		[1014,1,1],
		[1014,2,3],
		[1014,3,1],
		[1014,4,1],
		[1014,5,3],
		[1014,9,6],
		[1014,11,1],
		[1014,13,1],
		[1014,17,2],
		[1014,19,1],
		[1015,1,124],
		[1015,2,2],
		[1015,8,84],
		[1015,9,7],
		[1015,12,3],
		[1015,15,325],
		[1015,17,13],
		[1015,19,204],
		[1016,1,452],
		[1016,2,1137],
		[1016,3,497],
		[1016,4,551],
		[1016,5,725],
		[1016,6,57],
		[1016,8,30],
		[1016,9,1],
		[1016,10,152],
		[1016,11,1883],
		[1016,12,630],
		[1016,13,1069],
		[1016,14,1044],
		[1016,15,458],
		[1016,16,245],
		[1016,17,134],
		[1016,19,544],
		[1017,0,2],
		[1017,1,3],
		[1017,3,4],
		[1017,5,11],
		[1017,6,1],
		[1017,7,6],
		[1017,18,3],
		[1018,3,5],
		[1018,4,2],
		[1018,8,3],
		[1018,11,4],
		[1018,12,2],
		[1018,13,2],
		[1018,14,9],
		[1018,17,10],
		[1018,19,2],
		[1019,1,31],
		[1019,2,25],
		[1019,3,25],
		[1019,4,13],
		[1019,5,7],
		[1019,6,36],
		[1019,7,23],
		[1019,8,61],
		[1019,9,33],
		[1019,10,52],
		[1019,11,113],
		[1019,12,18],
		[1019,13,47],
		[1019,14,70],
		[1019,15,220],
		[1019,16,2],
		[1019,17,27],
		[1019,18,3],
		[1019,19,17],
		[1020,1,1],
		[1020,2,5],
		[1020,3,4],
		[1020,4,1],
		[1020,5,1],
		[1020,6,20],
		[1020,7,31],
		[1020,8,10],
		[1020,9,17],
		[1020,10,14],
		[1020,12,7],
		[1020,13,13],
		[1020,14,13],
		[1020,15,3],
		[1020,16,3],
		[1020,17,1],
		[1021,3,15],
		[1021,7,17],
		[1021,9,1],
		[1021,13,25],
		[1021,14,34],
		[1022,1,3],
		[1022,2,2],
		[1022,4,1],
		[1022,11,1],
		[1022,12,1],
		[1022,13,2],
		[1022,14,1],
		[1022,15,2],
		[1022,18,1],
		[1023,0,62],
		[1023,1,1],
		[1023,2,16],
		[1023,4,38],
		[1023,5,5],
		[1023,7,1],
		[1023,8,3],
		[1023,10,2],
		[1023,12,1],
		[1023,15,4],
		[1023,16,1],
		[1023,17,1],
		[1023,18,1],
		[1024,1,3],
		[1024,2,19],
		[1024,3,12],
		[1024,4,4],
		[1024,5,8],
		[1024,6,5],
		[1024,7,13],
		[1024,8,12],
		[1024,9,17],
		[1024,10,4],
		[1024,11,5],
		[1024,12,14],
		[1024,13,7],
		[1024,14,2],
		[1024,15,8],
		[1024,16,7],
		[1024,17,11],
		[1024,18,2],
		[1024,19,14],
		[1025,6,15],
		[1025,7,61],
		[1025,8,5],
		[1025,9,15],
		[1025,10,1],
		[1025,12,4],
		[1025,13,5],
		[1025,14,5],
		[1025,17,2],
		[1026,4,2],
		[1026,13,9],
		[1026,16,9],
		[1026,17,1],
		[1027,1,1],
		[1027,6,14],
		[1027,7,12],
		[1027,8,5],
		[1027,9,16],
		[1027,10,13],
		[1027,11,2],
		[1027,13,4],
		[1027,14,1],
		[1027,15,6],
		[1027,16,8],
		[1027,17,6],
		[1027,19,2],
		[1028,1,121],
		[1028,2,93],
		[1028,3,17],
		[1028,4,15],
		[1028,5,1],
		[1028,8,2],
		[1028,9,51],
		[1028,10,13],
		[1028,11,15],
		[1028,12,13],
		[1028,13,72],
		[1028,14,8],
		[1028,15,1],
		[1028,16,7],
		[1028,19,30],
		[1029,1,3],
		[1029,2,1],
		[1029,3,5],
		[1029,7,1],
		[1029,9,4],
		[1029,13,8],
		[1029,14,1],
		[1029,15,10],
		[1029,17,2],
		[1029,18,2],
		[1030,0,60],
		[1030,1,158],
		[1030,2,31],
		[1030,3,117],
		[1030,4,91],
		[1030,5,50],
		[1030,6,55],
		[1030,7,62],
		[1030,8,9],
		[1030,9,107],
		[1030,10,12],
		[1030,11,123],
		[1030,12,6],
		[1030,13,51],
		[1030,14,56],
		[1030,15,23],
		[1030,16,35],
		[1030,17,11],
		[1030,18,37],
		[1030,19,49],
		[1031,10,130],
		[1031,11,5],
		[1031,12,62],
		[1031,13,239],
		[1031,14,151],
		[1031,15,72],
		[1031,16,15],
		[1031,17,16],
		[1031,18,6],
		[1031,19,21],
		[1032,1,5],
		[1032,2,8],
		[1032,3,2],
		[1032,4,2],
		[1032,5,1],
		[1032,6,3],
		[1032,7,3],
		[1032,8,98],
		[1032,9,6],
		[1032,10,2],
		[1032,13,8],
		[1032,16,1],
		[1032,17,3],
		[1032,19,8],
		[1033,1,4],
		[1033,2,3],
		[1033,3,1],
		[1033,4,3],
		[1033,6,1],
		[1033,8,2],
		[1033,10,2],
		[1033,11,9],
		[1033,13,3],
		[1034,0,6],
		[1034,1,1],
		[1034,2,5],
		[1034,3,4],
		[1034,4,5],
		[1034,5,4],
		[1034,6,1],
		[1034,7,1],
		[1034,10,1],
		[1034,12,4],
		[1034,13,1],
		[1034,14,1],
		[1034,16,1],
		[1034,18,4],
		[1034,19,3],
		[1035,6,3],
		[1035,7,1],
		[1035,8,2],
		[1035,11,17],
		[1035,13,24],
		[1036,0,9],
		[1036,1,2],
		[1036,2,50],
		[1036,3,4],
		[1036,4,27],
		[1036,5,11],
		[1036,6,5],
		[1036,8,3],
		[1036,10,8],
		[1036,11,231],
		[1036,12,24],
		[1036,13,137],
		[1036,14,36],
		[1036,15,28],
		[1036,16,8],
		[1036,17,7],
		[1036,18,1],
		[1036,19,61],
		[1037,1,715],
		[1037,2,545],
		[1037,3,473],
		[1037,4,190],
		[1037,5,60],
		[1037,6,130],
		[1037,7,43],
		[1037,8,90],
		[1037,9,8],
		[1037,10,132],
		[1037,11,216],
		[1037,12,329],
		[1037,13,314],
		[1037,14,112],
		[1037,15,76],
		[1037,16,76],
		[1037,17,50],
		[1037,18,35],
		[1037,19,46],
		[1038,6,4],
		[1038,9,5],
		[1039,5,252],
		[1039,6,99],
		[1039,7,87],
		[1039,9,41],
		[1039,10,292],
		[1039,11,1162],
		[1039,12,464],
		[1039,13,291],
		[1039,14,170],
		[1039,15,781],
		[1039,16,65],
		[1039,17,246],
		[1039,18,67],
		[1039,19,377],
		[1040,1,19],
		[1040,8,13],
		[1040,13,1],
		[1040,15,56],
		[1040,17,5],
		[1040,19,26],
		[1041,10,9],
		[1041,12,1],
		[1041,13,12],
		[1041,15,14],
		[1041,16,4],
		[1041,17,4],
		[1041,19,2],
		[1042,2,1],
		[1042,3,5],
		[1042,4,1],
		[1042,9,1],
		[1042,11,3],
		[1042,12,15],
		[1042,13,1],
		[1042,14,2],
		[1042,15,2],
		[1042,16,1],
		[1042,17,2],
		[1042,19,5],
		[1043,1,63],
		[1043,2,94],
		[1043,3,44],
		[1043,4,62],
		[1043,6,31],
		[1043,7,24],
		[1043,8,1539],
		[1043,9,71],
		[1043,10,24],
		[1043,13,47],
		[1043,15,1],
		[1043,16,6],
		[1043,17,28],
		[1043,18,4],
		[1043,19,112],
		[1044,6,1],
		[1044,7,6],
		[1044,8,1],
		[1044,9,6],
		[1044,13,1],
		[1044,14,1],
		[1045,3,3],
		[1045,4,2],
		[1045,7,2],
		[1045,13,3],
		[1046,6,3],
		[1046,7,8],
		[1046,8,2],
		[1046,9,16],
		[1046,15,1],
		[1047,1,9],
		[1047,2,18],
		[1047,3,18],
		[1047,4,9],
		[1047,5,6],
		[1047,7,2],
		[1047,9,1],
		[1047,10,2],
		[1047,12,1],
		[1048,0,46],
		[1048,2,13],
		[1048,3,4],
		[1048,4,32],
		[1048,5,1],
		[1048,6,4],
		[1048,8,8],
		[1048,10,1],
		[1048,11,210],
		[1048,13,63],
		[1048,14,2],
		[1048,16,9],
		[1048,17,2],
		[1048,19,5],
		[1049,0,515],
		[1049,1,931],
		[1049,2,515],
		[1049,3,933],
		[1049,4,463],
		[1049,5,802],
		[1049,6,661],
		[1049,7,2103],
		[1049,8,3012],
		[1049,9,1582],
		[1049,10,5050],
		[1049,12,468],
		[1049,13,284],
		[1049,16,637],
		[1049,17,2554],
		[1049,18,5519],
		[1049,19,1046],
		[1050,0,28],
		[1050,8,2],
		[1050,18,15],
		[1050,19,5],
		[1051,1,2],
		[1051,2,3],
		[1051,3,9],
		[1051,4,2],
		[1051,6,3],
		[1051,7,17],
		[1051,8,1],
		[1051,9,11],
		[1051,10,1],
		[1051,12,3],
		[1051,13,8],
		[1051,14,6],
		[1051,15,1],
		[1052,0,2],
		[1052,2,5],
		[1052,3,4],
		[1052,4,8],
		[1052,8,2],
		[1052,11,3],
		[1052,12,6],
		[1052,13,1],
		[1052,14,18],
		[1052,15,15],
		[1052,16,4],
		[1052,17,2],
		[1052,18,1],
		[1053,0,1794],
		[1053,1,6],
		[1053,2,6],
		[1053,3,1],
		[1053,4,1534],
		[1053,5,1],
		[1053,8,2],
		[1053,10,4],
		[1053,14,1],
		[1053,15,1],
		[1053,18,2],
		[1054,1,51],
		[1054,2,34],
		[1054,3,10],
		[1054,4,11],
		[1054,5,1],
		[1054,6,82],
		[1054,7,39],
		[1054,9,27],
		[1054,10,10],
		[1055,1,2],
		[1055,6,4],
		[1055,7,7],
		[1055,8,2],
		[1055,9,16],
		[1055,14,2],
		[1056,10,5],
		[1056,12,9],
		[1056,13,8],
		[1056,14,2],
		[1056,17,1],
		[1057,1,6],
		[1057,2,7],
		[1057,3,3],
		[1057,5,3],
		[1057,6,5],
		[1057,7,1],
		[1057,8,6],
		[1057,9,5],
		[1057,10,6],
		[1057,11,5],
		[1057,12,20],
		[1057,13,6],
		[1057,14,3],
		[1057,15,2],
		[1057,16,9],
		[1057,17,6],
		[1057,19,14],
		[1058,0,1],
		[1058,2,1],
		[1058,6,1],
		[1058,9,1],
		[1058,11,1],
		[1058,14,1],
		[1058,16,1],
		[1058,17,1],
		[1058,18,2],
		[1058,19,3],
		[1059,1,10],
		[1059,2,5],
		[1059,3,25],
		[1059,4,2],
		[1059,6,15],
		[1059,10,4],
		[1059,11,13],
		[1059,12,4],
		[1059,13,23],
		[1059,14,6],
		[1059,15,75],
		[1059,16,1],
		[1059,17,2],
		[1060,1,2],
		[1060,2,5],
		[1060,3,9],
		[1060,4,3],
		[1060,5,15],
		[1060,6,5],
		[1060,7,1],
		[1060,8,6],
		[1060,9,2],
		[1060,10,15],
		[1060,11,5],
		[1060,12,12],
		[1060,13,12],
		[1060,14,9],
		[1060,15,5],
		[1060,16,6],
		[1060,17,11],
		[1060,18,7],
		[1060,19,8],
		[1061,0,13],
		[1061,1,7],
		[1061,2,7],
		[1061,3,12],
		[1061,4,16],
		[1061,5,3],
		[1061,6,4],
		[1061,7,7],
		[1061,8,1],
		[1061,9,3],
		[1061,10,7],
		[1061,11,3],
		[1061,12,14],
		[1061,13,9],
		[1061,14,13],
		[1061,15,6],
		[1061,17,8],
		[1061,18,9],
		[1061,19,3],
		[1062,0,9],
		[1062,1,1],
		[1062,2,2],
		[1062,3,4],
		[1062,4,6],
		[1062,5,2],
		[1062,6,3],
		[1062,8,2],
		[1062,9,2],
		[1062,10,4],
		[1062,13,1],
		[1062,14,1],
		[1062,15,1],
		[1062,16,1],
		[1062,18,1],
		[1062,19,8],
		[1063,1,19],
		[1063,2,66],
		[1063,3,42],
		[1063,4,20],
		[1063,5,127],
		[1063,6,316],
		[1063,7,107],
		[1063,8,268],
		[1063,9,874],
		[1063,10,419],
		[1063,12,1],
		[1063,14,32],
		[1063,15,34],
		[1063,16,1419],
		[1063,17,744],
		[1063,18,265],
		[1063,19,80],
		[1064,2,3],
		[1064,3,1],
		[1064,4,1],
		[1064,6,8],
		[1064,7,1],
		[1064,9,2],
		[1064,10,2],
		[1065,1,2],
		[1065,2,2],
		[1065,3,2],
		[1065,5,1],
		[1065,6,295],
		[1065,7,481],
		[1065,8,85],
		[1065,9,468],
		[1065,10,8],
		[1065,12,1],
		[1065,13,6],
		[1065,14,2],
		[1065,15,1],
		[1065,16,2],
		[1065,17,5],
		[1065,18,5],
		[1065,19,1],
		[1066,1,4],
		[1066,2,8],
		[1066,3,3],
		[1066,5,3],
		[1066,8,6],
		[1066,10,2],
		[1066,11,12],
		[1066,12,2],
		[1066,13,7],
		[1066,14,7],
		[1066,15,2],
		[1066,16,3],
		[1066,18,2],
		[1066,19,2],
		[1067,1,2],
		[1067,2,4],
		[1067,3,10],
		[1067,5,6],
		[1067,6,104],
		[1067,7,135],
		[1067,8,401],
		[1067,9,69],
		[1067,10,114],
		[1067,11,4],
		[1067,13,15],
		[1067,14,360],
		[1067,15,23],
		[1067,16,6],
		[1067,17,69],
		[1067,18,1],
		[1067,19,35],
		[1068,1,2],
		[1068,4,9],
		[1068,6,2],
		[1068,14,1],
		[1068,16,22],
		[1068,19,1],
		[1069,1,2],
		[1069,2,4],
		[1069,3,5],
		[1069,5,2],
		[1069,6,11],
		[1069,7,45],
		[1069,8,32],
		[1069,9,2],
		[1069,11,3],
		[1069,12,13],
		[1069,13,25],
		[1069,14,13],
		[1069,15,6],
		[1070,1,21],
		[1070,2,20],
		[1070,3,34],
		[1070,4,4],
		[1070,5,45],
		[1070,6,64],
		[1070,7,37],
		[1070,8,71],
		[1070,9,57],
		[1070,10,62],
		[1070,11,54],
		[1070,12,56],
		[1070,13,43],
		[1070,14,28],
		[1070,15,75],
		[1070,16,27],
		[1070,17,41],
		[1070,18,29],
		[1070,19,33],
		[1071,1,764],
		[1071,2,439],
		[1071,3,10],
		[1071,4,104],
		[1071,5,3],
		[1071,6,214],
		[1071,7,18],
		[1071,8,5],
		[1071,9,4],
		[1071,10,7],
		[1071,11,1],
		[1071,13,8],
		[1071,14,37],
		[1071,15,1],
		[1071,17,6],
		[1071,19,2],
		[1072,0,7],
		[1072,1,3],
		[1072,2,1],
		[1072,3,5],
		[1072,4,7],
		[1072,5,1],
		[1072,7,2],
		[1072,11,3],
		[1072,14,2],
		[1072,15,1],
		[1072,16,2],
		[1072,17,2],
		[1072,18,5],
		[1072,19,1],
		[1073,7,7],
		[1073,8,12],
		[1073,12,3],
		[1074,10,1],
		[1074,11,1],
		[1074,12,24],
		[1074,13,1],
		[1074,14,10],
		[1074,15,15],
		[1074,17,12],
		[1074,19,5],
		[1075,0,6],
		[1075,6,1],
		[1075,7,2],
		[1075,12,1],
		[1075,15,1],
		[1075,17,2],
		[1076,11,1],
		[1076,12,10],
		[1076,13,3],
		[1076,14,2],
		[1076,15,5],
		[1076,16,2],
		[1076,17,2],
		[1077,1,6],
		[1077,2,3],
		[1077,3,4],
		[1077,4,2],
		[1077,6,2],
		[1077,7,2],
		[1077,9,6],
		[1077,10,4],
		[1077,12,1],
		[1077,14,1],
		[1077,17,1],
		[1078,0,1],
		[1078,1,109],
		[1078,2,75],
		[1078,7,1],
		[1078,8,2],
		[1078,10,1],
		[1079,0,6],
		[1079,4,6],
		[1079,5,1],
		[1079,6,5],
		[1079,8,1],
		[1079,9,4],
		[1079,10,13],
		[1079,11,1],
		[1079,12,1],
		[1079,13,19],
		[1079,14,2],
		[1079,16,18],
		[1079,17,5],
		[1079,18,2],
		[1079,19,2],
		[1080,0,1],
		[1080,2,1],
		[1080,3,7],
		[1080,4,2],
		[1080,5,2],
		[1080,8,1],
		[1080,10,1],
		[1080,11,2],
		[1080,12,4],
		[1080,13,7],
		[1080,14,5],
		[1080,16,4],
		[1081,0,87],
		[1081,1,808],
		[1081,2,515],
		[1081,3,388],
		[1081,4,185],
		[1081,5,133],
		[1081,6,193],
		[1081,7,380],
		[1081,8,306],
		[1081,9,266],
		[1081,10,199],
		[1081,11,357],
		[1081,12,433],
		[1081,13,799],
		[1081,14,360],
		[1081,15,120],
		[1081,16,147],
		[1081,17,196],
		[1081,18,44],
		[1081,19,83],
		[1082,0,9],
		[1082,1,4],
		[1082,2,1],
		[1082,4,4],
		[1082,11,1],
		[1082,14,1],
		[1083,1,1],
		[1083,2,1],
		[1083,3,8],
		[1083,4,4],
		[1083,6,1],
		[1083,7,7],
		[1083,9,2],
		[1083,11,1],
		[1083,12,2],
		[1083,13,4],
		[1083,14,3],
		[1084,10,13],
		[1084,17,1],
		[1085,1,9],
		[1085,2,9],
		[1085,3,1],
		[1085,4,1],
		[1085,5,12],
		[1085,6,1500],
		[1085,7,2605],
		[1085,8,446],
		[1085,9,1917],
		[1085,10,46],
		[1085,11,2],
		[1085,12,12],
		[1085,13,41],
		[1085,14,15],
		[1085,15,3],
		[1085,16,4],
		[1085,17,26],
		[1085,18,28],
		[1085,19,8],
		[1086,0,35],
		[1086,1,3],
		[1086,2,30],
		[1086,3,20],
		[1086,4,3],
		[1086,6,2],
		[1086,7,3],
		[1086,9,13],
		[1086,10,1],
		[1086,11,4],
		[1086,13,4],
		[1086,14,10],
		[1086,15,4],
		[1086,16,3],
		[1086,17,7],
		[1086,18,4],
		[1087,1,1],
		[1087,4,9],
		[1087,5,2],
		[1087,6,4],
		[1087,7,1],
		[1087,8,3],
		[1087,9,5],
		[1087,10,39],
		[1087,11,2],
		[1087,12,4],
		[1087,13,1],
		[1087,15,2],
		[1087,16,3],
		[1087,17,62],
		[1087,18,1],
		[1087,19,6],
		[1088,0,65],
		[1088,1,5],
		[1088,3,4],
		[1088,4,37],
		[1088,9,2],
		[1088,10,1],
		[1088,13,1],
		[1088,14,1],
		[1088,16,3],
		[1088,19,1],
		[1089,10,66],
		[1089,11,7],
		[1089,12,150],
		[1089,13,61],
		[1089,14,32],
		[1089,15,14],
		[1089,17,12],
		[1089,19,13],
		[1090,0,5],
		[1090,1,59],
		[1090,2,77],
		[1090,3,41],
		[1090,4,33],
		[1090,5,26],
		[1090,6,19],
		[1090,7,33],
		[1090,8,3],
		[1090,9,27],
		[1090,10,8],
		[1090,11,6],
		[1090,12,6],
		[1090,13,25],
		[1090,14,30],
		[1090,15,55],
		[1090,16,96],
		[1090,17,81],
		[1090,18,12],
		[1090,19,50],
		[1091,0,3],
		[1091,1,1],
		[1091,2,1],
		[1091,3,1],
		[1091,4,3],
		[1091,10,1],
		[1091,11,1],
		[1091,12,1],
		[1091,13,2],
		[1092,0,28],
		[1092,1,72],
		[1092,2,145],
		[1092,3,136],
		[1092,4,79],
		[1092,5,146],
		[1092,6,105],
		[1092,7,26],
		[1092,8,111],
		[1092,9,98],
		[1092,10,1582],
		[1092,11,190],
		[1092,12,493],
		[1092,13,309],
		[1092,14,304],
		[1092,15,238],
		[1092,16,321],
		[1092,17,1164],
		[1092,18,611],
		[1092,19,730],
		[1093,11,10],
		[1093,12,17],
		[1093,13,1],
		[1093,14,4],
		[1093,15,6],
		[1093,16,43],
		[1093,19,24],
		[1094,2,1],
		[1094,5,2856],
		[1094,6,299],
		[1094,7,151],
		[1094,8,613],
		[1094,9,216],
		[1094,10,536],
		[1094,11,1734],
		[1094,12,200],
		[1094,13,449],
		[1094,14,366],
		[1094,15,2256],
		[1094,16,48],
		[1094,17,524],
		[1094,18,1134],
		[1094,19,402],
		[1095,10,8],
		[1095,11,1],
		[1095,13,16],
		[1095,14,21],
		[1095,16,1],
		[1095,19,12],
		[1096,0,130],
		[1096,1,1],
		[1096,4,114],
		[1096,5,2],
		[1096,10,4],
		[1096,15,1],
		[1096,19,2],
		[1097,2,198],
		[1097,3,117],
		[1097,6,1],
		[1097,7,1],
		[1097,11,1],
		[1097,13,2],
		[1098,2,1],
		[1098,6,9],
		[1098,7,10],
		[1098,8,3],
		[1098,9,13],
		[1098,10,2],
		[1098,13,1],
		[1098,16,2],
		[1099,6,4],
		[1099,7,3],
		[1099,8,5],
		[1099,9,6],
		[1099,10,2],
		[1099,12,6],
		[1099,13,1],
		[1099,17,3],
		[1099,18,5],
		[1099,19,1],
		[1100,2,1],
		[1100,3,1],
		[1100,5,1],
		[1100,6,32],
		[1100,7,75],
		[1100,8,24],
		[1100,9,76],
		[1100,10,7],
		[1100,12,1],
		[1100,13,3],
		[1100,15,1],
		[1101,1,353],
		[1101,2,203],
		[1101,3,139],
		[1101,4,91],
		[1101,5,156],
		[1101,6,27],
		[1101,7,106],
		[1101,8,134],
		[1101,9,15],
		[1101,10,7],
		[1101,11,351],
		[1101,12,390],
		[1101,13,170],
		[1101,14,198],
		[1101,15,60],
		[1101,16,50],
		[1101,17,80],
		[1101,18,158],
		[1101,19,89],
		[1102,1,12],
		[1102,3,13],
		[1102,10,11],
		[1102,11,10],
		[1102,12,1],
		[1102,13,89],
		[1102,15,13],
		[1102,19,8],
		[1103,1,2],
		[1103,2,2],
		[1103,3,4],
		[1103,4,1],
		[1103,5,8],
		[1103,6,4],
		[1103,8,5],
		[1103,9,1],
		[1103,10,2],
		[1103,11,22],
		[1103,12,9],
		[1103,13,18],
		[1103,14,80],
		[1103,15,7],
		[1103,16,13],
		[1103,17,2],
		[1103,19,15],
		[1104,0,4],
		[1104,1,1],
		[1104,2,3],
		[1104,3,12],
		[1104,4,53],
		[1104,5,25],
		[1104,6,45],
		[1104,7,25],
		[1104,8,71],
		[1104,9,49],
		[1104,10,482],
		[1104,11,8],
		[1104,12,26],
		[1104,13,11],
		[1104,14,4],
		[1104,15,11],
		[1104,16,39],
		[1104,17,901],
		[1104,18,12],
		[1104,19,67],
		[1105,1,10],
		[1105,2,24],
		[1105,3,26],
		[1105,4,12],
		[1105,10,1],
		[1105,11,29],
		[1105,12,15],
		[1105,14,13],
		[1105,16,5],
		[1105,19,3],
		[1106,1,3],
		[1106,5,1],
		[1106,6,8],
		[1106,7,14],
		[1106,8,8],
		[1106,9,12],
		[1106,10,7],
		[1106,12,5],
		[1106,13,3],
		[1106,14,7],
		[1106,15,2],
		[1106,16,3],
		[1107,0,1],
		[1107,4,4],
		[1107,5,1],
		[1107,6,1],
		[1107,7,33],
		[1107,8,1],
		[1107,9,7],
		[1107,10,5],
		[1107,13,30],
		[1107,14,2],
		[1107,16,32],
		[1107,17,1],
		[1108,1,21],
		[1108,2,5],
		[1108,3,15],
		[1108,4,1],
		[1108,5,4],
		[1108,6,10],
		[1108,7,8],
		[1108,9,12],
		[1108,10,16],
		[1108,11,5],
		[1108,12,3],
		[1108,13,6],
		[1108,14,18],
		[1108,15,10],
		[1109,0,16],
		[1109,1,3],
		[1109,2,9],
		[1109,3,33],
		[1109,4,13],
		[1109,5,5],
		[1109,7,3],
		[1109,8,9],
		[1109,9,4],
		[1109,10,3],
		[1109,11,2],
		[1109,12,4],
		[1109,14,5],
		[1109,15,3],
		[1109,16,2],
		[1109,17,1],
		[1109,18,4],
		[1110,0,23],
		[1110,1,9],
		[1110,2,6],
		[1110,3,2],
		[1110,4,21],
		[1110,5,1],
		[1110,6,3],
		[1110,8,4],
		[1110,9,2],
		[1110,11,4],
		[1110,13,2],
		[1110,14,3],
		[1110,15,1],
		[1110,16,2],
		[1110,19,5],
		[1111,10,152],
		[1111,13,72],
		[1111,14,6],
		[1111,15,17],
		[1111,16,2],
		[1111,18,10],
		[1112,0,178],
		[1112,1,247],
		[1112,2,35],
		[1112,3,60],
		[1112,4,51],
		[1112,5,38],
		[1112,6,18],
		[1112,7,19],
		[1112,8,28],
		[1112,9,34],
		[1112,10,8],
		[1112,11,6],
		[1112,12,18],
		[1112,13,36],
		[1112,14,12],
		[1112,16,11],
		[1112,17,5],
		[1112,18,18],
		[1112,19,34],
		[1113,0,1],
		[1113,2,11],
		[1113,3,23],
		[1113,4,1],
		[1113,6,33],
		[1113,7,39],
		[1113,8,38],
		[1113,9,28],
		[1113,10,20],
		[1113,11,6],
		[1113,12,35],
		[1113,13,28],
		[1113,14,32],
		[1113,15,35],
		[1113,16,31],
		[1113,17,25],
		[1113,18,8],
		[1113,19,69],
		[1114,1,3],
		[1114,3,2],
		[1114,5,2],
		[1114,6,4],
		[1114,7,4],
		[1114,8,12],
		[1114,9,6],
		[1114,10,5],
		[1114,14,1],
		[1114,15,3],
		[1114,16,1],
		[1114,17,3],
		[1114,18,4],
		[1114,19,2],
		[1115,0,2],
		[1115,1,2],
		[1115,2,5],
		[1115,3,1],
		[1115,4,2],
		[1115,5,11],
		[1115,7,5],
		[1115,8,5],
		[1115,9,4],
		[1115,10,12],
		[1115,11,7],
		[1115,12,3],
		[1115,13,1],
		[1115,14,3],
		[1115,15,5],
		[1115,16,2],
		[1115,18,2],
		[1115,19,1],
		[1116,2,5],
		[1116,5,1],
		[1116,10,1],
		[1116,11,2],
		[1116,16,17],
		[1116,17,3],
		[1116,19,20],
		[1117,0,2],
		[1117,1,34],
		[1117,2,3],
		[1117,3,69],
		[1117,4,13],
		[1117,5,20],
		[1117,6,1],
		[1117,8,4],
		[1117,9,1],
		[1117,10,6],
		[1117,13,17],
		[1117,15,5],
		[1117,16,2],
		[1117,17,12],
		[1117,18,1],
		[1117,19,3],
		[1118,0,92],
		[1118,1,106],
		[1118,2,43],
		[1118,3,20],
		[1118,4,78],
		[1118,5,46],
		[1118,6,24],
		[1118,7,24],
		[1118,8,20],
		[1118,9,1],
		[1118,10,13],
		[1118,11,10],
		[1118,12,7],
		[1118,13,9],
		[1118,14,4],
		[1118,15,7],
		[1118,16,14],
		[1118,17,50],
		[1118,18,44],
		[1118,19,24],
		[1119,0,3],
		[1119,1,2],
		[1119,3,10],
		[1119,4,8],
		[1119,14,1],
		[1119,19,2],
		[1120,1,6],
		[1120,2,7],
		[1120,4,1],
		[1120,5,1],
		[1120,10,3],
		[1120,11,6],
		[1120,12,70],
		[1120,13,28],
		[1120,14,15],
		[1120,17,5],
		[1121,1,7],
		[1121,2,2],
		[1121,3,35],
		[1121,4,5],
		[1121,6,5],
		[1121,10,1],
		[1121,12,1],
		[1121,15,2],
		[1121,16,12],
		[1121,17,2],
		[1121,18,6],
		[1121,19,1],
		[1122,1,2],
		[1122,6,5],
		[1122,7,2],
		[1122,9,2],
		[1122,10,1],
		[1122,11,1],
		[1122,12,3],
		[1122,13,3],
		[1122,14,1],
		[1122,15,1],
		[1123,1,5],
		[1123,6,6],
		[1123,7,58],
		[1123,8,23],
		[1123,9,9],
		[1123,10,16],
		[1123,12,39],
		[1123,13,22],
		[1123,14,45],
		[1123,15,4],
		[1123,16,9],
		[1123,17,24],
		[1123,18,15],
		[1123,19,5],
		[1124,0,6],
		[1124,1,4],
		[1124,6,6],
		[1124,7,10],
		[1124,13,5],
		[1124,14,3],
		[1124,15,12],
		[1124,16,10],
		[1124,17,1],
		[1125,0,22],
		[1125,2,14],
		[1126,1,19],
		[1126,2,6],
		[1126,4,1],
		[1126,7,1],
		[1126,8,1],
		[1126,10,5],
		[1126,12,1],
		[1126,13,1],
		[1126,14,2],
		[1126,15,2],
		[1127,0,7],
		[1127,1,167],
		[1127,2,51],
		[1127,3,122],
		[1127,4,18],
		[1127,5,98],
		[1127,6,198],
		[1127,7,145],
		[1127,8,184],
		[1127,9,169],
		[1127,10,78],
		[1127,11,198],
		[1127,12,98],
		[1127,13,287],
		[1127,14,144],
		[1127,15,176],
		[1127,16,180],
		[1127,17,181],
		[1127,18,21],
		[1127,19,377],
		[1128,0,3],
		[1128,1,2],
		[1128,2,16],
		[1128,3,9],
		[1128,4,4],
		[1128,5,1],
		[1128,6,1],
		[1128,7,5],
		[1128,10,1],
		[1128,11,1],
		[1128,12,1],
		[1128,14,11],
		[1128,15,1],
		[1128,17,9],
		[1128,18,4],
		[1129,2,1],
		[1129,7,6],
		[1129,8,3],
		[1129,10,1],
		[1130,0,1],
		[1130,4,3],
		[1130,6,5],
		[1130,7,9],
		[1130,8,2],
		[1130,9,2],
		[1130,10,5],
		[1130,14,2],
		[1130,16,4],
		[1130,17,1],
		[1130,18,2],
		[1130,19,7],
		[1131,1,282],
		[1131,2,280],
		[1131,3,37],
		[1131,4,71],
		[1131,7,1],
		[1131,8,5],
		[1131,9,194],
		[1131,10,52],
		[1131,11,43],
		[1131,12,35],
		[1131,13,293],
		[1131,14,57],
		[1131,15,2],
		[1131,16,13],
		[1131,17,5],
		[1131,19,110],
		[1132,1,1],
		[1132,6,11],
		[1132,7,100],
		[1132,9,13],
		[1132,10,2],
		[1132,12,2],
		[1132,14,6],
		[1133,6,5],
		[1133,7,16],
		[1133,8,9],
		[1133,9,1],
		[1134,2,1],
		[1134,3,2],
		[1134,6,19],
		[1134,7,266],
		[1134,8,12],
		[1134,9,32],
		[1134,15,10],
		[1134,19,1],
		[1135,0,8],
		[1135,3,1],
		[1135,4,1],
		[1135,11,3],
		[1135,12,11],
		[1135,14,3],
		[1136,3,1],
		[1136,6,1],
		[1136,9,2],
		[1136,10,1],
		[1136,11,3],
		[1136,12,2],
		[1136,14,10],
		[1136,15,9],
		[1137,0,2],
		[1137,2,4],
		[1137,4,3],
		[1137,9,2],
		[1137,11,3],
		[1137,14,2],
		[1137,19,1],
		[1138,1,108],
		[1138,2,141],
		[1138,3,428],
		[1138,4,45],
		[1138,5,7],
		[1138,6,42],
		[1138,7,29],
		[1138,8,2],
		[1138,9,53],
		[1138,10,297],
		[1138,11,15],
		[1138,12,117],
		[1138,13,119],
		[1138,14,160],
		[1138,15,11],
		[1138,16,261],
		[1138,17,294],
		[1138,18,34],
		[1138,19,238],
		[1139,6,5],
		[1139,7,2],
		[1139,9,4],
		[1139,10,2],
		[1139,13,2],
		[1139,15,1],
		[1139,16,1],
		[1140,1,24],
		[1140,2,6],
		[1140,3,13],
		[1140,4,1],
		[1140,5,1],
		[1140,6,4],
		[1140,7,5],
		[1140,9,14],
		[1140,10,2],
		[1140,12,8],
		[1140,13,17],
		[1140,14,7],
		[1140,17,4],
		[1140,18,1],
		[1140,19,1],
		[1141,11,1],
		[1141,13,6],
		[1141,15,1],
		[1141,16,4],
		[1141,19,1],
		[1142,2,8],
		[1142,3,14],
		[1142,4,18],
		[1142,8,1],
		[1143,0,4727],
		[1143,1,137],
		[1143,2,39],
		[1143,3,3],
		[1143,4,2410],
		[1143,5,57],
		[1143,14,1],
		[1143,16,8],
		[1143,17,3],
		[1143,18,233],
		[1143,19,4],
		[1144,1,1],
		[1144,2,1],
		[1144,3,1],
		[1144,4,12],
		[1144,5,4],
		[1144,7,1],
		[1144,9,4],
		[1144,10,5],
		[1144,11,6],
		[1144,12,19],
		[1144,13,3],
		[1144,14,31],
		[1144,16,8],
		[1144,18,15],
		[1144,19,12],
		[1145,7,4],
		[1145,14,28],
		[1145,15,1],
		[1145,16,10],
		[1145,19,1],
		[1146,6,17],
		[1146,9,3],
		[1146,10,4],
		[1146,14,1],
		[1146,17,1],
		[1147,1,30],
		[1147,2,13],
		[1147,3,43],
		[1147,4,2],
		[1147,6,71],
		[1147,7,123],
		[1147,8,28],
		[1147,9,179],
		[1147,10,14],
		[1147,11,7],
		[1147,12,7],
		[1147,13,14],
		[1147,14,8],
		[1147,15,3],
		[1147,17,2],
		[1147,19,1],
		[1148,10,100],
		[1148,12,7],
		[1148,13,9],
		[1148,14,18],
		[1148,16,12],
		[1149,0,290],
		[1149,1,9],
		[1149,2,3],
		[1149,3,20],
		[1149,4,302],
		[1149,5,18],
		[1150,0,10],
		[1150,1,3],
		[1150,3,9],
		[1150,4,13],
		[1150,5,3],
		[1150,11,4],
		[1150,12,1],
		[1150,16,3],
		[1150,18,1],
		[1150,19,8],
		[1151,1,162],
		[1151,2,133],
		[1151,3,132],
		[1151,4,34],
		[1151,5,73],
		[1151,6,9],
		[1151,7,12],
		[1151,8,37],
		[1151,9,6],
		[1151,10,32],
		[1151,11,189],
		[1151,12,63],
		[1151,13,127],
		[1151,14,140],
		[1151,15,106],
		[1151,16,46],
		[1151,17,25],
		[1151,18,47],
		[1151,19,60],
		[1152,2,2],
		[1152,7,5],
		[1152,8,2],
		[1152,9,3],
		[1152,10,6],
		[1152,11,4],
		[1152,13,11],
		[1152,14,7],
		[1152,15,6],
		[1152,16,5],
		[1152,17,1],
		[1153,12,2],
		[1153,13,9],
		[1153,14,2],
		[1153,16,1],
		[1154,10,18],
		[1155,0,6],
		[1155,1,4],
		[1155,2,6],
		[1155,6,4],
		[1155,7,6],
		[1155,8,1],
		[1155,19,2],
		[1156,10,27],
		[1156,18,8],
		[1157,0,5191],
		[1157,1,336],
		[1157,2,1997],
		[1157,3,190],
		[1157,4,6519],
		[1157,5,2602],
		[1157,6,2043],
		[1157,7,934],
		[1157,8,5089],
		[1157,9,3562],
		[1157,10,2408],
		[1157,11,1586],
		[1157,12,864],
		[1157,13,481],
		[1157,14,2666],
		[1157,15,296],
		[1157,16,3046],
		[1157,17,2522],
		[1157,18,2366],
		[1157,19,1210],
		[1158,1,14],
		[1158,6,9],
		[1158,7,10],
		[1158,8,4],
		[1158,9,26],
		[1158,12,4],
		[1158,13,4],
		[1159,0,542],
		[1159,1,484],
		[1159,2,105],
		[1159,3,151],
		[1159,4,94],
		[1159,5,103],
		[1159,6,46],
		[1159,7,78],
		[1159,8,31],
		[1159,9,63],
		[1159,10,41],
		[1159,11,5],
		[1159,12,62],
		[1159,13,38],
		[1159,14,46],
		[1159,15,18],
		[1159,16,131],
		[1159,17,52],
		[1159,18,38],
		[1159,19,166],
		[1160,0,464],
		[1160,2,2],
		[1160,4,237],
		[1160,5,2],
		[1160,6,3],
		[1160,7,1],
		[1160,8,8],
		[1160,9,6],
		[1160,10,1],
		[1160,16,1],
		[1161,2,1],
		[1161,4,13],
		[1161,5,1],
		[1161,7,1],
		[1161,8,1],
		[1161,13,1],
		[1162,1,4],
		[1162,3,1],
		[1162,4,1],
		[1162,6,6],
		[1162,7,5],
		[1162,8,1],
		[1162,10,1],
		[1162,14,4],
		[1163,0,1],
		[1163,4,147],
		[1163,6,27],
		[1163,18,1],
		[1164,0,8],
		[1164,1,1],
		[1164,3,1],
		[1164,4,1],
		[1164,5,1],
		[1164,18,1],
		[1164,19,2],
		[1165,0,1461],
		[1165,1,3],
		[1165,2,8],
		[1165,3,1],
		[1165,4,603],
		[1165,5,8],
		[1165,6,4],
		[1165,7,5],
		[1165,8,25],
		[1165,9,10],
		[1165,10,5],
		[1165,12,1],
		[1165,14,2],
		[1165,16,1],
		[1165,18,2],
		[1166,11,2],
		[1166,12,1],
		[1166,14,4],
		[1166,15,6],
		[1166,17,4],
		[1166,19,8],
		[1167,0,3],
		[1167,2,1],
		[1167,3,1],
		[1167,4,4],
		[1167,5,2],
		[1167,7,1],
		[1167,11,2],
		[1167,15,1],
		[1167,17,1],
		[1167,19,4],
		[1168,1,48],
		[1168,2,145],
		[1168,3,70],
		[1168,4,42],
		[1168,5,8],
		[1168,8,1],
		[1168,10,19],
		[1168,11,6],
		[1168,12,1],
		[1168,13,4],
		[1168,14,45],
		[1168,15,3],
		[1168,16,1],
		[1168,17,1],
		[1169,0,1],
		[1169,1,18],
		[1169,2,48],
		[1169,3,56],
		[1169,4,18],
		[1169,5,10],
		[1169,6,5],
		[1169,7,10],
		[1169,8,3],
		[1169,9,9],
		[1169,10,12],
		[1169,11,11],
		[1169,12,1],
		[1169,13,2],
		[1169,14,1],
		[1169,15,1],
		[1169,17,1],
		[1169,18,1],
		[1170,0,3],
		[1170,2,1],
		[1170,3,2],
		[1170,4,7],
		[1170,7,2],
		[1170,9,1],
		[1170,15,1],
		[1171,1,2],
		[1171,3,5],
		[1171,5,11],
		[1171,12,37],
		[1171,13,3],
		[1171,14,1],
		[1171,15,1],
		[1171,16,9],
		[1171,19,2],
		[1172,0,156],
		[1172,1,105],
		[1172,4,1],
		[1172,5,4],
		[1172,6,3],
		[1172,8,2],
		[1172,10,1],
		[1172,11,3],
		[1172,12,1],
		[1172,17,1],
		[1172,18,134],
		[1172,19,3],
		[1173,3,1],
		[1173,5,1],
		[1173,6,2],
		[1173,7,2],
		[1173,8,1],
		[1173,9,12],
		[1173,10,4],
		[1173,11,1],
		[1173,13,1],
		[1173,14,1],
		[1173,15,5],
		[1173,19,1],
		[1174,10,8],
		[1174,11,24],
		[1174,12,3],
		[1174,13,20],
		[1174,15,28],
		[1174,17,49],
		[1175,18,34],
		[1176,0,3],
		[1176,1,2],
		[1176,3,9],
		[1176,4,2],
		[1176,5,1],
		[1176,7,2],
		[1176,9,2],
		[1176,10,6],
		[1176,11,6],
		[1176,13,1],
		[1176,14,2],
		[1176,17,4],
		[1177,0,46],
		[1177,1,11],
		[1178,0,432],
		[1178,1,13],
		[1178,2,4],
		[1178,3,2],
		[1178,4,189],
		[1178,5,4],
		[1178,6,2],
		[1178,8,6],
		[1178,10,2],
		[1178,11,6],
		[1178,12,15],
		[1178,13,2],
		[1178,14,2],
		[1178,15,1],
		[1178,16,2],
		[1178,17,6],
		[1178,18,20],
		[1178,19,2],
		[1179,1,27],
		[1179,2,43],
		[1179,3,20],
		[1179,4,26],
		[1179,5,50],
		[1179,6,20],
		[1179,7,3],
		[1179,8,37],
		[1179,9,24],
		[1179,10,29],
		[1179,11,10],
		[1179,12,126],
		[1179,13,64],
		[1179,14,21],
		[1179,15,88],
		[1179,16,267],
		[1179,17,23],
		[1179,19,12],
		[1180,1,46],
		[1180,2,258],
		[1180,3,136],
		[1180,4,127],
		[1180,5,11],
		[1180,6,7],
		[1180,7,7],
		[1180,8,22],
		[1180,10,3],
		[1180,11,16],
		[1180,12,85],
		[1180,13,42],
		[1180,14,196],
		[1180,15,17],
		[1180,16,19],
		[1180,17,13],
		[1180,19,8],
		[1181,1,19],
		[1181,2,26],
		[1181,3,2],
		[1181,4,12],
		[1181,6,8],
		[1181,10,2],
		[1181,13,1],
		[1181,17,4],
		[1182,0,8],
		[1182,1,251],
		[1182,2,419],
		[1182,3,187],
		[1182,4,161],
		[1182,5,469],
		[1182,6,255],
		[1182,7,1735],
		[1182,8,761],
		[1182,9,1375],
		[1182,10,1585],
		[1182,11,467],
		[1182,12,120],
		[1182,13,356],
		[1182,14,472],
		[1182,15,112],
		[1182,16,1543],
		[1182,17,580],
		[1182,18,177],
		[1182,19,1310],
		[1183,1,2],
		[1183,3,2],
		[1183,5,3],
		[1183,7,1],
		[1183,9,2],
		[1184,3,1],
		[1184,5,2],
		[1184,6,1],
		[1184,9,3],
		[1184,11,2],
		[1184,12,1],
		[1184,13,9],
		[1184,14,2],
		[1184,15,1],
		[1185,0,5],
		[1185,1,3504],
		[1185,2,2534],
		[1185,3,2508],
		[1185,4,812],
		[1185,5,238],
		[1185,6,771],
		[1185,7,237],
		[1185,8,12],
		[1185,9,692],
		[1185,10,3554],
		[1185,11,4793],
		[1185,12,4561],
		[1185,13,4563],
		[1185,14,2675],
		[1185,15,3238],
		[1185,16,5552],
		[1185,17,4762],
		[1185,18,443],
		[1185,19,4592],
		[1186,5,4],
		[1186,6,9],
		[1186,8,14],
		[1186,10,9],
		[1186,11,1],
		[1186,12,55],
		[1186,13,15],
		[1186,14,35],
		[1186,15,23],
		[1186,16,9],
		[1186,17,2],
		[1186,18,2],
		[1186,19,22],
		[1187,1,1],
		[1187,2,5],
		[1187,11,8],
		[1187,13,11],
		[1187,16,1],
		[1187,17,4],
		[1187,19,1],
		[1188,1,2],
		[1188,10,313],
		[1188,15,11],
		[1188,17,211],
		[1188,18,118],
		[1188,19,150],
		[1189,0,23],
		[1189,1,1],
		[1189,3,2],
		[1189,15,5],
		[1189,16,1],
		[1189,18,2],
		[1190,1,3],
		[1190,2,12],
		[1190,4,3],
		[1191,0,1],
		[1191,1,2],
		[1191,2,6],
		[1191,3,29],
		[1191,4,2],
		[1191,5,2],
		[1191,6,10],
		[1191,7,26],
		[1191,8,1],
		[1191,9,1],
		[1191,10,1],
		[1191,11,15],
		[1191,12,10],
		[1191,13,30],
		[1191,14,11],
		[1191,15,25],
		[1191,17,2],
		[1192,1,1],
		[1192,2,16],
		[1192,3,13],
		[1192,7,3],
		[1193,0,1],
		[1193,1,7],
		[1193,2,1],
		[1193,3,1],
		[1193,4,5],
		[1193,9,1],
		[1193,10,1],
		[1193,11,1],
		[1193,12,2],
		[1193,13,1],
		[1193,16,2],
		[1193,18,5],
		[1193,19,1],
		[1194,1,3],
		[1194,2,20],
		[1194,3,6],
		[1194,4,2],
		[1194,5,2],
		[1194,6,1],
		[1194,7,1],
		[1194,8,1],
		[1194,10,2],
		[1194,11,1],
		[1194,13,1],
		[1194,14,1],
		[1194,15,1],
		[1194,16,2],
		[1195,1,151],
		[1195,2,367],
		[1195,3,564],
		[1195,4,118],
		[1195,5,81],
		[1195,6,9],
		[1195,7,36],
		[1195,8,2],
		[1195,9,6],
		[1195,10,4],
		[1195,11,3],
		[1195,12,3],
		[1195,13,1],
		[1195,14,1],
		[1195,16,2],
		[1195,17,3],
		[1196,6,19],
		[1196,7,110],
		[1196,8,12],
		[1196,9,15],
		[1196,17,1],
		[1197,2,2],
		[1197,3,2],
		[1197,6,11],
		[1197,7,1],
		[1197,8,2],
		[1197,9,4],
		[1197,10,2],
		[1197,11,1],
		[1197,13,3],
		[1197,16,1],
		[1197,17,2],
		[1198,1,22],
		[1198,2,15],
		[1198,3,15],
		[1198,4,1],
		[1198,6,146],
		[1198,7,164],
		[1198,8,27],
		[1198,9,97],
		[1198,10,37],
		[1198,11,6],
		[1198,12,17],
		[1198,13,78],
		[1198,14,6],
		[1198,15,82],
		[1198,16,1],
		[1198,19,3],
		[1199,1,1],
		[1199,3,1],
		[1199,5,1],
		[1199,6,3],
		[1199,7,3],
		[1199,8,9],
		[1199,9,1],
		[1199,10,2],
		[1199,13,1],
		[1199,15,2],
		[1199,17,4],
		[1199,18,2],
		[1200,1,1],
		[1200,3,2],
		[1200,6,2],
		[1200,7,3],
		[1200,9,1],
		[1200,13,4],
		[1200,14,1],
		[1201,1,1],
		[1201,2,7],
		[1201,3,2],
		[1201,5,7],
		[1201,6,5],
		[1201,8,1],
		[1201,10,2],
		[1201,12,22],
		[1201,13,11],
		[1201,14,8],
		[1201,15,5],
		[1201,17,6],
		[1202,0,10],
		[1202,2,7],
		[1202,3,4],
		[1202,4,3],
		[1202,5,1],
		[1202,9,1],
		[1202,13,2],
		[1202,16,1],
		[1203,0,248],
		[1203,1,7],
		[1203,3,1],
		[1203,4,141],
		[1203,5,3],
		[1203,13,2],
		[1203,14,1],
		[1204,1,6],
		[1204,2,1],
		[1204,3,7],
		[1204,5,38],
		[1204,6,2],
		[1204,7,1],
		[1204,8,6],
		[1204,10,2],
		[1204,14,4],
		[1204,15,26],
		[1204,16,2],
		[1204,17,1],
		[1205,0,79],
		[1205,1,204],
		[1205,2,114],
		[1205,3,169],
		[1205,4,265],
		[1205,5,109],
		[1205,6,15],
		[1205,7,133],
		[1205,8,23],
		[1205,9,45],
		[1205,10,9],
		[1205,11,31],
		[1205,12,50],
		[1205,13,25],
		[1205,14,67],
		[1205,15,4],
		[1205,16,125],
		[1205,17,23],
		[1205,18,71],
		[1205,19,65],
		[1206,0,129],
		[1206,1,24],
		[1206,2,86],
		[1206,3,158],
		[1206,4,108],
		[1206,5,205],
		[1206,6,85],
		[1206,7,106],
		[1206,8,30],
		[1206,9,129],
		[1206,10,258],
		[1206,11,60],
		[1206,12,19],
		[1206,13,97],
		[1206,14,14],
		[1206,15,33],
		[1206,16,40],
		[1206,17,824],
		[1206,18,68],
		[1206,19,793],
		[1207,2,1],
		[1207,3,1],
		[1207,4,6],
		[1207,5,5],
		[1207,6,1],
		[1207,7,2],
		[1207,8,4],
		[1207,9,1],
		[1207,10,1],
		[1207,12,1],
		[1207,13,6],
		[1207,14,1],
		[1207,15,1],
		[1207,16,7],
		[1207,17,3],
		[1207,18,4],
		[1207,19,6],
		[1208,17,57],
		[1209,0,1],
		[1209,4,5],
		[1209,5,7],
		[1209,6,13],
		[1209,7,4],
		[1209,8,1],
		[1209,9,6],
		[1209,10,55],
		[1209,12,23],
		[1209,14,13],
		[1209,16,21],
		[1209,17,46],
		[1209,18,28],
		[1209,19,24],
		[1210,11,14],
		[1210,13,4],
		[1210,15,2],
		[1210,16,2],
		[1210,17,1],
		[1211,0,19],
		[1211,1,7],
		[1211,2,6],
		[1211,3,8],
		[1211,4,21],
		[1211,5,9],
		[1211,7,5],
		[1211,8,1],
		[1211,9,3],
		[1211,11,2],
		[1211,12,4],
		[1211,13,1],
		[1211,14,1],
		[1211,15,3],
		[1211,16,17],
		[1211,17,9],
		[1211,18,2],
		[1211,19,25],
		[1212,0,1],
		[1212,1,8],
		[1212,2,3],
		[1212,3,5],
		[1212,5,10],
		[1212,8,7],
		[1212,9,1],
		[1212,10,3],
		[1212,11,7],
		[1212,12,9],
		[1212,13,5],
		[1212,14,3],
		[1212,16,3],
		[1212,17,10],
		[1212,18,32],
		[1212,19,5],
		[1213,0,1],
		[1213,1,3],
		[1213,2,3],
		[1213,4,3],
		[1213,5,6],
		[1213,6,2],
		[1213,8,2],
		[1213,13,4],
		[1213,14,1],
		[1213,16,2],
		[1213,19,1],
		[1214,1,2],
		[1214,2,12],
		[1214,3,10],
		[1214,5,16],
		[1214,11,10],
		[1214,12,3],
		[1214,13,4],
		[1214,14,8],
		[1214,15,8],
		[1214,16,1],
		[1215,0,3],
		[1215,1,5],
		[1215,6,1],
		[1215,9,3],
		[1215,14,6],
		[1215,19,1],
		[1216,2,4],
		[1216,3,8],
		[1216,4,1],
		[1216,6,6],
		[1216,7,1],
		[1216,10,2],
		[1216,12,1],
		[1216,13,7],
		[1216,14,13],
		[1216,17,2],
		[1217,3,1],
		[1217,6,2],
		[1217,7,4],
		[1217,9,3],
		[1218,0,1],
		[1218,4,1],
		[1218,6,6],
		[1218,7,6],
		[1218,8,8],
		[1218,9,4],
		[1218,10,1],
		[1218,11,1],
		[1218,12,5],
		[1218,13,3],
		[1218,14,3],
		[1218,15,2],
		[1218,17,3],
		[1218,18,1],
		[1219,0,109],
		[1219,1,1],
		[1219,2,1],
		[1219,3,1],
		[1219,4,1],
		[1219,6,2],
		[1219,8,7],
		[1219,12,1],
		[1219,14,62],
		[1219,16,39],
		[1219,18,120],
		[1219,19,8],
		[1220,1,15],
		[1220,2,6],
		[1220,7,1],
		[1220,8,1],
		[1220,13,2],
		[1220,18,1],
		[1221,0,1],
		[1221,1,1],
		[1221,4,1],
		[1221,5,2],
		[1221,6,3],
		[1221,8,4],
		[1221,9,1],
		[1221,10,3],
		[1221,11,2],
		[1221,12,14],
		[1221,13,1],
		[1221,14,1],
		[1221,15,2],
		[1221,17,1],
		[1221,18,3],
		[1222,2,2],
		[1222,4,17],
		[1222,5,7],
		[1222,11,1],
		[1222,13,3],
		[1222,19,1],
		[1223,0,7],
		[1223,1,5],
		[1223,2,2],
		[1223,3,7],
		[1223,4,2],
		[1223,11,1],
		[1223,12,1],
		[1223,17,4],
		[1224,1,1],
		[1224,3,2],
		[1224,5,6],
		[1224,6,5],
		[1224,7,4],
		[1224,8,5],
		[1224,9,15],
		[1224,10,1],
		[1224,11,1],
		[1224,12,2],
		[1224,14,4],
		[1224,15,8],
		[1224,16,8],
		[1224,17,22],
		[1224,19,3],
		[1225,13,2],
		[1225,18,176],
		[1226,0,28],
		[1226,1,348],
		[1226,2,250],
		[1226,3,466],
		[1226,4,98],
		[1226,5,47],
		[1226,6,19],
		[1226,7,133],
		[1226,8,53],
		[1226,9,78],
		[1226,11,133],
		[1226,12,256],
		[1226,13,541],
		[1226,14,269],
		[1226,15,523],
		[1226,17,1],
		[1226,18,1],
		[1226,19,11],
		[1227,0,1],
		[1227,1,6],
		[1227,2,3],
		[1227,3,8],
		[1227,4,2],
		[1227,5,1],
		[1227,6,1],
		[1227,7,1],
		[1227,8,8],
		[1227,11,1],
		[1227,13,3],
		[1227,14,4],
		[1227,16,4],
		[1227,18,3],
		[1228,0,22],
		[1228,1,1],
		[1228,2,1],
		[1228,3,1],
		[1228,5,1],
		[1228,6,66],
		[1228,7,15],
		[1228,8,76],
		[1228,9,40],
		[1228,10,20],
		[1228,12,9],
		[1228,13,193],
		[1228,14,115],
		[1228,15,43],
		[1228,16,98],
		[1228,18,2],
		[1228,19,87],
		[1229,1,4],
		[1229,2,2],
		[1229,3,18],
		[1229,5,2],
		[1229,8,11],
		[1229,10,6],
		[1229,11,16],
		[1229,12,110],
		[1229,13,22],
		[1229,14,14],
		[1229,15,2],
		[1229,16,5],
		[1229,17,7],
		[1229,19,10],
		[1230,11,1],
		[1230,12,5],
		[1230,14,6],
		[1230,15,1],
		[1230,16,1],
		[1231,0,4],
		[1231,1,6],
		[1231,4,7],
		[1231,6,5],
		[1231,7,1],
		[1231,8,4],
		[1231,10,2],
		[1231,13,18],
		[1231,16,12],
		[1232,0,5],
		[1232,1,5],
		[1232,3,1],
		[1232,8,3],
		[1232,16,1],
		[1233,1,9],
		[1233,2,14],
		[1233,3,10],
		[1233,4,5],
		[1233,5,9],
		[1233,6,6],
		[1233,7,9],
		[1233,8,12],
		[1233,9,3],
		[1233,10,13],
		[1233,11,20],
		[1233,12,35],
		[1233,13,31],
		[1233,14,21],
		[1233,15,33],
		[1233,16,2],
		[1233,17,12],
		[1233,19,8],
		[1234,2,14],
		[1234,3,4],
		[1234,4,4],
		[1235,0,3],
		[1235,14,11],
		[1235,16,11],
		[1235,19,1],
		[1236,0,13],
		[1236,1,60],
		[1236,2,47],
		[1236,3,43],
		[1236,4,29],
		[1236,5,45],
		[1236,6,72],
		[1236,7,83],
		[1236,8,86],
		[1236,9,35],
		[1236,10,39],
		[1236,11,90],
		[1236,12,173],
		[1236,13,109],
		[1236,14,126],
		[1236,15,75],
		[1236,16,30],
		[1236,17,9],
		[1236,18,15],
		[1236,19,44],
		[1237,6,2],
		[1237,7,1],
		[1237,9,4],
		[1237,14,1],
		[1237,15,2],
		[1237,17,3],
		[1238,0,878],
		[1238,1,10],
		[1238,2,15],
		[1238,3,10],
		[1238,4,851],
		[1238,5,26],
		[1238,7,2],
		[1238,8,57],
		[1238,10,3],
		[1238,11,22],
		[1238,12,10],
		[1238,13,3],
		[1238,14,84],
		[1238,16,6],
		[1238,17,1],
		[1238,18,131],
		[1238,19,53],
		[1239,0,3],
		[1239,1,39],
		[1239,2,71],
		[1239,3,78],
		[1239,4,20],
		[1239,5,14],
		[1239,6,2],
		[1239,7,10],
		[1239,8,4],
		[1239,9,23],
		[1239,10,13],
		[1239,11,13],
		[1239,13,3],
		[1239,14,4],
		[1239,15,3],
		[1239,16,1],
		[1239,18,4],
		[1240,0,295],
		[1240,1,34],
		[1240,2,259],
		[1240,3,184],
		[1240,4,147],
		[1240,5,565],
		[1240,6,124],
		[1240,7,206],
		[1240,8,76],
		[1240,9,162],
		[1240,10,712],
		[1240,11,63],
		[1240,12,34],
		[1240,13,136],
		[1240,14,37],
		[1240,15,105],
		[1240,16,72],
		[1240,17,1929],
		[1240,18,172],
		[1240,19,1007],
		[1241,5,13],
		[1241,6,139],
		[1241,7,6],
		[1241,8,53],
		[1241,9,107],
		[1241,10,7],
		[1241,11,3],
		[1241,12,5],
		[1241,13,4],
		[1241,15,3],
		[1241,17,11],
		[1241,18,4],
		[1241,19,5],
		[1242,1,3],
		[1242,3,1],
		[1242,4,1],
		[1242,6,2],
		[1242,7,2],
		[1242,9,9],
		[1242,10,1],
		[1242,15,4],
		[1243,1,5],
		[1243,2,1],
		[1243,3,6],
		[1243,4,7],
		[1243,5,2],
		[1243,6,2],
		[1243,11,1],
		[1243,12,1],
		[1243,13,3],
		[1243,14,1],
		[1243,15,2],
		[1243,17,3],
		[1243,19,1],
		[1244,0,3],
		[1244,2,9],
		[1244,4,5],
		[1245,0,10],
		[1245,1,3],
		[1245,2,9],
		[1245,3,1],
		[1245,4,4],
		[1245,5,1],
		[1245,6,6],
		[1245,8,1],
		[1245,9,4],
		[1245,11,2],
		[1245,12,3],
		[1245,13,1],
		[1245,15,1],
		[1245,16,1],
		[1245,17,4],
		[1245,18,1],
		[1245,19,2],
		[1246,5,34],
		[1246,6,53],
		[1246,7,1],
		[1246,8,136],
		[1246,9,9],
		[1246,10,65],
		[1246,16,110],
		[1246,17,203],
		[1246,18,9],
		[1246,19,484],
		[1247,1,8],
		[1247,2,7],
		[1247,3,37],
		[1247,4,4],
		[1247,5,3],
		[1247,7,8],
		[1247,10,1],
		[1247,11,6],
		[1247,12,8],
		[1247,13,11],
		[1247,14,6],
		[1247,15,1],
		[1248,0,4],
		[1248,1,99],
		[1248,2,67],
		[1248,3,73],
		[1248,5,81],
		[1248,6,24],
		[1248,7,2],
		[1248,8,105],
		[1248,9,20],
		[1248,10,6],
		[1248,11,62],
		[1248,12,129],
		[1248,13,38],
		[1248,14,96],
		[1248,15,3],
		[1248,16,19],
		[1248,17,86],
		[1248,18,466],
		[1248,19,45],
		[1249,1,16],
		[1249,2,2],
		[1249,3,2],
		[1249,4,6],
		[1249,5,2],
		[1249,7,3],
		[1249,8,2],
		[1249,9,3],
		[1249,10,4],
		[1249,12,1],
		[1249,14,18],
		[1249,15,6],
		[1249,16,1],
		[1249,17,18],
		[1249,19,2],
		[1250,1,100],
		[1250,2,83],
		[1250,3,30],
		[1250,4,24],
		[1250,5,44],
		[1250,6,4],
		[1250,7,38],
		[1250,8,30],
		[1250,9,5],
		[1250,10,37],
		[1250,11,84],
		[1250,12,110],
		[1250,13,54],
		[1250,14,54],
		[1250,15,20],
		[1250,16,20],
		[1250,17,30],
		[1250,18,50],
		[1250,19,32],
		[1251,1,5],
		[1251,2,4],
		[1251,3,18],
		[1251,6,3],
		[1251,7,1],
		[1251,12,5],
		[1251,13,9],
		[1251,15,2],
		[1251,16,2],
		[1252,15,4],
		[1252,18,12],
		[1253,10,3],
		[1253,11,2],
		[1253,12,20],
		[1253,13,7],
		[1253,17,2],
		[1254,3,1],
		[1254,4,1],
		[1254,6,1],
		[1254,8,1],
		[1254,10,2],
		[1254,15,1],
		[1254,16,1],
		[1254,17,17],
		[1254,19,4],
		[1255,0,17],
		[1255,2,8],
		[1255,4,4],
		[1255,5,2],
		[1255,7,4],
		[1255,9,3],
		[1255,11,3],
		[1255,14,1],
		[1256,0,5],
		[1256,1,1],
		[1256,2,1],
		[1256,3,2],
		[1256,5,2],
		[1256,7,1],
		[1256,11,1],
		[1256,15,1],
		[1257,10,79],
		[1257,11,30],
		[1257,12,58],
		[1257,13,39],
		[1257,14,28],
		[1257,15,80],
		[1257,16,22],
		[1257,17,30],
		[1257,18,14],
		[1257,19,97],
		[1258,1,70],
		[1258,2,35],
		[1258,3,7],
		[1258,4,3],
		[1258,5,1],
		[1258,6,141],
		[1258,7,5],
		[1258,8,28],
		[1258,9,116],
		[1258,10,46],
		[1258,11,15],
		[1258,12,126],
		[1258,13,82],
		[1258,14,116],
		[1258,15,19],
		[1258,16,36],
		[1258,17,21],
		[1258,18,5],
		[1258,19,22],
		[1259,0,183],
		[1259,1,139],
		[1259,2,99],
		[1259,3,121],
		[1259,4,142],
		[1259,5,61],
		[1259,6,53],
		[1259,7,62],
		[1259,8,30],
		[1259,9,46],
		[1259,10,19],
		[1259,11,33],
		[1259,12,23],
		[1259,13,28],
		[1259,14,28],
		[1259,15,12],
		[1259,16,67],
		[1259,17,87],
		[1259,18,53],
		[1259,19,98],
		[1260,6,16],
		[1260,8,1],
		[1260,16,1],
		[1261,0,427],
		[1261,1,5],
		[1261,2,9],
		[1261,3,28],
		[1261,4,83],
		[1261,5,7],
		[1261,6,41],
		[1261,7,292],
		[1261,8,61],
		[1261,9,120],
		[1261,10,25],
		[1261,11,10],
		[1261,12,18],
		[1261,13,6],
		[1261,14,25],
		[1261,15,9],
		[1261,16,32],
		[1261,17,20],
		[1261,18,11],
		[1261,19,14],
		[1262,0,86],
		[1262,3,1],
		[1262,4,50],
		[1262,5,1],
		[1262,10,4],
		[1262,11,2],
		[1262,12,1],
		[1262,13,1],
		[1262,14,2],
		[1263,1,10],
		[1263,3,4],
		[1263,6,1],
		[1263,8,17],
		[1263,9,1],
		[1263,10,1],
		[1263,11,11],
		[1263,17,2],
		[1263,19,4],
		[1264,6,9],
		[1264,7,13],
		[1264,10,1],
		[1264,18,1],
		[1265,5,1],
		[1265,6,1],
		[1265,7,6],
		[1265,8,3],
		[1265,9,2],
		[1265,13,2],
		[1265,15,1],
		[1266,1,150],
		[1266,2,225],
		[1266,3,455],
		[1266,4,52],
		[1266,5,25],
		[1266,6,517],
		[1266,7,238],
		[1266,8,97],
		[1266,9,404],
		[1266,10,69],
		[1266,11,60],
		[1266,12,79],
		[1266,13,271],
		[1266,14,134],
		[1266,15,225],
		[1266,16,61],
		[1266,17,51],
		[1266,18,8],
		[1266,19,31],
		[1267,10,32],
		[1267,11,7],
		[1267,12,8],
		[1267,13,152],
		[1267,14,66],
		[1267,15,2],
		[1267,16,23],
		[1268,1,3],
		[1268,3,1],
		[1268,6,19],
		[1268,7,4],
		[1268,10,1],
		[1269,0,3],
		[1269,1,2],
		[1269,2,3],
		[1269,3,6],
		[1269,4,39],
		[1269,5,109],
		[1269,6,1],
		[1269,7,1],
		[1269,8,27],
		[1269,10,15],
		[1269,11,7],
		[1269,12,23],
		[1269,15,11],
		[1269,16,1],
		[1269,17,2],
		[1270,0,61],
		[1270,1,1],
		[1270,2,11],
		[1270,3,15],
		[1270,4,58],
		[1270,5,8],
		[1270,6,1],
		[1270,7,2],
		[1270,9,1],
		[1270,10,15],
		[1270,11,21],
		[1270,12,10],
		[1270,13,3],
		[1270,16,9],
		[1270,17,1],
		[1270,18,50],
		[1270,19,24],
		[1271,1,19],
		[1271,2,7],
		[1271,3,37],
		[1271,5,7],
		[1271,6,78],
		[1271,7,413],
		[1271,8,24],
		[1271,9,182],
		[1271,10,21],
		[1271,11,8],
		[1271,13,19],
		[1271,14,2],
		[1271,15,6],
		[1271,17,6],
		[1272,5,31],
		[1272,6,46],
		[1272,7,22],
		[1272,9,6],
		[1272,11,90],
		[1272,12,94],
		[1272,13,330],
		[1272,14,137],
		[1272,15,344],
		[1273,0,3],
		[1273,2,2],
		[1273,6,1],
		[1273,10,2],
		[1273,13,2],
		[1273,14,1],
		[1273,19,1],
		[1274,1,5],
		[1274,2,12],
		[1274,3,19],
		[1274,4,1],
		[1274,5,11],
		[1274,6,35],
		[1274,7,12],
		[1274,8,14],
		[1274,9,4],
		[1274,10,4],
		[1274,11,5],
		[1274,12,1],
		[1274,14,10],
		[1274,15,18],
		[1274,16,28],
		[1274,17,18],
		[1274,19,5],
		[1275,0,1],
		[1275,1,15],
		[1275,2,2],
		[1275,3,17],
		[1275,4,1],
		[1275,9,1],
		[1275,10,6],
		[1275,13,41],
		[1275,14,3],
		[1275,15,3],
		[1276,3,1],
		[1276,6,4],
		[1276,9,6],
		[1277,0,37],
		[1277,1,14],
		[1277,2,11],
		[1277,3,28],
		[1277,4,23],
		[1277,5,10],
		[1277,6,4],
		[1277,7,7],
		[1277,8,1],
		[1277,9,9],
		[1277,10,20],
		[1277,11,9],
		[1277,12,3],
		[1277,13,9],
		[1277,14,11],
		[1277,15,2],
		[1277,16,2],
		[1277,17,21],
		[1277,18,17],
		[1277,19,20],
		[1278,4,2],
		[1278,7,15],
		[1278,9,9],
		[1278,16,3],
		[1279,5,1],
		[1279,6,112],
		[1279,7,3],
		[1279,8,24],
		[1279,9,60],
		[1279,13,10],
		[1279,14,2],
		[1280,7,1],
		[1280,13,24],
		[1280,16,1],
		[1280,17,2],
		[1280,18,4],
		[1281,1,1],
		[1281,2,1],
		[1281,6,1],
		[1281,7,3],
		[1281,9,2],
		[1281,10,3],
		[1281,12,1],
		[1281,13,2],
		[1281,14,1],
		[1281,15,2],
		[1281,17,2],
		[1282,0,1],
		[1282,1,5],
		[1282,2,2],
		[1282,3,6],
		[1282,4,3],
		[1282,5,4],
		[1282,6,16],
		[1282,7,9],
		[1282,8,29],
		[1282,9,8],
		[1282,10,14],
		[1282,13,3],
		[1282,14,9],
		[1282,15,2],
		[1282,16,5],
		[1282,17,10],
		[1282,18,24],
		[1282,19,12],
		[1283,0,10],
		[1283,3,6],
		[1283,4,2],
		[1283,5,1],
		[1283,6,11],
		[1283,7,19],
		[1283,8,7],
		[1283,9,3],
		[1283,10,1],
		[1283,14,3],
		[1283,15,7],
		[1283,16,41],
		[1283,17,3],
		[1283,18,97],
		[1283,19,3],
		[1284,0,8],
		[1284,4,6],
		[1285,10,1],
		[1285,11,3],
		[1285,13,22],
		[1285,14,11],
		[1285,15,2],
		[1285,16,17],
		[1285,17,3],
		[1285,19,1],
		[1286,0,11],
		[1286,1,2],
		[1286,3,4],
		[1286,5,1],
		[1286,8,2],
		[1286,9,4],
		[1286,10,3],
		[1286,12,1],
		[1286,13,1],
		[1286,16,3],
		[1286,17,1],
		[1286,18,4],
		[1287,2,4],
		[1287,6,6],
		[1287,7,2],
		[1287,9,1],
		[1287,11,1],
		[1287,12,1],
		[1288,1,83],
		[1288,2,23],
		[1288,3,63],
		[1288,4,13],
		[1288,5,8],
		[1288,6,1],
		[1288,7,1],
		[1288,8,72],
		[1288,10,12],
		[1288,11,73],
		[1288,12,65],
		[1288,13,54],
		[1288,14,138],
		[1288,15,30],
		[1288,16,21],
		[1288,17,8],
		[1288,19,56],
		[1289,1,2],
		[1289,2,10],
		[1289,3,43],
		[1289,4,2],
		[1289,5,4],
		[1289,6,14],
		[1289,7,5],
		[1289,8,5],
		[1289,13,18],
		[1289,14,8],
		[1289,17,1],
		[1289,19,1],
		[1290,1,12],
		[1290,2,2],
		[1290,4,9],
		[1290,5,6],
		[1290,7,1],
		[1290,9,2],
		[1290,11,1],
		[1290,12,1],
		[1290,13,4],
		[1290,14,9],
		[1290,15,4],
		[1290,17,4],
		[1290,19,1],
		[1291,1,2],
		[1291,6,1],
		[1291,8,9],
		[1291,9,1],
		[1291,10,1],
		[1291,14,1],
		[1291,15,10],
		[1291,16,6],
		[1291,17,5],
		[1291,19,2],
		[1292,1,147],
		[1292,2,6],
		[1292,3,2],
		[1292,4,5],
		[1292,14,1],
		[1292,15,18],
		[1293,0,1],
		[1293,1,12],
		[1293,2,4],
		[1293,5,2],
		[1293,13,2],
		[1293,14,1],
		[1293,17,2],
		[1293,18,3],
		[1293,19,4],
		[1294,1,70],
		[1294,2,101],
		[1294,3,246],
		[1294,4,25],
		[1294,5,16],
		[1294,6,238],
		[1294,7,485],
		[1294,8,63],
		[1294,9,364],
		[1294,10,44],
		[1294,11,12],
		[1294,12,154],
		[1294,13,187],
		[1294,14,62],
		[1294,15,39],
		[1294,16,19],
		[1294,17,17],
		[1294,18,1],
		[1294,19,1],
		[1295,6,8],
		[1295,7,54],
		[1295,8,5],
		[1295,9,4],
		[1295,10,1],
		[1296,0,1],
		[1296,4,4],
		[1296,10,7],
		[1296,18,7],
		[1297,11,14],
		[1297,13,6],
		[1298,2,1],
		[1298,6,103],
		[1298,7,3],
		[1298,8,1],
		[1298,10,3],
		[1299,0,6],
		[1299,1,45],
		[1299,4,9],
		[1299,5,2],
		[1299,6,92],
		[1299,7,13],
		[1299,8,47],
		[1299,9,9],
		[1299,12,9],
		[1299,14,1],
		[1299,17,5],
		[1299,19,3],
		[1300,1,536],
		[1300,2,528],
		[1300,3,967],
		[1300,4,160],
		[1300,5,38],
		[1300,6,18],
		[1300,7,22],
		[1300,8,12],
		[1300,9,18],
		[1300,10,18],
		[1300,11,21],
		[1300,12,32],
		[1300,13,16],
		[1300,14,10],
		[1300,15,32],
		[1300,16,28],
		[1300,17,23],
		[1300,18,6],
		[1300,19,9],
		[1301,1,4],
		[1301,2,9],
		[1301,3,16],
		[1301,4,7],
		[1301,13,2],
		[1301,15,8],
		[1301,19,2],
		[1302,1,21],
		[1302,2,14],
		[1302,3,31],
		[1302,4,4],
		[1302,6,37],
		[1302,7,15],
		[1302,8,4],
		[1302,9,24],
		[1302,10,5],
		[1302,11,4],
		[1302,12,3],
		[1302,13,21],
		[1302,14,5],
		[1302,15,13],
		[1302,16,2],
		[1302,17,4],
		[1302,19,1],
		[1303,1,1],
		[1303,5,1],
		[1303,6,1],
		[1303,8,7],
		[1303,9,3],
		[1303,15,7],
		[1303,17,1],
		[1304,0,223],
		[1304,1,45],
		[1304,2,57],
		[1304,3,56],
		[1304,4,347],
		[1304,5,20],
		[1304,6,3],
		[1304,7,2],
		[1304,10,5],
		[1304,11,24],
		[1304,12,4],
		[1304,13,9],
		[1304,14,5],
		[1304,15,9],
		[1304,18,45],
		[1305,6,55],
		[1305,7,47],
		[1305,8,6],
		[1305,9,125],
		[1305,10,3],
		[1306,5,35],
		[1306,7,10],
		[1306,9,59],
		[1306,10,3],
		[1306,13,41],
		[1306,16,3],
		[1307,0,4],
		[1307,3,1],
		[1307,4,11],
		[1307,5,2],
		[1307,6,2],
		[1307,7,1],
		[1307,8,1],
		[1307,10,3],
		[1307,11,8],
		[1307,12,1],
		[1307,13,39],
		[1307,15,1],
		[1307,16,1],
		[1307,17,3],
		[1308,4,1],
		[1308,5,1],
		[1308,6,1],
		[1308,10,88],
		[1308,11,585],
		[1308,12,261],
		[1308,13,328],
		[1308,14,482],
		[1308,15,666],
		[1308,16,54],
		[1308,17,29],
		[1308,19,141],
		[1309,2,7],
		[1309,3,7],
		[1309,4,3],
		[1309,5,5],
		[1309,6,1],
		[1309,8,2],
		[1309,10,16],
		[1309,11,9],
		[1309,12,32],
		[1309,13,6],
		[1309,14,2],
		[1309,15,20],
		[1309,16,8],
		[1309,17,1],
		[1309,18,1],
		[1309,19,5],
		[1310,17,12],
		[1310,19,40],
		[1311,0,1668],
		[1311,1,294],
		[1311,2,223],
		[1311,3,105],
		[1311,4,924],
		[1311,5,166],
		[1311,6,84],
		[1311,7,76],
		[1311,8,222],
		[1311,9,38],
		[1311,10,34],
		[1311,11,103],
		[1311,12,438],
		[1311,13,266],
		[1311,14,136],
		[1311,15,189],
		[1311,16,8],
		[1311,17,55],
		[1311,18,87],
		[1311,19,79],
		[1312,1,1],
		[1312,2,7],
		[1312,3,4],
		[1312,4,1],
		[1312,11,1],
		[1312,12,4],
		[1312,13,8],
		[1312,14,5],
		[1312,15,24],
		[1312,16,8],
		[1312,17,3],
		[1313,2,5],
		[1313,6,43],
		[1313,7,1],
		[1313,9,3],
		[1313,10,23],
		[1313,11,3],
		[1313,12,5],
		[1313,13,8],
		[1313,14,73],
		[1313,16,4],
		[1313,19,5],
		[1314,2,3],
		[1314,4,2],
		[1314,10,3],
		[1314,11,1],
		[1314,12,4],
		[1314,13,2],
		[1314,14,4],
		[1314,16,1],
		[1314,17,4],
		[1314,19,1],
		[1315,0,1],
		[1315,1,262],
		[1315,2,114],
		[1315,3,454],
		[1315,4,19],
		[1315,6,242],
		[1315,7,1],
		[1315,8,5],
		[1315,10,84],
		[1315,11,152],
		[1315,12,120],
		[1315,13,336],
		[1315,14,78],
		[1315,15,738],
		[1315,16,3],
		[1315,17,40],
		[1316,2,8],
		[1316,13,5],
		[1316,14,3],
		[1316,16,3],
		[1317,0,26],
		[1317,1,12],
		[1317,2,5],
		[1317,3,28],
		[1317,4,8],
		[1317,6,4],
		[1317,7,2],
		[1317,9,8],
		[1317,10,2],
		[1317,11,3],
		[1317,13,1],
		[1317,14,1],
		[1317,16,1],
		[1317,17,1],
		[1317,19,3],
		[1318,6,33],
		[1318,9,48],
		[1318,14,1],
		[1318,15,1],
		[1318,16,1],
		[1319,6,11],
		[1319,8,1],
		[1319,13,1],
		[1319,16,9],
		[1320,0,6],
		[1320,5,1],
		[1320,16,4],
		[1320,19,4],
		[1321,1,2],
		[1321,2,12],
		[1321,3,7],
		[1321,4,1],
		[1321,5,2],
		[1321,6,94],
		[1321,7,67],
		[1321,8,7],
		[1321,9,150],
		[1321,10,4],
		[1321,11,1],
		[1321,12,96],
		[1321,13,37],
		[1321,14,18],
		[1321,15,3],
		[1321,17,1],
		[1321,19,1],
		[1322,1,3],
		[1322,2,1],
		[1322,3,4],
		[1322,4,3],
		[1322,6,1],
		[1322,7,2],
		[1322,11,1],
		[1322,12,5],
		[1322,13,2],
		[1322,14,12],
		[1322,15,1],
		[1322,17,5],
		[1322,18,1],
		[1323,5,1],
		[1323,6,6],
		[1323,9,10],
		[1323,10,1],
		[1323,11,1],
		[1323,17,1],
		[1324,1,6],
		[1324,2,6],
		[1324,3,7],
		[1324,4,6],
		[1324,6,38],
		[1324,7,69],
		[1324,8,23],
		[1324,9,98],
		[1324,10,11],
		[1324,16,3],
		[1324,17,3],
		[1324,19,7],
		[1325,0,4],
		[1325,1,9],
		[1325,2,2],
		[1325,3,11],
		[1325,4,46],
		[1325,5,10],
		[1325,7,5],
		[1325,9,15],
		[1325,11,3],
		[1325,12,7],
		[1325,13,14],
		[1325,14,11],
		[1325,15,3],
		[1325,16,4],
		[1325,19,9],
		[1326,0,3261],
		[1326,2,9],
		[1326,3,2],
		[1326,4,2913],
		[1326,5,3],
		[1326,11,3],
		[1326,14,1],
		[1326,16,4],
		[1327,0,1],
		[1327,2,20],
		[1327,3,22],
		[1327,4,7],
		[1327,5,2],
		[1327,6,87],
		[1327,7,43],
		[1327,8,12],
		[1327,9,112],
		[1327,10,60],
		[1327,11,11],
		[1327,12,6],
		[1327,13,16],
		[1327,14,11],
		[1327,15,46],
		[1327,16,3],
		[1327,17,8],
		[1327,18,1],
		[1327,19,12],
		[1328,0,15],
		[1328,1,1],
		[1328,4,3],
		[1329,10,10],
		[1329,12,7],
		[1329,13,35],
		[1329,15,50],
		[1329,16,19],
		[1329,17,17],
		[1329,19,3],
		[1330,0,10],
		[1330,1,55],
		[1330,2,7],
		[1330,3,268],
		[1330,4,7],
		[1330,5,100],
		[1330,6,1],
		[1330,7,1],
		[1330,8,3],
		[1330,9,3],
		[1330,10,11],
		[1330,11,2],
		[1330,13,34],
		[1330,15,8],
		[1330,16,6],
		[1330,17,41],
		[1330,18,7],
		[1330,19,16],
		[1331,0,8],
		[1331,1,5],
		[1331,2,11],
		[1331,3,10],
		[1331,4,28],
		[1331,5,9],
		[1331,6,6],
		[1331,8,1],
		[1331,9,2],
		[1331,10,1],
		[1331,11,14],
		[1331,12,8],
		[1331,13,5],
		[1331,14,13],
		[1331,15,1],
		[1331,16,10],
		[1331,17,12],
		[1331,19,4],
		[1332,1,4],
		[1332,2,6],
		[1332,3,3],
		[1332,4,1],
		[1332,7,6],
		[1332,11,7],
		[1332,12,2],
		[1332,15,1],
		[1332,16,3],
		[1332,17,1],
		[1332,18,1],
		[1333,0,382],
		[1333,1,125],
		[1333,2,118],
		[1333,3,177],
		[1333,4,92],
		[1333,5,50],
		[1333,6,7],
		[1333,7,32],
		[1333,8,15],
		[1333,9,122],
		[1333,10,131],
		[1333,11,134],
		[1333,12,87],
		[1333,13,15],
		[1333,14,44],
		[1333,15,22],
		[1333,16,43],
		[1333,17,33],
		[1333,18,20],
		[1333,19,19],
		[1334,10,22],
		[1334,19,22],
		[1335,1,24],
		[1335,2,33],
		[1335,3,25],
		[1335,4,17],
		[1335,5,3],
		[1335,6,57],
		[1335,7,40],
		[1335,8,5],
		[1335,9,51],
		[1335,10,1],
		[1335,11,5],
		[1335,12,29],
		[1335,13,39],
		[1335,14,18],
		[1335,15,9],
		[1336,1,1],
		[1336,2,1],
		[1336,3,6],
		[1336,10,1],
		[1336,11,2],
		[1336,12,1],
		[1336,13,3],
		[1336,16,1],
		[1336,17,1],
		[1337,0,41],
		[1337,1,18],
		[1337,2,31],
		[1337,3,57],
		[1337,4,104],
		[1337,5,12],
		[1337,6,23],
		[1337,7,8],
		[1337,8,2],
		[1337,9,14],
		[1337,10,11],
		[1337,11,20],
		[1337,12,6],
		[1337,13,5],
		[1337,14,23],
		[1337,15,9],
		[1337,16,20],
		[1337,17,9],
		[1337,18,26],
		[1337,19,13],
		[1338,5,1],
		[1338,6,1],
		[1338,8,4],
		[1338,10,6],
		[1338,11,8],
		[1338,13,5],
		[1338,14,2],
		[1338,15,1],
		[1338,16,1],
		[1338,17,7],
		[1339,1,9],
		[1339,2,4],
		[1339,3,8],
		[1339,5,4],
		[1339,7,1],
		[1339,8,2],
		[1339,10,3],
		[1339,11,7],
		[1339,12,6],
		[1339,13,13],
		[1339,14,1],
		[1339,15,9],
		[1339,16,10],
		[1339,17,2],
		[1339,19,2],
		[1340,0,4],
		[1340,4,2],
		[1340,6,1],
		[1340,7,1],
		[1340,9,1],
		[1340,18,30],
		[1341,2,1],
		[1341,6,11],
		[1341,7,10],
		[1341,9,34],
		[1341,11,4],
		[1342,1,8],
		[1342,2,2],
		[1342,3,3],
		[1342,10,2],
		[1342,13,5],
		[1342,14,5],
		[1342,15,2],
		[1343,1,9],
		[1343,2,10],
		[1343,3,7],
		[1343,6,11],
		[1343,7,25],
		[1343,8,5],
		[1343,9,18],
		[1343,10,11],
		[1343,11,13],
		[1343,12,7],
		[1343,13,37],
		[1343,14,11],
		[1343,15,17],
		[1343,16,8],
		[1343,17,34],
		[1343,19,7],
		[1344,2,3],
		[1344,3,4],
		[1344,6,6],
		[1344,7,11],
		[1344,8,10],
		[1344,9,3],
		[1344,10,5],
		[1344,11,1],
		[1344,13,7],
		[1344,15,1],
		[1345,1,74],
		[1345,2,38],
		[1346,0,30],
		[1346,1,62],
		[1346,2,181],
		[1346,3,423],
		[1346,4,64],
		[1346,5,27],
		[1346,7,29],
		[1346,9,1],
		[1346,10,8],
		[1346,11,62],
		[1346,12,190],
		[1346,13,105],
		[1346,14,46],
		[1346,15,5],
		[1346,16,2],
		[1346,17,7],
		[1347,1,4],
		[1347,2,2],
		[1347,3,4],
		[1347,4,1],
		[1347,5,3],
		[1347,6,6],
		[1347,7,6],
		[1347,8,2],
		[1347,9,7],
		[1347,10,3],
		[1347,11,7],
		[1347,12,1],
		[1347,13,8],
		[1347,14,2],
		[1347,15,11],
		[1347,16,8],
		[1347,17,3],
		[1347,19,1],
		[1348,2,7],
		[1348,3,11],
		[1348,6,2],
		[1348,7,27],
		[1348,8,19],
		[1348,9,32],
		[1348,10,4],
		[1348,11,6],
		[1348,12,6],
		[1348,13,24],
		[1348,14,20],
		[1348,15,4],
		[1348,16,22],
		[1348,17,7],
		[1348,19,11],
		[1349,2,7],
		[1349,3,1],
		[1349,5,2],
		[1349,6,14],
		[1349,7,40],
		[1349,8,10],
		[1349,9,12],
		[1349,10,3],
		[1349,12,9],
		[1349,13,8],
		[1349,14,7],
		[1349,15,2],
		[1349,17,2],
		[1349,19,2],
		[1350,0,7],
		[1350,1,4],
		[1350,2,2],
		[1350,3,4],
		[1350,4,11],
		[1350,5,1],
		[1350,6,4],
		[1350,7,1],
		[1350,8,1],
		[1350,9,3],
		[1350,10,6],
		[1350,11,2],
		[1350,12,3],
		[1350,14,2],
		[1350,15,1],
		[1350,17,5],
		[1350,19,2],
		[1351,0,13],
		[1351,1,27],
		[1351,2,23],
		[1351,3,18],
		[1351,4,23],
		[1351,5,21],
		[1351,6,12],
		[1351,7,16],
		[1351,8,12],
		[1351,9,4],
		[1351,10,7],
		[1351,11,24],
		[1351,12,3],
		[1351,13,16],
		[1351,14,27],
		[1351,15,7],
		[1351,16,11],
		[1351,17,5],
		[1351,18,9],
		[1351,19,16],
		[1352,0,28],
		[1352,4,48],
		[1353,0,72],
		[1353,1,89],
		[1353,2,37],
		[1353,3,103],
		[1353,4,46],
		[1353,5,26],
		[1353,6,17],
		[1353,7,57],
		[1353,8,8],
		[1353,9,17],
		[1353,10,15],
		[1353,11,7],
		[1353,12,26],
		[1353,13,4],
		[1353,14,42],
		[1353,15,7],
		[1353,16,19],
		[1353,17,20],
		[1353,18,40],
		[1353,19,20],
		[1354,8,1],
		[1354,10,81],
		[1354,11,2288],
		[1354,12,799],
		[1354,13,1087],
		[1354,14,415],
		[1354,15,1538],
		[1354,16,67],
		[1354,17,138],
		[1354,18,17],
		[1354,19,193],
		[1355,0,1026],
		[1355,1,46],
		[1355,2,65],
		[1355,3,45],
		[1355,4,590],
		[1355,5,9],
		[1355,6,4],
		[1355,7,7],
		[1355,8,2],
		[1355,9,4],
		[1355,10,12],
		[1355,11,11],
		[1355,12,6],
		[1355,13,11],
		[1355,14,11],
		[1355,15,8],
		[1355,16,13],
		[1355,17,10],
		[1355,18,3],
		[1355,19,2],
		[1356,5,1],
		[1356,6,8],
		[1356,9,4],
		[1356,10,3],
		[1356,11,1],
		[1356,12,6],
		[1356,13,7],
		[1356,14,1],
		[1356,15,4],
		[1356,16,4],
		[1356,17,2],
		[1357,1,12],
		[1357,6,5],
		[1357,10,9],
		[1357,12,1],
		[1357,13,11],
		[1357,14,5],
		[1357,15,2],
		[1357,16,2],
		[1358,0,1],
		[1358,1,26],
		[1358,2,38],
		[1358,3,33],
		[1358,4,4],
		[1358,5,66],
		[1358,6,26],
		[1358,7,19],
		[1358,8,69],
		[1358,9,12],
		[1358,10,124],
		[1358,11,4],
		[1358,12,48],
		[1358,13,48],
		[1358,14,51],
		[1358,15,42],
		[1358,16,26],
		[1358,17,44],
		[1358,18,87],
		[1358,19,55],
		[1359,0,45],
		[1359,1,34],
		[1359,2,6],
		[1359,3,15],
		[1359,4,4],
		[1359,5,3],
		[1359,6,12],
		[1359,7,3],
		[1359,8,11],
		[1359,9,5],
		[1359,10,2],
		[1359,11,4],
		[1359,12,2],
		[1359,13,8],
		[1359,15,7],
		[1359,17,3],
		[1359,18,3],
		[1359,19,2],
		[1360,1,1],
		[1360,2,4],
		[1360,3,3],
		[1360,4,1],
		[1360,5,3],
		[1360,7,1],
		[1360,10,1],
		[1360,11,1],
		[1360,13,1],
		[1360,14,1],
		[1360,15,1],
		[1360,18,1],
		[1360,19,2],
		[1361,2,1],
		[1361,3,2],
		[1361,4,1],
		[1361,5,1],
		[1361,7,5],
		[1361,9,1],
		[1361,11,29],
		[1361,15,1],
		[1361,17,1],
		[1362,1,45],
		[1362,2,38],
		[1362,4,12],
		[1362,6,160],
		[1362,7,3],
		[1362,9,240],
		[1362,14,195],
		[1362,16,14],
		[1362,18,1],
		[1363,0,16],
		[1363,1,14],
		[1363,2,6],
		[1363,3,30],
		[1363,4,15],
		[1363,5,17],
		[1363,6,4],
		[1363,7,1],
		[1363,8,6],
		[1363,10,15],
		[1363,12,7],
		[1363,13,3],
		[1363,14,10],
		[1363,15,9],
		[1363,16,2],
		[1363,17,9],
		[1363,18,4],
		[1364,1,1],
		[1364,6,3],
		[1364,7,4],
		[1364,8,21],
		[1364,9,5],
		[1364,13,1],
		[1364,14,14],
		[1364,15,1],
		[1364,19,3],
		[1365,0,1],
		[1365,1,4],
		[1365,2,2],
		[1365,7,1],
		[1365,8,1],
		[1365,9,1],
		[1365,12,3],
		[1365,13,2],
		[1365,16,1],
		[1365,17,1],
		[1365,18,1],
		[1365,19,8],
		[1366,0,5],
		[1366,1,21],
		[1366,2,26],
		[1366,3,38],
		[1366,4,7],
		[1366,5,7],
		[1366,6,25],
		[1366,7,44],
		[1366,8,54],
		[1366,9,45],
		[1366,10,28],
		[1366,11,56],
		[1366,12,40],
		[1366,13,94],
		[1366,14,80],
		[1366,15,76],
		[1366,16,10],
		[1366,17,19],
		[1366,19,1],
		[1367,1,28],
		[1367,2,9],
		[1367,3,40],
		[1367,4,8],
		[1367,5,7],
		[1367,6,3],
		[1367,8,1],
		[1367,9,2],
		[1367,10,1],
		[1367,11,26],
		[1367,12,14],
		[1367,13,7],
		[1367,14,11],
		[1367,15,11],
		[1367,16,1],
		[1367,17,1],
		[1367,19,5],
		[1368,1,5],
		[1368,2,6],
		[1368,3,5],
		[1368,5,7],
		[1368,9,3],
		[1368,11,13],
		[1368,12,3],
		[1368,13,1],
		[1368,16,3],
		[1369,0,1],
		[1369,1,4],
		[1369,2,2],
		[1369,3,1],
		[1369,5,7],
		[1369,7,1],
		[1369,8,1],
		[1369,10,1],
		[1369,11,3],
		[1369,12,2],
		[1369,13,2],
		[1369,14,1],
		[1369,15,5],
		[1369,17,1],
		[1370,3,2],
		[1370,6,1],
		[1370,7,4],
		[1370,13,3],
		[1370,14,1],
		[1370,15,1],
		[1370,17,1],
		[1371,0,7],
		[1371,1,1],
		[1371,2,15],
		[1371,3,11],
		[1371,4,16],
		[1371,6,4],
		[1371,7,6],
		[1371,9,14],
		[1371,10,3],
		[1371,11,3],
		[1371,12,1],
		[1371,14,4],
		[1371,15,1],
		[1371,17,3],
		[1371,18,1],
		[1371,19,21],
		[1372,0,4],
		[1372,2,5],
		[1372,3,7],
		[1372,4,5],
		[1372,5,1],
		[1372,9,6],
		[1372,11,1],
		[1372,13,5],
		[1372,14,4],
		[1372,16,2],
		[1372,17,2],
		[1372,18,7],
		[1372,19,4],
		[1373,1,5],
		[1373,2,15],
		[1373,4,7],
		[1373,5,83],
		[1373,6,2],
		[1373,9,1],
		[1374,0,3],
		[1374,1,41],
		[1374,2,137],
		[1374,3,116],
		[1374,4,64],
		[1374,5,210],
		[1374,6,144],
		[1374,7,144],
		[1374,8,137],
		[1374,9,368],
		[1374,10,194],
		[1374,11,164],
		[1374,12,34],
		[1374,13,325],
		[1374,14,98],
		[1374,15,305],
		[1374,16,690],
		[1374,17,267],
		[1374,18,13],
		[1374,19,369],
		[1375,10,21],
		[1375,11,3],
		[1375,12,35],
		[1375,13,50],
		[1375,14,27],
		[1375,15,1],
		[1375,16,4],
		[1375,17,7],
		[1375,18,8],
		[1375,19,2]
	]
}
