# Supplementary material for: Vitamin D Modified DSS-Induced Colitis in Mice via STING Signaling Pathway
Source: Biology (Basel). 2025 Jun 18;14(6):715. doi: 10.3390/biology14060715 (PMC12190092; doi:10.3390/biology14060715)
Supplement: Supplementary file 1 [file biology-14-00715-s001.zip › Supplementary Materials S1: 16s-report of gut microbiota/01_pick_otu/rawotu_table.txt]

# Constructed from biom file
#OTU ID	A1	A2	A3	A4	A5	B1	B2	B3	B4	B5	C1	C2	C3	C4	C5	D1	D2	D3	D4	D5
0005579fbab7f6d326680c30b7ad2986	57.0	19.0	30.0	19.0	62.0	5.0	1.0	0.0	1.0	0.0	8.0	33.0	8.0	21.0	8.0	15.0	2.0	1.0	0.0	3.0
000d582f94b6b56e312217b06dda9648	174.0	21.0	156.0	77.0	45.0	20.0	8.0	34.0	21.0	16.0	159.0	10.0	92.0	23.0	46.0	6.0	75.0	23.0	76.0	26.0
0013b8c60f1e6d2e2ec1db5b3e145d68	0.0	293.0	1202.0	323.0	520.0	340.0	317.0	0.0	23.0	0.0	994.0	1203.0	4113.0	1842.0	1429.0	586.0	398.0	802.0	1.0	1113.0
0017907828078e819334be7f893a7a1c	0.0	0.0	16.0	3.0	5.0	0.0	78.0	149.0	48.0	235.0	11.0	12.0	1.0	47.0	15.0	5.0	8.0	3.0	1.0	4.0
002696fa5c2deba381e7bfe70d9ae9d3	0.0	7.0	1.0	0.0	0.0	0.0	0.0	0.0	0.0	0.0	0.0	0.0	0.0	12.0	0.0	0.0	0.0	0.0	0.0	0.0
00436a54bf2f39b457bda6c92d1d840a	0.0	5.0	1.0	0.0	3.0	1.0	8.0	10.0	36.0	2.0	9.0	0.0	0.0	0.0	9.0	8.0	3.0	13.0	21.0	4.0
00613fb0615e9b049516b6ccbe1561f2	0.0	0.0	0.0	0.0	0.0	1.0	5.0	0.0	12.0	45.0	12.0	0.0	0.0	0.0	0.0	0.0	0.0	0.0	2.0	0.0
00845cbbec7214d2185f7ac618e33ade	0.0	0.0	0.0	0.0	0.0	0.0	0.0	0.0	0.0	0.0	38.0	0.0	5.0	9.0	17.0	3.0	4.0	2.0	15.0	0.0
0086e4690f8cf5f06143764000b9edb6	0.0	2.0	58.0	3.0	3.0	0.0	3886.0	49.0	0.0	1171.0	436.0	23.0	0.0	785.0	675.0	3.0	0.0	274.0	0.0	0.0
00a060d8e7d7dfcce8c98bc0d3e1fc7a	0.0	417.0	261.0	88.0	58.0	2.0	136.0	92.0	42.0	44.0	10.0	13.0	72.0	71.0	44.0	12.0	3.0	5.0	1.0	0.0
00bbd53f768b77a1f0c979d5382de2d0	0.0	3.0	10.0	18.0	3.0	6.0	9.0	0.0	17.0	2.0	9.0	20.0	0.0	20.0	1.0	8.0	0.0	13.0	0.0	4.0
00c40db54b96c0d50545251220051c1c	0.0	0.0	0.0	0.0	0.0	0.0	0.0	0.0	0.0	0.0	0.0	49.0	0.0	0.0	0.0	0.0	0.0	0.0	0.0	0.0
00fbb031d698b12fa7ce9ed41bc2c8ad	0.0	22.0	17.0	0.0	4.0	0.0	24.0	0.0	0.0	0.0	0.0	0.0	0.0	0.0	0.0	8.0	0.0	6.0	0.0	0.0
016984704029144e6e3627a4cc05848c	0.0	0.0	0.0	0.0	0.0	0.0	4.0	0.0	40.0	0.0	0.0	0.0	0.0	0.0	0.0	3.0	1.0	0.0	0.0	20.0
0179cfdf33237119d6db3f60c1e0cea1	0.0	1.0	1.0	1.0	0.0	0.0	9.0	22.0	9.0	12.0	8.0	0.0	0.0	1.0	0.0	0.0	1.0	0.0	0.0	0.0
01960c961e1ec2ba6448cfc5d104fe18	13.0	0.0	3.0	0.0	0.0	0.0	3.0	0.0	2.0	0.0	0.0	0.0	0.0	0.0	1.0	0.0	0.0	0.0	0.0	1.0
02117ecd6e9c630b9001ea1ae00771fb	0.0	0.0	0.0	0.0	0.0	0.0	7.0	33.0	0.0	7.0	1.0	0.0	3.0	0.0	0.0	0.0	0.0	1.0	0.0	1.0
0247751eb7dd86ec223dc4607712d13d	226.0	89.0	81.0	92.0	295.0	100.0	63.0	18.0	16.0	30.0	303.0	58.0	52.0	41.0	70.0	137.0	36.0	93.0	79.0	59.0
0251e5e53160fb39c9a25605a46a85a9	4.0	1.0	3.0	2.0	4.0	2.0	1.0	3.0	0.0	1.0	1.0	0.0	1.0	1.0	3.0	0.0	1.0	0.0	2.0	2.0
027c8b904aa1121f3cd62552cf66fea2	0.0	0.0	8.0	1.0	0.0	0.0	0.0	0.0	0.0	0.0	1.0	0.0	0.0	0.0	2.0	0.0	0.0	1.0	0.0	0.0
02bb2db53c39f260964638bf00a2eb1a	0.0	0.0	0.0	0.0	0.0	0.0	0.0	0.0	0.0	0.0	0.0	21.0	0.0	22.0	0.0	0.0	0.0	0.0	0.0	0.0
02cf42088edeeb5c0dc927acd40e4f9e	0.0	0.0	0.0	0.0	0.0	0.0	0.0	0.0	0.0	0.0	2.0	0.0	0.0	0.0	0.0	0.0	0.0	7.0	0.0	0.0
02ef0ec5eca3fa38fb0acc6728c42a2f	0.0	0.0	0.0	0.0	0.0	0.0	1.0	0.0	0.0	0.0	3.0	0.0	0.0	0.0	1.0	1.0	0.0	0.0	5.0	2.0
02f6ba14882473dfc97efe6ddc93d591	0.0	0.0	0.0	0.0	0.0	0.0	1.0	0.0	0.0	0.0	3.0	2.0	0.0	0.0	0.0	2.0	0.0	1.0	0.0	0.0
036b5fcee3b63df5f56033614850926e	0.0	306.0	1042.0	628.0	287.0	50.0	70.0	0.0	159.0	2.0	779.0	120.0	41.0	361.0	256.0	303.0	311.0	555.0	0.0	166.0
03871021c689b256dffbbff6b835874c	0.0	4.0	0.0	0.0	6.0	0.0	1.0	3.0	0.0	1.0	0.0	3.0	1.0	0.0	0.0	0.0	1.0	0.0	3.0	1.0
039744393e5da7f22be16642a4edc43b	2.0	7.0	8.0	3.0	2.0	6.0	7.0	0.0	0.0	7.0	0.0	2.0	0.0	7.0	5.0	6.0	1.0	2.0	2.0	0.0
03b037d65fcb6d529dd08d171b6a6be2	0.0	0.0	0.0	2.0	0.0	0.0	36.0	163.0	4.0	65.0	2.0	0.0	0.0	1.0	0.0	3.0	0.0	0.0	0.0	0.0
03bc8fe32c03ecc467d5df87ca2a6afb	0.0	0.0	1.0	4.0	0.0	106.0	85.0	70.0	265.0	81.0	89.0	335.0	1782.0	484.0	24.0	14.0	67.0	40.0	12.0	3.0
03ecaf056f6b553ce84aa2becfb19d35	0.0	2.0	4.0	5.0	1.0	0.0	0.0	0.0	1.0	2.0	0.0	3.0	1.0	0.0	11.0	1.0	1.0	3.0	0.0	2.0
041170a61a3b795c094dd15017ad2c07	0.0	1.0	0.0	0.0	0.0	0.0	0.0	0.0	1.0	0.0	4.0	1.0	0.0	0.0	3.0	0.0	0.0	0.0	0.0	0.0
0432eccef6cc4f1656e18add8a89363b	1.0	10.0	4.0	1.0	3.0	0.0	0.0	0.0	4.0	2.0	0.0	1.0	1.0	0.0	1.0	2.0	9.0	4.0	5.0	8.0
044eab1b4d70d423b059be053926ebf5	1.0	0.0	0.0	0.0	0.0	1855.0	2824.0	1561.0	2607.0	2487.0	2715.0	169.0	480.0	234.0	11.0	19.0	614.0	1851.0	369.0	1925.0
049ce30f326edc2667f2c1510d1cd1d1	0.0	0.0	2.0	20.0	1.0	16.0	294.0	2677.0	0.0	575.0	92.0	1.0	396.0	50.0	12.0	16.0	37.0	40.0	0.0	37.0
04a4d54617e6b7b9098c1c53b09a424a	0.0	3.0	6.0	2.0	1.0	3.0	648.0	661.0	38.0	232.0	67.0	11.0	1.0	10.0	53.0	0.0	33.0	34.0	0.0	2.0
04a796cb1d1f0b640daa93d325bf175e	0.0	0.0	0.0	0.0	1.0	0.0	3.0	2.0	1.0	2.0	2.0	0.0	0.0	0.0	0.0	0.0	0.0	0.0	44.0	0.0
04b437fe1407cdc08b505ff8613753df	0.0	39.0	4.0	13.0	1.0	5.0	19.0	47.0	18.0	38.0	6.0	3.0	3.0	14.0	5.0	3.0	0.0	2.0	0.0	0.0
04dd0979fc84a84e49a3714fc7326da6	24.0	11.0	0.0	1.0	0.0	0.0	0.0	0.0	0.0	0.0	0.0	0.0	0.0	0.0	0.0	0.0	0.0	0.0	0.0	0.0
04fda27e1ef6c22825ec50ad9ef6eaca	0.0	0.0	0.0	0.0	0.0	0.0	5.0	1.0	2.0	9.0	1.0	0.0	13.0	0.0	0.0	0.0	0.0	0.0	0.0	0.0
051a56d0bdb0035622d247a684cda1f1	0.0	0.0	0.0	0.0	0.0	0.0	0.0	0.0	0.0	0.0	36.0	1.0	0.0	21.0	1.0	1.0	4.0	19.0	12.0	8.0
054cd9efb4ed7075321215ab5379c8c5	76.0	66.0	165.0	213.0	233.0	28.0	12.0	81.0	104.0	81.0	20.0	101.0	126.0	35.0	6.0	54.0	97.0	7.0	135.0	19.0
05820ca411722b4512d572ff15eb8587	0.0	25.0	12.0	22.0	5.0	0.0	21.0	99.0	0.0	27.0	2.0	11.0	27.0	5.0	24.0	3.0	1.0	7.0	0.0	0.0
0593293272534e982d1139f637f72995	0.0	1.0	0.0	1.0	0.0	0.0	0.0	0.0	1.0	0.0	0.0	2.0	2.0	3.0	0.0	2.0	0.0	4.0	2.0	4.0
05cfeea36d160098003923ce25a8171f	44.0	17.0	0.0	2.0	0.0	4.0	0.0	7.0	0.0	17.0	5.0	7.0	2.0	0.0	0.0	2.0	0.0	0.0	0.0	0.0
0698fb805a1ab75b743d40c82a8a2ca1	0.0	11.0	37.0	12.0	14.0	3.0	1.0	0.0	5.0	0.0	30.0	4.0	1.0	14.0	7.0	16.0	10.0	8.0	0.0	10.0
07729fa6bdb36669de19c9e283c02d30	1.0	0.0	0.0	0.0	7.0	2.0	0.0	0.0	0.0	0.0	0.0	0.0	1.0	0.0	1.0	0.0	0.0	0.0	0.0	0.0
07accace94517a84e2d1db50948927e5	8252.0	11.0	35.0	9.0	3697.0	62.0	28.0	31.0	144.0	62.0	18.0	8.0	2.0	2.0	4.0	0.0	1.0	4.0	19.0	0.0
07fb8cac95bc8d9262cb7fcb81d50165	0.0	0.0	0.0	0.0	0.0	0.0	0.0	0.0	0.0	0.0	0.0	0.0	0.0	0.0	0.0	0.0	18.0	6.0	0.0	1.0
081ded2f74d7fdd355143b3e4ba2878f	0.0	0.0	0.0	0.0	1.0	0.0	2.0	2.0	4.0	0.0	11.0	1.0	1.0	1.0	0.0	0.0	0.0	16.0	1.0	3.0
087775de4cca1f09f5444e6de5a748ef	24.0	4.0	4.0	7.0	35.0	3.0	0.0	4.0	2.0	5.0	5.0	1.0	1.0	4.0	0.0	3.0	0.0	2.0	2.0	9.0
087d17c09b29f038482b5f91ac4882db	17.0	13.0	39.0	2.0	2.0	1.0	3.0	6.0	0.0	4.0	4.0	2.0	4.0	21.0	1.0	0.0	32.0	1.0	0.0	2.0
089c9f14c6846af06b51f043b70f45da	0.0	0.0	13.0	12.0	6.0	3.0	2.0	23.0	0.0	0.0	0.0	31.0	5.0	5.0	0.0	5.0	0.0	1.0	0.0	4.0
08b2181ceac6e729d6646cb6b2c11f02	0.0	8.0	0.0	1.0	1.0	2.0	2.0	42.0	1.0	1.0	6.0	0.0	2.0	1.0	3.0	0.0	2.0	1.0	0.0	0.0
08e7b4d9986fdba927715891f469be7e	0.0	0.0	0.0	1.0	0.0	1.0	10.0	0.0	1.0	9.0	0.0	0.0	0.0	0.0	0.0	0.0	0.0	0.0	0.0	0.0
093aab23e894551522f70bcce342164f	0.0	6.0	4.0	3.0	0.0	0.0	5.0	52.0	21.0	0.0	1.0	0.0	2.0	14.0	4.0	3.0	0.0	1.0	0.0	0.0
09646ec75960804660ad1ee1c61be97c	11.0	18.0	5.0	30.0	14.0	10.0	4.0	8.0	0.0	0.0	2.0	3.0	0.0	15.0	1.0	3.0	0.0	4.0	2.0	7.0
098dbad2c4f135c6c24faa46d4c0cd2f	0.0	0.0	0.0	0.0	0.0	0.0	1.0	0.0	0.0	6.0	0.0	0.0	0.0	0.0	0.0	4.0	0.0	0.0	0.0	0.0
09b7f5bb48b1bb8fa7507d20ff1c3982	0.0	0.0	0.0	0.0	0.0	0.0	2.0	164.0	6.0	13.0	1.0	0.0	0.0	0.0	0.0	0.0	0.0	0.0	0.0	0.0
09bf101e3dcd323d67ce0401db11d82a	0.0	0.0	2.0	5.0	0.0	0.0	2.0	0.0	1.0	0.0	0.0	0.0	0.0	0.0	0.0	1.0	0.0	0.0	0.0	3.0
09d5d4ae3ffbf8ac52c9ff9308f97531	0.0	3.0	13.0	26.0	1.0	9.0	127.0	88.0	58.0	211.0	110.0	1.0	67.0	27.0	7.0	26.0	24.0	17.0	3.0	16.0
0a422c20c96ceb63785efbb4176db1b7	12.0	2.0	0.0	11.0	3.0	0.0	0.0	0.0	0.0	3.0	0.0	1.0	3.0	0.0	0.0	0.0	1.0	0.0	0.0	1.0
0a96caaf7b0cb816477e17914ea223e6	2.0	1.0	0.0	0.0	3.0	0.0	0.0	3.0	0.0	0.0	0.0	1.0	0.0	0.0	1.0	2.0	0.0	2.0	0.0	0.0
0aa3357b4ce184ab8d8779772e42bb63	3295.0	74.0	15.0	16.0	697.0	106.0	95.0	166.0	54.0	59.0	62.0	55.0	19.0	1.0	35.0	2.0	100.0	15.0	3027.0	43.0
0abaa2fb6c546fbb1782960217e01471	0.0	139.0	347.0	298.0	145.0	5.0	10.0	0.0	0.0	2.0	10.0	380.0	192.0	5.0	347.0	6.0	77.0	0.0	0.0	20.0
0abcb607c3960e5d68bd4252c9bf4b55	45.0	12.0	32.0	11.0	17.0	2.0	8.0	1.0	0.0	11.0	11.0	0.0	7.0	2.0	0.0	3.0	0.0	5.0	5.0	0.0
0b1df5ee7c03230ba2b9161821bcae3a	3461.0	203.0	14.0	111.0	2316.0	75.0	0.0	3.0	4.0	4.0	2.0	23.0	0.0	11.0	12.0	8.0	8.0	2.0	8.0	19.0
0b3a29e964679915baf11d324c11106e	0.0	3.0	3.0	3.0	0.0	0.0	0.0	0.0	0.0	0.0	0.0	2.0	14.0	0.0	0.0	1.0	0.0	0.0	0.0	0.0
0b6151ac711939c1e449ff12f7d91c3f	0.0	1.0	1.0	5.0	0.0	0.0	0.0	0.0	2.0	0.0	7.0	0.0	1.0	28.0	2.0	0.0	1.0	0.0	12.0	0.0
0b732399f81fe103f7b698f352eb1183	18.0	895.0	857.0	545.0	220.0	183.0	546.0	349.0	578.0	505.0	265.0	214.0	142.0	320.0	184.0	188.0	183.0	387.0	54.0	578.0
0b92417213ce2d7b90c1b28f1c0c8a8b	2.0	3.0	4.0	1.0	0.0	1.0	1.0	0.0	1.0	0.0	1.0	0.0	2.0	0.0	0.0	4.0	4.0	8.0	0.0	2.0
0b99171fc7bbeb90fa9e07dac0150db7	0.0	4.0	0.0	0.0	0.0	1.0	7.0	0.0	2.0	7.0	4.0	1.0	8.0	4.0	6.0	1.0	3.0	1.0	0.0	1.0
0bad1628acfeba730576e739f5122eb6	2.0	2.0	2.0	0.0	2.0	8.0	0.0	0.0	0.0	1.0	0.0	10.0	0.0	21.0	0.0	4.0	0.0	8.0	17.0	0.0
0bf690386a0d8aa063c7ba06913f31ae	0.0	4.0	12.0	9.0	1.0	0.0	0.0	0.0	0.0	0.0	7.0	2.0	0.0	2.0	3.0	4.0	0.0	5.0	0.0	1.0
0c288d875b37956d35c74027b61481d3	0.0	0.0	1.0	5.0	0.0	0.0	0.0	0.0	0.0	0.0	2.0	1.0	2.0	5.0	8.0	1.0	5.0	1.0	0.0	0.0
0c5a50d5b81f5848f8fbd433a85426f3	2.0	10.0	1.0	11.0	2.0	1.0	4.0	4.0	3.0	0.0	7.0	2.0	7.0	0.0	3.0	2.0	3.0	4.0	0.0	0.0
0c927817675e51a227313e2f1d10586f	1.0	3.0	5.0	10.0	8.0	0.0	4.0	4.0	0.0	5.0	1.0	2.0	0.0	0.0	0.0	0.0	31.0	68.0	0.0	27.0
0d005bb81ba4275c069d13b08f03211e	284.0	251.0	137.0	122.0	218.0	149.0	31.0	64.0	45.0	29.0	48.0	143.0	193.0	35.0	233.0	33.0	36.0	33.0	70.0	23.0
0d03f40c60e4033b7d748e7d0641946a	83.0	471.0	71.0	164.0	82.0	282.0	796.0	814.0	2067.0	485.0	1012.0	13.0	14.0	306.0	879.0	743.0	259.0	790.0	1103.0	519.0
0d0f2cca26aa2c0459e9e9cce0433b11	20.0	62.0	34.0	0.0	0.0	0.0	0.0	0.0	0.0	3.0	0.0	0.0	0.0	0.0	0.0	0.0	0.0	0.0	0.0	51.0
0d515f1e293ca7d3d5a955624efec703	0.0	2.0	2.0	10.0	0.0	1.0	22.0	22.0	3.0	6.0	14.0	4.0	7.0	6.0	3.0	0.0	3.0	8.0	0.0	0.0
0d5c7e9c32368c6063242dc051ad645c	0.0	0.0	0.0	0.0	0.0	0.0	0.0	0.0	0.0	0.0	9.0	0.0	3.0	6.0	3.0	0.0	0.0	0.0	4.0	0.0
0dae4d392d665274e4fac473ea33d7b9	171.0	0.0	0.0	0.0	166.0	0.0	0.0	0.0	0.0	0.0	0.0	0.0	0.0	0.0	1.0	0.0	0.0	0.0	0.0	0.0
0e004326b87227bbb6f62e4004f429cc	1247.0	4276.0	4060.0	1762.0	2389.0	4710.0	7238.0	3235.0	3555.0	9833.0	3496.0	7134.0	6245.0	6515.0	3267.0	18639.0	228.0	4488.0	76.0	2300.0
0e1f3784068dbc3a4674e3b4a3ca8858	0.0	0.0	0.0	0.0	0.0	0.0	0.0	0.0	0.0	0.0	1.0	1.0	0.0	0.0	2.0	1.0	4.0	5.0	0.0	2.0
0e56691402439fdb6867cce18f162e9a	0.0	2.0	0.0	5.0	3.0	0.0	1.0	0.0	0.0	6.0	0.0	2.0	2.0	2.0	1.0	0.0	1.0	0.0	0.0	1.0
0e75e31361c6a68f712cd017bcc0d999	0.0	295.0	465.0	371.0	209.0	61.0	870.0	756.0	47.0	972.0	1.0	39.0	433.0	593.0	299.0	117.0	17.0	13.0	0.0	0.0
0e915bfb3708356f07c3a32571ab1a81	0.0	60.0	12.0	37.0	4.0	4.0	18.0	89.0	21.0	128.0	21.0	4.0	5.0	18.0	5.0	7.0	8.0	11.0	0.0	1.0
0ea571376dde6302ddbce08d695dc374	51.0	22.0	55.0	29.0	49.0	23.0	4.0	2.0	38.0	9.0	10.0	55.0	129.0	31.0	18.0	12.0	10.0	6.0	34.0	6.0
0efa089428df22b597d5e73e575bfa9d	1.0	3.0	44.0	24.0	8.0	28.0	9.0	4.0	13.0	33.0	2.0	26.0	15.0	9.0	24.0	7.0	2.0	3.0	0.0	0.0
0efb588c9a0bef48b6c5b99dd9fc11da	0.0	0.0	0.0	2.0	11.0	10.0	16.0	25.0	12.0	8.0	1.0	1.0	4.0	5.0	1.0	25.0	3.0	2.0	0.0	1.0
0fb7904c9406c50a9f2078065c2b9c55	0.0	0.0	0.0	2.0	0.0	1.0	17.0	0.0	0.0	0.0	3.0	4.0	0.0	0.0	14.0	10.0	19.0	2.0	0.0	0.0
10055dbb116ab89985c88a32bb2a6ba8	15.0	14.0	7.0	15.0	16.0	4.0	8.0	5.0	5.0	5.0	0.0	3.0	2.0	0.0	5.0	1.0	0.0	0.0	2.0	3.0
1008cee25e71bd57b33b15da5b1941a5	5.0	1.0	2.0	6.0	9.0	0.0	0.0	3.0	2.0	3.0	2.0	0.0	0.0	1.0	0.0	1.0	3.0	1.0	1.0	6.0
107f74c67ab2aae7b4c03cde17bf5fae	3.0	5.0	0.0	1.0	0.0	2.0	1.0	0.0	2.0	0.0	0.0	0.0	9.0	3.0	7.0	2.0	6.0	2.0	0.0	0.0
1083e2dc7cfe952429e8d1cb4c9183e7	15.0	31.0	1.0	14.0	5.0	1.0	8.0	20.0	0.0	20.0	4.0	5.0	1.0	10.0	15.0	1.0	9.0	2.0	0.0	3.0
10903c50fa083b5932e6e4c54c2fe62f	1.0	9.0	2.0	10.0	1.0	6.0	2.0	4.0	10.0	0.0	3.0	11.0	12.0	27.0	16.0	20.0	15.0	12.0	0.0	7.0
1175e7765730f9c5c3672bd539c9d4f0	1.0	0.0	0.0	0.0	0.0	0.0	0.0	0.0	0.0	0.0	168.0	1.0	10.0	28.0	40.0	1.0	20.0	0.0	0.0	0.0
11d6e221833d1e57633f59c12f230990	0.0	5.0	2.0	15.0	0.0	0.0	0.0	0.0	0.0	0.0	36.0	0.0	0.0	0.0	0.0	0.0	614.0	127.0	0.0	6.0
1250f348caaaa2cb943ab81423288237	2.0	5.0	10.0	0.0	2.0	0.0	0.0	0.0	0.0	0.0	0.0	0.0	0.0	0.0	0.0	0.0	0.0	0.0	0.0	0.0
127e3b7c8a34ff8de0a96535a5bc1f31	0.0	0.0	1.0	1.0	0.0	0.0	0.0	0.0	0.0	0.0	10.0	0.0	0.0	6.0	2.0	8.0	1.0	3.0	0.0	1.0
12bbd727a86cf685980963d3dd2050d6	9.0	1.0	0.0	3.0	4.0	8.0	3.0	2.0	0.0	5.0	0.0	1.0	31.0	2.0	0.0	0.0	1.0	0.0	0.0	24.0
12c275c9af2b7466cdf7268693ef9d9d	0.0	0.0	0.0	0.0	0.0	0.0	14.0	0.0	0.0	0.0	3.0	0.0	0.0	0.0	0.0	0.0	3.0	0.0	2.0	0.0
13908714e1acb3efdb68542f52d2ea51	0.0	1.0	44.0	24.0	0.0	0.0	0.0	0.0	0.0	0.0	0.0	0.0	0.0	0.0	0.0	0.0	0.0	0.0	0.0	0.0
13a250a19bbca92721618f6153d8f80e	0.0	0.0	0.0	0.0	0.0	0.0	0.0	0.0	0.0	0.0	1.0	3.0	5.0	2.0	7.0	0.0	0.0	0.0	0.0	0.0
13cc4a7ac7d77caf0101c44f59517837	0.0	0.0	17.0	4.0	3.0	0.0	0.0	0.0	0.0	0.0	1.0	1.0	4.0	3.0	11.0	8.0	0.0	0.0	0.0	0.0
13daf552a482f09b6277654d126dc3ec	3.0	51.0	198.0	88.0	42.0	294.0	763.0	268.0	558.0	1936.0	956.0	0.0	6.0	3.0	86.0	44.0	2968.0	1825.0	531.0	82.0
13daf87a1dcc78fc83656d9828e20b4f	0.0	37.0	0.0	0.0	0.0	0.0	0.0	0.0	0.0	0.0	2.0	0.0	12.0	11.0	0.0	13.0	0.0	0.0	0.0	0.0
13f0dd7881cd3933a74327bae72c7481	0.0	0.0	0.0	0.0	0.0	0.0	0.0	0.0	0.0	0.0	0.0	9.0	14.0	1.0	4.0	0.0	0.0	0.0	0.0	0.0
145684f24fbdea92994e85d7cfcd8e6c	0.0	21.0	22.0	5.0	4.0	0.0	11.0	3.0	0.0	0.0	0.0	0.0	0.0	2.0	0.0	1.0	0.0	7.0	0.0	0.0
1469ca5085a01fb6f3725632b315675f	0.0	0.0	1.0	0.0	1.0	4.0	0.0	0.0	0.0	0.0	4.0	287.0	208.0	19.0	84.0	75.0	709.0	27.0	0.0	408.0
147d68f4ec54ceac650944691046c2ea	0.0	5.0	4.0	3.0	0.0	1.0	14.0	5.0	6.0	28.0	18.0	0.0	5.0	9.0	0.0	3.0	0.0	5.0	0.0	0.0
14af82c112b35ed48570602c0a8ce62e	0.0	2055.0	54.0	10.0	16.0	0.0	0.0	0.0	0.0	0.0	4.0	0.0	0.0	26.0	7.0	137.0	22.0	0.0	0.0	13.0
14c1500ca1ac09139aff73bf1b074897	0.0	0.0	0.0	15.0	0.0	0.0	0.0	0.0	0.0	0.0	1.0	0.0	0.0	1.0	0.0	0.0	0.0	0.0	0.0	0.0
152233f8acb979e1f17ea48d8c74099c	1.0	0.0	1.0	0.0	1.0	0.0	0.0	1.0	0.0	0.0	0.0	1.0	0.0	0.0	0.0	0.0	3.0	0.0	1.0	2.0
1536c25dfc4a8c1d468e4e66fd8691ab	0.0	0.0	0.0	0.0	0.0	0.0	0.0	0.0	0.0	0.0	1.0	0.0	0.0	14.0	1.0	0.0	0.0	0.0	0.0	0.0
155d2478e6fec9ee332cdfd7136a39cc	0.0	0.0	0.0	0.0	0.0	1.0	9.0	70.0	337.0	226.0	0.0	0.0	0.0	0.0	0.0	0.0	0.0	119.0	0.0	0.0
164108971c9a1ebc90833dd78cdfae56	0.0	0.0	0.0	0.0	0.0	0.0	0.0	0.0	0.0	0.0	0.0	1.0	0.0	1.0	12.0	26.0	0.0	0.0	0.0	0.0
16b501ab3ef981360f082c1ef8271bee	0.0	0.0	4.0	11.0	1.0	0.0	0.0	0.0	0.0	6.0	1.0	8.0	15.0	19.0	21.0	12.0	0.0	4.0	0.0	3.0
16f1e0d9155422c3afbab2c675fe226f	2.0	7.0	6.0	2.0	5.0	0.0	0.0	0.0	0.0	2.0	0.0	0.0	0.0	1.0	1.0	2.0	3.0	0.0	0.0	1.0
1713b77801d0bf124cb30334e5a109a5	0.0	0.0	0.0	0.0	0.0	0.0	0.0	0.0	0.0	0.0	18.0	15.0	1.0	42.0	3.0	9.0	21.0	10.0	2.0	11.0
173647901a24067b861373e928717337	34.0	18.0	16.0	17.0	0.0	3.0	3.0	8.0	1.0	10.0	0.0	0.0	3.0	41.0	1.0	0.0	0.0	7.0	0.0	2.0
175cfa7fdb9a8c3f28d1efd3569a31a3	0.0	0.0	0.0	1.0	0.0	0.0	22.0	10.0	6.0	56.0	2.0	0.0	0.0	0.0	0.0	3.0	0.0	0.0	0.0	0.0
1763fb34cdf15bf429c2eac82009a638	4.0	2.0	0.0	0.0	0.0	0.0	0.0	0.0	0.0	3.0	0.0	1.0	0.0	8.0	1.0	0.0	3.0	2.0	0.0	9.0
17ae017cbaf20abd0e5d7d059067c6a8	0.0	0.0	0.0	0.0	0.0	0.0	2.0	0.0	0.0	0.0	0.0	1.0	1.0	2.0	8.0	1.0	0.0	2.0	0.0	0.0
17d66da0ed55c817b1017fc1868c127e	0.0	27.0	31.0	17.0	18.0	3.0	0.0	0.0	1.0	0.0	19.0	104.0	6.0	28.0	22.0	10.0	107.0	7.0	0.0	100.0
17e6a95e4e09ad1d5b1bcb6cade03e84	0.0	6.0	0.0	2.0	0.0	0.0	0.0	0.0	0.0	0.0	1.0	0.0	0.0	1.0	0.0	0.0	3.0	1.0	0.0	0.0
182ea0f221b5fc2e80bc52ed928abf09	0.0	0.0	0.0	0.0	0.0	0.0	0.0	0.0	0.0	0.0	1.0	0.0	8.0	10.0	11.0	0.0	2.0	1.0	0.0	0.0
185154ddd9f3dbccba4124cd8c29b412	5.0	7.0	6.0	2.0	0.0	1.0	1.0	3.0	0.0	0.0	0.0	2.0	2.0	1.0	2.0	1.0	0.0	3.0	1.0	2.0
18892c3f5e9f1665fae02e13be4bb8f7	83.0	62.0	51.0	73.0	40.0	12.0	22.0	31.0	21.0	8.0	26.0	10.0	12.0	56.0	21.0	13.0	9.0	15.0	15.0	29.0
18e23e095d93795bda276e64d18f8727	122.0	3.0	14.0	68.0	8.0	8.0	0.0	11.0	0.0	3.0	1.0	22.0	6.0	2.0	18.0	1.0	4.0	2.0	2.0	10.0
19099d5abc5ef3418267df31a1f79bab	0.0	0.0	0.0	1.0	0.0	0.0	35.0	26.0	0.0	0.0	0.0	0.0	0.0	0.0	1.0	0.0	0.0	3.0	4.0	0.0
1931cc0812b9e8248a3bc8bc966aaff8	0.0	2.0	0.0	0.0	0.0	0.0	3.0	20.0	5.0	14.0	0.0	0.0	0.0	0.0	0.0	0.0	0.0	0.0	0.0	5.0
1a4826880ac39b853327006aa7c54289	0.0	25.0	78.0	34.0	14.0	82.0	130.0	12.0	6.0	49.0	678.0	18.0	17.0	44.0	1.0	64.0	1422.0	793.0	113.0	448.0
1a5ba230356881ef4fd9ce1f2a3ecc42	0.0	0.0	1.0	0.0	0.0	0.0	21.0	2.0	5.0	42.0	0.0	0.0	30.0	0.0	25.0	0.0	3.0	0.0	0.0	0.0
1a855c5586d40e5b115ae884c909e7ff	0.0	25.0	13.0	187.0	2.0	15.0	1.0	0.0	0.0	0.0	22.0	55.0	1.0	24.0	223.0	18.0	36.0	150.0	0.0	35.0
1aae3bdee2927e6fb83a69642e695937	8.0	13.0	7.0	14.0	26.0	10.0	9.0	7.0	7.0	2.0	2.0	1.0	0.0	0.0	6.0	2.0	0.0	1.0	10.0	9.0
1ad22a15e78b3826138687bd356aa051	0.0	12.0	3.0	2.0	0.0	11.0	10.0	1.0	8.0	3.0	5.0	5.0	9.0	4.0	13.0	9.0	11.0	10.0	5.0	7.0
1b147df813ee4ef909863a656043dee8	1902.0	5007.0	3708.0	2410.0	2719.0	1765.0	1163.0	1814.0	3538.0	1287.0	2662.0	2084.0	5509.0	2759.0	6820.0	375.0	1144.0	694.0	5013.0	1159.0
1b1ea8228b8aab445aab0223be5fd6fc	12.0	0.0	0.0	0.0	0.0	0.0	0.0	0.0	0.0	0.0	0.0	0.0	0.0	0.0	0.0	0.0	0.0	0.0	0.0	16.0
1b34c8c7e96d0925b7d708c20e47405a	6.0	0.0	0.0	3.0	2.0	0.0	1.0	1.0	0.0	2.0	0.0	4.0	0.0	0.0	0.0	0.0	0.0	0.0	0.0	0.0
1b394556de95cd184113f6b663b5cd24	0.0	0.0	0.0	0.0	0.0	0.0	0.0	0.0	0.0	0.0	14.0	45.0	56.0	35.0	148.0	28.0	0.0	19.0	2.0	4.0
1b4f0291487796b1018b667ff7da0ee9	0.0	0.0	0.0	0.0	2.0	2.0	0.0	0.0	0.0	0.0	0.0	0.0	0.0	0.0	0.0	5.0	0.0	0.0	4.0	0.0
1b5df9460fed5e593d5815d08bf8196a	8826.0	126.0	34.0	149.0	3390.0	135.0	53.0	267.0	97.0	259.0	328.0	174.0	87.0	204.0	335.0	161.0	114.0	272.0	28915.0	304.0
1b9133826e8eeca6436136f4654f9d06	0.0	0.0	0.0	0.0	0.0	1.0	0.0	1.0	0.0	1.0	0.0	0.0	0.0	0.0	0.0	12.0	0.0	0.0	0.0	0.0
1bb7e8dc1acccb3236e2ab65057d08da	0.0	78.0	45.0	16.0	17.0	3.0	117.0	179.0	0.0	186.0	51.0	5.0	4.0	34.0	12.0	4.0	21.0	3.0	0.0	4.0
1bcc84bd60d291b39dc9732ad6c6ce51	0.0	16.0	16.0	1.0	4.0	2.0	10.0	6.0	8.0	7.0	6.0	9.0	20.0	19.0	16.0	15.0	18.0	8.0	0.0	15.0
1bfd8faab21e5eb6db0af9dbc53c2577	0.0	0.0	19.0	0.0	5.0	0.0	3.0	0.0	0.0	0.0	1.0	3.0	0.0	2.0	0.0	0.0	1.0	1.0	0.0	0.0
1c7c66d63abdf0ee10375bd309ed2a11	0.0	12.0	46.0	36.0	20.0	15.0	27.0	8.0	17.0	38.0	46.0	26.0	29.0	62.0	5.0	23.0	15.0	21.0	0.0	8.0
1c8a5e14dff253f8d7925d73d5be0570	0.0	0.0	0.0	0.0	0.0	0.0	5.0	0.0	0.0	0.0	2.0	1.0	0.0	1.0	0.0	4.0	0.0	0.0	0.0	2.0
1cc56a5d05df71d3082af7e851a3fd99	0.0	1.0	2.0	0.0	0.0	1.0	11.0	20.0	8.0	8.0	7.0	2.0	1.0	9.0	0.0	9.0	2.0	2.0	0.0	0.0
1cf68e0684ba016821e4c7303f54084f	50.0	95.0	23.0	37.0	15.0	0.0	0.0	0.0	1.0	0.0	47.0	10.0	24.0	15.0	3.0	3.0	14.0	2.0	54.0	3.0
1d2bc573eed6fde60f9086e5c4992712	1.0	2.0	1.0	1.0	0.0	0.0	0.0	0.0	0.0	0.0	49.0	0.0	21.0	0.0	0.0	0.0	0.0	0.0	0.0	0.0
1d44d63065c9182a1612a11f6a777d2e	6.0	403.0	428.0	750.0	147.0	638.0	1071.0	727.0	1152.0	1466.0	1211.0	1172.0	1180.0	734.0	691.0	985.0	477.0	807.0	611.0	654.0
1d556891e61524439f4cd23aad83efce	77.0	105.0	67.0	94.0	106.0	145.0	161.0	177.0	244.0	88.0	192.0	284.0	754.0	128.0	371.0	117.0	197.0	187.0	9.0	236.0
1d7270b20ad74fda578fbce7f4b3f5c4	0.0	20.0	2.0	0.0	1.0	0.0	2.0	0.0	3.0	4.0	0.0	0.0	1.0	3.0	9.0	0.0	11.0	0.0	17.0	1.0
1d91a5b70db0e2943bf8d0f213adbf54	30.0	0.0	0.0	0.0	6.0	0.0	0.0	0.0	0.0	0.0	0.0	0.0	0.0	0.0	0.0	0.0	0.0	0.0	0.0	0.0
1dc2464f1b7636011370066beb919106	0.0	1.0	0.0	5.0	0.0	0.0	0.0	0.0	0.0	0.0	0.0	0.0	5.0	4.0	0.0	1.0	0.0	3.0	1.0	4.0
1e18b2a38ac91c18033426092c9c4d89	0.0	0.0	1.0	0.0	0.0	0.0	0.0	0.0	0.0	0.0	0.0	2.0	1.0	3.0	3.0	1.0	1.0	2.0	0.0	0.0
1e3a48473da3a010bd861567f4ee6871	0.0	0.0	0.0	0.0	0.0	0.0	21.0	17.0	0.0	0.0	0.0	0.0	0.0	0.0	0.0	0.0	0.0	0.0	0.0	0.0
1e62977e54230a277cc551341ba363b5	0.0	0.0	0.0	0.0	0.0	0.0	4.0	24.0	0.0	0.0	0.0	0.0	0.0	0.0	0.0	0.0	0.0	0.0	0.0	0.0
1e9a99617c73cd225d49d67b8e98cbc3	0.0	74.0	34.0	45.0	15.0	41.0	0.0	0.0	0.0	0.0	6.0	120.0	496.0	56.0	47.0	322.0	27.0	0.0	0.0	57.0
1ebd717b97f50c2075a571fc3ba185ab	0.0	13.0	5.0	4.0	0.0	0.0	26.0	2.0	0.0	37.0	0.0	2.0	1.0	2.0	2.0	1.0	1.0	0.0	0.0	0.0
1ec313f4e6ec895f347ad7267450726e	0.0	8.0	5.0	1.0	2.0	0.0	70.0	104.0	10.0	45.0	5.0	4.0	15.0	3.0	8.0	6.0	4.0	0.0	0.0	1.0
1f2be2570460859ba41b33a7e1959b07	0.0	17.0	39.0	28.0	11.0	1.0	186.0	89.0	52.0	106.0	6.0	0.0	1.0	73.0	10.0	0.0	3.0	2.0	0.0	1.0
20a260757c4acc568b873a9ca236d146	0.0	53.0	17.0	1.0	5.0	0.0	15.0	167.0	40.0	0.0	3.0	0.0	0.0	10.0	0.0	4.0	0.0	4.0	1.0	2.0
20c9c0c54f068f8f8492eb843e388486	0.0	41.0	10.0	56.0	7.0	0.0	0.0	1.0	0.0	0.0	1.0	14.0	13.0	12.0	4.0	0.0	0.0	6.0	0.0	0.0
2119085e472cd4d71ff3061f07305742	0.0	0.0	0.0	0.0	0.0	0.0	9.0	4.0	6.0	33.0	4.0	1.0	1.0	5.0	1.0	0.0	0.0	0.0	1.0	1.0
21216aa517480d5f83677d0c823649e8	0.0	24.0	0.0	10.0	1.0	4.0	17.0	24.0	7.0	26.0	1.0	2.0	2.0	42.0	6.0	5.0	3.0	0.0	0.0	0.0
212f02984f0f74bd7cefa3fd504b4317	0.0	275.0	386.0	254.0	114.0	85.0	755.0	256.0	625.0	699.0	97.0	0.0	0.0	1.0	0.0	0.0	0.0	113.0	23.0	400.0
2137549dc98f06855a74cf74fe101903	0.0	23.0	19.0	14.0	10.0	10.0	1.0	4.0	11.0	1.0	0.0	34.0	36.0	11.0	21.0	4.0	2.0	6.0	8.0	7.0
217c39d8601074d4d5bb7d9126ccbeec	0.0	12.0	4.0	7.0	0.0	0.0	5.0	0.0	25.0	1.0	0.0	0.0	0.0	10.0	2.0	5.0	11.0	1.0	0.0	1.0
225c34c8303a8f03cec3abf60585b1aa	0.0	312.0	589.0	181.0	332.0	78.0	0.0	0.0	3.0	0.0	294.0	1728.0	154.0	464.0	664.0	102.0	1576.0	188.0	0.0	1380.0
228fb237bf07620e8d1ca25ab7d6571f	15.0	6.0	3.0	8.0	14.0	3.0	2.0	9.0	3.0	1.0	0.0	3.0	1.0	12.0	10.0	0.0	7.0	4.0	8.0	2.0
22cadc1cea13829a88361464d5d2f298	0.0	0.0	0.0	0.0	0.0	0.0	0.0	0.0	0.0	0.0	3.0	0.0	0.0	0.0	0.0	0.0	0.0	11.0	0.0	3.0
22cfd9d9f6c5dde8ca67ad7ab8f2fef6	1.0	20.0	3.0	5.0	3.0	6.0	26.0	19.0	85.0	8.0	40.0	0.0	2.0	11.0	27.0	20.0	8.0	32.0	35.0	15.0
23276ec4e91429e62c6205bb3a047f9a	70.0	10.0	0.0	0.0	61.0	1.0	3.0	19.0	43.0	0.0	99.0	0.0	0.0	0.0	0.0	0.0	47.0	0.0	4.0	0.0
2379d0707c46316461554917efeaa8a2	0.0	31.0	5.0	87.0	7.0	3.0	16.0	0.0	0.0	0.0	0.0	1.0	42.0	2.0	16.0	67.0	3.0	1.0	0.0	3.0
2394740b335d161d64d6a3fb7c613b55	0.0	0.0	0.0	0.0	0.0	1.0	0.0	0.0	2.0	0.0	0.0	0.0	2.0	7.0	0.0	0.0	1.0	0.0	0.0	0.0
242823dd8f8dce8e93befbfa1519c266	0.0	0.0	0.0	0.0	0.0	0.0	0.0	0.0	0.0	0.0	0.0	1.0	6.0	28.0	11.0	4.0	3.0	2.0	0.0	2.0
2436a581839c185020a4ae252aa87e67	0.0	2.0	10.0	6.0	2.0	0.0	25.0	380.0	125.0	392.0	19.0	7.0	23.0	83.0	111.0	7.0	5.0	8.0	0.0	14.0
24449380d5cf00804627769cb3342922	2.0	3.0	4.0	3.0	3.0	9.0	1.0	2.0	0.0	1.0	6.0	2.0	0.0	1.0	0.0	1.0	0.0	1.0	3.0	2.0
24716a058c23ea727a304d5ec1d2faf0	2.0	1.0	0.0	0.0	3.0	2.0	0.0	1.0	3.0	0.0	0.0	0.0	2.0	0.0	1.0	0.0	1.0	6.0	1.0	2.0
24aec17a42b4497a31e8f669afa1a6f9	39.0	40.0	27.0	34.0	30.0	10.0	17.0	83.0	22.0	76.0	60.0	0.0	6.0	229.0	155.0	89.0	9.0	83.0	39.0	13.0
24cf5685aba1741cb35645327f6c8675	0.0	18.0	15.0	16.0	5.0	0.0	14.0	11.0	1.0	4.0	1.0	21.0	55.0	98.0	39.0	37.0	4.0	21.0	0.0	0.0
25040512bc151e9d2af6e5de29c44f0b	4.0	13.0	2.0	3.0	3.0	6.0	28.0	20.0	52.0	9.0	36.0	0.0	0.0	11.0	23.0	22.0	11.0	18.0	34.0	15.0
26049353f86969766e797127c406febb	0.0	0.0	0.0	0.0	0.0	0.0	0.0	0.0	0.0	0.0	2.0	0.0	2.0	0.0	1.0	12.0	0.0	0.0	0.0	0.0
262d74242a3fbebc685df5f449849cbe	0.0	0.0	0.0	0.0	0.0	0.0	49.0	267.0	0.0	6.0	0.0	0.0	5.0	0.0	0.0	0.0	0.0	0.0	0.0	0.0
26478a11e20d3d497f7f69707967e4de	0.0	6.0	2.0	4.0	1.0	0.0	2.0	7.0	1.0	10.0	3.0	0.0	0.0	4.0	10.0	0.0	0.0	0.0	0.0	0.0
266b941d7d852d165c2f1ef9f2ea58b0	3.0	0.0	0.0	2.0	2.0	0.0	6.0	0.0	6.0	0.0	1.0	0.0	0.0	1.0	2.0	0.0	0.0	2.0	0.0	4.0
266ce3d71ec46d9a2b4c44ba98866773	0.0	0.0	0.0	0.0	0.0	0.0	1.0	1.0	8.0	9.0	2.0	3.0	2.0	3.0	0.0	2.0	0.0	0.0	0.0	2.0
269f6cdc46f49e8aa1957cb240b69179	0.0	6.0	11.0	3.0	2.0	6.0	64.0	132.0	26.0	117.0	8.0	2.0	35.0	19.0	10.0	28.0	12.0	16.0	0.0	2.0
26a1cff2e2ba586daab4e46d1c716b5f	0.0	5.0	1.0	1.0	0.0	6.0	2.0	0.0	2.0	0.0	0.0	1.0	0.0	0.0	0.0	2.0	0.0	0.0	0.0	0.0
26d82e332584c07cb5ebe4b1b7417772	1851.0	72.0	272.0	83.0	448.0	152.0	224.0	109.0	140.0	534.0	132.0	686.0	76.0	171.0	600.0	231.0	97.0	58.0	106.0	64.0
26f2009cb819707e407e1b226e9a7ec6	0.0	12.0	5.0	0.0	3.0	2.0	0.0	0.0	0.0	0.0	0.0	5.0	21.0	12.0	6.0	21.0	0.0	0.0	0.0	1.0
272a30d13c6d2fba5958fb1a662e9971	1.0	5.0	2.0	2.0	2.0	4.0	5.0	10.0	16.0	1.0	7.0	0.0	0.0	3.0	2.0	6.0	0.0	5.0	5.0	4.0
275890f39dd2f60b1360026d0a864414	0.0	0.0	0.0	0.0	0.0	0.0	7.0	0.0	0.0	6.0	0.0	2.0	0.0	0.0	4.0	0.0	0.0	2.0	0.0	0.0
2764842a3092dab3b9b38e0a2583eb6c	0.0	0.0	0.0	0.0	0.0	16.0	74.0	0.0	107.0	3.0	32.0	3.0	316.0	95.0	290.0	101.0	120.0	22.0	8.0	147.0
277eaab7d536501c70eb475b685e6872	0.0	0.0	0.0	0.0	0.0	0.0	0.0	0.0	0.0	0.0	333.0	56.0	0.0	161.0	353.0	266.0	122.0	148.0	27.0	1.0
27a0b3a5cc0d48e085879db34c67a4b1	25.0	12.0	16.0	3.0	18.0	1.0	2.0	1.0	0.0	0.0	0.0	0.0	0.0	0.0	5.0	0.0	0.0	2.0	0.0	3.0
27c1cfc0ab26a3b8b2b5fc9284722c2f	2.0	2.0	3.0	0.0	6.0	0.0	3.0	5.0	0.0	4.0	0.0	0.0	0.0	0.0	3.0	0.0	2.0	0.0	0.0	3.0
27d937ed172df7adfed394ec6f2a111a	0.0	38.0	5.0	0.0	0.0	0.0	0.0	22.0	0.0	0.0	0.0	0.0	0.0	0.0	0.0	0.0	0.0	0.0	0.0	0.0
281916588606a1cef4e983a8bb38b998	0.0	0.0	0.0	1.0	0.0	0.0	1.0	0.0	3.0	7.0	0.0	1.0	1.0	2.0	2.0	0.0	0.0	0.0	0.0	1.0
286f28b325c6ea4882cb8d873f2e7c81	0.0	2.0	1.0	0.0	0.0	0.0	0.0	0.0	3.0	0.0	0.0	0.0	9.0	0.0	0.0	13.0	1.0	2.0	0.0	1.0
2892517f1700a71932ab5b88ffa136b4	0.0	0.0	0.0	6.0	0.0	0.0	0.0	0.0	0.0	0.0	0.0	84.0	3.0	0.0	0.0	0.0	7.0	0.0	0.0	0.0
28a5826309809a867a3a2c22d9cd8417	0.0	5.0	3.0	30.0	0.0	17.0	1.0	0.0	0.0	0.0	13.0	0.0	0.0	59.0	0.0	13.0	0.0	0.0	2.0	1.0
28c9e1127fd2f43e410f034f1d58c210	0.0	0.0	0.0	0.0	0.0	0.0	0.0	0.0	0.0	0.0	39.0	3.0	0.0	24.0	60.0	4.0	0.0	4.0	7.0	0.0
28f0ae1cddd28b30939d6e361b80bf8c	0.0	1.0	0.0	8.0	1.0	0.0	0.0	0.0	0.0	0.0	1.0	1.0	0.0	5.0	1.0	0.0	0.0	0.0	0.0	0.0
28f5cbf4a3e04c93f62d6132f9361604	33.0	5.0	10.0	10.0	8.0	2.0	5.0	7.0	0.0	0.0	4.0	3.0	6.0	0.0	4.0	6.0	2.0	9.0	13.0	0.0
293e692798d6dbbaafc907ce68478484	0.0	0.0	0.0	0.0	0.0	0.0	0.0	4.0	2.0	3.0	1.0	0.0	0.0	0.0	0.0	0.0	0.0	0.0	0.0	0.0
297e00197e543c9caebccdb15fc0656e	0.0	0.0	0.0	0.0	0.0	0.0	0.0	6.0	0.0	0.0	0.0	0.0	0.0	4.0	0.0	0.0	0.0	0.0	0.0	0.0
29ab393c6c2472a73021bf965397c232	0.0	0.0	0.0	2.0	0.0	1.0	0.0	2.0	0.0	10.0	2.0	0.0	0.0	1.0	0.0	0.0	0.0	0.0	0.0	0.0
29c5645b95bed38bd3611e75206a5e31	0.0	1.0	0.0	0.0	0.0	0.0	14.0	22.0	0.0	2.0	0.0	0.0	0.0	3.0	0.0	0.0	0.0	2.0	0.0	0.0
2a4265eaf696a8164b7a14000c201354	57.0	62.0	25.0	45.0	37.0	27.0	15.0	30.0	11.0	7.0	8.0	8.0	13.0	22.0	10.0	0.0	19.0	13.0	21.0	24.0
2a758e9d16c7862001066201d5d17d8d	27.0	27.0	2.0	9.0	2.0	3.0	4.0	3.0	3.0	6.0	1.0	2.0	0.0	2.0	7.0	8.0	3.0	5.0	5.0	0.0
2ab5eb7e33a3b38d95118f16cff892f4	0.0	4.0	12.0	13.0	3.0	1.0	1.0	3.0	5.0	0.0	7.0	7.0	166.0	8.0	18.0	13.0	3.0	2.0	0.0	1.0
2af604fe03b0fe3408e7543d8ede7d9d	0.0	1.0	7.0	114.0	0.0	2.0	2.0	12.0	0.0	3.0	12.0	0.0	0.0	11.0	7.0	0.0	0.0	0.0	0.0	0.0
2afd2fb8c329840fb5a30c6f923b3052	55.0	4376.0	2860.0	1831.0	636.0	5023.0	4831.0	3811.0	7423.0	3969.0	6343.0	2093.0	3980.0	4318.0	5306.0	5315.0	5156.0	5395.0	1716.0	5375.0
2b54a3c947767ab08abc6dd919deaa3c	5.0	0.0	2.0	1.0	19.0	2.0	0.0	0.0	0.0	0.0	0.0	0.0	0.0	0.0	0.0	0.0	0.0	0.0	0.0	0.0
2bd283b4d75924dcc2e53a94dce55427	0.0	14.0	14.0	12.0	3.0	17.0	0.0	0.0	0.0	0.0	4.0	17.0	114.0	7.0	8.0	81.0	10.0	0.0	0.0	10.0
2be7a3a8b7a2613999593fb356f3a80b	0.0	0.0	0.0	1.0	2.0	5.0	0.0	12.0	48.0	99.0	0.0	13.0	0.0	0.0	2.0	4.0	0.0	0.0	0.0	0.0
2c3fa4d838292ca0f814f678f3a25f25	0.0	0.0	0.0	0.0	0.0	0.0	0.0	0.0	0.0	0.0	4.0	0.0	1.0	0.0	12.0	6.0	1.0	0.0	13.0	7.0
2c785da38c0439fcf7955ec8cb4d9947	0.0	0.0	0.0	0.0	0.0	0.0	0.0	0.0	0.0	0.0	13.0	0.0	0.0	0.0	0.0	0.0	0.0	0.0	0.0	0.0
2c85a186c8fbaf734400cfc86d799b39	0.0	13.0	2.0	8.0	1.0	0.0	70.0	127.0	26.0	130.0	23.0	2.0	3.0	16.0	11.0	31.0	1.0	2.0	0.0	0.0
2cb8855adfb0ce8bbc1457e88eac4331	0.0	2.0	2.0	0.0	1.0	0.0	0.0	3.0	0.0	0.0	0.0	0.0	0.0	0.0	0.0	0.0	2.0	0.0	0.0	1.0
2cc81fd6964e041acce06f39b171f353	0.0	92.0	157.0	191.0	80.0	57.0	7.0	63.0	15.0	4.0	88.0	53.0	1729.0	54.0	189.0	78.0	15.0	30.0	0.0	20.0
2ce9b97cb3d82e1467eaa55a6d76b62a	0.0	0.0	1.0	1.0	0.0	0.0	0.0	3.0	0.0	0.0	2.0	0.0	3.0	0.0	0.0	2.0	0.0	0.0	0.0	0.0
2d1eba1048237d22d68bf3c1a5a0c0ac	0.0	0.0	0.0	1.0	0.0	0.0	4.0	12.0	0.0	8.0	3.0	0.0	1.0	0.0	2.0	2.0	0.0	2.0	0.0	0.0
2d3000ccb2120b4986a87cd21b57e983	0.0	0.0	0.0	1.0	0.0	0.0	156.0	192.0	37.0	139.0	7.0	1.0	1.0	2.0	1.0	0.0	0.0	0.0	3.0	1.0
2d45548efb972383dff4adcb285c8692	0.0	18.0	21.0	9.0	13.0	6.0	0.0	0.0	0.0	0.0	0.0	36.0	20.0	33.0	30.0	10.0	2.0	1.0	1.0	0.0
2d51a7fa902a2b62fb99bd894d80ca2b	3.0	7.0	1.0	0.0	2.0	3.0	1.0	2.0	0.0	1.0	5.0	14.0	15.0	6.0	9.0	6.0	0.0	1.0	1.0	5.0
2d5885162334077eaebe0800cb191617	0.0	0.0	1.0	0.0	0.0	0.0	3.0	5.0	2.0	6.0	1.0	0.0	0.0	0.0	1.0	2.0	0.0	0.0	0.0	0.0
2dc10f017b24af850fe99caae6747238	0.0	21.0	68.0	38.0	41.0	32.0	3.0	0.0	2.0	0.0	6.0	118.0	32.0	47.0	54.0	33.0	19.0	10.0	0.0	31.0
2dc9d0c1e451b0d58d7c675a28346653	0.0	0.0	1.0	4.0	0.0	0.0	0.0	0.0	0.0	0.0	8.0	0.0	3.0	2.0	31.0	2.0	1.0	9.0	0.0	1.0
2e12c9778682ca1b5ff085560f2d4ddf	0.0	0.0	0.0	0.0	0.0	0.0	0.0	0.0	0.0	0.0	44.0	0.0	0.0	0.0	0.0	0.0	4.0	0.0	0.0	4.0
2e6751c80dbf3eb13a061608ace8de75	0.0	0.0	0.0	0.0	0.0	0.0	9.0	17.0	0.0	9.0	0.0	0.0	0.0	0.0	0.0	0.0	0.0	0.0	0.0	0.0
2e789b446c4a606f8660be435cfa209c	7287.0	2041.0	1779.0	3334.0	6607.0	1589.0	1646.0	1612.0	1652.0	1857.0	1100.0	387.0	277.0	442.0	147.0	565.0	911.0	1476.0	675.0	3066.0
2ea9b3b8c9e554412671dae64192b909	32.0	28.0	21.0	26.0	17.0	8.0	9.0	10.0	5.0	44.0	4.0	35.0	8.0	5.0	8.0	5.0	5.0	12.0	13.0	14.0
2f1877b1f1d933fd27db6eb7cec1169e	0.0	0.0	0.0	0.0	0.0	0.0	0.0	0.0	0.0	0.0	0.0	0.0	0.0	0.0	1.0	6.0	0.0	3.0	4.0	0.0
2f22106b11dadd6b45a3a6ec727009b8	0.0	0.0	0.0	0.0	0.0	0.0	0.0	0.0	0.0	0.0	0.0	0.0	310.0	0.0	0.0	0.0	0.0	0.0	0.0	0.0
3020d55493d407b126706ba768794538	12.0	3.0	1.0	0.0	0.0	0.0	0.0	0.0	0.0	0.0	0.0	0.0	0.0	2.0	0.0	5.0	4.0	2.0	0.0	0.0
303fa811576937d6c103d075fb067796	109.0	29.0	5.0	73.0	9.0	9.0	1.0	8.0	10.0	17.0	68.0	14.0	30.0	7.0	19.0	3.0	6.0	1.0	22.0	6.0
306c735424e009ac14c9b0d01d4d023d	3.0	4.0	1.0	1.0	5.0	2.0	4.0	1.0	1.0	0.0	1.0	1.0	2.0	0.0	0.0	1.0	0.0	2.0	0.0	2.0
3086a45f644f6827df1047fbbc888549	0.0	0.0	0.0	0.0	0.0	0.0	0.0	0.0	0.0	0.0	17.0	0.0	0.0	0.0	0.0	0.0	4.0	3.0	0.0	0.0
30abe73d449671042ed227bdd094aa52	0.0	5.0	2.0	2.0	0.0	10.0	2.0	3.0	9.0	2.0	15.0	1.0	5.0	3.0	2.0	4.0	2.0	3.0	6.0	5.0
30ec89fc5c547572bf424785984e0cba	15.0	94.0	13.0	432.0	120.0	7.0	91.0	4.0	4.0	6.0	29.0	0.0	31.0	6.0	1.0	6.0	93.0	49.0	66.0	11.0
310554b10bcbbb61353c9702dc38556b	3.0	9.0	5.0	6.0	13.0	4.0	4.0	0.0	0.0	0.0	0.0	3.0	11.0	6.0	0.0	7.0	3.0	2.0	6.0	5.0
3108d0ed96ff979788a8f9bc08214e32	0.0	0.0	0.0	0.0	0.0	0.0	0.0	0.0	0.0	0.0	3.0	0.0	0.0	16.0	4.0	0.0	0.0	0.0	0.0	0.0
3159ba9e8ee213790fac56e2799bf94b	1.0	1114.0	5734.0	5457.0	2185.0	72.0	2000.0	2.0	1.0	22.0	502.0	1890.0	3873.0	3702.0	5129.0	665.0	567.0	361.0	0.0	53.0
3172ecb7ebfc2d9b136cd76f92804d65	0.0	3.0	17.0	13.0	3.0	0.0	1.0	0.0	0.0	0.0	18.0	3.0	1.0	4.0	5.0	6.0	6.0	7.0	0.0	0.0
31bcc85b73e6b7d239e05cb3b5130f1b	0.0	0.0	0.0	0.0	1.0	0.0	1.0	1.0	4.0	3.0	3.0	1.0	3.0	6.0	2.0	1.0	2.0	0.0	0.0	3.0
31c5f8afc2d89cefb2df2c52fb520da9	0.0	0.0	0.0	0.0	0.0	0.0	0.0	0.0	0.0	0.0	223.0	0.0	0.0	0.0	0.0	0.0	0.0	0.0	0.0	0.0
31ed9135087f4df019d836db9e140122	0.0	0.0	0.0	0.0	0.0	0.0	0.0	1.0	1.0	0.0	486.0	51.0	77.0	44.0	115.0	1085.0	27.0	113.0	34.0	22.0
31fab912126e3e82f99a613b3e92232e	13.0	0.0	0.0	0.0	0.0	0.0	0.0	0.0	0.0	0.0	0.0	0.0	0.0	0.0	0.0	0.0	0.0	0.0	0.0	15.0
321ee946f6766d1c2a42e341643550fe	11.0	8.0	3.0	0.0	1.0	4.0	0.0	1.0	0.0	7.0	0.0	0.0	0.0	2.0	3.0	0.0	0.0	1.0	0.0	3.0
32258ceb877447f399a358bdf290111f	0.0	0.0	0.0	0.0	0.0	0.0	9.0	0.0	0.0	7.0	0.0	4.0	7.0	10.0	16.0	0.0	0.0	1.0	0.0	1.0
32461832a6180d64c20f18c774a1f176	0.0	0.0	2.0	0.0	0.0	0.0	29.0	0.0	20.0	1.0	0.0	0.0	0.0	0.0	0.0	1.0	3.0	0.0	0.0	0.0
32474a42901259e004ca818682d60792	0.0	0.0	0.0	0.0	0.0	0.0	0.0	0.0	0.0	0.0	0.0	0.0	21.0	0.0	0.0	0.0	0.0	0.0	0.0	0.0
32838c187ee825b130f9c1c3ada640a7	0.0	0.0	0.0	18.0	0.0	0.0	0.0	0.0	0.0	0.0	0.0	0.0	0.0	0.0	0.0	0.0	2.0	0.0	0.0	0.0
32a7a74e463626431e9dad210d821a27	0.0	0.0	0.0	0.0	0.0	0.0	5.0	28.0	2.0	18.0	0.0	0.0	0.0	2.0	1.0	0.0	0.0	0.0	0.0	0.0
32d1346c466c0bf3aecec4139322a1c4	1.0	1.0	2.0	0.0	4.0	3.0	1.0	0.0	0.0	0.0	3.0	4.0	0.0	1.0	3.0	1.0	2.0	0.0	0.0	3.0
330b9f74bd84e5b05b779013f661e260	0.0	0.0	0.0	0.0	1.0	0.0	1.0	0.0	6.0	2.0	16.0	0.0	0.0	2.0	1.0	0.0	4.0	50.0	1.0	1.0
3324ba718144a00c8ce90ae29dfddaef	76.0	30.0	7.0	4.0	11.0	2.0	7.0	23.0	4.0	28.0	10.0	9.0	14.0	19.0	15.0	0.0	1.0	10.0	0.0	17.0
334545b122fec4746d048df11c0540fe	27.0	6.0	35.0	8.0	36.0	7.0	11.0	9.0	0.0	11.0	8.0	20.0	37.0	15.0	7.0	9.0	17.0	6.0	5.0	1.0
33528eb4aba92daa9bcdeb41fc42b647	0.0	0.0	0.0	0.0	0.0	0.0	0.0	0.0	0.0	0.0	3.0	2.0	0.0	7.0	7.0	0.0	0.0	1.0	0.0	0.0
3357084b0d171f2d01588c225b76c7ad	0.0	0.0	0.0	1.0	0.0	0.0	87.0	5.0	10.0	21.0	1.0	0.0	2.0	5.0	0.0	0.0	0.0	3.0	1.0	0.0
3389b228f44a0be92d3ae329faa624e8	0.0	9.0	4.0	66.0	0.0	0.0	11.0	7.0	6.0	4.0	2.0	2.0	0.0	6.0	0.0	2.0	0.0	1.0	0.0	0.0
33cbda08704e10b1c6bd39b02c21f9d6	0.0	3.0	8.0	14.0	1.0	0.0	812.0	903.0	51.0	2428.0	12.0	0.0	0.0	22.0	1.0	2.0	1.0	3.0	0.0	8.0
34282b2828285b3f0c81e4c5484aa24d	1.0	0.0	0.0	0.0	4.0	3.0	0.0	0.0	0.0	0.0	0.0	0.0	0.0	3.0	0.0	4.0	2.0	0.0	5.0	0.0
34344d49c0caffad80d364881a2ad711	0.0	0.0	19.0	1.0	11.0	0.0	3.0	0.0	0.0	1.0	19.0	191.0	188.0	53.0	0.0	57.0	49.0	2.0	0.0	35.0
3481a95a2124b49a8833cf05ffc1fbb5	0.0	0.0	1.0	2.0	2.0	1.0	2.0	0.0	0.0	0.0	7.0	76.0	4.0	110.0	6.0	12.0	11.0	26.0	0.0	4.0
34a63651c96179216a7dfb174e90de96	1.0	1.0	3.0	0.0	1.0	1.0	0.0	0.0	0.0	1.0	2.0	0.0	6.0	0.0	4.0	0.0	0.0	6.0	0.0	1.0
350add98ec41635459554fda4b95a450	0.0	111.0	103.0	189.0	53.0	8.0	27.0	0.0	0.0	0.0	105.0	15.0	304.0	152.0	57.0	188.0	7.0	54.0	0.0	119.0
3511e6fe72d6fdd273876b208c1ca17f	0.0	64.0	0.0	28.0	2.0	10.0	69.0	746.0	17.0	3.0	19.0	14.0	32.0	28.0	37.0	5.0	12.0	4.0	0.0	2.0
3544a8bd90af500a45b75114118d5c3a	0.0	0.0	2.0	0.0	2.0	0.0	17.0	3.0	16.0	4.0	1.0	1.0	3.0	0.0	3.0	3.0	0.0	0.0	0.0	0.0
3597f20b5fc46fcfd511e49364df68d9	0.0	0.0	7.0	0.0	1.0	1.0	4.0	2.0	1.0	29.0	1.0	0.0	0.0	1.0	1.0	0.0	0.0	0.0	0.0	0.0
3597f6c75da57bb8bf216492110bfd22	1.0	1.0	1.0	0.0	0.0	0.0	0.0	8.0	4.0	8.0	0.0	2.0	1.0	9.0	1.0	0.0	2.0	0.0	2.0	1.0
35a4cf6aa21819b23e50cb747c7bdba6	4.0	2.0	6.0	4.0	11.0	4.0	4.0	1.0	0.0	0.0	2.0	5.0	0.0	1.0	9.0	1.0	0.0	2.0	2.0	1.0
35b97368ef1de5bb81cdb4a89881ec3c	0.0	0.0	14.0	0.0	0.0	0.0	0.0	0.0	0.0	0.0	0.0	0.0	0.0	0.0	0.0	0.0	0.0	0.0	0.0	18.0
35bd580523a52b125e10b2be00740f1a	2.0	3086.0	938.0	1699.0	268.0	1061.0	772.0	527.0	602.0	986.0	2065.0	1129.0	2258.0	1536.0	902.0	2623.0	2050.0	2626.0	410.0	1945.0
35bf6a33f613c6b70868f41c1c585366	6.0	0.0	0.0	3.0	0.0	0.0	0.0	0.0	7.0	0.0	1.0	0.0	0.0	0.0	0.0	0.0	0.0	0.0	0.0	0.0
36262f765989b4b2f103c128657fbaf6	0.0	7.0	6.0	24.0	4.0	0.0	25.0	3.0	4.0	1.0	13.0	3.0	27.0	57.0	0.0	0.0	4.0	3.0	0.0	4.0
362b5486c216dd46e33fb7f857afe40b	0.0	0.0	1.0	0.0	0.0	0.0	1.0	4.0	7.0	0.0	2.0	27.0	80.0	9.0	6.0	100.0	4.0	0.0	0.0	19.0
36680f095955f2f61292e123f9e48518	2.0	0.0	0.0	4.0	6.0	1.0	3.0	0.0	0.0	1.0	0.0	0.0	2.0	0.0	1.0	1.0	0.0	0.0	0.0	0.0
36744afc2eda562ce01a1c611b150748	0.0	0.0	0.0	0.0	0.0	0.0	0.0	0.0	0.0	0.0	1.0	0.0	0.0	15.0	5.0	1.0	0.0	1.0	0.0	0.0
36750d22f81000318137785ac58d7bc7	0.0	0.0	0.0	0.0	0.0	0.0	0.0	0.0	0.0	0.0	4.0	22.0	0.0	0.0	21.0	4.0	0.0	0.0	0.0	0.0
36a87afd29970a139191f44acfacfc60	0.0	1.0	0.0	6.0	0.0	0.0	1.0	16.0	1.0	2.0	1.0	0.0	0.0	0.0	1.0	3.0	1.0	1.0	0.0	0.0
3716ffba9ecd1c467d193f6324cac2f9	0.0	8.0	0.0	10.0	0.0	0.0	9.0	5.0	0.0	0.0	1.0	5.0	0.0	1.0	1.0	6.0	3.0	0.0	0.0	0.0
376110a4f9367aa2924f7160a0ed8aa9	0.0	0.0	0.0	0.0	0.0	0.0	13.0	14.0	0.0	0.0	0.0	1.0	0.0	0.0	0.0	0.0	0.0	0.0	0.0	0.0
378995741ab6e8f97a3b8d8595d0de97	2.0	1.0	4.0	0.0	3.0	0.0	0.0	10.0	15.0	14.0	0.0	17.0	4.0	0.0	8.0	1.0	1.0	1.0	5.0	0.0
38206c272a893b6fbfc4ded8af1796ca	0.0	0.0	0.0	0.0	0.0	0.0	0.0	0.0	0.0	0.0	11.0	6.0	0.0	11.0	0.0	0.0	0.0	4.0	0.0	0.0
38441e19a953fa5eba23577d7c379495	0.0	0.0	0.0	1.0	0.0	0.0	0.0	0.0	0.0	0.0	1.0	1.0	6.0	4.0	10.0	0.0	0.0	0.0	0.0	0.0
386019397edba8388e08180dbfd6cb9d	0.0	0.0	0.0	1.0	0.0	4.0	10.0	1.0	3.0	17.0	1.0	6.0	9.0	1.0	0.0	4.0	1.0	1.0	2.0	8.0
387b51597c80b67cd33b0e14a0ae0fc8	0.0	0.0	0.0	0.0	0.0	2.0	8.0	6.0	0.0	2.0	1.0	0.0	0.0	1.0	0.0	2.0	0.0	0.0	0.0	0.0
389b2737c30f7f859373a4b0436c9989	0.0	126.0	44.0	80.0	9.0	1.0	85.0	746.0	265.0	0.0	18.0	3.0	25.0	119.0	42.0	21.0	0.0	1.0	1.0	0.0
38bbf2b7cc7e06b19646dd457154a2aa	0.0	26.0	9.0	41.0	0.0	32.0	7.0	6.0	6.0	3.0	34.0	40.0	123.0	53.0	29.0	47.0	31.0	19.0	4.0	9.0
38f5f08e14483a85eeea143b408aff95	0.0	8.0	12.0	51.0	2.0	6.0	92.0	2649.0	92.0	109.0	4.0	4.0	11.0	21.0	21.0	2.0	0.0	16.0	0.0	1.0
3929ac0068415af2d3f3e4d8c2621ad2	1.0	2.0	0.0	0.0	0.0	0.0	0.0	0.0	0.0	0.0	90.0	0.0	68.0	0.0	15.0	0.0	0.0	1.0	0.0	0.0
395f39c71825ebde057e7ddd6f8ac619	0.0	20.0	84.0	54.0	25.0	6.0	6.0	0.0	11.0	0.0	83.0	15.0	1.0	31.0	28.0	54.0	23.0	44.0	0.0	16.0
39707af8f544fc91d38dd26ea7d9490a	0.0	1.0	0.0	0.0	0.0	0.0	6.0	7.0	1.0	5.0	0.0	0.0	0.0	0.0	2.0	3.0	0.0	0.0	0.0	0.0
3a0f94aa00a09bdfbcf68c19cd0c3b38	2.0	3.0	6.0	0.0	7.0	0.0	0.0	1.0	0.0	7.0	0.0	2.0	0.0	0.0	2.0	0.0	0.0	0.0	0.0	1.0
3a2316f1248f727c2f9877e02ad26dcf	0.0	17.0	28.0	7.0	12.0	0.0	0.0	3.0	0.0	5.0	1.0	0.0	4.0	8.0	2.0	6.0	3.0	1.0	0.0	2.0
3a4ba3f73c20cd072c8c872af0e6afa2	0.0	7.0	24.0	62.0	13.0	5.0	4.0	21.0	0.0	0.0	2.0	8.0	58.0	16.0	9.0	4.0	0.0	0.0	0.0	0.0
3a4cdd160f7701b6e5e7deae311a8b9d	22.0	0.0	0.0	0.0	12.0	0.0	1.0	10.0	5.0	1.0	0.0	0.0	0.0	0.0	0.0	0.0	3.0	0.0	0.0	0.0
3a93f2d7422d36577971dc4c90dbbdd1	0.0	64.0	281.0	312.0	127.0	9.0	122.0	0.0	0.0	3.0	26.0	104.0	241.0	213.0	285.0	63.0	28.0	24.0	0.0	2.0
3ad31dec4a65e9c8ba0cb13fa6600b16	0.0	0.0	0.0	0.0	0.0	0.0	0.0	0.0	0.0	0.0	0.0	0.0	3.0	11.0	0.0	0.0	3.0	0.0	0.0	0.0
3add4c64b87b1d097cc96369abc00ffd	0.0	3.0	4.0	14.0	0.0	0.0	18.0	37.0	6.0	26.0	5.0	0.0	10.0	17.0	4.0	6.0	4.0	0.0	0.0	0.0
3ae7c8ec4fd5a9b2274501c3cbe257fe	0.0	2.0	3.0	2.0	0.0	1.0	0.0	0.0	0.0	1.0	0.0	3.0	0.0	35.0	7.0	8.0	0.0	0.0	0.0	1.0
3b34249dfc642e6d791dbb2ea9962251	8.0	806.0	558.0	306.0	169.0	947.0	897.0	699.0	1444.0	775.0	1192.0	368.0	753.0	918.0	986.0	1003.0	969.0	1125.0	386.0	1224.0
3b3a89e2a950a9f8feafc774529a26bd	5.0	70.0	19.0	21.0	14.0	6.0	11.0	30.0	21.0	19.0	15.0	19.0	29.0	51.0	26.0	15.0	10.0	12.0	1.0	4.0
3b5847b669dba83a84556cd0bc7a99e5	1.0	4.0	0.0	7.0	0.0	1.0	29.0	8.0	33.0	14.0	13.0	13.0	22.0	9.0	18.0	25.0	0.0	18.0	7.0	2.0
3b9a8599f52dff91101354b94d752fa2	0.0	0.0	0.0	0.0	0.0	0.0	0.0	0.0	0.0	0.0	5.0	4.0	5.0	12.0	6.0	0.0	6.0	5.0	0.0	2.0
3bb74fdb171760b039fbbf25e4904f81	0.0	0.0	0.0	0.0	0.0	1.0	93.0	639.0	29.0	75.0	2.0	0.0	0.0	0.0	0.0	0.0	0.0	3.0	0.0	0.0
3bb9037376ac67e0c1fb6346e22d9351	0.0	8.0	9.0	0.0	1.0	0.0	0.0	0.0	4.0	0.0	1.0	0.0	0.0	0.0	1.0	0.0	0.0	3.0	0.0	4.0
3be3ecfe172b092856f860c2f9c705a3	0.0	13.0	1.0	4.0	0.0	0.0	23.0	63.0	1.0	22.0	24.0	0.0	32.0	10.0	12.0	6.0	5.0	18.0	2.0	3.0
3be6d7f071d45596d2d7a12a10613344	0.0	3.0	12.0	0.0	0.0	1.0	5.0	3.0	10.0	15.0	1.0	0.0	1.0	4.0	0.0	2.0	0.0	0.0	0.0	0.0
3c2ce4ffe3c9503c1dff577982b86498	0.0	27.0	0.0	0.0	0.0	0.0	1.0	0.0	0.0	5.0	0.0	0.0	1.0	0.0	2.0	0.0	0.0	0.0	1.0	0.0
3c885da9fc1988e7409b9be7a2d16f24	11.0	3.0	1.0	3.0	0.0	2.0	0.0	2.0	0.0	2.0	2.0	2.0	1.0	0.0	1.0	0.0	0.0	1.0	0.0	0.0
3c93e1e677f00ab2a934104d4e02888a	0.0	22.0	227.0	273.0	112.0	58.0	20.0	62.0	53.0	161.0	162.0	24.0	214.0	46.0	401.0	45.0	30.0	30.0	1.0	26.0
3c960da05cd4434d48d3cd0eeae747f3	0.0	2.0	4.0	265.0	6.0	3541.0	8792.0	1367.0	4651.0	2266.0	604.0	0.0	0.0	0.0	0.0	4.0	29.0	297.0	903.0	5788.0
3c977d7aa10d717e9732d92914e1f6d1	0.0	0.0	0.0	1.0	0.0	0.0	4.0	3.0	14.0	25.0	1.0	2.0	1.0	0.0	0.0	0.0	1.0	1.0	1.0	0.0
3cd9129e5c2b2b073420c3447533cbf9	0.0	15.0	0.0	59.0	1.0	5.0	3.0	1.0	0.0	8.0	0.0	8.0	3.0	8.0	0.0	0.0	1.0	1.0	0.0	1.0
3cfb4489c6928a4b9cc3f8ffe960a875	4.0	1.0	0.0	0.0	10.0	7.0	2.0	0.0	1.0	0.0	2.0	2.0	0.0	10.0	1.0	0.0	0.0	0.0	0.0	1.0
3d750796cba74f91b1f0fbe40d42a778	0.0	0.0	0.0	0.0	1.0	0.0	0.0	0.0	0.0	0.0	0.0	1.0	0.0	0.0	4.0	0.0	0.0	0.0	7.0	0.0
3d827c533c2c586c12f24cdc3c466897	0.0	2.0	0.0	0.0	2.0	0.0	0.0	0.0	0.0	0.0	1.0	0.0	0.0	6.0	0.0	4.0	0.0	0.0	0.0	0.0
3ddcd1683fd33a1cbfdaea8e7e41e0c9	15.0	28.0	0.0	3.0	6.0	2.0	3.0	0.0	1.0	2.0	1.0	1.0	0.0	0.0	0.0	0.0	2.0	1.0	0.0	1.0
3def7441e62d9507ab5b5b71587e186d	0.0	0.0	0.0	0.0	0.0	1.0	0.0	0.0	0.0	0.0	0.0	1.0	2.0	7.0	0.0	0.0	10.0	0.0	0.0	0.0
3e298610e27cec90acc063b8bf54c673	0.0	7.0	23.0	9.0	15.0	0.0	32.0	24.0	3.0	106.0	0.0	0.0	1.0	9.0	0.0	4.0	2.0	0.0	0.0	0.0
3e355b6a8c2e4ba20e3e0211d0ed60b6	0.0	1.0	0.0	0.0	0.0	0.0	6.0	22.0	0.0	3.0	0.0	0.0	0.0	0.0	0.0	0.0	0.0	0.0	0.0	0.0
3e794a1a6ee48c636b02a7b44907ab84	0.0	0.0	0.0	0.0	0.0	0.0	0.0	0.0	0.0	0.0	6.0	0.0	12.0	4.0	2.0	0.0	0.0	3.0	0.0	0.0
3f25b0622041a28c4f8e2351d060d458	0.0	30.0	27.0	42.0	2.0	2.0	8.0	0.0	0.0	0.0	22.0	1.0	79.0	8.0	13.0	41.0	2.0	14.0	0.0	14.0
3f293476a96a381fe472cfacd9556fb9	0.0	0.0	0.0	0.0	0.0	0.0	0.0	0.0	0.0	0.0	4.0	0.0	7.0	3.0	1.0	0.0	2.0	0.0	0.0	1.0
3f38012770488c7dc8f8429c7886f838	7.0	74.0	43.0	7.0	61.0	11.0	0.0	3.0	0.0	0.0	1.0	0.0	0.0	0.0	6.0	7.0	8.0	11.0	0.0	1.0
3f662233a7aadba6e48cd2503d59cff1	0.0	0.0	0.0	0.0	0.0	0.0	268.0	0.0	0.0	0.0	0.0	0.0	0.0	0.0	0.0	0.0	0.0	0.0	0.0	0.0
3fb446aae93b4fab6c8ebcd4d0067f39	7.0	0.0	6.0	3.0	0.0	1.0	2.0	1.0	0.0	1.0	4.0	5.0	2.0	0.0	0.0	1.0	1.0	2.0	2.0	0.0
3fed54ba41e28112983ae5b90a3b753a	8.0	1.0	10.0	0.0	1.0	1.0	0.0	0.0	5.0	1.0	1.0	0.0	0.0	0.0	0.0	0.0	0.0	0.0	0.0	1.0
4019d197544acce3c89ecdfb06e404e9	2.0	0.0	1.0	0.0	18.0	8.0	0.0	0.0	0.0	0.0	0.0	0.0	0.0	1.0	0.0	0.0	0.0	0.0	0.0	0.0
402bdc14f993c8cfd366b4dd4da3afe5	8.0	0.0	0.0	0.0	0.0	0.0	2.0	28.0	0.0	24.0	0.0	0.0	0.0	7.0	0.0	0.0	0.0	0.0	0.0	0.0
40baa2bcce80df7a8784e7108e13c35a	0.0	1.0	1.0	0.0	0.0	0.0	4.0	1.0	2.0	5.0	1.0	0.0	0.0	0.0	0.0	0.0	0.0	0.0	0.0	0.0
40d976b055f5c60c6262f3228b701ceb	2.0	10.0	2.0	9.0	0.0	1.0	2.0	0.0	0.0	1.0	0.0	0.0	1.0	0.0	1.0	2.0	1.0	2.0	2.0	2.0
410c99b613ff486d5b89c50e45bb6585	154.0	85.0	259.0	137.0	158.0	490.0	253.0	342.0	3114.0	515.0	1134.0	374.0	61.0	144.0	3.0	95.0	2670.0	876.0	232.0	334.0
41333af9ef19b1cdd606f72a026459f9	0.0	11.0	9.0	15.0	1.0	9.0	33.0	28.0	28.0	109.0	15.0	7.0	3.0	15.0	11.0	2.0	4.0	1.0	0.0	2.0
4138a753df0f0fb366281b17afe0ae86	145.0	13.0	19.0	98.0	20.0	19.0	9.0	9.0	13.0	7.0	28.0	10.0	20.0	7.0	30.0	9.0	8.0	14.0	26.0	6.0
41aa58be59af1883d333cad70a91c5bf	0.0	0.0	1.0	0.0	1.0	6.0	91.0	13.0	39.0	8.0	32.0	4.0	2.0	37.0	0.0	0.0	11.0	17.0	0.0	9.0
421f2dc43f39140a9529c226e1fc2f5e	0.0	13.0	0.0	0.0	0.0	0.0	0.0	0.0	0.0	0.0	2.0	2.0	0.0	2.0	8.0	8.0	0.0	0.0	0.0	0.0
423796cd46dfa4bb71e242cf1c91a311	0.0	11.0	0.0	1.0	0.0	0.0	15.0	43.0	5.0	5.0	0.0	0.0	4.0	0.0	10.0	0.0	0.0	0.0	0.0	0.0
42c14c702d28687d2d40d1993c7b9d6f	0.0	0.0	1.0	0.0	0.0	0.0	3.0	42.0	16.0	2.0	0.0	0.0	0.0	0.0	0.0	0.0	0.0	0.0	0.0	0.0
42d2f726e05bfe19b890e99de3f50e2a	0.0	0.0	0.0	0.0	0.0	0.0	8.0	0.0	2.0	20.0	2.0	10.0	2.0	0.0	0.0	0.0	0.0	0.0	19.0	0.0
42e9c3b39007e8e78f92575124b2fcc7	0.0	5.0	2.0	0.0	0.0	0.0	0.0	65.0	0.0	0.0	0.0	0.0	0.0	0.0	0.0	0.0	1.0	0.0	0.0	0.0
433a3986afe4ac1c8b388d16272ed2d7	3.0	0.0	1.0	2.0	8.0	0.0	0.0	4.0	0.0	1.0	0.0	0.0	0.0	0.0	0.0	0.0	0.0	60.0	0.0	0.0
4350da4c615c3f711998453fee6bdf17	0.0	0.0	0.0	0.0	0.0	0.0	0.0	0.0	0.0	0.0	0.0	0.0	0.0	0.0	0.0	0.0	7.0	2.0	0.0	14.0
437a9f94abb274e86d19a8ca1e616ab2	0.0	0.0	0.0	1.0	0.0	0.0	28.0	173.0	0.0	41.0	11.0	0.0	30.0	0.0	3.0	3.0	2.0	4.0	1.0	1.0
43906dd12716061efd4aea708e26dbb8	40.0	3.0	8.0	5.0	27.0	17.0	1.0	0.0	3.0	1.0	0.0	0.0	0.0	0.0	0.0	1.0	2.0	7.0	0.0	0.0
43b14a3246507c80091dfa1bd1ad4010	0.0	19.0	12.0	33.0	6.0	0.0	0.0	0.0	0.0	0.0	1.0	0.0	6.0	28.0	21.0	0.0	4.0	0.0	0.0	0.0
43b3b30f45ff294ab1a5a1c3c595a9b5	0.0	89.0	97.0	103.0	28.0	12.0	12.0	21.0	21.0	4.0	26.0	43.0	99.0	101.0	71.0	15.0	42.0	12.0	4.0	12.0
43ccf8eeb6132dc324ae8e33e719281f	0.0	30.0	9.0	26.0	2.0	9.0	76.0	159.0	65.0	197.0	31.0	4.0	16.0	40.0	26.0	10.0	19.0	5.0	0.0	4.0
445f9b39e1e31c35bc0a8a49a1f266c7	0.0	0.0	0.0	0.0	0.0	1.0	59.0	195.0	143.0	237.0	31.0	1.0	31.0	59.0	12.0	6.0	2.0	5.0	1.0	0.0
4470e14941f7a620cf5b5aa60a7deb87	1.0	2.0	0.0	1.0	0.0	4.0	1.0	5.0	12.0	2.0	4.0	0.0	0.0	1.0	6.0	6.0	2.0	3.0	7.0	1.0
44865bf2e9d5625111724ca0d7d9d4aa	25.0	20.0	18.0	33.0	22.0	17.0	8.0	9.0	5.0	0.0	2.0	8.0	9.0	9.0	9.0	7.0	11.0	3.0	14.0	11.0
44cffc3f482ae24b24a1c3efa2e53f9a	5.0	13.0	8.0	11.0	59.0	17.0	8.0	6.0	0.0	8.0	0.0	5.0	4.0	18.0	3.0	29.0	5.0	1.0	70.0	23.0
44ec48557780365d9b4c4a0d02f9bd87	0.0	0.0	0.0	0.0	0.0	0.0	6.0	3.0	11.0	0.0	5.0	0.0	15.0	0.0	0.0	0.0	0.0	0.0	0.0	0.0
44f26f07c632ca9a79481fd63256bd8a	5.0	1.0	1.0	7.0	3.0	2.0	2.0	0.0	0.0	0.0	0.0	0.0	0.0	3.0	0.0	0.0	0.0	9.0	0.0	0.0
44f46f52c97c762d8b355eaa6b9563c4	0.0	1.0	0.0	0.0	0.0	0.0	23.0	0.0	0.0	26.0	0.0	0.0	0.0	0.0	0.0	0.0	0.0	0.0	0.0	0.0
452d6d09854c54c53f3b264ff674ae74	0.0	0.0	8.0	11.0	6.0	0.0	10.0	6.0	8.0	4.0	0.0	2.0	2.0	0.0	1.0	3.0	1.0	7.0	0.0	12.0
457397a483cc13c0d1c7719b248158cd	5.0	337.0	73.0	89.0	23.0	275.0	215.0	130.0	279.0	89.0	268.0	331.0	232.0	338.0	807.0	259.0	337.0	276.0	358.0	208.0
4586632d7a014236e9ca52e38714af75	0.0	7.0	6.0	4.0	0.0	30.0	2.0	1.0	3.0	4.0	1.0	5.0	2.0	0.0	1.0	9.0	3.0	16.0	0.0	1.0
458820f431f82ac59befe74f665d436b	0.0	6.0	1.0	6.0	0.0	2.0	47.0	78.0	5.0	6.0	16.0	0.0	0.0	0.0	0.0	0.0	0.0	1.0	0.0	3.0
461f7f9eafe4dc8420726a7dcfca03f3	0.0	5.0	1.0	2.0	0.0	0.0	0.0	0.0	0.0	0.0	1.0	0.0	0.0	8.0	0.0	0.0	0.0	0.0	0.0	0.0
466296bb4c900c8683108b1cb34a22f7	0.0	0.0	0.0	0.0	0.0	0.0	0.0	12.0	0.0	0.0	0.0	0.0	0.0	5.0	0.0	0.0	3.0	0.0	0.0	0.0
46b59628619bc00eeb3a84cd9be3c355	0.0	50.0	24.0	1.0	6.0	0.0	16.0	0.0	0.0	0.0	0.0	0.0	0.0	0.0	2.0	0.0	1.0	1.0	0.0	0.0
46c5275b73e009fb4fa293d2a185397b	3.0	0.0	0.0	3.0	2.0	0.0	0.0	0.0	0.0	0.0	0.0	6.0	0.0	1.0	2.0	2.0	2.0	0.0	2.0	0.0
47201c4424a34596ecdbb62fe9b02555	9.0	97.0	47.0	188.0	40.0	51.0	594.0	242.0	797.0	548.0	142.0	125.0	469.0	204.0	294.0	329.0	8.0	202.0	158.0	73.0
47818b24175888a2bafa4f6d7e1ab722	1.0	224.0	164.0	222.0	24.0	6.0	334.0	579.0	1096.0	578.0	1457.0	31.0	41.0	127.0	83.0	306.0	897.0	701.0	378.0	55.0
47f00a7a69cdbd1967b93db5c692dddb	74.0	139.0	23.0	53.0	102.0	27.0	520.0	409.0	498.0	547.0	403.0	139.0	154.0	151.0	47.0	241.0	427.0	289.0	46.0	162.0
482d920086919864c976046ff5993944	0.0	3.0	8.0	4.0	3.0	4.0	2.0	74.0	4.0	13.0	2.0	0.0	6.0	0.0	2.0	4.0	1.0	0.0	0.0	0.0
482f97f288d25dcf3b897edf305a64cd	0.0	0.0	0.0	0.0	0.0	0.0	83.0	18.0	14.0	44.0	0.0	0.0	1.0	6.0	1.0	1.0	0.0	0.0	0.0	0.0
4881da44b3a850d650cf87200409895d	0.0	0.0	0.0	0.0	0.0	3.0	10.0	0.0	14.0	0.0	3.0	0.0	3.0	7.0	8.0	2.0	1.0	0.0	0.0	0.0
48827d592e836fcfebeea56bd9971773	0.0	1.0	4.0	1.0	0.0	6.0	0.0	0.0	0.0	0.0	4.0	43.0	4.0	7.0	15.0	3.0	0.0	3.0	0.0	0.0
48bf97127f29af45a0cae7ce4033443e	0.0	1.0	0.0	0.0	0.0	0.0	10.0	30.0	1.0	2.0	0.0	0.0	0.0	1.0	0.0	1.0	0.0	1.0	2.0	0.0
48d652ba6afb2a7d42d2c057742f8856	179.0	285.0	51.0	70.0	111.0	86.0	52.0	83.0	8.0	40.0	25.0	38.0	39.0	24.0	34.0	14.0	40.0	20.0	52.0	66.0
48e4c86a8d57b08140a7b2ba806e847a	0.0	0.0	0.0	0.0	0.0	0.0	8.0	4.0	2.0	20.0	0.0	0.0	0.0	0.0	0.0	0.0	0.0	0.0	0.0	0.0
4992b004641edb7266266630e5d39bd0	0.0	1.0	14.0	15.0	0.0	0.0	0.0	0.0	0.0	0.0	0.0	0.0	0.0	0.0	0.0	0.0	0.0	0.0	0.0	1.0
499785455ccc712ced35535d1b6f79f0	0.0	18.0	0.0	0.0	0.0	0.0	0.0	0.0	0.0	0.0	0.0	0.0	0.0	0.0	0.0	3.0	0.0	0.0	0.0	0.0
49a740997d86ab8f1c96628348583c8e	0.0	10.0	1.0	3.0	0.0	1.0	0.0	0.0	0.0	0.0	2.0	0.0	0.0	5.0	3.0	1.0	0.0	0.0	0.0	0.0
49bc3e02bad38702bef2bf14aadd2d6b	0.0	19.0	10.0	37.0	2.0	0.0	0.0	0.0	0.0	0.0	2.0	1.0	1.0	4.0	2.0	1.0	17.0	1.0	0.0	1.0
49d6f21bdc7722229a3a6c8e6850e1bf	12.0	11.0	5.0	2.0	4.0	4.0	1.0	2.0	1.0	0.0	0.0	0.0	0.0	3.0	0.0	0.0	3.0	1.0	1.0	6.0
49e4796078374bbfa7aae833b6e292f4	0.0	1.0	13.0	16.0	3.0	3.0	25.0	1.0	8.0	5.0	1.0	4.0	1.0	0.0	7.0	13.0	7.0	29.0	0.0	3.0
49e7efdd2a4c859f2d5cff10c7dfce5f	0.0	2.0	31.0	10.0	6.0	3.0	0.0	0.0	3.0	0.0	14.0	3.0	1.0	12.0	9.0	9.0	11.0	8.0	0.0	2.0
4a411206271755de903d82e2fa847af0	83.0	9.0	38.0	20.0	62.0	29.0	0.0	15.0	25.0	3.0	3.0	3.0	55.0	126.0	10.0	7.0	6.0	0.0	3.0	10.0
4a5862a0ec7f1b8f46ae0ae0a1a2f47c	0.0	3.0	18.0	2.0	14.0	60.0	307.0	74.0	39.0	237.0	613.0	73.0	54.0	356.0	95.0	20.0	131.0	65.0	50.0	29.0
4a828b3cd1946cda76ce0945843bbaa4	0.0	0.0	0.0	0.0	0.0	0.0	12.0	0.0	0.0	0.0	0.0	10.0	14.0	1.0	1.0	25.0	0.0	0.0	0.0	0.0
4ac49b3d19e78fb1f0579093c9009e38	0.0	6.0	0.0	0.0	0.0	2.0	6.0	0.0	0.0	0.0	0.0	0.0	0.0	0.0	0.0	0.0	0.0	0.0	0.0	0.0
4b0475ed759d56036ab4717a029a5887	0.0	14.0	17.0	33.0	7.0	0.0	1.0	0.0	3.0	5.0	1.0	0.0	0.0	0.0	0.0	0.0	0.0	0.0	0.0	1.0
4b152821c42d58fa57fe6acf73e99aed	0.0	3.0	23.0	14.0	8.0	25.0	0.0	0.0	12.0	0.0	0.0	2.0	11.0	6.0	0.0	4.0	0.0	0.0	0.0	1.0
4b2132817fa02fa25b9eb47aa5b29538	0.0	0.0	0.0	2.0	0.0	0.0	4.0	4.0	7.0	7.0	8.0	0.0	2.0	7.0	11.0	0.0	0.0	1.0	0.0	0.0
4b4f19f42afb9e4121061c7959ca9b24	2.0	1.0	91.0	5.0	87.0	1.0	0.0	0.0	0.0	0.0	0.0	0.0	0.0	0.0	0.0	0.0	0.0	1.0	0.0	0.0
4b6416fa89ecb10a6d03d69e2e7c15f9	0.0	0.0	1.0	0.0	1.0	0.0	0.0	0.0	0.0	0.0	1.0	13.0	14.0	2.0	0.0	6.0	5.0	0.0	0.0	0.0
4b6d59a45a4d29ac8f28af6e86a5f6e9	0.0	0.0	0.0	0.0	0.0	0.0	0.0	13.0	6.0	0.0	0.0	0.0	0.0	9.0	0.0	1.0	0.0	0.0	0.0	0.0
4b7e410907a4accec764ff05cfaf0790	0.0	31.0	11.0	184.0	7.0	43.0	0.0	0.0	0.0	0.0	0.0	2.0	574.0	49.0	6.0	3.0	150.0	0.0	0.0	13.0
4baf8794ab53616188574ee7578022d7	0.0	295.0	161.0	7.0	34.0	1.0	98.0	7.0	40.0	11.0	28.0	1.0	4.0	11.0	12.0	2.0	25.0	6.0	0.0	0.0
4bbaeaf1de8ef4a44c0a61bfe6ee7c4b	335.0	689.0	243.0	503.0	521.0	3704.0	6382.0	2587.0	1628.0	5187.0	2012.0	2878.0	244.0	2993.0	2056.0	1029.0	1111.0	521.0	59.0	1633.0
4bbe71f9c74c3692618069578910d043	0.0	3.0	2.0	2.0	5.0	7.0	229.0	95.0	6.0	27.0	0.0	0.0	0.0	0.0	0.0	0.0	0.0	0.0	0.0	0.0
4bcc1da299f105de987d52b3388c88ee	0.0	0.0	0.0	0.0	0.0	0.0	0.0	0.0	0.0	0.0	0.0	5.0	0.0	2.0	0.0	1.0	3.0	0.0	0.0	0.0
4bd21f5b71717fb92711cb1011714a47	0.0	0.0	0.0	0.0	0.0	0.0	20.0	31.0	1.0	32.0	0.0	0.0	0.0	0.0	0.0	0.0	0.0	0.0	0.0	0.0
4c08ff9f75b9cd9ee780055c2452d7a7	0.0	0.0	0.0	3.0	0.0	0.0	6.0	6.0	1.0	4.0	0.0	0.0	0.0	0.0	1.0	0.0	0.0	0.0	0.0	0.0
4c42e05c88d025b2b776c8ab5335caa1	0.0	0.0	0.0	0.0	0.0	10.0	0.0	4.0	0.0	0.0	6.0	0.0	17.0	1.0	0.0	2.0	0.0	0.0	0.0	4.0
4c88bc8618dda0c3a1de383483057cac	13.0	5.0	8.0	4.0	11.0	2.0	4.0	4.0	2.0	0.0	34.0	11.0	15.0	16.0	0.0	4.0	7.0	1.0	12.0	10.0
4c893caf6361608151360ecaf4157937	0.0	0.0	0.0	0.0	0.0	0.0	0.0	0.0	0.0	0.0	4.0	64.0	20.0	37.0	10.0	39.0	1.0	1.0	0.0	2.0
4d4e045486dd3e04804030978c7882fd	6.0	7.0	0.0	3.0	1.0	0.0	1.0	0.0	0.0	0.0	1.0	0.0	2.0	0.0	0.0	0.0	1.0	0.0	3.0	0.0
4d4efd6cd32d4e335592762d44d8ce8e	0.0	0.0	0.0	0.0	0.0	0.0	0.0	0.0	0.0	0.0	0.0	0.0	16.0	1.0	0.0	0.0	0.0	25.0	0.0	0.0
4d51b36e0222ff7814b3ff1cb484c71b	4.0	3.0	2.0	9.0	3.0	0.0	0.0	1.0	0.0	0.0	9.0	2.0	1.0	1.0	0.0	0.0	13.0	1.0	1.0	0.0
4d8d1c006253af532dc64fda77b3b5c8	0.0	44.0	3.0	25.0	0.0	2.0	57.0	106.0	2.0	36.0	5.0	0.0	5.0	4.0	0.0	0.0	0.0	1.0	0.0	0.0
4de6d7a82166c648dddfd3fd1bc07049	0.0	5.0	0.0	0.0	0.0	0.0	0.0	12.0	3.0	0.0	1.0	0.0	0.0	0.0	0.0	0.0	0.0	1.0	0.0	0.0
4e229f8ded36440cffb1cea0b15de857	0.0	1.0	12.0	0.0	14.0	5.0	3.0	0.0	2.0	3.0	0.0	1.0	0.0	1.0	2.0	0.0	0.0	1.0	0.0	0.0
4e2ba80816e1673fc036aef01789077b	0.0	0.0	0.0	0.0	0.0	0.0	0.0	0.0	0.0	0.0	16.0	0.0	0.0	74.0	23.0	0.0	0.0	7.0	0.0	1.0
4e395096a7dda36d478a1454fc67fa09	1.0	1.0	3.0	0.0	0.0	0.0	0.0	0.0	0.0	0.0	0.0	0.0	0.0	5.0	0.0	0.0	3.0	0.0	1.0	6.0
4e8e5b374b70e062bbf503988167553a	0.0	3.0	0.0	5.0	0.0	0.0	0.0	7.0	0.0	15.0	0.0	0.0	3.0	1.0	108.0	0.0	0.0	1.0	0.0	0.0
4ea3040bedb6ad13e04a81b5751f0238	0.0	7.0	5.0	3.0	4.0	0.0	0.0	0.0	0.0	0.0	0.0	2.0	8.0	14.0	2.0	14.0	0.0	0.0	0.0	0.0
4eb1a83aa3f9921e2e172c7c790bf9bb	0.0	0.0	0.0	0.0	0.0	0.0	0.0	0.0	0.0	0.0	22.0	43.0	207.0	33.0	137.0	27.0	1.0	29.0	0.0	14.0
4ec6e8261a4c728ea9f345cf5d9a3e3a	4788.0	20835.0	28847.0	30033.0	14510.0	35945.0	9422.0	10148.0	14599.0	9083.0	11995.0	7106.0	11389.0	8608.0	7374.0	17525.0	11883.0	8187.0	1835.0	6248.0
4f25509d0942f938a217b4e52171db85	0.0	3.0	0.0	1.0	1.0	0.0	14.0	8.0	1.0	4.0	2.0	0.0	1.0	4.0	0.0	7.0	0.0	0.0	0.0	0.0
4f27e882b2eb32c35e26df92333210d3	0.0	0.0	0.0	14.0	0.0	0.0	0.0	0.0	0.0	0.0	16.0	0.0	5.0	4.0	0.0	1.0	0.0	0.0	0.0	0.0
4f31fa27bbe5ae34007f14de5916eace	0.0	0.0	0.0	5.0	0.0	0.0	2.0	11.0	1.0	0.0	0.0	0.0	0.0	0.0	0.0	0.0	0.0	0.0	0.0	0.0
4f4363f8175f606ee5e62863dd250c97	3.0	8.0	0.0	24.0	0.0	8.0	2.0	0.0	2.0	1.0	2.0	3.0	0.0	0.0	1.0	0.0	1.0	3.0	0.0	1.0
4f5a6f213a2ceb55e6fe0e3dd715e430	2.0	3.0	0.0	0.0	0.0	0.0	3.0	5.0	0.0	0.0	0.0	0.0	0.0	1.0	0.0	0.0	0.0	15.0	0.0	13.0
4faffb19293b7ae8ad436e3ccb5b0696	0.0	0.0	0.0	0.0	0.0	1.0	0.0	0.0	0.0	0.0	0.0	0.0	264.0	61.0	0.0	0.0	0.0	226.0	0.0	0.0
4fe2429bb784ba3db5cd1a4a15cd24e9	229.0	59.0	121.0	76.0	102.0	60.0	17.0	39.0	21.0	6.0	40.0	16.0	61.0	24.0	46.0	25.0	1.0	78.0	212.0	28.0
4fed424dc699058e18c1cb6644cb377f	3.0	0.0	0.0	0.0	0.0	0.0	34.0	0.0	12.0	9.0	0.0	11.0	0.0	6.0	1.0	0.0	0.0	0.0	4.0	0.0
50318f1865512e764f45a81d7ec9bd15	0.0	335.0	465.0	313.0	141.0	70.0	28.0	23.0	77.0	19.0	70.0	165.0	107.0	143.0	184.0	113.0	102.0	68.0	16.0	62.0
503bdd85703c1ec7ff4db6e14c8fdb0f	66.0	13.0	4.0	1.0	17.0	4.0	7.0	11.0	3.0	34.0	1.0	38.0	5.0	6.0	4.0	0.0	6.0	5.0	4.0	9.0
503d9a987e1879c0b7816918fc84a3d0	0.0	2.0	1.0	4.0	2.0	0.0	1.0	0.0	0.0	0.0	0.0	0.0	0.0	0.0	3.0	6.0	0.0	2.0	0.0	0.0
50527fffd263803d7c491bca74c0036e	71.0	30.0	8.0	25.0	5.0	5.0	5.0	0.0	10.0	3.0	12.0	1.0	0.0	25.0	0.0	19.0	3.0	10.0	17.0	9.0
5054b2f55904fb0569e33fed2c9d4aed	88.0	70.0	67.0	300.0	209.0	69.0	44.0	118.0	17.0	30.0	69.0	72.0	176.0	90.0	404.0	36.0	147.0	187.0	58.0	21.0
5085c11d7ec8dace456d4ce6917e001e	1.0	9.0	6.0	2.0	0.0	8.0	5.0	2.0	6.0	6.0	1.0	8.0	5.0	3.0	1.0	0.0	5.0	2.0	2.0	3.0
50adeb1068df01b3508fb77fc960f651	0.0	0.0	1.0	1.0	0.0	0.0	2.0	14.0	0.0	10.0	0.0	0.0	0.0	0.0	3.0	0.0	0.0	3.0	0.0	0.0
50c1a280905e21fbaeeb66c807e79f0d	0.0	303.0	24.0	1030.0	4.0	47.0	30.0	18.0	5.0	69.0	1.0	187.0	40.0	121.0	4.0	4.0	36.0	49.0	0.0	16.0
50fece08071947ad8df326ce4b1ab717	0.0	0.0	0.0	0.0	0.0	0.0	0.0	0.0	0.0	0.0	45.0	27.0	9.0	62.0	71.0	22.0	4.0	17.0	0.0	4.0
5118f55c8cdddf738a07814861012908	0.0	0.0	0.0	0.0	0.0	0.0	0.0	0.0	0.0	0.0	160.0	19.0	36.0	10.0	68.0	452.0	16.0	49.0	12.0	8.0
513b635914a5519b6499b340764fa91a	0.0	0.0	0.0	0.0	0.0	0.0	0.0	0.0	0.0	0.0	0.0	0.0	0.0	0.0	38.0	0.0	1.0	0.0	0.0	0.0
51a68b41d01d395c3adc8c1d373c5316	0.0	2.0	0.0	4.0	0.0	0.0	0.0	0.0	0.0	0.0	0.0	0.0	0.0	0.0	0.0	0.0	1.0	0.0	5.0	3.0
51e3967613933af9e06c80db7a491542	0.0	13.0	7.0	12.0	0.0	2.0	36.0	39.0	16.0	23.0	10.0	7.0	5.0	4.0	59.0	7.0	0.0	1.0	0.0	5.0
51ec3a00e9bd877252c098dbecc50789	0.0	2.0	2.0	2.0	1.0	0.0	10.0	12.0	1.0	8.0	1.0	0.0	1.0	2.0	0.0	0.0	0.0	0.0	0.0	0.0
52422971771cfc22d6443238624b9534	3.0	7.0	70.0	51.0	50.0	22.0	11.0	14.0	36.0	15.0	34.0	10.0	5.0	14.0	27.0	17.0	8.0	2.0	56.0	4.0
524d3eea38773fdf30c61cec1ae3316e	155.0	113.0	9.0	128.0	18.0	12.0	21.0	5.0	0.0	25.0	53.0	14.0	10.0	98.0	55.0	5.0	75.0	53.0	21.0	5.0
52548d4fc4d9acc4695b5d699129b9ba	0.0	1.0	1.0	0.0	2.0	0.0	0.0	0.0	0.0	0.0	2.0	14.0	1.0	1.0	4.0	1.0	15.0	0.0	0.0	9.0
52761b836c30ca9faf2887f766bd822d	0.0	4.0	0.0	17.0	0.0	1.0	1.0	1.0	0.0	1.0	0.0	0.0	1.0	0.0	2.0	2.0	0.0	0.0	0.0	1.0
5278446b929378f773fe590d8f5c6b24	0.0	21.0	33.0	3.0	12.0	3.0	10.0	1.0	40.0	3.0	13.0	1.0	0.0	2.0	12.0	12.0	9.0	0.0	0.0	14.0
528f2028608336aafb0d77312c64bcf9	0.0	1.0	1.0	0.0	0.0	0.0	1.0	0.0	2.0	2.0	0.0	0.0	4.0	4.0	0.0	0.0	0.0	0.0	0.0	0.0
5297ad041c980fcfabe53500e4bd7c4a	2.0	1.0	1.0	2.0	0.0	5.0	78.0	330.0	95.0	46.0	0.0	0.0	0.0	0.0	0.0	2.0	0.0	0.0	0.0	0.0
53009aab503effb1986c85977d5024bc	0.0	0.0	0.0	0.0	0.0	3.0	1.0	72.0	10.0	29.0	0.0	0.0	3.0	0.0	2.0	0.0	3.0	0.0	0.0	0.0
532b1fc38eeafa3c66d93ebe655852b9	0.0	7.0	8.0	4.0	7.0	0.0	0.0	0.0	0.0	0.0	0.0	0.0	0.0	0.0	2.0	0.0	1.0	1.0	0.0	0.0
534c81e74da6fe00b3b8ea825df6ee89	0.0	0.0	0.0	0.0	0.0	0.0	10.0	3.0	16.0	1.0	0.0	0.0	0.0	3.0	0.0	0.0	0.0	0.0	0.0	0.0
5374e99938282c17f1ff04b136a3a349	1013.0	122.0	678.0	881.0	746.0	1243.0	365.0	724.0	252.0	712.0	3066.0	321.0	100.0	524.0	139.0	238.0	278.0	5727.0	855.0	5260.0
538ec515cba8422cf22f2806891f1f72	0.0	2.0	0.0	7.0	0.0	1.0	2.0	4.0	0.0	0.0	0.0	0.0	0.0	2.0	0.0	0.0	0.0	0.0	0.0	0.0
539bd549b68beded23fb9dd11a6a6c3d	1.0	0.0	0.0	0.0	0.0	0.0	0.0	0.0	0.0	0.0	23.0	3.0	0.0	1.0	0.0	0.0	0.0	1.0	6.0	0.0
540400bbe5efc595dab11853982825bb	6.0	1.0	4.0	3.0	2.0	2.0	1.0	1.0	0.0	0.0	14.0	6.0	1.0	1.0	1.0	7.0	0.0	2.0	11.0	1.0
5429ca43e58daa04983c35506d929a1a	0.0	3.0	0.0	0.0	0.0	0.0	30.0	0.0	0.0	1.0	1.0	0.0	0.0	0.0	0.0	1.0	0.0	0.0	0.0	0.0
5465364bae010a38f9f0afffde49591c	81.0	16.0	2.0	7.0	68.0	1.0	0.0	0.0	0.0	0.0	0.0	0.0	0.0	0.0	0.0	0.0	0.0	0.0	0.0	0.0
55500bd8e9736a974291bf32ad4b7304	39.0	49.0	92.0	20.0	48.0	5.0	2.0	2.0	12.0	5.0	14.0	37.0	4.0	24.0	5.0	27.0	12.0	3.0	0.0	2.0
55732eeefdf4f0504b1f8096e1827289	23.0	0.0	18.0	0.0	11.0	2.0	0.0	1.0	0.0	0.0	0.0	0.0	0.0	0.0	5.0	0.0	1.0	0.0	28.0	0.0
557ad21c1ca31b87153b21f51bf1af50	0.0	4.0	1.0	3.0	0.0	11.0	3.0	1.0	1.0	1.0	11.0	15.0	75.0	58.0	60.0	14.0	24.0	21.0	5.0	18.0
5581c49a439bd28d9d13da0d38fdd7f9	0.0	2.0	2.0	0.0	0.0	2.0	0.0	0.0	1.0	0.0	1.0	0.0	24.0	0.0	0.0	1.0	1.0	0.0	0.0	0.0
560a52021d92371ffcf8bec0f7f40e42	0.0	4.0	1.0	8.0	0.0	6.0	0.0	0.0	0.0	0.0	2.0	28.0	12.0	2.0	17.0	5.0	0.0	1.0	0.0	0.0
561c68e0a4b3f4a4e23654ce623cf806	0.0	18.0	76.0	85.0	36.0	79.0	26.0	1.0	16.0	36.0	121.0	81.0	78.0	288.0	533.0	197.0	35.0	270.0	2.0	48.0
5636ad7da050c763743ec039d84bd0db	141.0	104.0	64.0	31.0	22.0	18.0	1.0	14.0	7.0	35.0	14.0	22.0	32.0	9.0	61.0	8.0	35.0	13.0	5.0	54.0
5673a7610cbeaaf91f23430ae545eef5	0.0	5.0	0.0	2.0	1.0	0.0	5.0	2.0	15.0	2.0	7.0	1.0	0.0	1.0	6.0	4.0	1.0	5.0	2.0	1.0
5681de3ce97b7152d66b641ca1629272	0.0	0.0	0.0	0.0	0.0	6.0	0.0	0.0	0.0	0.0	0.0	8.0	0.0	0.0	0.0	0.0	0.0	0.0	0.0	0.0
56f0fe6c61f58e3110edd1ed72ecc273	10.0	11.0	0.0	0.0	0.0	0.0	0.0	0.0	0.0	0.0	0.0	0.0	0.0	0.0	0.0	0.0	0.0	0.0	6.0	2.0
578e911bd552ff95e413be6aff218659	0.0	0.0	21.0	0.0	0.0	0.0	0.0	0.0	0.0	0.0	0.0	0.0	0.0	0.0	0.0	0.0	0.0	1.0	0.0	0.0
57c5fb4df9218decb75a38ec03b81834	0.0	0.0	0.0	0.0	0.0	0.0	0.0	0.0	0.0	0.0	8.0	9.0	65.0	19.0	41.0	24.0	11.0	20.0	0.0	11.0
58242cf7cf63ed587063b95fa6e5fdbd	0.0	9.0	8.0	2.0	3.0	0.0	7.0	2.0	0.0	0.0	2.0	0.0	0.0	2.0	0.0	0.0	0.0	3.0	0.0	0.0
582af82606414d93b775b1e62f5b87ea	0.0	12.0	13.0	4.0	3.0	1.0	0.0	0.0	9.0	0.0	10.0	0.0	0.0	4.0	5.0	0.0	0.0	2.0	0.0	6.0
5852435221dc2b88fb7a0d40faadcb40	0.0	0.0	0.0	0.0	0.0	1.0	0.0	0.0	0.0	0.0	0.0	0.0	0.0	0.0	0.0	56.0	0.0	0.0	0.0	0.0
5888a02b28c903a6455d76eb6b9c37ed	6.0	1.0	3.0	2.0	2.0	1.0	0.0	2.0	0.0	0.0	5.0	0.0	1.0	2.0	2.0	1.0	3.0	0.0	2.0	2.0
58dc2f5a346311876a8005596e536bd3	3.0	0.0	0.0	0.0	8.0	0.0	0.0	0.0	0.0	0.0	0.0	0.0	0.0	0.0	0.0	0.0	0.0	1.0	0.0	0.0
58f14cef4b02ee849a6f8bef20911157	0.0	0.0	0.0	0.0	0.0	0.0	0.0	0.0	0.0	0.0	12.0	0.0	0.0	6.0	16.0	1.0	0.0	6.0	6.0	3.0
590563ad42b8ceef9bc48681ac0c0bdf	0.0	0.0	0.0	0.0	0.0	0.0	21.0	0.0	0.0	0.0	0.0	0.0	0.0	0.0	0.0	0.0	0.0	0.0	0.0	0.0
5906af869da3f421552594000ab1edc7	0.0	0.0	0.0	0.0	0.0	0.0	0.0	0.0	0.0	0.0	0.0	12.0	9.0	3.0	1.0	10.0	0.0	2.0	0.0	0.0
59b404dddf9b08cab4a88e13c5202c0b	0.0	0.0	0.0	0.0	0.0	0.0	0.0	0.0	0.0	0.0	75.0	0.0	0.0	0.0	0.0	0.0	0.0	0.0	4.0	1.0
59dda5fff445ffc179543814a55a4983	0.0	1.0	0.0	0.0	0.0	0.0	2.0	5.0	0.0	0.0	4.0	0.0	6.0	0.0	1.0	1.0	0.0	2.0	0.0	0.0
5a2809ef9b0d7b59d4153a58bfcb22fd	7.0	4.0	2.0	3.0	2.0	2.0	0.0	1.0	0.0	0.0	0.0	0.0	1.0	0.0	0.0	2.0	0.0	0.0	5.0	4.0
5a3b7e1193c8e23c52ec7112597f17aa	0.0	22.0	10.0	5.0	10.0	0.0	0.0	0.0	0.0	0.0	0.0	13.0	29.0	8.0	15.0	20.0	7.0	8.0	0.0	0.0
5a42ab10c4078775dd11b91df96d9710	0.0	0.0	6.0	0.0	0.0	0.0	0.0	0.0	0.0	0.0	0.0	0.0	0.0	0.0	0.0	0.0	0.0	0.0	0.0	8.0
5a5cacdcad8279d2660fb84567dbed59	0.0	0.0	0.0	0.0	0.0	0.0	0.0	11.0	2.0	8.0	0.0	0.0	0.0	0.0	0.0	0.0	0.0	0.0	0.0	0.0
5a712d52716391dd76f3b266bcfb6331	0.0	0.0	0.0	0.0	0.0	0.0	2.0	18.0	2.0	13.0	1.0	0.0	0.0	0.0	0.0	0.0	0.0	0.0	0.0	0.0
5a8c985f63ef837ceb4760297e66e8f9	0.0	0.0	11.0	0.0	0.0	0.0	0.0	0.0	0.0	0.0	0.0	0.0	0.0	0.0	0.0	0.0	0.0	0.0	0.0	0.0
5a964bceb37cf158f6ef2d1533152cda	0.0	4.0	0.0	0.0	1.0	0.0	6.0	1.0	2.0	1.0	0.0	0.0	1.0	0.0	0.0	0.0	0.0	0.0	0.0	0.0
5afac7b8f7bdd395c28bd2ee76223a3f	0.0	0.0	0.0	0.0	0.0	0.0	0.0	0.0	0.0	0.0	0.0	3.0	0.0	2.0	0.0	6.0	0.0	1.0	0.0	0.0
5b26df96756216fefe102fda0c9ff263	2.0	16.0	0.0	1.0	14.0	1.0	0.0	0.0	2.0	0.0	0.0	2.0	0.0	0.0	8.0	1.0	0.0	4.0	1.0	3.0
5b27113eb20214573de52b507d0d8934	0.0	4.0	13.0	0.0	3.0	0.0	2.0	0.0	48.0	4.0	0.0	3.0	1.0	3.0	2.0	3.0	21.0	0.0	0.0	3.0
5b3f72c3df0355b907283433d031f348	0.0	5.0	1.0	0.0	0.0	0.0	0.0	8.0	0.0	3.0	0.0	0.0	6.0	0.0	5.0	0.0	0.0	0.0	0.0	0.0
5b6148404168b05caf29e513a11888c9	0.0	1.0	0.0	1.0	0.0	0.0	79.0	0.0	6.0	65.0	0.0	0.0	0.0	0.0	0.0	2.0	0.0	0.0	0.0	0.0
5bb8818af84e0db444ca1c4d2e1c9035	30.0	75.0	0.0	0.0	0.0	0.0	28.0	49.0	1.0	1.0	0.0	0.0	0.0	19.0	0.0	0.0	0.0	0.0	1.0	3.0
5c0ca6bda529f4e03f4d46f9564d8ab3	0.0	0.0	0.0	0.0	0.0	0.0	0.0	0.0	0.0	0.0	2.0	0.0	0.0	0.0	0.0	0.0	19.0	4.0	0.0	0.0
5c247f4c4548785d8f171a5a772b9378	0.0	201.0	87.0	352.0	35.0	10.0	431.0	104.0	4.0	122.0	1.0	49.0	45.0	119.0	23.0	101.0	68.0	13.0	9.0	19.0
5c3ef0c5bc41a780b362e7bcdd5c7beb	0.0	0.0	0.0	0.0	0.0	0.0	0.0	0.0	0.0	0.0	168.0	6.0	27.0	0.0	0.0	9.0	6.0	191.0	2.0	23.0
5c60fce48dd67aeaf0565b9e78858306	3.0	12.0	7.0	4.0	12.0	2.0	4.0	12.0	3.0	1.0	1.0	2.0	0.0	1.0	4.0	0.0	0.0	2.0	2.0	3.0
5c61ea6fd46119bf744875f55cfd4518	0.0	0.0	0.0	0.0	0.0	0.0	0.0	0.0	0.0	0.0	23.0	0.0	19.0	3.0	46.0	29.0	5.0	2.0	84.0	39.0
5c7bd703e5ce2639b76b1a5616c4c197	0.0	388.0	244.0	141.0	83.0	183.0	36.0	90.0	135.0	17.0	7.0	316.0	331.0	159.0	246.0	58.0	40.0	89.0	143.0	80.0
5d17856d79ec87a9680ac1acda0c1dc7	0.0	2.0	3.0	1.0	3.0	0.0	13.0	8.0	1.0	4.0	2.0	2.0	2.0	3.0	10.0	2.0	0.0	1.0	0.0	0.0
5d24d71568cb402dc653679ffc87e3ac	0.0	0.0	0.0	0.0	0.0	0.0	0.0	0.0	0.0	0.0	739.0	96.0	54.0	73.0	57.0	27.0	100.0	306.0	22.0	74.0
5d2f22e562653cd1e45169deff8155ef	0.0	0.0	0.0	0.0	0.0	0.0	6.0	0.0	1.0	12.0	1.0	0.0	0.0	6.0	0.0	0.0	0.0	0.0	0.0	0.0
5d4073cb6b1d477ae7dc794f76bbe6f9	0.0	7.0	2.0	6.0	0.0	0.0	21.0	13.0	36.0	5.0	16.0	1.0	10.0	41.0	12.0	7.0	1.0	1.0	0.0	0.0
5dafc271bc38d54fbbb81787e38a25d6	0.0	11.0	4.0	2.0	9.0	3.0	0.0	2.0	0.0	6.0	0.0	0.0	7.0	0.0	5.0	0.0	17.0	3.0	1.0	9.0
5dd5f0f22d193674397939ea6115f1c0	0.0	171.0	185.0	219.0	64.0	565.0	1900.0	3155.0	1387.0	2764.0	1031.0	202.0	77.0	144.0	558.0	1321.0	818.0	1094.0	317.0	55.0
5e11f33da67953213def46fd94020cc1	42.0	3.0	0.0	2.0	55.0	1.0	0.0	0.0	3.0	0.0	0.0	1.0	0.0	0.0	4.0	0.0	0.0	0.0	4.0	3.0
5e161a93813c6542afd407def1f537fc	0.0	40.0	7.0	42.0	2.0	1.0	0.0	3.0	0.0	6.0	1.0	1.0	1.0	1.0	3.0	0.0	2.0	0.0	0.0	3.0
5e331221c1fcfab1c7da85b773c8172f	0.0	0.0	2.0	2.0	0.0	4.0	92.0	121.0	8.0	127.0	19.0	0.0	4.0	7.0	0.0	0.0	2.0	2.0	0.0	0.0
5e513f6aa1e4f64c15163d4e3c7241f4	15.0	14.0	5.0	26.0	0.0	0.0	4.0	2.0	2.0	2.0	3.0	6.0	0.0	1.0	17.0	1.0	21.0	3.0	17.0	21.0
5ea48296bb5e907c37a0532c36e02c56	0.0	133.0	45.0	24.0	18.0	1.0	81.0	115.0	58.0	139.0	51.0	6.0	13.0	48.0	39.0	4.0	13.0	10.0	0.0	6.0
5eba9f90a3cafe4cb506da0706a32be2	0.0	0.0	0.0	0.0	0.0	0.0	0.0	0.0	0.0	0.0	0.0	0.0	8.0	3.0	2.0	0.0	0.0	0.0	1.0	2.0
5ebeaf0c4d6727e2eba05aefa8ab21ae	0.0	12.0	2.0	0.0	1.0	1.0	0.0	0.0	12.0	2.0	0.0	0.0	0.0	0.0	0.0	0.0	0.0	0.0	0.0	0.0
5ef01b8c601e895916f49e940608f47f	2.0	0.0	5.0	1.0	0.0	0.0	0.0	0.0	0.0	1.0	1.0	0.0	0.0	1.0	0.0	0.0	3.0	0.0	0.0	0.0
5f0a68c0e57557573fe0ae220a2b0fad	0.0	0.0	3.0	0.0	0.0	8.0	2.0	2.0	2.0	3.0	2.0	0.0	0.0	0.0	0.0	1.0	8.0	12.0	0.0	0.0
5f6e8d13f2a65fd70854133db60ae8a9	42.0	0.0	0.0	0.0	24.0	0.0	0.0	0.0	0.0	0.0	0.0	0.0	0.0	0.0	0.0	0.0	0.0	0.0	0.0	0.0
5f7b847dd5d81dbbdc0db3e1a6935bca	0.0	0.0	0.0	0.0	0.0	0.0	0.0	0.0	0.0	0.0	0.0	0.0	0.0	0.0	0.0	92.0	0.0	0.0	0.0	0.0
608f0e3ea0266db960be29bc860f3acb	0.0	53.0	47.0	95.0	3.0	0.0	82.0	19.0	5.0	115.0	24.0	6.0	7.0	11.0	14.0	6.0	3.0	16.0	0.0	3.0
60d48390d19ff7a6892fd496400e14f8	0.0	0.0	0.0	0.0	0.0	0.0	0.0	0.0	0.0	0.0	159.0	0.0	0.0	0.0	0.0	0.0	44.0	16.0	0.0	4.0
60ec6fef8775a59818d79928763c179e	0.0	0.0	0.0	11.0	7.0	0.0	0.0	0.0	0.0	0.0	0.0	0.0	0.0	0.0	0.0	0.0	0.0	0.0	0.0	0.0
60f4d201e2c0149ae84cd48d90cd744c	5.0	1.0	5.0	0.0	4.0	0.0	3.0	0.0	5.0	0.0	0.0	2.0	3.0	0.0	4.0	0.0	4.0	4.0	0.0	2.0
61e41c849d291e7628e2864a68f4085f	0.0	0.0	0.0	3.0	0.0	0.0	6.0	144.0	2.0	3.0	0.0	0.0	1.0	0.0	0.0	1.0	0.0	0.0	0.0	0.0
620a3742509b490edaad64885d17f31e	0.0	3.0	1.0	0.0	2.0	3.0	2.0	5.0	11.0	2.0	2.0	1.0	7.0	0.0	8.0	6.0	0.0	0.0	0.0	4.0
620dfd10943ed5a6c0d51431c72a3c03	0.0	281.0	797.0	560.0	316.0	31.0	0.0	0.0	1.0	0.0	80.0	49.0	9.0	51.0	204.0	21.0	10.0	24.0	2.0	3.0
620ee6fe7d928651e08fb0f5b04735e5	0.0	0.0	2.0	0.0	0.0	23.0	5.0	2.0	3.0	1.0	1.0	3.0	0.0	0.0	0.0	0.0	7.0	15.0	0.0	0.0
621a26ff295e8d2914bc9e6dc0ed7cf2	0.0	0.0	1.0	2.0	0.0	1.0	4.0	0.0	2.0	0.0	0.0	0.0	0.0	1.0	0.0	0.0	0.0	2.0	0.0	0.0
62a901bae10f7a8aa08924544dbc8134	0.0	0.0	0.0	0.0	0.0	0.0	0.0	0.0	0.0	0.0	62.0	8.0	56.0	3.0	7.0	18.0	18.0	15.0	0.0	3.0
62e0022290079cdf652bcc87d2fd853d	0.0	6.0	2.0	2.0	0.0	0.0	10.0	0.0	1.0	1.0	2.0	0.0	0.0	0.0	0.0	0.0	0.0	0.0	0.0	0.0
62f73d252e0459a352bc0e4e6957ad12	0.0	0.0	1.0	0.0	0.0	0.0	7.0	39.0	9.0	25.0	0.0	0.0	0.0	1.0	0.0	0.0	0.0	0.0	0.0	0.0
62f9bf1b61f91a5b6869eb6c7ec2fe26	0.0	0.0	0.0	0.0	0.0	0.0	0.0	0.0	0.0	0.0	15.0	0.0	4.0	42.0	17.0	15.0	1.0	4.0	0.0	6.0
633111f79fbcf1ddf16d4d429b25709b	0.0	29.0	0.0	32.0	1.0	12.0	108.0	455.0	119.0	444.0	45.0	1.0	1.0	22.0	11.0	8.0	1.0	3.0	2.0	0.0
63c650df30dde6ea90758d269325d53d	0.0	315.0	319.0	0.0	100.0	10.0	0.0	0.0	36.0	0.0	17.0	0.0	0.0	70.0	6.0	510.0	1.0	0.0	0.0	9.0
63e0d239b2d3b780aff6eccd397b7bf9	7.0	0.0	9.0	1.0	4.0	0.0	8.0	0.0	5.0	5.0	0.0	1.0	0.0	3.0	2.0	0.0	0.0	0.0	2.0	2.0
64494a39f6d699410857f4ad6b59c21f	4.0	0.0	2.0	5.0	0.0	0.0	6.0	1.0	2.0	1.0	0.0	5.0	0.0	0.0	5.0	4.0	0.0	1.0	1.0	6.0
644f61dcac1fceb8b8ddebe1b55b28bc	0.0	0.0	0.0	0.0	0.0	0.0	52.0	248.0	4.0	117.0	17.0	0.0	0.0	2.0	0.0	0.0	0.0	4.0	0.0	0.0
6454a93bc573e527205f2fecb824f0d2	0.0	0.0	0.0	0.0	0.0	0.0	1.0	0.0	0.0	0.0	0.0	1.0	0.0	0.0	0.0	0.0	54.0	0.0	0.0	6.0
6462fe84adb5bb2ff47724933330db1d	0.0	1.0	1.0	0.0	1.0	0.0	0.0	2.0	5.0	1.0	5.0	0.0	1.0	0.0	0.0	0.0	0.0	2.0	0.0	0.0
64680bc43888c46ead7683088bb9fe44	183.0	57.0	30.0	39.0	15.0	16.0	8.0	3.0	61.0	8.0	35.0	22.0	0.0	1.0	22.0	3.0	0.0	11.0	23.0	7.0
6479adb09fd1152b2014884706594a34	0.0	0.0	0.0	0.0	0.0	4.0	0.0	5.0	0.0	0.0	0.0	0.0	0.0	0.0	0.0	0.0	0.0	0.0	0.0	0.0
649f574faade5f12ed4cbfd81f21eeac	1.0	1.0	41.0	0.0	0.0	1.0	0.0	0.0	0.0	0.0	0.0	0.0	0.0	0.0	0.0	0.0	0.0	0.0	1.0	0.0
6548fc6c85ecdf65c3a25c1916badedf	0.0	0.0	0.0	0.0	0.0	0.0	43.0	75.0	1.0	8.0	0.0	0.0	0.0	0.0	0.0	0.0	0.0	0.0	0.0	0.0
657abb228c560eedec0b7225920201e1	1464.0	29.0	128.0	187.0	1608.0	115.0	63.0	47.0	7.0	22.0	138.0	192.0	210.0	164.0	14.0	6.0	60.0	15.0	603.0	252.0
65840dbe37bdee1c19a7821176475012	1.0	0.0	0.0	1.0	0.0	1.0	2.0	0.0	0.0	0.0	0.0	425.0	535.0	385.0	252.0	109.0	2.0	24.0	2.0	13.0
65885e4ea918b57ac035d84f0edd91af	0.0	0.0	0.0	1.0	0.0	0.0	1.0	5.0	2.0	42.0	0.0	0.0	8.0	7.0	28.0	0.0	15.0	0.0	0.0	6.0
65f1c52c54a17a1d308937f480841c91	3.0	0.0	2.0	0.0	1.0	0.0	2.0	0.0	0.0	1.0	3.0	3.0	1.0	3.0	5.0	0.0	0.0	1.0	0.0	1.0
65f2eaadaf691944c87482f7c8891515	0.0	0.0	1.0	7.0	0.0	187.0	176.0	40.0	120.0	140.0	90.0	14.0	32.0	6.0	74.0	0.0	40.0	61.0	20.0	10.0
661565976bd46c37453cf39a4df2b5ed	0.0	0.0	1.0	1.0	0.0	2.0	3.0	148.0	20.0	36.0	0.0	0.0	6.0	0.0	5.0	1.0	4.0	0.0	0.0	0.0
6617f9564067fb090028d776904d6c89	0.0	0.0	0.0	0.0	0.0	0.0	5.0	10.0	2.0	19.0	4.0	2.0	3.0	16.0	3.0	2.0	0.0	0.0	0.0	0.0
66201f64dff3c5dc5eb1c03aa7cbb6c1	0.0	1.0	1.0	2.0	0.0	0.0	2.0	1.0	0.0	0.0	3.0	0.0	2.0	1.0	0.0	1.0	0.0	1.0	0.0	0.0
665839b75a652646f906124b627b03da	0.0	1.0	0.0	0.0	0.0	4.0	0.0	2.0	5.0	5.0	0.0	0.0	0.0	0.0	0.0	2.0	0.0	2.0	1.0	0.0
66666f570369c051893820687c794f49	0.0	5.0	2.0	9.0	2.0	3.0	0.0	0.0	0.0	0.0	13.0	5.0	5.0	0.0	0.0	41.0	0.0	0.0	0.0	0.0
6680bb05798b0c36dfb244e3efc630fd	0.0	4.0	0.0	1.0	1.0	0.0	0.0	0.0	0.0	0.0	0.0	3.0	6.0	0.0	0.0	11.0	0.0	0.0	0.0	3.0
66e28886c580437da794389cd43c66c7	66.0	0.0	0.0	0.0	1.0	0.0	0.0	0.0	0.0	0.0	0.0	0.0	0.0	0.0	52.0	0.0	45.0	0.0	40.0	11.0
670dfd0aa866a1a0c0f6f02b85ba0e6d	1.0	0.0	0.0	0.0	0.0	0.0	9.0	4.0	11.0	4.0	9.0	0.0	0.0	35.0	17.0	13.0	20.0	0.0	1.0	16.0
677d54de817af7d8ebaa3a56592e4140	0.0	44.0	5.0	7.0	86.0	17.0	18.0	4.0	10.0	2.0	8.0	3.0	1.0	1.0	0.0	1.0	1.0	6.0	4.0	1.0
679db372e4682c07e200d9770e9148c1	16.0	14.0	27.0	9.0	10.0	2.0	2.0	6.0	1.0	16.0	10.0	4.0	2.0	8.0	82.0	0.0	7.0	26.0	20.0	1.0
67cafe02a52c3a793adcbe7d66b25989	0.0	0.0	0.0	0.0	0.0	0.0	0.0	0.0	0.0	0.0	8.0	0.0	0.0	0.0	0.0	0.0	0.0	9.0	0.0	0.0
67ccc079cf016fa7aa9fc3c49cc9cb5b	0.0	0.0	0.0	0.0	0.0	2.0	6.0	1.0	0.0	5.0	0.0	4.0	0.0	16.0	1.0	1.0	0.0	2.0	0.0	0.0
67dda401bab7b594c1554e5b39ac2d1e	0.0	0.0	1.0	0.0	0.0	0.0	20.0	4.0	0.0	2.0	1.0	0.0	0.0	0.0	0.0	0.0	0.0	33.0	0.0	2.0
67f106e9d9ff3acded1ed768c0278082	2.0	0.0	0.0	0.0	0.0	0.0	14.0	0.0	9.0	0.0	0.0	0.0	0.0	0.0	0.0	0.0	0.0	0.0	0.0	0.0
6847a8f3081f7d2821bc1f8084a1657b	1.0	49.0	45.0	91.0	8.0	0.0	48.0	59.0	49.0	66.0	235.0	5.0	18.0	34.0	36.0	1.0	181.0	185.0	64.0	39.0
6850ed1a90172cadb2f16bf14c5ed0e8	0.0	0.0	2.0	3.0	0.0	0.0	8.0	0.0	0.0	1.0	4.0	0.0	1.0	0.0	0.0	0.0	0.0	0.0	0.0	0.0
68d9bc1d0e87bca61a500723d7961bd8	0.0	0.0	6.0	0.0	1.0	0.0	17.0	43.0	14.0	37.0	13.0	0.0	0.0	0.0	0.0	0.0	0.0	2.0	0.0	0.0
68ddaa6dc74f296435cde64429334228	0.0	0.0	0.0	0.0	0.0	1.0	9.0	10.0	4.0	5.0	0.0	0.0	0.0	0.0	0.0	0.0	0.0	0.0	0.0	0.0
68ddc8ecd1cc06598d3eb1262f091fbe	2.0	575.0	422.0	508.0	123.0	1245.0	2205.0	1028.0	1524.0	2051.0	3328.0	1382.0	263.0	924.0	1339.0	502.0	1766.0	2477.0	994.0	1986.0
693744541f4273d00914bdcb2c005f93	0.0	5.0	2.0	5.0	3.0	0.0	10.0	0.0	3.0	0.0	2.0	3.0	0.0	3.0	9.0	5.0	0.0	0.0	0.0	0.0
6976c97240e2eac4e8285e7f0ba8e811	0.0	199.0	122.0	95.0	41.0	1.0	162.0	533.0	35.0	83.0	22.0	36.0	153.0	82.0	79.0	17.0	19.0	3.0	0.0	12.0
69b9e5825c454cb8392cbb0154cd8f53	2.0	3.0	0.0	6.0	3.0	1.0	1.0	1.0	0.0	0.0	6.0	2.0	0.0	2.0	2.0	0.0	0.0	3.0	1.0	3.0
69c8f7e963cbd07ef826fde82287bd33	0.0	0.0	0.0	0.0	0.0	0.0	20.0	17.0	0.0	0.0	0.0	0.0	0.0	0.0	0.0	0.0	0.0	0.0	0.0	0.0
69d93ea7bb8f1ed129938121bcf64bb9	0.0	3.0	2.0	0.0	3.0	0.0	3.0	1.0	1.0	1.0	0.0	2.0	3.0	0.0	2.0	0.0	0.0	1.0	0.0	3.0
6ab13b8d8b86692322ed1d52d886aefd	0.0	0.0	10.0	5.0	2.0	0.0	0.0	0.0	1.0	0.0	5.0	0.0	3.0	18.0	2.0	2.0	0.0	1.0	0.0	0.0
6ad7648840b83e75602f5aac9c695e15	0.0	12.0	1.0	3.0	1.0	1.0	3.0	25.0	4.0	32.0	0.0	1.0	2.0	0.0	1.0	2.0	1.0	1.0	0.0	0.0
6aefce04a96fa62236c670e62835aa51	0.0	1.0	0.0	0.0	0.0	0.0	5.0	0.0	1.0	0.0	0.0	1.0	0.0	0.0	0.0	0.0	0.0	3.0	0.0	0.0
6b087e725d58bc1cd2337fbe5d7e5806	0.0	0.0	11.0	0.0	0.0	1.0	0.0	0.0	0.0	0.0	0.0	0.0	0.0	0.0	0.0	0.0	2.0	0.0	0.0	0.0
6b609ed826b3eaed35f4b8141f1f9114	5.0	2.0	30.0	13.0	35.0	37.0	17.0	46.0	13.0	1.0	10.0	16.0	8.0	23.0	38.0	28.0	6.0	36.0	69.0	29.0
6b653afa891e4497a65c38f86f69d2a2	6.0	3.0	18.0	16.0	8.0	1.0	0.0	3.0	1.0	0.0	0.0	0.0	0.0	3.0	17.0	0.0	4.0	2.0	1.0	0.0
6ba805372be493b35ad61f1e18936c66	0.0	0.0	0.0	0.0	0.0	0.0	0.0	0.0	0.0	0.0	20.0	0.0	0.0	0.0	0.0	3.0	13.0	1.0	1.0	0.0
6bb5035fdf74887c709ea4050f069585	0.0	3.0	0.0	1.0	0.0	0.0	1.0	5.0	0.0	0.0	0.0	0.0	2.0	1.0	0.0	0.0	0.0	0.0	0.0	0.0
6bd3d2409dd8dbe1fe98d9e697697cce	2.0	13.0	5.0	13.0	0.0	1.0	0.0	0.0	0.0	0.0	0.0	12.0	20.0	0.0	43.0	0.0	2.0	0.0	0.0	1.0
6c14808280de31def74cf479c782cb2b	0.0	5.0	6.0	8.0	0.0	0.0	0.0	2.0	1.0	1.0	0.0	0.0	1.0	5.0	1.0	1.0	0.0	0.0	0.0	0.0
6c1b39e1721f6a33c9447eb55a79d28b	30.0	35.0	17.0	14.0	28.0	4.0	1.0	10.0	6.0	10.0	2.0	13.0	8.0	6.0	5.0	3.0	3.0	3.0	6.0	10.0
6c3d34be9d04037b7556965a1c24e525	0.0	3.0	7.0	2.0	1.0	0.0	10.0	1.0	1.0	1.0	0.0	0.0	0.0	1.0	3.0	0.0	0.0	14.0	0.0	3.0
6c8f98d14daed0a8c23c0e19d38e3613	23.0	91.0	35.0	48.0	67.0	12.0	16.0	0.0	3.0	4.0	2.0	11.0	3.0	2.0	32.0	13.0	3.0	9.0	17.0	2.0
6ca6d88703955b336c65f79d29c56718	3.0	0.0	2.0	1.0	0.0	1.0	0.0	0.0	1.0	0.0	6.0	0.0	0.0	0.0	0.0	0.0	6.0	0.0	0.0	0.0
6ce62ca43899a16b3a8adfdc2a02c795	0.0	0.0	0.0	0.0	0.0	0.0	4.0	2.0	1.0	6.0	1.0	0.0	2.0	2.0	0.0	0.0	0.0	0.0	0.0	1.0
6d2ff9e004af4e97578c73a1d466c37b	0.0	10.0	43.0	19.0	21.0	0.0	0.0	0.0	0.0	0.0	80.0	32.0	57.0	103.0	104.0	75.0	39.0	89.0	0.0	47.0
6d30a01063b1e6319d3787ce6907a6e8	0.0	7.0	3.0	3.0	0.0	0.0	50.0	153.0	6.0	45.0	17.0	2.0	0.0	1.0	0.0	0.0	0.0	1.0	0.0	0.0
6d337ca3f14111f7156c06666af3d7f5	0.0	0.0	0.0	0.0	0.0	1.0	0.0	0.0	9.0	0.0	0.0	2.0	79.0	28.0	4.0	19.0	0.0	0.0	0.0	0.0
6d70320bc3b9c773b9bb38199ee33c51	0.0	168.0	139.0	35.0	47.0	33.0	1.0	2.0	6.0	0.0	1.0	0.0	0.0	0.0	0.0	1.0	0.0	0.0	0.0	1.0
6ddf97b3a5650733c7ed325e1026c862	3.0	3.0	1.0	2.0	1.0	1.0	3.0	3.0	3.0	0.0	1.0	5.0	0.0	0.0	5.0	3.0	1.0	7.0	7.0	2.0
6e0e0e4b39d9b59378020b61a65ecfd2	0.0	0.0	0.0	0.0	0.0	0.0	4.0	1.0	2.0	1.0	1.0	1.0	1.0	6.0	0.0	3.0	6.0	1.0	0.0	1.0
6e8044229addc516e807b79df0179492	0.0	2.0	1.0	1.0	0.0	0.0	1.0	15.0	2.0	0.0	1.0	0.0	0.0	1.0	0.0	1.0	0.0	0.0	0.0	1.0
6f03eda96c065de5d70456508ab80d75	0.0	3.0	0.0	0.0	0.0	0.0	0.0	11.0	4.0	0.0	1.0	0.0	0.0	0.0	0.0	0.0	0.0	0.0	0.0	0.0
6f693b9ed1808a4a8fcfbc45744b8f24	0.0	0.0	0.0	0.0	0.0	2.0	0.0	0.0	0.0	0.0	3.0	2.0	19.0	1.0	0.0	18.0	3.0	0.0	0.0	1.0
6fa149a2f06358718ef2d79f6a8acb17	0.0	2.0	1.0	0.0	3.0	2.0	5.0	0.0	0.0	4.0	0.0	0.0	0.0	1.0	0.0	0.0	0.0	8.0	0.0	2.0
6fb37499d2b0604f922eee83b7020886	0.0	50.0	57.0	77.0	16.0	10.0	48.0	192.0	8.0	12.0	53.0	11.0	169.0	178.0	142.0	115.0	0.0	71.0	0.0	32.0
6fd9b0b6576ae86b77aabe94fe581fb4	0.0	2.0	5.0	0.0	0.0	0.0	1.0	4.0	3.0	6.0	4.0	0.0	0.0	6.0	0.0	5.0	0.0	0.0	0.0	0.0
6fed6fd57c9abc7ac08dc3b50bff4e81	0.0	12.0	25.0	10.0	5.0	0.0	17.0	113.0	3.0	19.0	14.0	2.0	45.0	11.0	11.0	18.0	0.0	5.0	1.0	3.0
702d7e104ad22c894f6a596aa2247ba0	0.0	0.0	0.0	0.0	0.0	0.0	0.0	0.0	0.0	0.0	13.0	49.0	173.0	23.0	71.0	0.0	1.0	3.0	0.0	2.0
70661976944f0cadc0b3bfe5309c6dc9	150.0	80.0	75.0	75.0	67.0	10.0	22.0	4.0	1.0	1.0	8.0	3.0	3.0	36.0	0.0	0.0	0.0	72.0	15.0	1.0
7084a13ef945eb8c2f358428826ad0e7	0.0	3.0	0.0	0.0	1.0	0.0	0.0	0.0	1.0	0.0	0.0	0.0	59.0	45.0	54.0	55.0	0.0	0.0	0.0	1.0
709f62551cba2b6009e00233d90d5c54	33.0	7.0	12.0	7.0	9.0	3.0	0.0	3.0	0.0	0.0	2.0	0.0	9.0	1.0	13.0	2.0	3.0	7.0	4.0	2.0
70d9c935b8d776e61400a569c36c94a0	0.0	0.0	0.0	0.0	0.0	0.0	0.0	0.0	0.0	0.0	53.0	0.0	0.0	0.0	0.0	0.0	0.0	0.0	9.0	0.0
70f0172d6c4bf1eaea913582c50698f4	0.0	0.0	0.0	0.0	0.0	0.0	9.0	15.0	2.0	5.0	1.0	1.0	0.0	0.0	0.0	0.0	1.0	3.0	0.0	0.0
70fa93324f0942598f7d22d154ff904b	0.0	0.0	0.0	0.0	0.0	0.0	10.0	28.0	5.0	10.0	5.0	0.0	2.0	0.0	2.0	0.0	0.0	0.0	0.0	0.0
7121a0a361be5e3d48249c020f65dbeb	0.0	5.0	5.0	10.0	2.0	0.0	1.0	16.0	0.0	6.0	3.0	5.0	5.0	7.0	7.0	3.0	1.0	0.0	0.0	0.0
714880df1ae98bfff3daa5656dd5f3be	0.0	1.0	0.0	1.0	0.0	0.0	10.0	5.0	10.0	0.0	0.0	0.0	0.0	6.0	8.0	0.0	1.0	0.0	0.0	0.0
7171603f5329a8d6768f1102b4747e05	0.0	0.0	0.0	0.0	0.0	0.0	0.0	0.0	0.0	0.0	0.0	36.0	0.0	0.0	2.0	0.0	2.0	6.0	0.0	6.0
71a2f62438c10c49de0b55668b810e80	1.0	10.0	44.0	81.0	3.0	38.0	171.0	21.0	149.0	4.0	64.0	1.0	35.0	78.0	110.0	6.0	5.0	13.0	0.0	3.0
71ebd217505f4540c7dd382ad8c8f38b	0.0	0.0	0.0	0.0	0.0	0.0	13.0	64.0	29.0	81.0	5.0	0.0	0.0	3.0	3.0	0.0	0.0	0.0	0.0	0.0
721fe577792981453784934020c6fea3	0.0	3.0	5.0	1.0	0.0	0.0	4.0	4.0	0.0	19.0	3.0	0.0	0.0	2.0	1.0	0.0	2.0	0.0	0.0	0.0
723d44229ae24ba976b18993e26c84e7	1.0	17.0	4.0	30.0	7.0	17.0	7.0	2.0	10.0	3.0	6.0	15.0	31.0	77.0	36.0	35.0	9.0	9.0	0.0	8.0
726dcd9573327eb9f9d2c1aae4b09bd8	0.0	2.0	0.0	0.0	0.0	1.0	0.0	1.0	4.0	0.0	0.0	0.0	0.0	0.0	1.0	1.0	1.0	0.0	0.0	0.0
727797a89338e12d484f014463e6f86c	0.0	0.0	0.0	0.0	0.0	0.0	8.0	6.0	3.0	10.0	0.0	0.0	0.0	1.0	0.0	0.0	3.0	0.0	0.0	0.0
72d169b1d7bbd4bed923689b181399d7	0.0	26.0	3.0	18.0	0.0	5.0	0.0	1.0	21.0	12.0	20.0	2.0	30.0	7.0	4.0	19.0	25.0	2.0	0.0	2.0
734806574cb93e1beb57eff6f0066dfd	99.0	36.0	38.0	41.0	86.0	21.0	6.0	26.0	2.0	15.0	1.0	28.0	1.0	6.0	29.0	18.0	9.0	30.0	29.0	18.0
7348d6acf10028899e24dc08fb36301b	2.0	180.0	178.0	121.0	20.0	187.0	499.0	149.0	422.0	129.0	428.0	178.0	189.0	532.0	232.0	880.0	371.0	199.0	42.0	238.0
7368d3880737f59c98c48ff32421ce2e	0.0	266.0	1.0	0.0	0.0	0.0	0.0	0.0	0.0	0.0	9.0	3.0	70.0	0.0	89.0	33.0	1.0	0.0	0.0	0.0
73873daac6a8699810d41c7c05217faa	1.0	3.0	2.0	2.0	1.0	1.0	0.0	0.0	0.0	0.0	0.0	0.0	0.0	0.0	0.0	0.0	0.0	2.0	0.0	2.0
73dd0a8394b286a7d4712d526a08d1b7	6.0	21.0	13.0	8.0	5.0	3.0	3.0	4.0	0.0	5.0	2.0	2.0	2.0	1.0	1.0	0.0	3.0	13.0	10.0	7.0
740e642b4c5d97688cafa847640e2f9e	0.0	0.0	0.0	0.0	2.0	1.0	4.0	1.0	0.0	0.0	1.0	0.0	1.0	15.0	7.0	4.0	10.0	9.0	0.0	0.0
742a854abfaefe73184a0129d7f68776	0.0	9.0	1.0	4.0	1.0	0.0	0.0	0.0	4.0	1.0	3.0	4.0	9.0	4.0	21.0	8.0	3.0	1.0	0.0	1.0
742d286d32af0293d58c33c99bc6d667	0.0	1.0	0.0	0.0	1.0	0.0	0.0	0.0	1.0	0.0	0.0	1.0	0.0	0.0	0.0	0.0	0.0	0.0	14.0	0.0
744239aafda699e8aa72082b56d222fd	1.0	7.0	0.0	0.0	3.0	3.0	5.0	0.0	0.0	0.0	1.0	3.0	0.0	0.0	4.0	0.0	0.0	0.0	0.0	0.0
7487047df103f82dd3ce4bc9824e45d0	4.0	10.0	2.0	3.0	8.0	6.0	0.0	0.0	1.0	10.0	0.0	17.0	0.0	0.0	0.0	0.0	0.0	2.0	0.0	0.0
74a18878f06a666b861e39ec202c60a0	0.0	0.0	0.0	0.0	0.0	0.0	0.0	0.0	0.0	0.0	5.0	7.0	50.0	5.0	10.0	14.0	2.0	20.0	0.0	8.0
74a1a896f9fde19d7c399a1f2ed9b3ef	16.0	21.0	17.0	32.0	4.0	3.0	3.0	3.0	0.0	9.0	1.0	3.0	2.0	0.0	0.0	11.0	6.0	17.0	18.0	6.0
7519b7a915ede2e7b9e2105bd66d0d0e	0.0	15.0	22.0	2.0	16.0	0.0	0.0	0.0	250.0	0.0	5.0	38.0	0.0	1.0	349.0	9.0	0.0	2.0	1.0	9.0
7529f37f95c300db304bb606f5dc32a4	0.0	0.0	0.0	2.0	0.0	2.0	12.0	6.0	9.0	12.0	17.0	0.0	4.0	3.0	0.0	4.0	2.0	1.0	0.0	1.0
754137eb8823f2ee97b26632be81037c	281.0	105.0	38.0	53.0	704.0	30.0	4.0	0.0	12.0	0.0	35.0	162.0	102.0	45.0	16.0	27.0	8.0	3.0	3.0	2.0
75445df791ea3fea5e4300c38e289f89	0.0	0.0	5.0	2.0	3.0	0.0	17.0	30.0	14.0	11.0	24.0	0.0	0.0	1.0	22.0	0.0	1.0	0.0	1.0	0.0
767a5d4abf16c683bb5ea57cb6a490f9	0.0	0.0	18.0	45.0	6.0	4.0	4.0	2.0	4.0	1.0	10.0	38.0	144.0	22.0	46.0	7.0	23.0	16.0	0.0	38.0
768daafacb9c65f552ba4df41dd41ae9	0.0	0.0	0.0	6.0	0.0	96.0	226.0	29.0	87.0	47.0	16.0	0.0	0.0	0.0	0.0	0.0	4.0	6.0	18.0	135.0
76b6b7825915007024de87f040429884	0.0	0.0	1.0	0.0	0.0	11.0	8.0	5.0	16.0	3.0	8.0	35.0	142.0	23.0	5.0	3.0	9.0	4.0	2.0	0.0
771eb7748c9fbbe540f9a16d3db82529	0.0	1.0	15.0	10.0	0.0	61.0	112.0	22.0	104.0	192.0	348.0	0.0	0.0	0.0	38.0	30.0	1122.0	600.0	156.0	31.0
77319870a8f9cf7cfeb4918064dfce91	21.0	0.0	8.0	2.0	42.0	3.0	3.0	0.0	0.0	1.0	12.0	0.0	8.0	0.0	3.0	0.0	0.0	1.0	0.0	2.0
77cf37d0e2991953db59fe2495859941	4.0	50.0	5.0	121.0	3.0	39.0	1.0	2.0	4.0	6.0	1.0	16.0	0.0	1.0	5.0	2.0	11.0	1.0	2.0	6.0
77f77593a7b93b1422c3789098b4414c	0.0	34.0	24.0	14.0	9.0	4.0	1.0	3.0	0.0	0.0	24.0	50.0	57.0	37.0	55.0	5.0	18.0	16.0	0.0	6.0
787a11f00caba2712bd70dcc8e5f7c1c	0.0	1368.0	969.0	539.0	301.0	634.0	102.0	371.0	520.0	47.0	428.0	1276.0	1295.0	694.0	860.0	233.0	186.0	330.0	721.0	343.0
78a411ad12626b2c69c15aaf0e00d52b	0.0	4.0	0.0	30.0	37.0	0.0	3.0	0.0	0.0	31.0	0.0	28.0	0.0	0.0	2.0	2.0	0.0	0.0	2.0	0.0
78b1d25e9f20d08d5ce8615c36b4800e	0.0	0.0	0.0	0.0	0.0	1.0	11.0	0.0	0.0	0.0	19.0	16.0	0.0	58.0	16.0	33.0	28.0	34.0	0.0	1.0
78c24b5cfadd55acc8bd9a3cb32afd91	0.0	0.0	0.0	1.0	3.0	0.0	21.0	91.0	365.0	194.0	1.0	0.0	2.0	0.0	1.0	1.0	0.0	1.0	0.0	0.0
78fdcbd056e47680e422cd033ec644c9	0.0	15.0	0.0	0.0	0.0	0.0	0.0	0.0	0.0	0.0	5.0	0.0	25.0	60.0	6.0	11.0	11.0	34.0	0.0	8.0
791d166644533b1a7a6290a90fb5a3a7	0.0	2.0	0.0	0.0	0.0	0.0	0.0	0.0	0.0	0.0	0.0	0.0	0.0	0.0	0.0	0.0	0.0	0.0	10.0	0.0
792f9cd6621cfef35e15f6a7e57db1bc	8.0	776.0	2989.0	1560.0	405.0	1061.0	913.0	655.0	1020.0	2411.0	1044.0	2770.0	1062.0	1858.0	1612.0	1407.0	369.0	884.0	221.0	625.0
799243edef1b15e8dc76eb18b54b7df6	0.0	6.0	4.0	15.0	2.0	0.0	54.0	192.0	8.0	47.0	16.0	0.0	3.0	6.0	3.0	10.0	6.0	4.0	0.0	2.0
79ff7105bb3882fed18fbe3181a738f4	0.0	3.0	10.0	6.0	0.0	0.0	0.0	1.0	0.0	0.0	0.0	0.0	0.0	0.0	0.0	0.0	0.0	0.0	0.0	0.0
7a9602e3633987bdb5f1b8b454bf1f15	0.0	0.0	0.0	0.0	2.0	0.0	1.0	0.0	1.0	0.0	7.0	0.0	0.0	0.0	0.0	0.0	0.0	19.0	0.0	2.0
7b24b753075e00ad002fc556e5bb9f37	0.0	4.0	1.0	1.0	0.0	0.0	44.0	23.0	2.0	47.0	4.0	3.0	4.0	12.0	1.0	5.0	0.0	4.0	0.0	0.0
7b6270e5d9d4c0b8905eb7197691566c	52.0	15.0	4.0	7.0	1.0	6.0	8.0	11.0	4.0	17.0	0.0	0.0	14.0	4.0	4.0	4.0	14.0	0.0	19.0	47.0
7b99b39c2e9adeace2a357e1b14c2697	0.0	4.0	2.0	9.0	1.0	2.0	24.0	15.0	23.0	21.0	8.0	4.0	24.0	6.0	13.0	10.0	1.0	11.0	10.0	3.0
7bb56eb3fd1d2ee5af9a5f09cbd6b7e9	0.0	2.0	0.0	0.0	0.0	0.0	16.0	0.0	0.0	0.0	2.0	0.0	0.0	3.0	0.0	8.0	0.0	0.0	0.0	0.0
7c4a9dd3da5e81c14c44e0c4f3ce9f43	0.0	21.0	61.0	51.0	27.0	7.0	0.0	0.0	0.0	0.0	5.0	3.0	1.0	2.0	9.0	1.0	2.0	5.0	0.0	0.0
7c55c46e606702987204ab366ebe5f87	284.0	1932.0	903.0	1449.0	497.0	4700.0	1276.0	425.0	5211.0	732.0	2815.0	166.0	761.0	3974.0	3555.0	6414.0	4412.0	5372.0	21064.0	2049.0
7c59b4a4d5992d85cd9303bfe792582a	0.0	0.0	0.0	0.0	0.0	0.0	8.0	0.0	0.0	82.0	5.0	0.0	0.0	0.0	5.0	1.0	0.0	10.0	0.0	2.0
7c5b7e6beae9b5f1f545237764df2834	11.0	3.0	3.0	8.0	7.0	0.0	1.0	1.0	0.0	10.0	0.0	19.0	3.0	2.0	6.0	5.0	5.0	0.0	12.0	4.0
7c777fc4f6b34e8bbf0226533301b556	0.0	0.0	0.0	0.0	0.0	0.0	5.0	8.0	26.0	7.0	0.0	0.0	1.0	1.0	0.0	1.0	0.0	0.0	0.0	0.0
7c83e8763327a5939fb140998f73cf1c	0.0	0.0	1.0	0.0	0.0	0.0	0.0	3.0	0.0	0.0	0.0	3.0	0.0	0.0	10.0	0.0	0.0	0.0	0.0	0.0
7d20449cc73d57fac711e4fe73c2988e	0.0	0.0	1.0	5.0	3.0	12.0	4.0	2.0	1.0	10.0	1.0	0.0	5.0	1.0	0.0	1.0	2.0	0.0	0.0	2.0
7d3af59648962b6c3b6c2c88dabed9e2	0.0	1.0	0.0	0.0	0.0	0.0	9.0	1.0	2.0	0.0	0.0	0.0	0.0	0.0	5.0	0.0	5.0	0.0	0.0	1.0
7d4ab816a9a95cb92dc74ee1de655300	0.0	0.0	0.0	0.0	0.0	0.0	19.0	5.0	2.0	0.0	34.0	9.0	18.0	43.0	38.0	68.0	28.0	47.0	0.0	14.0
7d67f540f00013031d3b4da8e7b6c97d	0.0	31.0	13.0	3.0	3.0	0.0	2.0	176.0	57.0	4.0	9.0	1.0	0.0	5.0	4.0	1.0	0.0	0.0	0.0	1.0
7de28aad691280937365f4959afce92b	840.0	0.0	0.0	0.0	597.0	1.0	0.0	0.0	0.0	0.0	0.0	0.0	0.0	0.0	0.0	0.0	1.0	0.0	0.0	1.0
7e097ad13a78d946a82f801d2bc01024	0.0	0.0	0.0	0.0	0.0	0.0	0.0	1.0	4.0	0.0	4.0	0.0	0.0	0.0	0.0	17.0	0.0	2.0	0.0	0.0
7e39d09b36beae2a29eff5895b2c96d5	0.0	649.0	295.0	532.0	94.0	174.0	327.0	485.0	763.0	304.0	483.0	1071.0	1231.0	1353.0	1413.0	717.0	853.0	525.0	1454.0	625.0
7e9100abeec05971a2bd51364d8b8da7	0.0	13.0	7.0	4.0	0.0	9.0	0.0	1.0	5.0	3.0	5.0	10.0	22.0	3.0	6.0	29.0	5.0	17.0	0.0	1.0
7ed02ca1491bd3538d5fc21c71c9ea21	0.0	6.0	0.0	12.0	0.0	0.0	1.0	0.0	0.0	0.0	6.0	0.0	0.0	6.0	1.0	22.0	0.0	0.0	0.0	0.0
7f1ca51016a8ec33e2b348805cd0c26a	0.0	20.0	6.0	2.0	4.0	15.0	406.0	2745.0	853.0	1141.0	79.0	23.0	37.0	515.0	103.0	14.0	34.0	60.0	8.0	62.0
7f3327ea28e0f04f415e4f0cb75f617a	0.0	2.0	17.0	3.0	0.0	0.0	3.0	11.0	0.0	3.0	8.0	0.0	0.0	8.0	26.0	0.0	0.0	0.0	7.0	5.0
7f7c00c7283b9255dedbd15951cfe744	259.0	84.0	72.0	105.0	101.0	44.0	15.0	37.0	81.0	41.0	182.0	43.0	120.0	41.0	49.0	37.0	32.0	35.0	72.0	26.0
7fb3d29b892090bd87a8b59e62918fb8	10.0	51.0	102.0	66.0	43.0	13.0	0.0	0.0	0.0	1.0	0.0	90.0	254.0	6.0	170.0	1.0	3.0	1.0	3.0	0.0
7fe43d0d5dbe5797653df9b05d9fd91b	0.0	0.0	0.0	0.0	0.0	0.0	0.0	13.0	1.0	0.0	0.0	0.0	0.0	0.0	0.0	0.0	0.0	0.0	0.0	0.0
807d15acd0df5be7cdf55926470c9db6	0.0	0.0	0.0	0.0	0.0	0.0	233.0	0.0	0.0	5.0	0.0	0.0	0.0	0.0	0.0	0.0	0.0	0.0	0.0	0.0
80ad222988156d603cf91a3cf7d74162	3.0	1.0	0.0	0.0	0.0	0.0	0.0	0.0	7.0	0.0	6.0	0.0	0.0	0.0	1.0	0.0	0.0	0.0	3.0	0.0
80b40476e53646394947f50edb9aa4d2	0.0	66.0	2.0	19.0	0.0	0.0	18.0	5.0	9.0	8.0	10.0	3.0	5.0	49.0	2.0	2.0	0.0	1.0	0.0	0.0
80e3b8eb0d0d07df6541a25a57480e5b	0.0	0.0	0.0	0.0	0.0	0.0	0.0	0.0	0.0	0.0	5.0	0.0	0.0	2.0	2.0	3.0	1.0	0.0	1.0	0.0
81582af3e3e27f578f2d800cbd76fb37	0.0	0.0	0.0	1.0	0.0	0.0	1.0	0.0	1.0	7.0	1.0	0.0	0.0	1.0	1.0	0.0	0.0	0.0	0.0	0.0
8160bbb93c79d67e8fd9d4db2f2f8df2	0.0	0.0	6.0	0.0	1.0	0.0	0.0	0.0	0.0	0.0	0.0	0.0	0.0	0.0	0.0	0.0	1.0	0.0	0.0	0.0
81707f42ae80342221434c69db09e3c7	0.0	88.0	0.0	83.0	2.0	1.0	0.0	0.0	62.0	0.0	66.0	272.0	978.0	309.0	145.0	37.0	41.0	63.0	0.0	133.0
8198b95096ae6cf66138713b6974ad7b	8.0	31.0	8.0	39.0	7.0	10.0	26.0	18.0	0.0	0.0	11.0	197.0	171.0	56.0	15.0	28.0	13.0	4.0	0.0	4.0
819c1add9e749b476c1ce0e747af7db0	2.0	1.0	5.0	2.0	1.0	1.0	0.0	0.0	0.0	1.0	1.0	2.0	0.0	1.0	4.0	0.0	0.0	0.0	2.0	0.0
81e9bcc62254d583daad4a133284f63d	1.0	0.0	1.0	2.0	4.0	0.0	0.0	0.0	0.0	1.0	0.0	0.0	0.0	0.0	0.0	0.0	0.0	0.0	0.0	2.0
8231458410c79d6d0ed1996dc108b31b	0.0	2.0	0.0	0.0	2.0	0.0	0.0	0.0	0.0	0.0	0.0	0.0	0.0	2.0	0.0	11.0	0.0	6.0	0.0	2.0
823e9f7751526150ee1060ca58c25133	2.0	0.0	2.0	0.0	0.0	2.0	4.0	3.0	1.0	1.0	1.0	0.0	3.0	0.0	1.0	0.0	3.0	0.0	0.0	3.0
824d08e2ed332e51394a9f4f7c25e419	0.0	11.0	55.0	81.0	20.0	29.0	10.0	19.0	29.0	11.0	5.0	201.0	87.0	96.0	556.0	55.0	112.0	45.0	2.0	65.0
8251d0b0748ff02c8de5771c4094d03b	0.0	0.0	0.0	0.0	0.0	0.0	0.0	0.0	0.0	0.0	0.0	0.0	13.0	30.0	0.0	23.0	8.0	4.0	0.0	1.0
825b0c804cb7ffd76f9963c52abfbecc	0.0	1.0	1.0	2.0	0.0	0.0	4.0	0.0	0.0	1.0	0.0	0.0	2.0	0.0	0.0	0.0	1.0	0.0	0.0	0.0
826e9bcea3fe9a6a3c59a787c6517d66	0.0	108.0	192.0	107.0	63.0	35.0	0.0	0.0	10.0	0.0	12.0	52.0	187.0	156.0	76.0	17.0	8.0	8.0	0.0	78.0
827daeeab877d1469219a71aa9635d5f	0.0	4.0	3.0	19.0	0.0	3.0	3.0	7.0	0.0	5.0	2.0	0.0	8.0	0.0	1.0	2.0	1.0	4.0	0.0	7.0
829a00cb9c0d8ce534e37c48ca18501c	0.0	4.0	4.0	3.0	2.0	1.0	5.0	6.0	2.0	2.0	1.0	2.0	1.0	2.0	2.0	4.0	0.0	0.0	0.0	0.0
82a7eb18dab90ea88e8dd8a75f81a34e	0.0	63.0	52.0	110.0	18.0	9.0	10.0	8.0	45.0	0.0	19.0	110.0	114.0	103.0	83.0	26.0	15.0	38.0	0.0	3.0
82a9f85223245794731d3c25a5f6e566	0.0	0.0	2.0	0.0	0.0	0.0	157.0	578.0	0.0	14.0	52.0	1.0	90.0	208.0	251.0	0.0	4.0	2.0	3.0	37.0
82ae41d755e185bf7b8bd14b565dc002	0.0	5.0	0.0	0.0	0.0	0.0	0.0	0.0	0.0	0.0	0.0	0.0	0.0	0.0	0.0	6.0	0.0	0.0	0.0	0.0
82bc1d693d2af6b4a2a957fbc8e6af75	1.0	5.0	0.0	0.0	3.0	3.0	8.0	9.0	6.0	13.0	3.0	0.0	0.0	0.0	0.0	0.0	0.0	0.0	0.0	1.0
82bc68d59a078dee76bf9801f48adc5a	0.0	0.0	0.0	0.0	0.0	0.0	0.0	178.0	11.0	13.0	2.0	0.0	0.0	0.0	0.0	0.0	0.0	0.0	0.0	0.0
82cb4b409116b51c36c56373fe46124b	0.0	0.0	1.0	0.0	0.0	0.0	0.0	0.0	0.0	0.0	3.0	0.0	0.0	0.0	0.0	0.0	0.0	2.0	24.0	0.0
8306866cc07822592e1ef53c5562d6ab	0.0	0.0	0.0	0.0	0.0	0.0	0.0	30.0	0.0	19.0	0.0	0.0	0.0	0.0	0.0	0.0	0.0	0.0	0.0	0.0
8316bfd6914fe3e595a24a2f69aec028	0.0	0.0	1.0	0.0	0.0	0.0	5.0	0.0	0.0	3.0	0.0	0.0	0.0	2.0	0.0	0.0	0.0	0.0	0.0	0.0
8326ffb9d95251a37e88527ea6d67fa0	1.0	96.0	19.0	0.0	0.0	0.0	7.0	11.0	20.0	37.0	0.0	0.0	14.0	7.0	61.0	1.0	54.0	0.0	123.0	6.0
832b9c6a428f5070309bd6d4eda4909c	5.0	0.0	5.0	0.0	7.0	1.0	1.0	0.0	0.0	8.0	0.0	0.0	1.0	0.0	1.0	0.0	1.0	0.0	0.0	0.0
836fb1d937dd36b1e53633011e5a2328	0.0	7.0	0.0	0.0	0.0	5.0	4.0	1.0	1.0	2.0	2.0	0.0	1.0	0.0	2.0	4.0	4.0	2.0	0.0	7.0
837c09e515127335f76dfd0aba016bd8	0.0	4.0	0.0	0.0	2.0	0.0	9.0	0.0	0.0	0.0	19.0	0.0	0.0	0.0	0.0	27.0	0.0	0.0	0.0	3.0
83cf771c736d085b10f434b50ef6c9bf	0.0	0.0	0.0	0.0	0.0	0.0	1.0	0.0	0.0	0.0	0.0	0.0	0.0	5.0	3.0	1.0	2.0	1.0	0.0	0.0
840453d3ac6130dcfbea1bbd7d0fc303	0.0	10.0	52.0	26.0	14.0	4.0	5.0	0.0	7.0	1.0	37.0	4.0	3.0	13.0	8.0	8.0	15.0	15.0	0.0	6.0
841e3affb8b91362b31304bf1fdb75ba	10.0	0.0	0.0	0.0	0.0	0.0	0.0	0.0	0.0	0.0	0.0	0.0	0.0	0.0	0.0	0.0	0.0	0.0	0.0	1.0
842daec22acb3dd3632cc9120a6cc9c0	0.0	64.0	37.0	37.0	8.0	8.0	8.0	2.0	13.0	6.0	11.0	18.0	0.0	24.0	14.0	9.0	3.0	6.0	0.0	0.0
848868786dd87c1d5584abd8d7426922	51.0	168.0	167.0	341.0	52.0	37.0	4.0	5.0	13.0	0.0	91.0	200.0	704.0	662.0	255.0	544.0	0.0	6.0	1.0	116.0
85b2bbcfb3a8e044852698fa5246ccd6	45.0	5.0	26.0	34.0	18.0	88.0	15.0	35.0	7.0	34.0	82.0	10.0	1.0	20.0	1.0	13.0	7.0	296.0	18.0	149.0
85cee52560142a7f3eefc776613cd741	232.0	547.0	356.0	251.0	264.0	154.0	130.0	157.0	335.0	126.0	308.0	217.0	550.0	294.0	606.0	55.0	120.0	84.0	474.0	118.0
85cfb1544f0c44932c5488a6281886ba	0.0	42.0	27.0	31.0	4.0	1.0	86.0	62.0	18.0	145.0	52.0	26.0	13.0	35.0	11.0	14.0	1.0	1.0	1.0	4.0
85d6a2eab8383f93925249fa59a3561c	1.0	10.0	0.0	0.0	1.0	0.0	6.0	0.0	0.0	5.0	0.0	3.0	0.0	7.0	0.0	2.0	0.0	1.0	0.0	1.0
85df921905f7598ffdd87936fde08fe5	0.0	2.0	7.0	0.0	4.0	0.0	0.0	0.0	8.0	0.0	0.0	0.0	4.0	5.0	0.0	0.0	0.0	0.0	0.0	0.0
86012e6384b5d77bc26fab6b2d73de96	0.0	4.0	1.0	3.0	0.0	4.0	9.0	4.0	13.0	3.0	4.0	4.0	8.0	1.0	0.0	3.0	0.0	3.0	4.0	6.0
860d7815946112e7423d35017fd8e8ab	0.0	3.0	5.0	13.0	0.0	0.0	10.0	16.0	6.0	4.0	3.0	0.0	5.0	13.0	2.0	0.0	0.0	0.0	10.0	0.0
86195967ffe245823f44139ae01235b5	0.0	2.0	0.0	0.0	1.0	0.0	0.0	0.0	29.0	0.0	2.0	7.0	0.0	0.0	38.0	0.0	0.0	1.0	0.0	0.0
861bc9ff0156d9e565d5b77e1ddfdfb9	0.0	7.0	7.0	1.0	4.0	0.0	0.0	0.0	0.0	0.0	6.0	18.0	1.0	8.0	3.0	0.0	14.0	1.0	0.0	13.0
862316d8a8ae3eb8c8d2c3b3e9d5cce3	1.0	63.0	81.0	83.0	29.0	86.0	46.0	33.0	213.0	15.0	241.0	272.0	139.0	160.0	408.0	102.0	122.0	233.0	514.0	238.0
86ab9466e199fe1c80b5a33abb380c73	0.0	190.0	106.0	168.0	27.0	19.0	0.0	0.0	0.0	0.0	1.0	153.0	48.0	66.0	134.0	17.0	27.0	1.0	1.0	73.0
876caf664ac83a11475a1f8a0b1ca6f3	0.0	1.0	5.0	4.0	0.0	7.0	7.0	51.0	4.0	34.0	9.0	5.0	0.0	0.0	0.0	0.0	0.0	0.0	1.0	5.0
88228c1dd71f35d17c7e78958bb6e38a	2.0	8.0	11.0	6.0	1.0	8.0	75.0	126.0	31.0	120.0	23.0	10.0	1.0	12.0	11.0	24.0	0.0	6.0	4.0	5.0
8823a697359ff05297caf1e6748e58b7	4.0	1870.0	1833.0	2837.0	625.0	189.0	100.0	94.0	15.0	55.0	61.0	79.0	86.0	50.0	41.0	124.0	101.0	64.0	2.0	42.0
883585afacbc33c240fdedd3ab9bb8af	0.0	2.0	0.0	9.0	0.0	0.0	0.0	0.0	0.0	0.0	2.0	0.0	0.0	0.0	0.0	0.0	10.0	14.0	0.0	22.0
8874d017651b35946ee47a96f8f1b054	0.0	102.0	15.0	18.0	6.0	0.0	0.0	0.0	0.0	0.0	13.0	3.0	1.0	34.0	26.0	12.0	0.0	0.0	0.0	0.0
8895bd9c6a5b691796e73c3e8642076c	5.0	4.0	0.0	2.0	6.0	2.0	0.0	2.0	4.0	0.0	1.0	0.0	0.0	0.0	1.0	0.0	0.0	1.0	2.0	0.0
88a287a8424245497996c0c49cb8e5cf	0.0	0.0	0.0	0.0	0.0	0.0	3.0	3.0	10.0	14.0	3.0	0.0	0.0	0.0	0.0	3.0	0.0	4.0	0.0	0.0
88be1564300a5cc2bfc84263183750af	30.0	16.0	17.0	16.0	38.0	9.0	23.0	16.0	9.0	1.0	17.0	22.0	4.0	43.0	20.0	4.0	42.0	8.0	20.0	6.0
88d226dafc40d3891640e723f22ab5d4	0.0	0.0	0.0	0.0	0.0	0.0	4.0	0.0	0.0	0.0	0.0	0.0	0.0	3.0	0.0	3.0	0.0	0.0	0.0	0.0
88f35f5a2709b8a2bb832e5f0afd27cd	0.0	0.0	0.0	0.0	0.0	0.0	0.0	0.0	0.0	0.0	53.0	0.0	0.0	0.0	0.0	0.0	19.0	4.0	0.0	2.0
8911455f60c7e4bbab8b776c375da389	190.0	2882.0	4560.0	5392.0	1834.0	580.0	718.0	1797.0	37.0	3612.0	1413.0	481.0	142.0	1073.0	748.0	0.0	0.0	336.0	6.0	64.0
893ac00fe74f371841dd01c114a1615e	0.0	0.0	0.0	0.0	0.0	0.0	0.0	0.0	0.0	0.0	21.0	0.0	0.0	0.0	0.0	0.0	8.0	21.0	0.0	2.0
8948ca151ee3aa29b0982c1de9e4a084	0.0	0.0	0.0	1.0	3.0	0.0	0.0	0.0	0.0	0.0	2.0	12.0	8.0	5.0	7.0	46.0	0.0	3.0	0.0	5.0
8988cfbac3e4ed3658e011ed663f2fbe	11.0	0.0	0.0	0.0	2.0	0.0	0.0	0.0	8.0	0.0	8.0	0.0	0.0	0.0	0.0	0.0	1.0	0.0	0.0	0.0
8989d30cfd5ede076a55b8e408cbe3e0	4.0	3819.0	2171.0	904.0	496.0	414.0	2369.0	3234.0	3664.0	1992.0	4877.0	9034.0	12807.0	10493.0	9286.0	9405.0	7803.0	10737.0	10843.0	11924.0
89c9c602e68633a8370f729e25687d1a	5.0	4.0	3.0	1.0	3.0	3.0	0.0	3.0	1.0	0.0	0.0	1.0	1.0	0.0	3.0	3.0	0.0	1.0	1.0	3.0
8a2078e2a4cecbf080d913cc9330a070	0.0	0.0	1.0	3.0	0.0	0.0	1.0	0.0	0.0	1.0	0.0	0.0	0.0	6.0	0.0	0.0	0.0	1.0	2.0	0.0
8a50fc21eee0989782d2773deeba06c3	0.0	8.0	17.0	7.0	3.0	1.0	0.0	0.0	1.0	4.0	1.0	0.0	0.0	1.0	1.0	0.0	0.0	0.0	0.0	0.0
8a5c7c4569af046c10c6e4a268fc1025	0.0	3.0	0.0	10.0	0.0	3.0	0.0	0.0	0.0	0.0	1.0	8.0	0.0	1.0	12.0	0.0	1.0	8.0	0.0	3.0
8a6bfb309dd5dfe88dac5edfcbe5d9f4	0.0	13.0	6.0	65.0	0.0	0.0	48.0	81.0	24.0	22.0	22.0	0.0	65.0	22.0	17.0	8.0	6.0	0.0	0.0	5.0
8b664554e8cec6d6396f72bd53870c79	1.0	4.0	0.0	2.0	1.0	0.0	0.0	0.0	0.0	2.0	1.0	0.0	0.0	1.0	0.0	0.0	2.0	0.0	0.0	2.0
8bbe337af1810b8a74d5636a6bd83248	0.0	22.0	10.0	22.0	1.0	0.0	1.0	0.0	0.0	8.0	0.0	0.0	0.0	1.0	3.0	0.0	0.0	1.0	0.0	4.0
8bc43f2503627578b1158ecd9a2c1d29	0.0	59.0	174.0	18.0	70.0	1.0	10.0	24.0	654.0	71.0	9.0	63.0	17.0	55.0	29.0	50.0	224.0	2.0	0.0	27.0
8bc90c5c3e0627fef93ece68d063c20a	0.0	3.0	0.0	0.0	0.0	0.0	0.0	0.0	0.0	0.0	0.0	0.0	0.0	0.0	0.0	0.0	0.0	0.0	13.0	6.0
8bf31ec92c4aa8ef02d18a535640a648	0.0	646.0	455.0	573.0	99.0	66.0	19.0	22.0	26.0	18.0	14.0	255.0	141.0	291.0	205.0	190.0	18.0	11.0	7.0	64.0
8bf3ec30baa332b933ecd91b7edacfbf	3.0	2.0	2.0	0.0	1.0	0.0	2.0	3.0	0.0	1.0	0.0	1.0	6.0	3.0	1.0	0.0	0.0	0.0	0.0	0.0
8bf863dd584a31cb5f15ad0745fee2f8	12.0	12.0	27.0	11.0	10.0	1.0	4.0	7.0	2.0	5.0	0.0	7.0	20.0	10.0	0.0	15.0	21.0	0.0	43.0	11.0
8c1a0597a37d37196d2c3356570e3878	1.0	5.0	0.0	0.0	23.0	0.0	17.0	0.0	1.0	0.0	0.0	0.0	0.0	0.0	0.0	0.0	15.0	0.0	11.0	0.0
8c20296d23572d4b01bd59e14f3e26ec	69.0	19.0	13.0	18.0	20.0	15.0	0.0	12.0	7.0	19.0	25.0	6.0	5.0	7.0	7.0	11.0	9.0	44.0	10.0	3.0
8c549413942766f09c423af7948aff84	0.0	115.0	405.0	278.0	140.0	10.0	19.0	0.0	53.0	0.0	280.0	49.0	7.0	119.0	109.0	126.0	99.0	219.0	0.0	60.0
8c6a06fae3959d16ddfc10e326827c05	0.0	0.0	0.0	0.0	1.0	0.0	34.0	47.0	11.0	38.0	9.0	0.0	3.0	2.0	1.0	1.0	3.0	2.0	0.0	0.0
8c6a5c4448b0327a810db8ee00e459f7	3.0	2.0	9.0	0.0	1.0	1.0	8.0	0.0	0.0	8.0	0.0	0.0	0.0	0.0	0.0	0.0	1.0	0.0	0.0	0.0
8c918babd276076d7911f7574887c166	0.0	4.0	8.0	1.0	0.0	1.0	6.0	4.0	2.0	3.0	2.0	0.0	4.0	8.0	2.0	5.0	0.0	1.0	2.0	0.0
8cb78cbea31880b13a424f16ae2be324	37.0	73.0	13.0	71.0	35.0	20.0	31.0	23.0	13.0	14.0	15.0	36.0	11.0	9.0	42.0	29.0	40.0	130.0	85.0	22.0
8cc61f7bfea6aee3e6fabaeb0b6aa3cc	62.0	0.0	1.0	0.0	110.0	1.0	0.0	0.0	0.0	0.0	1.0	0.0	0.0	0.0	0.0	0.0	0.0	0.0	0.0	0.0
8cef2dd372f2d12c975c5bccb7ee2735	0.0	0.0	3.0	1.0	1.0	0.0	4.0	0.0	0.0	14.0	2.0	0.0	0.0	1.0	0.0	0.0	0.0	0.0	0.0	0.0
8d2076cf62dabe185bb318e5f1a0e7eb	5.0	1.0	2.0	2.0	83.0	19.0	3.0	2.0	0.0	6.0	0.0	0.0	0.0	0.0	7.0	0.0	0.0	1.0	0.0	2.0
8d4bae1e12f0ad79d9c31593a3d173a0	0.0	0.0	0.0	0.0	0.0	0.0	0.0	0.0	0.0	0.0	0.0	0.0	0.0	0.0	25.0	0.0	2.0	0.0	0.0	0.0
8d6c0776865fa534797e316ecec5f443	18.0	21.0	15.0	27.0	4.0	6.0	5.0	6.0	1.0	3.0	4.0	0.0	0.0	9.0	4.0	1.0	1.0	7.0	3.0	10.0
8da94a6770f3c39157e3d4f9d4cce603	3.0	17.0	6.0	12.0	1.0	7.0	24.0	34.0	87.0	8.0	39.0	1.0	0.0	12.0	31.0	45.0	11.0	31.0	25.0	25.0
8de91078f55aec3fce20d506d5e79cc4	0.0	4.0	11.0	0.0	0.0	0.0	2.0	18.0	1.0	10.0	8.0	0.0	0.0	0.0	0.0	1.0	0.0	0.0	0.0	0.0
8e099576e676b8b07b033f155f97f7ce	0.0	1.0	4.0	0.0	16.0	0.0	0.0	0.0	0.0	0.0	0.0	0.0	0.0	0.0	0.0	0.0	0.0	0.0	0.0	0.0
8e0e6fc44fb4b6921da53240a2065bec	0.0	3.0	1.0	5.0	0.0	0.0	3.0	6.0	2.0	7.0	5.0	1.0	0.0	3.0	1.0	2.0	0.0	0.0	1.0	0.0
8e210cb31727e7960268f4c3f80a0cdf	4.0	1.0	3.0	11.0	1.0	0.0	0.0	3.0	2.0	0.0	0.0	0.0	5.0	1.0	3.0	3.0	7.0	0.0	0.0	1.0
8e3307e7a712645c917480ea22f1f731	0.0	1.0	6.0	0.0	1.0	0.0	126.0	3.0	1.0	1051.0	68.0	1.0	3.0	0.0	34.0	1.0	0.0	118.0	4.0	29.0
8e395646dad779fb50fa8ba1c25ca9db	0.0	0.0	0.0	0.0	0.0	0.0	0.0	0.0	0.0	0.0	7.0	0.0	34.0	12.0	11.0	4.0	0.0	1.0	0.0	0.0
8e40519f6282a654d990c337d216434b	0.0	48.0	37.0	5.0	13.0	2.0	24.0	28.0	2.0	8.0	17.0	10.0	6.0	1.0	15.0	9.0	0.0	7.0	1.0	17.0
8e613aea26ffc3c5ea5863f3f9259f70	1.0	0.0	1.0	0.0	3.0	1.0	15.0	1.0	0.0	13.0	0.0	0.0	2.0	3.0	4.0	1.0	1.0	2.0	0.0	0.0
8e8019075c4f5642d05b007575853f0d	1.0	0.0	4.0	3.0	0.0	16.0	1.0	0.0	0.0	3.0	0.0	0.0	0.0	0.0	0.0	1.0	0.0	34.0	0.0	1.0
8e8be2041d0339e2d15a9e208cda10f2	0.0	4.0	3.0	12.0	0.0	0.0	0.0	0.0	0.0	0.0	2.0	3.0	33.0	59.0	11.0	7.0	0.0	2.0	0.0	3.0
8e9766dacdead7841bc1c41b47e12be9	0.0	55.0	85.0	75.0	23.0	6.0	244.0	494.0	38.0	353.0	27.0	1.0	36.0	188.0	171.0	33.0	19.0	29.0	1.0	15.0
8eab4371f73db97496dc1aec00bf406a	0.0	0.0	0.0	1.0	2.0	0.0	0.0	0.0	0.0	0.0	0.0	10.0	0.0	2.0	0.0	0.0	0.0	0.0	0.0	0.0
8ef0ec418003fbf8eee52bb196457a25	0.0	23.0	12.0	1.0	2.0	0.0	7.0	0.0	1.0	1.0	1.0	0.0	0.0	3.0	1.0	2.0	0.0	0.0	0.0	0.0
8ef5788ae64ac4160d2217cd0524d378	0.0	23.0	27.0	8.0	5.0	13.0	3.0	5.0	8.0	0.0	0.0	26.0	25.0	13.0	19.0	4.0	1.0	11.0	11.0	1.0
8f5b1e73899286993132b15659ba31c0	0.0	0.0	0.0	1.0	0.0	0.0	10.0	9.0	3.0	14.0	3.0	0.0	2.0	7.0	0.0	0.0	1.0	0.0	0.0	0.0
8fd6adc08a632ebb3ec6da71e437065e	0.0	0.0	0.0	0.0	0.0	0.0	2.0	2.0	0.0	0.0	1.0	0.0	0.0	14.0	27.0	26.0	27.0	0.0	0.0	0.0
903a0372f740d25ce8bc582a3c5adc9a	12.0	14.0	4.0	2.0	22.0	6.0	2.0	6.0	1.0	0.0	0.0	2.0	0.0	11.0	1.0	1.0	6.0	2.0	0.0	0.0
903b033cd64ec167eb76a6bbbce44825	3.0	2.0	0.0	21.0	5.0	4.0	1.0	2.0	1.0	0.0	1.0	2.0	2.0	0.0	12.0	3.0	4.0	6.0	0.0	0.0
903db1517cd342ee34ea10156eb29482	0.0	1.0	0.0	13.0	0.0	0.0	5.0	25.0	1.0	1.0	1.0	1.0	6.0	11.0	26.0	12.0	1.0	0.0	0.0	0.0
906ed25a43eedd60c2c9a2eea371b9f7	0.0	0.0	0.0	0.0	0.0	0.0	7.0	6.0	0.0	1.0	0.0	0.0	0.0	2.0	0.0	0.0	0.0	0.0	0.0	0.0
9096f151fc1a5c3199e2f95212c8c195	0.0	0.0	0.0	0.0	0.0	0.0	0.0	0.0	0.0	0.0	2.0	11.0	0.0	2.0	1.0	0.0	0.0	8.0	0.0	0.0
90ba2b7aa59784e3e72c9e2192100df7	1.0	3.0	6.0	1.0	0.0	6.0	0.0	2.0	6.0	2.0	0.0	0.0	0.0	2.0	13.0	2.0	0.0	0.0	6.0	0.0
910d225f559283f9406682f4b06e50a4	0.0	0.0	20.0	11.0	9.0	63.0	19.0	81.0	350.0	13.0	211.0	60.0	297.0	160.0	370.0	246.0	147.0	175.0	1065.0	391.0
911cd211b9a2f8b49f3674f9fa21ab80	0.0	7.0	11.0	6.0	6.0	4.0	0.0	0.0	1.0	0.0	1.0	8.0	23.0	21.0	10.0	3.0	1.0	0.0	0.0	9.0
912b9ca396536c76ec6c1f5305583d66	0.0	1.0	2.0	0.0	4.0	0.0	13.0	58.0	66.0	2.0	14.0	0.0	0.0	8.0	4.0	0.0	1.0	3.0	6.0	1.0
91583265f2248dad361f1ef519af37a3	0.0	7.0	1.0	5.0	0.0	0.0	0.0	0.0	0.0	0.0	0.0	1.0	2.0	2.0	3.0	0.0	0.0	0.0	0.0	1.0
918fd319bfc25aa5ff3584dc437e8abb	1.0	157.0	364.0	217.0	80.0	4.0	348.0	2359.0	180.0	317.0	188.0	12.0	492.0	225.0	164.0	208.0	18.0	66.0	5.0	46.0
9199da0a2b9e36581b2beff2610ea33d	0.0	3.0	2.0	1.0	0.0	0.0	9.0	4.0	2.0	5.0	0.0	0.0	0.0	5.0	0.0	0.0	0.0	0.0	0.0	0.0
91e2d48c5522682c196a840faccef175	0.0	0.0	5.0	7.0	2.0	0.0	4.0	1.0	3.0	2.0	2.0	1.0	4.0	6.0	0.0	2.0	0.0	2.0	0.0	1.0
91fd8c277f1af6e72cd963487ab30c53	0.0	1.0	0.0	3.0	4.0	0.0	1.0	0.0	0.0	3.0	0.0	1.0	1.0	1.0	0.0	0.0	0.0	0.0	0.0	0.0
91ffc0ab10c9f8dff57cae321341d990	24.0	25.0	7.0	13.0	14.0	13.0	9.0	12.0	1.0	4.0	4.0	0.0	5.0	1.0	1.0	1.0	4.0	8.0	13.0	7.0
920430519f65b887e349dacef094d11e	0.0	0.0	0.0	0.0	0.0	0.0	18.0	15.0	1.0	61.0	0.0	0.0	0.0	0.0	0.0	0.0	0.0	0.0	0.0	0.0
92c84e16d157c1279080e641174198ad	2.0	3.0	0.0	3.0	0.0	2.0	0.0	0.0	0.0	2.0	2.0	0.0	0.0	0.0	0.0	4.0	0.0	1.0	0.0	0.0
9316441101c2f555d4916a1125f2d812	0.0	4.0	2.0	8.0	0.0	0.0	0.0	0.0	0.0	0.0	0.0	21.0	1.0	2.0	4.0	9.0	6.0	0.0	0.0	3.0
937b73b78c68350b8596b0e71ad080da	7.0	0.0	3.0	0.0	0.0	0.0	0.0	0.0	0.0	0.0	0.0	0.0	0.0	0.0	2.0	0.0	0.0	0.0	0.0	0.0
93b770b972aaec179a76ff64bd08b4e9	30.0	3.0	9.0	13.0	17.0	5.0	0.0	1.0	1.0	7.0	1.0	0.0	5.0	8.0	3.0	0.0	4.0	2.0	5.0	0.0
93c046f97bd5f7a27bc6bd4412c10210	1.0	0.0	1.0	0.0	5.0	0.0	1.0	0.0	0.0	0.0	6.0	1.0	4.0	9.0	3.0	0.0	10.0	2.0	0.0	0.0
93cbecd153089d0168ba7730fc670338	0.0	0.0	0.0	0.0	0.0	0.0	0.0	0.0	0.0	0.0	97.0	0.0	0.0	0.0	0.0	0.0	0.0	0.0	0.0	0.0
93fb25c96ab27c253d7a50bdeae62006	1.0	6.0	0.0	4.0	0.0	2.0	2.0	1.0	0.0	0.0	2.0	26.0	8.0	5.0	2.0	6.0	2.0	1.0	0.0	0.0
93fe2a9b4664f2c97063e5c06f9ad49a	0.0	0.0	0.0	0.0	0.0	8.0	5.0	3.0	0.0	2.0	0.0	0.0	0.0	0.0	0.0	0.0	0.0	0.0	0.0	0.0
940a917b29e72993deec479f294c9068	0.0	0.0	1.0	0.0	0.0	427.0	701.0	376.0	0.0	66.0	0.0	1365.0	1441.0	4090.0	2044.0	4471.0	0.0	0.0	2.0	0.0
94232abdefa30514083f40d1508d624a	0.0	0.0	0.0	10.0	0.0	6.0	58.0	11.0	15.0	31.0	47.0	1.0	7.0	5.0	4.0	4.0	7.0	4.0	0.0	0.0
942ed28b1c24b14e7c322ecd1a77263d	0.0	1.0	4.0	0.0	1.0	0.0	2.0	1.0	0.0	1.0	0.0	0.0	0.0	0.0	1.0	1.0	1.0	0.0	0.0	1.0
9470155c3f99bf028a7551a77248fae1	0.0	0.0	0.0	0.0	0.0	0.0	0.0	0.0	0.0	0.0	7.0	0.0	0.0	0.0	0.0	0.0	0.0	0.0	0.0	29.0
94a30ed5e6598e22014a606cdd493acc	19.0	1.0	1.0	7.0	132.0	65.0	9.0	0.0	23.0	3.0	65.0	4.0	19.0	7.0	1.0	17.0	10.0	40.0	1.0	4.0
94b5a86be3e9abd2eda727ead9b6f21c	0.0	0.0	1.0	0.0	0.0	0.0	5.0	0.0	34.0	2.0	0.0	0.0	0.0	0.0	9.0	0.0	38.0	4.0	0.0	0.0
94bbaff406f7ca10c14f4784ffb5a495	4.0	0.0	5.0	1.0	0.0	0.0	0.0	0.0	0.0	2.0	0.0	4.0	0.0	0.0	0.0	1.0	0.0	1.0	0.0	0.0
94c6710fbe93aa33dd8d91511824fc36	0.0	0.0	0.0	0.0	0.0	0.0	0.0	0.0	0.0	0.0	0.0	1.0	4.0	0.0	0.0	0.0	0.0	9.0	0.0	0.0
951320e0b8f2e77ad0982987bd9d35a2	0.0	0.0	0.0	0.0	0.0	0.0	4.0	12.0	2.0	4.0	1.0	0.0	0.0	0.0	0.0	3.0	0.0	0.0	0.0	0.0
951407d990b31e6c7d0ce3596ce6496a	0.0	0.0	0.0	0.0	0.0	0.0	0.0	0.0	0.0	0.0	91.0	0.0	0.0	0.0	0.0	0.0	4.0	0.0	0.0	4.0
951a842bc2c5a9cef0ddc9c5e2b41d6a	0.0	0.0	4.0	1.0	0.0	0.0	0.0	5.0	9.0	0.0	0.0	0.0	0.0	2.0	23.0	1.0	22.0	0.0	0.0	3.0
9588fc041ad437c67d8c697998243bdc	0.0	18.0	11.0	21.0	3.0	0.0	0.0	0.0	0.0	0.0	1.0	7.0	6.0	5.0	0.0	50.0	0.0	0.0	0.0	0.0
958f0edf3a50b1d39c2abfeb624e0565	0.0	0.0	0.0	0.0	0.0	0.0	0.0	0.0	0.0	0.0	0.0	0.0	0.0	0.0	1.0	0.0	2.0	3.0	0.0	4.0
95eaf14c1779c63ffda50649012d638c	3.0	1.0	9.0	0.0	0.0	0.0	1.0	1.0	0.0	0.0	0.0	1.0	2.0	0.0	1.0	0.0	0.0	3.0	2.0	0.0
9644d2872c5566b437d6a6673d1c60a0	0.0	7.0	5.0	9.0	0.0	0.0	42.0	27.0	6.0	17.0	6.0	2.0	2.0	0.0	9.0	0.0	3.0	2.0	1.0	4.0
9650c97d2d5930c68959f59299dde65d	0.0	0.0	8.0	1.0	5.0	2.0	13.0	0.0	65.0	0.0	2.0	9.0	10.0	13.0	7.0	24.0	19.0	0.0	0.0	13.0
96977d37566f7e9e01e7d6105988699c	0.0	0.0	0.0	0.0	0.0	0.0	25.0	7.0	5.0	58.0	0.0	0.0	0.0	0.0	0.0	0.0	0.0	0.0	0.0	0.0
96a44e6152ea61a85b6517ae016c0400	0.0	0.0	0.0	0.0	0.0	0.0	115.0	2.0	0.0	0.0	1.0	0.0	0.0	3.0	2.0	2.0	0.0	0.0	0.0	0.0
96b972b72c32ae1f2230dc27ba4d1a77	3.0	13.0	6.0	3.0	0.0	0.0	2.0	2.0	0.0	1.0	0.0	0.0	0.0	0.0	26.0	0.0	0.0	0.0	0.0	0.0
973ef21bc2ead0c3617252881d695692	161.0	159.0	410.0	243.0	4.0	2.0	68.0	219.0	68.0	672.0	162.0	5.0	195.0	278.0	325.0	41.0	244.0	5.0	135.0	263.0
9759b6bf05c706fe76922b49bf1bfad7	0.0	10.0	2.0	0.0	0.0	0.0	24.0	3.0	16.0	0.0	0.0	0.0	3.0	1.0	1.0	0.0	9.0	0.0	0.0	3.0
97aa2ca8086cf41466fb7cf4edcb16db	17.0	10.0	9.0	18.0	28.0	5.0	10.0	12.0	2.0	8.0	5.0	5.0	4.0	2.0	2.0	5.0	6.0	5.0	3.0	5.0
97ad5490477c4419d52cb38a3ef70400	0.0	109.0	32.0	0.0	14.0	2.0	2972.0	12277.0	1.0	0.0	1.0	0.0	0.0	0.0	0.0	0.0	0.0	36.0	0.0	0.0
97bc1f400f2bb6d508611d522a2a5e23	0.0	1.0	4.0	0.0	0.0	1.0	1.0	1.0	0.0	0.0	1.0	0.0	0.0	0.0	0.0	0.0	0.0	0.0	1.0	0.0
97d446afc0598108b2a7cbae4cf54707	10.0	4.0	3.0	14.0	8.0	3.0	3.0	6.0	2.0	1.0	1.0	3.0	3.0	2.0	1.0	2.0	0.0	0.0	2.0	1.0
97f8a6f31d8f2832e782803eac0c2cbd	42.0	1066.0	1140.0	1582.0	424.0	2054.0	824.0	529.0	3604.0	321.0	4137.0	5362.0	2737.0	3210.0	7660.0	2121.0	2680.0	5411.0	9193.0	4319.0
9804a7186bcb07a326b330c1b07f90f8	395.0	8636.0	4000.0	7586.0	1884.0	3731.0	1791.0	1063.0	3721.0	748.0	2344.0	4878.0	12608.0	4814.0	5173.0	1609.0	727.0	1417.0	804.0	2149.0
9811c83dfcf9fff589efdee564cd3398	0.0	0.0	0.0	0.0	0.0	114.0	11.0	4.0	39.0	3.0	28.0	72.0	9.0	21.0	10.0	126.0	2.0	15.0	69.0	9.0
98209440dd741db23aff754be23f45ed	1.0	8.0	19.0	11.0	7.0	10.0	29.0	265.0	10.0	13.0	9.0	6.0	25.0	94.0	49.0	136.0	107.0	12.0	0.0	10.0
989321c8a73639416dad69a3ff9d8366	0.0	1.0	0.0	0.0	0.0	0.0	7.0	12.0	2.0	23.0	1.0	0.0	0.0	0.0	1.0	0.0	1.0	0.0	0.0	0.0
98c52d6a22a079ea0d3c7eac27497457	0.0	0.0	0.0	0.0	0.0	0.0	0.0	0.0	0.0	0.0	0.0	2.0	0.0	0.0	0.0	0.0	52.0	44.0	0.0	10.0
9927fd841de83db27b47e8119b37e7cd	0.0	3.0	2.0	23.0	0.0	5.0	26.0	14.0	4.0	4.0	4.0	59.0	56.0	4.0	13.0	18.0	1.0	1.0	3.0	0.0
9955eb1dfcd3dbd8a92f1df8e1f23bf3	771.0	2069.0	547.0	1008.0	1369.0	1696.0	867.0	695.0	2336.0	2971.0	1907.0	724.0	773.0	1378.0	1279.0	1419.0	4005.0	2807.0	1569.0	3197.0
997cd4c03ee943f7112a57c31463be39	0.0	2.0	5.0	1.0	5.0	4.0	0.0	2.0	0.0	1.0	0.0	5.0	0.0	3.0	5.0	11.0	0.0	0.0	3.0	3.0
99947acafbb21880caea25ff6a5bd546	0.0	5.0	0.0	5.0	0.0	0.0	0.0	0.0	0.0	6.0	0.0	0.0	0.0	0.0	1.0	0.0	0.0	0.0	0.0	2.0
99ab08faa2544dda6700bf177d351a02	1.0	0.0	0.0	2.0	0.0	54.0	52.0	30.0	10.0	53.0	21.0	0.0	0.0	1.0	0.0	0.0	0.0	5.0	21.0	65.0
99abea8b3cf883f3a5e8f6156e074cf8	0.0	0.0	0.0	0.0	0.0	0.0	0.0	0.0	0.0	0.0	9.0	0.0	0.0	0.0	0.0	24.0	0.0	5.0	12.0	1.0
9a204517312a2345069e50e964d7e1f5	0.0	0.0	1.0	0.0	0.0	0.0	5.0	3.0	0.0	19.0	3.0	0.0	0.0	0.0	0.0	0.0	0.0	0.0	3.0	0.0
9a29a7a12876953449e937ae15054bcc	0.0	0.0	0.0	0.0	0.0	0.0	8.0	9.0	7.0	29.0	0.0	0.0	0.0	0.0	0.0	0.0	0.0	0.0	0.0	1.0
9a45f47404a6411e9afc10fbbafa450f	4.0	405.0	926.0	430.0	406.0	681.0	207.0	55.0	708.0	339.0	460.0	139.0	1672.0	929.0	267.0	938.0	2842.0	448.0	4.0	163.0
9a6d7b071ffd6820220cd18428de2133	0.0	0.0	0.0	0.0	0.0	0.0	17.0	0.0	10.0	0.0	0.0	0.0	0.0	0.0	0.0	0.0	1.0	0.0	0.0	38.0
9a723c2f158c7961d7ff756419ac9b70	0.0	122.0	1.0	0.0	0.0	0.0	0.0	0.0	0.0	0.0	0.0	0.0	0.0	0.0	0.0	4.0	1.0	0.0	0.0	3.0
9b2c513d3b2a223385880ce0efa4e8e7	0.0	5.0	0.0	1.0	0.0	0.0	0.0	0.0	0.0	0.0	0.0	0.0	4.0	0.0	1.0	10.0	0.0	1.0	0.0	8.0
9b5314f43a49434535b05d30b7d8017d	0.0	23.0	28.0	24.0	13.0	14.0	37.0	3805.0	628.0	1073.0	9.0	3.0	327.0	4.0	109.0	4.0	94.0	37.0	0.0	20.0
9b90e9baaf8bccceb2ccd3e5ae3955d8	498.0	132.0	454.0	440.0	233.0	388.0	1466.0	839.0	1879.0	4153.0	1300.0	501.0	231.0	359.0	420.0	177.0	1236.0	538.0	477.0	558.0
9b9a48395209ea2d424e3b2d1ab536d7	0.0	0.0	6.0	2.0	1.0	21.0	6.0	45.0	95.0	35.0	12.0	46.0	17.0	51.0	10.0	30.0	0.0	10.0	0.0	19.0
9bfe5289dbbe281b3bed5d3c69a9a9c8	0.0	1.0	7.0	2.0	2.0	0.0	0.0	0.0	0.0	0.0	1.0	7.0	0.0	4.0	1.0	0.0	6.0	1.0	0.0	15.0
9c125c9ef63567ded439aa4bd04c3a1b	0.0	14.0	1.0	2.0	0.0	0.0	4.0	3.0	2.0	2.0	3.0	1.0	0.0	7.0	2.0	1.0	0.0	0.0	0.0	0.0
9c6d066abc92f4dd6f5aae655a38c6a5	0.0	0.0	0.0	0.0	0.0	0.0	2.0	3.0	1.0	24.0	0.0	0.0	0.0	0.0	0.0	0.0	0.0	0.0	0.0	0.0
9c895f82f4474b4789753c368be070f9	0.0	0.0	0.0	0.0	0.0	0.0	0.0	0.0	0.0	0.0	9.0	4.0	8.0	24.0	21.0	5.0	3.0	0.0	0.0	0.0
9c8995acb6ffe26f181e3889fd702af3	0.0	0.0	1.0	0.0	0.0	1.0	2.0	4.0	6.0	4.0	3.0	0.0	0.0	1.0	7.0	4.0	0.0	4.0	5.0	1.0
9ccbcb9ae87a64c9b6d349cf32e8c112	1.0	7.0	0.0	0.0	5.0	4.0	0.0	1.0	0.0	3.0	0.0	2.0	0.0	0.0	0.0	0.0	1.0	0.0	3.0	3.0
9cd59c66d79a3dcbd5f11c74f8442583	0.0	0.0	0.0	0.0	0.0	0.0	0.0	0.0	0.0	0.0	3.0	1.0	24.0	1.0	16.0	2.0	1.0	2.0	0.0	0.0
9d00d965c8936c3e1f0af7d0fe48d696	3.0	0.0	0.0	0.0	0.0	0.0	0.0	0.0	0.0	0.0	0.0	0.0	0.0	0.0	32.0	0.0	29.0	0.0	0.0	5.0
9d4c466f2637707cd0abaa3270cb654d	0.0	14.0	6.0	0.0	0.0	0.0	0.0	0.0	0.0	0.0	0.0	0.0	0.0	0.0	0.0	0.0	0.0	0.0	0.0	0.0
9d690376ffa301637aef8024c35c0e3c	0.0	63.0	0.0	0.0	0.0	3.0	248.0	0.0	0.0	4.0	1.0	0.0	0.0	1.0	0.0	5.0	0.0	0.0	0.0	2.0
9d70b1417f1eedef7aa6faf0ad9bb101	11.0	2.0	1.0	6.0	19.0	1.0	0.0	0.0	0.0	0.0	0.0	0.0	0.0	0.0	0.0	0.0	0.0	0.0	0.0	0.0
9d9ac67e3cec68504b7df4449b45a6ed	202.0	318.0	76.0	197.0	202.0	69.0	56.0	41.0	26.0	162.0	127.0	194.0	68.0	50.0	70.0	64.0	45.0	100.0	94.0	62.0
9dcda9f68a1e1de1e509003fc83b16ea	39.0	7.0	27.0	11.0	9.0	22.0	0.0	12.0	1.0	3.0	0.0	4.0	3.0	0.0	9.0	2.0	1.0	4.0	6.0	4.0
9dea47bee05a65deb20ff1b25407634f	578.0	3.0	1.0	1.0	127.0	0.0	4.0	22.0	0.0	13.0	5.0	0.0	8.0	0.0	10.0	0.0	0.0	0.0	0.0	6.0
9df7a9e5093aba52fb38e697d76f7056	1.0	0.0	0.0	11.0	2.0	1.0	3.0	2.0	3.0	8.0	0.0	1.0	0.0	1.0	1.0	0.0	0.0	2.0	0.0	1.0
9e3c03529931ec09e68f0f7acc44ceff	1.0	1.0	4.0	3.0	10.0	10.0	0.0	7.0	0.0	0.0	0.0	6.0	2.0	4.0	10.0	10.0	4.0	5.0	5.0	8.0
9e772c3fa4cf45a3cf36933bf8f609e5	0.0	1.0	0.0	0.0	0.0	0.0	3.0	0.0	0.0	10.0	2.0	0.0	0.0	0.0	0.0	0.0	0.0	0.0	0.0	0.0
9e7edae15624b08968c5bf823f84e518	0.0	1.0	2.0	0.0	0.0	0.0	3.0	3.0	0.0	0.0	6.0	0.0	6.0	6.0	1.0	1.0	0.0	1.0	0.0	0.0
9f04d8d28e5856bb5c7945376cc531a0	1.0	6.0	1.0	0.0	0.0	2.0	3.0	4.0	1.0	0.0	1.0	0.0	0.0	0.0	2.0	3.0	1.0	10.0	0.0	1.0
9f2ae50b58909fb374920bb06f087ec1	2.0	1.0	0.0	0.0	0.0	0.0	0.0	0.0	0.0	1.0	0.0	8.0	0.0	4.0	0.0	0.0	7.0	1.0	2.0	0.0
9f66fc1a30d358a90d9ca7b037d45132	0.0	0.0	0.0	0.0	0.0	0.0	0.0	0.0	0.0	0.0	294.0	44.0	1.0	193.0	433.0	276.0	122.0	108.0	19.0	0.0
9f823fd2ad1e4781eeb1629806ce98aa	5.0	1551.0	5122.0	6968.0	1093.0	794.0	11968.0	6343.0	8948.0	7998.0	3042.0	7822.0	2120.0	5424.0	9705.0	4960.0	10953.0	7263.0	1955.0	4992.0
9fad7a8f748e2808e4ebb9edce2e8280	0.0	0.0	0.0	0.0	0.0	0.0	16.0	96.0	0.0	6.0	0.0	0.0	0.0	0.0	0.0	0.0	0.0	0.0	0.0	0.0
9fd13d88b5391618ba98a7a5f102b0f0	0.0	5.0	1.0	0.0	11.0	2.0	1.0	5.0	2.0	1.0	0.0	2.0	3.0	0.0	7.0	5.0	0.0	1.0	0.0	1.0
9fdfec7661f96c6e95a64eeed2767785	29.0	69.0	25.0	6.0	18.0	9.0	8.0	36.0	0.0	13.0	0.0	8.0	52.0	3.0	40.0	6.0	20.0	21.0	7.0	11.0
9ff7b0e140a3f831c4dda136546c4158	0.0	0.0	5.0	1.0	1.0	0.0	5.0	0.0	0.0	0.0	33.0	0.0	0.0	8.0	0.0	4.0	7.0	2.0	0.0	1.0
a00a30e8e210e51fc4eb588e60c43c16	0.0	0.0	1.0	6.0	1.0	1.0	8.0	0.0	3.0	0.0	0.0	0.0	3.0	5.0	8.0	0.0	0.0	1.0	0.0	0.0
a014bcd2eda15fb993fd7334cd83163a	0.0	0.0	0.0	0.0	0.0	0.0	8.0	74.0	11.0	22.0	0.0	0.0	2.0	0.0	0.0	1.0	1.0	0.0	0.0	0.0
a037248c5749238de0d0f8fbfa66dc0b	0.0	0.0	0.0	0.0	0.0	0.0	0.0	0.0	0.0	0.0	12.0	1.0	0.0	9.0	0.0	20.0	0.0	10.0	0.0	3.0
a0907e36265e122ca99ea253d85e162c	6.0	23.0	3.0	5.0	15.0	11.0	10.0	2.0	5.0	7.0	0.0	5.0	11.0	4.0	7.0	3.0	3.0	5.0	1.0	33.0
a0a324e7cfb67a3573cfdec476b994dc	0.0	2.0	0.0	3.0	0.0	4.0	5.0	3.0	1.0	1.0	0.0	3.0	0.0	1.0	0.0	0.0	1.0	0.0	0.0	0.0
a0b23a9c2578d64ef085c1da23ee22df	0.0	200.0	90.0	16.0	7.0	7.0	364.0	423.0	102.0	239.0	107.0	5.0	20.0	99.0	15.0	34.0	1.0	17.0	2.0	8.0
a0f9a22ffd49e1ae09f87ce860c8da1a	12.0	14.0	5.0	8.0	11.0	24.0	3.0	17.0	2.0	2.0	1.0	6.0	3.0	0.0	4.0	0.0	3.0	5.0	1.0	8.0
a1410133e28bdd24bdc5423e51fa6142	5.0	27.0	12.0	11.0	5.0	2.0	0.0	2.0	1.0	5.0	0.0	7.0	1.0	8.0	22.0	1.0	7.0	9.0	0.0	4.0
a149bdf26dc9f5a93dfb8a19d2b30ff7	1.0	3.0	0.0	0.0	2.0	0.0	0.0	0.0	2.0	0.0	0.0	0.0	0.0	0.0	0.0	0.0	1.0	0.0	111.0	6.0
a154d16946c27023688ecbc6a61aa7c8	4.0	0.0	0.0	6.0	0.0	0.0	0.0	2.0	0.0	0.0	0.0	0.0	0.0	0.0	0.0	0.0	0.0	0.0	0.0	0.0
a1559a13b3cbc2d3b9ef9705e035e145	0.0	1.0	2.0	0.0	0.0	3.0	84.0	153.0	0.0	32.0	0.0	5.0	4.0	17.0	2.0	5.0	1.0	0.0	0.0	0.0
a1a0b61cc49786be8a31a9c7e2e4e19c	0.0	0.0	0.0	0.0	0.0	0.0	0.0	0.0	0.0	0.0	2.0	0.0	48.0	15.0	3.0	0.0	1.0	1.0	0.0	3.0
a1b7bb849c96313c017c6ac37e92d754	0.0	0.0	0.0	0.0	0.0	0.0	0.0	0.0	0.0	2.0	3.0	0.0	0.0	0.0	0.0	18.0	0.0	0.0	0.0	4.0
a1b93b99e61f683f5cc5bf962fa2dd76	0.0	14.0	1.0	4.0	1.0	0.0	2.0	5.0	1.0	0.0	0.0	0.0	5.0	2.0	0.0	0.0	0.0	0.0	0.0	3.0
a1c63e9c23fd4edcd87a7e58fb0d9f23	2.0	14.0	5.0	1.0	8.0	2.0	0.0	3.0	0.0	5.0	0.0	7.0	1.0	1.0	2.0	0.0	0.0	2.0	3.0	2.0
a1e1bfbba63f954f1a191725c5abd05a	0.0	0.0	3.0	0.0	0.0	0.0	0.0	0.0	0.0	0.0	1.0	11.0	5.0	13.0	13.0	7.0	0.0	0.0	0.0	0.0
a217acd153d46b16127eeebc2bac17cf	1.0	0.0	9.0	1.0	3.0	1.0	0.0	0.0	0.0	1.0	0.0	4.0	0.0	1.0	1.0	4.0	0.0	0.0	0.0	1.0
a2633827292bdef571d37ac5459359b3	0.0	0.0	0.0	0.0	0.0	0.0	7.0	9.0	0.0	12.0	1.0	0.0	10.0	0.0	0.0	0.0	0.0	0.0	0.0	0.0
a28eed336ec6343deae46597de8ee4f6	0.0	42.0	8.0	16.0	4.0	3.0	130.0	900.0	141.0	177.0	20.0	8.0	34.0	55.0	37.0	9.0	8.0	11.0	0.0	4.0
a29eb7c90b4077eb7755ede31796da7c	38.0	4.0	3.0	0.0	0.0	0.0	0.0	1.0	0.0	0.0	2.0	0.0	6.0	0.0	3.0	1.0	0.0	4.0	0.0	0.0
a2a4538e65e3189d62527a32391d0afc	13.0	17.0	19.0	38.0	8.0	2.0	0.0	0.0	0.0	0.0	0.0	0.0	0.0	0.0	0.0	0.0	0.0	0.0	0.0	0.0
a35f956e93f21028a16fa9440eff8543	0.0	16.0	15.0	12.0	1.0	0.0	10.0	10.0	15.0	10.0	9.0	18.0	1.0	6.0	2.0	14.0	0.0	2.0	0.0	0.0
a379a953366084ec18467c3415232dc9	942.0	532.0	500.0	1739.0	926.0	598.0	196.0	332.0	403.0	189.0	388.0	170.0	298.0	209.0	514.0	261.0	218.0	301.0	300.0	197.0
a39473d1919bc26bc8a5241c0e6d58c4	0.0	0.0	0.0	0.0	0.0	0.0	0.0	3.0	0.0	8.0	0.0	0.0	0.0	0.0	0.0	0.0	0.0	0.0	0.0	0.0
a3a14b654f157014ad5bdde6bbc1edae	1.0	0.0	0.0	0.0	0.0	0.0	3.0	5.0	2.0	8.0	0.0	3.0	1.0	5.0	1.0	1.0	1.0	2.0	0.0	2.0
a3d399bb03aa89fd25b795c252c63aea	124.0	5.0	81.0	21.0	21.0	0.0	1.0	0.0	0.0	2.0	0.0	0.0	0.0	0.0	1.0	0.0	0.0	0.0	2.0	1.0
a451e8a54b64cc716f4eb7b16490f085	9.0	0.0	3.0	2.0	0.0	0.0	2.0	0.0	0.0	0.0	0.0	2.0	0.0	4.0	0.0	0.0	3.0	0.0	0.0	3.0
a4dc7423249cde794a15ef5a81019ed2	0.0	70.0	105.0	96.0	20.0	169.0	50.0	58.0	130.0	35.0	203.0	106.0	175.0	134.0	109.0	86.0	72.0	123.0	126.0	130.0
a4dfda3558b54f46f1179ebde228b6d8	0.0	186.0	171.0	116.0	33.0	0.0	4.0	0.0	0.0	0.0	18.0	25.0	108.0	22.0	112.0	23.0	0.0	0.0	0.0	0.0
a5098d6566b3a6b611d8429cde3828e1	0.0	0.0	0.0	0.0	0.0	0.0	0.0	0.0	0.0	0.0	0.0	0.0	0.0	7.0	0.0	1.0	13.0	0.0	1.0	0.0
a535f145df3ac26d88d7d3e4f79ddad0	11.0	0.0	2.0	2.0	6.0	0.0	3.0	3.0	2.0	1.0	1.0	0.0	0.0	0.0	0.0	0.0	0.0	0.0	1.0	0.0
a5419e3625c0d4e75164514137e6d0d2	0.0	73.0	49.0	18.0	9.0	0.0	28.0	3.0	0.0	0.0	8.0	0.0	0.0	10.0	0.0	0.0	5.0	22.0	0.0	0.0
a56ebb9513b677a774c0375c49947a7b	36518.0	10916.0	8107.0	3182.0	29199.0	16674.0	2118.0	2281.0	1212.0	1912.0	4973.0	19.0	377.0	31.0	865.0	2.0	15296.0	6277.0	1145.0	7555.0
a5b151cf83780622b91581c87b260d04	0.0	11.0	17.0	2.0	5.0	5.0	0.0	12.0	6.0	0.0	2.0	8.0	15.0	0.0	23.0	15.0	3.0	2.0	0.0	0.0
a61595d12b5c103132dd783631f9f921	0.0	0.0	0.0	0.0	0.0	0.0	0.0	0.0	0.0	0.0	52.0	3.0	77.0	3.0	154.0	70.0	2.0	5.0	199.0	94.0
a65cdb1985e84c23501d30f82b2a951f	0.0	13.0	4.0	38.0	1.0	2.0	32.0	12.0	0.0	11.0	0.0	8.0	5.0	14.0	2.0	12.0	8.0	0.0	0.0	7.0
a68f528a2023e53e954014f257eb56f5	2.0	2.0	1.0	4.0	4.0	3.0	0.0	1.0	0.0	4.0	1.0	1.0	1.0	3.0	2.0	0.0	0.0	1.0	1.0	1.0
a73af8b3ee985ad0cdf3a7a15776b25d	0.0	74.0	71.0	75.0	15.0	3.0	466.0	290.0	47.0	254.0	34.0	33.0	23.0	21.0	124.0	14.0	32.0	37.0	13.0	19.0
a75a6aa260f66afddc6b0119b1464921	0.0	0.0	0.0	0.0	0.0	0.0	19.0	5.0	0.0	10.0	0.0	0.0	1.0	2.0	0.0	0.0	0.0	0.0	0.0	0.0
a77b0ba903f25edf8f1c05e772296e8e	33.0	2.0	17.0	4.0	12.0	8.0	2.0	4.0	6.0	0.0	1.0	0.0	13.0	37.0	11.0	0.0	6.0	0.0	0.0	1.0
a79ff8070d9dd884ff2476d47f6e7083	0.0	0.0	7.0	13.0	1.0	0.0	22.0	45.0	89.0	8.0	1.0	0.0	0.0	1.0	4.0	0.0	0.0	0.0	0.0	0.0
a7bfbdb37f2c9fd1ea6dedd15d78d585	13.0	8.0	4.0	2.0	19.0	2.0	1.0	13.0	2.0	4.0	3.0	1.0	1.0	1.0	0.0	4.0	3.0	5.0	2.0	9.0
a7cf36255eea182efaedfb5bbc0104cf	0.0	0.0	0.0	1.0	0.0	3.0	58.0	477.0	0.0	100.0	12.0	0.0	51.0	4.0	3.0	1.0	7.0	3.0	0.0	4.0
a7d517d27744116f6836f33d19cb4919	0.0	6.0	7.0	2.0	1.0	21.0	3.0	0.0	6.0	5.0	2.0	0.0	6.0	0.0	2.0	19.0	11.0	5.0	0.0	0.0
a7d6e320835812e12c62a9613ee857c8	10.0	0.0	2.0	0.0	0.0	0.0	0.0	0.0	0.0	3.0	2.0	0.0	0.0	4.0	0.0	0.0	0.0	0.0	0.0	0.0
a80a5801925bc2cbcb7a51a1447c8bcf	0.0	0.0	0.0	0.0	0.0	0.0	0.0	0.0	0.0	0.0	0.0	0.0	14.0	0.0	0.0	0.0	0.0	0.0	0.0	0.0
a80a95b2aa57601ef5623bde09a07534	0.0	0.0	4.0	5.0	1.0	1.0	0.0	2.0	2.0	2.0	0.0	2.0	0.0	0.0	1.0	0.0	0.0	0.0	0.0	0.0
a82855635e1ccaa0ff749d5895c7bdca	0.0	0.0	0.0	1.0	0.0	0.0	0.0	0.0	0.0	0.0	0.0	0.0	0.0	29.0	0.0	0.0	0.0	0.0	14.0	0.0
a834dddc20bf44d3b7b8368a37ae5e90	0.0	8.0	1.0	33.0	0.0	3.0	41.0	35.0	28.0	61.0	5.0	16.0	18.0	35.0	11.0	3.0	8.0	8.0	0.0	0.0
a84ea474fc6fad16ff9403acf6541487	0.0	1.0	0.0	0.0	0.0	4.0	0.0	0.0	1.0	0.0	3.0	8.0	2.0	8.0	1.0	2.0	0.0	1.0	0.0	0.0
a8504726f294bc1e81f1e357993741be	1.0	3.0	8.0	1.0	18.0	2.0	0.0	0.0	0.0	0.0	0.0	0.0	0.0	0.0	2.0	0.0	0.0	1.0	0.0	0.0
a86577ed886954c332f5a17460678ec6	0.0	0.0	0.0	5.0	0.0	0.0	0.0	0.0	0.0	0.0	0.0	34.0	1.0	0.0	0.0	0.0	0.0	0.0	0.0	0.0
a91ebae27bd201865a8c1e0e75198d6b	4.0	3.0	2.0	3.0	6.0	2.0	0.0	3.0	0.0	1.0	0.0	0.0	0.0	2.0	0.0	0.0	1.0	0.0	0.0	1.0
a9e610ab8fdfa0aa65fa5e2bb1150919	0.0	96.0	102.0	266.0	35.0	2.0	38.0	16.0	4.0	6.0	48.0	3.0	76.0	138.0	12.0	13.0	24.0	11.0	1.0	4.0
a9eedcbb79161a99a09235d2f16a8e6e	31.0	17.0	2.0	14.0	1.0	8.0	3.0	1.0	7.0	18.0	9.0	0.0	2.0	3.0	2.0	6.0	2.0	12.0	9.0	4.0
aa00b06312f0a78eae5434cd784f4317	0.0	3.0	0.0	4.0	0.0	2.0	9.0	23.0	3.0	17.0	2.0	1.0	0.0	5.0	0.0	1.0	0.0	0.0	0.0	0.0
aa15b43fff889393018e378c9fe593f9	2.0	444.0	246.0	228.0	105.0	645.0	239.0	335.0	742.0	142.0	771.0	572.0	926.0	949.0	933.0	1437.0	695.0	1356.0	168.0	553.0
aa8de886e9d5cf3305ef10c53b139cb0	0.0	6.0	0.0	4.0	0.0	0.0	0.0	0.0	0.0	0.0	0.0	0.0	0.0	2.0	0.0	2.0	0.0	0.0	0.0	0.0
aab5beb350f887eb06cc94ad72fe4b7a	0.0	42.0	19.0	39.0	4.0	12.0	68.0	135.0	331.0	101.0	349.0	7.0	42.0	45.0	32.0	213.0	314.0	147.0	50.0	36.0
ab14bc9379e81c47102d3454481b4c85	0.0	0.0	5.0	0.0	0.0	0.0	1.0	0.0	0.0	0.0	0.0	1.0	0.0	0.0	12.0	0.0	0.0	0.0	0.0	0.0
abcd79e43f5e91a020d6717a10c28c25	0.0	0.0	1.0	8.0	0.0	0.0	0.0	0.0	0.0	0.0	1.0	3.0	5.0	7.0	30.0	0.0	0.0	3.0	0.0	0.0
abdade234475b547fe68e6b76f9c86c3	0.0	2.0	0.0	0.0	0.0	0.0	9.0	0.0	0.0	0.0	57.0	0.0	1.0	15.0	2.0	14.0	7.0	8.0	0.0	5.0
abfa9b9e19b7420a22c93442dd773786	0.0	5.0	0.0	0.0	0.0	0.0	0.0	0.0	7.0	1.0	0.0	0.0	0.0	0.0	0.0	12.0	0.0	0.0	0.0	10.0
ac95531e598e79e703f331e977efb59c	0.0	0.0	0.0	0.0	0.0	0.0	0.0	0.0	0.0	0.0	9.0	0.0	0.0	6.0	0.0	1.0	0.0	0.0	0.0	0.0
aca7d21e3031412dd44e410a355b9699	2.0	1.0	21.0	22.0	13.0	13.0	53.0	44.0	48.0	194.0	9.0	5.0	2.0	11.0	12.0	14.0	82.0	26.0	15.0	6.0
acce02282475adbc7938b57c3f0eeb17	16.0	8.0	16.0	22.0	17.0	2.0	3.0	3.0	9.0	9.0	8.0	13.0	5.0	8.0	14.0	1.0	3.0	8.0	1.0	4.0
ad1ae1fb51bf99597bda3c38cc118bd6	0.0	2.0	0.0	0.0	0.0	0.0	46.0	13.0	12.0	57.0	0.0	0.0	2.0	2.0	10.0	0.0	0.0	0.0	0.0	0.0
ad2d7ac81477e91a540a372a6b6f705e	0.0	0.0	0.0	0.0	0.0	0.0	0.0	0.0	0.0	0.0	0.0	12.0	0.0	6.0	11.0	0.0	1.0	0.0	0.0	0.0
ad5f04a141335cce4d0a6a8cf91e4f10	10.0	2.0	8.0	14.0	9.0	2.0	0.0	4.0	0.0	2.0	0.0	3.0	1.0	1.0	10.0	1.0	4.0	7.0	0.0	2.0
ad74d6d79b8e4b4fe640f2e534e1f48f	0.0	8.0	8.0	2.0	1.0	47.0	4.0	6.0	21.0	9.0	5.0	3.0	2.0	2.0	5.0	23.0	8.0	8.0	3.0	4.0
adb33cf95d4762ef3c1b0dd79f6a5336	0.0	18.0	0.0	0.0	4.0	0.0	0.0	5.0	0.0	0.0	1.0	0.0	2.0	0.0	9.0	13.0	0.0	31.0	8.0	0.0
adcdf6fe7b8ae5071b314e00429e00c2	0.0	0.0	0.0	1.0	0.0	8.0	0.0	0.0	1.0	0.0	0.0	0.0	0.0	0.0	0.0	4.0	0.0	0.0	0.0	2.0
addeff5ec70de42960c6c1558da49325	114.0	0.0	1.0	2.0	42.0	34.0	2.0	1.0	2.0	0.0	1.0	56.0	0.0	0.0	5.0	10.0	0.0	0.0	643.0	0.0
ae0c8fd4d997c6dc17e57b8a13e3a0fd	0.0	0.0	0.0	0.0	0.0	0.0	1.0	0.0	0.0	8.0	0.0	0.0	1.0	5.0	8.0	0.0	4.0	0.0	0.0	1.0
ae432e599c18d3ae74d8738b5e71a934	0.0	0.0	1.0	1.0	5.0	0.0	1.0	0.0	0.0	3.0	0.0	5.0	1.0	1.0	5.0	2.0	0.0	3.0	0.0	1.0
ae48c26e964ee4bd8101afb28f8007af	1986.0	95.0	328.0	196.0	404.0	253.0	179.0	118.0	129.0	378.0	170.0	846.0	190.0	210.0	702.0	265.0	121.0	67.0	231.0	111.0
ae799168daef452f060da06800fdc127	5.0	5.0	6.0	3.0	11.0	8.0	2.0	0.0	0.0	7.0	5.0	1.0	3.0	7.0	4.0	3.0	0.0	1.0	0.0	1.0
ae918e8e8276052fbc293c7d3f4d5d8d	0.0	0.0	1.0	0.0	22.0	1.0	0.0	4.0	0.0	0.0	0.0	0.0	0.0	0.0	2.0	0.0	13.0	21.0	0.0	21.0
ae9dfbabc854b540e2a37202f7685282	0.0	0.0	0.0	0.0	0.0	0.0	0.0	0.0	0.0	0.0	0.0	0.0	0.0	0.0	0.0	0.0	9.0	9.0	0.0	1.0
aeba7b71d819f038acff66079902a175	0.0	15.0	0.0	0.0	0.0	0.0	44.0	17.0	3.0	21.0	0.0	0.0	0.0	1.0	2.0	0.0	0.0	0.0	0.0	0.0
aedf4dcf54bd25cec76e4b77d00b6229	0.0	5.0	9.0	0.0	0.0	0.0	10.0	0.0	0.0	0.0	0.0	0.0	0.0	0.0	0.0	1.0	0.0	0.0	0.0	0.0
aedf772464a45ed3d1c907877666d19c	1.0	0.0	0.0	0.0	10.0	5.0	1.0	0.0	0.0	0.0	7.0	2.0	0.0	1.0	0.0	0.0	0.0	2.0	0.0	0.0
af300a120ee017e414bbde3037827914	24.0	43.0	35.0	20.0	1.0	13.0	9.0	5.0	5.0	7.0	0.0	20.0	14.0	9.0	0.0	5.0	2.0	8.0	1.0	57.0
af397f2e099a670b8e5e1fdb5fe6bb4a	0.0	2.0	2.0	1.0	0.0	0.0	0.0	0.0	0.0	0.0	1.0	0.0	0.0	0.0	0.0	17.0	0.0	0.0	0.0	0.0
afa16886ed19983f668d8a85b9cf37dc	0.0	4.0	5.0	11.0	3.0	3.0	85.0	111.0	41.0	237.0	20.0	15.0	6.0	48.0	12.0	8.0	4.0	0.0	0.0	5.0
afac9ea7e641147feb023759a21e0b34	0.0	573.0	114.0	573.0	41.0	8.0	18.0	10.0	0.0	115.0	4.0	3.0	8.0	24.0	62.0	2.0	12.0	8.0	1.0	49.0
afd23289a5d201a8c73f914426faab97	23.0	0.0	0.0	1.0	49.0	0.0	0.0	0.0	0.0	0.0	2.0	0.0	1.0	0.0	0.0	0.0	0.0	0.0	1.0	0.0
aff33a1d2ef0c9d21d45cca035acef9d	16.0	19.0	33.0	5.0	47.0	8.0	11.0	2.0	0.0	8.0	2.0	4.0	1.0	2.0	18.0	0.0	12.0	7.0	5.0	10.0
aff4c46bd1b4207570b6ffe352a49ed4	0.0	16.0	82.0	25.0	32.0	22.0	19.0	0.0	2.0	0.0	58.0	63.0	289.0	109.0	74.0	41.0	32.0	48.0	0.0	72.0
b00b0f45dab47136df8ee8b158edea5c	0.0	1.0	3.0	2.0	1.0	0.0	0.0	0.0	0.0	0.0	0.0	0.0	8.0	2.0	1.0	1.0	0.0	0.0	0.0	0.0
b0298878a341810d8158d1be122a60b1	0.0	1.0	0.0	0.0	0.0	0.0	7.0	6.0	4.0	6.0	0.0	0.0	2.0	0.0	1.0	0.0	0.0	1.0	0.0	0.0
b0936e9eaf47f1b6bc33f53918b0a236	0.0	0.0	0.0	0.0	0.0	0.0	32.0	52.0	1.0	0.0	0.0	0.0	0.0	0.0	0.0	0.0	0.0	0.0	0.0	0.0
b0ad340d1d9a0c85bcfd2a7daf0e7d73	11.0	9.0	8.0	21.0	9.0	0.0	19.0	0.0	4.0	2.0	3.0	0.0	4.0	6.0	5.0	4.0	6.0	5.0	11.0	1.0
b0df6aaea2814dfd98b43cdeb371d479	2.0	1.0	0.0	4.0	2.0	0.0	1.0	0.0	3.0	0.0	0.0	2.0	0.0	0.0	0.0	0.0	4.0	4.0	0.0	2.0
b0f981364b7c027f220fbc96b46375c5	0.0	2.0	43.0	0.0	12.0	13.0	2.0	1.0	67.0	2.0	4.0	0.0	20.0	1.0	8.0	4.0	0.0	47.0	0.0	4.0
b10c9bd0a3c10a61f205111ce482c0f4	57.0	174.0	77.0	32.0	105.0	88.0	1541.0	938.0	1280.0	1552.0	1018.0	347.0	512.0	395.0	164.0	614.0	1260.0	717.0	130.0	424.0
b120382eea75d4857154553a3bfae767	0.0	0.0	1.0	0.0	0.0	2.0	0.0	0.0	1.0	0.0	0.0	0.0	0.0	3.0	0.0	0.0	6.0	0.0	0.0	0.0
b128a0fd303df0fe6b51f86a4661607b	3.0	16.0	2.0	0.0	0.0	1.0	1.0	40.0	3.0	16.0	0.0	0.0	1.0	1.0	0.0	0.0	1.0	195.0	0.0	175.0
b1295be0819d40f02ebe3f9fb0d1a38f	0.0	0.0	0.0	17.0	0.0	0.0	11.0	51.0	0.0	4.0	7.0	0.0	43.0	11.0	0.0	0.0	0.0	1.0	0.0	0.0
b17291d78f586540b54661dbe12193bd	0.0	0.0	0.0	0.0	0.0	0.0	0.0	0.0	0.0	0.0	4.0	15.0	0.0	289.0	6.0	1.0	12.0	0.0	3.0	2.0
b17af1e05bc2b189fa1c12a176231684	4.0	3.0	8.0	0.0	1.0	2.0	2.0	10.0	0.0	0.0	0.0	2.0	0.0	0.0	0.0	0.0	4.0	2.0	0.0	2.0
b1b5dbcd9d81884633d4588c618cfcd3	1.0	0.0	3.0	0.0	4.0	0.0	0.0	0.0	0.0	3.0	0.0	0.0	0.0	1.0	4.0	0.0	0.0	2.0	0.0	3.0
b1b9ab973ba3da85715360d90482f2d3	0.0	0.0	0.0	0.0	0.0	0.0	0.0	0.0	0.0	0.0	1.0	10.0	23.0	16.0	6.0	21.0	4.0	1.0	0.0	5.0
b1c0caacd79cd163d99ae7938ea3e63e	0.0	1.0	0.0	1.0	3.0	0.0	0.0	0.0	0.0	0.0	0.0	0.0	0.0	0.0	0.0	0.0	0.0	11.0	0.0	0.0
b1c833677cbf1a7577a99698ff713373	200.0	179.0	61.0	52.0	153.0	75.0	53.0	118.0	32.0	142.0	10.0	136.0	27.0	21.0	45.0	2.0	32.0	26.0	26.0	37.0
b1caf7edb82347bc313e4067482b24bb	0.0	6.0	0.0	6.0	0.0	0.0	0.0	4.0	3.0	7.0	1.0	0.0	0.0	1.0	0.0	0.0	0.0	1.0	0.0	0.0
b20636f3297d98d63a5fc086bdb74c77	2.0	0.0	0.0	0.0	0.0	0.0	0.0	0.0	0.0	4.0	2.0	1.0	0.0	0.0	0.0	4.0	2.0	0.0	0.0	0.0
b2085898ad825c09c191cc7c8723e218	0.0	20.0	1.0	3.0	0.0	0.0	11.0	0.0	0.0	2.0	8.0	0.0	2.0	5.0	0.0	2.0	0.0	0.0	0.0	0.0
b2112f138778c5f87f6ada0583c1a8bb	1.0	0.0	1.0	0.0	1.0	0.0	1.0	0.0	0.0	1.0	2.0	0.0	0.0	0.0	0.0	0.0	0.0	0.0	0.0	2.0
b21aca3cba433c20b1415dac76ebae27	0.0	0.0	0.0	1.0	0.0	0.0	78.0	0.0	0.0	0.0	0.0	28.0	0.0	5.0	1.0	101.0	0.0	0.0	0.0	0.0
b23fe13eef4def82cffc79c3287ff6f7	0.0	164.0	13.0	30.0	1.0	0.0	151.0	0.0	6.0	3.0	43.0	0.0	0.0	0.0	0.0	0.0	1.0	4.0	0.0	0.0
b27b5d59eb0bad8780bd476eb8dd08ee	0.0	14.0	5.0	13.0	0.0	0.0	13.0	0.0	0.0	0.0	7.0	7.0	4.0	10.0	4.0	26.0	1.0	5.0	0.0	0.0
b2c849de353a1812a46485378f47f173	0.0	6.0	1.0	0.0	0.0	0.0	14.0	26.0	2.0	19.0	1.0	1.0	8.0	3.0	1.0	20.0	0.0	1.0	0.0	0.0
b2e3408ada339c5724cb72446b684681	0.0	0.0	8.0	0.0	0.0	10.0	1.0	4.0	0.0	1.0	0.0	3.0	2.0	0.0	5.0	0.0	0.0	0.0	0.0	1.0
b2eaca274d600f562229d0bf9a388868	0.0	6.0	2.0	0.0	1.0	0.0	1.0	13.0	0.0	0.0	0.0	0.0	0.0	7.0	2.0	1.0	0.0	0.0	0.0	0.0
b3566877db60e1ff66a619453b37a020	0.0	0.0	0.0	0.0	0.0	0.0	0.0	0.0	0.0	0.0	13.0	9.0	0.0	1.0	16.0	0.0	2.0	5.0	0.0	0.0
b4086da36bf6ebc566251cb34a6a973e	10.0	0.0	6.0	0.0	7.0	0.0	4.0	0.0	1.0	0.0	0.0	0.0	1.0	1.0	0.0	2.0	0.0	0.0	1.0	2.0
b4310edf6cedad04b42e7c0fd7b89533	0.0	5.0	1.0	6.0	0.0	1.0	31.0	217.0	9.0	161.0	30.0	1.0	25.0	21.0	31.0	3.0	14.0	32.0	0.0	5.0
b4583d6f0f408abe8cbb22f1c8363557	0.0	0.0	0.0	0.0	0.0	0.0	0.0	0.0	0.0	0.0	3.0	0.0	0.0	9.0	0.0	0.0	2.0	5.0	0.0	4.0
b4b5bc4eaba36fda54b0be7914de45f2	6.0	3.0	18.0	0.0	1.0	2.0	2.0	1.0	0.0	0.0	0.0	0.0	0.0	2.0	1.0	0.0	1.0	7.0	1.0	0.0
b4bff6cc3968d26683668ed1939fdb17	15.0	15.0	0.0	10.0	55.0	7.0	13.0	3.0	0.0	0.0	1.0	0.0	0.0	0.0	0.0	0.0	0.0	0.0	10.0	24.0
b54d29ada068899577aac7085f32bfc7	0.0	11.0	1.0	0.0	0.0	5.0	15.0	3.0	7.0	2.0	6.0	11.0	10.0	10.0	27.0	8.0	12.0	11.0	9.0	12.0
b56771050d37ea07a56ee715a98c258a	0.0	0.0	0.0	0.0	0.0	1.0	5.0	2.0	4.0	9.0	2.0	0.0	0.0	1.0	4.0	0.0	4.0	1.0	0.0	2.0
b58dab19a116449d3d3846f891df90b8	0.0	0.0	0.0	0.0	0.0	0.0	0.0	0.0	0.0	0.0	31.0	2.0	22.0	4.0	11.0	0.0	1.0	14.0	2.0	0.0
b5922f1618e534d55a930645845c4945	82.0	115.0	81.0	49.0	341.0	25.0	18.0	40.0	20.0	13.0	32.0	74.0	0.0	80.0	137.0	60.0	39.0	78.0	120.0	15.0
b59e6454f466e40d14267de2febbc791	0.0	2.0	1.0	1.0	0.0	0.0	6.0	0.0	5.0	0.0	0.0	0.0	2.0	0.0	0.0	0.0	2.0	0.0	0.0	0.0
b61c505dee33b62fb66e82f845012c37	1.0	0.0	0.0	2.0	0.0	1.0	2.0	2.0	7.0	1.0	1.0	0.0	0.0	0.0	0.0	2.0	0.0	3.0	3.0	2.0
b640a141d10e2f165d25886914e493f7	0.0	0.0	0.0	0.0	0.0	1.0	1.0	5.0	2.0	3.0	0.0	0.0	4.0	1.0	0.0	3.0	0.0	0.0	0.0	0.0
b65bcb4df705671d0f10e057a1868b4f	0.0	12.0	0.0	9.0	0.0	1.0	13.0	26.0	5.0	7.0	3.0	3.0	6.0	45.0	1.0	3.0	2.0	0.0	0.0	0.0
b68d7458b01a24de29dd46b122363d0a	0.0	323.0	327.0	422.0	63.0	10.0	16.0	2.0	0.0	0.0	58.0	165.0	154.0	166.0	0.0	487.0	0.0	0.0	0.0	2.0
b68e28f12c76fd9454bbbef087f97c82	0.0	0.0	0.0	0.0	0.0	0.0	0.0	24.0	0.0	2.0	0.0	0.0	0.0	0.0	0.0	0.0	0.0	0.0	0.0	0.0
b720d6c115168728ac31e3e766fcd498	1.0	10.0	4.0	5.0	3.0	0.0	3.0	3.0	2.0	0.0	3.0	1.0	7.0	2.0	2.0	2.0	1.0	1.0	6.0	3.0
b741a6f7d2f9cb40391a72a5e17407de	0.0	0.0	0.0	0.0	0.0	0.0	0.0	0.0	0.0	0.0	15.0	0.0	0.0	1.0	3.0	0.0	2.0	0.0	0.0	0.0
b74a13d1a8a65e4a9fa75dfcb92b5b65	1.0	1.0	0.0	0.0	0.0	1.0	3.0	0.0	9.0	1.0	3.0	0.0	0.0	2.0	5.0	4.0	0.0	0.0	3.0	4.0
b82133f4a767b24012600b4b7c0b6820	1.0	28.0	49.0	21.0	6.0	20.0	35.0	12.0	16.0	2.0	40.0	97.0	105.0	67.0	70.0	44.0	20.0	32.0	22.0	16.0
b83abd1a669b3fd80d994761d7840ccd	0.0	8.0	0.0	3.0	1.0	6.0	0.0	0.0	0.0	0.0	0.0	1.0	0.0	0.0	7.0	15.0	0.0	0.0	0.0	0.0
b88ad6ccb6afa8c927ee34ac617476ac	0.0	11.0	6.0	2.0	4.0	0.0	8.0	11.0	2.0	0.0	9.0	6.0	150.0	5.0	6.0	23.0	2.0	21.0	0.0	0.0
b970912dfc7d9f61300c6169e5219a1c	0.0	0.0	2.0	0.0	1.0	3.0	16.0	2.0	4.0	11.0	45.0	6.0	1.0	18.0	1.0	3.0	5.0	2.0	5.0	0.0
b991b5c82fd37daec3ce6e1da9308a4e	0.0	0.0	2.0	0.0	8.0	0.0	3.0	4.0	10.0	0.0	2.0	0.0	0.0	3.0	2.0	0.0	0.0	1.0	0.0	0.0
b9df37e128ba7c2d92d93bacbb6e0ffe	0.0	1.0	0.0	3.0	0.0	0.0	0.0	0.0	0.0	0.0	0.0	0.0	3.0	5.0	0.0	2.0	0.0	0.0	0.0	0.0
ba06c05778d6316d780d0e275e3590f8	0.0	0.0	0.0	0.0	0.0	0.0	10.0	10.0	8.0	25.0	0.0	0.0	0.0	0.0	0.0	0.0	0.0	0.0	0.0	0.0
ba4039d86575d607663039b4a4c9edc2	1.0	1.0	1.0	5.0	1.0	0.0	5.0	5.0	0.0	5.0	3.0	2.0	0.0	4.0	2.0	2.0	0.0	0.0	0.0	0.0
ba914788d5e914f6b84d801eb832c126	0.0	0.0	0.0	13.0	0.0	0.0	0.0	0.0	0.0	0.0	2.0	5.0	10.0	33.0	4.0	2.0	0.0	3.0	0.0	0.0
ba92d109a4ffde967411b89a4033e380	5.0	1.0	2.0	0.0	6.0	8.0	1.0	4.0	1.0	4.0	0.0	4.0	0.0	2.0	5.0	0.0	1.0	2.0	3.0	4.0
baae0a7ca9dcbad33ec2f760ea585efa	0.0	0.0	0.0	2.0	4.0	8.0	47.0	226.0	55.0	110.0	8.0	0.0	2.0	4.0	1.0	0.0	1.0	3.0	0.0	0.0
bb7cfa2cbd5bd6592434e4e28a27a4e9	0.0	16.0	32.0	19.0	11.0	11.0	5.0	0.0	9.0	0.0	6.0	8.0	5.0	6.0	9.0	6.0	8.0	3.0	0.0	4.0
bba385085f382f913b9ba1d3bcb9e362	3.0	1.0	3.0	1.0	1.0	3.0	0.0	0.0	0.0	6.0	0.0	1.0	0.0	1.0	0.0	0.0	0.0	2.0	0.0	1.0
bbd066007b90afac3c90c172a6165afe	0.0	124.0	2.0	0.0	0.0	0.0	0.0	0.0	84.0	7.0	0.0	0.0	3.0	0.0	0.0	325.0	0.0	13.0	0.0	204.0
bbe3a9e4fe24ec2db0efe62c037e0185	0.0	452.0	1137.0	497.0	551.0	725.0	57.0	0.0	30.0	1.0	152.0	1883.0	630.0	1069.0	1044.0	458.0	245.0	134.0	0.0	544.0
bc0093f87613a11341ab44364b63c434	2.0	3.0	0.0	4.0	0.0	11.0	1.0	6.0	0.0	0.0	0.0	0.0	0.0	0.0	0.0	0.0	0.0	0.0	3.0	0.0
bc01b963363ff421d388e2a29eacc94d	0.0	0.0	0.0	5.0	2.0	0.0	0.0	0.0	3.0	0.0	0.0	4.0	2.0	2.0	9.0	0.0	0.0	10.0	0.0	2.0
bc13964fe34d77f17d751e0a3904e579	0.0	31.0	25.0	25.0	13.0	7.0	36.0	23.0	61.0	33.0	52.0	113.0	18.0	47.0	70.0	220.0	2.0	27.0	3.0	17.0
bc7782fb533f20a89e227c1919d78407	0.0	1.0	5.0	4.0	1.0	1.0	20.0	31.0	10.0	17.0	14.0	0.0	7.0	13.0	13.0	3.0	3.0	1.0	0.0	0.0
bc794b0418706ddc6fdfdf59db217818	0.0	0.0	0.0	15.0	0.0	0.0	0.0	17.0	0.0	1.0	0.0	0.0	0.0	25.0	34.0	0.0	0.0	0.0	0.0	0.0
bcb28707eb39c7d52d49163a28d7bd2b	0.0	3.0	2.0	0.0	1.0	0.0	0.0	0.0	0.0	0.0	0.0	1.0	1.0	2.0	1.0	2.0	0.0	0.0	1.0	0.0
bcb3710a3a92b4f6d47aa902e0ceab6a	62.0	1.0	16.0	0.0	38.0	5.0	0.0	1.0	3.0	0.0	2.0	0.0	1.0	0.0	0.0	4.0	1.0	1.0	1.0	0.0
bd3e89631edc44d74937ba6cad99e167	0.0	3.0	19.0	12.0	4.0	8.0	5.0	13.0	12.0	17.0	4.0	5.0	14.0	7.0	2.0	8.0	7.0	11.0	2.0	14.0
bd5472b12ae25aa964d9eba4d315aa70	0.0	0.0	0.0	0.0	0.0	0.0	15.0	61.0	5.0	15.0	1.0	0.0	4.0	5.0	5.0	0.0	0.0	2.0	0.0	0.0
bd75b2b8937ff53ccb188d463736a4f9	0.0	0.0	0.0	0.0	2.0	0.0	0.0	0.0	0.0	0.0	0.0	0.0	0.0	9.0	0.0	0.0	9.0	1.0	0.0	0.0
bd77fbaed59fe1734da081d127ab75ca	0.0	1.0	0.0	0.0	0.0	0.0	14.0	12.0	5.0	16.0	13.0	2.0	0.0	4.0	1.0	6.0	8.0	6.0	0.0	2.0
bda9a862247277b884fc5a1e8df22236	0.0	121.0	93.0	17.0	15.0	1.0	0.0	0.0	2.0	51.0	13.0	15.0	13.0	72.0	8.0	1.0	7.0	0.0	0.0	30.0
be0edfc3ba494bdd5608510d86d30f20	0.0	3.0	1.0	5.0	0.0	0.0	0.0	1.0	0.0	4.0	0.0	0.0	0.0	8.0	1.0	10.0	0.0	2.0	2.0	0.0
be4badbc287c3b172e278904df13c607	60.0	158.0	31.0	117.0	91.0	50.0	55.0	62.0	9.0	107.0	12.0	123.0	6.0	51.0	56.0	23.0	35.0	11.0	37.0	49.0
be61ee390cbc62e28bb39b1bb8c0b7d7	0.0	0.0	0.0	0.0	0.0	0.0	0.0	0.0	0.0	0.0	130.0	5.0	62.0	239.0	151.0	72.0	15.0	16.0	6.0	21.0
be7bd51108216daa2f622d4ce071601f	0.0	5.0	8.0	2.0	2.0	1.0	3.0	3.0	98.0	6.0	2.0	0.0	0.0	8.0	0.0	0.0	1.0	3.0	0.0	8.0
beac61ca9b85d17279a106da0907c2e4	0.0	4.0	3.0	1.0	3.0	0.0	1.0	0.0	2.0	0.0	2.0	9.0	0.0	3.0	0.0	0.0	0.0	0.0	0.0	0.0
beb6e31b606ac05750f14cd73ab93256	6.0	1.0	5.0	4.0	5.0	4.0	1.0	1.0	0.0	0.0	1.0	0.0	4.0	1.0	1.0	0.0	1.0	0.0	4.0	3.0
bec6c8db73d4e58b0e93508f3d7a0000	0.0	0.0	0.0	0.0	0.0	0.0	3.0	1.0	2.0	0.0	0.0	17.0	0.0	24.0	0.0	0.0	0.0	0.0	0.0	0.0
bec99472ffeb333d0750a67dacc7f042	9.0	2.0	50.0	4.0	27.0	11.0	5.0	0.0	3.0	0.0	8.0	231.0	24.0	137.0	36.0	28.0	8.0	7.0	1.0	61.0
beef9cfb12919a80c7c32f65425bbaab	0.0	715.0	545.0	473.0	190.0	60.0	130.0	43.0	90.0	8.0	132.0	216.0	329.0	314.0	112.0	76.0	76.0	50.0	35.0	46.0
bef524582402366378beb7460190ecfd	0.0	0.0	0.0	0.0	0.0	0.0	4.0	0.0	0.0	5.0	0.0	0.0	0.0	0.0	0.0	0.0	0.0	0.0	0.0	0.0
bf0da67aaaaab26b3a211518a697fcba	0.0	0.0	0.0	0.0	0.0	252.0	99.0	87.0	0.0	41.0	292.0	1162.0	464.0	291.0	170.0	781.0	65.0	246.0	67.0	377.0
bf4ea27a46de2b2179d3169b91be9ec3	0.0	19.0	0.0	0.0	0.0	0.0	0.0	0.0	13.0	0.0	0.0	0.0	0.0	1.0	0.0	56.0	0.0	5.0	0.0	26.0
bfa60d9ab44324129c73e1a406e5b21b	0.0	0.0	0.0	0.0	0.0	0.0	0.0	0.0	0.0	0.0	9.0	0.0	1.0	12.0	0.0	14.0	4.0	4.0	0.0	2.0
bfebe54b7e9bffe8a7492fd517cc4f14	0.0	0.0	1.0	5.0	1.0	0.0	0.0	0.0	0.0	1.0	0.0	3.0	15.0	1.0	2.0	2.0	1.0	2.0	0.0	5.0
c03281e785175877d504bc4b53831db5	0.0	63.0	94.0	44.0	62.0	0.0	31.0	24.0	1539.0	71.0	24.0	0.0	0.0	47.0	0.0	1.0	6.0	28.0	4.0	112.0
c05eae98d9a5b7666b5be92d0e369dbd	0.0	0.0	0.0	0.0	0.0	0.0	1.0	6.0	1.0	6.0	0.0	0.0	0.0	1.0	1.0	0.0	0.0	0.0	0.0	0.0
c062b1c945c3d131ce9c43ebfb21d615	0.0	0.0	0.0	3.0	2.0	0.0	0.0	2.0	0.0	0.0	0.0	0.0	0.0	3.0	0.0	0.0	0.0	0.0	0.0	0.0
c0953624a3748966ba4dbd835bc60cf5	0.0	0.0	0.0	0.0	0.0	0.0	3.0	8.0	2.0	16.0	0.0	0.0	0.0	0.0	0.0	1.0	0.0	0.0	0.0	0.0
c09b3bf35504646cdb5ae59c506b3c48	0.0	9.0	18.0	18.0	9.0	6.0	0.0	2.0	0.0	1.0	2.0	0.0	1.0	0.0	0.0	0.0	0.0	0.0	0.0	0.0
c0d9cd776f609d6ad58f81190a7552a0	46.0	0.0	13.0	4.0	32.0	1.0	4.0	0.0	8.0	0.0	1.0	210.0	0.0	63.0	2.0	0.0	9.0	2.0	0.0	5.0
c10f263e2d68689736c5c8c0242943ff	515.0	931.0	515.0	933.0	463.0	802.0	661.0	2103.0	3012.0	1582.0	5050.0	0.0	468.0	284.0	0.0	0.0	637.0	2554.0	5519.0	1046.0
c173cb4c56bc59fdbdd0f7aa5f6d693b	28.0	0.0	0.0	0.0	0.0	0.0	0.0	0.0	2.0	0.0	0.0	0.0	0.0	0.0	0.0	0.0	0.0	0.0	15.0	5.0
c17c5a39388619de532e33f849c92839	0.0	2.0	3.0	9.0	2.0	0.0	3.0	17.0	1.0	11.0	1.0	0.0	3.0	8.0	6.0	1.0	0.0	0.0	0.0	0.0
c1eb313205aa918a9ffe814035b8897e	2.0	0.0	5.0	4.0	8.0	0.0	0.0	0.0	2.0	0.0	0.0	3.0	6.0	1.0	18.0	15.0	4.0	2.0	1.0	0.0
c1f2ccdfa6e3f61ee37b12498c9a7756	1794.0	6.0	6.0	1.0	1534.0	1.0	0.0	0.0	2.0	0.0	4.0	0.0	0.0	0.0	1.0	1.0	0.0	0.0	2.0	0.0
c222742f05a6937f08a9dbf9bdc79355	0.0	51.0	34.0	10.0	11.0	1.0	82.0	39.0	0.0	27.0	10.0	0.0	0.0	0.0	0.0	0.0	0.0	0.0	0.0	0.0
c2309cdb9cf730b5dde30eac433e1ed3	0.0	2.0	0.0	0.0	0.0	0.0	4.0	7.0	2.0	16.0	0.0	0.0	0.0	0.0	2.0	0.0	0.0	0.0	0.0	0.0
c2a84fdb348a9c623bb7124a4da6e57a	0.0	0.0	0.0	0.0	0.0	0.0	0.0	0.0	0.0	0.0	5.0	0.0	9.0	8.0	2.0	0.0	0.0	1.0	0.0	0.0
c2af38a3e43ebe336b2924e62e102240	0.0	6.0	7.0	3.0	0.0	3.0	5.0	1.0	6.0	5.0	6.0	5.0	20.0	6.0	3.0	2.0	9.0	6.0	0.0	14.0
c2d21bbea86f6f1b6d67b2f0972b63f4	1.0	0.0	1.0	0.0	0.0	0.0	1.0	0.0	0.0	1.0	0.0	1.0	0.0	0.0	1.0	0.0	1.0	1.0	2.0	3.0
c2ec131f03e5975927272c2921eebfee	0.0	10.0	5.0	25.0	2.0	0.0	15.0	0.0	0.0	0.0	4.0	13.0	4.0	23.0	6.0	75.0	1.0	2.0	0.0	0.0
c321788112b86f1601a7cb0455bbe9f0	0.0	2.0	5.0	9.0	3.0	15.0	5.0	1.0	6.0	2.0	15.0	5.0	12.0	12.0	9.0	5.0	6.0	11.0	7.0	8.0
c33e5626fe105808926bbd9770eb8f1c	13.0	7.0	7.0	12.0	16.0	3.0	4.0	7.0	1.0	3.0	7.0	3.0	14.0	9.0	13.0	6.0	0.0	8.0	9.0	3.0
c344be4507c1dd47f0e6f02cba613d88	9.0	1.0	2.0	4.0	6.0	2.0	3.0	0.0	2.0	2.0	4.0	0.0	0.0	1.0	1.0	1.0	1.0	0.0	1.0	8.0
c34d9da2196c52489bc4d21f96028b0b	0.0	19.0	66.0	42.0	20.0	127.0	316.0	107.0	268.0	874.0	419.0	0.0	1.0	0.0	32.0	34.0	1419.0	744.0	265.0	80.0
c3b0224388cd033c45264806ae9f4258	0.0	0.0	3.0	1.0	1.0	0.0	8.0	1.0	0.0	2.0	2.0	0.0	0.0	0.0	0.0	0.0	0.0	0.0	0.0	0.0
c3be26f4783d8dfae9358c090ab1068d	0.0	2.0	2.0	2.0	0.0	1.0	295.0	481.0	85.0	468.0	8.0	0.0	1.0	6.0	2.0	1.0	2.0	5.0	5.0	1.0
c3c70003f0f46c331d25f2679be2fda6	0.0	4.0	8.0	3.0	0.0	3.0	0.0	0.0	6.0	0.0	2.0	12.0	2.0	7.0	7.0	2.0	3.0	0.0	2.0	2.0
c3dcd39d89b2dcce5d2d93f7ea2454c4	0.0	2.0	4.0	10.0	0.0	6.0	104.0	135.0	401.0	69.0	114.0	4.0	0.0	15.0	360.0	23.0	6.0	69.0	1.0	35.0
c3ebff2a454aea0af782dc3bb149cb29	0.0	2.0	0.0	0.0	9.0	0.0	2.0	0.0	0.0	0.0	0.0	0.0	0.0	0.0	1.0	0.0	22.0	0.0	0.0	1.0
c4006cdad3ae669cec7bb4654d7327f1	0.0	2.0	4.0	5.0	0.0	2.0	11.0	45.0	32.0	2.0	0.0	3.0	13.0	25.0	13.0	6.0	0.0	0.0	0.0	0.0
c41027d60ecd3b256ce96755a82f4c9b	0.0	21.0	20.0	34.0	4.0	45.0	64.0	37.0	71.0	57.0	62.0	54.0	56.0	43.0	28.0	75.0	27.0	41.0	29.0	33.0
c426e31969d7ebe3282b7a51f8480875	0.0	764.0	439.0	10.0	104.0	3.0	214.0	18.0	5.0	4.0	7.0	1.0	0.0	8.0	37.0	1.0	0.0	6.0	0.0	2.0
c4e300c6edc3318d1081d0bed0d5d8c1	7.0	3.0	1.0	5.0	7.0	1.0	0.0	2.0	0.0	0.0	0.0	3.0	0.0	0.0	2.0	1.0	2.0	2.0	5.0	1.0
c55de0b458fac6f712eb4de613f81507	0.0	0.0	0.0	0.0	0.0	0.0	0.0	7.0	12.0	0.0	0.0	0.0	3.0	0.0	0.0	0.0	0.0	0.0	0.0	0.0
c55fba440ebbd9a9d3202735902df2c7	0.0	0.0	0.0	0.0	0.0	0.0	0.0	0.0	0.0	0.0	1.0	1.0	24.0	1.0	10.0	15.0	0.0	12.0	0.0	5.0
c5c5f75d97c73fe2795e0384019a4099	6.0	0.0	0.0	0.0	0.0	0.0	1.0	2.0	0.0	0.0	0.0	0.0	1.0	0.0	0.0	1.0	0.0	2.0	0.0	0.0
c62c538475cd9580593da6c39cebe056	0.0	0.0	0.0	0.0	0.0	0.0	0.0	0.0	0.0	0.0	0.0	1.0	10.0	3.0	2.0	5.0	2.0	2.0	0.0	0.0
c710f658d4d6e04a994855adc28da6e1	0.0	6.0	3.0	4.0	2.0	0.0	2.0	2.0	0.0	6.0	4.0	0.0	1.0	0.0	1.0	0.0	0.0	1.0	0.0	0.0
c7272a3583dc477916e16490ef52a1b2	1.0	109.0	75.0	0.0	0.0	0.0	0.0	1.0	2.0	0.0	1.0	0.0	0.0	0.0	0.0	0.0	0.0	0.0	0.0	0.0
c778715dec7b6680a68fbefdbea72594	6.0	0.0	0.0	0.0	6.0	1.0	5.0	0.0	1.0	4.0	13.0	1.0	1.0	19.0	2.0	0.0	18.0	5.0	2.0	2.0
c795464787951ff2c109404360869d8f	1.0	0.0	1.0	7.0	2.0	2.0	0.0	0.0	1.0	0.0	1.0	2.0	4.0	7.0	5.0	0.0	4.0	0.0	0.0	0.0
c7a033df37d7de20f4ebc4e97f4ec8af	87.0	808.0	515.0	388.0	185.0	133.0	193.0	380.0	306.0	266.0	199.0	357.0	433.0	799.0	360.0	120.0	147.0	196.0	44.0	83.0
c7b4dc14cb22d2535f42164b0dca222a	9.0	4.0	1.0	0.0	4.0	0.0	0.0	0.0	0.0	0.0	0.0	1.0	0.0	0.0	1.0	0.0	0.0	0.0	0.0	0.0
c7b63f7199bd1f058b097d39ac5c6310	0.0	1.0	1.0	8.0	4.0	0.0	1.0	7.0	0.0	2.0	0.0	1.0	2.0	4.0	3.0	0.0	0.0	0.0	0.0	0.0
c7fc13b9b32164608f5e7729ac52d857	0.0	0.0	0.0	0.0	0.0	0.0	0.0	0.0	0.0	0.0	13.0	0.0	0.0	0.0	0.0	0.0	0.0	1.0	0.0	0.0
c822aa6535827c0c462e1d79a86ee4e8	0.0	9.0	9.0	1.0	1.0	12.0	1500.0	2605.0	446.0	1917.0	46.0	2.0	12.0	41.0	15.0	3.0	4.0	26.0	28.0	8.0
c82ec0e2fd1096f387d7afefef5f21bd	35.0	3.0	30.0	20.0	3.0	0.0	2.0	3.0	0.0	13.0	1.0	4.0	0.0	4.0	10.0	4.0	3.0	7.0	4.0	0.0
c83d1046523367f4b042d3b5b7a8ae73	0.0	1.0	0.0	0.0	9.0	2.0	4.0	1.0	3.0	5.0	39.0	2.0	4.0	1.0	0.0	2.0	3.0	62.0	1.0	6.0
c85c926e01b6eb3cdd763409530fe552	65.0	5.0	0.0	4.0	37.0	0.0	0.0	0.0	0.0	2.0	1.0	0.0	0.0	1.0	1.0	0.0	3.0	0.0	0.0	1.0
c88965bc811c049e05d6939cbddf3a23	0.0	0.0	0.0	0.0	0.0	0.0	0.0	0.0	0.0	0.0	66.0	7.0	150.0	61.0	32.0	14.0	0.0	12.0	0.0	13.0
c8fed0a0085a0ef11a50c84fef43579c	5.0	59.0	77.0	41.0	33.0	26.0	19.0	33.0	3.0	27.0	8.0	6.0	6.0	25.0	30.0	55.0	96.0	81.0	12.0	50.0
c91ed189f5fea1243a4db5b7294b0036	3.0	1.0	1.0	1.0	3.0	0.0	0.0	0.0	0.0	0.0	1.0	1.0	1.0	2.0	0.0	0.0	0.0	0.0	0.0	0.0
c976258ff98638af8e2568e15693b288	28.0	72.0	145.0	136.0	79.0	146.0	105.0	26.0	111.0	98.0	1582.0	190.0	493.0	309.0	304.0	238.0	321.0	1164.0	611.0	730.0
c9a6e90056513eb51f84cce04ac050f9	0.0	0.0	0.0	0.0	0.0	0.0	0.0	0.0	0.0	0.0	0.0	10.0	17.0	1.0	4.0	6.0	43.0	0.0	0.0	24.0
c9f4ea3a2e482a444e661a0003a67ab2	0.0	0.0	1.0	0.0	0.0	2856.0	299.0	151.0	613.0	216.0	536.0	1734.0	200.0	449.0	366.0	2256.0	48.0	524.0	1134.0	402.0
ca11066de4efedadeead6e0cfc1adf1d	0.0	0.0	0.0	0.0	0.0	0.0	0.0	0.0	0.0	0.0	8.0	1.0	0.0	16.0	21.0	0.0	1.0	0.0	0.0	12.0
ca92b3760204edcd1f7285d2565982aa	130.0	1.0	0.0	0.0	114.0	2.0	0.0	0.0	0.0	0.0	4.0	0.0	0.0	0.0	0.0	1.0	0.0	0.0	0.0	2.0
cab4fd61d8c281dd3efabe2a36b28971	0.0	0.0	198.0	117.0	0.0	0.0	1.0	1.0	0.0	0.0	0.0	1.0	0.0	2.0	0.0	0.0	0.0	0.0	0.0	0.0
cb329344d3bb916c35e9f4c063cd1cac	0.0	0.0	1.0	0.0	0.0	0.0	9.0	10.0	3.0	13.0	2.0	0.0	0.0	1.0	0.0	0.0	2.0	0.0	0.0	0.0
cb3bf1298b3c4226139502a0dde637cb	0.0	0.0	0.0	0.0	0.0	0.0	4.0	3.0	5.0	6.0	2.0	0.0	6.0	1.0	0.0	0.0	0.0	3.0	5.0	1.0
cb70b1cea6605495e1c6c4c5420c119c	0.0	0.0	1.0	1.0	0.0	1.0	32.0	75.0	24.0	76.0	7.0	0.0	1.0	3.0	0.0	1.0	0.0	0.0	0.0	0.0
cbbfeb91b1ee0cf629fa90ee9d23725a	0.0	353.0	203.0	139.0	91.0	156.0	27.0	106.0	134.0	15.0	7.0	351.0	390.0	170.0	198.0	60.0	50.0	80.0	158.0	89.0
cbd4b0bb22bc06e8439c59516cf317a4	0.0	12.0	0.0	13.0	0.0	0.0	0.0	0.0	0.0	0.0	11.0	10.0	1.0	89.0	0.0	13.0	0.0	0.0	0.0	8.0
cc0b7f8d7f0918aca083682f2ff2d5df	0.0	2.0	2.0	4.0	1.0	8.0	4.0	0.0	5.0	1.0	2.0	22.0	9.0	18.0	80.0	7.0	13.0	2.0	0.0	15.0
cc1562a8a5833c3f61aaeca99d8dd1b1	4.0	1.0	3.0	12.0	53.0	25.0	45.0	25.0	71.0	49.0	482.0	8.0	26.0	11.0	4.0	11.0	39.0	901.0	12.0	67.0
cc50b020d84cab6134c026406fe6741c	0.0	10.0	24.0	26.0	12.0	0.0	0.0	0.0	0.0	0.0	1.0	29.0	15.0	0.0	13.0	0.0	5.0	0.0	0.0	3.0
cce3d7443b181c499615bdcc192a95df	0.0	3.0	0.0	0.0	0.0	1.0	8.0	14.0	8.0	12.0	7.0	0.0	5.0	3.0	7.0	2.0	3.0	0.0	0.0	0.0
cce5adf49bd276e4db58ed7879cb274d	1.0	0.0	0.0	0.0	4.0	1.0	1.0	33.0	1.0	7.0	5.0	0.0	0.0	30.0	2.0	0.0	32.0	1.0	0.0	0.0
ccfd4d4eef3b703131b5706ee3188e1b	0.0	21.0	5.0	15.0	1.0	4.0	10.0	8.0	0.0	12.0	16.0	5.0	3.0	6.0	18.0	10.0	0.0	0.0	0.0	0.0
cd19ad8fda1c2134f3a1a14ddf06c235	16.0	3.0	9.0	33.0	13.0	5.0	0.0	3.0	9.0	4.0	3.0	2.0	4.0	0.0	5.0	3.0	2.0	1.0	4.0	0.0
cd3b5e25d50095cf4cb5e967b4aa43cb	23.0	9.0	6.0	2.0	21.0	1.0	3.0	0.0	4.0	2.0	0.0	4.0	0.0	2.0	3.0	1.0	2.0	0.0	0.0	5.0
cd3bec55a205a878152ab3f3f436b1c5	0.0	0.0	0.0	0.0	0.0	0.0	0.0	0.0	0.0	0.0	152.0	0.0	0.0	72.0	6.0	17.0	2.0	0.0	10.0	0.0
cd3bf086b0f0db94ad841be8c2d9e40f	178.0	247.0	35.0	60.0	51.0	38.0	18.0	19.0	28.0	34.0	8.0	6.0	18.0	36.0	12.0	0.0	11.0	5.0	18.0	34.0
cd6f9a5352e0d0e454c362372e668081	1.0	0.0	11.0	23.0	1.0	0.0	33.0	39.0	38.0	28.0	20.0	6.0	35.0	28.0	32.0	35.0	31.0	25.0	8.0	69.0
cdbcdd60440488714e0a7f2a7706eaca	0.0	3.0	0.0	2.0	0.0	2.0	4.0	4.0	12.0	6.0	5.0	0.0	0.0	0.0	1.0	3.0	1.0	3.0	4.0	2.0
cdfc601e8dd62a3ba5c0b2b0aeb0e36d	2.0	2.0	5.0	1.0	2.0	11.0	0.0	5.0	5.0	4.0	12.0	7.0	3.0	1.0	3.0	5.0	2.0	0.0	2.0	1.0
ce3e904f1ee09ee7a9ed96514693f68c	0.0	0.0	5.0	0.0	0.0	1.0	0.0	0.0	0.0	0.0	1.0	2.0	0.0	0.0	0.0	0.0	17.0	3.0	0.0	20.0
ce54948fe6e89b41d1f89508dfea870a	2.0	34.0	3.0	69.0	13.0	20.0	1.0	0.0	4.0	1.0	6.0	0.0	0.0	17.0	0.0	5.0	2.0	12.0	1.0	3.0
ceba91d0d68a80ea900808bf9f05c226	92.0	106.0	43.0	20.0	78.0	46.0	24.0	24.0	20.0	1.0	13.0	10.0	7.0	9.0	4.0	7.0	14.0	50.0	44.0	24.0
cec3402e4d58187969cf85a9754b303c	3.0	2.0	0.0	10.0	8.0	0.0	0.0	0.0	0.0	0.0	0.0	0.0	0.0	0.0	1.0	0.0	0.0	0.0	0.0	2.0
cf72e6bbe6284965b0531fc666b6597f	0.0	6.0	7.0	0.0	1.0	1.0	0.0	0.0	0.0	0.0	3.0	6.0	70.0	28.0	15.0	0.0	0.0	5.0	0.0	0.0
cf94229e9592ef17b2f91fb0c4e4cefa	0.0	7.0	2.0	35.0	5.0	0.0	5.0	0.0	0.0	0.0	1.0	0.0	1.0	0.0	0.0	2.0	12.0	2.0	6.0	1.0
d00db97f47f2ebafe5bf3468c4973553	0.0	2.0	0.0	0.0	0.0	0.0	5.0	2.0	0.0	2.0	1.0	1.0	3.0	3.0	1.0	1.0	0.0	0.0	0.0	0.0
d0447437e09b26fe5fbc469ae517d19f	0.0	5.0	0.0	0.0	0.0	0.0	6.0	58.0	23.0	9.0	16.0	0.0	39.0	22.0	45.0	4.0	9.0	24.0	15.0	5.0
d07dc355b9b3af614223f5340a5e083f	6.0	4.0	0.0	0.0	0.0	0.0	6.0	10.0	0.0	0.0	0.0	0.0	0.0	5.0	3.0	12.0	10.0	1.0	0.0	0.0
d07f6e7d440e302afacdc6fc4a136dbe	22.0	0.0	14.0	0.0	0.0	0.0	0.0	0.0	0.0	0.0	0.0	0.0	0.0	0.0	0.0	0.0	0.0	0.0	0.0	0.0
d08c5e937e08600d1a1836bf2baa6259	0.0	19.0	6.0	0.0	1.0	0.0	0.0	1.0	1.0	0.0	5.0	0.0	1.0	1.0	2.0	2.0	0.0	0.0	0.0	0.0
d0c6acc494cd5b8a1385a30aad48f79d	7.0	167.0	51.0	122.0	18.0	98.0	198.0	145.0	184.0	169.0	78.0	198.0	98.0	287.0	144.0	176.0	180.0	181.0	21.0	377.0
d0d2d50b735a4bcf75345ad25706097a	3.0	2.0	16.0	9.0	4.0	1.0	1.0	5.0	0.0	0.0	1.0	1.0	1.0	0.0	11.0	1.0	0.0	9.0	4.0	0.0
d0fc793d6185e7c8a064b13f9e4f5961	0.0	0.0	1.0	0.0	0.0	0.0	0.0	6.0	3.0	0.0	1.0	0.0	0.0	0.0	0.0	0.0	0.0	0.0	0.0	0.0
d106e1ad6fb1a07ac9bfa98ae979f62c	1.0	0.0	0.0	0.0	3.0	0.0	5.0	9.0	2.0	2.0	5.0	0.0	0.0	0.0	2.0	0.0	4.0	1.0	2.0	7.0
d146ef7ef621515789af916eb4eb3fb3	0.0	282.0	280.0	37.0	71.0	0.0	0.0	1.0	5.0	194.0	52.0	43.0	35.0	293.0	57.0	2.0	13.0	5.0	0.0	110.0
d159fbc106876647b210ce9d33ce9586	0.0	1.0	0.0	0.0	0.0	0.0	11.0	100.0	0.0	13.0	2.0	0.0	2.0	0.0	6.0	0.0	0.0	0.0	0.0	0.0
d15b2010df1d6ba50929637acea9f72b	0.0	0.0	0.0	0.0	0.0	0.0	5.0	16.0	9.0	1.0	0.0	0.0	0.0	0.0	0.0	0.0	0.0	0.0	0.0	0.0
d177be6e527393354337b7c582822924	0.0	0.0	1.0	2.0	0.0	0.0	19.0	266.0	12.0	32.0	0.0	0.0	0.0	0.0	0.0	10.0	0.0	0.0	0.0	1.0
d17c352493098ac10b0d09e4722209b2	8.0	0.0	0.0	1.0	1.0	0.0	0.0	0.0	0.0	0.0	0.0	3.0	11.0	0.0	3.0	0.0	0.0	0.0	0.0	0.0
d1b8bb686a631fd649978c36a7cba3a5	0.0	0.0	0.0	1.0	0.0	0.0	1.0	0.0	0.0	2.0	1.0	3.0	2.0	0.0	10.0	9.0	0.0	0.0	0.0	0.0
d243a9f4c4a64f8de43f2a874fc514c4	2.0	0.0	4.0	0.0	3.0	0.0	0.0	0.0	0.0	2.0	0.0	3.0	0.0	0.0	2.0	0.0	0.0	0.0	0.0	1.0
d251dc0e4b2f1005936d241d395c3eb2	0.0	108.0	141.0	428.0	45.0	7.0	42.0	29.0	2.0	53.0	297.0	15.0	117.0	119.0	160.0	11.0	261.0	294.0	34.0	238.0
d2eef4e772a3d139ddd263550e451736	0.0	0.0	0.0	0.0	0.0	0.0	5.0	2.0	0.0	4.0	2.0	0.0	0.0	2.0	0.0	1.0	1.0	0.0	0.0	0.0
d313c70497d9810e25fbd208a6d69817	0.0	24.0	6.0	13.0	1.0	1.0	4.0	5.0	0.0	14.0	2.0	0.0	8.0	17.0	7.0	0.0	0.0	4.0	1.0	1.0
d32451afd94d897b266c6e2f2d8f04d1	0.0	0.0	0.0	0.0	0.0	0.0	0.0	0.0	0.0	0.0	0.0	1.0	0.0	6.0	0.0	1.0	4.0	0.0	0.0	1.0
d3270e7fbfc12ad5980828d5450e333b	0.0	0.0	8.0	14.0	18.0	0.0	0.0	0.0	1.0	0.0	0.0	0.0	0.0	0.0	0.0	0.0	0.0	0.0	0.0	0.0
d33fbd1961e2f7093f24c3afe9ab1ff6	4727.0	137.0	39.0	3.0	2410.0	57.0	0.0	0.0	0.0	0.0	0.0	0.0	0.0	0.0	1.0	0.0	8.0	3.0	233.0	4.0
d34e0e5f9a5811298c9d21c96f70c35d	0.0	1.0	1.0	1.0	12.0	4.0	0.0	1.0	0.0	4.0	5.0	6.0	19.0	3.0	31.0	0.0	8.0	0.0	15.0	12.0
d35655e7613285a878450ecdca3e6204	0.0	0.0	0.0	0.0	0.0	0.0	0.0	4.0	0.0	0.0	0.0	0.0	0.0	0.0	28.0	1.0	10.0	0.0	0.0	1.0
d36c8930add96c30368596eccf40bb50	0.0	0.0	0.0	0.0	0.0	0.0	17.0	0.0	0.0	3.0	4.0	0.0	0.0	0.0	1.0	0.0	0.0	1.0	0.0	0.0
d396b99c2074c62bf9212faf1a50f847	0.0	30.0	13.0	43.0	2.0	0.0	71.0	123.0	28.0	179.0	14.0	7.0	7.0	14.0	8.0	3.0	0.0	2.0	0.0	1.0
d3cd91f6a11424aaa9dc484dcd143908	0.0	0.0	0.0	0.0	0.0	0.0	0.0	0.0	0.0	0.0	100.0	0.0	7.0	9.0	18.0	0.0	12.0	0.0	0.0	0.0
d3de01405e8bf3fd5172f720dabca6e8	290.0	9.0	3.0	20.0	302.0	18.0	0.0	0.0	0.0	0.0	0.0	0.0	0.0	0.0	0.0	0.0	0.0	0.0	0.0	0.0
d413f4c2a78200895f6cd482b0176a8f	10.0	3.0	0.0	9.0	13.0	3.0	0.0	0.0	0.0	0.0	0.0	4.0	1.0	0.0	0.0	0.0	3.0	0.0	1.0	8.0
d44ae85e888448ca365fb0d6d1efcc6a	0.0	162.0	133.0	132.0	34.0	73.0	9.0	12.0	37.0	6.0	32.0	189.0	63.0	127.0	140.0	106.0	46.0	25.0	47.0	60.0
d47f1e02536ec727226ff229d339ef7b	0.0	0.0	2.0	0.0	0.0	0.0	0.0	5.0	2.0	3.0	6.0	4.0	0.0	11.0	7.0	6.0	5.0	1.0	0.0	0.0
d484b6bcf741b7dd770348a8ad68d51d	0.0	0.0	0.0	0.0	0.0	0.0	0.0	0.0	0.0	0.0	0.0	0.0	2.0	9.0	2.0	0.0	1.0	0.0	0.0	0.0
d489d2f3d8db22cddb7eaf95ab73a7b8	0.0	0.0	0.0	0.0	0.0	0.0	0.0	0.0	0.0	0.0	18.0	0.0	0.0	0.0	0.0	0.0	0.0	0.0	0.0	0.0
d4d07c968d6ac1e8b9cc932b41f95e2a	6.0	4.0	6.0	0.0	0.0	0.0	4.0	6.0	1.0	0.0	0.0	0.0	0.0	0.0	0.0	0.0	0.0	0.0	0.0	2.0
d4e54260a6076e1b9b5041835ecf51df	0.0	0.0	0.0	0.0	0.0	0.0	0.0	0.0	0.0	0.0	27.0	0.0	0.0	0.0	0.0	0.0	0.0	0.0	8.0	0.0
d557d83e564a8704f3a3842803f88aa5	5191.0	336.0	1997.0	190.0	6519.0	2602.0	2043.0	934.0	5089.0	3562.0	2408.0	1586.0	864.0	481.0	2666.0	296.0	3046.0	2522.0	2366.0	1210.0
d592298a0121ef1ef9e216ede5b8c913	0.0	14.0	0.0	0.0	0.0	0.0	9.0	10.0	4.0	26.0	0.0	0.0	4.0	4.0	0.0	0.0	0.0	0.0	0.0	0.0
d5f80dab6d1102f736e799dbf28f214f	542.0	484.0	105.0	151.0	94.0	103.0	46.0	78.0	31.0	63.0	41.0	5.0	62.0	38.0	46.0	18.0	131.0	52.0	38.0	166.0
d60412b0047f459e305f417c49a337d1	464.0	0.0	2.0	0.0	237.0	2.0	3.0	1.0	8.0	6.0	1.0	0.0	0.0	0.0	0.0	0.0	1.0	0.0	0.0	0.0
d63318d7a323a1f0d250616b4a376062	0.0	0.0	1.0	0.0	13.0	1.0	0.0	1.0	1.0	0.0	0.0	0.0	0.0	1.0	0.0	0.0	0.0	0.0	0.0	0.0
d6c7e6babfcfeb1b72678a9a6f3dd2ca	0.0	4.0	0.0	1.0	1.0	0.0	6.0	5.0	1.0	0.0	1.0	0.0	0.0	0.0	4.0	0.0	0.0	0.0	0.0	0.0
d6ce5ab0ca4ccc41db83dff829286912	1.0	0.0	0.0	0.0	147.0	0.0	27.0	0.0	0.0	0.0	0.0	0.0	0.0	0.0	0.0	0.0	0.0	0.0	1.0	0.0
d6fcd9c85148a1a420c326207a7ab292	8.0	1.0	0.0	1.0	1.0	1.0	0.0	0.0	0.0	0.0	0.0	0.0	0.0	0.0	0.0	0.0	0.0	0.0	1.0	2.0
d71ba9bc384c4773d6e5b3bbf914b589	1461.0	3.0	8.0	1.0	603.0	8.0	4.0	5.0	25.0	10.0	5.0	0.0	1.0	0.0	2.0	0.0	1.0	0.0	2.0	0.0
d73af562e4db75e0b624152683ad8053	0.0	0.0	0.0	0.0	0.0	0.0	0.0	0.0	0.0	0.0	0.0	2.0	1.0	0.0	4.0	6.0	0.0	4.0	0.0	8.0
d7725e15dcbd684ce58bd77d358f653e	3.0	0.0	1.0	1.0	4.0	2.0	0.0	1.0	0.0	0.0	0.0	2.0	0.0	0.0	0.0	1.0	0.0	1.0	0.0	4.0
d776334d281fd36820928b1cf69caf68	0.0	48.0	145.0	70.0	42.0	8.0	0.0	0.0	1.0	0.0	19.0	6.0	1.0	4.0	45.0	3.0	1.0	1.0	0.0	0.0
d78ff98bd630c5fa364547a91e4d1ce1	1.0	18.0	48.0	56.0	18.0	10.0	5.0	10.0	3.0	9.0	12.0	11.0	1.0	2.0	1.0	1.0	0.0	1.0	1.0	0.0
d7911cb70d6831c777059de9bfc70e10	3.0	0.0	1.0	2.0	7.0	0.0	0.0	2.0	0.0	1.0	0.0	0.0	0.0	0.0	0.0	1.0	0.0	0.0	0.0	0.0
d80272c82edc36ac727c526b9645039d	0.0	2.0	0.0	5.0	0.0	11.0	0.0	0.0	0.0	0.0	0.0	0.0	37.0	3.0	1.0	1.0	9.0	0.0	0.0	2.0
d82bb1e62eac46a6301c1cd1913f5677	156.0	105.0	0.0	0.0	1.0	4.0	3.0	0.0	2.0	0.0	1.0	3.0	1.0	0.0	0.0	0.0	0.0	1.0	134.0	3.0
d86e273d093bcad61b948b533ba0d5a2	0.0	0.0	0.0	1.0	0.0	1.0	2.0	2.0	1.0	12.0	4.0	1.0	0.0	1.0	1.0	5.0	0.0	0.0	0.0	1.0
d883835d263e463e649877263bbb2e1e	0.0	0.0	0.0	0.0	0.0	0.0	0.0	0.0	0.0	0.0	8.0	24.0	3.0	20.0	0.0	28.0	0.0	49.0	0.0	0.0
d8bb2f2adaf795b6502188d19b74f662	0.0	0.0	0.0	0.0	0.0	0.0	0.0	0.0	0.0	0.0	0.0	0.0	0.0	0.0	0.0	0.0	0.0	0.0	34.0	0.0
d8c713eac8f2f9f466aa768c16aa59e0	3.0	2.0	0.0	9.0	2.0	1.0	0.0	2.0	0.0	2.0	6.0	6.0	0.0	1.0	2.0	0.0	0.0	4.0	0.0	0.0
d94bb921de0549d893dde0d9e1512aa3	46.0	11.0	0.0	0.0	0.0	0.0	0.0	0.0	0.0	0.0	0.0	0.0	0.0	0.0	0.0	0.0	0.0	0.0	0.0	0.0
d95c3ec277886b5c54938b63ca0da625	432.0	13.0	4.0	2.0	189.0	4.0	2.0	0.0	6.0	0.0	2.0	6.0	15.0	2.0	2.0	1.0	2.0	6.0	20.0	2.0
d980786ab57cc6a10fae5d292f65bd6d	0.0	27.0	43.0	20.0	26.0	50.0	20.0	3.0	37.0	24.0	29.0	10.0	126.0	64.0	21.0	88.0	267.0	23.0	0.0	12.0
d9b38d270a71e3b5d744b507e99eec5a	0.0	46.0	258.0	136.0	127.0	11.0	7.0	7.0	22.0	0.0	3.0	16.0	85.0	42.0	196.0	17.0	19.0	13.0	0.0	8.0
d9baeb8aa0b9aa0e1140b3de8d3e01b5	0.0	19.0	26.0	2.0	12.0	0.0	8.0	0.0	0.0	0.0	2.0	0.0	0.0	1.0	0.0	0.0	0.0	4.0	0.0	0.0
da572ab854a7f643301138f5f0378b69	8.0	251.0	419.0	187.0	161.0	469.0	255.0	1735.0	761.0	1375.0	1585.0	467.0	120.0	356.0	472.0	112.0	1543.0	580.0	177.0	1310.0
da594510ee91d5efff624d6588760bca	0.0	2.0	0.0	2.0	0.0	3.0	0.0	1.0	0.0	2.0	0.0	0.0	0.0	0.0	0.0	0.0	0.0	0.0	0.0	0.0
da61a121151a7ec6429350c1e1438859	0.0	0.0	0.0	1.0	0.0	2.0	1.0	0.0	0.0	3.0	0.0	2.0	1.0	9.0	2.0	1.0	0.0	0.0	0.0	0.0
da8eb1ec1a31c085745d8119d133de90	5.0	3504.0	2534.0	2508.0	812.0	238.0	771.0	237.0	12.0	692.0	3554.0	4793.0	4561.0	4563.0	2675.0	3238.0	5552.0	4762.0	443.0	4592.0
dab3052f53672e8624d3a4a007000382	0.0	0.0	0.0	0.0	0.0	4.0	9.0	0.0	14.0	0.0	9.0	1.0	55.0	15.0	35.0	23.0	9.0	2.0	2.0	22.0
db6be7f0d69eee48db21a8fd43324c81	0.0	1.0	5.0	0.0	0.0	0.0	0.0	0.0	0.0	0.0	0.0	8.0	0.0	11.0	0.0	0.0	1.0	4.0	0.0	1.0
dbeadda22e940d0a2f2d16dbdffcd0d7	0.0	2.0	0.0	0.0	0.0	0.0	0.0	0.0	0.0	0.0	313.0	0.0	0.0	0.0	0.0	11.0	0.0	211.0	118.0	150.0
dbf1ff5be09c4b3353c7ecc54cba7386	23.0	1.0	0.0	2.0	0.0	0.0	0.0	0.0	0.0	0.0	0.0	0.0	0.0	0.0	0.0	5.0	1.0	0.0	2.0	0.0
dbf3ca28f23624f8142d82fedf7aa96f	0.0	3.0	12.0	0.0	3.0	0.0	0.0	0.0	0.0	0.0	0.0	0.0	0.0	0.0	0.0	0.0	0.0	0.0	0.0	0.0
dbfccdcd174da8e696605598d52f847c	1.0	2.0	6.0	29.0	2.0	2.0	10.0	26.0	1.0	1.0	1.0	15.0	10.0	30.0	11.0	25.0	0.0	2.0	0.0	0.0
dc2db8f48297bde33f7df1b1a81c6b10	0.0	1.0	16.0	13.0	0.0	0.0	0.0	3.0	0.0	0.0	0.0	0.0	0.0	0.0	0.0	0.0	0.0	0.0	0.0	0.0
dc2ee81e5221e881f43bc7f8fc7d46ed	1.0	7.0	1.0	1.0	5.0	0.0	0.0	0.0	0.0	1.0	1.0	1.0	2.0	1.0	0.0	0.0	2.0	0.0	5.0	1.0
dc40f56a3978623bcedc6c47a894be81	0.0	3.0	20.0	6.0	2.0	2.0	1.0	1.0	1.0	0.0	2.0	1.0	0.0	1.0	1.0	1.0	2.0	0.0	0.0	0.0
dc54161a093a290f985e6996c6660510	0.0	151.0	367.0	564.0	118.0	81.0	9.0	36.0	2.0	6.0	4.0	3.0	3.0	1.0	1.0	0.0	2.0	3.0	0.0	0.0
dc5a583b1162051fc37e203f02870267	0.0	0.0	0.0	0.0	0.0	0.0	19.0	110.0	12.0	15.0	0.0	0.0	0.0	0.0	0.0	0.0	0.0	1.0	0.0	0.0
dc96ffbdb478c1bcd066a5aca9c52602	0.0	0.0	2.0	2.0	0.0	0.0	11.0	1.0	2.0	4.0	2.0	1.0	0.0	3.0	0.0	0.0	1.0	2.0	0.0	0.0
dcbd01b85c42bd57ba671158eb55c436	0.0	22.0	15.0	15.0	1.0	0.0	146.0	164.0	27.0	97.0	37.0	6.0	17.0	78.0	6.0	82.0	1.0	0.0	0.0	3.0
dcc78cab420c0ec8df8d7399f1cca793	0.0	1.0	0.0	1.0	0.0	1.0	3.0	3.0	9.0	1.0	2.0	0.0	0.0	1.0	0.0	2.0	0.0	4.0	2.0	0.0
dd277fb140c8e75c570cd92eac772f5f	0.0	1.0	0.0	2.0	0.0	0.0	2.0	3.0	0.0	1.0	0.0	0.0	0.0	4.0	1.0	0.0	0.0	0.0	0.0	0.0
dd6e07f6ba8af74168534fb40097ca84	0.0	1.0	7.0	2.0	0.0	7.0	5.0	0.0	1.0	0.0	2.0	0.0	22.0	11.0	8.0	5.0	0.0	6.0	0.0	0.0
dd8e1764ca5334a1fd363edfa3886673	10.0	0.0	7.0	4.0	3.0	1.0	0.0	0.0	0.0	1.0	0.0	0.0	0.0	2.0	0.0	0.0	1.0	0.0	0.0	0.0
ddb5a4878ebd5719f172236035fec3af	248.0	7.0	0.0	1.0	141.0	3.0	0.0	0.0	0.0	0.0	0.0	0.0	0.0	2.0	1.0	0.0	0.0	0.0	0.0	0.0
de36c51144bba9585944e575e4bf53a4	0.0	6.0	1.0	7.0	0.0	38.0	2.0	1.0	6.0	0.0	2.0	0.0	0.0	0.0	4.0	26.0	2.0	1.0	0.0	0.0
de3b836cf45b4de563b0a440e947c23d	79.0	204.0	114.0	169.0	265.0	109.0	15.0	133.0	23.0	45.0	9.0	31.0	50.0	25.0	67.0	4.0	125.0	23.0	71.0	65.0
de67da11024ba2f3b6477849d0f34812	129.0	24.0	86.0	158.0	108.0	205.0	85.0	106.0	30.0	129.0	258.0	60.0	19.0	97.0	14.0	33.0	40.0	824.0	68.0	793.0
dea574c928dfc3cbc3467d17b8c8dc8f	0.0	0.0	1.0	1.0	6.0	5.0	1.0	2.0	4.0	1.0	1.0	0.0	1.0	6.0	1.0	1.0	7.0	3.0	4.0	6.0
deb67a62da16e9e4af759f9d32e9513b	0.0	0.0	0.0	0.0	0.0	0.0	0.0	0.0	0.0	0.0	0.0	0.0	0.0	0.0	0.0	0.0	0.0	57.0	0.0	0.0
dec036a3bcd1bf8c825423d70df973ea	1.0	0.0	0.0	0.0	5.0	7.0	13.0	4.0	1.0	6.0	55.0	0.0	23.0	0.0	13.0	0.0	21.0	46.0	28.0	24.0
ded57b25ca06c9f87ed3b794c493a71d	0.0	0.0	0.0	0.0	0.0	0.0	0.0	0.0	0.0	0.0	0.0	14.0	0.0	4.0	0.0	2.0	2.0	1.0	0.0	0.0
dee8b1305618b2798a4d091c93062c83	19.0	7.0	6.0	8.0	21.0	9.0	0.0	5.0	1.0	3.0	0.0	2.0	4.0	1.0	1.0	3.0	17.0	9.0	2.0	25.0
df113feb124aa1dbd3d3e049235de9bb	1.0	8.0	3.0	5.0	0.0	10.0	0.0	0.0	7.0	1.0	3.0	7.0	9.0	5.0	3.0	0.0	3.0	10.0	32.0	5.0
df4bebe950272273ddecfc4056dbac1d	1.0	3.0	3.0	0.0	3.0	6.0	2.0	0.0	2.0	0.0	0.0	0.0	0.0	4.0	1.0	0.0	2.0	0.0	0.0	1.0
df56e223f24878ba840808958de6b9ae	0.0	2.0	12.0	10.0	0.0	16.0	0.0	0.0	0.0	0.0	0.0	10.0	3.0	4.0	8.0	8.0	1.0	0.0	0.0	0.0
dfa9852aceaa0ddf3072b6949175e9a9	3.0	5.0	0.0	0.0	0.0	0.0	1.0	0.0	0.0	3.0	0.0	0.0	0.0	0.0	6.0	0.0	0.0	0.0	0.0	1.0
e02c4d42132e38c06ba560be3500312f	0.0	0.0	4.0	8.0	1.0	0.0	6.0	1.0	0.0	0.0	2.0	0.0	1.0	7.0	13.0	0.0	0.0	2.0	0.0	0.0
e0a5abe7ac0ed9f71e49383a87f1b4dc	0.0	0.0	0.0	1.0	0.0	0.0	2.0	4.0	0.0	3.0	0.0	0.0	0.0	0.0	0.0	0.0	0.0	0.0	0.0	0.0
e0ce9236dfe18232f3cbcd64b97b5586	1.0	0.0	0.0	0.0	1.0	0.0	6.0	6.0	8.0	4.0	1.0	1.0	5.0	3.0	3.0	2.0	0.0	3.0	1.0	0.0
e0dda1d75f0cd2ae10139f753d42651c	109.0	1.0	1.0	1.0	1.0	0.0	2.0	0.0	7.0	0.0	0.0	0.0	1.0	0.0	62.0	0.0	39.0	0.0	120.0	8.0
e103415013bb00c666e1f0072222690a	0.0	15.0	6.0	0.0	0.0	0.0	0.0	1.0	1.0	0.0	0.0	0.0	0.0	2.0	0.0	0.0	0.0	0.0	1.0	0.0
e129873958b69445310af8c24b1e172b	1.0	1.0	0.0	0.0	1.0	2.0	3.0	0.0	4.0	1.0	3.0	2.0	14.0	1.0	1.0	2.0	0.0	1.0	3.0	0.0
e147bcf220e5b8e9a8d0b483e7ff82a6	0.0	0.0	2.0	0.0	17.0	7.0	0.0	0.0	0.0	0.0	0.0	1.0	0.0	3.0	0.0	0.0	0.0	0.0	0.0	1.0
e1747ffc79dd7ccabd215b48ec951eb2	7.0	5.0	2.0	7.0	2.0	0.0	0.0	0.0	0.0	0.0	0.0	1.0	1.0	0.0	0.0	0.0	0.0	4.0	0.0	0.0
e193df93215672d384c49d3c4dceb9c2	0.0	1.0	0.0	2.0	0.0	6.0	5.0	4.0	5.0	15.0	1.0	1.0	2.0	0.0	4.0	8.0	8.0	22.0	0.0	3.0
e1984659e7b08df2d9043daa366b66e2	0.0	0.0	0.0	0.0	0.0	0.0	0.0	0.0	0.0	0.0	0.0	0.0	0.0	2.0	0.0	0.0	0.0	0.0	176.0	0.0
e1a487ece7b6df65d30e99f0fa3d8787	28.0	348.0	250.0	466.0	98.0	47.0	19.0	133.0	53.0	78.0	0.0	133.0	256.0	541.0	269.0	523.0	0.0	1.0	1.0	11.0
e1ef845219cfa3aee478327aa605eb97	1.0	6.0	3.0	8.0	2.0	1.0	1.0	1.0	8.0	0.0	0.0	1.0	0.0	3.0	4.0	0.0	4.0	0.0	3.0	0.0
e2098b30df8e444d426e3fd17cc89b31	22.0	1.0	1.0	1.0	0.0	1.0	66.0	15.0	76.0	40.0	20.0	0.0	9.0	193.0	115.0	43.0	98.0	0.0	2.0	87.0
e22115c8f157e1cbd98ca4ae121080b9	0.0	4.0	2.0	18.0	0.0	2.0	0.0	0.0	11.0	0.0	6.0	16.0	110.0	22.0	14.0	2.0	5.0	7.0	0.0	10.0
e228fd1b1b475afa85b385ff59b9f4b4	0.0	0.0	0.0	0.0	0.0	0.0	0.0	0.0	0.0	0.0	0.0	1.0	5.0	0.0	6.0	1.0	1.0	0.0	0.0	0.0
e254c4766cb088428b70af9100528d8c	4.0	6.0	0.0	0.0	7.0	0.0	5.0	1.0	4.0	0.0	2.0	0.0	0.0	18.0	0.0	0.0	12.0	0.0	0.0	0.0
e29c1f2de2a256e10542651a4e219724	5.0	5.0	0.0	1.0	0.0	0.0	0.0	0.0	3.0	0.0	0.0	0.0	0.0	0.0	0.0	0.0	1.0	0.0	0.0	0.0
e29c4da8a1354fead1fd6ed779faa58e	0.0	9.0	14.0	10.0	5.0	9.0	6.0	9.0	12.0	3.0	13.0	20.0	35.0	31.0	21.0	33.0	2.0	12.0	0.0	8.0
e2b89bf603d7e8830fac3b1aabdd65c7	0.0	0.0	14.0	4.0	4.0	0.0	0.0	0.0	0.0	0.0	0.0	0.0	0.0	0.0	0.0	0.0	0.0	0.0	0.0	0.0
e2bf7a1ee0147f79e5e92b9d1609e4f3	3.0	0.0	0.0	0.0	0.0	0.0	0.0	0.0	0.0	0.0	0.0	0.0	0.0	0.0	11.0	0.0	11.0	0.0	0.0	1.0
e2f58bcfb244bce6c7fa33daaa3f050f	13.0	60.0	47.0	43.0	29.0	45.0	72.0	83.0	86.0	35.0	39.0	90.0	173.0	109.0	126.0	75.0	30.0	9.0	15.0	44.0
e30b360140694d57101bc6127f79c907	0.0	0.0	0.0	0.0	0.0	0.0	2.0	1.0	0.0	4.0	0.0	0.0	0.0	0.0	1.0	2.0	0.0	3.0	0.0	0.0
e37f10fa9010072dd5bdcf5c3570a62f	878.0	10.0	15.0	10.0	851.0	26.0	0.0	2.0	57.0	0.0	3.0	22.0	10.0	3.0	84.0	0.0	6.0	1.0	131.0	53.0
e3a6a1642d276caa8e0c4c91c4b694c8	3.0	39.0	71.0	78.0	20.0	14.0	2.0	10.0	4.0	23.0	13.0	13.0	0.0	3.0	4.0	3.0	1.0	0.0	4.0	0.0
e41ea435c7add856d118b5dea71c97df	295.0	34.0	259.0	184.0	147.0	565.0	124.0	206.0	76.0	162.0	712.0	63.0	34.0	136.0	37.0	105.0	72.0	1929.0	172.0	1007.0
e44aafcb778046a6a0c8d290626db862	0.0	0.0	0.0	0.0	0.0	13.0	139.0	6.0	53.0	107.0	7.0	3.0	5.0	4.0	0.0	3.0	0.0	11.0	4.0	5.0
e4667548309bf2bc3fadb47c3a6df686	0.0	3.0	0.0	1.0	1.0	0.0	2.0	2.0	0.0	9.0	1.0	0.0	0.0	0.0	0.0	4.0	0.0	0.0	0.0	0.0
e470b61ec347d31385bcb23f2b3f17ea	0.0	5.0	1.0	6.0	7.0	2.0	2.0	0.0	0.0	0.0	0.0	1.0	1.0	3.0	1.0	2.0	0.0	3.0	0.0	1.0
e478c691a93a0085fdec7a6d5b4c2baf	3.0	0.0	9.0	0.0	5.0	0.0	0.0	0.0	0.0	0.0	0.0	0.0	0.0	0.0	0.0	0.0	0.0	0.0	0.0	0.0
e48ef99cb1f523884966ae2ffe190773	10.0	3.0	9.0	1.0	4.0	1.0	6.0	0.0	1.0	4.0	0.0	2.0	3.0	1.0	0.0	1.0	1.0	4.0	1.0	2.0
e4baa4ac35f70df2fedc1a9c30ff40bc	0.0	0.0	0.0	0.0	0.0	34.0	53.0	1.0	136.0	9.0	65.0	0.0	0.0	0.0	0.0	0.0	110.0	203.0	9.0	484.0
e4bb39c10d3c80809a695bf38a9c33f7	0.0	8.0	7.0	37.0	4.0	3.0	0.0	8.0	0.0	0.0	1.0	6.0	8.0	11.0	6.0	1.0	0.0	0.0	0.0	0.0
e4c9876d42fadc092672281c7853c54c	4.0	99.0	67.0	73.0	0.0	81.0	24.0	2.0	105.0	20.0	6.0	62.0	129.0	38.0	96.0	3.0	19.0	86.0	466.0	45.0
e50d1e50e38e047315edb9a857d428ff	0.0	16.0	2.0	2.0	6.0	2.0	0.0	3.0	2.0	3.0	4.0	0.0	1.0	0.0	18.0	6.0	1.0	18.0	0.0	2.0
e528a30a24a1521923d4b574abedefef	0.0	100.0	83.0	30.0	24.0	44.0	4.0	38.0	30.0	5.0	37.0	84.0	110.0	54.0	54.0	20.0	20.0	30.0	50.0	32.0
e543ff6055d085d280f9d9fd355c0f96	0.0	5.0	4.0	18.0	0.0	0.0	3.0	1.0	0.0	0.0	0.0	0.0	5.0	9.0	0.0	2.0	2.0	0.0	0.0	0.0
e548a60c71f99fe35667c593c1976a59	0.0	0.0	0.0	0.0	0.0	0.0	0.0	0.0	0.0	0.0	0.0	0.0	0.0	0.0	0.0	4.0	0.0	0.0	12.0	0.0
e54a0146555f9edecf7428468514499a	0.0	0.0	0.0	0.0	0.0	0.0	0.0	0.0	0.0	0.0	3.0	2.0	20.0	7.0	0.0	0.0	0.0	2.0	0.0	0.0
e596da497e259f796336d2332f3c6529	0.0	0.0	0.0	1.0	1.0	0.0	1.0	0.0	1.0	0.0	2.0	0.0	0.0	0.0	0.0	1.0	1.0	17.0	0.0	4.0
e5bbc3cc1240f0e57ff6b533f87396e2	17.0	0.0	8.0	0.0	4.0	2.0	0.0	4.0	0.0	3.0	0.0	3.0	0.0	0.0	1.0	0.0	0.0	0.0	0.0	0.0
e5cab9de32e75d4e5b9c681a62688cf9	5.0	1.0	1.0	2.0	0.0	2.0	0.0	1.0	0.0	0.0	0.0	1.0	0.0	0.0	0.0	1.0	0.0	0.0	0.0	0.0
e5cbc9db25b01493e105d46365afe38d	0.0	0.0	0.0	0.0	0.0	0.0	0.0	0.0	0.0	0.0	79.0	30.0	58.0	39.0	28.0	80.0	22.0	30.0	14.0	97.0
e5e503486cf37fe15d739d979e6aa8d0	0.0	70.0	35.0	7.0	3.0	1.0	141.0	5.0	28.0	116.0	46.0	15.0	126.0	82.0	116.0	19.0	36.0	21.0	5.0	22.0
e645500a5d1b8e5e20821a38e511c039	183.0	139.0	99.0	121.0	142.0	61.0	53.0	62.0	30.0	46.0	19.0	33.0	23.0	28.0	28.0	12.0	67.0	87.0	53.0	98.0
e64b621c605660ace3f42eb89c2ff4cc	0.0	0.0	0.0	0.0	0.0	0.0	16.0	0.0	1.0	0.0	0.0	0.0	0.0	0.0	0.0	0.0	1.0	0.0	0.0	0.0
e6a4cec7554a1566bd6e29997333a809	427.0	5.0	9.0	28.0	83.0	7.0	41.0	292.0	61.0	120.0	25.0	10.0	18.0	6.0	25.0	9.0	32.0	20.0	11.0	14.0
e6b1d089aaea49de71c92e4d47b3fcfd	86.0	0.0	0.0	1.0	50.0	1.0	0.0	0.0	0.0	0.0	4.0	2.0	1.0	1.0	2.0	0.0	0.0	0.0	0.0	0.0
e6bba79a780118e62b3d0aa5eb6821c1	0.0	10.0	0.0	4.0	0.0	0.0	1.0	0.0	17.0	1.0	1.0	11.0	0.0	0.0	0.0	0.0	0.0	2.0	0.0	4.0
e70f3674eac0f95e341983c9e84a406b	0.0	0.0	0.0	0.0	0.0	0.0	9.0	13.0	0.0	0.0	1.0	0.0	0.0	0.0	0.0	0.0	0.0	0.0	1.0	0.0
e753211b6b3fceced0d8372c9a086d46	0.0	0.0	0.0	0.0	0.0	1.0	1.0	6.0	3.0	2.0	0.0	0.0	0.0	2.0	0.0	1.0	0.0	0.0	0.0	0.0
e7ef11e06ec77e45c102520e40abc1bb	0.0	150.0	225.0	455.0	52.0	25.0	517.0	238.0	97.0	404.0	69.0	60.0	79.0	271.0	134.0	225.0	61.0	51.0	8.0	31.0
e8432aa8d20a7bed5347ed19353b6069	0.0	0.0	0.0	0.0	0.0	0.0	0.0	0.0	0.0	0.0	32.0	7.0	8.0	152.0	66.0	2.0	23.0	0.0	0.0	0.0
e890ee86f4a617f552c714fd38d04719	0.0	3.0	0.0	1.0	0.0	0.0	19.0	4.0	0.0	0.0	1.0	0.0	0.0	0.0	0.0	0.0	0.0	0.0	0.0	0.0
e8ac11f21cab5eb5fe7910511c126f06	3.0	2.0	3.0	6.0	39.0	109.0	1.0	1.0	27.0	0.0	15.0	7.0	23.0	0.0	0.0	11.0	1.0	2.0	0.0	0.0
e8f15c2d2dde72cf95463666b7616e09	61.0	1.0	11.0	15.0	58.0	8.0	1.0	2.0	0.0	1.0	15.0	21.0	10.0	3.0	0.0	0.0	9.0	1.0	50.0	24.0
e8f9bc50153d87b422fe9ddde4da8b8c	0.0	19.0	7.0	37.0	0.0	7.0	78.0	413.0	24.0	182.0	21.0	8.0	0.0	19.0	2.0	6.0	0.0	6.0	0.0	0.0
e922cd505cb7a9adaff87647419eeffb	0.0	0.0	0.0	0.0	0.0	31.0	46.0	22.0	0.0	6.0	0.0	90.0	94.0	330.0	137.0	344.0	0.0	0.0	0.0	0.0
e936306f8dda154761ba880724def495	3.0	0.0	2.0	0.0	0.0	0.0	1.0	0.0	0.0	0.0	2.0	0.0	0.0	2.0	1.0	0.0	0.0	0.0	0.0	1.0
e9d2110f968aabdbf6e88316f2bf87f8	0.0	5.0	12.0	19.0	1.0	11.0	35.0	12.0	14.0	4.0	4.0	5.0	1.0	0.0	10.0	18.0	28.0	18.0	0.0	5.0
ea2668c4f30474eeccc19bb8a7ea60a9	1.0	15.0	2.0	17.0	1.0	0.0	0.0	0.0	0.0	1.0	6.0	0.0	0.0	41.0	3.0	3.0	0.0	0.0	0.0	0.0
eae360304ebc802f0c447d0e3ea9cd9a	0.0	0.0	0.0	1.0	0.0	0.0	4.0	0.0	0.0	6.0	0.0	0.0	0.0	0.0	0.0	0.0	0.0	0.0	0.0	0.0
eb0e475cd5a1091c95e844f3d9e98699	37.0	14.0	11.0	28.0	23.0	10.0	4.0	7.0	1.0	9.0	20.0	9.0	3.0	9.0	11.0	2.0	2.0	21.0	17.0	20.0
eb473825b54a4e6c3ee413f73ae0f5bb	0.0	0.0	0.0	0.0	2.0	0.0	0.0	15.0	0.0	9.0	0.0	0.0	0.0	0.0	0.0	0.0	3.0	0.0	0.0	0.0
eb5b4697a509989b078c712c32bfc379	0.0	0.0	0.0	0.0	0.0	1.0	112.0	3.0	24.0	60.0	0.0	0.0	0.0	10.0	2.0	0.0	0.0	0.0	0.0	0.0
eb6bef8e684331944776c3944af1d69c	0.0	0.0	0.0	0.0	0.0	0.0	0.0	1.0	0.0	0.0	0.0	0.0	0.0	24.0	0.0	0.0	1.0	2.0	4.0	0.0
ec2149f70ae5de24c47ba2293d4481f5	0.0	1.0	1.0	0.0	0.0	0.0	1.0	3.0	0.0	2.0	3.0	0.0	1.0	2.0	1.0	2.0	0.0	2.0	0.0	0.0
ec3aff14554126a3b8aa549b3c993c31	1.0	5.0	2.0	6.0	3.0	4.0	16.0	9.0	29.0	8.0	14.0	0.0	0.0	3.0	9.0	2.0	5.0	10.0	24.0	12.0
ec5a3c55d358ef72caf9d63732d0fc58	10.0	0.0	0.0	6.0	2.0	1.0	11.0	19.0	7.0	3.0	1.0	0.0	0.0	0.0	3.0	7.0	41.0	3.0	97.0	3.0
ec7d3763ed76aee485973ef99990f3d1	8.0	0.0	0.0	0.0	6.0	0.0	0.0	0.0	0.0	0.0	0.0	0.0	0.0	0.0	0.0	0.0	0.0	0.0	0.0	0.0
eccfdccab91533c37a9a3f1ff5a81d83	0.0	0.0	0.0	0.0	0.0	0.0	0.0	0.0	0.0	0.0	1.0	3.0	0.0	22.0	11.0	2.0	17.0	3.0	0.0	1.0
ecec8fb79b14d8eb5bce5c05c2f0ea58	11.0	2.0	0.0	4.0	0.0	1.0	0.0	0.0	2.0	4.0	3.0	0.0	1.0	1.0	0.0	0.0	3.0	1.0	4.0	0.0
ecfd3cb4e5ed8a8fea35d056b9bed69e	0.0	0.0	4.0	0.0	0.0	0.0	6.0	2.0	0.0	1.0	0.0	1.0	1.0	0.0	0.0	0.0	0.0	0.0	0.0	0.0
ecffccc16f45bca80aec06b596436649	0.0	83.0	23.0	63.0	13.0	8.0	1.0	1.0	72.0	0.0	12.0	73.0	65.0	54.0	138.0	30.0	21.0	8.0	0.0	56.0
edb267a3a1d4093e397a994f30cf5781	0.0	2.0	10.0	43.0	2.0	4.0	14.0	5.0	5.0	0.0	0.0	0.0	0.0	18.0	8.0	0.0	0.0	1.0	0.0	1.0
ede2d8685831dbfdce66e1c9a9822a9b	0.0	12.0	2.0	0.0	9.0	6.0	0.0	1.0	0.0	2.0	0.0	1.0	1.0	4.0	9.0	4.0	0.0	4.0	0.0	1.0
ee1619862a5e2ee8b05ae77c4fd28aa7	0.0	2.0	0.0	0.0	0.0	0.0	1.0	0.0	9.0	1.0	1.0	0.0	0.0	0.0	1.0	10.0	6.0	5.0	0.0	2.0
ee7a9f8c960ded88e2e16a569269451d	0.0	147.0	6.0	2.0	5.0	0.0	0.0	0.0	0.0	0.0	0.0	0.0	0.0	0.0	1.0	18.0	0.0	0.0	0.0	0.0
ee951eae226d682e16a4543758241a47	1.0	12.0	4.0	0.0	0.0	2.0	0.0	0.0	0.0	0.0	0.0	0.0	0.0	2.0	1.0	0.0	0.0	2.0	3.0	4.0
eeb27c660ad4fe27a553ecb5b06b9277	0.0	70.0	101.0	246.0	25.0	16.0	238.0	485.0	63.0	364.0	44.0	12.0	154.0	187.0	62.0	39.0	19.0	17.0	1.0	1.0
eefd5062d6e9f78846336aed4dee3ccb	0.0	0.0	0.0	0.0	0.0	0.0	8.0	54.0	5.0	4.0	1.0	0.0	0.0	0.0	0.0	0.0	0.0	0.0	0.0	0.0
ef192921c27dff6dee48daf65c7d08e8	1.0	0.0	0.0	0.0	4.0	0.0	0.0	0.0	0.0	0.0	7.0	0.0	0.0	0.0	0.0	0.0	0.0	0.0	7.0	0.0
ef78ba1460a0a26aee56eb29d407aa72	0.0	0.0	0.0	0.0	0.0	0.0	0.0	0.0	0.0	0.0	0.0	14.0	0.0	6.0	0.0	0.0	0.0	0.0	0.0	0.0
ef92209896bd4d41a785954949342c14	0.0	0.0	1.0	0.0	0.0	0.0	103.0	3.0	1.0	0.0	3.0	0.0	0.0	0.0	0.0	0.0	0.0	0.0	0.0	0.0
efb05633c2f903abdef5f2a9f60c368d	6.0	45.0	0.0	0.0	9.0	2.0	92.0	13.0	47.0	9.0	0.0	0.0	9.0	0.0	1.0	0.0	0.0	5.0	0.0	3.0
efb2a8b321220a2701c3cd33f856b40a	0.0	536.0	528.0	967.0	160.0	38.0	18.0	22.0	12.0	18.0	18.0	21.0	32.0	16.0	10.0	32.0	28.0	23.0	6.0	9.0
f0115d1b02830db3a91c2193ccd45d7a	0.0	4.0	9.0	16.0	7.0	0.0	0.0	0.0	0.0	0.0	0.0	0.0	0.0	2.0	0.0	8.0	0.0	0.0	0.0	2.0
f011f18a65e0cac70dd0e72f6c6205e6	0.0	21.0	14.0	31.0	4.0	0.0	37.0	15.0	4.0	24.0	5.0	4.0	3.0	21.0	5.0	13.0	2.0	4.0	0.0	1.0
f066a86faa5b7be15218be171d5e4f4f	0.0	1.0	0.0	0.0	0.0	1.0	1.0	0.0	7.0	3.0	0.0	0.0	0.0	0.0	0.0	7.0	0.0	1.0	0.0	0.0
f06f9616f662545f3f263f2b50299924	223.0	45.0	57.0	56.0	347.0	20.0	3.0	2.0	0.0	0.0	5.0	24.0	4.0	9.0	5.0	9.0	0.0	0.0	45.0	0.0
f1015ceef9081b7f001cfb2cf3cf5563	0.0	0.0	0.0	0.0	0.0	0.0	55.0	47.0	6.0	125.0	3.0	0.0	0.0	0.0	0.0	0.0	0.0	0.0	0.0	0.0
f12f15d2643871b5672493b5270a41e6	0.0	0.0	0.0	0.0	0.0	35.0	0.0	10.0	0.0	59.0	3.0	0.0	0.0	41.0	0.0	0.0	3.0	0.0	0.0	0.0
f13a91b7d05890f2cbd472a058fc7ccb	4.0	0.0	0.0	1.0	11.0	2.0	2.0	1.0	1.0	0.0	3.0	8.0	1.0	39.0	0.0	1.0	1.0	3.0	0.0	0.0
f16c6b0fab7cb18c1537ed9194939f1a	0.0	0.0	0.0	0.0	1.0	1.0	1.0	0.0	0.0	0.0	88.0	585.0	261.0	328.0	482.0	666.0	54.0	29.0	0.0	141.0
f1ee5b85797079b18c13626fdf816d1f	0.0	0.0	7.0	7.0	3.0	5.0	1.0	0.0	2.0	0.0	16.0	9.0	32.0	6.0	2.0	20.0	8.0	1.0	1.0	5.0
f226753af479caa1013b087638678a0d	0.0	0.0	0.0	0.0	0.0	0.0	0.0	0.0	0.0	0.0	0.0	0.0	0.0	0.0	0.0	0.0	0.0	12.0	0.0	40.0
f2291469d1f7545a754569b01e09a581	1668.0	294.0	223.0	105.0	924.0	166.0	84.0	76.0	222.0	38.0	34.0	103.0	438.0	266.0	136.0	189.0	8.0	55.0	87.0	79.0
f23a99ee8b20a7f465d1ab30000a9119	0.0	1.0	7.0	4.0	1.0	0.0	0.0	0.0	0.0	0.0	0.0	1.0	4.0	8.0	5.0	24.0	8.0	3.0	0.0	0.0
f27623496e8de91b658e748ed5c71c1d	0.0	0.0	5.0	0.0	0.0	0.0	43.0	1.0	0.0	3.0	23.0	3.0	5.0	8.0	73.0	0.0	4.0	0.0	0.0	5.0
f281408f14bb176f5635d8ef39c34a40	0.0	0.0	3.0	0.0	2.0	0.0	0.0	0.0	0.0	0.0	3.0	1.0	4.0	2.0	4.0	0.0	1.0	4.0	0.0	1.0
f28efcb4d5cf014f8e84d199b58e075c	1.0	262.0	114.0	454.0	19.0	0.0	242.0	1.0	5.0	0.0	84.0	152.0	120.0	336.0	78.0	738.0	3.0	40.0	0.0	0.0
f2af449892a9a5e7539dbea4ad355173	0.0	0.0	8.0	0.0	0.0	0.0	0.0	0.0	0.0	0.0	0.0	0.0	0.0	5.0	3.0	0.0	3.0	0.0	0.0	0.0
f33115dd0f09736349ab12f50f7d4b40	26.0	12.0	5.0	28.0	8.0	0.0	4.0	2.0	0.0	8.0	2.0	3.0	0.0	1.0	1.0	0.0	1.0	1.0	0.0	3.0
f3690b7e3bc3af06d16c35cadd65651b	0.0	0.0	0.0	0.0	0.0	0.0	33.0	0.0	0.0	48.0	0.0	0.0	0.0	0.0	1.0	1.0	1.0	0.0	0.0	0.0
f39460ffb11678f168d636e60c1f4613	0.0	0.0	0.0	0.0	0.0	0.0	11.0	0.0	1.0	0.0	0.0	0.0	0.0	1.0	0.0	0.0	9.0	0.0	0.0	0.0
f3a7458afc02b38ebc70f39074d39850	6.0	0.0	0.0	0.0	0.0	1.0	0.0	0.0	0.0	0.0	0.0	0.0	0.0	0.0	0.0	0.0	4.0	0.0	0.0	4.0
f3cb5c6c96d5df35c1949a2a83771ce5	0.0	2.0	12.0	7.0	1.0	2.0	94.0	67.0	7.0	150.0	4.0	1.0	96.0	37.0	18.0	3.0	0.0	1.0	0.0	1.0
f3e719d01d29d6a2879a8ae253a9be0a	0.0	3.0	1.0	4.0	3.0	0.0	1.0	2.0	0.0	0.0	0.0	1.0	5.0	2.0	12.0	1.0	0.0	5.0	1.0	0.0
f3edb176691abf8cf009417f6c804af6	0.0	0.0	0.0	0.0	0.0	1.0	6.0	0.0	0.0	10.0	1.0	1.0	0.0	0.0	0.0	0.0	0.0	1.0	0.0	0.0
f43fb0a203743f9b5d886c3207603e57	0.0	6.0	6.0	7.0	6.0	0.0	38.0	69.0	23.0	98.0	11.0	0.0	0.0	0.0	0.0	0.0	3.0	3.0	0.0	7.0
f4f2b5f9631961495bf717a015220779	4.0	9.0	2.0	11.0	46.0	10.0	0.0	5.0	0.0	15.0	0.0	3.0	7.0	14.0	11.0	3.0	4.0	0.0	0.0	9.0
f4f828978bdeceb7c170226f4c77fc5a	3261.0	0.0	9.0	2.0	2913.0	3.0	0.0	0.0	0.0	0.0	0.0	3.0	0.0	0.0	1.0	0.0	4.0	0.0	0.0	0.0
f5ae719cb4bb524feb99223f6bf661cd	1.0	0.0	20.0	22.0	7.0	2.0	87.0	43.0	12.0	112.0	60.0	11.0	6.0	16.0	11.0	46.0	3.0	8.0	1.0	12.0
f5c88c2bdca91a75c572cef9132c4a77	15.0	1.0	0.0	0.0	3.0	0.0	0.0	0.0	0.0	0.0	0.0	0.0	0.0	0.0	0.0	0.0	0.0	0.0	0.0	0.0
f5d2f87e3aafce213d05b2181a2d0e06	0.0	0.0	0.0	0.0	0.0	0.0	0.0	0.0	0.0	0.0	10.0	0.0	7.0	35.0	0.0	50.0	19.0	17.0	0.0	3.0
f61103fcfb1523f0e0ef9f882a06642f	10.0	55.0	7.0	268.0	7.0	100.0	1.0	1.0	3.0	3.0	11.0	2.0	0.0	34.0	0.0	8.0	6.0	41.0	7.0	16.0
f6194a7c77c57ffb3564ae9b8de400a7	8.0	5.0	11.0	10.0	28.0	9.0	6.0	0.0	1.0	2.0	1.0	14.0	8.0	5.0	13.0	1.0	10.0	12.0	0.0	4.0
f67a347f4b71362bc1cf98f073184877	0.0	4.0	6.0	3.0	1.0	0.0	0.0	6.0	0.0	0.0	0.0	7.0	2.0	0.0	0.0	1.0	3.0	1.0	1.0	0.0
f6aeb815bb31f5c00016b98d11754caa	382.0	125.0	118.0	177.0	92.0	50.0	7.0	32.0	15.0	122.0	131.0	134.0	87.0	15.0	44.0	22.0	43.0	33.0	20.0	19.0
f6d0eb2fe4812e13bdb933e9ba27edaf	0.0	0.0	0.0	0.0	0.0	0.0	0.0	0.0	0.0	0.0	22.0	0.0	0.0	0.0	0.0	0.0	0.0	0.0	0.0	22.0
f6d2603e7d2fb287940d3f906d33eec7	0.0	24.0	33.0	25.0	17.0	3.0	57.0	40.0	5.0	51.0	1.0	5.0	29.0	39.0	18.0	9.0	0.0	0.0	0.0	0.0
f77bcd679586ba5397ebcb41ef80d7be	0.0	1.0	1.0	6.0	0.0	0.0	0.0	0.0	0.0	0.0	1.0	2.0	1.0	3.0	0.0	0.0	1.0	1.0	0.0	0.0
f794dec1376bc05784f927d5bfc7c4e2	41.0	18.0	31.0	57.0	104.0	12.0	23.0	8.0	2.0	14.0	11.0	20.0	6.0	5.0	23.0	9.0	20.0	9.0	26.0	13.0
f7e3d74582d2da53b680e07be1c1a4a7	0.0	0.0	0.0	0.0	0.0	1.0	1.0	0.0	4.0	0.0	6.0	8.0	0.0	5.0	2.0	1.0	1.0	7.0	0.0	0.0
f7f5a017936c306e3b55d66c78d70a85	0.0	9.0	4.0	8.0	0.0	4.0	0.0	1.0	2.0	0.0	3.0	7.0	6.0	13.0	1.0	9.0	10.0	2.0	0.0	2.0
f80fd086a55153604a8dc669b4b6cb9d	4.0	0.0	0.0	0.0	2.0	0.0	1.0	1.0	0.0	1.0	0.0	0.0	0.0	0.0	0.0	0.0	0.0	0.0	30.0	0.0
f837d26bb12f9c3e7e8281b9a2890e3e	0.0	0.0	1.0	0.0	0.0	0.0	11.0	10.0	0.0	34.0	0.0	4.0	0.0	0.0	0.0	0.0	0.0	0.0	0.0	0.0
f85f1caa5c191e9c386f19b2975955c7	0.0	8.0	2.0	3.0	0.0	0.0	0.0	0.0	0.0	0.0	2.0	0.0	0.0	5.0	5.0	2.0	0.0	0.0	0.0	0.0
f8a3a819bc29c8142ee1c46014558bd2	0.0	9.0	10.0	7.0	0.0	0.0	11.0	25.0	5.0	18.0	11.0	13.0	7.0	37.0	11.0	17.0	8.0	34.0	0.0	7.0
f8c3daf2e2a039f956e562659eb9aa3a	0.0	0.0	3.0	4.0	0.0	0.0	6.0	11.0	10.0	3.0	5.0	1.0	0.0	7.0	0.0	1.0	0.0	0.0	0.0	0.0
f8da8465c091247526788224b9d9fcd2	0.0	74.0	38.0	0.0	0.0	0.0	0.0	0.0	0.0	0.0	0.0	0.0	0.0	0.0	0.0	0.0	0.0	0.0	0.0	0.0
f904d425d6f065c4e0c70d0598ecf1d2	30.0	62.0	181.0	423.0	64.0	27.0	0.0	29.0	0.0	1.0	8.0	62.0	190.0	105.0	46.0	5.0	2.0	7.0	0.0	0.0
f9102f1778f8f8e6deb2937b5e11a3e9	0.0	4.0	2.0	4.0	1.0	3.0	6.0	6.0	2.0	7.0	3.0	7.0	1.0	8.0	2.0	11.0	8.0	3.0	0.0	1.0
f94dcab65cf5ed340910ddf5fc981719	0.0	0.0	7.0	11.0	0.0	0.0	2.0	27.0	19.0	32.0	4.0	6.0	6.0	24.0	20.0	4.0	22.0	7.0	0.0	11.0
f9e9dfceab84dfc58412b4c47da96262	0.0	0.0	7.0	1.0	0.0	2.0	14.0	40.0	10.0	12.0	3.0	0.0	9.0	8.0	7.0	2.0	0.0	2.0	0.0	2.0
fa01c0af42fa7d1cc76ebddcb4c4f3ce	7.0	4.0	2.0	4.0	11.0	1.0	4.0	1.0	1.0	3.0	6.0	2.0	3.0	0.0	2.0	1.0	0.0	5.0	0.0	2.0
fa0efa3af109bc55bd09fc915867670c	13.0	27.0	23.0	18.0	23.0	21.0	12.0	16.0	12.0	4.0	7.0	24.0	3.0	16.0	27.0	7.0	11.0	5.0	9.0	16.0
fa7d13968a599dbf365b96859763ebba	28.0	0.0	0.0	0.0	48.0	0.0	0.0	0.0	0.0	0.0	0.0	0.0	0.0	0.0	0.0	0.0	0.0	0.0	0.0	0.0
fa84ea142160961bba472b7fc0f0bf48	72.0	89.0	37.0	103.0	46.0	26.0	17.0	57.0	8.0	17.0	15.0	7.0	26.0	4.0	42.0	7.0	19.0	20.0	40.0	20.0
fa9c2ee4966d4bc8009f5d72c2e6b1b3	0.0	0.0	0.0	0.0	0.0	0.0	0.0	0.0	1.0	0.0	81.0	2288.0	799.0	1087.0	415.0	1538.0	67.0	138.0	17.0	193.0
fa9e4be1327cb2625f795b9621766eb6	1026.0	46.0	65.0	45.0	590.0	9.0	4.0	7.0	2.0	4.0	12.0	11.0	6.0	11.0	11.0	8.0	13.0	10.0	3.0	2.0
faf72c2a6cfe603bde05d898e716cb35	0.0	0.0	0.0	0.0	0.0	1.0	8.0	0.0	0.0	4.0	3.0	1.0	6.0	7.0	1.0	4.0	4.0	2.0	0.0	0.0
fb9163f616658f58a436751a039d28aa	0.0	12.0	0.0	0.0	0.0	0.0	5.0	0.0	0.0	0.0	9.0	0.0	1.0	11.0	5.0	2.0	2.0	0.0	0.0	0.0
fbb2b579de2e442d501730eaf96f8f12	1.0	26.0	38.0	33.0	4.0	66.0	26.0	19.0	69.0	12.0	124.0	4.0	48.0	48.0	51.0	42.0	26.0	44.0	87.0	55.0
fbf13f914429f08369612988bce9507b	45.0	34.0	6.0	15.0	4.0	3.0	12.0	3.0	11.0	5.0	2.0	4.0	2.0	8.0	0.0	7.0	0.0	3.0	3.0	2.0
fc0f330ff68c7a64eb4d551db73bbe0f	0.0	1.0	4.0	3.0	1.0	3.0	0.0	1.0	0.0	0.0	1.0	1.0	0.0	1.0	1.0	1.0	0.0	0.0	1.0	2.0
fceaa32545322d7f86c8e86965c21c7e	0.0	0.0	1.0	2.0	1.0	1.0	0.0	5.0	0.0	1.0	0.0	29.0	0.0	0.0	0.0	1.0	0.0	1.0	0.0	0.0
fd0d1dbb57916c928d7e16c32ab5bccd	0.0	45.0	38.0	0.0	12.0	0.0	160.0	3.0	0.0	240.0	0.0	0.0	0.0	0.0	195.0	0.0	14.0	0.0	1.0	0.0
fd0d75d9ecc34f4261a68ef2ed1d04f7	16.0	14.0	6.0	30.0	15.0	17.0	4.0	1.0	6.0	0.0	15.0	0.0	7.0	3.0	10.0	9.0	2.0	9.0	4.0	0.0
fd343d0169e6e1d75b4eb7cfc9fc5858	0.0	1.0	0.0	0.0	0.0	0.0	3.0	4.0	21.0	5.0	0.0	0.0	0.0	1.0	14.0	1.0	0.0	0.0	0.0	3.0
fd5a877ba4e73728bf8a3c03bd457195	1.0	4.0	2.0	0.0	0.0	0.0	0.0	1.0	1.0	1.0	0.0	0.0	3.0	2.0	0.0	0.0	1.0	1.0	1.0	8.0
fdaba2b772b4c09f7c11fa29901aaadd	5.0	21.0	26.0	38.0	7.0	7.0	25.0	44.0	54.0	45.0	28.0	56.0	40.0	94.0	80.0	76.0	10.0	19.0	0.0	1.0
fe206e8dc594755cc6d3e9855caed54c	0.0	28.0	9.0	40.0	8.0	7.0	3.0	0.0	1.0	2.0	1.0	26.0	14.0	7.0	11.0	11.0	1.0	1.0	0.0	5.0
fe517415028ed3ae49fe51b3be590a4b	0.0	5.0	6.0	5.0	0.0	7.0	0.0	0.0	0.0	3.0	0.0	13.0	3.0	1.0	0.0	0.0	3.0	0.0	0.0	0.0
fe6b85e848b384314e65c28a9732359a	1.0	4.0	2.0	1.0	0.0	7.0	0.0	1.0	1.0	0.0	1.0	3.0	2.0	2.0	1.0	5.0	0.0	1.0	0.0	0.0
fed6cb7b3e18f8e928a8f247410842bc	0.0	0.0	0.0	2.0	0.0	0.0	1.0	4.0	0.0	0.0	0.0	0.0	0.0	3.0	1.0	1.0	0.0	1.0	0.0	0.0
ff1600bb0fb4ddfd55e485d9296e18b8	7.0	1.0	15.0	11.0	16.0	0.0	4.0	6.0	0.0	14.0	3.0	3.0	1.0	0.0	4.0	1.0	0.0	3.0	1.0	21.0
ff1ac109b4d85c3aeda66b3f013e622e	4.0	0.0	5.0	7.0	5.0	1.0	0.0	0.0	0.0	6.0	0.0	1.0	0.0	5.0	4.0	0.0	2.0	2.0	7.0	4.0
ff36a852ffd62296949f2cebe5554543	0.0	5.0	15.0	0.0	7.0	83.0	2.0	0.0	0.0	1.0	0.0	0.0	0.0	0.0	0.0	0.0	0.0	0.0	0.0	0.0
ff8ed9e5ee51ecffbe52e2185b9d5b5c	3.0	41.0	137.0	116.0	64.0	210.0	144.0	144.0	137.0	368.0	194.0	164.0	34.0	325.0	98.0	305.0	690.0	267.0	13.0	369.0
fffdbc7e0432d8c8704be314324571fe	0.0	0.0	0.0	0.0	0.0	0.0	0.0	0.0	0.0	0.0	21.0	3.0	35.0	50.0	27.0	1.0	4.0	7.0	8.0	2.0
