# Supplementary material for: Vitamin D Modified DSS-Induced Colitis in Mice via STING Signaling Pathway
Source: Biology (Basel). 2025 Jun 18;14(6):715. doi: 10.3390/biology14060715 (PMC12190092; doi:10.3390/biology14060715)
Supplement: Supplementary file 1 [file biology-14-00715-s001.zip › Supplementary Materials S1: 16s-report of gut microbiota/01_pick_otu/rep_set.fna]

>4ec6e8261a4c728ea9f345cf5d9a3e3a
TACGGAGGATGCGAGCGTTATCCGGATTTATTGGGTTTAAAGGGTGCGTAGGCGGAGTGC
CAAGTCAGCGGTAAAAATTCGGGGCTCAACCCCGTCGTGCCGTTGAAACTGGCGCCCTTG
AGTGGGCGTGAAGTATGCGGAATGCGTGGTGTAGCGGTGAAATGCATAGATATCACGCAG
AACCCCGATTGCGAAGGCAGCATACCGGCGCCCTACTGACGCTGAAGCACGAAAGCGTGG
GTATCGAACAGG
>a56ebb9513b677a774c0375c49947a7b
TACGGAGGATGCGAGCGTTATCCGGATTTATTGGGTTTAAAGGGTGCGTAGGCGGAATGC
CAAGTCAGCGGTAAAATCGCGGGGCTCAACCTCGCTCCGCCGTTGAAACTGGCGTTCTTG
AGTGGGCGTGAAGTATGCGGAATGCGTGGTGTAGCGGTGAAATGCATAGATATCACGCAG
AACTCCGATTGCGAAGGCAGCATACCGGCGCCCAACTGACGCTGAAGCACGAAAGCGTGG
GTATCGAACAGG
>8989d30cfd5ede076a55b8e408cbe3e0
TACGGAGGATGCGAGCGTTATCCGGATTTATTGGGTTTAAAGGGTGCGCAGGCGGTCTGT
TAAGTCAGCGGTCAAAGCCCGGGGCTCAACCCCGGCCCGCCGTTGAAACTGGCAGTCTCG
AGTTGGAGCGAAGTATGCGGAATGCGCGGTGTAGCGGTGAAATGCATAGATATCGCGCAG
AACTCCGATTGCGAAGGCAGCATGCCGGCTCCACACTGACGCTGAGGCACGAAAGCGTGG
GTATCGAACAGG
>9f823fd2ad1e4781eeb1629806ce98aa
TACGGAGGATGCGAGCGTTATCCGGATTTATTGGGTTTAAAGGGTGCGTAGGCGGCGAGT
TAAGTCAGCGGTAAAAGCCCGGGGCTCAACCCCGGCCCGCCGTTGAAACTGGCTGGCTTG
AGTTGGGGTAAGGCAGGCGGAATGCGCGGTGTAGCGGTGAAATGCATAGATATCGCGCAG
AACCCCGATTGCGAAGGCAGCCTGCCGGCCCCACACTGACGCTGAGGCACGAAAGCGTGG
GTATCGAACAGG
>0e004326b87227bbb6f62e4004f429cc
TACGGAGGATGCGAGCGTTATCCGGATTTATTGGGTTTAAAGGGTGCGCAGGCGGCACGG
CAAGCCGGCGGTCAAATCGCGGGGCTCAACCCCGCCCAGCCGTCGGAACTGCCGGGCTAG
AGTGGGCGTGAAGTGCGCGGAATGCGTGGTGTAGCGGTGAAATGCATAGATATCACGCAG
AACTCCGATTGCGAAGGCAGCGCACCGGCGCCCTACTGACGCTCAGGCACGAAAGCGTGG
GTATCGAACAGG
>2afd2fb8c329840fb5a30c6f923b3052
TACGGAGGATGCGAGCGTTATCCGGATTTATTGGGTTTAAAGGGTGCGCAGGCGGCCTGT
TAAGTCAGCGGTAAAAGCCCGGGGCTCAACCCCGGCGAGCCGTTGAAACTGGCGGGCTGG
AGTTGGAGTGAAGTACGCGGAATGCGCGGTGTAGCGGTGAAATGCTTAGATATCGCGCAG
AACCCCGATTGCGAAGGCAGCGTACCGGCTCCACACTGACGCTGAGGCACGAAAGCGTGG
GTATCGAACAGG
>9804a7186bcb07a326b330c1b07f90f8
TACGGAGGATCCGAGCGTTATCCGGATTTATTGGGTTTAAAGGGAGCGTAGGTGGATTGT
TAAGTCAGTTGTGAAAGTTTGCGGCTCAACCGTAAAATTGCAGTTGAAACTGGCAGTCTT
GAGTACAGTTGAGGTGGGCGGAATTCGTGGTGTAGCGGTGAAATGCTTAGATATCACGAA
GAACTCCGATTGCGAAGGCAGCTCACTGGACTGCAACTGACACTGAGGCTCGAAAGTGTG
GGTATCAAACAGG
>7c55c46e606702987204ab366ebe5f87
TACGGAGGATCCGAGCGTTATCCGGATTTATTGGGTTTAAAGGGTGCGTAGGCGGCCTTT
TAAGTCAGCGGTGAAAGTCTGTGGCTCAACCATAGAATTGCCGTTGAAACTGGGGGGCTT
GAGTATGCTTGAGGCAGGCGGAATGCGTGGTGTAGCGGTGAAATGCATAGATATCACGCA
GAACCCCGATTGCGAAGGCAGCCTGCCAAGCCATGACTGACGCTGATGCACGAAAGCGTG
GGGATCGAACAGG
>97f8a6f31d8f2832e782803eac0c2cbd
TACGGGGGATGCAAGCGTTATCCGGATTTATTGGGTTTAAAGGGTGCGTAGGCTGTGAGG
TAAGTCAGCGGTGAAATGCCCCCGCTCAACGGGGTGAAGTGCCATTGATACTGCCTTGCT
GGAATGCGGAAGCCGTGGGAGGAATGTGTGGTGTAGCGGTGAAATGCATAGATATCACAC
AGAACACCGATTGCGAAGGCATCTCACGAATCCGCGATTGACGCTGATGCACGAAAGCGT
GGGTATCAAACAGG
>1b147df813ee4ef909863a656043dee8
TACGTAGGGGGCAAGCGTTATCCGGATTTACTGGGTGTAAAGGGAGCGTAGACGGTAATG
TAAGTCTGATGTGAAAGCCCGGGGCTCAACCCCGGGACTGCATTGGAAACTATGTAACTA
GAGTACCGTAGAGGTAAGCGGAATTCCTAGTGTAGCGGTGAAATGCGTAGATATTAGGAG
GAACACCAGTGGCGAAGGCGGCTTACTGGACGGAAACTGACGTTGAGGCTCGAAAGCGTG
GGGAGCAAACAGG
>da8eb1ec1a31c085745d8119d133de90
TACGGAGGATGCGAGCGTTATCCGGATTTATTGGGTTTAAAGGGTGCGTAGGCGGACAGT
TAAGTCAGCGGTAAAATTGAGAGGCTCAACCTCTTCCCGCCGTTGAAACTGATTGTCTTG
AGTGGGCGTGAAGTATGCGGAATGCGTGGTGTAGCGGTGAAATGCATAGATATCACGCAG
AACTCCGATTGCGAAGGCAGCATACCGGCGCCCAACTGACGCTGAAGCACGAAAGCGTGG
GTATCGAACAGG
>d557d83e564a8704f3a3842803f88aa5
TACAGAGGTCTCAAGCGTTGTTCGGAATCACTGGGCGTAAAGCGTGCGTAGGCTGTTTCG
TAAGTCGTGTGTGAAAGGCGCGGGCTCAACCCGCGGACGGCACATGATACTGCGAGACTA
GAGTAATGGTGGGGGAACCGGAATTCTCGGTGTAGCAGTGAAATGCGTAGATATCGAGAG
GAACACTCGTGGCGAAGGCGGGTTCCTGGACATTAACTGACGCTGAGGCACGAAGGCCAG
GGGAGCGAAAGGG
>1b5df9460fed5e593d5815d08bf8196a
TACGGAGGGTGCAAGCGTTAATCGGAATTACTGGGCGTAAAGCGCACGCAGGCGGTTTGT
TAAGTCAGATGTGAAATCCCCGGGCTCAACCTGGGAACTGCATCTGATACTGGCAAGCTT
GAGTCTCGTTGAGGGGGGTAGAATTCCAGGTGTAGCGGTGAAATGCGTAGAGATCTGGAG
GAATACCGGTGGCGAAGGCGGCCCCCTGGACGAAGACTGACGCTCAGGTGCGAAAGCGTG
GGGAGCAAACAGG
>2e789b446c4a606f8660be435cfa209c
TACGGAGGATGCGAGCGTTATCCGGATTTATTGGGTTTAAAGGGTGCGCAGGCGGAGGTG
CAAGTCAGCGGTCAAATTGCGGGGCTCAACCCCGTACTGCCGTTGAAACTGCATCCCTTG
AGTGCGCGTGAAGTATGCGGAATGCGTGGTGTAGCGGTGAAATGCATAGATATCACGCAG
AACTCCGATTGCGAAGGCAGCATACCGGCGCGCAACTGACGCTCATGCACGAAAGCGTGG
GTATCGAACAGG
>9955eb1dfcd3dbd8a92f1df8e1f23bf3
TACGTAGGGTGCGAGCGTTAATCGGAATTACTGGGCGTAAAGGGTGTGCAGGCGGTTTTG
CAAGATGGATGTGAAAGCCCCGGGCTTAACCTGGGAAAGCCATACATGACTGCAAGACTA
GAGTGCGTTAGAGGGGGGTGGAATTCCAAGTGTAGCAGTGAAATGCGTAGATATTTGGAA
GAACACCGATGGCGAAGGCAGCCCCCTGGGACGCAACTGACGCTCATACACGAAAGCGTG
GGGAGCAAACAGG
>3159ba9e8ee213790fac56e2799bf94b
TACGTAGGGGGCAAGCGTTATCCGGAATTACTGGGTGTAAAGGGAGCGTAGACGGTGAAG
TAAGTCTGGAGTGAAAGGCGGGGGCCCAACCCCCGGACTGCTCTGGAAACTATTTGACTG
GAGTGCAGGGGAGGTAAGCGGAATTCCTAGTGTAGCGGTGAAATGCGTAGATATTAGGAG
GAACACCAGTGGCGAAGGCGGCTTACTGGACTGTAACTGACGTTGAGGCTCGAAAGCGTG
GGGAGCAAACAGG
>4bbaeaf1de8ef4a44c0a61bfe6ee7c4b
TACGGAGGATGCGAGCGTTATCCGGATTTATTGGGTTTAAAGGGTGCGCAGGCGGCGAGT
TAAGTCAGCGGTAAAATTTCGGGGCTCAACCCCGACAAGCCGTTGAAACTGGCTTGCTAG
AGTGGGCGTGAAGTATGCGGAATGCGTGGTGTAGCGGTGAAATGCATAGATATCACGCAG
AACTCCGATTGCGAAGGCAGCATACCGGCGCCCAACTGACGCTCAGGCACGAAAGCGTGG
GTATCGAACAGG
>3c960da05cd4434d48d3cd0eeae747f3
TACGTAGGTGGCAAGCGTTGTCCGGATTTATTGGGCGTAAAGCGAGTGCAGGCGGTTCAA
TAAGTCTGATGTGAAAGCCTTCGGCTCAACCGGAGAATTGCATCAGAAACTGTTGAACTT
GAGTGCAGATGAGGAGAGTGGAACTCCATGTGTAGCGGTGGAATGCGTAGATATATGGAA
GAACACCAGTGGCGAAGGCGGCTCTCTGGTCTGCAACTGACGCTGAGGCTCGAAAGCATG
GGTAGCGAACAGG
>35bd580523a52b125e10b2be00740f1a
TACGGAGGATGCGAGCGTTATCCGGATTTATTGGGTTTAAAGGGTGCGTAGGCGGAAGGT
TAAGTCAGCGGTCAAATGTCGGTGCTCAACACCGGCCTGCCGTTGAAACTGGTCTTCTTG
AGTGAGCGTGAAGTATGCGGAATGCGTGGTGTAGCGGTGAAATGCATAGATATCACGCAG
AACTCCGATTGCGAAGGCAGCATACCGGCGCTCAACTGACGCTGAGGCACGAAAGCGTGG
GGATCGAACAGG
>8911455f60c7e4bbab8b776c375da389
TACGGAGGGCGCGAGCGTTAATCGGAATTACTGGGCGTAAAGCGCGCGTAGGCTGTTGTG
TAAGTTGGGGGTGAAATCCCACGGCTCAACCGTGGAACAGCCCTTGATACTGCGCGACTT
GAATCCGGGTGAGGGTGGCGGAATTCCAGGTGTAGGAGTGAAATCCGTAGATATCTGGAG
GAACATCAGTGGCGAAGGCGGCCACCTGGACCGGTATTGACGCTGAGGCGCGAAAGCGTG
GGGAGCAAACAGG
>c10f263e2d68689736c5c8c0242943ff
TACGGAGGATGCGAGCGTTATCCGGATTTATTGGGTTTAAAGGGTGCGCAGGCGGAATGT
CAAGTCAGCGGTAAAATTTCGGGGCTCAACCCCGTCGTGCCGTTGAAACTGGCGTTCTTG
AGTGAGCGTGAAGTATGCGGAATGCGTGGTGTAGCGGTGAAATGCATAGATATCACGCAG
AACTCCGATTGCGAAGGCAGCATACCGGCGCTCAACTGACGCTCATGCACGAAAGCGTGG
GTATCGAACAGG
>792f9cd6621cfef35e15f6a7e57db1bc
TACGGAGGATGCGAGCGTTATCCGGATTCATTGGGTTTAAAGGGTGCGCAGGCGGGCCTT
TAAGCCGGCGGTGAAATCGCGGGGCTCAACCCCGCCGAGCCGTCGGAACTGGGGGCCTTG
AGTGCGGCTGAGGCATGCGGAATGCGCGGTGTAGCGGTGAAATGCATAGATATCGCGCAG
AACCCCGATTGCGAAGGCAGCGTGCCGTGCCGCCACTGACGCTGAGGCACGAAAGCGCGG
GGATCGAACAGG
>68ddc8ecd1cc06598d3eb1262f091fbe
TACGGAGGATGCGAGCGTTATCCGGATTTATTGGGTTTAAAGGGTGCGTAGGCGGATTTT
TAAGTCAGCGGTAAAATGTCCGGGCTCAACCCGGGCCGGCCGTTGAAACTGGGGATCTTG
AGTGGGCGTGAAGTATGCGGAATGCGTGGTGTAGCGGTGAAATGCATAGATATCACGCAG
AACTCCGATTGCGAAGGCAGCATACCGGCGCCCGACTGACGCTGAGGCACGAAAGCGTGG
GGATCGAACAGG
>5374e99938282c17f1ff04b136a3a349
TACGTAGGTGGCAAGCGTTATCCGGATTTATTGGGCGTAAAGGGAACGCAGGCGGTCTTT
TAAGTCTGATGTGAAAGCCTTCGGCTTAACCGGAGTAGTGCATTGGAAACTGGGAGACTT
GAGTGCAGATGAGGAGAGTGGAACTCCATGTGTAGCGGTGAAATGCGTAGATATATGGAA
GAACACCAGTGGCGAAAGCGGCTCTCTGGTCTGTAACTGACGCTGAGGTTCGAAAGCGTG
GGTAGCAAACAGG
>044eab1b4d70d423b059be053926ebf5
TACGGAGGATGCGAGCGTTATCCGGATTTATTGGGTTTAAAGGGTGCGTAGGCGGGTTAT
CAAGTCAGCGGTAAAATCGTGGAGCTCAACTCCATCCAGCCGTTGAAACTGATGATCTTG
AGTGGGCGTGAAGTATGCGGAATGCGTGGTGTAGCGGTGAAATGCATAGATATCACGCAG
AACTCCGATTGCGAAGGCAGCATACCGGCGCCCGACTGACGCTGAAGCACGAAAGCGTGG
GTATCGAACAGG
>9b90e9baaf8bccceb2ccd3e5ae3955d8
TACGGAGGATGCGAGCGTTATCCGGATTTATTGGGTTTAAAGGGTGCGTAGGCGGGCTTT
TAAGTCAGCGGTAAAAATTCGGGGCTCAACCCCGTCCGGCCGTTGAAACTGGGGGCCTTG
AGTGGGCGTGAAGAAGGCGGAATGCGTGGTGTAGCGGTGAAATGCATAGATATCACGCAG
AACCCCGATTGCGAAGGCAGCCTTCCGGCGCCCTACTGACGCTGAGGCACGAAAGTGCGG
GGATCGAACAGG
>1d44d63065c9182a1612a11f6a777d2e
TACGGAGGATGCGAGCGTTATCCGGATTTATTGGGTTTAAAGGGTGCGTAGGCGGTCCGG
AAAGTCAGCGGTAAAAGCCCGGGGCTCAACCCCGGCGAGCCGTTGAAACTGTCGGACTAG
AGACGGAGAGAAGTACGCGGAATGCGCGGTGTAGCGGTGAAATGCATAGATATCGCGCAG
AACTCCGATTGCGAAGGCAGCGTACCGGCGCCGGACTGACGCTGAGGCACGAAAGCGTGG
GTATCGAACAGG
>3b34249dfc642e6d791dbb2ea9962251
TACGGAGGATGCGAGCGTTATCCGGATTTATTGGGTTTAAAGGGTGCGCAGGCGGCCTGT
TAAGTCAGCGGTAAAAGCCCGGGGCTCAACCCCGGCAAGCCGTTGAAACTGGCGGGCTGG
AGTTGGAGTGAAGTACGCGGAATGCGCGGTGTAGCGGTGAAATGCTTAGATATCGCGCAG
AACCCCGATTGCGAAGGCAGCGTACCGGCTCCACACTGACGCTGAGGCACGAAAGCGTGG
GTATCGAACAGG
>0013b8c60f1e6d2e2ec1db5b3e145d68
TACATAGGGGGCAAGCGTTATCCGGAATTATTGGGTGTAAAGGGTGCGTAGACGGGTGTC
TAAGTTGGTTGTGAAATCCCTCGGCTCAACTGAGGAACTGCAACCAAAACTGGATATCTT
GAGTGTCGGTGAGGAAAGTGGAATTCCTAGTGTAGCGGTGAAATGCGTAGATATTAGGAG
GAACACCAGTGGCGAAGGCGACTTTCTGGACGATAACTGACGTTGAGGCACGAAAGTGTG
GGGAGCAAACAGG
>940a917b29e72993deec479f294c9068
TACGGAAGGTCCGGGCGTTATCCGGATTTATTGGGTTTAAAGGGAGCGTAGGCCGGCTTT
TAAGTCAGCTGTGAAAGTCCGCGGCTCAACCGTGGAATTGCAGTTGAAACTGGAGGCCTT
GAGTGCACAGAGGGATGCCGGAATTCATGGTGTAGCGGTGAAATGCTTAGATATCATGAA
GAACTCCGATCGCGAAGGCAAGTGTCCGGGGTGCAACTGACGCTGAGGCTCGAAAGTGCG
GGTATCAAACAGG
>97ad5490477c4419d52cb38a3ef70400
TACGTAGGGGGCAAGCGTTATCCGGATTTACTGGGTGTAAAGGGAGCGTAGACGGCAGCG
CAAGTCTGGAGTGAAATGCCGGGGCCCAACCCCGGAACTGCTTTGGAAACTGTGCGGCTC
GAGTGCGGGCGAGGTAGGCGGAATTCCTAGTGTAGCGGTGAAATGCGTAGATATTAGGAG
GAACACCAGTGGCGAAGGCGGCTTACTGGACCGTAACTGACGTTGAGGCTCGAAAGCGTG
GGGAGCAAACAGG
>7e39d09b36beae2a29eff5895b2c96d5
TACGGAGGATCCGAGCGTTATCCGGATTTATTGGGTTTAAAGGGTGCGTAGGCGGTTTGA
TAAGTTAGAGGTGAAATGTCGGGGCTCAACCCCGAAACTGCCTCTAATACTGTTGGACTA
GAGAATAGTAGCGGTAGGCGGAATGTATGGTGTAGCGGTGAAATGCTTAGAGATCATACA
GAACACCGATTGCGAAGGCAGCTTACCAAACTATATCTGACGTTGAGGCACGAAAGCGTG
GGTAGCAAACAGG
>5dd5f0f22d193674397939ea6115f1c0
TACGGAGGATGCGAGCGTTATCCGGATTTATTGGGTTTAAAGGGTGCGTAGGCGGACGCT
TAAGTCAGCGGTAAAATTGCGGGGCTCAACCTCGTCGAGCCGTTGAAACTGGGTGCCTTG
AGTGGGCGTGAAGTACGCGGAATGCGTGGTGTAGCGGTGAAATGCATAGATATCACGCAG
AACTCCGATTGCGAAGGCAGCGTACCGGCGCCCAACTGACGCTGAAGCACGAAGGCGTGG
GTATCGAACAGG
>0d03f40c60e4033b7d748e7d0641946a
TACGGAGGATGCGAGCGTTATCCGGATTTATTGGGTTTAAAGGGTGCGTAGGTTGTTTTT
TAAGTCAGCGGTGAAAGTTTGTGGCTCAACCATAAAATTGCCGTTGAAACTGGGGAACTT
GGGAAGACTTGAGGTAGGCGGAATGCGTGGTGTAGCGGTGAAATGCATAGATATCACGCA
GAACTCCGATTGCGAAGGCAGCTTACTAAGCCATAACTGACACTGAAGCACGAAAGCGTG
GGGATCAAACAGG
>c9f4ea3a2e482a444e661a0003a67ab2
TACGGAAGGTCCGGGCGTTATCCGGATTTATTGGGTTTAAAGGGAGCGTAGGCCGGTCTT
TAAGCGTGCCGTGAAATTTTGTGGCTCAACCATGAGAGTGCGGCGCGAACTGGAGACCTT
GAGTGCGCGTAAGGCAGGCGGAATTCGTGGTGTAGCGGTGAAATGCTTAGATATCACGAA
GAACCCCGATTGCGAAGGCAGCCTGCCGCAGCGTTACTGACGCTGAAGCTCGAAAGCGCG
GGTATCGAACAGG
>07accace94517a84e2d1db50948927e5
TACGTAGGGGGCAAGCGTTATCCGGATTTACTGGGTGTAAAGGGAGCGTAGACGGCGACG
CAAGTCTGGAGTGAAAGCCCGGGGCCCAACCCCGGGACTGCTTTGGAAACTGTGCTGCTG
GAGTGCAGGGGAGGTAAGTGGAATTCCTAGTGTAGCGGTGAAATGCGTAGATATTAGGAG
GAACACCAGTGGCGAAGGCGGCTTACTGGACTGTAACTGACGTTGAGGCTCGAAAGCGTG
GGGAGCAAACAGG
>da572ab854a7f643301138f5f0378b69
TACGTAGGTGGCAAGCGTTATCCGGAATGATTGGGCGTAAAGGGTGAGCAGGCGGTTCTT
CAAGTCATGAGTGAAAGGCAGAAGCTTAACTTCTGTTGGCTGATGAGACTGGAGAACTTG
AGTACAGGTGAGGGCGGCGGAACTCCATGTGTAGCGGTAAAATGCGTAGAGATATGGAAG
AACACCAGTGGCGAAGGCGGCCGCCTGGACTGAAACTGACGCTCAGGCACGAAAGCGTGG
GGAGCAAATAGG
>aa15b43fff889393018e378c9fe593f9
TACGGAGGATCCAAGCGTTATCCGGATTTATTGGGTTTAAAGGGTGCGTAGGCGGCAGAT
TAAGTTAGAGGTGAAATTCCGAGGCTCAACCTTGGCACTGCCTCTGATACTGGTTTGCTA
GCGAGGTAGAGCTGTAGGCGGAATGTGTGGTGTAGCGGTGAAATGCATAGAGATCACACA
GAACACCGATTGCGAAGGCAGCTTACAAATCTATATCGGACGCTGAGGCACGAAAGCGTG
GGGAGCAAACAGG
>410c99b613ff486d5b89c50e45bb6585
TACGTAGGGTGCAAGCGTTATCCGGATTTATTGGGCGTAAAGGGCTCGTAGGCGGTTCGT
CGCGTCCGGTGTGAAAGTCCATCGCTTAACGGTGGATCCGCGCCGGGTACGGGCGGGCTT
GAGTGCGGTTGGGGAGACTGGAATTCCCGGTGTAACGGTGGAATGTGTAGATATCGGGAA
GAACACCAATGGCGAAGGCAGGTCTCTGGGCCGTTACTGACGCTGAGGAGCGAAAGCGTG
GGGAGCGAACAGG
>b10c9bd0a3c10a61f205111ce482c0f4
TACGGAGGATGCGAGCGTTATCCGGATTTATTGGGTTTAAAGGGTGCGTAGGCGGAATAT
CAAGTCAGCGGTAAAAATTCGGGGCTCAACCCCGTCGTGCCGTTGAAACTGATGTTCTTG
AGTGGGCGTGAAGTATGCGGAATGCGTGGTGTAGCGGTGAAATGCATAGATATCACGCAG
AACTCCGATTGCGAAGGCAGCATACCGGCGCCCAACTGACGCTGAAGCACGAAAGCGTGG
GTATCGAACAGG
>787a11f00caba2712bd70dcc8e5f7c1c
TACGTAGGTGGCGAGCGTTATCCGGAATCATTGGGCGTAAAGAGGGAGCAGGCGGCCTGG
AGGGTCTATTGTTAAAAGGCAGTGGCTTAACCATTGCAAGGCGAAGAAACCGGCAGGCTA
GAGTTCTATAGAGGATCGTGGAATTCCATGTGTAGCGGTGAAATGCGTAGATATATGGAG
GAACACCAGTGGCGAAGGCGACGATCTGGGAAGAAACAGACGCTGAGTCCCGAAAGCGTG
GGGAGCAAATAGG
>13daf552a482f09b6277654d126dc3ec
TACGGAGGATGCGAGCGTTATCCGGATTTATTGGGTTTAAAGGGTGCGTAGGCGGAGTGT
CAAGTCAGCGGTAAAATTTCGGGGCTCAACCCCGTCGTGCCGTTGAAACTGACACCCTTG
AGTGAGTGTGAAGTAAGCGGAATGCGTGGTGTAGCGGTGAAATGCATAGATATCACGCAG
AACGCCGATTGCGAAGGCAGCTTACCGGCGCTCAACTGACGCTGAGGCACGAAAGTGCGG
GTATCGAACAGG
>9a45f47404a6411e9afc10fbbafa450f
TACGTAGGGAGCAAGCGTTATCCGGATTTATTGGGTGTAAAGGGTGCGTAGACGGGAAAT
TAAGTTAGTTGTGAAATCCCTCGGCTTAACTGAGGAACTGCAACTAAAACTGATTTTCTT
GAGTGCTGGTGAGGAAAGTGGAATTCCTAGTGTAGCGGTGAAATGCGTAGATATTAGGAG
GAACACCAGTGGCGAAGGCGACTTTCTGGACAATAACTGACGTTGAGGCACGAAAGTGTG
GGGAGCAAACAGG
>bbe3a9e4fe24ec2db0efe62c037e0185
TACATAGGGGGCAAGCGTTATCCGGAATTATTGGGTGTAAAGGGTGCGTAGACGGGTGTT
TAAGTTGGTTGTGAAATCCCTCGGCTCAACTGAGGAACTGCAACCAAAACTGGATATCTT
GAGTGTCGGTGAGGAAAGTGGAATTCCTAGTGTAGCGGTGAAATGCGTAGATATTAGGAG
GAACACCAGTGGCGAAGGCGACTTTCTGGACGATAACTGACGTTGAGGCACGAAAGTGTG
GGGAGCAAACAGG
>8823a697359ff05297caf1e6748e58b7
TACGGAGGATGCGAGCGTTATCCGGATTTATTGGGTTTAAAGGGTGCGTAGGCGGGCTGT
TAAGTCAGCGGTCAAATGTCGGGGCTCAACCCCGGCCTGCCGTTGAAACTGGTGGCCTTG
AGTGAGCGTGAAGTATGCGGAATGCGTGGTGTAGCGGTGAAATGCATAGATATCACGCAG
AACTCCGATTGCGAAGGCAGCATACCGGCGCTCAACTGACGCTGAGGCACGAAAGCGTGG
GGATCGAACAGG
>a379a953366084ec18467c3415232dc9
TACGGAGGATCCGAGCGTTATCCGGATTTATTGGGTTTAAAGGGAGCGTAGATGGATGTT
TAAGTCAGTTGTGAAAGTTTGCGGCTCAACCGTAAAATTGCAGTTGATACTGGATATCTT
GAGTGCACTTGAGGCAGGCGGAATTCGTGGTGTAGCGGTGAAATGCTTAGATATCACGAA
GAACTCCGATTGCGAAGGCAGCCTGCTAAGCTGCAACTGACATTGAGGCTCGAAAGTGTG
GGTATCAAACAGG
>225c34c8303a8f03cec3abf60585b1aa
TACATAGGGGGCAAGCGTTATCCGGAATTATTGGGTGTAAAGGGTGCGTAGACGGAGAAA
CAAGTTGGTTGTGAAATCCCTCGGCTCAACTGAGGAACTGCAACCAAAACTATTTCCCTT
GAGTGTCGGTGAGGAAAGTGGAATTCCTAGTGTAGCGGTGAAATGCGTAGATATTAGGAG
GAACACCAGTGGCGAAGGCGACTTTCTGGACGATAACTGACGTTGAGGCACGAAAGTGTG
GGGAGCAAACAGG
>0aa3357b4ce184ab8d8779772e42bb63
TACGTAGGTGGCAAGCGTTATCCGGAATTATTGGGCGTAAAGAGGGAGCAGGCGGCAGCA
AAGGTCTGTGGTGAAAGACTGAAGCTTAACTTCAGTAAGCCATAGAAACCAGGCAGCTAG
AGTGCAGGTGAGGATCGTGGAATTCCATGTGTAGCGGTGAAATGCGTAGATATATGGAGG
AACACCAGTGGCGAAGGCGACGATCTGGCCTGTAACTGACGCTCAGTCCCGAAAGCGTGG
GGAGCAAATAGG
>d33fbd1961e2f7093f24c3afe9ab1ff6
TACGTAGGTGGCGAGCGTTATCCGGAATCATTGGGCGTAAAGAGGGAGCAGGCGGCAATA
GAGGTCTGCGGTGAAAGCCTGAAGCTAAACTTCAGTAAGCCGTGGAAACCAAATAGCTAG
AGTGCAGTTGAGGATCGTGGAATTCCATGTGTAGCGGTGAAATGCGTAGATATATGGAGG
AACACCAGTGGCGAAGGCGACGATCTGGGCTGCAACTGACGCTCAGTCCCGAAAGCGTGG
GGAGCAAATAGG
>47818b24175888a2bafa4f6d7e1ab722
TACGGAGGATGCGAGCGTTATCCGGATTTATTGGGTTTAAAGGGTGCGTAGGCGGGCTGT
TAAGTCAGCGGTCAAATGTCGGGGCTCAACCCCGGCCTGCCGTTGAAACTGGCGGCCTCG
AGTGGGCGTGAAGTATGCGGAATGCGTGGTGTAGCGGTGAAATGCATAGATATCACGCAG
AACTCCGATTGCGAAGGCAGCATACCGGCGCCCGACTGACGCTGAGGCACGAAAGCGTGG
GTATCGAACAGG
>0b732399f81fe103f7b698f352eb1183
TACGGAGGATGCGAGCGTTATCCGGATTTATTGGGTTTAAAGGGTGCGTAGGCGGACAGT
CAAGTCAGCGGTAAAAATGCGGTGCTCAACGCCGTACAGCCGTTGAAACTGGCAGTCTTG
AGTGGGCGTGAAGTATGCGGAATGCGTGGTGTAGCGGTGAAATGCATAGATATCACGCAG
AACTCCGATTGCGAAGGCAGCATACCGGCGCCCGACTGACGCTGAGGCACGAAAGCGTGG
GTATCGAACAGG
>c822aa6535827c0c462e1d79a86ee4e8
TACGTAGGGGGCAAGCGTTATCCGGATTTACTGGGTGTAAAGGGAGCGTAGACGGCTGTG
CAAGTCTGAAGTGAAAGCCCAGGGCTCAACCCTGGGACTGCTTTGGAAACTGTGGAGCTA
GAGTGCTGTAGAGGTAAGTGGAATTCCTAGTGTAGCGGTGAAATGCGTAGATATTAGGAG
GAACACCAGTGGCGAAGGCGGCTTACTGGACAGTAACTGACGTTGAGGCTCGAAAGCGTG
GGGAGCAAACAGG
>c976258ff98638af8e2568e15693b288
TACGGAGGATGCGAGCGTTATCCGGATTTATTGGGTTTAAAGGGTGCGCAGGCGGAAGAT
CAAGTCAGCGGTAAAATTGAGAGGCTCAACCTCTTCGAGCCGTTGAAACTGGTTTTCTTG
AGTGAGCGTGAAGTATGCGGAATGCGTGGTGTAGCGGTGAAATGCATAGATATCACGCAG
AACTCCGATTGCGAAGGCAGCATACCGGCGCTCAACTGACGCTCATGCACGAAAGTGTGG
GTATCGAACAGG
>ae48c26e964ee4bd8101afb28f8007af
TACGGAGGATGCGAGCGTTATCCGGATTTATTGGGTTTAAAGGGTGCGTAGGCGGGCATT
TAAGCCGGCGGTCAAATGTCGGGGCTCAACCCCGGCCTGCCGTCGGAACTGGGTGCCTTG
AGTGGGCGTGAAGTATGCGGAATGCGTGGTGTAGCGGTGAAATGCATAGATATCACGCAG
AACCCCGATTGCGAAGGCAGCATACCGGCGCCCTACTGACGCTGAGGCACGAAAGTGCGG
GTATCGAACAGG
>0b1df5ee7c03230ba2b9161821bcae3a
TACGTAGGGGGCAAGCGTTATCCGGATTTACTGGGTGTAAAGGGAGCGTAGACGGTAAAG
CAAGTCTGAAGTGAAAGCCCGCGGCTCAACTGCGGGACTGCTTTGGAAACTGTTTAACTG
GAGTGTCGGGGAGGTAAGTGGAATTCCTAGTGTAGCGGTGAAATGCGTAGATATTAGGAG
GAACACCAGTGGCGAAGGCGACTTACTGGACGATAACTGACGTTGAGGCTCGAAAGCGTG
GGGAGCAAACAGG
>0086e4690f8cf5f06143764000b9edb6
TACGTAGGGGGCAAGCGTTATCCGGATTTACTGGGTGTAAAGGGAGCGTAGACGGTTATG
CAAGTCTGGAGTGAAAGGCGGGGGCTCAACCCCCGGACTGCTCTGGAAACTGTAGAACTA
GAGTGCAGGTGGGGTAAGTGGAATTCCTAGTGTAGCGGTGAAATGCGTAGATATTAGGAG
GAACACCAGTGGCGAAGGCGGCTTACTGGACTGTAACTGACGTTGAGGCTCGAAAGCGTG
GGGAGCAAACAGG
>f4f828978bdeceb7c170226f4c77fc5a
TACGTAGGGGGCAAGCGTTATCCGGATTTACTGGGTGTAAAGGGAGCGTAGACGGCAGGG
CAAGTCTGGAGTGAAAGCCCGGGGCTCAACCCCGGGACTGCTTTGGAAACTGCCATGCTA
GAGTGTCGTAGAGGCAAGTGGAATTCCTAGTGTAGCGGTGAAATGCGTAGATATTAGGAG
GAACACCAGTGGCGAAGGCGGCTTGCTGGACGATGACTGACGTTGAGGCTCGAAAGCGTG
GGGAGCAAACAGG
>fa9c2ee4966d4bc8009f5d72c2e6b1b3
TACGGAAGGTCCGGGCGTTATCCGGATTTATTGGGTTTAAAGGGAGCGCAGGCCGCCCCT
TAAGCGTGTTGTGAAATGCCGCGGCTCAACCGTGGCACTGCAGCGCGAACTGGGGGGCTT
GAGTGCGCCTGAGGTAGGCGGAATTCGTGGTGTAGCGGTGAAATGCTTAGATATCACGAA
GAACTCCGATTGCGAAGGCAGCCTACCGTAGCGTTACTGACGCTGAGGCTCGAAGGTGCG
GGTATCGAACAGG
>9b5314f43a49434535b05d30b7d8017d
TACGTAGGGGGCAAGCGTTATCCGGAATTACTGGGTGTAAAGGGAGCGTAGACGGTGATG
TAAGTCTGGAGTGAAAGGCGGGGGCCCAACCCCCGGACTGCTCTGGAAACTATGTGACTG
GAGTGCAGTGGAGGTGAGCGGAATTCCTAGTGTAGCGGTGAAATGCGTAGATATTAGGAG
GAACACCAGTGGCGAAGGCGGCTCACTGGACTGTAACTGACGTTGAGGCTCGAAAGCGTG
GGGAGCAAACAGG
>26d82e332584c07cb5ebe4b1b7417772
TACGGAGGATGCGAGCGTTATCCGGATTTATTGGGTTTAAAGGGTGCGTAGGCGGGCATT
TAAGCCGGCGGTCAAATGTCGGGGCTCAACCCCGGCCTGCCGTCGGAACTGGGTGCCTTG
AGTGGGCGTGAAGTATGCGGAATGCGTGGTGTAGCGGTGAAATGCATAGATATCACGCAG
AACCCCGATTGCGAAGGCAGCATACCGGCGCCCGACTGACGCTGAGGCACGAAAGTGCGG
GTATCGAACAGG
>c7a033df37d7de20f4ebc4e97f4ec8af
TACGTAGGTGGCAAGCGTTATCCGGATTTACTGGGTGTAAAGGGCGTGTAGGCGGGAGAG
CAAGTCAGACGTGAAATTCCAGGGCTCAACCCTGGAACTGCGTTTGAAACTGTTCTTCTT
GAGTGATGGTGAGGCAGGCGGAATTCCGTGTGTAGCGGTGAAATGCGTAGATATACGGAG
GAACACCAGTGGCGAAGGCGGCCTGCTGGACATTAACTGACGCTGAGGCGCGAAAGCGTG
GGGAGCAAACAGG
>7f1ca51016a8ec33e2b348805cd0c26a
TACGTAGGGGGCAAGCGTTATCCGGATTTACTGGGTGTAAAGGGAGCGTAGACGGCGGTG
CAAGCCAGATGTGAAAGCCCGGGGCTCAACCCCGGGACTGCATTTGGAACTGTGCTGCTA
GAGTGTCGTAGAGGCAGGCGGAATTCCTAGTGTAGCGGTGAAATGCGTAGATATTAGGAG
GAACACCAGTGGCGAAGGCGGCCTGCTGGACGATGACTGACGTTGAGGCTCGAAAGCGTG
GGGAGCAAACAGG
>036b5fcee3b63df5f56033614850926e
TACGTAGGGGGCAAGCGTTATCCGGAATTACTGGGTGTAAAGGGAGCGTAGACGGTAATG
TAAGTCTGGAGTGAAAGGCGGGGGCCCAACCCCCGGACTGCTCTGGAAACTATGTTACTA
GAGTGCAGTGGAGGTAAGCGGAATTCCTAGTGTAGCGGTGAAATGCGTAGATATTAGGAG
GAACACCAGTGGCGAAGGCGGCTTACTGGACTGTAACTGACGTTGAGGCTCGAAAGCGTG
GGGAGCAAACAGG
>657abb228c560eedec0b7225920201e1
TACGTAGGTGGCAAGCGTTGTCCGGAATTACTGGGTGTAAAGGGAGCGTAGGCGGGAAGC
CAAGTCAGCTGTGAAAACTACGGGCTTAACCTGTAGACTGCAGTTGAAACTGGCTTTCTT
GAGTGAAGTTGAGGTTGGCGGAATTCCGAGTGTAGCGGTGAAATGCGTAGATATTCGGAG
GAACACCGGTGGCGAAGGCGGCCAACTGGGCTTTAACTGACGCTGAGGCTCGAAAGTGTG
GGGAGCAAACAGG
>918fd319bfc25aa5ff3584dc437e8abb
TACGTAGGGGGCAAGCGTTATCCGGATTTACTGGGTGTAAAGGGAGCGTAGACGGCGAAG
AAAGTCTGGAGTGAAAGCCCGCGGCTTAACCGCGGAACTGCTTTGGAAACTTTTTGGCTG
GAGTACCGGGGAGGTAAGCGGAATTCCTAGTGTAGCGGTGAAATGCGTAGATATTAGGAG
GAACACCAGTGGCGAAGGCGGCTTACTGGACGGTAACTGACGTTGAGGCTCGAAAGCGTG
GGGAGCAAACAGG
>47201c4424a34596ecdbb62fe9b02555
TACGGAGGGTGCGAGCGTTAATCGGAATTACTGGGCGTAAAGCGCTCGTAGGCGGTATGT
CAAGTCAAGGGTGAAATCCCCGCGCTCAACGTGGGAACTGCCTTTGAAACTGGCAAACTA
GAGTGTGTTGGAGGATAGTGGAATTCCAGGTGTAGGAGTGAAATCCGTAGATATCTGGAG
GAACATCAGTGGCGAAGGCGACTATCTGGCACATAACTGACGCTGAGGAGCGAAAGCGTG
GGTAGCAAACAGG
>0e75e31361c6a68f712cd017bcc0d999
TACGTAGGGGGCAAGCGTTATCCGGATTTACTGGGTGTAAAGGGAGCGTAGACGGCAGTG
CAAGTCTGGAGTGAAAGGCGGGGGCTCAACCCCCGGACTGCTCTGGAAACTGTACGGCTG
GAGTGCAGGGGAGGTAAGTGGAATTCCTAGTGTAGCGGTGAAATGCGTAGATATTAGGAG
GAACACCAGTGGCGAAGGCGGCTTACTGGACTGTAACTGACGTTGAGGCTCGAAAGCGTG
GGGAGCAAACAGG
>457397a483cc13c0d1c7719b248158cd
TACGGAGGATGCGAGCGTTATCCGGATTTATTGGGTTTAAAGGGTGCGTAGGCGGCATGT
TAAGTTAGTGGTAAAATGTCGGAGCTAAACTCCGGATCGCCATTAATACTGTCATGCTTG
AGTACAGTCGAGGTAGGCGGAATAAGTTAAGTAGCGGTGAAATGCATAGATATAACTTAG
AACTCCGATCGCGAAGGCAGCTTACCAGACTGTAACTGACGCTGAAGCACGAGAGCGTGG
GTAGCAAACAGG
>c34d9da2196c52489bc4d21f96028b0b
TACGGAGGATGCGAGCGTTATCCGGATTTATTGGGTTTAAAGGGTGCGTAGGCGGAGTGT
CAAGTCAGCGGTAAAATTTCGGGGCTCAACCCCGTCGTGCCGTTGAAACTGACGCCCTTG
AGTGAGTGTGAAGTAAGCGGAATGCGTGGTGTAGCGGTGAAATGCATAGATATCACGCAG
AACGCCGATTGCGAAGGCAGCTTGCCGGCGCTCAACTGACGCTGAGGCACGAAAGTGCGG
GTATCGAACAGG
>f2291469d1f7545a754569b01e09a581
TACGTAGGGGGCAAGCGTTATCCGGAATTATTGGGCGTAAAGAGTACGTAGGTGGCAACC
TAAGCGCAGGGTTTAAGGCAATGGCTCAACCATTGTTCGCCCTGCGAACTGGGATGCTTG
AGTGCAGGTGAGGAAAGCGGAATTCCTAGTGTAGCGGTGAAATGCGTAGATATTAGGAGG
AACACCAGTGGCGAAGGCGGCTTTCTGGACTGTAACTGACACTGAGGTACGAAAGCGTGG
GGAGCAAACAGG
>33cbda08704e10b1c6bd39b02c21f9d6
TACGTAGGGGGCAAGCGTTATCCGGATTTACTGGGTGTAAAGGGAGCGTAGACGGCTGAG
CAAGTCAGAAGTGAAAGCCCGGGGCTCAACCCCGGGACTGCTTTTGAAACTGCGGAGCTG
GAGTGCAGGGGAGGTAAGCGGAATTCCTGGTGTAGCGGTGAAATGCGTAGATATCAGGAG
GAACACCAGTGGCGAAGGCGGCTTACTGGACTGTAACTGACGTTGAGGCTCGAAAGCGTG
GGGAGCAAACAGG
>049ce30f326edc2667f2c1510d1cd1d1
TACGTAGGGGGCAAGCGTTATCCGGATTTACTGGGTGTAAAGGGAGCGTAGACGGTAATG
CAAGTCTGGAGTGAAATGCAGGGGCTCAACCCCTGAACTGCTTTGGAAACTGTATGACTG
GAGTGCAGGGGAGGTAAGTGGAATTCCTAGTGTAGCGGTGAAATGCGTAGATATTAGGAG
GAACACCAGTGGCGAAGGCGGCTTACTGGACTGTAACTGACGTTGAGGCTCGAAAGCGTG
GGGAGCAAACAGG
>47f00a7a69cdbd1967b93db5c692dddb
TACGGAGGATGCGAGCGTTATCCGGATTTATTGGGTTTAAAGGGTGCGTAGGCGGAATGT
CAAGTCAGCGGTAAAAATTCGGGGCTCAACCCCGTCGTGCCGTTGAAACTGATGTTCTTG
AGTGGGCGTGAAGTATGCGGAATGCGTGGTGTAGCGGTGAAATGCATAGATATCACGCAG
AACTCCGATTGCGAAGGCAGCATACCGGCGCCCAACTGACGCTGAAGCACGAAAGCGTGG
GTATCGAACAGG
>e41ea435c7add856d118b5dea71c97df
TACGTAGGTGGCAAGCGTTATCCGGATTTATTGGGCGTAAAGGGAACGCAGGCGGTCTTT
TAAGTCTGATGTGAAAGCCTTCGGCTTAACCGGAGTAGTGCATTGGAAACTGGGAGACTT
GAGTGCAGAAGAGTAGAGTGGAACTCCATGTGTAGCGGTGAAATGCGTAGATATATGGAA
GAACACCAGTGGCGAAAGCGGCTCTCTGGTCTGTAACTGACGCTGAGGTTCGAAAGCGTG
GGTAGCAAACAGG
>bf0da67aaaaab26b3a211518a697fcba
TACGGAGGATGCGAGCGTTATCCGGATTTATTGGGTTTAAAGGGTGCGTAGGCGGGATGC
CAAGTCAGCGGTAAAATCGCGGGGCTCAACCCCGCTCCGCCGTTGAAACTGGCGTTCTTG
AGTGGGCGTGAAGTATGCGGAATGCGTGGTGTAGCGGTGAAATGCATAGATATCACGCAG
AACTCCGATTGCGAAGGCAGCATGCCGGCGCCCAACTGACGCTGAAGCACGAAAGCGTGG
GTATCGAACAGG
>85cee52560142a7f3eefc776613cd741
TACGTAGGGGGCAAGCGTTATCCGGATTTACTGGGTGTAAAGGGAGCGTAGACGGTAATG
TAAGTCTGATGTGAAAGCCCGGGGCTCAACCCCGGGACTGCATTGGAAACTATGTAACTA
GAGTACCGGAGAGTTAAGCGGAATTCCTAGTGTAGCGGTGAAATGCGTAGATATTAGGAG
GAACACCAGTGGCGAAGGCGGCTTACTGGACGGAAACTGACGTTGAGGCTCGAAAGCGTG
GGGAGCAAACAGG
>212f02984f0f74bd7cefa3fd504b4317
TACGGAGGATGCGAGCGTTATCCGGATTTATTGGGTTTAAAGGGTGCGCAGGCGGACTGT
TAAGTCAGCGGTAAAATTGCGGGGCTCAACCCCGCCGAGCCGTTGAAACTGGCGGTCTGG
AGTAGGCGTGAAGTATGCGGAATGCGTGGTGTAGCGGTGAAATGCATAGATATCACGCAG
AACTCCGATTGCGAAGGCAGCATACCGGCGCCTTACTGACGCTCAGGCACGAAAGCGTGG
GTATCGAACAGG
>910d225f559283f9406682f4b06e50a4
TACGTAGGTGGCGAGCGTTATCCGGAATCATTGGGCGTAAAGAGGGAGCAGGCGGCAGCA
AGGGTCTGCGGTGAAAGACCGAAGCTAAACTTCGGTAAGCCGTGGAAACCGGGCAGCTAG
AGAGCATGAGAGGATCGCGGAATTCCATGTGTAGCGGTGAAATGCGTAGATATATGGAGG
AACACCAGTGGCGAAGGCGGCGATCTGGGGTGCAACTGACGCTCAGTCCCGAAAGCGTGG
GGAGCAAATAGG
>1a4826880ac39b853327006aa7c54289
TACGGAGGATGCGAGCGTTATCCGGATTTATTGGGTTTAAAGGGTGCGTAGGCGGTATGG
TAAGTCAGCGGTAAAAGCCCGGGGCTCAACCCCGGCGAGCCGTTGAAACTGCCGTGCTAG
AGAGGGAGAGAAGTAGGCGGAATGCGCAGTGTAGCGGTGAAATGCTTAGATATTGCGCAG
AACTCCGATTGCGAAGGCAGCCTACCGGCTTCTGTCTGACGCTGAGGCACGAAAGCGTGG
GTATCGAACAGG
>beef9cfb12919a80c7c32f65425bbaab
TACGGAGGATCCAAGCGTTATCCGGATTTATTGGGTTTAAAGGGTGCGTAGGCGGTTTTA
TAAGTTAGAGGTGAAAATTCGGGGCTCAACTCCGGACGTGCCTCTAATACTGTATGACTA
GAGAATAGAAGCGGTAGGCGGAATGTATGGTGTAGCGGTGAAATGCGTAGAGATCATACA
GAACACCGATTGCGAAGGCAGCTTACCAAACTATATCTGACGTTGAGGCACGAAAGCGTG
GGGAGCAAACAGG
>ff8ed9e5ee51ecffbe52e2185b9d5b5c
TACGTAGGGAGCGAGCGTTATCCGGATTCATTGGGCGTAAAGCGCGCGTAGGCGGCTGCC
TAAGCGGAACCTCTAATCCCGGGGCTCAACCTCGGGCCGGGTTCCGAACTGGGCGGCTCG
AGTGCGGTTGAGGCAGGCGGAATTCCCGGTGTAGCGGTGGAATGCGCAGATATCGGGAAG
AACACCGATGGCGAAGGCAGCCTGCTGGGCCGACACTGACGCTGAGGCGCGAAAGCTGGG
GGAGCGAACAGG
>1d556891e61524439f4cd23aad83efce
TACGGAGGATCCAAGCGTTATCCGGATTTATTGGGTTTAAAGGGTGCGTAGGCGGTTTGA
TAAGTTAGAGGTGAAATACCGGTGCTCAACACCGGAACTGCCTCTAATACTGTTGAACTA
GAGAGTAGTAGCGGTAGGCGGAATGTATGGTGTAGCGGTGAAATGCTTAGAGATCATACA
GAACACCGATTGCGAAGGCAGCTTACCAAACTATATCTGACGTTGAGGCACGAAAGCGTG
GGTAGCAAACAGG
>03bc8fe32c03ecc467d5df87ca2a6afb
TACGTAGGTGGCAAGCGTTGTCCGGAATTACTGGGTGTAAAGGGAGCGCAGGCGGGAAGC
CAAGTCAGCTGTGAAAACTACGGGCTTAACTTGTAGACTGCAGTTGAAACTGGTTTTCTT
GAGTGAAGTTGAGGTTGGCGGAATTCCGAGTGTAGCGGTGAAATGCGTAGATATTCGGAG
GAACACCGGTGGCGAAGGCGGCCAACTGGGCTTTAACTGACGCTGAGGCTCGAAAGTGTG
GGGAGCAAACAGG
>848868786dd87c1d5584abd8d7426922
TACGGAGGATCCAAGCGTTATCCGGATTTATTGGGTTTAAAGGGTGCGTAGGCGGATTGA
TAAGTTAGAGGTGAAATGTCCGAGCTCAACTCGGGAACTGCCTCTAATACTGTTGATCTA
GAGAGTAGAAGCGGTAGGCGGAATGTATGGTGTAGCGGTGAAATGCTTAGAGATCATACA
GAACACCGATTGCGAAGGCAGCTTACCAATCTATATCTGACGTTGAGGCACGAAAGCGTG
GGGAGCAAACAGG
>c1f2ccdfa6e3f61ee37b12498c9a7756
TACGTAGGGGGCAAGCGTTATCCGGATTTACTGGGTGTAAAGGGAGCGTAGACGGAAGAG
CAAGTCTGATGTGAAAGGCTGGGGCTTAACCCCAGGACTGCATTGGAAACTGTTTTTCTA
GAGTGCCGTAGAGGTAAGCGGAATTCCTAGTGTAGCGGTGAAATGCGTAGATATTAGGAG
GAACACCAGTGGCGAAGGCGGCTTACTGGACGGTAACTGACGTTGAGGCTCGAAAGCGTG
GGGAGCAAACAGG
>e1a487ece7b6df65d30e99f0fa3d8787
TACGTAGGTGGCAAGCGTTATCCGGATTTACTGGGTGTAAAGGGCGTGTAGGCGGGACTG
CAAGTCAGATGTGAAAACCATGGGCTCAACCCATGGCCTGCATTTGAAACTGTAGTTCTT
GAGTGTTGGTGAGGCAGGCGGAATTCCGTGTGTAGCGGTGAAATGCGTAGATATACGGAG
GAACACCAGTGGCGAAGGCGGCCTGCTGGACAATAACTGACGCTGAGGCGCGAAAGCGTG
GGGAGCAAACAGG
>38f5f08e14483a85eeea143b408aff95
TACGTAGGGGGCAAGCGTTATCCGGATTTACTGGGTGTAAAGGGAGCGTAGACGGCTGTG
CAAGTCTGAAGTGAAAGCCCGTGGCTCAACCGCGGAACTGCTTTGGAAACTGTATAGCTT
GAGTACTGGTGAGGCAGGCGGAATTCCTAGTGTAGCGGTGAAATGCGTAGATATTAGGAG
GAACACCAGTGGCGAAGGCGGCCTGCTGGACAGAAACTGACGTTGAGGCTCGAAAGCGTG
GGGAGCAAACAGG
>de67da11024ba2f3b6477849d0f34812
TACGTAGGTGGCGAGCGTTATCCGGATTTATTGGGCGTAAAGGGAACGCAGGCGGTCTTT
TAAGTCTGATGTGAAAGCCTTCGGCTTAACCGGAGTAGTGCATTGGAAACTGGGAGACTT
GAGTGCAGATGAGGAGAGTGGAACTCCATGTGTAGCGGTGAAATGCGTAGATATATGGAA
GAACACCAGTGGCGAAAGCGGCTCTCTGGTCTGTAACTGACGCTGAGGTTCGAAAGCGTG
GGTAGCAAACAGG
>8bf31ec92c4aa8ef02d18a535640a648
TACGTAGGTGGCAAGCGTTATCCGGATTTACTGGGTGTAAAGGGCGTGTAGGCGGGATTG
CAAGTCAGATGTGAAATTCCAGGGCTCAACCCTGGAACTGCATTTGAAACTGTAGTTCTT
GAGTGATGGTGAGGCAGGCGGAATTCCGTGTGTAGCGGTGAAATGCGTAGATATACGGAG
GAACACCAGTGGCGAAGGCGGCCTGCTGGACATTAACTGACGCTGAGGCGCGAAAGCGTG
GGGAGCAAACAGG
>973ef21bc2ead0c3617252881d695692
TACGGAAGGTCCGGGCGTTATCCGGATTTATTGGGTTTAAAGGGAGCGTAGGCCGGAGAT
TAAGCGTGTTGTGAAATGTAGACGCTCAACGTCTGCACTGCAGCGCGAACTGGTTTCCTT
GAGTACGCATAAAGTGGGCGGAATTCGTGGTGTAGCGGTGAAATGCTTAGATATCACGAA
GAACTCCGATTGCGAAGGCAGCTCACTGGAGCGCAACTGACGCTGAAGCTCGAAAGTGCG
GGTATCGAACAGG
>862316d8a8ae3eb8c8d2c3b3e9d5cce3
TACGGGGGATGCAAGCGTTATCCGGATTTATTGGGTTTAAAGGGTGCGTAGGCTGTGAGG
TAAGTCAGCGGTGAAATGCCCCCGCTCAACGGGGTGAAGTGCCATTGATACTGCCTTGCT
GGAATGCGAATGCCGTGGGAGGAATGTGTGGTGTAGCGGTGAAATGCATAGATATCACAC
AGAACACCGATTGCGAAGGCATCTCACGAATCCGCGATTGACGCTGATGCACGAAAGCGT
GGGTATCAAACAGG
>e7ef11e06ec77e45c102520e40abc1bb
TACGTAGGTGGCAAGCGTTATCCGGATTTATTGGGTGTAAAGGGCGTGTAGGCGGGAATG
CAAGTCAGATGTGAAAACTATGGGCTCAACCCATAGCCTGCATTTGAAACTGTATTTCTT
GAGTGCTGGTGAGGCAATCGGAATTCCGTGTGTAGCGGTGAAATGCGTAGATATACGGAG
GAACACCAGTGGCGAAGGCGGATTGCTGGACAGTAACTGACGCTGAGGCGCGAAAGCGTG
GGGAGCAAACAGG
>771eb7748c9fbbe540f9a16d3db82529
TACGGAGGATGCGAGCGTTATCCGGATTTATTGGGTTTAAAGGGTGCGTAGGCGGAGTGT
CAAGTCAGCGGTAAAATTTCGGGGCTCAACCCCGTCGTGCCGTTGAAACTGACGCCCTTG
AGTGAGTGTGAAGTAAGCGGAATGCGTGGTGTAGCGGTGAAATGCATAGATATCACGCAG
AACGCCGATTGCGAAGGCAGCTTACCGGCGCTCAACTGACGCTGAGGCACGAAAGTGCGG
GTATCGAACAGG
>f28efcb4d5cf014f8e84d199b58e075c
TACGTAGGGGGCAAGCGTTATCCGGATTTACTGGGTGTAAAGGGAGCGTAGACGGCAGCG
CAAGTCTGGAGTGAAATGCCGGGGCCCAACCCCGGAACTGCTCTGGAAACTGTGAAGCTG
GAGCCCAGGGGAGGTAAGCGGAATTCCTGGTGTAGCGGTGAAATGCGTAGATATCAGGAG
GAACACCGGCGGCGAAGGCGGCTTACTGGACTGTAACTGACGTTGAGGCTCGAAGGCGTG
GGGAGCAAACAGG
>d0c6acc494cd5b8a1385a30aad48f79d
TACGGAGGATGCGAGCGTTATCCGGATTTATTGGGTTTAAAGGGTGCGTAGGCGGACAGT
CAAGTCAGCGGTAAAAATGCGGTGCTCAACGCCGTACAGCCGTTGAAACTGGCAGTCTTG
AGTGGGCGTGAAGTATGCGGAATGCGTGGTGTAGCGGTGAAATGCATAGATATCACGCAG
AACTCCGATTGCGAAGGCAGCATACCGGCGCCCTACTGACGCTGAGGCACGAAAGCGTGG
GTATCGAACAGG
>cbbfeb91b1ee0cf629fa90ee9d23725a
TACGTAGGTGGCGAGCGTTATCCGGAATCATTGGGCGTAAAGAGGGAGCGGGCGGCCTGG
AGGGTCTATTGTTAAAAGGCAATGGCTTAACCATTGTAAGGCGAAGAAACCGGCAGGCTA
GAGTTCTATAGAGGATCGTGGAATTCCATGTGTAGCGGTGAAATGCGTAGATATATGGAG
GAACACCAGTGGCGAAGGCGACGATCTGGGAAGAAACAGACGCTGAGTCCCGAAAGCGTG
GGGAGCAAATAGG
>5c7bd703e5ce2639b76b1a5616c4c197
TACGTAGGTGGCGAGCGTTATCCGGAATCATTGGGCGTAAAGAGGGAGCAGGCGGCCTGG
AGGGTCTATTGTTAAAAGGCAATGGCTTAACCATTGTAAGGCGAAGAAACCGGCAGGCTA
GAGTTCTATAGAGGATCGTGGAATTCCATGTGTAGCGGTGAAATGCGTAGATATATGGAG
GAACACCAGTGGCGAAGGCGACGATCTGGGAAGAAACAGACGCTGAGTCCCGAAAGCGTG
GGGAGCAAATAGG
>7348d6acf10028899e24dc08fb36301b
TACGGAGGATGCGAGCGTTATCCGGATTTATTGGGTTTAAAGGGTGCGCAGGCGGCCTGT
TAAGTCAGCGGTAAAAGCCCGGGGCTCAACCCCGGCGAGCCGTTGAAACTGGCGGGCTGG
AGTTGGAGAGGAGTACGCGGAATGCGCGGTGTAGCGGTGAAATGCTTAGATATCGCGCAG
AACCCCGATTGCGAAGGCAGCGTACCGGCTCCACACTGACGCTGAGGCACGAAAGCGTGG
GTATCGAACAGG
>f16c6b0fab7cb18c1537ed9194939f1a
TACGGAGGATTCAAGCGTTATCCGGATTTATTGGGTTTAAAGGGTGCGTAGGCGGTTTGA
TAAGTTGGAGGTGAAATGTTAGGGCTTAACCCTGAAACTGCCTCCAATACTGTTGGACTA
GAGAGTAGTAGCGGTAGGCGGAATGTATGGTGTAGCGGTGAAATGCTTAGAGATCATACA
GAACACCGATTGCGAAGGCAGCTTACCAAACTATATCTGACGTTGAGGCACGAAAGCGTG
GGGAGCAAACAGG
>2cc81fd6964e041acce06f39b171f353
TACATAGGGAGCAAGCGTTATCCGGATTTATTGGGTGTAAAGGGTGCGTAGACGGGAAAT
TAAGTTAGTTGTGAAATCCCTCGGCTTAACTGAGGAACTGCAACTAAAACTGGTTTTCTT
GAGTACTGGTGAGGAAAGTGGAATTCCTAGTGTAGCGGTGAAATGCGTAGATATTAGGAG
GAACACCAGTGGCGAAGGCGACTTTCTGGACAGTAACTGACGTTGAGGCACGAAAGTGTG
GGGAGCAAACAGG
>efb2a8b321220a2701c3cd33f856b40a
TACGGAGGATGCGAGCGTTATCCGGATTTATTGGGTTTAAAGGGTGCGTAGGCGGGCTGT
TAAGTCAGCGGTCAAATGTCGGGGCTCAACCCCGGCCTGCCGTTGAAACTGGCGGCCTTG
AGTGAGCGTGAAGTATGCGGAATGCGTGGTGTAGCGGTGAAATGCATAGATATCACGCAG
AACTCCGATTGCGAAGGCAGCATACCGGCGCTCAACTGACGCTGAGGCACGAAAGCGTGG
GGATCGAACAGG
>14af82c112b35ed48570602c0a8ce62e
TACGTAGGGGGCAAGCGTTATCCGGATTTACTGGGTGTAAAGGGAGCGTAGACGGCAGCG
CAAGTCTGAAGTGAAATGCCAGGGCTTAACCCTGGAACTGCTTTGGAAACTGTGCAGCTA
GAGTGCAGTAGAGGTAAGTGGAATTTCTAGTGTAGCGGTGAAATGCGTAGATATTAGGAG
GAACACCAGTGGCGAAGGCGGCTTACTGGACTGTAACTGACGTTGAGGCTCGAAAGCGTG
GGGAGCAAACAGG
>620dfd10943ed5a6c0d51431c72a3c03
TACGTAGGGGGCAAGCGTTATCCGGATTTACTGGGTGTAAAGGGAGCGTAGACGGTAGTG
CAAGTCTGGAGTGAAAGGCGGGGGCCCAACCCCCGGACTGCTCTGGAAACTGTGCGACTA
GAGTGCAGTAGAGGTAAGTGGAATTCCTAGTGTAGCGGTGAAATGCGTAGATATTAGGAG
GAACACCAGTGGCGAAGGCGGCTTACTGGACTGTAACTGACGTTGAGGCTCGAAAGCGTG
GGGAGCAAACAGG
>4a5862a0ec7f1b8f46ae0ae0a1a2f47c
TACGGAGGGGGCGAGCGTTGTTCGGAGTGACTGGGCGTAAAGAGCACGTAGGCGGTGTTG
TAAGTCATTAGTCAAAGACTAGAGCTCAACTTTAGTAAGGCTAGTGATACTATAATACTA
GAGTATCATAGAGGATTGCAGAATTCCTGGTGTAGCGGTGAAATGCGTAGATATCAGGAG
GAATACCGTTAGCGAAGGCGGCAATCTGGCTGGAAACTGACGCTGAGGTGCGAAAGCGTG
GGTAGCAAACAGG
>50318f1865512e764f45a81d7ec9bd15
TACGTAGGGGGCAAGCGTTGTCCGGAATGATTGGGCGTAAAGGGCGCGTAGGCGGCCTGG
TAAGTCTGGAGTGAAAGTCCTGCTTTTAAGGTGGGAATTGCTTTGGATACTGCTGGGCTT
GAGTGCAGGTGAGGTAAGTGGAATTCCCAGTGTAGCGGTGAAATGCGTAGAGATTGGGAG
GAACACCAGTGGCGAAGGCGACTTACTGGACTGTAACTGACGCTGAGGCGCGAAAGTGTG
GGGAGCAAACAGG
>d251dc0e4b2f1005936d241d395c3eb2
TACGGAGGATGCGAGCGTTATCCGGATTTATTGGGTTTAAAGGGTGCGCAGGCGGACTCT
CAAGTCAGCGGTCAAATCGCGGGGCTCAACCCCGTTCCGCCGTTGAAACTGGGAGCCTTG
AGTGCGCGTGAAGTAGGCGGAATGCGTGGTGTAGCGGTGAAATGCATAGATATCACGCAG
AACTCCGATTGCGAAGGCAGCCTACCGGCGCGCAACTGACGCTCATGCACGAAAGCGTGG
GTATCGAACAGG
>8c549413942766f09c423af7948aff84
TACGTAGGGGGCAAGCGTTATTCGGAATTACTGGGTGTAAAGGGAGCGTAGACGGTAATG
TAAGTCTGGAGTGAAAGGCGGGGGCCCAACCCCCGGACTGCTCTGGAAACTATGTTACTA
GAGTGCAGTGGAGGTAAGCGGAATTCCTAGTGTAGCGGTGAAATGCGTAGATATTAGGAG
GAACACCAGTGGCGAAGGCGGCTTACTGGACTGTAACTGACGTTGAGGCTCGAAAGCGTG
GGGAGCAAACAGG
>eeb27c660ad4fe27a553ecb5b06b9277
TACGTAGGGGGCGAGCGTTATCCGGAATTACTGGGTGTAAAGGGAGCGTAGACGGCGAGG
TAAGCCTGAAGTGGAAGCCCGCGGCCCAACCGCGGAACTGCTTTGGGAACTGTTTTGCTG
GAGTATGGGTGGGGTAAGCGGAATTCCTGGTGTAGCGGTGAAATGCGTAGATATCAGGAG
GAACACCGGTGGCGAAGGCGGCTTACTGGACCATAACTGACGTTGAGGCTCGAAAGCGTG
GGGAGCGAACAGG
>b68d7458b01a24de29dd46b122363d0a
TACGTATGGTGCAAGCGTTATCCGGATTTACTGGGTGTAAAGGGTGCGTAGGTGGCATGG
CAAGTCAGAAGTGAAAGGCCGGGGCTCAACCCCGGGACTGCTTTTGAAACTGTCAGGCTG
GAGTGCAGGGGAGGAAAGCGGAATTCCTAGTGTAGCGGTGAAATGCGTAGATATTAGGAG
GAACACCAGTGGCGAAGGCGGCTTTCTGGACTGAAACTGACACTGAGGCACGAAAGCGTG
GGGAGCAAACAGG
>cc1562a8a5833c3f61aaeca99d8dd1b1
TACGGAGGGTGCAAGCGTTACTCGGAATCACTGGGCGTAAAGAGTGCGTAGGCGGGGTAA
TAAGTCAGATGTGAAATCCTGTAGCTTAACTACAGAACTGCATTTGAAACTGTTACTCTA
GAGTATGGTGGAGGTAGGTGGAATTCTTGGTGTAGGGGTAAAATCCGTAGAGATCAAGAG
GAATACTCATTGCGAAGGCGACCTGCTGGAACATTACTGACGCTGATGCACGAAAGCGTG
GGGAGCAAACAGG
>9d9ac67e3cec68504b7df4449b45a6ed
AACGTAGGTCACAAGCGTTGTCCGGAATTACTGGGTGTAAAGGGAGCGCAGGCGGGAGAA
CAAGTTGGAAGTGAAATCCATGGGCTCAACCCATGAACTGCTTTCAAAACTGTTTTTCTT
GAGTAGTGCTGAGGTAGGCGGAATTCCCGGTGTAGCGGTGGAATGCGTAGATATCGGGAG
GAACACCAGTGGCGAAGGCGGCCTACTGGGCACCAACTGACGCTGAGGCTCGAAAGTGTG
GGTAGCAAACAGG
>31ed9135087f4df019d836db9e140122
TACGGAGGATGCGAGCGTTATCCGGATTTATTGGGTTTAAAGGGTGCGTAGGCGGACTGT
CAAGTCAGCGGTAAAATACGGGGGCTCAACCTCCGCCCGCCGTTGAAACTGACGGTCTTG
AGTGGGCGTGAAGTATGCGGAATGCGTGGTGTAGCGGTGAAATGCATAGATATCACGCAG
AACTCCGATTGCGAAGGCAGCATACCGGCGCCCAACTGACGCTGAAGCACGAAAGCGTGG
GTATCGAACAGG
>50c1a280905e21fbaeeb66c807e79f0d
TACGTAGGGGGCAAGCGTTATCCGGATTTACTGGGTGTAAAGGGAGCGTAGACGGCAGTG
CAAGTCTGAAGTGAAAGGCATGGGCTCAACCTGTGGACTGCTTTGGAAACTGTGCTGCTT
GAGTGTCGGTGAGGCAAGTGGAATTCCTAGTGTAGCGGTGAAATGCGTAGATATTAGGAG
GAACACCAGTGGCGAAGGCGGCTTGCTGGACGATGACTGACGTTGAGGCTCGAAAGCGTG
GGGAGCAAACAGG
>561c68e0a4b3f4a4e23654ce623cf806
CGTAGGATCCGAGCATTATCCGGAGTGACTGGGTGTAAAGAGTTGCGTAGGTGGCATAGT
AAGTAGCTAGTGAAATCTGGTGGCTCAACCATTCAGACTATTAGCTAAACTGCTAAGCTC
GAGACCGTGAGGGGTAACTGGAATTTCTAGTGTAGGAGTGAAATCCGTAGATATTAGAAG
GAACACCGATAGCGTAGGCAGGTTACTGGGACGGTTCTGACACTAAGGCACGAAAGCGTA
GGGAGCAAACGGG
>e37f10fa9010072dd5bdcf5c3570a62f
TACGTAGGTGGCAAGCGTTATCCGGAATCATTGGGCGTAAAGGGTGCGTAGGTGGCGTAC
TAAGTCTGTAGTAAAAGGCAATGGCTCAACCATTGTAAGCTATGGAAACTGGTATGCTGG
AGTGCAGAGGAGGGCGATGGAATTCCATGTGTAGCGGTAAAATGCGTAGATATATGGAGG
AACACCAGTGGCGAAGGCGGTCGCCTGGTCTGTAACTGACACTGAGGCACGAAAGCGTGG
GGAGCAAATAGG
>3c93e1e677f00ab2a934104d4e02888a
CGTAGGATCCGAGCATTATCCGGAGTGACTGGGTGTAAAGAGTTGCGTAGGTGGCATAAT
AAGTAGCTAGTGAAATCTGGTGGCTCAACCATTCAGACTATTAGCTAAACTGTTAAGCTC
GAGACCGTGAGGGGTAACTGGAATTTCTAGTGTAGGAGTGAAATCCGTAGATATTAGAAA
GAACACCGATAGCGTAGGCAGGTTACTGGGACGGTTCTGACACTAAGGCACGAAAGCGTA
GGGAGCAAACGGG
>fa9e4be1327cb2625f795b9621766eb6
TACGTAGGTGGCAAGCGTTATCCGGATTTACTGGGTGTAAAGGGCGTGTAGGCGGGATTG
CAAGTCAGATGTGAAAACTGGGGGCTCAACCTCCAGCCTGCATTTGAAACTGTAGTTCTT
GAGTGCTGGTGAGGCAATCGGAATTCCGTGTGTAGCGGTGAAATGCGTAGATATACGGAG
GAACACCAGTGGCGAAGGCGGATTGCTGGACAGTAACTGACGCTGAGGCGCGAAAGCGTG
GGGAGCAAACAGG
>0247751eb7dd86ec223dc4607712d13d
TACGGAGGATGCGAGCGTTATCCGGATTTATTGGGTTTAAAGGGTGCGTAGGCGGGATGC
CAAGTCAGCGGTCAAATACGGGGGCTCAACCTGCGTCCGCCGTTGAAACTGGCGTTCTTG
AGTGGGCGTGAAGTACGCGGAATGCGTGGTGTAGCGGTGAAATGCATAGATATCACGCAG
AACCCCGATTGCGAAGGCAGCGTACCGGCGCCCGACTGACGCTGAAGCACGAAAGCGTGG
GTATCGAACAGG
>aab5beb350f887eb06cc94ad72fe4b7a
TACGGAGGATGCGAGCGTTATCCGGATTTATTGGGTTTAAAGGGTGCGTAGGCGGGCTGT
TAAGTCAGCGGTCAAATGTCGGGGCTCAACCCCGGCCTGCCGTTGAAACTGGCGGCCTCG
AGTGGGCGTGAAGTATGCGGAATGCGTGGTGTAGCGGTGAAATGCATAGATATCACGCAG
AACTCCGATTGCGAAGGCAGCATACCGGCGCCCTACTGACGCTGAGGCACGAAAGCGTGG
GTATCGAACAGG
>8e9766dacdead7841bc1c41b47e12be9
TACGTAGGGAGCAAGCGTTGTCCGGAATTACTGGGCGTAAAGGGCGCGTAGGTGGGCGCT
TAAGTCAGGTGTGAAAACTCCGGGCTCAACCTGGAGACTGCACTTGAAACTGGGTGTCTT
GAGGGCAGGTGAGGAAAGTGGAATTCCTAGTGTAGCGGTGAAATGCGTAGATATTAGGAG
GAACACCAGTGGCGAAGGCGACTTTCTGGACTGTACCTGACGCTGAGGCGCGAAAGCGTG
GGTAGCGAACGGG
>0abaa2fb6c546fbb1782960217e01471
TACGTAGGGAGCAAGCGTTATCCGGAATTATTGGGTGTAAAGGGTGCGTAGACGGGAATA
CAAGTTGGTTGTGAAATCCCTCGGCTCAACCGAGGAACTGCAACCAAAACTATATTTCTT
GAGTGCAGGTGAGGAAAGCGGAATTCCTAGTGTAGCGGTGAAATGCGTAGATATTAGGAG
GAACACCAGTGGCGAAGGCGGCTTTCTGGACTGTAACTGACGTTGAGGCACGAAAGTGTG
GGGAGCAAACAGG
>c03281e785175877d504bc4b53831db5
TACGTAGGGAGCAAGCGTTATCCGGATTTATTGGGTGTAAAGGGTGCGTAGACGGGAAAA
CAAGTTAGTTGTGAAATCCCTCGGCTTAACTGAGGAACTGCAACTAAAACTATTTTTCTT
GAGTGCTGGTGAGGAAAGTGGAATTCCTAGTGTAGCGGTGAAATGCGTAGATATTAGGAG
GAACACCAGTGGCGAAGGCGACTTTCTGGACAATAACTGACGTTGAGGCACGAAAGTGTG
GGGAGCAAACAGG
>a4dc7423249cde794a15ef5a81019ed2
TACGGAGGATGCGAGCGTTATCCGGATTTATTGGGTTTAAAGGGTGCGCAGGCGGCGTGT
CAAGTCAGCGGTAAAATGTCGGGGCTCAACCCCGGCCGGCCGTTGAAACTGGCGTGCTCG
AGTTGGAGCGAAGTATGCGGAATTCGTGGTGTAGCGGTGAAATGCATAGATATCACGAAG
AACCCCGATTGCGAAGGCAGCATACCGGCTCCACACTGACGCTGAGGCACGAAAGCGTGG
GTATCGAACAGG
>81707f42ae80342221434c69db09e3c7
TACGTAGGGAGCGAGCGTTATCCGGATTTATTGGGTGTAAAGGGTGCGTAGACGGGAAAT
TAAGTTAGTTGTGAAATCCCTCGGCTCAACCGAGGAACTGCAACTAAAACTGATATTCTT
GAGTACTGGTGAGGAAAGTGGAATTCCTAGTGTAGCGGTGAAATGCGTAGATATTAGGAG
GAACACCAGTGGCGAAGGCGACTTTCTGGACAGAAACTGACGTTGAGGCACGAAAGTGTG
GGGAGCAAACAGG
>d71ba9bc384c4773d6e5b3bbf914b589
TACGTAGGGGGCAAGCGTTATCCGGATTTACTGGGTGTAAAGGGAGCGTAGACGGCGACG
CAAGTCTGGAGTGAAAGCCCGGGGCCCAACCCCGGGACTGCTTTGGAAACTGTGCTGCTG
GAGTGCAGGGGAGGTAAGTGGAATTCCGAGTGTAGCGGTGAAATGCGTAGATATTAGGAG
GAACACCAGTGGCGAAGGCGGCTTACTGGACTGTAACTGACGTTGAGGCTCGAAAGCGTG
GGGAGCAAACAGG
>a0b23a9c2578d64ef085c1da23ee22df
TACGTAGGTGGCAAGCGTTGTCCGGATTTACTGGGTGTAAAGGGCGTGTAGCCGGGCTGA
CAAGTCAGATGTGAAATCCGGGGGCTCAACCCCCGAACTGCATTTGAAACTGTTGGTCTT
GAGTATCGGTGAGGCAGGCGGAATTCCTAGTGTAGCGGTGAAATGCGTAGATATTAGGAG
GAACACCAGTGGCGAAGGCGGCCTGCTGGACGACAACTGACGGTGAGGCGCGAAAGCGTG
GGGAGCAAACAGG
>5c247f4c4548785d8f171a5a772b9378
TACGTAGGGGGCAAGCGTTATCCGGATTTACTGGGTGTAAAGGGAGCGTAGACGGCAAGG
CAAGCCTGGAGTGAAAGGCGGGGGCCCAACCCCCGGACTGCTCTGGGAACTGTCTGGCTA
GAGTGCAGGTGGGGTAAGTGGAATTCCTAGTGTAGCGGTGAAATGCGTAGATATTAGGAG
GAACACCAGTGGCGAAGGCGGCTTACTGGACTGTAACTGACGTTGAGGCTCGAAAGCGTG
GGGAGCAAACAGG
>d5f80dab6d1102f736e799dbf28f214f
TACGTATGGAGCAAGCGTTATCCGGATTTACTGGGTGTAAAGGGAGTGTAGGTGGCCATG
CAAGTCAGAAGTGAAAATCCGGGGCTCAACCCCGGAACTGCTTTTGAAACTGTGAGGCTA
GAGTGCAGGTGGGGTGAGTGGAATTCCTAGTGTAGCGGTGAAATGCGTAGATATTAGGAG
GAACACCAGTGGCGAAGGCGGCTCACTGGACTGTAACTGACACTGAGGCTCGAAAGCGTG
GGGAGCAAACAGG
>754137eb8823f2ee97b26632be81037c
TACGTAGGTGGCAAGCGTTGTCCGGATTTACTGGGTGTAAAGGGCGTGTAGGCGGAGCTG
CAAGTCAGATGTGAAATCCCGGGGCTCAACCCCGGAACTGCATTTGAAACTGTAGCCCTT
GAGTATCGGTGAGGCAGGCGGAATTCCTAGTGTAGCGGTGAAATGCGTAGATATTAGGAG
GAACACCAGTGGCGAAGGCGGCCTGCTGGACGACAACTGACGCTGAGGCGCGAAAGCGTG
GGGAGCAAACAGG
>c426e31969d7ebe3282b7a51f8480875
TACGTAGGGGGCAAGCGTTATCCGGATTTACTGGGTGTAAAGGGAGCGTAGACGGTGATG
CAAGTCAGAAGTGAAAGCCCGGGGCTCAACTCCGGGACTGCTTTTGAAACTGTGTAACTG
GAGTGCAGGGGAGGTAAGCGGAATTCCTGGTGTAGCGGTGAAATGCGTAGATATCAGGAG
GAACACCAGTGGCGAAGGCGGCTTACTGGACTGTAACTGACGTTGAGGCTCGAAAGCGTG
GGGAGCAAACAGG
>1469ca5085a01fb6f3725632b315675f
TACATAGGGGGCAAGCGTTATCCGGATTTATTGGGTGTAAAGGGTGCGTAGACGGAGAAA
CAAGTTGGTTGTGAAATCCCTCGGCTCAACTGAGGAACTGCAACCAAAACTATTTCCCTT
GAGTGTCGGAGAGGAAAGTGGAATTCCTAGTGTAGCGGTGAAATGCGTAGATATTAGGAG
GAACACCGGTGGCGAAGGCGACTTTCTGGACGATAACTGACGTTGAGGCACGAAAGTGTG
GGGAGCAAACAGG
>6976c97240e2eac4e8285e7f0ba8e811
TACGTAGGTGGCAAGCGTTATCCGGATTTACTGGGTGTAAAGGGCGTGTAGGCGGGACTG
CAAGTCAGATGTGAAAATTATGGGCTCAACCCATAACCTGCATTTGAAACTGTAGTTCTT
GAGTGATGGTGAGGCAGGCGGAATTCCGTGTGTAGCGGTGAAATGCGTAGATATACGGAG
GAACACCAGTGGCGAAGGCGGCCTGCTGGACATTAACTGACGCTGAGGCGCGAAAGCGTG
GGGAGCAAACAGG
>afac9ea7e641147feb023759a21e0b34
TACGTAGGGGGCAAGCGTTATCCGGATTTACTGGGTGTAAAGGGAGCGTAGACGGCTGCG
CAAGTCTGAAGTGAAAGGCGGGGGCTCAACCCCCGGACTGCTTTGGAAACTGTACAGCTA
GAGTGTCGTAGAGGCAAGTGGAATTCCTAGTGTAGCGGTGAAATGCGTAGATATTAGGAG
GAACACCAGTGGCGAAGGCGGCTTGCTGGACGATGACTGACGTTGAGGCTCGAAAGCGTG
GGGAGCAAACAGG
>04a4d54617e6b7b9098c1c53b09a424a
TACGTAGGGGGCAAGCGTTATCCGGATTTACTGGGTGTAAAGGGAGCGTAGACGGTTATG
TAAGTCTGGAGTGAAAGCCCGGGGCCCAACCCCGGGACTGCTTTGGAAACTGTGTAACTG
GAGTACAGGTGGGGCAGGCGGAATTCCTGGTGTAGCGGTGAAATGCGTAGATATCAGGAG
GAACACCGGCGGCGAAGGCGGCCTGCTGGACTGAAACTGACGTTGAGGCTCGAAAGCGTG
GGGAGCAAACAGG
>65840dbe37bdee1c19a7821176475012
TACGTATGGGGCAAGCGTTATCCGGATTTACTGGGTGTAAAGGGAGCGTAGGCGGTACGG
CAAGTCAGAAGTGAAAGCCTGGGGCTCAACCCCGGAATTGCTTTTGAAACTGTCGAACTA
GAGTGTCGGTGGGGTAAGCGGAATTCCTAGTGTAGCGGTGAAATGCGTAGATATTAGGAG
GAACACCGGTGGCGAAGGCGGCTTACTGGACGACCACTGACGCTGAGGCTCGAAAGCGTG
GGGAGCAAACAGG
>054cd9efb4ed7075321215ab5379c8c5
TACGTAGGCGGCAAGCGTTGTCCGGAATTATTGGGCGTAAAGGGAGCGCAGGCGGGAAAC
TAAGCGGATCTTAAAAGTGCGGGGCTCAACCCCGTGATGGGGTCCGAACTGGTTTTCTTG
AGTGCAGGTGAGGAAAGCGGAATTCCCAGTGTAGCGGTGAAATGCGTAGATATTGGGAAG
AACACCAGTGGCGAAGGCGGCTTTCTGGACTGTAACTGACGCTGAGGCTCGAAAGCTAGG
GTAGCGAACGGG
>0d005bb81ba4275c069d13b08f03211e
TACGGAGGATCCGAGCGTTATCCGGATTTATTGGGTTTAAAGGGAGCGTAGGCGGACGCT
TAAGTCAGTTGTGAAAGTTTGCGGCTCAACCGTAAAATTGCAGTTGATACTGGGTGTCTT
GAGTACAGTTGAGGCAGGCGGAATTCGTGGTGTAGCGGTGAAATGCTTAGATATCACGAA
GAACTCCGATTGCGAAGGCAGCTTGCTGGACTGTAACTGACGCTGATGCTCGAAAGTGTG
GGTATCAAACAGG
>a28eed336ec6343deae46597de8ee4f6
TACGTAGGGGGCAAGCGTTATCCGGATTTACTGGGTGTAAAGGGAGCGTAGGCGGTTCAG
CAAGTCAGAAGTGAAAGCCCGGGGCTCAACTCCGGGACTGCTTTTGAAACTGTTGAACTA
GATTGCAGGTGAGGTAAGTGGAATTCCTAGTGTAGCGGTGAAATGCGTAGATATTAGGAG
GAACACCAGTGGCGAAGGCGGCTTACTGGACTGTAAATGACGCTGAGGCTCGAAAGCGTG
GGGAGCAAACAGG
>5054b2f55904fb0569e33fed2c9d4aed
TACGGAGGATCCGAGCGTTATCCGGATTTATTGGGTTTAAAGGGAGCGTAGGCGGGTTGT
TAAGTCAGTTGTGAAAGTTTGCGGCTCAACCGTAAAATTGCAGTTGATACTGGCGACCTT
GAGTGCAACTGAGGTAGGCGGAATTCGTGGTGTAGCGGTGAAATGCTTAGATATCACGAA
GAACTCCGATTGCGAAGGCAGCTTACTGGATTGTAACTGACGCTGATGCTCGAAAGTGTG
GGTATCAAACAGG
>7de28aad691280937365f4959afce92b
TACGTAGGGGGCAAGCGTTATCCGGATTTACTGGGTGTAAAGGGAGCGTAGACGGTTATG
TAAGTCTGATGTGAAAACCCGGGGCTCAACCCCGGGACTGCATTGGAAACTATGTAACTA
GAGTGTCGTAGAGGTAAGTGGAATTCCTAGTGTAGCGGTGAAATGCGTAGATATTAGGAG
GAACACCAGTGGCGAAGGCGGCTTACTGGACGATGACTGACGTTGAGGCTCGAAAGCGTG
GGGAGCAAACAGG
>a73af8b3ee985ad0cdf3a7a15776b25d
TACGTAGGGGGCAAGCGTTATCCGGATTTACTGGGTGTAAAGGGAGCGTAGACGGCGATG
CAAGTCTGAAGTGAAAGGCGGGGGCCCAACCCCCGGACTGCTTTGGAAACTGTATAGCTG
GAGTGCAGGGGAGGTAAGTGGAATTCCTAGTGTAGCGGTGAAATGCGTAGATATTAGGAG
GAACACCAGTGGCGAAGGCGGCTTACTGGACTGTAACTGACGTTGAGGCTCGAAAGCGTG
GGGAGCAAACAGG
>350add98ec41635459554fda4b95a450
TACGTAGGTGGCGAGCGTTATCCGGATTTATTGGGCGTAAAGCGTCCGCAGACGGCTTGT
TAAGTCTAGAATCAAAGCCCGGAGCTTAACTTCGGTTCGTTCTAGAAACTGGCAGGCTTG
AGTATAGTTGAGGCAAGTGGAATTTCTAGTGTAGCGGTAGAATGCGTAGATATTAGAAGG
AACACCAGTGGCGAAGGCGACTTGCTGGGCTATTACTGACGTTCATGGACGAAAGCGTGG
GGAGCAAATAGG
>389b2737c30f7f859373a4b0436c9989
TACGTAGGGGGCAAGCGTTATCCGGATTTACTGGGTGTAAAGGGAGCGTAGACGGCAGGG
CAAGTCTGGAGTGAAAGGCGGGGGCTCAACCCCCGGACTGCTCTGGAAACTGCCAGGCTG
GAGTGCAGGGGAGGTAAGTGGAATTCCTAGTGTAGCGGTGAAATGCGTAGATATTAGGAG
GAACACCAGTGGCGAAGGCGGCTTACTGGACTGTAACTGACGTTGAGGCTCGAAAGCGTG
GGGAGCAAACAGG
>5d24d71568cb402dc653679ffc87e3ac
TACGGAGGATGCGAGCGTTATCCGGATTTATTGGGTTTAAAGGGTGCGTAGGCGGATTTG
TAAGTCAGCGGTAAAAATGCGGTGCTCAACGCCGTATCGCCGTTGAAACTGCAGGTCTTG
AGTGAGCGTGAAGTATGCGGAATGCGTGGTGTAGCGGTGAAATGCATAGATATCACGCAG
AACTCCGATTGCGAAGGCAGCATACCGGCGCTCAACTGACGCTGAGGCACGAAAGCGTGG
GGATCGAACAGG
>d146ef7ef621515789af916eb4eb3fb3
TACGTAGGGGGCAAGCGTTATCCGGATTTACTGGGTGTAAAGGGAGCGTAGGCGGCGACG
CAAGTCAGAAGTGAAAGCCCGGGGCTCAACTCCGGGACTGCTTTTGAAACTGCGTTGCTA
GATTGCGGGTGAGGCAAGTGGAATTCCTAGTGTAGCGGTGAAATGCGTAGATATTAGGAG
GAACACCAGTGGCGAAGGCGGCTTGCTGGACCGTGAATGACGCTGAGGCTCGAAAGCGTG
GGGAGCAAACAGG
>de3b836cf45b4de563b0a440e947c23d
AACGTAGGTCACAAGCGTTGTCCGGAATTACTGGGTGTAAAGGGAGCGCAGGCGGGAAGA
CAAGTTGGAAGTGAAATCCATGGGCTCAACCCATGAACTGCTTTCAAAACTGTTTTTCTT
GAGTAGTGCTGAGGTAGGCGGAATTCCCGGTGTAGCGGTGGAATGCGTAGATATCGGGAG
GAACACCAGTGGCGAAGGCGGCCTACTGGGCACCAACTGACGCTGAGGCTCGAAAGTGTG
GGTAGCAAACAGG
>dc54161a093a290f985e6996c6660510
TACGTAGGGAGCGAGCGTTGTCCGGATTTACTGGGTGTAAAGGGTGCGTAGGCGGGTAAG
CAAGTCAGAAGTGAAATCCATGGGCTTAACCCATGAACTGCTTTTGAAACTGTTTATCTT
GAGTGAAGTTGAGGTAGGCGGAATTCCCGGTGTAGCGGTGAAATGCGTAGAGATCGGGAG
GAACACCAGTGGCGAAGGCGGCCTACTGGGCTTTAACTGACGCTGAAGCACGAAAGCGTG
GGTAGCAAACAGG
>3a93f2d7422d36577971dc4c90dbbdd1
TACGTAGGGGGCAAGCGTTATCCGGAATTACTGGGTGTAAAGGGAGCGTAGACGGTGAAG
TAAGTCTGGAGTGAAAGGCGGGGGCCCAACCCCCGGACTGCTCTGGAAACTATTTGACTG
GAGTGCAGGAGAGTTAAGCGGAATTCCTAGTGTAGCGGTGAAATGCGTAGATATTAGGAG
GAACACCAGTGGCGAAGGCGGCTTACTGGACTGTAACTGACGTTGAGGCTCGAAAGCGTG
GGGAGCAAACAGG
>8bc43f2503627578b1158ecd9a2c1d29
TACGTAGGGAGCAAGCGTTATCCGGATTTATTGGGTGTAAAGGGTGCGTAGACGGGAAGG
CAAGTTAGTTGTGAAATCCCTCGGCTTAACTGAGGAACTGCAACTAAAACTATCTTTCTT
GAGTGCTGGTGAGGAAAGTGGAATTCCTAGTGTAGCGGTGAAATGCGTAGATATTAGGAG
GAACACCAGTGGCGAAGGCGACTTTCTGGACAGTAACTGACGTTGAGGCACGAAAGTGTG
GGGAGCAAACAGG
>f6aeb815bb31f5c00016b98d11754caa
TACGGAGGATCCGAGCGTTATCCGGATTTATTGGGTTTAAAGGGAGCGTAGGTGGACAGT
TAAGTCAGTTGTGAAAGTTTGCGGCTCAACCGTAAAATTGCAGTTGATACTGGCTGTCTT
GAGTACAGTTGAGGTGGGCGGAATTCGTGGTGTAGCGGTGAAATGCTTAGATATCACGAA
GAACTCCGATTGCGAAGGCAGCTCACTGGACTGCAACTGACACTGATGCTCGAAAGTGTG
GGTATCAAACAGG
>d44ae85e888448ca365fb0d6d1efcc6a
TACGTAGGTGGCGAGCGTTATCCGGAATTATTGGGCGTAAAGGGTGCGCAGGCGGCAAGA
GAAGCTTAAGTTGAAAGCGTGGGGCTCAACTCCATAAAGGCTTAGGAACTGACTTGCTAG
AGTGCAGTGGAGGGCGATGGAATTCCATGTGTAGCGGTAAAATGCGTAGAGATATGGAGG
AACACCAGTGGCGAAGGCGGTCGCCTGGCCTGTAACTGACGCTGAGGCACGAAAGCGTGG
GGAGCAAATAGG
>00a060d8e7d7dfcce8c98bc0d3e1fc7a
TACGTAGGGGGCAAGCGTTATCCGGATTTACTGGGTGTAAAGGGAGCGTAGGTGGCATGG
CAAGCCAGAAGTGAAAACCCGGGGCTTAACCCCGCGGATTGCTTTTGGAACTGTCAGGCT
GGAGTGCAGGTGGGGCAGGCGGAATTCCTGGTGTAGCGGTGAAATGCGTAGATATCAGGA
GGAACACCGGTGGCGAAGGCGGCCTGCTGGACTGTAACTGACACTGAGGCTCGAAAGCGT
GGGGAGCAAACAGG
>2764842a3092dab3b9b38e0a2583eb6c
TACGGGGGGTGCAAGCGTTGTCCGGAATCATTGGGCGTAAAGAGTTCGTAGGCGGCACGT
AAAGTCTGGTGTTAAAGGCAGAGGCTCAACTTCTGTACGGCACTGGATACTTGCGAGCTA
GAATGCGGTTGAGGTAAAGGGAATTCCTGGTGTAGCGGTGAAATGCTTAGATATCAGGAG
GAACATCGGTGGCGTAAGCGCTTTACTGGGCCGTAATTGACGCTGAGGAACGAAAGCCAG
GGTAGCAAATGGG
>277eaab7d536501c70eb475b685e6872
TACGGAGGATGCGAGCGTTATCCGGATTTATTGGGTTTAAAGGGTGCGTAGGCGGATCGT
TAAGTCAGTGGTCAAATTGAGGGGCTCAACCCCTTCCCGCCATTGAAACTGGCGATCTTG
AGTGGAAGTGAAGTATGCGGAATGCGTGGTGTAGCGGTGAAATGCATAGATATCACGCAG
AACCCCGATTGCGAAGGCAGCATGCCGGCTTCCGACTGACGCTGAAGCACGAAAGCGTGG
GGATCGAACAGG
>63c650df30dde6ea90758d269325d53d
TACGTAGGTGGCAAGCGTTGTCCGGAATTACTGGGTGTAAAGGGAGCGTAGGCGGGGTGT
CAAGTCAGAAGTGAAAATTACGGGCTCAACTCGTAACCTGCTTTTGAAACTGATACTCTT
GAGTGAAGTTGAGGCAAGCGGAATTCCTAGTGTAGCGGTGAAATGCGTAGATATTAGGAG
GAACACCAGTGGCGAAGGCGGCTTGCTGGGCTTTTACTGACGCTGAGGCTCGAAAGCGTG
GGGAGCAAACAGG
>e4c9876d42fadc092672281c7853c54c
TACGGAGGATGCGAGCGTTATCCGGATTTATTGGGTTTAAAGGGAGCGCAGACGGGTCGT
TAAGTCAGCTGTGAAAGTTTGGGGCTCAACCTTAAAATTGCAGTTGATACTGGCGTCCTT
GAGTGCGCTTGAGGTGTGCGGAATTCGTGGTGTAGCGGTGAAATGCTTAGATATCACGAA
GAACTCCGATTGCGAAGGCAGCACACTAATCCGTAACTGACGTTCATGCTCGAAAGTGTG
GGTATCAAACAGG
>9f66fc1a30d358a90d9ca7b037d45132
TACGGAGGATGCGAGCGTTATCCGGATTTATTGGGTTTAAAGGGTGCGTAGGCGGATCGT
TAAGTCAGTGGTCAAATTGAGGGGCTCAACCCCTTCCCGCCATTGAAACTGGCGATCTTG
AGTGGAAGTGAAGTATGCGGAATGCGTGGTGTAGCGGTGAAATGCATAGATATCACGCAG
AACCCCGATTGCGAAGGCAGCATGCCGGCTTCCTACTGACGCTGAAGCACGAAAGCGTGG
GGATCGAACAGG
>824d08e2ed332e51394a9f4f7c25e419
TACGTAGGGAGCAAGCGTTATCCGGATTTATTGGGTGTAAAGGGTGCGTAGACGGGAATT
TAAGTTAGTTGTGAAATCCCTCGGCTTAACTGAGGAACTGCAACTAAAACTGAATTTCTT
GAGTGCGGGTGAGGAAAGTGGAATTCCTAGTGTAGCGGTGAAATGCGTAGATATTAGGAG
GAACACCAGTGGCGAAGGCGACTTTCTGGACCGTAACTGACGTTGAGGCACGAAAGTGTG
GGGAGCAAACAGG
>c3dcd39d89b2dcce5d2d93f7ea2454c4
TACGTAGGGGGCAAGCGTTATCCGGATTTACTGGGTGTAAAGGGAGCGTAGGCGGCGATG
CAAGTCAGAAGTGAAAGCCCGGGGCTCAACTCCGGGACTGCTTTTGAAACTGTATGGCTA
GATTGCAGGTGAGGCAAGTGGAATTCCTAGTGTAGCGGTGAAATGCGTAGATATTAGGAG
GAACACCAGTGGCGAAGGCGGCTTGCTGGACTGTAAATGACGCTGAGGCTCGAAAGCGTG
GGGAGCAAACAGG
>b5922f1618e534d55a930645845c4945
TACGGAGGATCCGAGCGTTATCCGGATTTATTGGGTTTAAAGGGAGCGTAGATGGATGTT
TAAGTCAGTTGTGAAAGTTTGCGGCTCAACCGTAAAATTGCAGTTGATACTGGATGTCTT
GAGTGCACTTGAGGCAGGCGGAATTCGTGGTGTAGCGGTGAAATGCTTAGATATCACGAA
GAACTCCGATTGCGAAGGCAGCCTGCTAAGCTGCAACTGACATTGAGGCTCGAAAGTGTG
GGTATCAAACAGG
>f904d425d6f065c4e0c70d0598ecf1d2
TACGTAGGGAGCGAGCGTTGTCCGGATTTACTGGGTGTAAAGGGTGCGTAGGCGGCAATG
CAAGTCAGATGTGAAATACATGGGCTTAACCGATGAACTGCATTTGAAACTGTGTTGCTT
GAGTGAAGTTGAGGTAGGCGGAATTCCCTGTGTAGCGGTGAAATGCGTAGAGATAGGGAG
GAACACCAGTGGCGAAGGCGGCCTACTGGGCTTTAACTGACGCTGAGGCACGAAAGCATG
GGTAGCAAACAGG
>1e9a99617c73cd225d49d67b8e98cbc3
TACGTAGGGAGCGAGCGTTATCCGGATTTATTGGGTGTAAAGGGTGCGTAGGCGGCTTCT
TAAGTCTGTAGTCTAAGCCCGGAGCTTAACTCCGGTTCGCTACAGAAACTGATTAGCTTG
AGTATGGTTGAGGCAAGTGGAATTTCTAGTGTAGCGGTTAAATGCGTAGATATTAGAAGG
AACACCAGTGGCGAAGGCGACTTGCTGGGCCATCACTGACGCTGAGGCACGAAAGCGTGG
GGAGCAAATAGG
>82a9f85223245794731d3c25a5f6e566
TACGTAGGGGGCAAGCGTTATCCGGATTTACTGGGTGTAAAGGGAGCGTAGACGGACTTG
CAAGTCTGATGTGAAAATCCGGGGCCCAACCCCGGAACTGCATTGGAAACTGTATATCTA
GAGTGTCGTAGAGGCAAGTGGAATTCCTGGTGTAGCGGTGAAATGCGTAGATATCAGGAG
GAACACCAGTGGCGAAGGCGGCTTGCTGGACGATGACTGACGTTGAGGCTCGAAAGCGTG
GGGAGCAAACAGG
>6fb37499d2b0604f922eee83b7020886
TACGTAGGGGGCAAGCGTTATCCGGATTTACTGGGTGTAAAGGGAGCGTAGACGGCGGCG
CAAGCCAGATGTGAAAGCCCGGGGCTCAACTCCGGGACTGCATTTGGAACTGTGTGGCTG
GAGTGTCGGGGAGGCAGGCGGAATTCCTAGTGTAGCGGTGAAATGCGTAGATATTAGGAG
GAACACCAGTGGCGAAGGCGGCCTGCTGGACGATGACTGACGTTGAGGCTCGAAAGCGTG
GGGAGCAAACAGG
>b1c833677cbf1a7577a99698ff713373
TACGTATGGAGCAAGCGTTATCCGGATTTACTGGGTGTAAAGGGAGTGTAGGTGGCCAGG
CAAGTCAGAAGTGAAAGCCCGGGGCTCAACCCCGGGACTGCTTTTGAAACTGCAGGGCTA
GAGTGCAGGTGGGGCAAGTGGAATTCCTAGTGTAGCGGTGAAATGCGTAGATATTAGGAG
GAACACCAGTGGCGAAGGCGGCTTGCTGGACTGTAACTGACACTGAGGCTCGAAAGCGTG
GGGAGCAAACAGG
>c3be26f4783d8dfae9358c090ab1068d
TACGTAGGGGGCAAGCGTTATCCGGATTTACTGGGTGTAAAGGGAGCGTAGACGGCTGTG
CAAGTCTGAAGTGAAAGCCCAGGGCTCAACCCTGGGACTGCTTTGGAAACTGTGGAGCTA
GAGTGCTGTAGAGGTAAGTGGAATTCCGAGTGTAGCGGTGAAATGCGTAGATATTAGGAG
GAACACCAGTGGCGAAGGCGGCTTACTGGACAGTAACTGACGTTGAGGCTCGAAAGCGTG
GGGAGCAAACAGG
>633111f79fbcf1ddf16d4d429b25709b
TACGTAGGGGGCAAGCGTTATCCGGATTTACTGGGTGTAAAGGGGGCGCAGACGGCAATG
CAAGCCAGGAGTGAAAGCCCGGGGCCCAACCCCGGGACTGCTCTTGGAACTGCATGGCTG
GAGTACAGGTGGGGCAGGCGGAATTCCTAGTGTAGCGGTGAAATGCGTAGATATTAGGAG
GAACACCGGTGGCGAAGGCGGCCTGCTGGACTGTGACTGACGTTGAGGCCCGAAGGCGTG
GGGAGCAAACAGG
>e645500a5d1b8e5e20821a38e511c039
AACGTAGGTCACAAGCGTTGTCCGGAATTACTGGGTGTAAAGGGAGCGCAGGCGGGAAGA
CAAGTTGGAAGTGAAATCTATGGGCTCAACCCATAAACTGCTTTCAAAACTGTTTTTCTT
GAGTAGTGCTGAGGTAGGCGGAATTCCCGGTGTAGCGGTGGAATGCGTAGATATCGGGAG
GAACACCAGTGGCGAAGGCGGCCTACTGGGCACCAACTGACGCTGAGGCTCGAAAGTGTG
GGTAGCAAACAGG
>8e3307e7a712645c917480ea22f1f731
TACGTAGGGGGCAAGCGTTATCCGGATTTACTGGGTGTAAAGGGAGCGTAGACGGCGATG
CAAGTCTGAAGTGAAAGGCGGGGGCCCAACCCCCGGACTGCTTTGGAAACTGTATGGCTG
GAGTGCAGGGGAGGTAAGTGGAATTCCTAGTGTAGCGGTGAAATGCGTAGATATTAGGAG
GAACACCAGTGGCGAAGGCGGCTTACTGGACTGTAACTGACGTTGAGGCTCGAAAGCGTG
GGGAGCAAACAGG
>2436a581839c185020a4ae252aa87e67
TACGTAGGGGGCAAGCGTTATCCGGATTTACTGGGTGTAAAGGGAGCGTAGGCGGTTTAG
CAAGTCAGAAGTGAAAGCCCGGGGCTCAACTCCGGGACTGCTTTTGAAACTGTTGAACTA
GATTGCAGGTGAGGTAAGTGGAATTCCTAGTGTAGCGGTGAAATGCGTAGATATTAGGAG
GAACACCAGTGGCGAAGGCGGCTTACTGGACTGTAAATGACGCTGAGGCTCGAAAGCGTG
GGGAGCAAACAGG
>6847a8f3081f7d2821bc1f8084a1657b
TACGGAGGATGCGAGCGTTATCCGGATTTATTGGGTTTAAAGGGTGCGTAGGCGGGCTGT
TAAGTCAGCGGTCAAATGTCGGGACTCAACCCCGGCCTGCCGTTGAAACTGGCGGCCTCG
AGTGGGCGTGAAGTATGCGGAATGCGTGGTGTAGCGGTGAAATGCATAGATATCACGCAG
AACTCCGATTGCGAAGGCAGCATACCGGCGCCCGACTGACGCTGAGGCACGAAAGCGTGG
GTATCGAACAGG
>4fe2429bb784ba3db5cd1a4a15cd24e9
TACGTAGGTGGCGAGCGTTGTCCGGAATTATTGGGCGTAAAGAGCATGTAGGCGGCTTAA
TAAGTCGAGCGTGAAAATGCGGGGCTCAACCCCGTATGGCGCTGGAAACTGTTAGGCTTG
AGTGCAGGTGAGGAAAGGGGAATTCCCAGTGTAGCGGTGAAATGCGTAGATATTGGGAGG
AACACCAGTGGCGAAGGCGCCTTTCTGGACTGTGTCTGACGCTGAGATGCGAAAGCCAGG
GTAGCGAACGGG
>e2f58bcfb244bce6c7fa33daaa3f050f
TACGTAGGGGGCAAGCGTTATCCGGAATTATTGGGCGTAAAGAGTGCGTAGGTGGTTACT
TAAGCGCGGGGTTTAAGGCAATGGCTCAACCATTGTTCGCCCTGCGAACTGGGTTACTTG
AGTGCAGGTGAGGAAAGCGGAATTCCTAGTGTAGCGGTGAAATGCGTAGATATTAGGAGG
AACACCAGTGGCGAAGGCGGCTTTCTGGACTGTTACTGACACTGAGGCACGAAAGTGTGG
GGAGCAAACAGG
>48d652ba6afb2a7d42d2c057742f8856
TACGTATGGTGCAAGCGTTATCCGGATTTACTGGGTGTAAAGGGAGCGCAGGCGGTGCGG
CAAGTCTGATGTGAAAGCCCGGGGCTCAACCCCGGTACTGCATTGGAAACTGTCGTACTA
GAGTGTCGGTGGGGTAAGCGGAATTCCTAGTGTAGCGGTGAAATGCGTAGATATTAGGAG
GAACACCAGTGGCGAAGGCGGCTTACTGGACGATAACTGACGCTGAGGCTCGAAAGCGTG
GGGAGCAAACAGG
>4b7e410907a4accec764ff05cfaf0790
TACGTAGGGTGCAAGCGTTATCCGGATTTACTGGGTGTAAAGGGCGAGTAGACGGCGATG
CAAGTCAGATGTGAAATGCTAGGGCTTAACCTTAGAACTGCATCTGAAACTGCATTGCTA
GAGTGCAGTAGAGGTAAGCGGAATTCCTAGTGTAGCGGTGAAATGCGTAGATATTAGGAG
GAACATCAGTGGCGAAGGCGGCTTACTGGACTGTAACTGACGTTGAGGCGCGAAAGCGTG
GGGAGCAAACAGG
>3511e6fe72d6fdd273876b208c1ca17f
TACGTAGGGGGCAAGCGTTATCCGGATTTACTGGGTGTAAAGGGAGCGTAGACGGCAAGG
CAAGTCAGAAGTGAAAACCCATGGCTCAACCATGGGACTGCTTTTGAAACTGTCTGGCTG
GAGTGCAGGGGAGGTAAGCGGAATTCCTAGTGTAGCGGTGAAATGCGTAGATATTAGGAG
GAACACCAGTGGCGAAGGCGGCTTACTGGACTGTAACTGACGTTGAGGCTCGAAAGCGTG
GGGAGCAAACAGG
>e4baa4ac35f70df2fedc1a9c30ff40bc
TACGGAGGGTGCAAGCGTTGTCCGGAATCATTGGGCGTAAAGAGTTCGTAGGTGGCCTGT
TAAGTCAGGTGTTAAAGGTCGAGGCTCAACCTCGGTATGGCACTTGATACTGGCAAGCTT
GAATTCGGTTGAGGTAAAGGGAATTCCTGGTGTAGCGGTGAAATGCGTAGATATCAGGAG
GAACATCGGTGGCGTAAGCGCTTTACTGGGCCGACATTGACACTGAGGAACGAAAGCCGG
GGTAGCAAATGGG
>65f2eaadaf691944c87482f7c8891515
TACGGAGGATGCGAGCGTTATCCGGATTTATTGGGTTTAAAGGGTGCGTAGGCGGGATGC
CAAGTCAGCGGTAAAAATGCGGTGCTCAACGCCGTCGAGCCGTTGAAACTGGCGTTCTTG
AGTGGGCGTGAAGTATGCGGAATGCGTGGTGTAGCGGTGAAATGCATAGATATCACGCAG
AACTCCGATTGCGAAGGCAGCATACCGGCGCCCTACTGACGCTGAGGCACGAAAGCGTGG
GTATCGAACAGG
>24aec17a42b4497a31e8f669afa1a6f9
TACGGAGGGTGCAAGCGTTAATCGGAATTACTGGGCGTAAAGCGCACGCAGGCGGTCTGT
CAAGTCGGATGTGAAATCCCCGGGCTCAACCTGGGAACTGCATTCGAAACTGGCAGGCTA
GAGTCTTCTAGAGGGGGGTAGAATTCCAGGTGTAGCGGTGAAATGCGTAGAGATCTGGAG
GAATACCGGTGGCGAAGGCGGCCCCCTGGACAAAGACTGACGCTCAGGTGCGAAAGCGTG
GGGAGCAAACAGG
>826e9bcea3fe9a6a3c59a787c6517d66
TACATAGGGAGCAAGCGTTATCCGGAATTATTGGGTGTAAAGGGTGCGTAGACGGGAAAT
TAAGTTAGTTGTGAAATCCCTTGGCTTAACTGAGGAACTGCAACTAAAACTGATTTTCTT
GAGTGCTGGTGAGGAAAGTGGAATTCCTAGTGTAGCGGTGAAATGCGTAGATATTAGGAG
GAACACCAGTGGCGAAGGCGACTTTCTGGACAGTAACTGACGTTGAGGCACGAAAGTGTG
GGGAGCAAACAGG
>30ec89fc5c547572bf424785984e0cba
TACGGAGGATGCGAGCGTTATCCGGATTTATTGGGTTTAAAGGGAGCGCAGACGGGTCGT
TAAGTCAGCTGTGAAAGTTTGGGGCTCAACCTTAAAATTGCAGTTGATACTGGCGTCCTT
GAGTGCGCTTGAGGTGTGCGGAATTCGTGGTGTAGCGGTGAAATGCTTAGATATCACGAA
GAACTCCGATTGCGAAGGCAGCACACTAAGCCGTAACTGACGTTCATGCTCGAAAGTGTG
GGTATCAAACAGG
>addeff5ec70de42960c6c1558da49325
TACGGAGGGTGCAAGCGTTAATCGGAATTACTGGGCGTAAAGCGCACGCAGGCGGTCTGT
CAAGTCGGATGTGAAATCCCCGGGCTCAACCTGGGAACTGCATTCGAAACTGGCAGGCTT
GAGTCTCGTTGAGGGGGGTAGAATTCCAGGTGTAGCGGTGAAATGCGTAGAGATCTGGAG
GAATACCGGTGGCGAAGGCGGCCCCCTGGACGAAGACTGACGCTCAGGTGCGAAAGCGTG
GGGAGCAAACAGG
>86ab9466e199fe1c80b5a33abb380c73
TACGTAGGGGGCAAGCGTTATCCGGATTTACTGGGTGTAAAGGGAGCGTAGACGGAGAGG
CAAGTCTGATGTGAAAGGCGGGGGCTCAACCCCCGGACTGCATTGGAAACTGTCCCTCTC
GAGTGCCGGTGGGGTAAGCGGAATTCCTAGTGTAGCGGTGAAATGCGTAGATATTAGGAG
GAACACCAGTGGCGAAGGCGGCTTACTGGACGGTAACTGACGTTGAGGCTCGAAAGCGTG
GGGAGCAAACAGG
>71a2f62438c10c49de0b55668b810e80
TACGTAGGATGCGAGCGTTATCCGGAATTACTGGGTGTAAAGGGAGCGCAGGCGGGACTG
CAAGTTGGATGTGAAATGCCGCAGCTTAACTGCGGAGCTGCATCCAAAACTGTAGTTCTT
GAGTGGAGTTGAGGCAAGCGGAATTCCGAGTGTAGCGGTGAAATGCGTAGATATTCGGAG
GAACACCAGTGGCGAAGGCGGCTTGCTGGGCTCTAACTGACGCTGAGGCTCGAAAGTGTG
GGGAGCAAACAGG
>000d582f94b6b56e312217b06dda9648
TACGGAGGATCCGAGCGTTATCCGGATTTATTGGGTTTAAAGGGAGCGTAGGCGGACGCT
TAAGTCAGTTGTGAAAGTTTGCGGCTCAACCGTAAAATTGCAGTTGATACTGGGTGTCTT
GAGTACAGTTGAGGCAGGCGGAATTCGTGGTGTAGCGGTGAAATGCTTAGATATCACGAA
GAACTCCGATTGCGAAGGCAGCCTGCTGGACTGTAACTGACGCTGATGCTCGAAAGTGTG
GGTATCAAACAGG
>a9e610ab8fdfa0aa65fa5e2bb1150919
TACGTAGGGGGCGAGCGTTATCCGGATTTACTGGGTGTAAAGGGAGCGTAGACGGCAATG
CAAGTCTGAAGTGAAACCCCAAGGCTCAACCATGGGCATGCTTTGGAAACTGTGTAGCTA
GAGTGCAGTAGAGGCAGGCGGAATTCCTAGTGTAGCGGTGAAATGCGTAGATATTAGGAG
GAACACCAGTGGCGAAGGCGGCCTGCTGGACTGAAACTGACGTTGAGGCTCGAAGGCGTG
GGGAGCAAACAGG
>e5e503486cf37fe15d739d979e6aa8d0
TACGTAGGGGGCAAGCGTTATCCGGATTTACTGGGTGTAAAGGGAGCGTAGACGGCGATG
CAAGCCAGATGTGAAAGCCCGCGGCTCAACTGCGGTAGTGCATTTGGAACTGTATGGCTG
GAGTGCAGGGGAGGCAGGCGGAATTCCTAGTGTAGCGGTGAAATGCGTAGATATTAGGAG
GAACACCAGTGGCGAAGGCGGCCTGCTGGACTGTAACTGACGTTGAGGCTCGAAAGCGTG
GGGAGCAAACAGG
>d9b38d270a71e3b5d744b507e99eec5a
TACGTAGGGAGCAAGCGTTATCCGGAATTATTGGGTGTAAAGGGTGCGTAGACGGGATAA
CAAGTTAGTTGTGAAAACCCTCGGCTCAACTGAGGAACTGCAACTAAAACTATTATTCTT
GAGTGCAGGTGGGGAAAGTGGAATTCCTAGTGTAGCGGTGAAATGCGTAGATATTAGGAA
GAACACCAGTGGCGAAGGCGACTTTCTGGACTGTAACTGACGTTGAGGCACGAAAGTGTG
GGGAGCAAACAGG
>09d5d4ae3ffbf8ac52c9ff9308f97531
TACGTAGGTGGCAAGCGTTGTCCGGATTTACTGGGTGTAAAGGGCGTGCAGCCGGAGAGA
CAAGTCAGATGTGAAATCCACGGGCTCAACCCGTGAACTGCATTTGAAACTGTTTCCCTT
GAGTGTCGGTGAGGTAATCGGAATTCCTTGTGTAGCGGTGAAATGCGTAGATATAAGGAA
GAACACCAGTGGCGAAGGCGGATTACTGGACGATAACTGACGGTGAGGCGCGAAAGCGTG
GGGAGCAAACAGG
>f06f9616f662545f3f263f2b50299924
TACGTAGGTAGCGAGCGTTGTCCGGAATTACTGGGTGTAAAGGGAGCGTAGGCGGGATTG
CAAGTTGAATGTTAAATCTATGGGCTCAACCCATAGCCGCGTTCAAAACTGCAGTTCTTG
AGTGAAGTTGAGGCAGGCGGAATTCCTAGTGTAGCGGTGAAATGCGTAAATATTAGGAGG
AACACCAGTGGCGAAGGCGGCCTGCTGGGCTTTAACTGACGCTGAGGCTCGAAAGCGTGG
GTAGCAAACAGG
>5118f55c8cdddf738a07814861012908
TACGGAGGATGCGAGCGTTATCCGGATTTATTGGGTTTAAAGGGTGCGTAGGCGGACTGT
CAAGTCAGCGGTAAAATACGGGGGCTCAACCTCCGCCCGCCGTTGAAACTGACGGTCTTG
AGTGGGCGTGAAGTATGCGGAATGCGTGGTGTAGCGGTGAAATGCATAGATATCACGCAG
AACTCCGATTGCGAAGGCAGTATACCGGCGCCCAACTGACGCTGAAGCACGAAAGCGTGG
GTATCGAACAGG
>98209440dd741db23aff754be23f45ed
TACGGAGGGTGCGAGCGTTAATCGGAATCACTGGGCGTAAAGCGCGCGTAGGCGGCTTTT
CAAGTCAGGGGTGAAATCCCACGGCCCAACCGTGGAACTGCCTTTGAAACTGTAGAGCTT
GAGTGTCGGTGAGGGTGGCGGAATTCCAGGTGTAGGAGTGAAATCCGTAGATATCTGGAG
GAACACCGGTGGCGAAGGCGGCCACCTGGACGACAACTGACGCTGAGGTGCGAAAGCGTG
GGTAGCAAACAGG
>be4badbc287c3b172e278904df13c607
TACGTATGGTGCAAGCGTTATCCGGATTTACTGGGTGTAAAGGGAGCGCAGGCGGAAGGC
TAAGTCTGATGTGAAAGCCCGGGGCTCAACCCCGGTACTGCATTGGAAACTGGTCATCTA
GAGTGTCGGTGGGGTAAGTGGAATTCCTAGTGTAGCGGTGAAATGCGTAGATATTAGGAG
GAACACCAGTGGCGAAGGCGGCTTACTGGACGATAACTGACGCTGAGGCTCGAAAGCGTG
GGGAGCAAACAGG
>11d6e221833d1e57633f59c12f230990
TACGGAGGATGCGAGCGTTATCCGGATTTATTGGGTTTAAAGGGTGCGCAGGCGGACCGG
AAAGTCAGCGGTAAAATCGAGGAGCTCAACTCCTTCCAGCCGTTGAAACTGTCGGTCTAG
AGTGGGCGTGAAGTATGCGGAATGCGTGGTGTAGCGGTGAAATGCATAGATATCACGCAG
AACTCCGATTGCGAAGGCAGCATACCGGCGCCCAACTGACGCTCAGGCACGAAAGCGTGG
GTATCGAACAGG
>e6a4cec7554a1566bd6e29997333a809
TACGTAGGTGGCGAGCGTTATCCGGAATGATTGGGCGTAAAGGGTGCGTAGGCGGCCTGC
TAAGTCTGGAGTGAAAGGTACCGGCTCAACCGGTACAGGCTCTGGAAACTGGCGGGCTAG
AGAGCAAGAGAGGGCGGTGGAACTCCATGTGTAGCGGTAAAATGCGTAGATATATGGAAG
AACACCAGTGGCGAAGGCGGCCGCCTGGCCTGTTAACTGACGCTGAGGCACGAAAGCGTG
GGGAGCAAATAGG
>7fb3d29b892090bd87a8b59e62918fb8
TACGTAGGGAGCAAGCGTTGTCCGGATTTACTGGGTGTAAAGGGTGCGTAGGCGGCTAGG
CAAGTCAGGCGTGAAAACCATGGGCTCAACCTGTGGACTGCGTTTGAAACTGTTTAGCTT
GAGTGAAGTTGAGGTAGGCGGAATTCCCGGTGTAGCGGTGAAATGCGTAGAGATCGGGAG
GAACACCAGTGGCGAAGGCGGCCTACTGGGCTTTAACTGACGCTGAGGCACGAAAGCATG
GGTAGCAAACAGG
>bc13964fe34d77f17d751e0a3904e579
TACGTAGGGAGCAAGCGTTATCCGGATTTACTGGGTGTAAAGGGCGCGTAGGCGGGATGG
CAAGTCAGATGTGAAATCCAGGGGCTCAACCCCTGAACTGCATTTGAAACTGTCGTTCTT
GAGTACTGGTGAGGTTGACGGAATTCCTAGTGTAGCGGTGAAATGCGTAGATATTAGGAG
GAACACCAGTGGCGAAGGCGGTCAACTGGACAGCAACTGACGCTGAGGCGCGAAAGCGTG
GGGAGCAAACAGG
>1a855c5586d40e5b115ae884c909e7ff
TACGTAGGGAGCAAGCGTTATCCGGATTTATTGGGTGTAAAGGGTGCGTAGACGGGAAAT
TAAGTTAGTTGTGAAATCCCTCGGCTCAACTGAGGAACTGCAACTAAAACTGGTTTTCTT
GAGTGTTGGTGAGGAAAGCGGAATTCCTAGTGTAGCGGTGAAATGCGTAGATATTAGGAG
GAACACCAGTGGCGAAGGCGGCTTTCTGGACAATAACTGACGTTGAGGCACGAAAGTGTG
GGGAGCAAACAGG
>3bb74fdb171760b039fbbf25e4904f81
TACGTAGGGGGCGAGCGTTATCCGGATTTACTGGGTGTAAAGGGAGCGTAGACGGCGTCG
CAAGTCTGAAGTGAAAGCCCGTGGCTCAACCGCGGAACCGCTTTGGAAACTGCGAGGCTG
GAGTGCTGGGGAGGTAAGCGGAATTCCTGGTGTAGCGGTGAAATGCGTAGATATCAGGAG
GAACACCGGTGGCGAAGGCGGCTTACTGGACAGTGACTGACGTTGAGGCTCGAAAGCGTG
GGGAGCGAACAGG
>dbeadda22e940d0a2f2d16dbdffcd0d7
TACGTAGGGGGCAAGCGTTATCCGGATTTACTGGGTGTAAAGGGAGCGTAGACGGCAGCG
CAAGTCTGGAGTGAAATCCCGGGGCTCAACCCCGGAACTGCTTTGGAAACTGCGCGGCTC
GAGTGCAGGTGGGGCAGGCGGAATTCCTAGTGTAGCGGTGAAATGCGTAGATATTAGGAG
GAACACCAGTGGCGAAGGCGGCCTGCTGGACTGTAACTGACGTTGAGGCTCGAAAGCGTG
GGGAGCAAACAGG
>9dea47bee05a65deb20ff1b25407634f
TACGTAGGTGGCGAGCGTTATCCGGAATGATTGGGCGTAAAGGGTGCGTAGGCGGCCTGC
TAAGTCTGGAGTGAAAGGTACCGGCTCAACCGGTACAGGCTCTGGAAACTGGCGGGCTAG
AGAGCAAGAGAGGGCGGTGGAACTCCATGTGTAGCGGTAAAATGCGTAGATATATGGAAG
AACACCAGTGGCGAAGGCGGCCGCCTGGCCTGTTGACTGACGCTGAGGCACGAAAGCGTG
GGGAGCAAATAGG
>445f9b39e1e31c35bc0a8a49a1f266c7
TACGTAGGGGGCAAGCGTTATCCGGATTTACTGGGTGTAAAGGGAGCGTAGACGGCGGGG
CAAGTCTGGAGTGAAAGGCCGGGGCCCAACCCCGGGACCGCTCTGGAAACTGCCCGGCTG
GAGTGCGGGGGAGGTAAGCGGAATTCCTAGTGTAGCGGTGAAATGCGTAGATATTAGGAG
GAACACCAGCGGCGAAGGCGGCTTACTGGACCGTGACTGACGTTGAGGCTCGAAAGCGTG
GGGAGCAAACAGG
>43ccf8eeb6132dc324ae8e33e719281f
TACGTAGGGGGCAAGCGTTATCCGGAATTACTGGGTGTAAAGGGTGAGTAGGCGGCATGG
TAAGCCAGATGTGAAAGCCTTGGGCTTAACCCGAGGATTGCATTTGGAACTATCAAGCTA
GAGTACAGTAGAGGAAAGCGGAATTCCTAGTGTAGCGGTGAAATGCGTAGATATTAGGAA
GAACACCAGTGGCGAAGGCGGCTTTCTGGACTGAAACTGACGCTGAGGCACGAAAGCGTG
GGGAGCGAACAGG
>1bb7e8dc1acccb3236e2ab65057d08da
TACGTATGGTGCAAGCGTTATCCGGATTTACTGGGTGTAAAGGGAGCGCAGGCGGTACTG
CAAGTCTGGTGTGAAAGCCCGGGGCTCAACCCCGGGACTGCACTGGAAACTGCAGGACTG
GAGTGTCGGTGGGGTAAGCGGAATTCCTGGTGTAGCGGTGAAATGCGTAGATATCAGGAG
GAACACCGGTGGCGAAGGCGGCTTACTGGACGATGACTGACGCTGAGGCTCGAAAGCGTG
GGGAGCAAACAGG
>6d2ff9e004af4e97578c73a1d466c37b
TACGTAGGTGGCGAGCGTTATCCGGATTTATTGGGCGTAAAGCGTCCGCAGCCGGTTTAT
TAAGTATAGAATAAAACTTCGGGGCTCAACCCCGTCTCGTTCTATAAACTGATAGACTAG
AGTGTGGTTGAGGCAAGTGGAATTTCTAGTGTAGCGGTAGAATGCGTAGATATTAGAAGG
AACACCAGTGGCGAAGGCGACTTGCTGGGCCATCACTGACGGTCAGGGACGAAAGCGTGG
GGAGCGAATAGG
>155d2478e6fec9ee332cdfd7136a39cc
CGTAGGATCCGAGCATTATCCGGAGTGACTGGGTGTAAAGAGTTGCGTAGGTGGCATAAT
AAGTAGCTAGTGAAATCTGGTGGCTCAACCATTCAGACTATTAGCTAAACTGTTAAGCTC
GAGACCGTGAGGGGCATCTGGAATTTCTAGTGTAGGAGTGAAATCCGTAGATATTAGAAG
GAACACCAATAGCGTAGGCAGGATGCTGGGACGGTTCTGACACTAAGGCACGAAAGCGTA
GGGAGCAAACGGG
>4baf8794ab53616188574ee7578022d7
TACGTAGGGGGCAAGCGTTATCCGGATTTACTGGGTGTAAAGGGAGCGTAGACGGTGATG
CAAGTCAGAAGTGAAAGCCCGGGGCTCAACTCCGGGACTGCTTTTGAAACTGTGTAACTG
GAGTGCAGGGGAGGTAAGCGGAATTCCTAGTGTAGCGGTGAAATGCGTAGATATTAGGAG
GAACACCAGTGGCGAAGGCGGCTTACTGGACTGTAACTGACGTTGAGGCTCGAAAGCGTG
GGGAGCAAACAGG
>43b3b30f45ff294ab1a5a1c3c595a9b5
TACGTATGGAGCAAGCGTTATCCGGAATTACTGGGTGTAAAGGGAGCGTAGACGGACTTG
CAAGTCTGATGTGAAAGGCGGGGGCTCAACCCCTGGACTGCATTGGAAACTGTAGGTCTT
GAGTGCCGGTGAGGTAAGCGGAATTCCTAGTGTAGCGGTGAAATGCGTAGATATTAGGAG
GAACACCAGTGGCGAAGGCGGCTTACTGGACGGTAACTGACGTTGAGGCTCGAAAGCGTG
GGGAGCAAACAGG
>e8f9bc50153d87b422fe9ddde4da8b8c
TACGTAGGTGGCAAGCGTTATCCGGATTTATTGGGTGTAAAGGGCGTGTAGGCGGGAGCG
CAAGTCAGATGTGAAAACTCAGGGCTCAACCCTGAGCCTGCATTTGAAACTGTGTTTCTT
GAGTGCTGGTGAGGCAATCGGAATTCCGTGTGTAGCGGTGAAATGCGTAGATATACGGAG
GAACACCAGTGGCGAAGGCGGATTGCTGGACAGTAACTGACGCTGAGGCGCGAAAGCGTG
GGGAGCAAACAGG
>a4dfda3558b54f46f1179ebde228b6d8
TACGTAGGGGGCAAGCGTTATCCGGATTTACTGGGTGTAAAGGGAGCGTAGACGGCAATG
CAAGTCTGGAGTGAAAGCCCGCGGCCCAACTGCGGGACTGCTCTGGAAACTGTAATGCTT
GAGTGCAGGTGGGGTAAGCGGAATTCCTGGTGTAGCGGTGAAATGCGTAGATATCAGGAG
GAACACCGGTGGCGAAGGCGGCTTACTGGACTGTAACTGACGTTGAGGCTCGAAAGCGTG
GGGAGCAAACAGG
>cd3bf086b0f0db94ad841be8c2d9e40f
TACGTATGGAGCAAGCGTTATCCGGATTTACTGGGTGTAAAGGGAGTGTAGGTGGCCATG
CAAGTCAGAAGTGAAAATCCGGGGCTCAACCCCGGAACTGCTTTTGAAACTGTAAGGCTG
GAGTGCAGGTGGGGTGAGTGGAATTCCTAGTGTAGCGGTGAAATGCGTAGATATTAGGAG
GAACACCAGTGGCGAAGGCGGCTCACTGGACTGTAACTGACACTGAGGCTCGAAAGCGTG
GGGAGCAAACAGG
>d95c3ec277886b5c54938b63ca0da625
TACGTAGGGAGCGAGCGTTGTCCGGAATTACTGGGTGTAAAGGGAGCGTAGGCGGGATTG
CAAGTTGAATGTGAAATCTATGGGCTTAACCCATAAACTGCGTTCAAAACTGCAGTTCTT
GAGTGAAGTTGAGGCAGGCGGAATTCCTAGTGTAGCGGTGAAATGCGTAGATATTAGGAG
GAACACCAGTGGCGAAGGCGGCCTGCTGGGCTTTAACTGACGCTGAGGCTCGAAAGCGTG
GGTAGCAAACAGG
>aff4c46bd1b4207570b6ffe352a49ed4
TACATAGGGGGCAAGCGTTATCCGGAATTATTGGGTGTAAAGGGTGCGTAGACGGGTGTC
TAAGTTGGTTGTGAAATCCCTCGGCTCAACTGAGGAACTGCAACCAAAACTGGATATCTT
GAGTGTCGGAGAGTAAAGTGGAATTCCTAGTGTAGCGGTGAAATGCGTAGATATTAGGAG
GAACACCAGTGGCGAAGGCGACTTTCTGGACGATAACTGACGTTGAGGCACGAAAGTGTG
GGGAGCAAACAGG
>524d3eea38773fdf30c61cec1ae3316e
TACGGAGGATCCGAGCGTTATCCGGATTTATTGGGTTTAAAGGGAGCGTAGGTGGACTGG
TAAGTCAGTTGTGAAAGTTTGCGGCTCAACCGTAAAATTGCAGTTGATACTGTCAGTCTT
GAGTACAGTTGAGGTGGGCGGAATTCGTGGTGTAGCGGTGAAATGCTTAGATATCACGAA
GAACTCCGATTGCGAAGGCAGCTCACTGGACTGCAACTGACACTGATGCTCGAAAGTGTG
GGTATCAAACAGG
>5ea48296bb5e907c37a0532c36e02c56
TACGTAGGGGGCAAGCGTTATCCGGATTTACTGGGTGTAAAGGGAGCGTAGGCGGCGATG
CAAGTCAGAAGTGAAAGCCCGGGGCTCAACTCCGGGACTGCTTTTGAAACTGTGTTGCTA
GATTGCAGGTGAGGTAAGTGGAATTCCTAGTGTAGCGGTGAAATGCGTAGATATTAGGAG
GAACACCAGTGGCGAAGGCGGCTTACTGGACTGTAAATGACGCTGAGGCTCGAAAGCGTG
GGGAGCAAACAGG
>bbd066007b90afac3c90c172a6165afe
TACGTAGGGAGCAAGCGTTATCCGGATTTATTGGGTGTAAAGGGTGCGTAGACGGGCTAA
CAAGTTAGTTGTGAAATCCCTCGGCTCAACTGAGGAACTGCAACTAAAACTATTAGTCTC
TGAGTGCGGTTGAGGAAAGTGGAATTCCTAGTGTAGCGGTGAAATGCGTAGATATTAGGA
GGAACACCAGTGGCGAAGGCGACTTTCTGGACCGTAACTGACGTTGAGGCACGAAAGTGT
GGGGAGCAAACAGG
>e2098b30df8e444d426e3fd17cc89b31
TACGGAAGGTCCGGGCGTTATCCGGATTTATTGGGTTTAAAGGGAGCGTAGGCCGGAGAT
TAAGCGTGTTGTGAAATGTAGATGCTCAACATCTGCACTGCAGCGCGAACTGGTTTCCTT
GAGTACGCATAAAGTGGGCGGAATTCGTGGTGTAGCGGTGAAATGCTTAGATATCACGAA
GAACTCCGATTGCGAAGGCAGCTCACTGGAGCGCAACTGACGCTGAAGCTCGAAAGTGCG
GGTATCGAACAGG
>dcbd01b85c42bd57ba671158eb55c436
TACGTAGGTGGCAAGCGTTATCCGGATTTACTGGGTGTAAAGGGCGTGTAGGCGGGAAAG
CAAGTCAGATGTGAAAACCACGGGCTCAACCTGTGGCCTGCATTTGAAACTGTTTTTCTT
GAGTACTGGTGAGGCAGACGGAATTCCTAGTGTAGCGGTGAAATGCGTAGATATTAGGAG
GAACACCAGTGGCGAAGGCGGTCTGCTGGACAGCAACTGACGCTGAGGCGCGAAAGCGTG
GGGAGCAAACAGG
>fd0d1dbb57916c928d7e16c32ab5bccd
TACGTAGGGAGTAAGCGTTGTCCGGAATTACTGGGCGTAAAGGGCGCGTAGGTGGGCGCT
TAAGTCAGGTGTGAAAACTCCGGGCTCAACCTGGAGACTGCACTTGAAACTGGGTGTCTT
GAGGGCAGGTGAGGAAAGTGGAATTCCTAGTGTAGCGGTGAAATGCGTAGATATTAGGAG
GAACACCAGTGGCGAAGGCGACTTTCTGGACTGTACCTGACGCTGAGGCGCGAAAGCGTG
GGTAGCGAACGGG
>fbb2b579de2e442d501730eaf96f8f12
TACGGAGGATGCGAGCGTTATCCGGATTTATTGGGTTTAAAGGGTGCGCAGGCGGCGTGT
CAAGTCAGCGGTAAAATGTCGGGGCTCAACCCCGGCCGGCCGTTGAAACTGGCGAGCTCG
AGTTGGAGCGAAGTATGCGGAATTCGTGGTGTAGCGGTGAAATGCATAGATATCACGAAG
AACCCCGATTGCGAAGGCAGCATACCGGCTCCACACTGACGCTGAGGCACGAAAGCGTGG
GTATCGAACAGG
>e922cd505cb7a9adaff87647419eeffb
TACGGAAGGTCCGGGCGTTATCCGGATTTATTGGGTTTAAAGGGAGCGTAGGCCGGCTTT
TAAGTCAGCTGTGAAAGTCCGCGGCTCAACCGTGGAATTGCAGTTGAAACTGGAGGCCTT
GAGTGCACACAGTGATGCCGGAATTCATGGTGTAGCGGTGAAATGCTTAGATATCATGAA
GAACTCCGATCGCGAAGGCAAGTGTCCGGGGTGCAACTGACGCTGAGGCTCGAAAGTGCG
GGTATCAAACAGG
>b82133f4a767b24012600b4b7c0b6820
TACGGAGGATCCGAGCGTTATCCGGATTTATTGGGTTTAAAGGGTGCGTAGGCGGTCAGG
TAAGTTAGAGGTGAAAGCTCGATGCTCAACATCGAAACTGCCTCTGATACTGTCTGACTA
GAGTGTAGGTGCGGAAGGCGGAATGTGTGGTGTAGCGGTGAAATGCTTAGATATCACACA
GAACACCGATTGCGAAGGCAGCTTTCCAAGCTATTACTGACGCTGAGGCACGAAAGCGTG
GGGAGCGAACAGG
>ecffccc16f45bca80aec06b596436649
TACGTAGGGAGCGAGCGTTATCCGGAATTATTGGGTGTAAAGGGTGCGTAGACGGGAATA
CAAGTTAGTTGTGAAATCCCTCGGCTTAACTGAGGAACTGCAACTAAAACTATATTTCTT
GAGTGCAGGTGAGGTAAGTGGAATTCCTAGTGTAGCGGTGAAATGCGTAGATATTAGGAG
GAACACCAGTGGCGAAGGCGACTTACTGGACTGTAACTGACGTTGAGGCACGAAAGTGTG
GGGAGCAAACAGG
>82a7eb18dab90ea88e8dd8a75f81a34e
TACGTAGGGAGCAAGCGTTATCCGGATTTATTGGGTGTAAAGGGTGCGTAGACGGGTATA
CAAGTTAGTAGTGAAATCCCTCGGCTTAACTGAGGAACTGCTACTAAAACTATATATCTT
GAGTACTGGTGGGGAAAGCGGAATTCCTAGTGTAGCGGTGAAATGCGTAGATATTAGGAA
GAACACCGGTGGCGAAGGCGGCTTTCTGGACAGAAACTGACGTTGAGGCACGAAAGTGTG
GGGAGCAAACAGG
>afa16886ed19983f668d8a85b9cf37dc
TACGTAGGTGGCAAGCGTTGTCCGGATTTACTGGGTGTAAAGGGCGTGTAGCCGGGTTGA
CAAGTCAGATGTGAAATCCTGCGGCTTAACCGCAGAACTGCATTTGAAACTGTTGATCTT
GAGTACTGGTGAGGCAGACGGAATTCCTAGTGTAGCGGTGAAATGCGTAGATATTAGGAG
GAACACCAGTGGCGAAGGCGGTCTGCTGGACAGCAACTGACGGTGAGGCGCGAAAGCGTG
GGGAGCAAACAGG
>a61595d12b5c103132dd783631f9f921
TACGGAGGATGCGAGCGTTATCCGGATTTATTGGGTTTAAAGGGTGCGTAGGCGGTCCGT
TAAGTCAGCGGTAAAATTGCGGGGCTCAACCCCGTCGAGCCGTTGAAACTGGCAGACTTG
AGTTGGCGTGAAGTACGCGGAATGCGCGGTGTAGCGGTGAAATGCATAGATATCGCGCAG
AACTCCGATTGCGAAGGCAGCGTACCGGCGCCAGACTGACGCTGAGGCACGAAAGCGTGG
GGATCGAACAGG
>8cb78cbea31880b13a424f16ae2be324
TACGTATGGAGCAAGCGTTATCCGGATTTACTGGGTGTAAAGGGAGTGTAGGTGGCATCA
CAAGTCAGAAGTGAAAGCCCGGGGCTCAACCCCGGGACTGCTTTTGAAACTGTGGAGCTG
GAGTGCAGGGGAGGCAAGTGGAATTCCTAGTGTAGCGGTGAAATGCGTAGATATTAGGAG
GAACACCAGTGGCGAAGGCGGCTTGCTGGACTGTAACTGACACTGAGGCTCGAAAGCGTG
GGGAGCAAACAGG
>be61ee390cbc62e28bb39b1bb8c0b7d7
TACGTATGGAGCAAGCGTTATCCGGATTTACTGGGTGTAAAGGGAGCGCAGGCGGTCCGG
CAAGTCTGATGTGAAAGGCGGGGGCTCAACCCCCGGACTGCATTGGAAACTGTCGGGCTG
GAGTGTCGGTGGGGCAGGCGGAATTCCTAGTGTAGCGGTGAAATGCGTAGATATTAGGAG
GAACACCGGTGGCGAAGGCGGCCTGCTGGACGACAACTGACGCTGAGGCTCGAAAGCGTG
GGGAGCAAACAGG
>1f2be2570460859ba41b33a7e1959b07
TACGTAGGGAGCAAGCGTTATCCGGATTTACTGGGTGTAAAGGGCGTGTAGGCGGGCATG
CAAGCCAGAAGTGAAATCTGGGGGCTTAACCCCCAAACTGCTTTTGGAACTGCGTGTCTT
GAGTGATGGTGAGGCAGGCGGAATTCCCAGTGTAGCGGTGAAATGCGTAGATATTGGGAG
GAACACCAGTGGCGAAGGCGGCCTGCTGGACATTAACTGACGCTGAGGCGCGAAAGCGTG
GGGAGCAAACAGG
>7519b7a915ede2e7b9e2105bd66d0d0e
TACGTAGGGAGCAAGCGTTATCCGGATTTATTGGGTGTAAAGGGTGCGTAGACGGGTGTA
TAAGTTAGTTGTGAAATCCCTCGGCTCAACTGAGGAACTGCAACTAAAACTGTATATCTT
GAGTGCGGGTGAGGAAAGTGGAATTCCTAGTGTAGCGGTGAAATGCGTAGATATTAGGAG
GAACACCAGTGGCGAAGGCGACTTTCTGGACCGTAACTGACGTTGAGGCACGAAAGTGTG
GGGAGCAAACAGG
>78c24b5cfadd55acc8bd9a3cb32afd91
TACATAGGGAGCAAGCGTTATCCGGATTTATTGGGTGTAAAGGGTGCGTAGACGGGAAAT
TAAGTTAGTTGTGAAATCCCTCGGCTTAACTGAGGAACTGCAACTAAAACTGATTTTCTT
GAGTGCTGGTGAGGAAAGTGGAATTCCTAGTGTAGCGGTGAAATGCGTAGATATTAGGAG
GAACACCAGTGGCGAAGGCGACTTTCTGGACAGTAACTGACGTTGAGGCACGAAAGTGTG
GGGAGCAAACAGG
>d3de01405e8bf3fd5172f720dabca6e8
TACGTAGGGGGCAAGCGTTATCCGGATTTACTGGGTGTAAAGGGAGCGTAGACGGCATGG
CAAGTCTGGTGTGAAAGGCAGGGGCTCAACCCCTGGACTGCATTGGAAACTGTCAGGCTG
GAGTGCAGGGGAGGTAAGTGGAATTCCTAGTGTAGCGGTGAAATGCGTAGATATTAGGAG
GAACACCAGTGGCGAAGGCGACTTACTGGACTGTAACTGACGTTGAGGCTCGAAAGCGTG
GGGAGCAAACAGG
>8198b95096ae6cf66138713b6974ad7b
TACGTAGGGGGCAAGCGTTATCCGGAATTACTGGGTGTAAAGGGTGCGTAGGCGGCACGC
CAAGTCAGTTGTGAAACCCGTAGGCTCAACCTACGGCTTGCAATTGAAACTGGCGAGCTA
GAGTACAGTAGAGGAAAGCGGAATTCCTAGTGTAGCGGTGAAATGCGTAGATATTAGGAA
GAACACCGGTGGCGAAGGCGGCTTTCTGGACTGAAACTGACGCTGAGGCACGAAAGCGTG
GGGAGCAAACAGG
>0ea571376dde6302ddbce08d695dc374
TACGTAGATGGCGAGCGTTGTCCGGAATTACTGGGTGTAAAGGGAGTGTAGGCGGGATCA
TAAGTTGCGTGTGAAATGCAGGGGCTCAACCCCTGAACTGCGCGCAAAACTGTGGTTCTT
GAGTGAAGTTGAGGCAGGCGGAATTCCCGGTGTAGCGGTGGAATGCGTAGATATCGGGAG
GAACACCAGTGGCGAAGGCGGCCTGCTGGGCTTTTACTGACGCTGAGGCTCGAAAGCATG
GGGAGCAAACAGG
>c8fed0a0085a0ef11a50c84fef43579c
TACGGAGGATCCGAGCGTTATCCGGATTTATTGGGTTTAAAGGGAGCGTAGATGGGTTGT
TAAGTCAGTTGTGAAAGTTTGCGGCTCAACCGTAAAATTGCAATTGATACTGGCAGTCTT
GAGTATACTTGAGGTAGGCGGAATTCGTGGTGTAGCGGTGAAATGCTTAGATATCACGAA
GAACTCCGATTGCGAAGGCAGCTTACTAACCTGTAACTGACATTGATGCTCGAAAGTGTG
GGTATCAAACAGG
>e528a30a24a1521923d4b574abedefef
TACGTAGGTGGCGAGCGTTATCCGGAATCATTGGGCGTAAAGAGGGAGCAGGCGGCCTGG
AGGGTCTATTGTTAAAAGGCAGTGGCTTAACCATTGCAAGGCGAAGAAACCGGCAGGCTA
GAGTTCTAAAGAGTATCGTGGAATTCCATGTGTAGCGGTGAAATGCGTAGATATATGGAG
GAACACCAGTGGCGAAGGCGACGATCTGGGAAGAAACAGACGCTGAGTCCCGAAAGCGTG
GGGAGCAAATAGG
>85cfb1544f0c44932c5488a6281886ba
TACGTAGGTGGCAAGCGTTATCCGGATTTACTGGGTGTAAAGGGCGTGTAGGCGGGAAAG
CAAGTCAGATGTGAAAACCATGGGCTCAACCTGTGGCCTGCATTTGAAACTGTTTTTCTT
GAGTACTGGTGAGGCAGACGGAATTCCTAGTGTAGCGGTGAAATGCGTAGATATTAGGAG
GAACACCAGTGGCGAAGGCGGTCTGCTGGACAGCAACTGACGCTGAGGCGCGAAAGCGTG
GGGAGCAAACAGG
>d980786ab57cc6a10fae5d292f65bd6d
TACGTAGGGAGCAAGCGTTATCCGGATTTATTGGGTGTAAAGGGTGCGTAGACGGGAAAT
TAAGTTAGTTGTGAAATCCCTCGGCTTAACTGAGGAACTGCAACTAAAACTGATTTTCTT
GAGTGCTGGAGAGTAAAGTGGAATTCCTAGTGTAGCGGTGAAATGCGTAGATATTAGGAG
GAACACCAGTGGCGAAGGCGACTTTCTGGACAATAACTGACGTTGAGGCACGAAAGTGTG
GGGAGCAAACAGG
>a7cf36255eea182efaedfb5bbc0104cf
TACGTAGGGGGCAAGCGTTATCCGGATTTACTGGGTGTAAAGGGAGCGTAGACGGTAATG
CAAGTCTGGAGTGAAATGCAGGGGCTCAACCCCTGAACTGCTTTGGAAACTGTATGACTG
GAGTGCAGGGGAGGTAAGTGGAATTCCGAGTGTAGCGGTGAAATGCGTAGATATTAGGAG
GAACACCAGTGGCGAAGGCGGCTTACTGGACTGTAACTGACGTTGAGGCTCGAAAGCGTG
GGGAGCAAACAGG
>85b2bbcfb3a8e044852698fa5246ccd6
TACGTAGGTGGCGAGCGTTATCCGGATTTATTGGGCGTAAAGGGAACGCAGGCGGTCTTT
TAAGTCTGATGTGAAAGCCTTCGGCTTAACCGGAGTAGTGCATTGGAAACTGGGAGACTT
GAGTGCAGAAGAGTAGAGTGGAACTCCATGTGTAGCGGTGAAATGCGTAGATATATGGAA
GAACACCAGTGGCGAAAGCGGCTCTCTGGTCTGTAACTGACGCTGAGGTTCGAAAGCGTG
GGTAGCAAACAGG
>b4310edf6cedad04b42e7c0fd7b89533
TACGTAGGGGGCAAGCGTTATCCGGATTTACTGGGTGTAAAGGGAGCGTAGACGGTATGG
CAAGTCTGATGTGAAAACCCGGGGCTCAACCCCGGGACTGCATTGGAAACTGTCGGACTA
GAGTGTCGTAGAGGCAAGTGGAATTCCTAGTGTAGCGGTGAAATGCGTAGATATTAGGAG
GAACACCAGTGGCGAAGGCGGCTTGCTGGACGATGACTGACGTTGAGGCTCGAAAGCGTG
GGGAGCAAACAGG
>34344d49c0caffad80d364881a2ad711
TACGTAGGGAGCAAGCGTTATCCGGATTTATTGGGTGTAAAGGGTGCGTAGACGGGAAGG
CAAGTTGGTTGTGAAATCCCTCGGCTTAACTGAGGAACTGCAACCAAAACTATCTTTCTT
GAGTGCTGGTGAGGAAAGTGGAATTCCTAGTGTAGCGGTGAAATGCGTAGATATTAGGAG
GAACACCAGTGGCGAAGGCGACTTTCTGGACAGTAACTGACGTTGAGGCACGAAAGTGTG
GGGAGCAAACAGG
>ceba91d0d68a80ea900808bf9f05c226
TACGTAGGGTGCGAGCGTTAATCGGAATTACTGGGCGTAAAGGGTGCGCAGGCGGTTGAG
TAAGACAGATGTGAAATCCCCGAGCTTAACTCGGGAATGGCATATGTGACTGCTCGACTA
GAGTGTGTTAGAGGGAGGTGGAATTCCACGTGTAGCAGTGAAATGCGTAGATATGTGGAA
GAACACCGATGGCGAAGGCAGCCTCCTGGGACATAACTGACGCTCAGGCACGAAAGCGTG
GGGAGCAAACAGG
>70661976944f0cadc0b3bfe5309c6dc9
TACGGAGGATGCGAGCGTTATCCGGATTTATTGGGTTTAAAGGGAGCGCAGACGGGAGAT
TAAGTCAGTTGTGAAAGTTTGCGGCTCAACCGTAAAATTGCAGTTGATACTGGTTTCCTT
GAGTGCACTTGAGGCAGGCGGAATTCGTGGTGTAGCGGTGAAATGCTTAGATATCACGAA
GAACCCCGATTGCGAAGGCAGCTTGCTAAACTGTAACTGACGTTCATGCTCGAAAGTGTG
GGTATCAAACAGG
>aca7d21e3031412dd44e410a355b9699
TACGTAGGGGGCGAGCGTTATCCGGATTCATTGGGCGTAAAGCGCGCGTAGGCGGCCAGT
TAGGTCGGGAGTCAAATTTCGGGGCTCAACCCCGTCTCGCTCCCGATACCGGCTGGCTTG
AGTGTGGTTGGGGAAGGCGGAATTCCCGGTGTAGCGGTGGAATGCGCAGATATCGGGAAG
AACACCGGTGGCGAAGGCGGCCTTCTGGGCCATCACTGACGCTGAGGCGCGAAAGCTAGG
GGAGCAAACAGG
>4faffb19293b7ae8ad436e3ccb5b0696
TACGTAGGGTGCAAGCGTTATCCGGATTTACTGGGTGTAAAGGGCGAGTAGACGGCGTTG
CAAGTCAGATGTGAAAGGCTAGGGCTCAACCTTAGGAGAGCATCTGAAACTGTAATGCTA
GAGTGCAGTAGAGGTAAGCGGAATTCCTAGTGTAGCGGTGAAATGCGTAGATATTAGGAG
GAACACCAGTGGCGAAGGCGGCTTACTGGACTGTAACTGACGTTGAGGCGCGAAAGTGTG
GGGAGCAAACAGG
>fa84ea142160961bba472b7fc0f0bf48
TACGTAGGGGGCAAGCGTTATCCGGATTTACTGGGTGTAAAGGGAGCGCAGACGGCACTG
CAAGTCTGAAGTGAAAGCCCGGGGCTCAACCCCGGGACTGCTTTGGAAACTGTAGAGCTA
GAGTGCTGTAGAGGCAAGCGGAATTCCTAGTGTAGCGGTGAAATGCGTAGATATTAGGAA
GAACACCAGTGGCGAAGGCGGCTTGCTGGACAGTAACTGACGTTCAGGCTCGAAAGCGTG
GGGAGCAAACAGG
>fdaba2b772b4c09f7c11fa29901aaadd
TACGTAGGGAGCGAGCGTTGTCCGGAATTACTGGGTGTAAAGGGTGCGTAGGCGGGATGG
CAAGTCAGATGTGAAATACCGGGGCTTAACTCCGGGGCTGCATTTGAAACTGTCGTTCTT
GAGTGAAGTTGAGGCAGGCGGAATTCCTAGTGTAGCGGTGAAATGCGTAGATATTAGGAG
GAACACCAGTGGCGAAGGCGGCCTGCTGGGCTTTAACTGACGCTGAGGCACGAAAGCATG
GGGAGCAAACAGG
>bec99472ffeb333d0750a67dacc7f042
TACGGAGGGTGCAAGCGTTGTCCGGAATCATTGGGCGTAAAGAGTTCGTAGGTGGTTTGT
TAAGTTTGGTGTTAAATGCAGAGGCTCAACTTCTGTTCGGCATCGGATACTGGCAGACTA
GAATGCGGTTGAGGTAAAGGGAATTCCTGGTGTAGCGGTGAAATGCGTAGATATCAGGAG
GAACATCGGTGGCGTAAGCGCTTTACTGGGCCGTAATTGACACTGAGGAACGAAAGCCAG
GGTAGCAAATGGG
>7f7c00c7283b9255dedbd15951cfe744
TACGGAGGATCCGAGCGTTATCCGGATTTATTGGGTTTAAAGGGAGCGTAGGTGGATTGT
TAAGTCAGTTGTGAAAGTTTGCGGCTCAACCGTAAAATTGCAGTTGAAACTGGCAGTCTT
GAGTACAGTTGAGGTGGGCGGAATTCGTGGTGTAGCGGTGAAATGCTTAGATATCACGAA
GAACTCCGATTGCGAAGGCAGCTCACTAGACTGTTACTGACACTGATGCTCGAAAGTGTG
GGTATCAAACAGG
>f61103fcfb1523f0e0ef9f882a06642f
TACGTAGGTGGCAAGCGTTGTCCGGAATTATTGGGCGTAAAGCGCGCGCAGGCGGATAGG
TCAGTCTGTCTTAAAAGTTCGGGGCTTAACCCCGTGATGGGATGGAAACTGCCAATCTAG
AGTATCGTAGAGGAAAGTGGAATTCCTAGTGTAGCGGTGAAATGCGTAGATATTAGGAAG
AACACCAGTGGCGAAGGCGACTTTCTGGACGAAAACTGACGCTGAGGCGCGAAAGCCAGG
GGAGCGAACGGG
>0017907828078e819334be7f893a7a1c
TACGTAGGGGGCAAGCGTTATCCGGATTTACTGGGTGTAAAGGGAGCGTAGGCGGCAAGG
TAAGCCAGAAGTGAAAGCCCGCGGCTCAACTGCGGGACTGCTTTTGGAACTATCTAGCTA
GATTGCAGGTGAGGTAAGTGGAATTCCTAGTGTAGCGGTGAAATGCGTAGATATTAGGAG
GAACACCAGTGGCGAAGGCGGCTTACTGGACTGTAAATGACGCTGAGGCTCGAAAGCGTG
GGGAGCAAACAGG
>5297ad041c980fcfabe53500e4bd7c4a
TACGTATGGAGCAAGCGTTATCCGGATTTACTGGGTGTAAAGGGAGCGTAGACGGCATGG
CAAGTCTGATGTGAAAGCCCGGGGCTCAACCCCGGAACTGCATTGGAAACTGTCGTGCTG
GAGTGCAGGGGAGGTAAGCGGAATTCCTAGTGTAGCGGTGAAATGCGTAGATATTAGGAG
GAACACCAGTGGCGAAGGCGGCTTACTGGACTGTAACTGACGTTGAGGCTCGAAAGCGTG
GGGAGCAAACAGG
>9811c83dfcf9fff589efdee564cd3398
TACGGAAGGTCCGGGCGTTATCCGGATTTATTGGGTTTAAAGGGAGCGTAGGCCGGTCTT
TAAGCGTGCCGTGAAATTTTGTGGCTCAACCATGAGAGTGCGGCGCGAACTGGAGACCTT
GAGTGCGCTGAAGGCAGGCGGAATTCGTGGTGTAGCGGTGAAATGCTTAGATATCACGAA
GAACCCCGATTGCGAAGGCAGCCTGCCGCAGCGTTACTGACGCTGAAGCTCGAAAGCGCG
GGTATCGAACAGG
>5636ad7da050c763743ec039d84bd0db
TACGTATGGTGCAAGCGTTATCCGGATTTACTGGGTGTAAAGGGAGCGCAGGCGGTACGG
CAAGTCTGATGTGAAAGCCCGGGGCTCAACCCCGGTACTGCATTGGAAACTGTCGGACTA
GAGTGTCGGTGGGGTAAGTGGAATTCCTAGTGTAGCGGTGAAATGCGTAGATATTAGGAG
GAACACCAGTGGCGAAGGCGGCTTACTGGACGATTACTGACGCTGAGGCTCGAAAGCGTG
GGGAGCAAACAGG
>d396b99c2074c62bf9212faf1a50f847
TACGTATGGAGCAAGCGTTATCCGGATTTACTGGGTGTAAAGGGAGCGTAGGCGGTAAGG
CAAGTCTGATGTGAAAGGCCAGGGCTCAACCCTGGGACTGCATTGGAAACTGTTTAACTG
GAGTGTCGGGGAGGCAAGTGGAATTCCTAGTGTAGCGGTGAAATGCGTAGATATTAGGAG
GAACACCAGTGGCGAAGGCGGCTTGCTGGACGATGACTGACGCTGAGGCTCGAAAGCGTG
GGGAGCAAACAGG
>c41027d60ecd3b256ce96755a82f4c9b
TACGGAGGATGCGAGCGTTATCCGGATTTATTGGGTTTAAAGGGTGCGTAGGCGGTCCGG
AAAGTCAGCGGTAAAAGCCCGGGGCTCAACCCCGGCGAGCCGTTGAAACTGTCGGACTAG
AGACGGCGAGACGTACGCGGAATGCGCGGTGTAGCGGTGAAATGCATAGATATCGCGCAG
AACTCCGATTGCGAAGGCAGCGTACCGGCGCCGGACTGACGCTGAGGCACGAAAGCGTGG
GTATCGAACAGG
>18892c3f5e9f1665fae02e13be4bb8f7
TACGTATGGTGCAAGCGTTATCCGGATTTACTGGGTGTAAAGGGAGCGCAGGCGGTGCGG
CAAGTCTGATGTGAAAGCCCGGGGCTCAACCCCGGTACTGCATTGGAAACTGTCGTACTA
GAGTGTCGGTGGGGTAAGTGGAATTCCTAGTGTAGCGGTGAAATGCGTAGATATTAGGAG
GAACACCAGTGGCGAAGGCGGCTTACTGGACGATAACTGACGCTGAGGCTCGAAAGCGTG
GGGAGCAAACAGG
>baae0a7ca9dcbad33ec2f760ea585efa
TACGTAGGGGGCAAGCGTTATCCGGATTTACTGGGTGTAAAGGGAGCGTAGGCGGTGCAG
CAAGTCAGAAGTGAAAGCCCGGGGCTCAACTCCGGGACTGCTTTTGAAACTGTTGAACTA
GATTGCAGGTGAGGTAAGTGGAATTCCTAGTGTAGCGGTGAAATGCGTAGATATTAGGAG
GAACACCAGTGGCGAAGGCGGCTTACTGGACTGTAAATGACGCTGAGGCTCGAAAGCGTG
GGGAGCAAACAGG
>734806574cb93e1beb57eff6f0066dfd
TACGTAGGGGGCAAGCGTTATCCGGATTTACTGGGTGTAAAGGGAGCGTAGACGGCAAGG
CAAGTCTGATGTGAAAACCCAGGGCTTAACCCTGGGACTGCATTGGAAACTGTCTGGCTC
GAGTGCCGGCGAGGTAAGCGGAATTCCTAGTGTAGCGGTGAAATGCGTAGATATTAGGAA
GAACACCAGTGGCGAAGGCGGCTTACTGGACGGTAACTGACGTTGAGGCTCGAAAGCGTG
GGGAGCAAACAGG
>4a411206271755de903d82e2fa847af0
TACGTAGGGGGCAAGCGTTATCCGGAATGATTGGGCGTAAAGAGTACGTAGGTGGTTTCG
TAAGCGCAGGGTGAAAGGCAGTGGCTTAACCATTGTAAGCCTTGCGAACTGCGAGACTTG
AGTGCAGGTGAGGAAAGCGGAATTCCTAGTGTAGCGGTGAAATGCTTAGATATTAGGAGG
AACACCAGTGGCGAAGGCGGCTTTCTGGACTGTAACTGACACTGAGGTACGAAAGCGTGG
GGAGCAAACAGG
>4eb1a83aa3f9921e2e172c7c790bf9bb
TACGTAGGGGGCGAGCGTTATCCGGATTCACTGGGTGTAAAGGGAGCGTAGACGGCCGAT
CAAGTCTGGAGTGAAAGCCCGGGGCCCAACCCCGGGACTGCTCTGGAAACTGGTGGGCTA
GAGTGCTGTAGAGGTAAGTGGAATTCCTAGTGTAGCGGTGAAATGCGTAGATATTAGGAG
GAACACCAGTGGCGAAGGCGGCTTACTGGACAGTGACTGACGTTGAGGCTCGAAAGCGTG
GGGAGCAAACAGG
>f3cb5c6c96d5df35c1949a2a83771ce5
TACGTAGGTGGCAAGCGTTGTCCGGATTTACTGGGTGTAAAGGGCGTGCAGCCGGAGAGA
CAAGTCAGATGTGAAATCCACGGGCTCAACCCGTGAACTGCATTTGAAACTGTTTCCCTT
GAGTGTCGGTGAGGTCATCGGAATTCCTTGTGTAGCGGTGAAATGCGTAGATATAAGGAA
GAACACCAGTGGCGAAGGCGGATGACTGGACGATAACTGACGGTGAGGCGCGAAAGCGTG
GGGAGCAAACAGG
>88228c1dd71f35d17c7e78958bb6e38a
TACGTAGGTGGCAAGCGTTATCCGGATTTACTGGGTGTAAAGGGCGTGTAGGCGGGACTG
CAAGTCAGATGTGAAAACCATGGGCTCAACCTGTGGCCTGCATTTGAAACTGTAGTTCTT
GAGTACTGGTGAGGCAGACGGAATTCCTAGTGTAGCGGTGAAATGCGTAGATATTAGGAG
GAACACCAGTGGCGAAGGCGGTCTGCTGGACAGCAACTGACGCTGAGGCGCGAAAGCGTG
GGGAGCAAACAGG
>38bbf2b7cc7e06b19646dd457154a2aa
TACGGAGGATCCAAGCGTTATCCGGATTTATTGGGTTTAAAGGGTGCGTAGGCGGTTTAG
TAAGTCAGCGGTGAAATTTTGGTGCTCAACACCAAACGTGCCGTTGATACTGCTGAGCTA
GAGAGTAGTAGCGGTAGGCGGAATGTATGGTGTAGCGGTGAAATGCTTAGAGATCATACA
GAACACCGATTGCGAAGGCAGCTTACCAAACTATATCTGACGTTGAGGCACGAAAGCGTG
GGGAGCAAACAGG
>2c85a186c8fbaf734400cfc86d799b39
TACGTAGGTGGCAAGCGTTATCCGGATTTACTGGGTGTAAAGGGCGTGTAGGCGGGACTG
CAAGTCAGATGTGAAAACCATGGGCTCAACCTATGGCCTGCATTTGAAACTGTAGTTCTT
GAGTACTGGTGAGGCAGACGGAATTCCTAGTGTAGCGGTGAAATGCGTAGATATTAGGAG
GAACACCAGTGGCGAAGGCGGTCTGCTGGACAGCAACTGACGCTGAGGCGCGAAAGCGTG
GGGAGCAAACAGG
>7368d3880737f59c98c48ff32421ce2e
TACGTAGGGGGCGAGCGTTATCCGGATTTATTGGGCGTAAAGCGTGTGTAGGCGGTTTAT
TAAGTCTAAGATTAAAGCCTGAGGCTCAACCTCAGTTCGTCTTAGAAACTGGTAGACTTG
AGTGTGGTTGAGGCAAGTGGAATTTCTAGTGTAGCGGTTAAATGCGTAGATATTAGAAGG
AACACCAGTGGCGAAGGCGGCTTGCTGGGCCATTACTGACGCTGAGACACGAAAGCGTGG
GGAGCAAATAGG
>94a30ed5e6598e22014a606cdd493acc
TACGAAGGGTGCGAGCGTTGTTCGGAATTACTGGGCGTAAAGGGAGTGTAGGCGGATATG
TAAGATAGCGGTGAAATGCCGGGGCTCAACCCCGGAACTGCCATTATGACTATGTGTCTA
GAGTTATCTAGAGGATAGCGGAATACCCAGTGTAGAGGTGAAATTCGTAGATATTGGGTA
GAACACCGGTGGCGAAGGCGGCTATCTGGCCATTTACTGACGCTGAGGCTCGAAAGCATG
GGGATCAAACAGG
>608f0e3ea0266db960be29bc860f3acb
TACGTAGGGGGCAAGCGTTATCCGGAATCACTGGGTGTAAAGGGAGCGTAGACGGCTGTG
CAAGCCTGAAGTGAAAGGCGGGGGCCCAACCCCTGGACTGCTTTGGGAACTGTACGGCTG
GAGTGCAGGGGAGGTAAGTGGAATTCCTAGTGTAGCGGTGAAATGCGTAGATATTAGGAG
GAACACCAGTGGCGAAGGCGGCTTACTGGACTGTAACTGACGTTGAGGCTCGAAAGCGTG
GGGAGCAAACAGG
>64680bc43888c46ead7683088bb9fe44
TACGTAGGTGGCAAGCGTTGTCCGGAATTATTGGGCGTAAAGCGCGCGCAGGCGGATTGG
TCAGTCTGTCTTAAAAGTTCGGGGCTTAACCCCGTGATGGGATGGAAACTGCCAATCTAG
AGTATCGTAGAGGAAAGTGGAATTCCTAGTGTAGCGGTGAAATGCGTAGATATTAGGAAG
AACACCAGTGGCGAAGGCGACTTTCTGGACGAAAACTGACGCTGAGGCGCGAAAGCCAGG
GGAGCGAACGGG
>5c3ef0c5bc41a780b362e7bcdd5c7beb
TACGGAGGATTCGAGCGTTATCCGGATTTATTGGGTTTAAAGGGTGCGTAGGCTGTTGGA
TAAGTTAGAGGTCAAATGTCGGGGCTTAACCCCGTGCCTGCCTCTGATACTGTTCGACTA
GAGAGTAGAAGCAGCAGGCGGAATGAGTAGTGTAGCGGTGAAATGCTTAGATATTACTCA
GAACACCGATTGCGCAGGCAGCTTGCTAATCCGCATCTGACGCTGATGCACGAAAGCGTG
GGTAGCGAACAGG
>269f6cdc46f49e8aa1957cb240b69179
TACGTAGGGGGCAAGCGTTATCCGGATTTACTGGGTGTAAAGGGAGCGTAGGCGGTGATG
CAAGTCAGAAGTGAAAGCCCGCAGCTCAACTGCGGGACTGCTTTTGAAACTGTATGACTA
GATTGCAGGTGAGGTAAGTGGAATTCCTAGTGTAGCGGTGAAATGCGTAGATATTAGGAG
GAACACCAGTGGCGAAGGCGGCTTACTGGACTGTAAATGACGCTGAGGCTCGAAAGCGTG
GGGAGCAAACAGG
>e5cbc9db25b01493e105d46365afe38d
TACGGAGGATGCGAGCGTTATCCGGATTTATTGGGTTTAAAGGGTGCGCAGGCGGGATGC
CAAGTCAGCGGTCAAATTTCGGGGCTCAACCCCGACCTGCCGTTGAAACTGGTGTCCTAG
AGTGGGCGTGAAGTATGCGGAATGCGTGGTGTAGCGGTGAAATGCATAGATATCACGCAG
AACTCCGATTGCGAAGGCAGCATACCGGCGCCCAACTGACGCTCATGCACGAAAGCGTGG
GTATCGAACAGG
>644f61dcac1fceb8b8ddebe1b55b28bc
TACGTAGGTGGCAAGCGTTGTCCGGATTTACTGGGTGTAAAGGGCGTGTAGCCGGGCTTA
CAAGTCAGATGTGAAATCCGGGGGCTCAACCCCCGAACTGCATTTGAAACTGTAGGTCTT
GAGTATCGGTGAGGCAGGCGGAATTCCTAGTGTAGCGGTGAAATGCGTAGATATTAGGAG
GAACACCAGTGGCGAAGGCGGCCTGCTGGACGACAACTGACGGTGAGGCGCGAAAGCGTG
GGGAGCAAACAGG
>f5ae719cb4bb524feb99223f6bf661cd
TACGTAGGTGGCAAGCGTTATCCGGATTTACTGGGTGTAAAGGGCGTGTAGGCGGGACTG
CAAGTCAGATGTGAAAACCACGGGCTCAACCTGTGGCCTGCATTTGAAACTGTAGTTCTT
GAGTACTGGTGAGGCAGACGGAATTCCTAGTGTAGCGGTGAAATGCGTAGATATTAGGAG
GAACACCAGTGGCGAAGGCGGTCTGCTGGACAGCAACTGACGCTGAGGCGCGAAAGCGTG
GGGAGCAAACAGG
>0e915bfb3708356f07c3a32571ab1a81
TACGTAGGGGGCAAGCGTTATCCGGAATCACTGGGTGTAAAGGGAGCGTAGACGGCTGAG
CAAGCCTGAAGTGAAAGGCGGGGGCCCAACCCCCGGACTGCTTTGGGAACTGTACGGCTG
GAGTGCAGGGGAGGTAAGTGGAATTCCTAGTGTAGCGGTGAAATGCGTAGATATTAGGAG
GAACACCAGTGGCGAAGGCGGCTTACTGGACTGTAACTGACGTTGAGGCTCGAAAGCGTG
GGGAGCAAACAGG
>bda9a862247277b884fc5a1e8df22236
TACGTAGGGGGCAAGCGTTATCCGGATTTACTGGGTGTAAAGGGAGCGTAGGCGGCGACG
CAAGTCAGAAGTGAAAGCCCGGGGCTCAACTCCGGGACTGCTTTTGAAACTGTGTTGCTA
GATTGCGGGTGAGGCAAGTGGAATTCCTAGTGTAGCGGTGAAATGCGTAGATATTAGGAG
GAACACCAGTGGCGAAGGCGGCTTGCTGGACCGTGAATGACGCTGAGGCTCGAAAGCGTG
GGGAGCAAACAGG
>b128a0fd303df0fe6b51f86a4661607b
TACGGAAGGTCCAGGCGTTATCCGGATTTATTGGGTTTAAAGGGAGCGTAGGCCGTTTGG
TAAGCGTGTTGTGAAATGTCGGGGCTCAACCTGGGCATTGCAGCGCGAACTGCCAGACTT
GAGTGCGCATGAAGTAGGCGGAATTCGTCGTGTAGCGGTGAAATGCTTAGATATGACGAA
GAACTCCGATTGCGAAGGCAGCCTGCTGTAGCGCAACTGACGCTGAAGCTCGAAAGCGTG
GGTATCGAACAGG
>8326ffb9d95251a37e88527ea6d67fa0
TACGGAAGGTCCGGGCGTTATCCGGATTTATTGGGTTTAAAGGGAGCGTAGGCCGGAGAT
TAAGCGTGTTGTGAAATGTAGATGCTCAACATCTGAACTGCAGCGCGAACTGGTTTCCTT
GAGTACGCATAAAGTGGGCGGAATTCGTGGTGTAGCGGTGAAATGCTTAGATATCACGAA
GAACTCCGATTGCGAAGGCAGCTCACTGGAGCGCAACTGACGCTGAAGCTCGAAAGTGCG
GGTATCGAACAGG
>55500bd8e9736a974291bf32ad4b7304
TACGTAGGGAGCAAGCGTTGTCCGGAATTACTGGGCGTAAAGGGTGCGTAGGCGGCGCAG
TTAGTCAGAAGTGAAATATCGGGGCTTAACCCCGGGGCTGCTTCTGATACTGCTGTGCTC
GAGTGCAGGCGAGGTAAGTGGAATTCCTAGTGTAGCGGTGAAATGCGTAGATATTAGGAG
GAACACCAGTGGCGAAGGCGACTTACTGGACTGTAACTGACGCTGAGGCACGAAAGCGTG
GGTAGCAAACAGG
>4138a753df0f0fb366281b17afe0ae86
TACGTAGGGGGCAAGCGTTATCCGGATTTACTGGGTGTAAAGGGAGCGTAGACGGCGAAG
CAAGTCTGAAGTGAAAACCCAGGGCTCAACCCTGGGACTGCTTTGGAAACTGTTTTGCTA
GAGTGTCGTAGAGGTAAGTGGAATTCCTAGTGTAGCGGTGAAATGCGTAGATATTAGGAG
GAACACCAGTGGCGAAGGCGGCTTACTGGACGATAACTGACGTTGAGGCTCGAAAGCGTG
GGGAGCAAACAGG
>799243edef1b15e8dc76eb18b54b7df6
TACGTAGGTGGCAAGCGTTGTCCGGATTTACTGGGTGTAAAGGGCGTGCAGCCGGAGAGG
CAAGTCAGATGTGAAATCCGCGGGCTCAACTCGCGAACTGCATTTGAAACTGCTTCCCTT
GAGTATCGGTGAGGTAATCGGAATTCCTAGTGTAGCGGTGAAATGCGTAGATATTAGGAA
GAACACCAGTGGCGAAGGCGGATTACTGGACGACAACTGACGGTGAGGCGCGAAAGCGTG
GGGAGCAAACAGG
>303fa811576937d6c103d075fb067796
TACGGAGGATCCGAGCGTTATCCGGATTTATTGGGTTTAAAGGGAGCGTAGGTGGATTGT
TAAGTCAGTTGTGAAAGTTTGCGGCTCAACCGTAAAATTGCAGTTGAAACTGGCAGTCTT
GAGTACAGTTGAGGTGGGCGGAATTCGTGGTGTAGCGGTGAAATGCTTAGATATCACGAA
GAACTCCGATTGCGAAGGCAGCTCACTAGACTGTCACTGACACTGATGCTCGAAAGTGTG
GGTATCAAACAGG
>6d70320bc3b9c773b9bb38199ee33c51
TACGTAGGTGGCAAGCGTTATCCGGATTTACTGGGTGTAAAGGGCGTGTAGGCGGGATGG
TAAGTCAGATGTGAAAACTCAGGGCTCAACCCTGAGCCTGCATTTGAAACTATCGTTCTT
GAGTGATGGTGAGGCAGGCGGAATTCCGTGTGTAGCGGTGAAATGCGTAGATATACGGAG
GAACACCAGTGGCGAAGGCGGCCTGCTGGACATTAACTGACGCTGAGGCGCGAAAGCGTG
GGGAGCAAACAGG
>b23fe13eef4def82cffc79c3287ff6f7
TACGTAGGGGGCAAGCGTTATCCGGATTCACTGGGTGTAAAGGGAGCGTAGACGGCGAGA
CAAGTCTGGAGTGAAAGGCCGGGGCCCAACCCCGGGACTGCTCTGGAAACTGCCTGGCTG
GAGTACAGGGGAGGTAAGTGGAATTCCTAGTGTAGCGGTGAAATGCGTAGATATTAGGAG
GAACACCAGTGGCGAAGGCGGCTTACTGGACTGTAACTGACGTTGAGGCTCGAAAGCGTG
GGGAGCAAACAGG
>6b609ed826b3eaed35f4b8141f1f9114
TACGTAGGTGGCGAGCGTTGTCCGGAATTATTGGGCGTAAAGAGCATGTAGGCGGCTTAA
TAAGTCGAGCGTGAAAATGCGGGGCTCAACCCCGTATGGCGCTGGAAACTGTTAGGCTTG
AGTGCAGGTGAGGAAAGGGGAAGTCCCAGTGTAGCGGTGAAATGCGTAGATATTGGGAGG
AACACCAGTGGCGAAGGCGCCTTTCTGGACTGTGTCTGACGCTGAGATGCGAAAGCCAGG
GTAGCGAACGGG
>767a5d4abf16c683bb5ea57cb6a490f9
TACGTAGGGAGCGAGCGTTATCCGGAATTATTGGGTGTAAAGGGTGCGTAGACGGGAAAG
CAAGTTAGTTGTGAAATCCCTCGGCTTAACTGAGGAACTGCAACTAAAACTACTTTTCTT
GAGTGCAGGTGAGGTAAGTGGAATTCCTAGTGTAGCGGTGAAATGCGTAGATATTAGGAG
GAACACCAGTGGCGAAGGCGACTTACTGGACTGTAACTGACGTTGAGGCACGAAAGTGTG
GGGAGCAAACAGG
>395f39c71825ebde057e7ddd6f8ac619
TACGTAGGGGGCAAGCGTTATCCGGAATTACTGGGTGTAAAGGGAGCGTAGACGGTAATG
TAAGTCTGGAGTGAAAGGCGGGGGCCCAACCCCCGGACTGCTCTGGAAACTATGTTACTG
GAGTGCAGGAGAGTTAAGCGGAATTCCTAGTGTAGCGGTGAAATGCGTAGATATTAGGAG
GAACACCAGTGGCGAAGGCGGCTTACTGGACTGTAACTGACGTTGAGGCTCGAAAGCGTG
GGGAGCAAACAGG
>1c7c66d63abdf0ee10375bd309ed2a11
TACGTAGGGAGCAAGCGTTATCCGGAATTATTGGGTGTAAAGGGTGCGTAGACGGGATAA
CAAGTTGGTTGTGAAACCCCTCGGCTCAACTGAGGAACTGCAACCAAAACTATTATTCTT
GAGTGCAGGTGAGGAAAGTGGAATTCCTAGTGTAGCGGTGAAATGCGTAGATATTAGGAA
GAACACCGGTGGCGAAGGCGACTTTCTGGACTGTAACTGACGTTGAGGCACGAAAGTGTG
GGGAGCAAACAGG
>cd6f9a5352e0d0e454c362372e668081
TACGTAGGGGGCGAGCGTTATCCGGATTCATTGGGCGTAAAGCGCGCGTAGGCGGCCGCC
TAAGCGGAACCTCTAACCCCGGGGCTCAACCTCGGGCCGGGTTCCGGACTGGGCGGCTCG
AGTGCGGTTGAGGAGAGCGGAATTCCCGGTGTAGCGGTGGAATGCGCAGATATCGGGAAG
AACACCGATGGCGAAGGCAGCTCTCTGGGCCGTCACTGACGCTGAGGCGCGAAAGCTGGG
GGAGCGAACAGG
>5e331221c1fcfab1c7da85b773c8172f
TACGTAGGGGGCAAGCGTTATCCGGATTTACTGGGTGTAAAGGGAGCGCAGGTGGCAAGG
CAAGCCAGAAGTGAAAACCCGGGGCTTAACCCCGCGGATTGCTTTTGGAACTGTCTGGCT
GGAGTGCAGGTGGGGCAGGCGGAATTCCTGGTGTAGCGGTGAAATGCGTAGATATCAGGA
GGAACACCGGTGGCGAAGGCGGCCTGCTGGACTGTAACTGACACTGAGGCTCGAAAGCGT
GGGGAGCAAACAGG
>d60412b0047f459e305f417c49a337d1
TACGTAGGGGGCAAGCGTTATCCGGATTTACTGGGTGTAAAGGGAGCGTAGACGGCGACG
CAAGTCTGGAGTGAAAGCCCGGGGCCCAACCCCGGGACTGCTTTGGAAACTGTGCTGCTG
GAGTGCAGGAGAGTTAAGTGGAATTCCTAGTGTAGCGGTGAAATGCGTAGATATTAGGAG
GAACACCAGTGGCGAAGGCGGCTTACTGGACTGTAACTGACGTTGAGGCTCGAAAGCGTG
GGGAGCAAACAGG
>e44aafcb778046a6a0c8d290626db862
TACGTAGGTGGCAAGCGTTATCCGGATTTACTGGGTGTAAAGGGCGTGTAGGCGGGGACG
CAAGTCAGATGTGAAAACCACGGGCTCAACCTGTGGCCTGCATTTGAAACTGTGTTTCTT
GAGTACTGGTGAGGCAGACGGAATTCCTCGTGTAGCGGTGAAATGCGTAGATATGAGGAG
GAACACCAGTGGCGAAGGCGGTCTGCTGGACAGCAACTGACGCTGAGGCGCGAAAGCGTG
GGGAGCAAACAGG
>77f77593a7b93b1422c3789098b4414c
TACGTAGGTGGCAAGCGTTATCCGGAATTACTGGGTGTAAAGGGTGTGTAGGCGGGGCTG
CAAGTCAGATGTGAAAATTATGGGCTCAACCCATAACCTGCGTCTGAAACTGTAGCTCTT
GAGAGTGTGAGAGGTAAACGGAATTCCCGGTGTAGCGGTGAAATGCGTAGATATCGGGAG
GAACACCAGTGGCGAAGGCGGTTTACTGGACCACAACTGACGCTGAGACACGAAAGCGTG
GGGAGCAAACAGG
>4bbe71f9c74c3692618069578910d043
TACGGAGGATGCGAGCGTTATCCGGATTTATTGGGTTTAAAGGGTGCGTAGGCGGCATTA
TAAGTTAGTGGTAAAATTTTGGGGCTTCACCTCATTGTGCCATTAATACTGTAGAGCTAG
AGAACAGAAGAGGTAGGCGGAATAAGTTAAGTAGCGGTGAAATGCATAGATATAACTTAG
AACTCCGATAGCGAAGGCAGCTTACCAGGCTGAGTCTGACGCTGATGCACGAGAGCATGG
GTAGCGAACAGG
>d82bb1e62eac46a6301c1cd1913f5677
TACGTAGGTGGCAAGCGTTGTCCGGAATTATTGGGCGTAAAGGGCGCGCAGGCGGCGTCG
TAAGTCGGTCTTAAAAGTGCGGGGCTTAACCCCGTGAGGGGACCGAAACTGCGATGCTAG
AGTATCGTAGAGGAAAGCGGAATTCCTAGTGTAGCGGTGAAATGCGTAGATATTAGGAGG
AACACCAGTGGCGAAAGCGGCTTTCTGGACGACAACTGACGCTGAGGCGCGAAAGCCAGG
GGAGCAAACGGG
>f794dec1376bc05784f927d5bfc7c4e2
TACGTAGGGGGCAAGCGTTATCCGGATTTACTGGGTGTAAAGGGAGCGTAGACGGTGTGG
CAAGTCTGATGTGAAAGGCATGGGCTCAACCTGTGGACTGCATTGGAAACTGTCATACTT
GAGTGCCGGTGGGGTAAGCGGAATTCCTAGTGTAGCGGTGAAATGCGTAGATATTAGGAG
GAACACCAGTGGCGAAGGCGGCTTACTGGACGGTAACTGACGTTGAGGCTCGAAAGCGTG
GGGAGCAAACAGG
>8a6bfb309dd5dfe88dac5edfcbe5d9f4
TACGTAGGTGGCAAGCGTTGTCCGGATTTACTGGGTGTAAAGGGCGTGCAGCCGGGAGTG
CAAGTCAGATGTGAAATCCCGCGGCTCAACCGCGGAACTGCATTTGAAACTGTGCTTCTT
GAGTGCTGGTGAGGCAGACGGAATTCCTAGTGTAGCGGTGAAATGCGTAGATATTAGGAG
GAACACCAGTGGCGAAGGCGGTCTGCTGGACAGTAACTGACGGTGAGGCGCGAAAGCGTG
GGGAGCAAACAGG
>2a4265eaf696a8164b7a14000c201354
TACGTAGGGGGCAAGCGTTATCCGGATTTACTGGGTGTAAAGGGAGCGTAGACGGTAAAG
CAAGTCTGAAGTGAAAGCCCGGGGCTCAACCCCGGGACTGCTTTGGAAACTGTTTAACTA
GAGTGCTGTAGAGGTAAGCGGAATTCCTAGTGTAGCGGTGAAATGCGTAGATATTAGGAG
GAACACCAGTGGCGAAGGCGGCTTACTGGACAGTAACTGACGTTGAGGCTCGAAAGCGTG
GGGAGCAAACAGG
>c88965bc811c049e05d6939cbddf3a23
TACGTAGGGGGCAAGCGTTATCCGGATTTACTGGGTGTAAAGGGAGCGTAGACGGCGCGG
CAAGTCTGAAGTGAAAGGCAGGGGCTTAACCCCTGAACTGCTTTGGAAACTGCCATGCTA
GAGTGCTGTAGAGGTAAGTGGAATTCCTAGTGTAGCGGTGAAATGCGTAGATATTAGGAG
GAACACCAGTGGCGAAGGCGGCTTACTGGACAGTAACTGACGTTGAGGCTCGAAAGCGTG
GGGAGCAAACAGG
>52422971771cfc22d6443238624b9534
TACGGAGGATCCGAGCGTTATCCGGATTTATTGGGTTTAAAGGGAGCGTAGGCGGATTGT
TAAGTCAGTTGTGAAAGTTTGCGGCTCAACCGTAAAATTGCAGTTGATACTGGCAGTCTT
GAGTGCAGTTGAGGTGGGCGGAATTCGTGGTGTAGCGGTGAAATGCTTAGATATCACGAA
GAACTCCGATTGCGAAGGCAGCTCACTGGAGTGTAACTGACGCTGATGCTCGAAAGTGTG
GGTATCAAACAGG
>2d3000ccb2120b4986a87cd21b57e983
TACGTAGGGGGCAAGCGTTATCCGGATTTACTGGGTGTAAAGGGAGCGTAGACGGCTGTG
CAAGTCTGAAGTGAAAGCCCAGGGCTCAACCCTGGGACTGCTTTGGAAACTGTGGAGCTA
GAGTGCTGGAGAGTTAAGTGGAATTCCTAGTGTAGCGGTGAAATGCGTAGATATTAGGAG
GAACACCAGTGGCGAAGGCGGCTTACTGGACAGTAACTGACGTTGAGGCTCGAAAGCGTG
GGGAGCAAACAGG
>20a260757c4acc568b873a9ca236d146
TACGTAGGGGGCAAGCGTTATCCGGATTTACTGGGTGTAAAGGGAGCGTAGACGGTGATG
CAAGTCAGAAGTGAAAGCCCGCGGCTCAACTGCGGGACTGCTTTTGAAACTGTATGACTG
GAGTGCAGGGGAGGTAAGCGGAATTCCTAGTGTAGCGGTGAAATGCGTAGATATTAGGAG
GAACACCAGTGGCGAAGGCGGCTTACTGGACTGTAACTGACGTTGAGGCTCGAAAGCGTG
GGGAGCAAACAGG
>768daafacb9c65f552ba4df41dd41ae9
TACGTAGGTGGCAAGCGTTGTCCGGATTTATTGGGCGTAAAGCGAGTGCAGGCGGTTCAA
TAAGTCTGATGTGAAAGCCTTCGGCTCAACCGGAGAATTGCATCAGAAACTGTTGAACTT
GAGTGCAGAGATAGAGTGGAACTCCATGTGTAGCGGTGGAATGCGTAGATATATGGAAGA
ACACCAGTGGCGAAGGCGGCTCTCTGGTCTGCAACTGACGCTGAGGCTCGAAAGCATGGG
TAGCGAACAGG
>c0d9cd776f609d6ad58f81190a7552a0
TACGGGGGGTGCAAGCGTTGTCCGGAATCATTGGGCGTAAAGAGTTCGTAGGTGGCACGT
TAAGTCTGGTGTTAAAGGCGGAAGCTCAACTTCCGTAGGGCACTGGATACTGGCGAGCTT
GAATGCGGTTGAGGTAAAGGGAATTCCTGGTGTAGCGGTGAAATGCGTAGATATCAGGAG
GAACATCGGTGGCGTAAGCGCTTTACTGGGCCGTAATTGACACTGAGGAACGAAAGCCGG
GGTAGCAAATGGG
>17d66da0ed55c817b1017fc1868c127e
TACATAGGGGGCAAGCGTTATCCGGAATTATTGGGTGTAAAGGGTGCGTAGACGGAGAAA
CAAGTTGGTTGTGAAATCCCTCGGCTCAACTGAGGAACTGCAACCAAAACTATTTCCCTT
GAGTGTCGGAGGGTAAAGTGGAATTCCTAGTGTAGCGGTGAAATGCGTAGATATTAGGAG
GAACACCAGTGGCGAAGGCGACTTTCTGGACGATAACTGACGTTGAGGCACGAAAGTGTG
GGGAGCAAACAGG
>23276ec4e91429e62c6205bb3a047f9a
TACGTAGGGAGCGAGCGTTATCCGGAATTATTGGGCGTAAAGGGTGCGTAGATGGCATAG
TAAGTCTTTTGTAAAAATGCTGGGCTCAACCCAGTAGGGCAAAAGATACTGCAAAGCTAG
AGTATGATAGAGGCAAGTGGAACTACATGTGTAGCGGTAAAATGCGTAAATATATGTAAG
AACACCAGTGGCGAAGGCGGCTTGCTGGGTCGATACTGACATTGAGGCACGAAAGCGTGG
GGAGCAAACAGG
>2dc10f017b24af850fe99caae6747238
TACATAGGGGGCAAGCGTTATCCGGAATTATTGGGTGTAAAGGGTGCGTAGACGGGTGTT
TAAGTTGGTTGTGAAATCCCTCGGCTCAACTGAGGAACTGCAACCAAAACTGGATATCTT
GAGTGTCGGAGAGTAAAGTGGAATTCCTAGTGTAGCGGTGAAATGCGTAGATATTAGGAG
GAACACCAGTGGCGAAGGCGACTTTCTGGACGATAACTGACGTTGAGGCACGAAAGTGTG
GGGAGCAAACAGG
>d776334d281fd36820928b1cf69caf68
TACGTAGGGGGCAAGCGTTATCCGGATTTACTGGGTGTAAAGGGAGCGTAGACGGTAGTG
CAAGTCTGGAGTGAAAGGCGGGGGCCCAACCCCCGGACTGCTCTGGAAACTGTGCGACTA
GAGTGCAGTAGAGGTAAGTGGAATTCCGAGTGTAGCGGTGAAATGCGTAGATATTAGGAG
GAACACCAGTGGCGAAGGCGGCTTACTGGACTGTAACTGACGTTGAGGCTCGAAAGCGTG
GGGAGCAAACAGG
>e0dda1d75f0cd2ae10139f753d42651c
TACGGAAGGTCCGGGCGTTATCCGGATTTATTGGGTTTAAAGGGAGCGTAGGCCGGAGAT
TAAGCGTGTTGTGAAATGTAGAGGCTCAACCTCTGCACTGCAGCGCGAACTGGTCTTCTT
GAGTACGCATAACGTGGGCGGAATTCGTGGTGTAGCGGTGAAATGCTTAGATATCACGAA
GAACTCCGATTGCGAAGGCAGCTCACGGGAGCGCAACTGACGCTGAAGCTCGAAAGTGCG
GGTATCGAACAGG
>6c8f98d14daed0a8c23c0e19d38e3613
TACGTAGGGAGCGAGCGTTGTCCGGAATTACTGGGTGTAAAGGGAGCGTAGGCGGGATCG
CAAGTCAGATGTGAAAACTATGGGCTTAACCCATAAACTGCATTTGAAACTGTGGTTCTT
GAGTGAAGTTGAGGTAAGCGGAATTCCTAGTGTAGCGGTGAAATGCGTAGATATTAGGAG
GAACATCAGTGGCGAAGGCGGCTTACTGGGCTTTAACTGACGCTGAGGCTCGAAAGCGTG
GGGAGCAAACAGG
>d177be6e527393354337b7c582822924
TACGTAGGGGGCAAGCGTTATCCGGATTTACTGGGTGTAAAGGGAGCGTAGGTGGCATGG
CAAGCCAGAAGTGAAAACCCGGGGCTTAACTCCGCGGATTGCTTTTGGAACTGTCAGGCT
GGAGTGCAGGTGGGGCAGGCGGAATTCCTGGTGTAGCGGTGAAATGCGTAGATATCAGGA
GGAACACCGGTGGCGAAGGCGGCCTGCTGGACTGTAACTGACACTGAGGCTCGAAAGCGT
GGGGAGCAAACAGG
>262d74242a3fbebc685df5f449849cbe
TACGTAGGGGGCAAGCGTTATCCGGATTTACTGGGTGTAAAGGGAGCGTAGACGGCGCTG
CAAGTCCGGAGTGAAAGCCCATGGCTTAACCATGGTACTGCTCTGGAAACTGTGGAGCTT
GAGTGCGGGTGGGGCAGGCGGAATTCCTAGTGTAGCGGTGAAATGCGTAGATATTAGGAG
GAACACCGGCGGCGAAGGCGGCCTGCTGGACCGTAACTGACGTTGAGGCTCGAAAGCGTG
GGGAGCAAACAGG
>88be1564300a5cc2bfc84263183750af
TACGGAGGATGCGAGCGTTATCCGGATTTATTGGGTTTAAAGGGTGCGTAGGTGGTGATT
TAAGTCAGCGGTGAAAGTTTGTGGCTCAACCATAAAATTGCCGTTGAAACTGGGTTACTT
GAGTGTGCTTGAGGTAGGCGGAATGCGTGGTGTAGCGGTGAAATGCATAGATATCACGCA
GAACTCCGATTGCGAAGGCAGCTTACTAAACCATAACTGACACTGAAGCACGAAAGCGTG
GGGATCAAACAGG
>1cf68e0684ba016821e4c7303f54084f
TACGTAGGTGGCAAGCGTTGTCCGGAATTATTGGGCGTAAAGCGCGCGCAGGCGGCTTCC
CAAGTCCCTCTTAAAAGTGCGGGGCTTAACCCCGTGATGGGAAGGAAACTGGGAAGCTGG
AGTATCGGGGAGGAAAGTGGAATTCCTAGTGTAGCGGTGAAATGCGTAGAGATTAGGAAG
AACACCGGTGGCGAAGGCGACTTTCTGGACGAAAACTGACGCTGAGGCGCGAAAGCGTGG
GGAGCAAACAGG
>7d67f540f00013031d3b4da8e7b6c97d
TACGTAGGGGGCAAGCGTTATCCGGATTTACTGGGTGTAAAGGGAGCGTAGACGGTGATG
CAAGTCAGAAGTGAAAGCCCGCGGCTCAACTGCGGGACTGCTTTTGAAACTGTATAACTA
GAGTGCAGTAGAGGTAAGCGGAATTCCTAGTGTAGCGGTGAAATGCGTAGATATTAGGAG
GAACACCAGTGGCGAAGGCGGCTTACTGGACTGTAACTGACGTTGAGGCTCGAAAGCGTG
GGGAGCAAACAGG
>9b9a48395209ea2d424e3b2d1ab536d7
TACGTAGGGAGCGAGCGTTATCCGGATTTATTGGGTGTAAAGGGTGCGTAGATGGATAAA
CAAGTTGGTTGTGAAATCCCTCGGCTTAACTGAGGAATTGCAACCAAAACTGTAGATCTT
GAGTACTGGTGGGGAAAGCGGAATTCCTAGTGTAGCGGTGAAATGCGTAGATATTAGGAA
GAACACCGGTGGCGAAGGCGGCTTTCTGGACAGAAACTGACATTGAGGCACGAAAGTGTG
GGGAGCAAACAGG
>7d4ab816a9a95cb92dc74ee1de655300
TACGGAGGATTCAAGCGTTATCCGGATTTATTGGGTTTAAAGGGTGCGTAGGCGGTCGGA
TAAGTTAGAGGTGAAATCCCGGGGCTCAACTTCGGAATTGCCTCTGATACTGTTCGGCTA
GAGAGTAGTAGCGGTAGGCGGAATGTATGGTGTAGCGGTGAAATGCTTAGAGATCATACA
GAACACCGATTGCGAAGGCAGCTTACCAAGCTACTTCTGACGTTGAGGCACGAAAGCGTG
GGGAGCAAACAGG
>41333af9ef19b1cdd606f72a026459f9
TACGTAGGTGGCAAGCGTTATCCGGATTTACTGGGTGTAAAGGGCGTGTAGGCGGGGACG
CAAGTCAGATGTGAAAACCACGGGCTCAACCTGTGGCCTGCATTTGAAACTGTGTTTCTT
GAGTACTGGTGAGGCAGACGGAATTCCTAGTGTAGCGGTGAAATGCGTAGATATTAGGAG
GAACACCAGTGGCGAAGGCGGTCTGCTGGACAGCAACTGACGCTGAGGCGCGAAAGCGTG
GGGAGCAAACAGG
>1b394556de95cd184113f6b663b5cd24
TACGTAGGGGGCAAGCGTTATCCGGATTTACTGGGTGTAAAGGGAGCGTAGACGGTGAGA
CAAGTCTGAAGTGAAAGCCCGGGGCTCAACCCCGGGACTGCTTTGGAAACTGCCTGACTG
GAGTGCTGGGGAGGCAAGCGGAATTCCTAGTGTAGCGGTGAAATGCGTAGATATTAGGAA
GAACACCAGTGGCGAAGGCGGCTTGCTGGACAGTAACTGACGTTGAGGCTCGAAAGCGTG
GGGAGCAAACAGG
>2f22106b11dadd6b45a3a6ec727009b8
TACGTAGGGTGCAAGCGTTATCCGGATTTACTGGGTGTAAAGGGCGAGTAGACGGCGTTG
CAAGTCAGATGTGAAAGGCTAGGGCTCAACCTTAGGAGAGCATCTGAAACTGTAATGCTA
GAGTGCAGTAGAGGTAAGTGGAATTCCTAGTGTAGCGGTGAAATGCGTAGATATTAGGAG
GAACACCAGTGGCGAAGGCGGCTTACTGGACTGTAACTGACGTTGAGGCGCGAAAGTGTG
GGGAGCAAACAGG
>a1559a13b3cbc2d3b9ef9705e035e145
TACGTAGGGAGCAAGCGTTGTCCGGATTTACTGGGTGTAAAGGGTGCGTAGGCGGCCTTG
CAAGTCAGAAGTGAAATCCATGGGCTTAACCCGTGAACTGCTTTTGAAACTGTAGGGCTT
GAGTGAAGTTGAGGCAGGCGGAATTCCCGGTGTAGCGGTGAAATGCGTAGAGATCGGGAG
GAACACCAGTGGCGAAGGCGGCCTGCTGGGCTTTAACTGACGCTGAAGCACGAAAGCGTG
GGTAGCAAACAGG
>557ad21c1ca31b87153b21f51bf1af50
TACGGAGGATTCAAGCGTTATCCGGATTTATTGGGTTTAAAGGGTGCGTAGGCGGTTTGA
TAAGTTAGAGGTGAAATGTTAGGGCTTAACCCTGAAACTGCCTCTAATACTGTTGAGCTA
GAGAGTAGTAGCGGTAGGCGGAATGTATGGTGTAGCGGTGAAATGCTTAGAGATCATACA
GAACACCGATTGCGAAGGCAGCTTACCAAACTATATCTGACGTTGAGGCACGAAAGCGTG
GGGAGCAAACAGG
>a834dddc20bf44d3b7b8368a37ae5e90
TACGTAGGGAGCAAGCGTTGTCCGGAATTACTGGGTGTAAAGGGAGCGTAGGCGGGATAG
TAAGTTGATTGTTAAAACTATCGGCTCAACTGGTAGATGCGATCAAAACTGCAATTCTTG
AGTGAAGTTGAGGCAGGCGGAATTCCTAGTGTAGCGGTGAAATGCGTAGATATTAGGAGG
AACACCAGTGGCGAAGGCGGCCTGCTGGGCTTTAACTGACGCTGAGGCTCGAAAGTGTGG
GTAGCAAACAGG
>99ab08faa2544dda6700bf177d351a02
TACGTAGGTGGCAAGCGTTATCCGGATTTATTGGGCGTAAAGCGAGCGCAGGCGGTTGCT
TAGGTCTGATGTGAAAGCCTTCGGCTTAACCGAAGAAGTGCATCGGAAACCGGGCGACTT
GAGTGCAGATGAGGACAGTGGAACTCCATGTGTAGCGGTGGAATGCGTAGATATATGGAA
GAACACCAGTGGCGAAGGCGGCTGTCTGGTCTGCAACTGACGCTGAGGCTCGAAAGCATG
GGTAGCGAACAGG
>24cf5685aba1741cb35645327f6c8675
TACGTAGGGGGCGAGCGTTATCCGGAATTATTGGGCGTAAAGAGTGCGTAGGCGGTTTTT
TAAGCGCGGGGTGAAAGGCAATGGCTTAACCATTGTTAGCCCTGCGAACTGGGAGACTTG
AGTGCAGGTGAGGAAAGCGGAATTCCTAGTGTAGCGGTGAAATGCGTAGATATTAGGAGG
AACACCAGTGGCGAAGGCGGCTTTCTGGACTGTAACTGACGCTGAGGCACGAAAGTGTGG
GGAGCAAACAGG
>723d44229ae24ba976b18993e26c84e7
TACGTAGGGGGCGAGCGTTGTCCGGAATGACTGGGCGTAAAGGGTGTGTAGGCGGTTTAT
TAAGTTAGAAGTGAAATACCTAGGGCTTAACCCAGGTGCTGCTTCTAAAACTGATAGACT
TGAGTGCAGTTGAGGAAAGTGGAATTCCTAGTGTAGCGGTGGAATGCGTAGATATTAGGA
GGAACATCAGTGGCGAAGGCGACTTTCTGGACTGTAACTGACGCTGAGGCACGAAAGTGT
GGGGAGCAAACAGG
>ddb5a4878ebd5719f172236035fec3af
TACGTAGGGGGCAAGCGTTATCCGGATTTACTGGGTGTAAAGGGAGCGTAGACGGTAAAG
CAAGTCTGAAGTGAAAGCCCGCGGCTCAACTGCGGGACTGCTTTGGAAACTGTTTAACTG
GAGTGTCGGAGAGTTAAGTGGAATTCCTAGTGTAGCGGTGAAATGCGTAGATATTAGGAG
GAACACCAGTGGCGAAGGCGACTTACTGGACGATAACTGACGTTGAGGCTCGAAAGCGTG
GGGAGCAAACAGG
>1ec313f4e6ec895f347ad7267450726e
TACGTAGGTGGCAAGCGTTGTCCGGATTTACTGGGTGTAAAGGGCGTGCAGCCGGAGAGG
CAAGTCAGATGTGAAATCCGCGGGCTCAACCCGCGAACTGCATTTGAAACTGCTTCCCTT
GAGTATCGGTGAGGTAACCGGAATTCCTAGTGTAGCGGTGAAATGCGTAGATATTAGGAA
GAACACCAGTGGCGAAGGCGGGTTACTGGACGACAACTGACGGTGAGGCGCGAAAGCGTG
GGGAGCAAACAGG
>cab4fd61d8c281dd3efabe2a36b28971
TACGGAAGGTCCGGGCGTTATCCGGATTTATTGGGTTTAAAGGGAGCGTAGGCCGTTTGT
TAAGCGTGTTGTGAAATGTCGGGGCTCAACCTGGGCATTGCAGCGCGAACTGGCAGACTT
GGGTGCGCATGAAGTAGGCGGAATTCGTCGTGTAGCGGTGAAATGCTTAGATATGACGAA
GAACTCCGATTGCGAAGGCAGCCTGCTGTAGCGTAACTGACGCTGAAGCTCGAAAGCGTG
GGTATCGAACAGG
>9d690376ffa301637aef8024c35c0e3c
TACGTAGGGGGCAAGCGTTATCCGGATTTACTGGGTGTAAAGGGAGCGTAGACGGCATGG
CAAGTCTGAAGTGAAAGCCCGGGGCTCAACCGCGGGACTGCTTTGGAAACTGTTAAGCTG
GAGTGCAGGGGAGGTAAGTGGAATTCCTAGTGTAGCGGTGAAATGCGTAGATATTAGGAG
GAACACCAGTGGCGAAGGCGGCTTACTGGACTGTAACTGACGTTGAGGCTCGAAAGCGTG
GGGAGCAAACAGG
>9fdfec7661f96c6e95a64eeed2767785
AACGTAGGGTGCAAGCGTTGTCCGGAATTACTGGGTGTAAAGGGAGCGCAGGCGGGAAGA
CAAGTTGGAAGTGAAAACCATGGGCTCAACCCATGAATTGCTTTCAAAACTGTTTTTCTT
GAGTAGTGCTGAGGTAGATGGAATTCCCGGTGTAGCGGTGGAATGCGTAGATATCGGGAG
GAACACCAGTGGCGAAGGCGGTCTACTGGGCACCAACTGACGCTGAGGCTCGAAAGCATG
GGTAGCAAACAGG
>22cfd9d9f6c5dde8ca67ad7ab8f2fef6
TACGGAGGATGCGAGCGTTATCCGGATTTATTGGGTTTAAAGGGTGCGTAGGTTGTTTTT
TAAGTCAGCGGTGAAAGTTTGTGGCTCAACCATAAAATTGCCGTTGAAACTGGAAGACTT
GAGTATATGTGAGGTAGGCGGAATGCGTGGTGTAGCGGTGAAATGCATAGATATCACGCA
GAACTCCGATTGCGAAGGCAGCTTACTAAGCCATAACTGACACTGAAGCACGAAAGCGTG
GGGATCAAACAGG
>4d8d1c006253af532dc64fda77b3b5c8
TACGTAGGGGGCAAGCGTTATCCGGATTTACTGGGTGTAAAGGGAGCGTAGGTGGCATGG
TAAGCCAGAAGTGAAAACCCGGGGCTCAACCCCGCGGATTGCTTTTGGAACTATCAGGCT
GGAGTGCTGGTGGGGTAAGCGGAATTCCTAGTGTAGCGGTGAAATGCGTAGATATTAGGA
GGAACACCGGTGGCGAAGGCGGCTTACTGGACAGAAACTGACACTGAGGCTCGAAAGCGT
GGGGAGCAAACAGG
>03b037d65fcb6d529dd08d171b6a6be2
TACGTAGGTGGCAAGCGTTGTCCGGAATTACTGGGTGTAAAGGGAGCGTAGGCGGGATGT
CAAGTCAGAAGTGAAAATTATGGGCTCAACTCATAACCTGCTTTTGAAACTGATATTCTT
GAGTGAAGTTGAGGCAAGCGGAATTCCTAGTGTAGCGGTGAAATGCGTAGATATTAGGAG
GAACACCAGTGGCGAAGGCGGCTTGCTGGGCTTTTACTGACGCTGAGGCTCGAAAGCGTG
GGGAGCAAACAGG
>af300a120ee017e414bbde3037827914
TACGTATGGTGCAAGCGTTATCCGGATTTACTGGGTGTAAAGGGTGCGTAGGTGGTATGG
CAAGTCAGAAGTGAAAGGCTGGGGCTCAACCCCGGGACTGCTTTTGAAACTGTCAAACTA
GAGTACAGTAGAGGAAAGCGGAATTCCTAGTGTAGCGGTGAAATGCGTAGATATTAGGAG
GAACACCAGTGGCGAAGGCGGCTTTCTGGACTGAAACTGACACTGAGGCACGAAAGCGTG
GGGAGCAAACAGG
>8da94a6770f3c39157e3d4f9d4cce603
TACGGAGGATGCGAGCGTTATCCGGATTTATTGGGTTTAAAGGGTGCGTAGGTTGTTTTT
TAAGTCAGCGGTGAAAGTTTGTGGCTCAACCATAAAATTGCCGTTGAAACTGGAAGACTT
GAGTATATTTGAGTTAGGCGGAATGCGTGGTGTAGCGGTGAAATGCATAGATATCACGCA
GAACTCCGATTGCGAAGGCAGCTTACTAAGCCATAACTGACACTGAAGCACGAAAGCGTG
GGGATCAAACAGG
>702d7e104ad22c894f6a596aa2247ba0
TACATAGGGGGCAAGCGTTATCCGGAATTATTGGGTGTAAAGGGTGCGTAGACGGGAAAT
TAAGTTAGTTGTGAAATACCTTGGCTCAACTAAGGAACTGCAACTAAAACTGGTTTTCTT
GAGTACTGGTGAGGAAAGTGGAATTCCTAGTGTAGCGGTGAAATGCGTAGATATTAGGAG
GAACACCAGTGGCGAAGGCGACTTTCTGGACAGAAACTGACGTTGAGGCACGAAAGTGTG
GGGAGCAAACAGG
>3b3a89e2a950a9f8feafc774529a26bd
TACGTAGGTGGCAAGCGTTATCCGGATTTACTGGGTGTAAAGGGCGTGTAGGCGGGAGAG
CAAGTCAGACGTGAAATTCCAGGGCTCAACCCTGGAACTGCGTTTGAAACTGTTCTTCTT
GAGTGATGGAGAGTCAGGCGGAATTCCGTGTGTAGCGGTGAAATGCGTAGATATACGGAG
GAACACCAGTGGCGAAGGCGGCCTGCTGGACATTAACTGACGCTGAGGCGCGAAAGCGTG
GGGAGCAAACAGG
>0005579fbab7f6d326680c30b7ad2986
TACGTAGGTGGCGAGCGTTGTCCGGAATTACTGGGTGTAAAGGGCGTGTAGGCGGGTAGA
TAAGTCAGATGTGAAATACCGGGGCTCAACCCCGGGGCTGCATTTGAAACTGTCAATCTT
GAGTGCCGGTGAGGAAAGCGGAATTCCTAGTGTAGCGGTGAAATGCGTAGATATTAGGAG
GAACACCAGTGGCGAAGGCGGCTTTCTGGACGGTAACTGACGCTGAGGCGCGAAAGCGTG
GGGAGCAAACAGG
>05820ca411722b4512d572ff15eb8587
TACGTAGGGGGCAAGCGTTATCCGGATTTACTGGGTGTAAAGGGAGCGTAGACGGAATTG
CAAGTCTGATGTGAAAATCCGGGGCCCAACCCCGGAACTGCATTGGAAACTGTATTTCTA
GAGTGTCGTAGAGGCAAGTGGAATTCCTGGTGTAGCGGTGAAATGCGTAGATATCAGGAG
GAACACCAGTGGCGAAGGCGGCTTGCTGGACGATGACTGACGTTGAGGCTCGAAAGCGTG
GGGAGCAAACAGG
>b17291d78f586540b54661dbe12193bd
TACGTAGGGGGCAAGCGTTATCCGGATTTACTGGGTGTAAAGGGAGCGTAGACGGCGAAG
AAAGTCTGAAGTGAAAGCCCGCGGCTCAACCGCGGAATGGCTTTGGAAACTTTTTTGCTG
GAGTACCGGGGAGGTAAGCGGAATTCCTAGTGTAGCGGTGAAATGCGTAGATATTAGGAG
GAACACCAGTGGCGAAGGCGGCTTACTGGACGGTAACTGACGTTGAGGCTCGAAAGCGTG
GGGAGCAAACAGG
>c222742f05a6937f08a9dbf9bdc79355
TACGTAGGGGGCAAGCGTTATCCGGATTTACTGGGTGTAAAGGGAGCGTAGACGGCTGGC
CAAGTCTGAAGTGAAAGCCCGGGGCTTAACCCCGGAACGGCTTTGGAAACTGGCCGGCTG
GAGTGCTGGGGAGGCAGGCGGAATTCCTGGTGTAGCGGTGAAATGCGTAGATATCAGGAG
GAACACCGGTGGCGAAGGCGGCCTGCTGGACAGTAACTGACGTTGAGGCTCGAAAGCGTG
GGGAGCAAACAGG
>3324ba718144a00c8ce90ae29dfddaef
TACGTAGGATGCAAGCGTTATCCGGATTTACTGGGTGTAAAGGGAGCGCAGGCGGGACTG
CAAGTTGGATGTGAAATACCGTGGCTTAACCACGGAACTGCATCCAAAACTGTAGTTCTT
GAGTGAAGTTGAGGCAAGCGGAATTCCGAGTGTAGCGGTGAAATGCGTAGATATTCGGAG
GAACACCAGTGGCGAAGGCGGCTTGCTGGGCTTTAACTGACGCTGAGGCTCGAAAGTGTG
GGGAGCAAACAGG
>e8432aa8d20a7bed5347ed19353b6069
TACGTAGGGAGCAAGCGTTATCCGGATTTATTGGGTGTAAAGGGTGCGTAGACGGGAATG
CAAGTTAGTTGTGAAATCCCTCGGCTTAACTGAGGAACTGCAACTAAAACTACGTTTCTT
GAGTGCTGGTGAGGAAAGTGGAATTCCTAGTGTAGCGGTGAAATGCGTAGATATTAGGAG
GAACACCAGTGGCGAAGGCGACTTTCTGGACAGTAACTGACGTTGAGGCACGAAAGTGTG
GGGAGCAAACAGG
>50fece08071947ad8df326ce4b1ab717
TACGTAGGGGGCAAGCGTTATCCGGATTTACTGGGTGTAAAGGGAGCGTAGACGGCGAAG
AAAGTCTGAAGTGAAAGCCCGCGGCTTAACCGCGGAACTGCTTTGGAAACTTTTTTGCTG
GAGTACCGGGGAGGTAAGCGGAATTCCTAGTGTAGCGGTGAAATGCGTAGATATTAGGAG
GAACACCAGTGGCGAAGGCGGCTTACTGGACGGTAACTGACGTTGAGGCTCGAAAGCGTG
GGGAGCAAACAGG
>18e23e095d93795bda276e64d18f8727
TACGTAGGGGGCAAGCGTTATCCGGAATTACTGGGTGTAAAGGGAGCGTAGGCGGCACGC
CAAGCCAGATGTGAAAGCCCGAGGCTTAACCTCGCGGATTGCATTTGGAACTGGCGAGCT
AGAGTACAGTAGAGGAAAGCGGAATTCCTAGTGTAGCGGTGAAATGCGTAGATATTAGGA
AGAACACCAGTGGCGAAGGCGGCTTTCTGGACTGAAACTGACGCTGAGGCTCGAAAGCGT
GGGGAGCAAACAGG
>362b5486c216dd46e33fb7f857afe40b
TACGTAGGGAGCGAGCGTTATCCGGATTTATTGGGCGTAAAGGGTGCGTAGGCGGCTTGT
TAAGTATGAAATTAAAGCCCGGGGCTTAACTCCGGTTCGTTTCATAAACTGGCAGGCTTG
AGTATGGATGAGGTAAACGGAATTTCTAGTGTAGCGGTGGAATGCGTAGATATTAGAAGG
AACACCAGTGGCGAAGGCGGTTTACTGGGCCATTACTGACGCTGAGGCACGAAAGCGTGG
GGAGCAAATAGG
>f43fb0a203743f9b5d886c3207603e57
TACGTAGGTGGCAAGCGTTATCCGGATTTACTGGGTGTAAAGGGCGAGTAGGCGGGATTG
CAAGTCAGATGTGAAAACTATGGGCTCAACCGATAGAGTGCATTTGAAACTGCAGTTCTT
GAGTGATGGTGAGGCAGGCGGAATTCCCGGTGTAGCGGTGGAATGCGTAGATATCGGGAG
GAACACCAGTGGCGAAGGCGGCCTGCTGGACATTAACTGACGCTGAGGCGCGAAAGCGTG
GGGAGCAAACAGG
>b88ad6ccb6afa8c927ee34ac617476ac
CGTAGGATCCGAGCATTATCCGGAGTGACTGGGTGTAAAGAGTTGCGTAGGTGGCATAAT
AAGTAGCTAGTGAAATCTGGTGGCTCAACCATTCAGACTATTAGCTAAACTGTTAAGCTC
GAGACCGTGAGGGGTAACTGGAATTTCTAGTGTAGGGTTGAAATCCGTAGATATTAGAAG
GAACACCAATAGCGTAGGCAGGTTACTGGGACGGTTCTGACACTAAGGCACGAAAGCGTA
GGGAGCAAACGGG
>8c20296d23572d4b01bd59e14f3e26ec
TACGTAGGGGGCAAGCGTTATCCGGATTTACTGGGTGTAAAGGGAGCGTAGACGGCATGG
CAAGCCAGATGTGAAAGCCCGGGGCTCAACCCCGGGACTGCATTTGGAACTGTCAGGCTA
GAGTGTCGTAGAGGAAAGCGGAATTCCTAGTGTAGCGGTGAAATGCGTAGATATTAGGAG
GAACACCAGTGGCGAAGGCGGCTTTCTGGACGATGACTGACGTTGAGGCTCGAAAGCGTG
GGGAGCAAACAGG
>d0447437e09b26fe5fbc469ae517d19f
TACGTAGGGAGCGAGCGTTGTCCGGAATTACTGGGCGTAAAGGGCGCGTAGGCGGGAACT
TAAGTTAGATGTGAAAACTCCGGGCTCAACCTGGAGACTGCATTTAAAACTGGGTTTCTT
GAGGGCAGGTGAGGAAAGTGGAATTCCTAGTGTAGCGGTGAAATGCGTAGATATTAGGAG
GAACACCAGTGGCGAAGGCGACTTTCTGGACTGTACCTGACGCTGAGGCGCGAAAGCATG
GGGAGCGAACAGG
>fa0efa3af109bc55bd09fc915867670c
TACGTAGGGGGCAAGCGTTATCCGGATTTACTGGGTGTAAAGGGAGCGTAGACGGTTTTG
CAAGTCTGAAGTGAAAGCCCGGGGCTTAACCCCGGGACTGCTTTGGAAACTGTAGGACTA
GAGTGCAGTAGAGGTAAGTGGAATTCCTAGTGTAGCGGTGAAATGCGTAGATATTAGGAG
GAACACCAGTGGCGAAGGCGGCTTACTGGACTGTAACTGACGTTGAGGCTCGAAAGCGTG
GGGAGCAAACAGG
>842daec22acb3dd3632cc9120a6cc9c0
TACGTAGGGGGCAAGCGTTATCCGGATTTACTGGGTGTAAAGGGAGCGTAGGCGGCTGTG
TAAGCCAGAAGTGAAAGCCCGGGGCTCAACTCCGGGACTGCTTTTGGAACTACATGGCTT
GATTGCAGGTGAGGCAAGTGGAATTCCTAGTGTAGCGGTGAAATGCGTAGATATTAGGAG
GAACACCAGTGGCGAAGGCGGCTTGCTGGACTGTAAATGACGCTGAGGCTCGAAAGCGTG
GGGAGCAAACAGG
>dec036a3bcd1bf8c825423d70df973ea
TACGGAGGATGCGAGCGTTATCCGGATTTATTGGGTTTAAAGGGTGCGTAGGCGGGATGC
CAAGTCAGCGGTCAAATACGGGGGCTCAACCTGCGTCCGCCGTTGAAACTGGCGTTCTTG
AGTGGGCGTGAAGTACGCGGAATGCGTGGTGTAGCGGTGAAATGCATAGATATCACGCAG
AACCCCGATTGCGAAGGCAGCGTACCGGCGCCCAACTGACGCTGAAGCACGAAAGCGTGG
GTATCGAACAGG
>2bd283b4d75924dcc2e53a94dce55427
TACGTAGGGAGCGAGCGTTATCCGGATTTATTGGGTGTAAAGGGTGCGTAGGCGGCTTCT
TAAGTCTGTAGTCTAAGCCCGGAGCTTAACTCCGGTTCGCTACAGAAACTGATTAGCTTG
AGTATGGTAGAGTCAAGTGGAATTTCTAGTGTAGCGGTTAAATGCGTAGATATTAGAAGG
AACACCAGTGGCGAAGGCGACTTGCTGGGCCATCACTGACGCTGAGGCACGAAAGCGTGG
GGAGCAAATAGG
>f6d2603e7d2fb287940d3f906d33eec7
TACGTAGGGGGCAAGCGTTATCCGGATTTACTGGGTGTAAAGGGAGCGTAGACGGCAGTG
CAAGTCTGGAGTGAAAGGCGGGGGCTCAACCCCCGGACTGCTCTGGAAACTGTACGGCTG
GAGTGCAGGAGAGTTAAGTGGAATTCCTAGTGTAGCGGTGAAATGCGTAGATATTAGGAG
GAACACCAGTGGCGAAGGCGGCTTACTGGACTGTAACTGACGTTGAGGCTCGAAAGCGTG
GGGAGCAAACAGG
>6d30a01063b1e6319d3787ce6907a6e8
TACGTAGGGGGCAAGCGTTATCCGGATTTACTGGGTGTAAAGGGAGCGTAGACGGCAGCG
CAAGTCCGAAGTGAAAGCCCGGGGCCCAACCCCGGGACTGCTTTGGAAACTGTGAAGCTG
GAGTGCGGGTGGGGCAGGCGGAATTCCTGGTGTAGCGGTGAAATGCGTAGATATCAGGAG
GAACACCGGCGGCGAAGGCGGCCTGCTGGACCGTAACTGACGTTGAGGCTCGAAAGCGTG
GGGAGCAAACAGG
>3f25b0622041a28c4f8e2351d060d458
TACGTAGGTGGCGAGCGTTATCCGGATTTATTGGGCGTAAAGCGTCCGCAGACGGCTTGT
TAAGTCTAGAATCAAAGCCCGGAGCTTAACTTCGGTTCGTTCTAGAAACTGGCAGGCTTG
AGTATAGTAGAGTCAAGTGGAATTTCTAGTGTAGCGGTAGAATGCGTAGATATTAGAAGG
AACACCAGTGGCGAAGGCGACTTGCTGGGCTATTACTGACGTTCATGGACGAAAGCGTGG
GGAGCAAATAGG
>8e40519f6282a654d990c337d216434b
TACGTAGGGGGCAAGCGTTATCCGGATTTACTGGGTGTAAAGGGAGCGTAGACGGTTGTG
CAAGTCTGAAGTGAAAGCCCGCGGCTCAACTGCGGAACGGCTTTGGAAACTGTGTAACTG
GAGTGCTGGGGAGGTAAGCGGAATTCCTGGTGTAGCGGTGAAATGCGTAGAGATCAGGAG
GAACACCGGCGGCGAAGGCGGCTTACTGGACAGTAACTGACGTTGAGGCTCGAAAGCGTG
GGGAGCAAACAGG
>1175e7765730f9c5c3672bd539c9d4f0
TACGTAGGGGGCAAGCGTTATCCGGATTTACTGGGTGTAAAGGGAGCGTAGACGGCAGCG
CAAGTCTGGAGTGAAATCCCATGGCTTAACCATGGAACTGCTTTGGAAACTGTGCAGCTG
GAGTGCAGGGGAGGTAAGCGGAATTCCTAGTGTAGCGGTGAAATGCGTAGATATTAGGAG
GAACACCAGTGGCGAAGGCGGCTTACTGGACTGTAACTGACGTTGAGGCTCGAAAGCGTG
GGGAGCAAACAGG
>2379d0707c46316461554917efeaa8a2
TACGTAGGGAGCGAGCGTTATCCGGATTTATTGGGTGTAAAGGGTGCGTAGACGGGTTAG
CAAGTTAGTTGTGAAATCCCTCGGCTTAACTGAGGAACTGCAACTAAAACTGCCAATCTT
GAGTGCAGGTGAGGTAAGTGGAATTCCTAGTGTAGCGGTGAAATGCGTAGATATTAGGAG
GAACACCAGTGGCGAAGGCGACTTACTGGACTGTAACTGACGTTGAGGCACGAAAGTGTG
GGGAGCAAACAGG
>a3d399bb03aa89fd25b795c252c63aea
TACGGAAGATGCGAGCGTTATCCGGATTTATTGGGTTTAAAGGGAGCGTAGGCGGGCTTT
TAAGTCAGCGGTCAAATGTCGTGGCTCAACCATGTCAAGCCGTTGAAACTGTAAGCCTTG
AGTCTGCTCAGGGCACATGGAATTCGTGGTGTAGCGGTGAAATGCTTAGATATCACGAAG
AACTCCGATCGCGAAGGCATTGTGCCGGGGCATAACTGACGCTGAGGCTCGAAAGTGCGG
GTATCAAACAGG
>334545b122fec4746d048df11c0540fe
TACGTAGGGGGCAAGCGTTATCCGGATTCATTGGGCGTAAAGCGCGCGTAGGCGGTTGCC
TAAGCGGGACCTCTAATCTTAGGGCTCAACCTTAAGCCGGGTCCCGAACTGGGTGACTTG
AGTGCGGTTGAGGAAAGTGGAATTCCCGGTGTAGCGGTGGAATGCGCAGATATCGGGAAG
AACACCGATGGCGAAGGCAGCTTTCTGGGCCGCCACTGACGCTGAGGCGCGAAAGCTAGG
GGAGCAAACAGG
>0efa089428df22b597d5e73e575bfa9d
TACGGAGGATGCGAGCGTTATCCGGATTTATTGGGTTTAAAGGGTGCGCAGGCGGCTCGC
CAAGCCAGCGGTCAAATCGAGGGGCTCAACCCCTTTCCGCCGTTGGAACTGGTGAGCTAG
AGTGGGCGTGAAGTATGCGGAATGCGTGGTGTAGCGGTGAAATGCATAGATATCACGCAG
AACCCCGATTGCGAAGGCAGCATACCGGCGCCCTACTGACGCTCAGGCACGAAAGCGCGG
GGATCGAACAGG
>e29c4da8a1354fead1fd6ed779faa58e
TACGTAGGGGGCAAGCGTTATCCGGATTTACTGGGTGTAAAGGGAGCGTAGACGGCTATT
GCAAGTCTGAAGTGAAAACCCAGGGCTCAACCTTGGGACTGCTTTGGAAACTGTAGAGCT
TGAGTACCTGAGGGGTAAGCGGAATTCCTAGTGTAGCGGTGAAATGCGTAGATATTAGGA
GGAACACCAGTGGCGAAGGCGGCTTACTGGACGGTAACTGACGTTGAGGCTCGAAAGCGT
GGGGAGCAAACAGG
>9927fd841de83db27b47e8119b37e7cd
TACGTAGGGAGCAAGCGTTGTCCGGAATTACTGGGTGTAAAGGGAGCGTAGGCGGGGATG
CAAGTTGAATGTTTAAACTATCGGCTCAACCGGTAGTCGCGTTCAAAACTGCATTTCTTG
AGTGAAGTTGAGGTAGGCGGAATTCCTAGTGTAGCGGTGAAATGCGTAGATATTAGGAGG
AACACCAGTGGCGAAGGCGGCCTACTGGGCTTTAACTGACGCTGAGGCTCGAAAGCGTGG
GTAGCAAACAGG
>51e3967613933af9e06c80db7a491542
TACGTAGGTGGCAAGCGTTATCCGGATTTACTGGGTGTAAAGGGCGTGTAGGCGGGACTG
CAAGTCAGATGTGAAACCCATGGGCTCAACCCATGGCCTGCATTTGAAACTGTAGTTCTT
GAGTGATGGTGAGGCAGGCGGAATTCCGTGTGTAGCGGTGAAATGCGTAGATATACGGAG
GAACACCAGTGGCGAAGGCGGCCTGCTGGACATTAACTGACGCTGAGGCGCGAAAGCGTG
GGGAGCAAACAGG
>5c61ea6fd46119bf744875f55cfd4518
TACGGAGGATGCGAGCGTTATCCGGATTTATTGGGTTTAAAGGGTGCGTAGGCGGTCCGT
TAAGTCAGCGGTAAAATTGCGGGGCTCAACCCCGTCGAGCCGTTGAAACTGGCAGACTTG
AGTTGGCGTGAAGTACGCGGAATGCGCGGTGTAGCGGTGAAATGCATAGATATCGCGCAG
AACTCCGATTGCGAAGGCAGCGTACCGGCGCTAGACTGACGCTGAGGCACGAAAGCGTGG
GGATCGAACAGG
>41aa58be59af1883d333cad70a91c5bf
TACGTAGGGAGCAAGCGTTGTCCGGAATTACTGGGCGTAAAGGGCGCGTAGGTGGGTGCT
TAAGTCAGGTGTGAAAACTCTGGGCTCAACCTGGAGACTGCACTTGAAACTGGGTATCTT
GAGGGCAGGTGAGGAAAGTGGAATTCCTAGTGTAGCGGTGAAATGCGTAGATATTAGGAG
GAACACCAGTGGCGAAGGCGACTTTCTGGACTGTACCTGACGCTGAGGCGCGAAAGCGTG
GGTAGCGAACGGG
>e8f15c2d2dde72cf95463666b7616e09
TACGTAGGTGGCAAGCGTTGTCCGGAATTACTGGGTGTAAAGGGAGCGTAGGCGGGAAGC
CAAGTCAGCTGTGAAAACTACGGGCTTAACCTGTAGACTGCAGTTGAAACTGGCTTTCTT
GAGTGAAGTAGAGTTTGGCGGAATTCCGAGTGTAGCGGTGAAATGCGTAGATATTCGGAG
GAACACCGGTGGCGAAGGCGGCCAACTGGGCTTTAACTGACGCTGAGGCTCGAAAGTGTG
GGGAGCAAACAGG
>76b6b7825915007024de87f040429884
TACGTAGGTGGCAAGCGTTGTCCGGAATTACTGGGTGTAAAGGGAGCGCAGGCGGGAAGC
CAAGTCAGCTGTGAAAACTACGGGCTTAACTTGTAGACTGCAGTTGAAACTGGTTTTCTT
GAGTGAAGTAGAGTTTGGCGGAATTCCGAGTGTAGCGGTGAAATGCGTAGATATTCGGAG
GAACACCGGTGGCGAAGGCGGCCAACTGGGCTTTAACTGACGCTGAGGCTCGAAAGTGTG
GGGAGCAAACAGG
>807d15acd0df5be7cdf55926470c9db6
TACGTAGGGGGCAAGCGTTATCCGGATTTACTGGGTGTAAAGGGAGCGTAGACGGCGGTG
CAAGTCTGGAGTGAAAGGCAGGGGCCCAACCCCTGGACTGCTCTGGAAACTGTAGTGCTG
GAGTGCAGGGGAGGTAAGTGGAATTCCTAGTGTAGCGGTGAAATGCGTAGATATTAGGAG
GAACACCAGTGGCGAAGGCGGCTTACTGGACTGTAACTGACGTTGAGGCTCGAAAGCGTG
GGGAGCAAACAGG
>2ea9b3b8c9e554412671dae64192b909
TACGTAGGGGGCAAGCGTTATCCGGATTTACTGGGTGTAAAGGGAGCGTAGACGGCGACG
CAAGTCTGAAGTGAAATACCCGGGCTCAACCTGGGAACTGCTTTGGAAACTGTGTTGCTA
GAGTGCTGTAGAGGTAAGCGGAATTCCTAGTGTAGCGGTGAAATGCGTAGATATTAGGAA
GAACACCAGTGGCGAAGGCGGCTTACTGGACAGTAACTGACGTTGAGGCTCGAAAGCGTG
GGGAGCAAACAGG
>77cf37d0e2991953db59fe2495859941
TACGTAGGGGGCAAGCGTTATCCGGATTTACTGGGTGTAAAGGGAGCGCAGACGGCGATG
CAAGTCTGGAGTGAAAGCCCGGGGCTCAACCCCGGGACTGCTTTGGAAACTGTATGGCTA
GAGTGCTGTAGAGGCAAGCGGAATTCCTAGTGTAGCGGTGAAATGCGTAGATATTAGGAA
GAACACCAGTGGCGAAGGCGGCTTGCTGGACAGTAACTGACGTTCAGGCTCGAAAGCGTG
GGGAGCAAACAGG
>cd3bec55a205a878152ab3f3f436b1c5
TACGTAGGGGGCAAGCGTTATCCGGATTTACTGGGTGTAAAGGGAGCGTAGACGGCAGTG
CAAGTCTGAAGTGAAAGCCCCGGGCTTAACCCGGGAACTGCTTTGGAAACTGTACGGCTG
GAGTGCTGGGGAGGTAAGCGGAATTCCTAGTGTAGCGGTGAAATGCGTAGATATTAGGAG
GAACACCAGTGGCGAAGGCGGCTTACTGGACAGTAACTGACGTTGAGGCTCGAAAGCGTG
GGGAGCAAACAGG
>437a9f94abb274e86d19a8ca1e616ab2
TACGTAGGGGGCAAGCGTTATCCGGATTTACTGGGTGTAAAGGGAGCGTAGACGGTAATG
CAAGTCTGGAGTGAAATGCAGGGGCTCAACCCCTGAACTGCTTTGGAAACTGTATGACTG
GAGTGCAGGAGAGTTAAGTGGAATTCCTAGTGTAGCGGTGAAATGCGTAGATATTAGGAG
GAACACCAGTGGCGAAGGCGGCTTACTGGACTGTAACTGACGTTGAGGCTCGAAAGCGTG
GGGAGCAAACAGG
>efb05633c2f903abdef5f2a9f60c368d
TACGTATGGTGCAAGCGTTATCCGGATTTACTGGGTGTAAAGGGTGCGTAGGTGGCAAGG
CAAGTCTGAAGTGAAAATCCGGGGCTCAACCCCGGAACTGCTTTGGAAACTGTTTAGCTG
GAGTACAGGGGAGGTAAGTGGAATTCCTAGTGTAGCGGTGAAATGCGTAGATATTAGGAG
GAACACCAGTGGCGAAGGCGACTTACTGGACTGCTACTGACACTGAGGCACGAAAGCGTG
GGGAGCAAACAGG
>eb0e475cd5a1091c95e844f3d9e98699
TACGTAGGGGGCAAGCGTTATCCGGATTTACTGGGTGTAAAGGGAGCGTAGACGGTTTTG
CAAGTCTGAAGTGAAAGCCCGGGGCTTAACCCCGGGACTGCTTTGGAAACTGTAGAACTA
GAGTGCAGTAGAGGTAAGTGGAATTCCTAGTGTAGCGGTGAAATGCGTAGATATTAGGAG
GAACACCAGTGGCGAAGGCGGCTTACTGGACTGTAACTGACGTTGAGGCTCGAAAGCGTG
GGGAGCAAACAGG
>3f662233a7aadba6e48cd2503d59cff1
TACGTAGGGAGCAAGCGTTATCCGGATTTATTGGGTGTAAAGGGTGCGTAGACGGGTTAA
CAAGTTAGTTGTGAAATCCCTCGGCTTAACTGAGGAACTGCAACTAAAACTATTAATCTT
GAGTGCGGGTGAGGAAAGTGGAATTCCTAGTGTAGCGGTGAAATGCGTAGATATTAGGAG
GAACACCAGTGGCGAAGGCGACTTTCTGGACCGTAACTGACGTTGAGGCACGAAAGTGTG
GGGAGCAAACAGG
>8874d017651b35946ee47a96f8f1b054
TACGTAGGGTGCAAGCGTTATCCGGATTTACTGGGTGTAAAGGGCGAGTAGACGGCGTTG
CAAGTCAGATGTGAAAACCTAGGGCTCAACCGTAGGACTGCATCTGAAACTGTAATGCTA
GAGTGCAGTAGAGGTAAGTGGAATTCCTAGTGTAGCGGTGAAATGCGTAGATATTAGGAG
GAACACCAGTGGCGAAGGCGACTTACTGGACTGTAACTGACGTTGAGGAGCGAAAGTGTG
GGGAGCAAACAGG
>a5419e3625c0d4e75164514137e6d0d2
TACGTAGGGGGCAAGCGTTATCCGGATTTACTGGGTGTAAAGGGAGCGTAGACGGCAGCG
CAAGTCTGGAGTGAAATGCCGGGGCCCAACCCCGGAACTGCTTTGGAAACTGTGCAGCTC
GAGCGCAGGCGAGGTAAGCGGAATTCCTAGTGTAGCGGTGAAATGCGTAGATATTAGGAG
GAACACCAGTGGCGAAGGCGGCTTACTGGACTGTAACTGACGTTGAGGCTCGAAAGCGTG
GGGAGCAAACAGG
>44cffc3f482ae24b24a1c3efa2e53f9a
TACGTATGGAGCAAGCGTTATCCGGATTTACTGGGTGTAAAGGGAGTGTAGGTGGTATCA
CAAGTCAGAAGTGAAAGCCCGGGGCTCAACCCCGGGACTGCTTTTGAAACTGTGGAACTG
GAGTGCAGGGGAGGTAAGTGGAATTCCTAGTGTAGCGGTGAAATGCGTAGATATTAGGAG
GAACACCAGTGGCGAAGGCGGCTTACTGGACTGTAACTGACACTGAGGCTCGAAAGCGTG
GGGAGCAAACAGG
>e3a6a1642d276caa8e0c4c91c4b694c8
TACGTAGGTGGCAAGCGTTATCCGGAATTATTGGGCGTAAAGAGCGCGCAGGTGGTTAAT
TAAGTCTGATGTGAAAGCCCACGGCTTAACCGTGGAGGGTCATTGGAAACTGGTTGACTT
GAGTGCAGATGAGGGAAGTGGAATTCCATGTGTAGCGGTGAAATGCGTAGAGATATGGAG
GAACACCAGTGGCGAAGGCGGCTTCCTGGTCTGCAACTGACACTGAGGCGCGAAAGCGTG
GGGAGCAAACAGG
>e8ac11f21cab5eb5fe7910511c126f06
TACGAAGGGGGCAAGCGTTGTTCGGAATTACTGGGCGTAAAGGGTGTGTAGGCGGGAAAG
TAAGATAGTGGTGAAATGCCTGAGCTCAACTTGGGAACTGCCATTATAACTATTTTTCTG
GAGTGACATAGAGGATATTGGAATACCCAGTGTAGAGGTGAAATTCGTAGATATTGGGTA
GAACACCGGAGGCGAAGGCGAGTATCTGGCTGTCAACTGACGCTGAGGCACGAAAGCATG
GGGATCAAACAGG
>66e28886c580437da794389cd43c66c7
TACGGAAGGTCCGGGCGTTATCCGGATTTATTGGGTTTAAAGGGAGCGTAGGCCGGAGAT
TAAGCGTGTTGTGAAATGTAGTGGCTCAACCTCTGCACTGCAGCGCGAACTGGTCTTCTT
GAGTACGCATAACGTGGGCGGAATTCGTGGTGTAGCGGTGAAATGCTTAGATATCACGAA
GAACTCCGATTGCGAAGGCAGCTCACGGGAGCGCAACTGACGCTGAAGCTCGAAAGTGCG
GGTATCGAACAGG
>04b437fe1407cdc08b505ff8613753df
TACGTAGGGAGCGAGCGTTGTCCGGATTTACTGGGTGTAAAGGGTGCGTAGGCGGCCCTG
CAAGTCAGAAGTGAAATCCATGGGCTTAACCCGTGAACTGCTTTTGAAACTGCAGGACTT
GAGTGGAGTTGAGGTAGGCGGAATTCCCGGTGTAGCGGTGAAATGCGTAGAGATCGGGAG
GAACACCAGTGGCGAAGGCGGCCTACTGGGCTTTAACTGACGCTGAAGCACGAAAGCGTG
GGTAGCAAACAGG
>31c5f8afc2d89cefb2df2c52fb520da9
TACGTAGGGGGCAAGCGTTATCCGGAATTACTGGGTGTAAAGGGAGCGTAGACGGTTAAG
CAAGTCTGGAGTGAAAGGCGGGGGCCCAACCCCCGGACTGCTCTGGAAACTGTGTAACTG
GAGTGCAGGGGAGGTAAGCGGAATTCCTAGTGTAGCGGTGAAATGCGTAGATATTAGGAG
GAACACCAGTGGCGAAGGCGGCTTACTGGACTGTAACTGACGTTGAGGCTCGAAAGCGTG
GGGAGCAAACAGG
>3be3ecfe172b092856f860c2f9c705a3
TACGTAGGGGGCAAGCGTTATCCGGATTTACTGGGTGTAAAGGGAGCGTAGACGGCTGTG
CAAGCCAGATGTGAAAGCCCGGGGCTCAACCCCGGGACTGCATTTGGAACTGTGTAGCTG
GAGTGTCGGGGAGGCAGGCGGAATTCCTAGTGTAGCGGTGAAATGCGTAGATATTAGGAG
GAACACCAGTGGCGAAGGCGGCCTGCTGGACGATGACTGACGTTGAGGCTCGAAAGCGTG
GGGAGCAAACAGG
>3a4ba3f73c20cd072c8c872af0e6afa2
TACGTAGGGAGCAAGCGTTGTCCGGAATTACTGGGCGTAAAGGGCGCGTAGGCGGATTGT
TAAGTCAGATGTGAAATCTCCGGGCTCAACCCGGAGCGTGCATTTGAAACTGGCTATCTT
GAGGGCAGGTGAGGAAAGTGGAATTCCTAGTGTAGCGGTGAAATGCGTAGATATTAGGAG
GAACACCAGTGGCGAAGGCGACTTTCTGGACTGAACCTGACGCTGAGGCGCGAAAGCATG
GGTAGCGAACGGG
>94232abdefa30514083f40d1508d624a
TACGTAGGTGGCAAGCGTTGTCCGGATTTACTGGGTGTAAAGGGCGTGCAGCCGGGAAGA
CAAGTCAGATGTGAAATCCCGCGGCTCAACCGCGGAACTGCATTTGAAACTGTATTTCTT
GAGTGCCGGTGAGGTCATCGGAATTCCTTGTGTAGCGGTGAAATGCGTAGATATAAGGAA
GAACACCAGTGGCGAAGGCGGATGACTGGACGGCAACTGACGGTGAGGCGCGAAAGCGTG
GGGAGCAAACAGG
>f8a3a819bc29c8142ee1c46014558bd2
TACGTAGGTGGCAAGCGTTATCCGGATTTACTGGGTGTAAAGGGCGTGTAGGCGGGACTG
CAAGTCAGATGTGAAATTCCAGGGCTCAACCCTGGACCTGCATTTGAAACTGTAGTTCTT
GAGTGATGGTGAGGCAGGCGGAATTCCGTGTGTAGCGGTGAAATGCGTAGATATACGGAG
GAACACCAGTGGCGAAGGCGGCCTGCTGGACATTAACTGACGCTGAGGCGCGAAAGCGTG
GGGAGCAAACAGG
>0dae4d392d665274e4fac473ea33d7b9
TACGTAGGGGGCAAGCGTTATCCGGATTTACTGGGTGTAAAGGGAGCGTAGACGGCAGGG
CAAGTCTGGAGTGAAAGCCCGGGGCTCAACCCCGGGACTGCTTTGGAAACTGCCATGCTA
GAGTGTCGGAGAGTCAAGTGGAATTCCTAGTGTAGCGGTGAAATGCGTAGATATTAGGAG
GAACACCAGTGGCGAAGGCGGCTTGCTGGACGATGACTGACGTTGAGGCTCGAAAGCGTG
GGGAGCAAACAGG
>b21aca3cba433c20b1415dac76ebae27
TACGTAGGTGGCAAGCGTTGTCCGGATTTACTGGGTGTAAAGGGCGTGCAGCCGGGCTGA
CAAGTCAGATGTGAAATCCCGCGGCTTAACCGCGGAACTGCATTTGAAACTGTTGGTCTT
GAGTATCGGTGAGGCAGGCGGAATTCCTAGTGTAGCGGTGAAATGCGTAGATATTAGGAG
GAACACCAGTGGCGAAGGCGGCCTGCTGGACGACAACTGACGGTGAGGCGCGAAAGCGTG
GGGAGCAAACAGG
>eb5b4697a509989b078c712c32bfc379
TACGTAGGGAGCGAGCGTTGTCCGGAATTACTGGGTGTAAAGGGAGCGTAGGCGGGGATG
CAAGTTGGGTGTTAAATCTACCGGCTCAACTGGTAGTCGCACTCAAAACTGCAACTCTTG
AGTGAAGTTGAGGCAGGCGGAATTCCTAGTGTAGCGGTGAAATGCGTAGATATTAGGAGG
AACACCAGTGGCGAAGGCGGCCTGCTGGGCTTTTACTGACGCTGAGGCTCGAAAGTGTGG
GGAGCAAACAGG
>50527fffd263803d7c491bca74c0036e
TACGTAGGTGGCAAGCGTTGTCCGGAATTATTGGGCGTAAAGCGCGCGCAGGCGGATCAG
TCAGTCTGTCTTAAAAGTTCGGGGCTTAACCCCGTGATGGGATGGAAACTGCTGATCTAG
AGTATCGTAGAGGAAAGTGGAATTCCTAGTGTAGCGGTGAAATGCGTAGATATTAGGAAG
AACACCAGTGGCGAAGGCGACTTTCTGGACGAAAACTGACGCTGAGGCGCGAAAGCCAGG
GGAGCGAACGGG
>7084a13ef945eb8c2f358428826ad0e7
TACGTAGGTGGCAAGCGTTATCCGGATTTACTGGGTGTAAAGGGCGAGTAGGCGGGATTG
CAAGTCAGATGTGAAAACTATGGGCTCAACCCATAGACTGCATTTGAAACTGCAGTTCTT
GAGTGATGGTGAGGCAGGCGGAATTCCCGGTGTAGCGGTGGAATGCGTAGATATCGGGAG
GAACACCAGTGGCGAAGGCGGCCTGCTGGACATTAACTGACGCTGAGGCGCGAAAGCGTG
GGGAGCAAACAGG
>cb70b1cea6605495e1c6c4c5420c119c
TACGTAGGGGGCAAGCGTTATCCGGATTTACTGGGTGTAAAGGGAGCGTAGACGGCTGTG
CAAGTCAGAAGTGAAAGCCCGGGGCTCAACCGCGGGACTGCTTTTGAAACTGTGTAGCTA
GAGTGCAGTAGAGGTAAGTGGAATTCCTAGTGTAGCGGTGAAATGCGTAGATATTAGGAG
GAACACCGGTGGCGAAGGCGGCTTACTGGACTGTAACTGACGTTGAGGCTCGAAAGCGTG
GGGAGCAAACAGG
>2d45548efb972383dff4adcb285c8692
TACGTAGGGGGCGAGCGTTGTCCGGAATGACTGGGCGTAAAGGGCGTGTAGGCGGCTCTT
TAAGTCTGGAGTGAAAGTCCTGCTTTCAAGGTGGGAATTGCTTTGGAGACTGGAGAGCTT
GAGTGCGGATGAGGTAAGTGGAATTCCCAGTGTAGCGGTGAAATGCGTAGAGATTGGGAG
GAACACCAGTGGCGAAGGCGACTTACTGGGCCGTAACTGACGCTGAGGCGCGAAAGCGTG
GGGAGCGAACAGG
>3e298610e27cec90acc063b8bf54c673
TACGTAGGGGGCAAGCGTTATCCGGATTTACTGGGTGTAAAGGGAGCGTAGACGGCAAGA
CAAGCCTGGAGTGAAAGGCGGGGGCCCAACCCCCGGACTGCTCTGGGAACTGTCTGGCTG
GAGTGCAGGTGGGGTAAGTGGAATTCCTAGTGTAGCGGTGAAATGCGTAGATATTAGGAG
GAACACCAGTGGCGAAGGCGGCTTACTGGACTGTAACTGACGTTGAGGCTCGAAAGCGTG
GGGAGCAAACAGG
>3481a95a2124b49a8833cf05ffc1fbb5
TACGTAGGGAGCAAGCGTTATCCGGAATTATTGGGTGTAAAGGGTGCGTAGACGGGATAA
CAAGTTGGTTGTGAAACCCCTCGGCTTAACTGAGGAACTGCAACCAAAACTATTATTCTT
GAGTGCAGGTGAGGAAAGTGGAATTCCTAGTGTAGCGGTGAAATGCGTAGATATTAGGAA
GAACACCGGTGGCGAAGGCGACTTTCTGGACTGTAACTGACGTTGAGGCACGAAAGTGTG
GGGAGCAAACAGG
>6fed6fd57c9abc7ac08dc3b50bff4e81
TACGTAGGGGGCAAGCGTTATCCGGATTTACTGGGTGTAAAGGGAGCGTAGACGGCGAAG
AAAGTCTGGAGTGAAAGCCCGCGGCTTAACCGCGGAACTGCTTTGGAAACTTTTTGGCTG
GAGTACCGGAGAGTTAAGCGGAATTCCTAGTGTAGCGGTGAAATGCGTAGATATTAGGAG
GAACACCAGTGGCGAAGGCGGCTTACTGGACGGTAACTGACGTTGAGGCTCGAAAGCGTG
GGGAGCAAACAGG
>60d48390d19ff7a6892fd496400e14f8
TACGTAGGGGGCAAGCGTTATCCGGATTTACTGGGTGTAAAGGGAGCGTAGACGGTGAAG
CAAGTCTGAAGTGAAAGGCGGGGGCTCAACCCCCGGACTGCTTTGGAAACTGTTTGACTG
GAGTGCAGGGGAGGTAAGTGGAATTCCTAGTGTAGCGGTGAAATGCGTAGATATTAGGAG
GAACACCAGTGGCGAAGGCGGCTTACTGGACTGTAACTGACGTTGAGGCTCGAAAGCGTG
GGGAGCAAACAGG
>72d169b1d7bbd4bed923689b181399d7
TACGTAGGGGGCGAGCGTTATCCGGATTTATTGGGCGTAAAGCGTTCGTAGGCGGTTTGT
TAAGTCTGAGATTTAAGCCCGAAGCTTAACTTCGGTTCGTTTCAGAAACTGGCAGACTTG
AGTGTGGTTGAGGCAAGTGGAATTTCTAGTGTAGCGGTTAAATGCGTAGATATTAGAAGG
AACACCAGTGGCGAAGGCGGCTTGCTGGGCCATTACTGACGCTGAGGAACGAAAGCGTGG
GGAGCAAATAGG
>57c5fb4df9218decb75a38ec03b81834
TACGTAGGGGGCAAGCGTTATCCGGATTTACTGGGTGTAAAGGGTGCGCAGGTGGCAGGG
CAAGTCAGATGTGAAAGCCCGGGGCTCAACCCCGGTATTGCATTTGAAACTGTCCGGCTA
GAGTGCAGTAGAGGTAAGCGGAATTCCTAGTGTAGCGGTGAAATGCGTAGATATTAGGAG
GAACACCAGTGGCGAAGGCGGCTTACTGGACTGTAACTGACACTGAGGCACGAAAGCGTG
GGGAGCAAACAGG
>82bc68d59a078dee76bf9801f48adc5a
TACGTAGGGGGCGAGCGTTATCCGGATTTACTGGGTGTAAAGGGAGCGTAGACGGCGGCG
CAAGTCTGAAGTGAAAGCCCGTGGCTCAACCGCGGAACCGCTTTGGAAACTGCGCGGCTG
GAGTGCTGGGGAGGTAAGCGGAATTCCTGGTGTAGCGGTGAAATGCGTAGATATCAGGAG
GAACACCGGTGGCGAAGGCGGCTTACTGGACAGTGACTGACGTTGAGGCTCGAAAGCGTG
GGGAGCGAACAGG
>677d54de817af7d8ebaa3a56592e4140
TACGTAGGGTGCAAGCGTTATCCGGAATTATTGGGCGTAAAGGGCTCGTAGGCGGTTCGT
CGCGTCCGGTGTGAAAGTCCATCGCTTAACGGTGGATCTGCGCCGGGTACGGGCGGGCTG
GAGTGCGGTTGGGGAGACTGGAATTCCCGGTGTAACGGTGGAATGTGTAGATATCGGGAA
GAACACCAATGGCGAAGGCAGGTCTCTGGGCCGTTACTGACGCTGAGGAGCGAAAGCGTG
GGGAGCGAACAGG
>aff33a1d2ef0c9d21d45cca035acef9d
TACGGAGGATTCAAGCGTTATCCGGATTTATTGGGTTTAAAGGGTGCGTAGGCGGTTTGA
TAAGTTAGAGGTGAAATTTCGGGGCTCAACCCTGAACGTGCCTCTAATACTGTTGAGCTA
GAGAGTAGTAGCGGTAGGCGGAATGTATGGTGTAGCGGTGAAATGCTTAGAGATCATACA
GAACACCGATTGCGAAGGCAGCTTACCAAACTATATCTGACGTTGAGGCACGAAAGCGTG
GGGAGCAAACAGG
>ec5a3c55d358ef72caf9d63732d0fc58
TACGTAGGTGGCAAGCGTTGTCCGGATTTATTGGGCGTAAAGCGAGCGCAGGCGGTTTCT
TAAGTCTGATGTGAAAGCCCCCGGCTCAACCGGGGAGGGTCATTGGAAACTGGGAGACTT
GAGTGCAGATGAGGAGAGTGGAATTCCATGTGTAGCGGTGAAATGCGTAGATATATGGAG
GAACACCAGTGGCGAAGGCGGCTCTCTGGTCTGTAACTGACGCTGAGGCTCGAAAGCGTG
GGGAGCAAACAGG
>f94dcab65cf5ed340910ddf5fc981719
TACGTAGGGGGCAAGCGTTATCCGGATTCATTGGGCGTAAAGCGCGCGCAGGCGGGTTGC
TAAGCGGGACCTCTAATCTCAGGGCTCAACCTTGAGCCGGGTCCCGAACTGGCAGCCTCG
GGTTCGGTCGGGGAGATCGGAATTCCCGGTGTAGCGGTGGAATGCGCAGATATCGGGAAG
AACACCGATGGCGAAGGCAGATCTCTGGGCCGCAACCGACGCTGAGGCGCGAAAGCTAGG
GGAGCGAACAGG
>679db372e4682c07e200d9770e9148c1
TACGTATGGTGCAAGCGTTATCCGGATTTACTGGGTGTAAAGGGAGCGTAGACGGATGGG
CAAGTCTGATGTGAAAACCCGGGGCTCAACCCCGGGACTGCATTGGAAACTGTTCATCTA
GAGTGCTGTAGAGGTAAGTGGAATTCCTAGTGTAGCGGTGAAATGCGTAGATATTAGGAG
GAACACCAGTGGCGAAGGCGGCTTACTGGACAGTAACTGACGTTGAGGCTCGAAAGCGTG
GGGAGCAAACAGG
>71ebd217505f4540c7dd382ad8c8f38b
TACGTAGGGGGCGAGCGTTATCCGGATTTACTGGGTGTAAAGGGAGCGTAGACGGTTCTG
CAAGTCTGAAGTGAAAGCCCGTGGCTTAACCGCGGAACGGCTTTGGAAACTGTGGAACTG
GAGTGCTGGGGAGGCAAGCGGAATTCCTAGTGTAGCGGTGAAATGCGTAGATATTAGGAG
GAACACCAGTGGCGAAGGCGGCTTGCTGGACAGTAACTGACGTTGAGGCTCGAAAGCGTG
GGGAGCAAACAGG
>09b7f5bb48b1bb8fa7507d20ff1c3982
TACGTAGGGGGCGAGCGTTATCCGGATTTACTGGGTGTAAAGGGAGCGTAGACGGCGGCG
CAAGTCTGAAGTGAAAGCCCGTGGCTCAACCGCGGAACCGCTTTGGAAACTGCGAGGCTG
GAGTGCTGGGGAGGTAAGCGGAATTCCTGGTGTAGCGGTGAAATGCGTAGATATCAGGAG
GAACACCGGTGGCGAAGGCGGCTTACTGGACAGTGACTGACGTTGAGGCTCGAAAGCGTG
GGGAGCGAACAGG
>5278446b929378f773fe590d8f5c6b24
TACGTAGGTGGCAAGCGTTATCCGGAATGATTGGGCGTAAAGGGTGCGCAGGCGGAACCA
TAAGTCTGAAGTAAAAGCCATCGGCTCAACCGATGTAAGCTTTGGAAACTGTGGATCTGG
AGTGCAGGTGAGGACAGTGGAATTCCATGTGTAGCGGTAAAATGCGTAGATATATGGAGG
AACACCAGTGGCGAAGGCGGCTGTCTGGCCTGTAACTGACGCTGAGGCACGAAAGCGTGG
GGAGCAAATAGG
>80b40476e53646394947f50edb9aa4d2
TACGTAGGGGGCAAGCGTTATCCGGATTTACTGGGTGTAAAGGGAGCGTAGACGGTTATG
TAAGTCTGAAGTGAAAGCCCGGGGCCCAACCCCGGGACTGCTTTGGAAACTGTGTAACTA
GAGTACAGGTGGGGCAGGCGGAATTCCTGGTGTAGCGGTGAAATGCGTAGATATCAGGAG
GAACACCGGCGGCGAAGGCGGCCTGCTGGACTGAAACTGACGTTGAGGCTCGAAAGCGTG
GGGAGCAAACAGG
>2ab5eb7e33a3b38d95118f16cff892f4
TACATAGGGAGCAAGCGTTATCCGGATTTATTGGGTGTAAAGGGTGCGTAGACGGGAAAT
TAAGTTAGTTGTGAAATCCCTCGGCTTAACTGAGGAACTGCAACTAAAACTGGTTTTCTT
GAGTACTGGAGAGTAAAGTGGAATTCCTAGTGTAGCGGTGAAATGCGTAGATATTAGGAG
GAACACCAGTGGCGAAGGCGACTTTCTGGACAGTAACTGACGTTGAGGCACGAAAGTGTG
GGGAGCAAACAGG
>b0f981364b7c027f220fbc96b46375c5
TACGTAGGGAGCGAGCGTTATCCGGATTTATTGGGTGTAAAGGGTGCGTAGATGGATAAA
CAAGTTGGTTGTGAAATCCCTCGGCTTAACTGAGGAATTGCAACCAAAACTGTATATCTT
GAGTACTGGTGGGGAAAGCGGAATTCCTAGTGTAGCGGTGAAATGCGTAGATATTAGGAA
GAACACCGGTGGCGAAGGCGGCTTTCTGGACAGAAACTGACATTGAGGCACGAAAGTGTG
GGGAGCAAACAGG
>5bb8818af84e0db444ca1c4d2e1c9035
TACGGAAGGTCCGGGCGTTATCCGGATTTATTGGGTTTAAAGGGAGCGTAGGCCGTTTGG
TAAGCGTGTTGTGAAATGTCGGGGCTCAACCTGGGCATTGCAGCGCGAACTGCCAGACTT
GAGTGCGCATGAAGTAGGCGGAATTCGTCGTGTAGCGGTGAAATGCTTAGATATGACGAA
GAACTCCGATTGCGAAGGCAGCCTGCTGTAGCGCAACTGACGCTGAAGCTCGAAAGCGTG
GGTATCGAACAGG
>ca92b3760204edcd1f7285d2565982aa
TACGTAGGGGGCAAGCGTTATCCGGATTTACTGGGTGTAAAGGGAGCGTAGACGGAAGAG
CAAGTCTGATGTGAAAGGCTGGGGCTTAACCCCAGGACTGCATTGGAAACTGTTTTTCTA
GAGTGCCGGAGAGTTAAGCGGAATTCCTAGTGTAGCGGTGAAATGCGTAGATATTAGGAG
GAACACCAGTGGCGAAGGCGGCTTACTGGACGGTAACTGACGTTGAGGCTCGAAAGCGTG
GGGAGCAAACAGG
>78b1d25e9f20d08d5ce8615c36b4800e
TACGTAGGGAGCAAGCGTTATCCGGATTTATTGGGTGTAAAGGGTGCGTAGATGGATAAA
CAAGTTGTTTGTGAAATACCTCGGCTCAACTGAGGAACTGCAAGCAAAACTGTATATCTT
GAGTACTGGTGGGGAAAGCGGAATTCCTAGTGTAGCGGTGAAATGCGTAGATATTAGGAA
GAACACCGGTGGCGAAGGCGGCTTTCTGGACAGAAACTGACATTGAGGCACGAAAGTGTG
GGGAGCAAACAGG
>dab3052f53672e8624d3a4a007000382
TACGGGGGGTGCAAGCGTTGTCCGGAATCATTGGGCGTAAAGAGTTCGTAGGCGGCACGT
AAAGTCTGGTGTTAAAGGCAGAGGCTCAACTTCTGTACGGCACTGGATACTTGCGAGCTA
GAATGCGGTTGAGGTAAAGGGAATTCCGGGTGTAGCGGTGAAATGCTTAGATATCAGGAG
GAACATCGGTGGCGTAAGCGCTTTACTGGGCCGTAATTGACGCTGAGGAACGAAAGCCAG
GGTAGCAAATGGG
>7b6270e5d9d4c0b8905eb7197691566c
TACGTAGGTGGCAAGCGTTGTCCGGAATTATTGGGCGTAAAGCGCGCGCAGGCGGCTTCT
TAAGTCCATCTTAAAAGTGCGGGGCTTAACCCCGTGATGGGATGGAAACTGGGAGGCTGG
AGTATCGGGGAGGAAAGTGGAATTCCTAGTGTAGCGGTGAAATGCGTAGAGATTAGGAAG
AACACCGGTGGCGAAGGCGACTTTCTGGACGACAACTGACGCTGAGGCGCGAAAGCGTGG
GGAGCAAACAGG
>62a901bae10f7a8aa08924544dbc8134
TACGTAGGGGGCAAGCGTTATCCGGATTTACTGGGTGTAAAGGGTGCGTAGGTGGCATGG
CAAGTCAGAAGTGAAAGCCCGGGGCTCAACCCCGCGGACTGCTTTTGAAACTGTCAGGCT
GGAGTACAGGGGAGGTAAGCGGAATTCCTAGTGTAGCGGTGAAATGCGTAGATATTAGGA
GGAACACCAGTGGCGAAGGCGGCTTACTGGACTGTAACTGACACTGAGGCACGAAAGCGT
GGGGAGCAAACAGG
>503bdd85703c1ec7ff4db6e14c8fdb0f
TACGTAGGGGGCAAGCGTTATCCGGATTTACTGGGTGTAAAGGGAGCGTAGACGGCAGCG
CAAGTCTGAAGTGAAAGCCCGGGGCTCAACCCCGGAATGGCTTTGGAAACTGTGCAGCTA
GAGTACCGGTGGGGTAAGCGGAATTCCTAGTGTAGCGGTGAAATGCGTAGATATTAGGAG
GAACACCAGTGGCGAAGGCGGCTTACTGGACGGTAACTGACGTTGAGGCTCGAAAGCGTG
GGGAGCAAACAGG
>f1015ceef9081b7f001cfb2cf3cf5563
TACGTAGGGGGCAAGCGTTATCCGGATTTACTGGGTGTAAAGGGAGCGTAGACGGCTGAG
CAAGTCAGAAGTGAAAGCCCGGGGCTCAACCCCGGGACTGCTTTTGAAACTGCGGAGCTG
GAGTGCAGGAGAGTTAAGCGGAATTCCTGGTGTAGCGGTGAAATGCGTAGATATCAGGAG
GAACACCAGTGGCGAAGGCGGCTTACTGGACTGTAACTGACGTTGAGGCTCGAAAGCGTG
GGGAGCAAACAGG
>8bf863dd584a31cb5f15ad0745fee2f8
TACGTATGGTGCAAGCGTTATCCGGATTTACTGGGTGTAAAGGGTGCGTAGGTGGTGAGA
CAAGTCTGAAGTGAAAATCCGGGGCTTAACCCCGGAACTGCTTTGGAAACTGCCTGACTA
GAGTACAGTAGAGGTAAGTGGAATTCCTAGTGTAGCGGTGAAATGCGTAGATATTAGGAG
GAACACCAGTGGCGAAGGCGACTTACTGGACTGCTACTGACACTGAGGCACGAAAGCGTG
GGGAGCAAACAGG
>dbfccdcd174da8e696605598d52f847c
TACGTAGGGAGCAAGCGTTGTCCGGATTTACTGGGTGTAAAGGGTGCGTAGGCGGTTTGG
CAAGTCAGAAGTGAAATCCATGGGCTTAACCCGTGAACTGCTTTTGAAACTGTCAGACTT
GAGTGAAGTTGAGGTAGGCGGAATTCCCGGTGTAGCGGTGAAATGCGTAGAGATCGGGAG
GAACACCAGTGGCGAAGGCGGCCTACTGGGCTTTAACTGACGCTGAGGCACGAAAGCATG
GGTAGCAAACAGG
>bd3e89631edc44d74937ba6cad99e167
TACGTAGGGGGCGAGCGTTATCCGGATTCATTGGGCGTAAAGCGCGCGTAGGCGGCGCGT
CAAGCGGGACCTCTAACCCCGGGGCTCAACCCCGGGCCGGGTCCCGGACTGGCGCGCTCG
AGTGCGGTTGAGGCGAGTGGAATTCCCGGTGTAGCGGTGGAATGCGCAGATATCGGGAAG
AACACCGATGGCGAAGGCAGCTCGCTGGGCCGACACTGACGCTGAGGCGCGAAAGCTGGG
GGAGCGAACAGG
>f27623496e8de91b658e748ed5c71c1d
TACGTAGGGGGCAAGCGTTATCCGGATTTACTGGGTGTAAAGGGAGCGTAGACGGCATGG
CAAGCCAGATGTGAAATACCGGGGCTCAACCCCGGGACTGCATTTGGAACTGTTAAGCTG
GAGTGTCGGGGAGGCAGGCGGAATTCCTAGTGTAGCGGTGAAATGCGTAGATATTAGGAG
GAACACCAGTGGCGAAGGCGGCCTGCTGGACGATGACTGACGTTGAGGCTCGAAAGCGTG
GGGAGCAAACAGG
>6c1b39e1721f6a33c9447eb55a79d28b
TACGTATGGTGCAAGCGTTATCCGGATTTACTGGGTGTAAAGGGAGCGTAGGTGGCAAGG
CAAGCCAGAAGTGAAAACCCGGGGCTCAACCGCGGGATTGCTTTTGGAACTGTCATGCTG
GAGTGCAGGTGGGGTGAGCGGAATTCCTAGTGTAGCGGTGAAATGCGTAGATATTAGGAG
GAACACCGGAGGCGAAGGCGGCTCACTGGACTGTAACTGACACTGAGGCTCGAAAGCGTG
GGGAGCAAACAGG
>36262f765989b4b2f103c128657fbaf6
TACGTAGGTGGCGAGCGTTATCCGGATTTACTGGGTGTAAAGGGCGTGTAGGCGGGAGTG
CAAGTCAGATGTGAAAACTATGGGCTCAACCCATAGCCTGCATTTGAAACTGTACTTCTT
GAGTGCTGGTGAGGCAATCGGAATTCCGTGTGTAGCGGTGAAATGCGTAGATATACGGAG
GAACACCAGTGGCGAAGGCGGATTGCTGGACAGTAACTGACGCTGAGGCGCGAAAGCGTG
GGGAGCAAACAGG
>21216aa517480d5f83677d0c823649e8
TACGTAGGGAGCGAGCGTTGTCCGGAATTACTGGGTGTAAAGGGAGCGTAGGCGGGATTG
CAAGTTGGATGTGAAAACTGCGGGCTCAACCCGGAGAGTGCATTCAAAACTGCGATTCTT
GAGTGAAGTTGAGGCAAGCGGAATTCCTAGTGTAGCGGTGAAATGCGTAGATATTAGGAG
GAACACCAGTGGCGAAGGCGGCTTGCTGGGCTTTTACTGACGCTGAGGCTCGAAAGTGTG
GGGAGCAAACAGG
>44865bf2e9d5625111724ca0d7d9d4aa
TACGTAGGGGGCAAGCGTTATCCGGATTTACTGGGTGTAAAGGGAGCGTAGACGGCGAGA
CAAGTCTGAAGTGAAAGCCCGGGGCTCAACCCCGGGACTGCTTTGGAAACTGCCTTGCTA
GAGTGCTGTAGAGGTAAGTGGAATTCCTAGTGTAGCGGTGAAATGCGTAGATATTAGGAG
GAACACCAGTGGCGAAGGCGGCTTACTGGACAGTAACTGACGTTGAGGCTCGAAAGCGTG
GGGAGCAAACAGG
>912b9ca396536c76ec6c1f5305583d66
TACGTAGGGGGCAAGCGTTATCCGGATTTACTGGGTGTAAAGGGAGCGTAGACGGTTAAT
CAAGTCAGAAGTGAAAACCCAGGGCTCAACCTTGGGACTGCTTTTGAAACTGAGTAGCTA
GAGTGCAGTAGAGGTAAGCGGAATTCCTAGTGTAGCGGTGAAATGCGTAGATATTAGGAG
GAACACCAGTGGCGAAGGCGGCTTACTGGACTGTAACTGACGTTGAGGCTCGAAAGCGTG
GGGAGCAAACAGG
>78fdcbd056e47680e422cd033ec644c9
TACGTAGGGGGCAAGCGTTATCCGGATTTACTGGGTGTAAAGGGAGCGTAGACGGTGCGC
CAAGTCTGGAGTGAAATGCCGCAGCTTAACTGCGGAACTGCTTTGGAAACTGGCGAACTA
GAGTGCGGGTGGGGTAAGCGGAATTCCTAGTGTAGCGGTGAAATGCGTAGATATTAGGAG
GAACACCGGTGGCGAAGGCGGCTTACTGGACCGTAACTGACGTTGAGGCTCGAAAGCGTG
GGGAGCAAACAGG
>a79ff8070d9dd884ff2476d47f6e7083
TACGTAGGGGGCAAGCGTTATCCGGATTTACTGGGTGTAAAGGGAGCGTAGACGGCTAAT
CAAGTCAGAAGTGAAAACCCAGGGCTCAACTTTGGGACTGCTTTTGAAACTGAGTAGCTA
GAGTGCAGTAGAGGTAAGCGGAATTCCTAGTGTAGCGGTGAAATGCGTAGATATTAGGAG
GAACACCAGTGGCGAAGGCGGCTTACTGGACTGTAACTGACGTTGAGGCTCGAAAGCGTG
GGGAGCAAACAGG
>c7272a3583dc477916e16490ef52a1b2
TACGGAAGGTCCGGGCGTTATCCGGATTTATTGGGTTTAAAGGGAGCGTAGGCCGTCTGG
TAAGCGTGTTGTGAAATGTCGGGGCTCAACCTGGGCATTGCAGCGCGAACTGTCAGACTT
GAGTGCGCGTGAAGTAGGCGGAATTCGTCGTGTAGCGGTGAAATGCTTAGATATGACGAA
GAACTCCGATTGCGAAGGCAGCCTGCTGTAGCGCAACTGACGCTGAAGCTCGAAAGCGTG
GGTATCGAACAGG
>3f38012770488c7dc8f8429c7886f838
TACGGAGGATCCGAGCGTTATCCGGATTTATTGGGTTTAAAGGGAGCGTAGGCGGGTGCT
TAAGTCAGTTGTGAAAGTTTGCGGCTCAACCGTAAAATTGCAGTTGATACTGGGCGCCTT
GAGTGCAGCGTAGGTAGGCGGAATTCGTGGTGTAGCGGTGAAATGCTTAGATATCACGAA
GAACTCCGATTGCGAAGGCAGCTTACTGGACTGTAACTGACGCTGATGCTCGAAAGTGTG
GGTATCAAACAGG
>74a1a896f9fde19d7c399a1f2ed9b3ef
TACGTAGGGGGCTAGCGTTATCCGGAATTACTGGGCGTAAAGGGTGCGTAGGTGGTTTCT
TAAGTCAGAGGTGAAAGGCTACGGCTCAACCGTAGTAAGCCTTTGAAACTGGGAAACTTG
AGTGCAGGTGAGGAGAGTGGAATTCCTAGTGTAGCGGTGAAATGCGTAGATATTAGGAGG
AACACCAGTTGCGAAGGCGGCTCTCTGGACTGTAACTGACACTGAGGCACGAAAGCGTGG
GGAGCAAACAGG
>2af604fe03b0fe3408e7543d8ede7d9d
TACGTAGGGGGCAAGCGTTATCCGGATTTACTGGGTGTAAAGGGAGCGTAGACGGCAGTG
CAAGCCTGGAGTGAAAGGATGGGGCTCAACCCCATGACTGCTCTGGGAACTGCATAGCTG
GAGTGCCGGTGGGGTAAGCGGAATTCCTAGTGTAGCGGTGAAATGCGTAGATATTAGGAG
GAACACCAGTGGCGAAGGCGGCTTACTGGACGGTAACTGACGTTGAGGCTCGAAAGCGTG
GGGAGCAAACAGG
>d6ce5ab0ca4ccc41db83dff829286912
TACGTAGGTGGCAAGCGTTGTCCGGAATTATTGGGCGTAAAGGGCGCGCAGGCGGCATCG
CAAGTCGGTCTTAAAAGTGCGGGGCTTAACCCCGTGAGGGGACCGAAACTGTGAAGCTCG
AGTGTCGGTGAGGAAAGCGGAATTCCTAGTGTAGCGGTGAAATGCGTAGATATTAGGAGG
AACACCAGTGGCGAAAGCGGCTTTCTGGACGACAACTGACGCTGAGGCGCGAAAGCCAGG
GGAGCAAACGGG
>3b5847b669dba83a84556cd0bc7a99e5
TACGGAGGGTGCGAGCGTTAATCGGAATTACTGGGCGTAAAGCGCTCGTAGGCGGTATGT
CAAGTCAAGGGTGAAATCCCCGCGCTCAACGTGGGAACTGCCTTTGAAACTGGCAAACTG
GAGTGTGTGTGAGGATAGTGGAATTCCAGGTGTAGGAGTGAAATCCGTAGATATCTGGAG
GAACATCAGTGGCGAAGGCGACTATCTGGCACATAACTGACGCTGAGGAGCGAAAGCGTG
GGTAGCAAACAGG
>10903c50fa083b5932e6e4c54c2fe62f
TACGGAGGATCCAAGCGTTATCCGGATTTATTGGGTTTAAAGGGTGCGTAGGCGGCAGAT
TAAGTTAGAGGTGAAATTCCGAGGCTCAACCTTGGCACTGCCTCTGATACTGGTTTGCTA
GCGGAGTGATGCTGTAGGCGGAATGTGTGGTGTAGCGGTGAAATGCATAGAGATCACACA
GAACACCGATTGCGAAGGCAGCTTACAAATCTATATCGGACGCTGAGGCACGAAAGCGTG
GGGAGCAAACAGG
>840453d3ac6130dcfbea1bbd7d0fc303
TACGTAGGGGGCAAGCGTTATCCGGAATTACTGGGTGTAAAGGGAGCGTAGACGGTAATG
TAAGTCTGGAGTGAAAGGCGGGGGCCCAACCCCCGGACTGCTCTGGAAACTATGTTACTG
GAGTGCAAGTGAGGTAAGCGGAATTCCTAGTGTAGCGGTGAAATGCGTAGATATTAGGAG
GAACACCAGTGGCGAAGGCGGCTTACTGGACTGTAACTGACGTTGAGGCTCGAAAGCGTG
GGGAGCAAACAGG
>4b4f19f42afb9e4121061c7959ca9b24
TACGGAAGATGCGAGCGTTATCCGGATTTATTGGGTTTAAAGGGTGCGTAGGCGGAAGGA
TAAGTCAGCGGTGAAATGCTTCAGCTCAACTGGAGAATTGCCGATGAAACTGTTTTTCTA
GAGTATAATAGAGGTATGCGGAATGCGTGGTGTAGCGGTGAAATGCATAGATATCACGCA
GAACCCCGATTGCGAAGGCAGCATACTGGGCTATAACTGACGCTGAAGCACGAAAGCGTG
GGTATCGAACAGG
>2be7a3a8b7a2613999593fb356f3a80b
TACGTAGGGGGCGAGCGTTATCCGGATTTATTGGGCGTAAAGGGTGTGTAGGCGGTATGT
TAAGTCTAAAATCAAAGCCCGAGGCTTAACCTCGGTTCGTTTTAGAAACTGGCAAACTGG
AGTGCACTAGAGGCAAGTGGAATTTCTAGTGTAGCGGTTAAATGCGTAGATATTAGAAGG
AACACCAGTGGCGAAGGCGGCTTGCTGGGCTGTAACTGACGCTGAGACACGAAAGCGTGG
GGAGCAAATAGG
>20c9c0c54f068f8f8492eb843e388486
TACGTAGGGGGCGAGCGTTATCCGGATTTATTGGGCGTAAAGCGTGTGTAGGCGGTTTGT
TAAGTATAAGATTAAAGCCTGGAGCTCAACTCCAGTTCGTCTTATAAACTGGCAAACTTG
AGTATGGTTGAGGCAAGTGGAATTTCTAGTGTAGCGGTTAAATGCGTAGATATTAGAAGG
AACACCAGTGGCGAAGGCGGCTTGCTGGGCTGTTACTGACGCTGAGACACGAAAGCGTGG
GGAGCAAATAGG
>5465364bae010a38f9f0afffde49591c
TACGTAGGGGGCAAGCGTTATCCGGATTTACTGGGTGTAAAGGGAGCGTAGACGGCATAG
TAAGTCTGATGTGAAAGGCGGGGGCTCAACCCCTGGACTGCATTGGAAACTATTAAGCTG
GAGTGTCGGGGAGGTAAGTGGAATTCCTAGTGTAGCGGTGAAATGCGTAGATATTAGGAG
GAACACCAGTGGCGAAGGCGGCTTACTGGACGATCACTGACGTTGAGGCTCGAAAGCGTG
GGGAGCAAACAGG
>d78ff98bd630c5fa364547a91e4d1ce1
TACGTAGGTGGCAAGCGTTATCCGGAATTATTGGGCGTAAAGAGCGCGCAGGTGGTTAAT
TAAGTCTGATGTGAAAGCCCACGGCTTAACCGTGGAGGGTCATTGGAAACTGGTTGACTT
GAGTGCAGATGAGGGAAGTGGAAGTCCATGTGTAGCGGTGAAATGCGTAGAGATATGGAG
GAACACCAGTGGCGAAGGCGGCTTCCTGGTCTGCAACTGACACTGAGGCGCGAAAGCGTG
GGGAGCAAACAGG
>7b99b39c2e9adeace2a357e1b14c2697
TACGGAGGGTGCGAGCGTTAATCGGAATTACTGGGCGTAAAGCGCTCGTAGGCGGTATGT
CAAGTCAAGGGTGAAATCCCCGCGCTCAACGTGGGAACTGCCTTTGAAACTGGCAAACTG
GAGTGTGTGAGAGTATAGTGGAATTCCAGGTGTAGGAGTGAAATCCGTAGATATCTGGAG
GAACATCAGTGGCGAAGGCGACTATCTGGCACATAACTGACGCTGAGGAGCGAAAGCGTG
GGTAGCAAACAGG
>cbd4b0bb22bc06e8439c59516cf317a4
TACGTAGGGTGCAAGCGTTATCCGGATTTACTGGGTGTAAAGGGCGAGTAGACGGCGTTG
CAAGTCAGATGTGAAAACCTAGGGCTCAACCGTAGGACTGCATCTGAAACTGTAATGCTA
GAGTGCAGTAGAGGTAAGCGGAATTCCTAGTGTAGCGGTGAAATGCGTAGATATTAGGAG
GAACACCAGTGGCGAAGGCGGCTTACTGGACTGTAACTGACGTTGAGGAGCGAAAGTGTG
GGGAGCAAACAGG
>0d0f2cca26aa2c0459e9e9cce0433b11
TACGGAAGGTCCGGGCGTTATCCGGATTTATTGGGTTTAAAGGGAGCGTAGGCCGTCTGA
TAAGCGTGTTGTGAAATGTCGGGGCTCAACCTGGGCATTGCAGCGCGAACTGTGAGACTT
GAGTGCGCATGAAGTAGGCGGAATTCGTCGTGTAGCGGTGAAATGCTTAGATATGACGAA
GAACTCCGATTGCGAAGGCAGCCTGCTGTAGCGCAACTGACGCTGAAGCTCGAAAGCGTG
GGTATCGAACAGG
>2137549dc98f06855a74cf74fe101903
TACGTAGGTGGCGAGCGTTATCCGGAATCATTGGGCGTAAAGAGGGAGCAGGCGGCCTGG
AGGGTCTATTGTTAAAAGGCAATGGCTTAACCATTGTAAGGCGAAGAAACCGGCAGGCTA
GAGTTCTAAAGAGTATCGTGGAATTCCATGTGTAGCGGTGAAATGCGTAGATATATGGAG
GAACACCAGTGGCGAAGGCGACGATCTGGGAAGAAACAGACGCTGAGTCCCGAAAGCGTG
GGGAGCAAATAGG
>0c927817675e51a227313e2f1d10586f
TACGTATGTCGCAAGCGTTATCCGGATTTATTGGGCGTAAAGCGCGTCTAGGCGGTTTGG
TAAGTCTGATGTGAAAATGCGGGGCTCAACTCCGTATTGCGTTGGAAACTGCCAAACTAG
AGTACTGTAGAGGTGGGCGGAACTACAAGTGTAGAGGTGAAATTCGTAGATATTTGTAGG
AATGCCGATGGGGAAGCCAGCCCACTGGACAGATACTGACGCTAAAGCGCGAAAGCGTGG
GTAGCAAACAGG
>5d4073cb6b1d477ae7dc794f76bbe6f9
TACGTAGGGGGCAAGCGTTATCCGGATTTACTGGGTGTAAAGGGAGCGTAGGCGGCAGTG
CAAGTCAGAAGTGAAAGCCCGGGGCTCAACTCCGGGACTGCTTTTGAAACTGTACAGCTT
GATTGCAGGTGAGGCAAGTGGAATTCCTAGTGTAGCGGTGAAATGCGTAGATATTAGGAG
GAACACCAGTGGCGAAGGCGGCTTGCTGGACTGTAAATGACGCTGAGGCTCGAAAGCGTG
GGGAGCAAACAGG
>482f97f288d25dcf3b897edf305a64cd
TACGTAGGGGGCAAGCGTTATCCGGATTTACTGGGTGTAAAGGGAGCGTAGACGGCAGAG
CAAGTCCGGAGTGAAAGCCCGGGGCCCAACCCCGGGACTGCTCTGGAAACTGTTAAGCTG
GAGTGCGGGTGGGGCAGGCGGAATTCCTGGTGTAGCGGTGAAATGCGTAGATATCAGGAG
GAACACCGGCGGCGAAGGCGGCCTGCTGGACCGTAACTGACGTTGAGGCTCGAAAGCGTG
GGGAGCAAACAGG
>acce02282475adbc7938b57c3f0eeb17
TACGGAGGATTCAAGCGTTATCCGGATTTATTGGGTTTAAAGGGTGCGTAGGCGGTTTGA
TAAGTTAGAGGTGAAATCCCGGGGCTTAACTCCGGAACTGCCTCTAATACTGTTAGACTA
GAGAGTAGTAGCGGTAGGCGGAATGTATGGTGTAGCGGTGAAATGCTTAGAGATCATACA
GAACACCGATTGCGAAGGCAGCTTACCAAACTATATCTGACGTTGAGGCACGAAAGCGTG
GGGAGCAAACAGG
>ce54948fe6e89b41d1f89508dfea870a
TACGTAGGTGGCAAGCGTTGTCCGGAATTATTGGGCGTAAAGCGCGCGCAGGCGGATCGG
TCAGTCTGTCTTAAAAGTTCGGGGCTTAACCCCGTGATGGGATGGAAACTGCCAATCTAG
AGTATCGTAGAGGAAAGTGGAATTCCTAGTGTAGCGGTGAAATGCGTAGATATTAGGAAG
AACACCAGTGGCGAAGGCGACTTTCTGGACGAAAACTGACGCTGAGGCGCGAAAGCCAGG
GGAGCGAACGGG
>dc5a583b1162051fc37e203f02870267
TACGTAGGGGGCAAGCGTTATCCGGATTTACTGGGTGTAAAGGGAGCGTAGACGGCTGTA
CAAGTCTGAAGTGAAAGCCCGTGGCTCAACCGCGGAACTGCTTTGGAAACTGTAAAGCTG
GAGTACTGGGGAGGCAGGCGGAATTCCTAGTGTAGCGGTGAAATGCGTAGATATTAGGAG
GAACACCAGTGGCGAAGGCGGCCTGCTGGACAGAAACTGACGTTGAGGCTCGAAAGCGTG
GGGAGCAAACAGG
>9650c97d2d5930c68959f59299dde65d
TACGTAGGGAGCAAGCGTTATCCGGATTTATTGGGTGTAAAGGGTGCGTAGACGGGATAA
CAAGTTAGTTGTGAAAACCCTCGGCTCAACTGAGGAACTGCAACTAAAACTATTATTCTT
GAGTGCAGGTGGGGAAAGTGGAATTCCTAGTGTAGCGGTGAAATGCGTAGATATTAGGAA
GAACACCAGTGGCGAAGGCGACTTTCTGGACTGTAACTGACGTTGAGGCACGAAAGTGTG
GGGAGCAAACAGG
>8c6a06fae3959d16ddfc10e326827c05
TACGTAGGGAGCGAGCGTTGTCCGGAATTACTGGGTGTAAAGGGAGCGTAGGCGGGACTG
CAAGTTGGGTGTCAAATCTACCGGCTCAACCGGTAGCCGCACTCAAAACTGCAGTTCTTG
AGTGAAGTTGAGGCAGGCGGAATTCCTAGTGTAGCGGTGAAATGCGTAGATATTAGGAGG
AACACCAGTGGCGAAGGCGGCCTGCTGGGCTTTTACTGACGCTGAGGCTCGAAAGTGTGG
GGAGCAAACAGG
>c4006cdad3ae669cec7bb4654d7327f1
TACGTAGGTGGCAAGCGTTGTCCGGATTTACTGGGTGTAAAGGGCGTGTAGGCGGGATGG
TAAGTCAGATGTGAAATACCGGGGCTCAACCCCGGGGCTGCATTTGAAACTGCCGTTCTT
GAGTGTCGGTGAGGAAAGCGGAATTCCTAGTGTAGCGGTGAAATGCGTAGATATTAGGAG
GAACACCAGTGGCGAAGGCGGCTTTCTGGACGATAACTGACGCTGAGGCGCGAAAGCGTG
GGGAGCAAACAGG
>3929ac0068415af2d3f3e4d8c2621ad2
TACGGAGGATCCGAGCGTTATCCGGATTTATTGGGTTTAAAGGGAGCGTAGATGGGTTGT
TAAGTCAGTTGTGAAAGTTTGCGGCTCAACCGTAAAATTGCAATTGATACTGGCGTCCTT
GAGTACACTTGAGGTGGGCGGAATTCGTGGTGTAGCGGTGAAATGCTTAGATATCACGAA
GAACTCCTATTGCGAAGGCAGCTCACTAAACTGCAACTGACATTGAGGCTCGAAAGTGTG
GGTATCAAACAGG
>5e513f6aa1e4f64c15163d4e3c7241f4
TACGTAGGGTGCGAGCGTTAATCGGAATTACTGGGCGTAAAGCGTGCGCAGGCGGTTGGG
TAAGACAGATGTGAAATCCCCGGGCTTAACCTGGGAACTGCATTTGTGACTGTCCGACTG
GAGTATGTCGGAGGGGGGTGGAATTCCAAGTGTAGCAGTGAAATGCGTAGATATTTGGAA
GAACACCGATGGCGAAGGCAGCCCCCTGGGGCAAAACTGACGCTCATGCACGAAAGCGTG
GGGAGCAAACAGG
>0abcb607c3960e5d68bd4252c9bf4b55
TACGTAGGGAGCAAGCGTTGTCCGGATTTACTGGGTGTAAAGGGTGCGTAGGCGGCTTTG
CAAGTCAGATGTGAAATCTATGGGCTCAACCCATAGCCTGCATTTGAAACTGCAGAGCTT
GAGTGAAGTTGAGGCAGGCGGAATTCCCCGTGTAGCGGTGAAATGCGTAGAGATGGGGAG
GAACACCAGTGGCGAAGGCGGCCTGCTGGGCTTTAACTGACGCTGAGGCACGAAAGCGTG
GGTAGCAAACAGG
>7c4a9dd3da5e81c14c44e0c4f3ce9f43
TACGTAGGGGGCAAGCGTTATCCGGATTTACTGGGTGTAAAGGGAGCGTAGACGGTAGTG
CAAGTCTGGAGTGAAAGGCGGGGGCCCAACCCCCGGACTGCTCTGGAAACTGTGCGACTA
GAGTGCAGGAGAGTTAAGTGGAATTCCTAGTGTAGCGGTGAAATGCGTAGATATTAGGAG
GAACACCAGTGGCGAAGGCGGCTTACTGGACTGTAACTGACGTTGAGGCTCGAAAGCGTG
GGGAGCAAACAGG
>d3cd91f6a11424aaa9dc484dcd143908
TACGTAGGGGGCAAGCGTTATCCGGATTTACTGGGTGTAAAGGGAGCGTAGACGGCAGCG
CAAGTCTGGAGTGAAATCCCATGGCTTAACCATGGAACTGCTTTGGAAACTGTGCAGCTA
GAGTGCAGTAGAGGTAAGCGGAATTCCTAGTGTAGCGGTGAAATGCGTAGATATTAGGAG
GAACACCAGTGGCGAAGGCGGCTTACTGGACTGTAACTGACGTTGAGGCTCGAAAGCGTG
GGGAGCAAACAGG
>1083e2dc7cfe952429e8d1cb4c9183e7
TACGTAGGGGGCAAGCGTTATCCGGATTTACTGGGTGTAAAGGGAGCGTAGACGGAATAG
CAAGTCTGATGTGAAAACCCGGGGCTCAACTCCGGGAGTGCATTGGAAACTGTTGATCTA
GAGTGTCGTAGAGGCAAGCGGAATTCCTAGTGTAGCGGTGAAATGCGTAGATATTAGGAG
GAACACCAGTGGCGAAGGCGGCTTGCTGGACGATGACTGACGTTGAGGCTCGAAAGCGTG
GGGAGCAAACAGG
>a9eedcbb79161a99a09235d2f16a8e6e
TACGGAGGGTGCGAGCGTTAATCGGAATAACTGGGCGTAAAGGGCACGCAGGCGGTGACT
TAAGTGAGGTGTGAAAGCCCCGGGCTTAACCTGGGAATTGCATTTCATACTGGGTCGCTA
GAGTACTTTTGGGAGGGGTAGAATTCCACGTGTAGCGGTGAAATGCGTAGAGATGTGGAG
GAATACCGAAGGCGAAGGCAGCCCCTTGGGAATGTACTGACGCTCATGTGCGAAAGCGTG
GGGAGCAAACAGG
>fffdbc7e0432d8c8704be314324571fe
TACGTAGGGGGCAAGCGTTATCCGGATTTACTGGGTGTAAAGGGAGCGCAGACGGCAGTG
CAAGTCTGGAGTGAAAGCCCGGGGCCCAACCCCGGAACTGCTCTGGAAACTGTGCGGCTA
GAGTACTGGTGGGGCAGGCGGAATTCCTAGTGTAGCGGTGAAATGCGTAGATATTAGGAG
GAACACCAGTGGCGAAGGCGGCCTGCTGGACAGTAACTGACGTTGAGGCTCGAAAGCGTG
GGGAGCAAACAGG
>e1984659e7b08df2d9043daa366b66e2
TACGTAGGGGGCTAGCGTTATCCGGATTTACTGGGCGTAAAGGGTGCGTAGGCGGTCTTT
CAAGTCAGGAGTGAAAGGCTACGGCTCAACCGTAGTAAGCTCTTGAAACTGGGAGACTTG
AGTGCAGGTGAGGAGAGTGGAATTCCTAGTGTAGCGGTGAAATGCGTAGATATTAGGAGG
AACACCAGTTGCGAAGGCGGCTCTCTGGACTGTAACTGACGCTGAGGCACGAAAGCGTGG
GGAGCAAACAGG
>458820f431f82ac59befe74f665d436b
TACGTAGGGAGCGAGCGTTGTCCGGATTTACTGGGTGTAAAGGGCGTGCAGCCGGGAGTA
CAAGTCAGATGTGAAATCCCGCGGCTCAACCGCGGAACTGCATTTGAAACTGTATTTCTT
GAGTACTGGTGAGGCAGACGGAATTCCTAGTGTAGCGGTGAAATGCGTAGATATTAGGAG
GAACACCAGTGGCGAAGGCGGTCTGCTGGACAGCAACTGACGGTGAGGCGCGAAAGCGTG
GGGAGCAAACAGG
>f4f2b5f9631961495bf717a015220779
TACGTAGGTGGCAAGCGTTGTCCGGAATTACTGGGTGTAAAGGGAGTGTAGGCGGGATAT
CAAGTCAGAAGTGAAAATTACGGGCTCAACTCGTAACCTGCTTTTGAAACTGACATTCTT
GAGTGAAGTTGAGGCAAGCGGAATTCCTAGTGTAGCGGTGAAATGCGTAGATATTAGGAG
GAACACCAGTGGCGAAGGCGGCTTGCTGGGCTTTTACTGACGCTGAGGCTCGAAAGCGTG
GGGAGCAAACAGG
>a0907e36265e122ca99ea253d85e162c
TACGTAGGTGGCAAGCGTTGTCCGGATTTACTGGGTGTAAAGGGCGTGCAGCCGGGTCTG
CAAGTCAGATGTGAAATCCATGGGCTCAACCCATGAACTGCATTTGAAACTGTAGATCTT
GAGTGTCGGTGGGGCAATCGGAATTCCTAGTGTAGCGGTGAAATGCGTAGATATTAGGAG
GAACACCAGTGGCGAAGGCGGATTGCTGGACGATAACTGACGGTGAGGCGCGAAAGTGTG
GGGAGCAAACAGG
>a77b0ba903f25edf8f1c05e772296e8e
TACGTAGGGGGCAAGCGTTATCCGGAATGATTGGGCGTAAAGAGTACGTAGGTGGTTTCG
TAAGCGCGAGGTGAAAGGCAGTGGCTTAACCATTGTAAGCCTTGCGAACTGCGAGACTTG
AGTGCAGGTGAGGAAAGCGGAATTCCTAGTGTAGCGGTGAAATGCTTAGATATTAGGAGG
AACACCAGTGGCGAAGGCGGCTTTCTGGACTGTAACTGACACTGAGGTACGAAAGCGTGG
GGAGCAAACAGG
>e22115c8f157e1cbd98ca4ae121080b9
TACGTAGGGAGCGAGCGTTATCCGGATTTATTGGGTGTAAAGGGTGCGTAGACGGGAAAT
TAAGTTAGTTGTGAAATCCCTCGGCTCAACCGAGGAACTGCAACTAAAACTGATATTCTT
GAGTACTGGAGAGTAAAGTGGAATTCCTAGTGTAGCGGTGAAATGCGTAGATATTAGGAG
GAACACCAGTGGCGAAGGCGACTTTCTGGACAGAAACTGACGTTGAGGCACGAAAGTGTG
GGGAGCAAACAGG
>cc0b7f8d7f0918aca083682f2ff2d5df
TACGTAGGGAGCAAGCGTTATCCGGATTTATTGGGTGTAAAGGGTGCGTAGACGGGAATT
TAAGTTAGTTGTGAAATCCCTCGGCTTAACTGAGGAACTGCAACTAAAACTGAATTTCTT
GAGTGCGGGAGAGTAAAGTGGAATTCCTAGTGTAGCGGTGAAATGCGTAGATATTAGGAG
GAACACCAGTGGCGAAGGCGACTTTCTGGACCGTAACTGACGTTGAGGCACGAAAGTGTG
GGGAGCAAACAGG
>e6b1d089aaea49de71c92e4d47b3fcfd
TACGTAGGTGGCAAGCGTTGTCCGGAATTACTGGGTGTAAAGGGAGCGTAGGCGGGAAGG
CAAGTCAGATGTGAAATCCACAGGCTTAACCTGTGGCGTGCATTTGAAACTGTTTTTCTT
GAGTGAAGTTGAGGCAGGCGGAATTCCGAGTGTAGCGGTGAAATGCGTAGATATTCGGAG
GAACACCAGTGGCGAAGGCGGCCTGCTGGGCTTTTACTGACGCTGAGGCTCGAAAGCATG
GGTAGCAAACAGG
>7b24b753075e00ad002fc556e5bb9f37
TACGTAGGTGGCAAGCGTTATCCGGATTTATTGGGTGTAAAGGGCGTGTAGGCGGGAAAG
CAAGTCAGATGTGAAAACTCAGGGCTCAACCCTGAGCCTGCATTTGAAACTGTTTTTCTT
GAGTGCTGGTGAGGCAATCGGAATTCCGTGTGTAGCGGTGAAATGCGTAGATATACGGAG
GAACACCAGTGGCGAAGGCGGATTGCTGGACAGTAACTGACGCTGAGGCGCGAAAGCGTG
GGGAGCAAACAGG
>5a3b7e1193c8e23c52ec7112597f17aa
TACGTAGGGGGCGAGCGTTATCCGGATTTATTGGGCGTAAAGCGTTCGTAGGCGGTTTGT
TAAGTCTAAAATTCAAGCCCGAGGCTCAACCTCGGTTCGTTTTAGAAACTGGCAGACTTG
AGTGTGGTTGAGGCAAGTGGAATTTCTAGTGTAGCGGTTAAATGCGTAGATATTAGAAGG
AACACCAGTGGCGAAGGCGGCTTGCTGGGCCATTACTGACGCTGAGGAACGAAAGCGTGG
GGAGCAAATAGG
>d159fbc106876647b210ce9d33ce9586
TACGTAGGGGGCAAGCGTTATCCGGATTTACTGGGTGTAAAGGGAGCGTAGGTGGCATGG
TAAGCCAGAAGTGAAAACCCAGGGCTCAACTCTGCGGATTGCTTTTGGAACTATCAAGCT
AGAGTGCTAGAGGGGTAAGCGGAATTCCTAGTGTAGCGGTGAAATGCGTAGATATTAGGA
GGAACACCGGTGGCGAAGGCGGCTTACTGGACAGAAACTGACACTGAGGCTCGAAAGCGT
GGGGAGCAAACAGG
>0698fb805a1ab75b743d40c82a8a2ca1
TACGTAGGGGGCAAGCGTTATTCGGAATTACTGGGTGTAAAGGGAGCGTAGACGGTAATG
TAAGTCTGGAGTGAAAGGCGGGGGCCCAACCCCCGGACTGCTCTGGAAACTATGTTACTG
GAGTGCAGGAGAGTTAAGCGGAATTCCTAGTGTAGCGGTGAAATGCGTAGATATTAGGAG
GAACACCAGTGGCGAAGGCGGCTTACTGGACTGTAACTGACGTTGAGGCTCGAAAGCGTG
GGGAGCAAACAGG
>8e8be2041d0339e2d15a9e208cda10f2
TACGTAGGGAGCGAGCGTTGTCCGGAATTACTGGGTGTAAAGGGAGTGTAGGCGGGATGG
TAAGTTAGGTGTGAAATGCGGAGGCTCAACCTCCGAGCTGCACTTAAAACTGCTGTTCTT
GAGTGAAGTTGAGGTTGGCGGAATTCCCAGTGTAGCGGTGAAATGCGTAGATATTGGGAG
GAACATCAGTGGCGAAGGCGGCCAACTGGGCTTTTACTGACGCTGAGGCTCGAAAGCGTG
GGGAGCAAACAGG
>68d9bc1d0e87bca61a500723d7961bd8
TACGTAGGTGGCAAGCGTTATCCGGATTTACTGGGTGTAAAGGGCGAGTAGGCGGGATTG
CAAGTCAGATGTGAAAACTATGGGCTCAACCGATAGAGTGCATTTGAAACTGCAGTTCTT
GAGTGATGGTGAGGTAGGCGGAATTCCCGGTGTAGCGGTGGAATGCGTAGATATCGGGAG
GAACACCAGTGGCGAAGGCGGCCTGCTGGACATTAACTGACGCTGAGGCGCGAAAGCGTG
GGGAGCAAACAGG
>482d920086919864c976046ff5993944
TACGTATGGTGCAAGCGTTATCCGGATTTACTGGGTGTAAAGGGAGCGTAGACGGCTGTG
CAAGCCTGAAGTGAAAGGCCGGGGCCCAACCCTGGGAGTGCTTTGGGAACTGTGCAGCTA
GAGTGTCGTAGAGGCAAGTGGAATTCCCAGTGTAGCGGTGAAATGCGTAGATATTGGGAG
GAACACCAGTGGCGAAGGCGTCTTGCTGGACGATGACTGACGTTGAGGCTCGAAAGCGTG
GGGAGCAAACAGG
>bc7782fb533f20a89e227c1919d78407
AACGTAGGGTGCAAGCGTTGTCCGGAATTACTGGGTGTAAAGGGAGCGCAGGCGGATCGA
CAAGTTGGGAGTGAAAACTACGGGCTCAACCCGTAACCTGCTTTCAAAACTGTCGGTCTT
GAGTGGTGTTGAGGTAGGCGGAATTCCCGGTGTAGCGGTGGAATGCGTAGATATCGGGAG
GAACACCAGTGGCGAAGGCGGCCTACTGGGCACTAACTGACGCTGAGGCTCGAAAGCATG
GGTAGCAAACAGG
>f12f15d2643871b5672493b5270a41e6
TACGTAGGGGGCAAGCGTTATCCGGATTTACTGGGTGTAAAGGGAGCGTAGACGGCATTG
CAAGTCTGATGTGAAAGATTGGGGCTCAACCCCAGGCCTGCATTGGAAACTGTAAAGCTG
GAGTACAGGGGAGGTAAGCGGAATTCCTAGTGTAGCGGTGAAATGCGTAGATATTAGGAG
GAACACCAGTGGCGAAGGCGGCTTACTGGACTGTAACTGACGTTGAGGCTCGAAAGCGTG
GGGAGCAAACAGG
>28c9e1127fd2f43e410f034f1d58c210
TACGTAGGGGGCAAGCGTTATCCGGATTTACTGGGTGTAAAGGGAGCGTAGACGGCGTGC
CAAGTCTGGTGTGAAAGGCCGGGGCTCAACCCCGGGACTGCATTGGAAACTGGCATGCTG
GAGTGCCGGTGGGGCAAGCGGAATTCCTAGTGTAGCGGTGAAATGCGTAGATATTAGGAG
GAACACCGGTGGCGAAGGCGGCTTGCTGGACGGTAACTGACGTTGAGGCTCGAAAGCGTG
GGGAGCAAACAGG
>f6194a7c77c57ffb3564ae9b8de400a7
TACGTAGGGAGCAAGCGTTGTCCGGATTTACTGGGTGTAAAGGGTGCGTAGGCGGCTTTG
CAAGTCAGATGTGAAATCTATGGGCTCAACCCATAAACTGCATTTGAAACTGTAGAGCTT
GAGTGAAGTTGAGGCAGGCGGAATTCCCCGTGTAGCGGTGAAATGCGTAGAGATGGGGAG
GAACACCAGTGGCGAAGGCGGCCTGCTGGGCTTTAACTGACGCTGAGGCACGAAAGCGTG
GGTAGCAAACAGG
>1ad22a15e78b3826138687bd356aa051
TACGGAGGATGCGAGCGTTATCCGGATTTATTGGGTTTAAAGGGTGCGTAGGCGGCATGT
TAAGTTAGTGGTAAAATGTCGGAGCTAAACTCCGGATCGCCATTAATACTGTCATGCTCG
AGTACATACGAGGTAGGCGGAATAAGTTAAGTAGCGGTGAAATGCATAGATATAACTTAG
AACTCCGATCGCGAAGGCAGCTTACCAGACTGTAACTGACGCTGAAGCACGAGAGCGTGG
GTAGCAAACAGG
>f5d2f87e3aafce213d05b2181a2d0e06
TACGTAGGGGGCAAGCGTTATCCGGATTTACTGGGTGTAAAGGGAGCGTAGACGGCTGTG
CAAGTCTGAAGTGAAATGCCGGGGCCCAACCCCGGAACTGCTTTGGAAACTGTACAGCTA
GAGTGCAGGTGGGGTGAGCGGAATTCCTAGTGTAGCGGTGAAATGCGTAGATATTAGGAG
GAACACCGGTGGCGAAGGCGGCTCACTGGACTGTAACTGACGTTGAGGCTCGAAAGCGTG
GGGAGCAAACAGG
>c2ec131f03e5975927272c2921eebfee
TACGTAGGGGGCAAGCGTTATCCGGATTTACTGGGTGTAAAGGGAGCGTAGACGGCAGCG
CAAGTCTGGAGTGAAATGCCGGGGCCCAACCCCGGAACTGCTCTGGAAACTGTGAAGCTG
GAGTGCAGGAGAGTTAAGCGGAATTCCTGGTGTAGCGGTGAAATGCGTAGATATCAGGAG
GAACACCGGCGGCGAAGGCGGCTTACTGGACTGTAACTGACGTTGAGGCTCGAAGGCGTG
GGGAGCAAACAGG
>3357084b0d171f2d01588c225b76c7ad
TACGTAGGGAGCGAGCGTTGTCCGGAATTACTGGGTGTAAAGGGAGCGTAGGCGGGGATG
CAAGTTGGGTGTTAAATCTACCGGCTCAACTGGTAGTCGCACTCAAAACTGCAGCTCTTG
AGTGAAGTTGAGGCAGGCGGAATTCCTAGTGTAGCGGTGAAATGCGTAGATATTAGGAGG
AACACCAGTGGCGAAGGCGGCCTGCTGGGCTTTTACTGACGCTGAGGCTCGAAAGTGTGG
GGAGCAAACAGG
>5b6148404168b05caf29e513a11888c9
TACGTAGGGGGCAAGCGTTATCCGGATTTACTGGGTGTAAAGGGAGCGTAGACGGCTGTG
CAAGTCAGAAGTGAAAGCCCGGGGCTCAACCCCGGGACTGCTTTTGAAACTGCGTGGCTG
GAGTGCAGGGGAGGTAAGCGGAATTCCTGGTGTAGCGGTGAAATGCGTAGATATCAGGAG
GAACACCAGTGGCGAAGGCGGCTTACTGGACTGTAACTGACGTTGAGGCTCGAAAGCGTG
GGGAGCAAACAGG
>b1295be0819d40f02ebe3f9fb0d1a38f
TACGTAGGGGGCAAGCGTTATCCGGATTTACTGGGTGTAAAGGGAGCGTAGACGGCAGCG
CAAGCCTGGAGTGAAAGGATGGGGCCCAACCCCATGACTGCTCTGGGAACTGTGCGGCTA
GAGTGCCGGTGGGGTAAGCGGAATTCCTAGTGTAGCGGTGAAATGCGTAGATATTAGGAG
GAACACCAGTGGCGAAGGCGGCTTACTGGACGGTAACTGACGTTGAGGCTCGAAAGCGTG
GGGAGCAAACAGG
>6d337ca3f14111f7156c06666af3d7f5
TACGTAGGGAGCAAGCGTTATCCGGAATTATTGGGTGTAAAGGGTGCGTAGACGGGACAG
CAAGTTAGTTGTGAAAGCCCTCGGCTTAACTGAGGAACTGCAACTAAAACTATTGTTCTT
GAGTGCAGGTGAGGAAAGCGGAATTCCTAGTGTAGCGGTGAAATGCGTAGATATTAGGAG
GAACACCAGTGGCGAAGGCGGCTTTCTGGACTGTAACTGACGTTGAGGCACGAAAGTGTG
GGGAGCAAACAGG
>ee7a9f8c960ded88e2e16a569269451d
TACGTAGGGGGCAAGCGTTATCCGGATTTACTGGGTGTAAAGGGAGCGTAGACGGCAGCG
CAAGTCTGAAGTGAAATGCCAGGGCTTAACCCTGGAACTGCTTTGGAAACTGTGCAGCTA
GAGTGCAGGAGAGTTAAGTGGAATTTCTAGTGTAGCGGTGAAATGCGTAGATATTAGGAG
GAACACCAGTGGCGAAGGCGGCTTACTGGACTGTAACTGACGTTGAGGCTCGAAAGCGTG
GGGAGCAAACAGG
>8ef5788ae64ac4160d2217cd0524d378
TACGTAGGTGGCGAGCGTTATCCGGAATCATTGGGCGTAAAGAGGGAGCGGGCGGCCTGG
AGGGTCTATTGTTAAAAGGCAATGGCTTAACCATTGTAAGGCGAAGAAACCGGCAGGCTA
GAGTTCTAAAGAGTATCGTGGAATTCCATGTGTAGCGGTGAAATGCGTAGATATATGGAG
GAACACCAGTGGCGAAGGCGACGATCTGGGAAGAAACAGACGCTGAGTCCCGAAAGCGTG
GGGAGCAAATAGG
>6548fc6c85ecdf65c3a25c1916badedf
TACGTAGGGGGCGAGCGTTATCCGGATTTACTGGGTGTAAAGGGAGCGTAGACGGCGTCG
CAAGTCTGAAGTGAAAGCCCGTGGCTCAACCGCGGAACCGCTTTGGAAACTGCGAGGCTG
GAGTGCTGGGGAGGTAAGCGGAATTCCTGGTGTAGCGGTGAAATGCGTAGATATCAGGAG
GAACACCGGTGGCGAAGGCGGCTTACTGGACAGTAACTGACGTTGAGGCTCGAAAGCGTG
GGGAGCGAACAGG
>4e8e5b374b70e062bbf503988167553a
TACGTAGGGGGCGAGCGTTATCCGGATTTATTGGGCGTAAAGCGTGTGTAGGCGGTTTGT
TAAGTATAAGATTAAAGCCTGGAGCTCAACTCCAGTTCGTCTTATAAACTGGCAGACTTG
AGTGCAGTTGAGGCAAGTGGAATTTCTAGTGTAGCGGTTAAATGCGTAGATATTAGAAGG
AACACCAGTGGCGAAGGCGGCTTGCTGGGCTGTTACTGACGCTGAGACACGAAAGCGTGG
GGAGCAAATAGG
>4c88bc8618dda0c3a1de383483057cac
TACGTATGGTGCAAGCGTTATCCGGATTTACTGGGTGTAAAGGGAGCGCAGGCGGTACGG
CAAGTCTGATGTGAAATCCCGGGGCTCAACCCCGGTACTGCATTGGAAACTGTCGGACTA
GAGTGTCGGTGGGGTAAGTGGAATTCCTAGTGTAGCGGTGAAATGCGTAGATATTAGGAG
GAACACCAGTGGCGAAGGCGGCTTACTGGACGATTACTGACGCTGAGGCTCGAAAGCGTG
GGGAGCAAACAGG
>c83d1046523367f4b042d3b5b7a8ae73
TACGGAGGGTGCAAGCGTTACTCGGAATCACTGGGCGTAAAGAGTGCGTAGGCGGGGTAA
TAAGTCAGATGTGAAATCCTGTAGCTTAACTACAGAACTGCATTTGAAACTGTTACTCTG
GAGTATGGGAGAGTTAGGTGGAATTCTTGGTGTAGGGGTAAAATCCGTAGAGATCAAGAG
GAATACTCATTGCGAAGGCGACCTGCTGGAACATTACTGACGCTGATGCACGAAAGCGTG
GGGAGCAAACAGG
>876caf664ac83a11475a1f8a0b1ca6f3
TACGTAGGTGGCGAGCGTTATCCGGAATGATTGGGCGTAAAGGGTGCGCAGGCGGTCCTG
CAAGTCTGGAGTGAAACGCATGAGCTCAACTCATGCATGGCTTTGGAAACTGGAGGACTG
GAGAGCTGGAGAGGGCGGTGGAACTCCATGTGTAGCGGTAAAATGCGTAGATATATGGAA
GAACACCAGTGGCGAAGGCGGCCGCCTGGCCTGTTGCTGACGCTGAGGCACGAAAGCGTG
GGGAGCAAATAGG
>c82ec0e2fd1096f387d7afefef5f21bd
TACGTATGGTGCAAGCGTTATCCGGATTTACTGGGTGTAAAGGGAGCGTAGACGGTTGTG
TAAGTCTGATGTGAAAGCCCGGGGCTCAACCCCGGGACTGCATTGGAAACTATGTAACTA
GAGTGTCGTAGAGGTAAGCGGAATTCCTAGTGTAGCGGTGAAATGCGTAGATATTAGGAG
GAACACCAGTGGCGAAGGCGGCTTACTGGACGATCACTGACGTTGAGGCTCGAAAGCGTG
GGGAGCAAACAGG
>fe206e8dc594755cc6d3e9855caed54c
TACGTAGGTGGCAAGCGTTATCCGGATTTACTGGGTGTAAAGGGCGTGTAGGCGGGATTG
CAAGTCAGATGTGAAATTCCAGGGCTCAACCCTGGAACTGCATTTGAAACTGTAGTTCTT
GAGTGATGGAGAGTCAGGCGGAATTCCGTGTGTAGCGGTGAAATGCGTAGATATACGGAG
GAACACCAGTGGCGAAGGCGGCCTGCTGGACATTAACTGACGCTGAGGCGCGAAAGCGTG
GGGAGCAAACAGG
>75445df791ea3fea5e4300c38e289f89
TACGTAGGGGGCAAGCGTTATCCGGATTTACTGGGTGTAAAGGGAGCGTAGACGGCCAGA
CAAGTCAGAAGTGAAAGCCCAGGGCTCAACCCTGGGACTGCTTTTGAAACTGCCGGGCTG
GAGTGCAGGGGAGGTAAGCGGAATTCCTAGTGTAGCGGTGAAATGCGTAGATATTAGGAG
GAACACCAGTGGCGAAGGCGGCTTACTGGACTGTAACTGACGTTGAGGCTCGAAAGCGTG
GGGAGCAAACAGG
>3389b228f44a0be92d3ae329faa624e8
TACGTAGGTGGCAAGCGTTGTCCGGATTTACTGGGTGTAAAGGGCGTGCAGCCGGAGAGG
CAAGTCAGATGTGAAATCCGCGGGCTCAACCCGCGAACTGCATTTGAAACTGCTTCCCTT
GAGTATCGGTGAGGTAATCGGAATTCCTAGTGTAGCGGTGAAATGCGTAGATATTAGGAA
GAACACCAGTGGCGAAGGCGGATTACTGGACGACAACTGACGGTGAGGCGCGAAAGCGTG
GGGAGCAAACAGG
>173647901a24067b861373e928717337
TACGTAGGGTGCAAGCGTTAATCGGAATTACTGGGCGTAAAGCGTGCGCAGGCGGTTCTG
TAAGATAGATGTGAAATCCCCGGGCTCAACCTGGGAATTGCATATATGACTGCAGGACTT
GAGTTTGTCTGAGGAGGGTGGAATTCCACGTGTAGCAGTGAAATGCGTAGATATGTGGAA
GAACACCGATGGCGAAGGCAGCCCTCTGGGACATGACTGACGCTCATGCACGAAAGCGTG
GGGAGCAAACAGG
>1aae3bdee2927e6fb83a69642e695937
TACGTAGGGGGCAAGCGTTATCCGGAATTACTGGGTGTAAAGGGTGCGTAGGTGGTATGG
CAAGTCAGAAGTGAAAACCCAGGGCTTAACTCTGGGACTGCTTTTGAAACTGTCAGACTG
GAGTGCAGGGGAGGTAAGCGGAATTCCTAGTGTAGCGGTGAAATGCGTAGATATTAGGAG
GAACATCAGTGGCGAAGGCGGCTTACTGGACTGAAACTGACACTGAGGCACGAAAGCGTG
GGGAGCAAACAGG
>9dcda9f68a1e1de1e509003fc83b16ea
TACGTATGGGGCAAGCGTTATCCGGATTTACTGGGTGTAAAGGGAGCGTAGGCGGCATGG
CAAGTCAGAAGTGAAAGCCTGGGGCTCAACCCCGGAATTGCTTTTGAAACTGTCAGGCTA
GAGTGTCGGTGGGGTAAGCGGAATTCCTAGTGTAGCGGTGAAATGCGTAGATATTAGGAG
GAACACCGGTGGCGAAGGCGGCTTACTGGACGATTACTGACGCTGAGGCTCGAAAGCGTG
GGGAGCAAACAGG
>78a411ad12626b2c69c15aaf0e00d52b
TACGGAGGATCCGAGCGTTATCCGGATTTATTGGGTTTAAAGGGAGCGTAGGTGGATTGT
TAAGTCAGTTGTGAAAGTTTGCGGCTCAACCGTAAAATTGCAGTTGAAACTGGGAGTCTT
GAGTACAGTTGAGGTGGGCGGAATTCGTGGTGTAGCGGTGAAATGCTTAGATATCACGAA
GAACTCCGATTGCGAAGGCAGCTCACTAGACTGTTACTGACACTGATGCTCGAAAGTGTG
GGTATCAAACAGG
>a014bcd2eda15fb993fd7334cd83163a
TACGTAGGGAGCGAGCGTTGTCCGGATTTACTGGGTGTAAAGGGTGCGTAGGCGGCTATG
CAAGTCAGTAGTGAAATCCATGGGCTTAACCCATGAACTGCTATTGAAACTGCACAGCTT
GAGTGAAGTTGAGGTAGGCGGAATTCCCGGTGTAGCGGTGAAATGCGTAGAGATCGGGAG
GAACACCAGTGGCGAAGGCGGCCTACTGGGCTTTAACTGACGCTGAGGCACGAAAGCGTG
GGTAGCAAACAGG
>a35f956e93f21028a16fa9440eff8543
TACGTAGGGGGCAAGCGTTATCCGGATTTACTGGGTGTAAAGGGAGCGTAGGCGGCAAGG
TAAGCCAGAAGTGAAAGCCCGTGGCTCAACTGCGGGACTGCTTTTGGAACTATCTAGCTA
GATTGCAGGTGAGGTAAGTGGAATTCCTAGTGTAGCGGTGAAATGCGTAGATATTAGGAG
GAACACCAGTGGCGAAGGCGGCTTACTGGACTGTAAATGACGCTGAGGCTCGAAAGCGTG
GGGAGCAAACAGG
>1713b77801d0bf124cb30334e5a109a5
TACGTATGGGGCGAGCGTTATCCGGATTCATTGGGCGTAAAGCGCGCGCAGGCGGGCTGC
TAAGCGGGACCTCTAATCTCGGGGCTCAACCCCGAGCCGGGTTCCGAACTGGCAGCCTCG
GGTTCGGTCGGGGTAGGCGGAATTCCCGGTGTAGCGGTGGAATGCGCAGATATCGGGAAG
AACACCGATGGCGAAGGCAGCCTACTGGGCCGCAACCGACGCTGAGGCGCGAAAGCTGGG
GGAGCGAACAGG
>d883835d263e463e649877263bbb2e1e
TACATAGGGAGCGAGCGTTATCCGGATTTATTGGGTGTAAAGGGTGCGTAGACGGGAATT
TAAGTTGGTTGTGAAATCCCTCGGCTCAACTGAGGAACTGCAACCAAAACTGGATTTCTT
GAGTACTGGTGAGGAAAGTGGAATTCCTAGTGTAGCGGTGAAATGCGTAGATATTAGGAG
GAACACCAGTGGCGAAGGCGACTTTCTGGACAGCAACTGACGTTGAGGCACGAAAGTGTG
GGGAGCAAACAGG
>b4bff6cc3968d26683668ed1939fdb17
TACGGAGGATGCAAGCGTTATCCGGATTTATTGGGTTTAAAGGGAGCGCAGACGGGTCGT
TAAGTCAGCTGTGAAAGTTTGGGGCTCAACCTTAAAATTGCAGTTGATACTGGCGTCCTT
GAGTGCGCTTGAGGTGTGCGGAATTCGTGGTGTAGCGGTGAAATGCTTAGATATCACGAA
GAACTCCGATTGCGAAGGCAGCACACTAAGCCGTAACTGACGTTCATGCTCGAAAGTGTG
GGTATCAAACAGG
>b65bcb4df705671d0f10e057a1868b4f
TACGTAGGTGGCAAGCGTTATCCGGATTTATTGGGTGTAAAGGGCGTGTAGGCGGGAATG
CAAGTCAGATGTGAAAACTCAGGGCTCAACCCTGAGCCTGCATTTGAAACTGTGTTTCTT
GAGTGCCTGGTGAGGCAATCGGAATTCCGTGTGTAGCGGTGAAATGCGTAGATATACGGA
GGAACACCAGTGGCGAAGGCGGATTGCTGGACAGTAACTGACGCTGAGGCGCGAAAGCGT
GGGGAGCAAACAGG
>ad1ae1fb51bf99597bda3c38cc118bd6
TACGTAGGGAGCAAGCGTTGTCCGGATTTACTGGGTGTAAAGGGTGCGTAGGCGGCTTTG
CAAGTCAGAAGTGAAATCCATGGGCTTAACCCATGAACTGCTTTTGAAACTGCAGAGCTT
GAGTGGAGTTGAGGTAGGCGGAATTCCCGGTGTAGCGGTGAAATGCGTAGAGATCGGGAG
GAACACCAGTGGCGAAGGCGGCCTACTGGGCTCTAACTGACGCTGAGGCACGAAAGCGTG
GGTAGCAAACAGG
>0efb588c9a0bef48b6c5b99dd9fc11da
TACGTAGGTGGCAAGCGTTGTCCGGAATTACTGGGTGTAAAGGGAGCGTAGGCGGGAAGA
CAAGTTGAATGTTTAAACTATCGGCTCAACCGATAATCGCGTTCAAAACTGTTTTTCTTG
AGTGAAGTTGAGGCAGGCGGAATTCCTAGTGTAGCGGTGAAATGCGTAGATATTAGGAGG
AACACCAGTGGCGAAGGCGGCCTGCTGGGCTTTAACTGACGCTGAGGCTCGAAAGCGTGG
GTAGCAAACAGG
>00bbd53f768b77a1f0c979d5382de2d0
TACGTAGGGAGCGAGCGTTATCCGGATTTATTGGGTGTAAAGGGTGCGTAGACGGGAAAA
TAAGTTAGTTGTGAAATCCCTCGGCTCAACTGAGGAACTGCAACTAAAACTATTTTTCTT
GAGTGCAGGTGAGGAAAGTGGAATTCCTAGTGTAGCGGTGAAATGCGTAGATATTAGGAG
GAACACCAGTGGCGAAGGCGACTTTCTGGACTGTAACTGACGTTGAGGCACGAAAGTGTG
GGGAGCAAACAGG
>bb7cfa2cbd5bd6592434e4e28a27a4e9
TACGTAGGGGGCAAGCGTTGTCCGGAATGATTGGGCGTAAAGGGCGCGTAGGCGGCCTGG
TAAGTCTGGAGTGAAAGTCCTGCTTTTAAGGTGGGAATTGCTTTGGATACTGCTGGGCTT
GAGTGCAGGAGAGTTAAGTGGAATTCCCAGTGTAGCGGTGAAATGCGTAGAGATTGGGAG
GAACACCAGTGGCGAAGGCGACTTACTGGACTGTAACTGACGCTGAGGCGCGAAAGTGTG
GGGAGCAAACAGG
>61e41c849d291e7628e2864a68f4085f
TACGTAGGGGGCAAGCGTTATCCGGATTTACTGGGTGTAAAGGGAGCGTAGACGGCTGTG
CAAGTCTGAAGTGAAAGCCCGTGGCTCAACCGCGGAACTGCTTTGGAAACTGTATAGCTT
GAGTACTGGAGAGTCAGGCGGAATTCCTAGTGTAGCGGTGAAATGCGTAGATATTAGGAG
GAACACCAGTGGCGAAGGCGGCCTGCTGGACAGAAACTGACGTTGAGGCTCGAAAGCGTG
GGGAGCAAACAGG
>9fad7a8f748e2808e4ebb9edce2e8280
TACGTAGGGGGCAAGCGTTATCCGGATTTACTGGGTGTAAAGGGAGCGTAGACGGCACTG
CAAGTCCGGAGTGAAAGCCCAAGGCTTGACCATGGGACTGCTCTGGAAACTGTGGAGCTT
GAGTGCGGGTGGGGCAGGCGGAATTCCTAGTGTAGCGGTGAAATGCGTAGATATTAGGAG
GAACACCGGCGGCGAAGGCGGCCTGCTGGACCGTAACTGACGTTGAGGCTCGAAAGCGTG
GGGAGCAAACAGG
>cf72e6bbe6284965b0531fc666b6597f
TACGTAGGGGGCGAGCGTTATCCGGATTTATTGGGCGTAAAGGGTGCGTAGGCGGTATGT
TAAGTCTAAAATCAAAGCCCGAGGCTTAACCTCGGTTCGTTTTAGAAACTGGCAAACTAG
AGTGCAGTTGAGGCAAGTGGAATTTCTAGTGTAGCGGTTAAATGCGTAGATATTAGAAGG
AACACCAGTGGCGAAGGCGGCTTGCTGGGCTGTAACTGACGCTGAGGCACGAAAGCGTGG
GGAGCAAATAGG
>a149bdf26dc9f5a93dfb8a19d2b30ff7
TACGTAGGTGGCAAGCGTTGTCCGGATTTATTGGGCGTAAAGCGAGCGCAGGCGGTTTCT
TAAGTCTGATGTGAAAGCCCCCGGCTCAACCGGGGAGGGTCATTGGAAACTGGGAGACTT
GAGTGCAGATGAGGAGAGTGGAATTCCATGTGTAGCGGTGAAATGCGTAGATATATGGAG
GAACACCAGTGGCGAAGGCGGCTCTCTGGTCTGTAACTGACGCTGAGGCTCGAAAGCGTG
GGGAGCGAACAGG
>bd5472b12ae25aa964d9eba4d315aa70
TACGTAGGGGGCAAGCGTTATCCGGATTTACTGGGTGTAAAGGGAGCGTAGGTGGCATGG
TAAGCCAGAAGTGAAAACCCAGGGCTCAACTCTGTGGATTGCTTTTGGAACTATCAAGCT
AGAGTGCTAGAGGGGTAAGCGGAATTCCTAGTGTAGCGGTGAAATGCGTAGATATTAGGA
GGAACACCGGTGGCGAAGGCGGCTTACTGGACAGAAACTGACACTGAGGCTCGAAAGCGT
GGGGAGCAAACAGG
>1a5ba230356881ef4fd9ce1f2a3ecc42
TACGGAAGGTCCGGGCGTTATCCGGATTTATTGGGTTTAAAGGGAGCGTAGGCCGTCTTA
TAAGCGTGTTGTGAAATGTCGGGGCTCAACCTGGGCATTGCAGCGCGAACTGTGAGACTT
GAGTGCGCATGAAGTAGGCGGAATTCGTCGTGTAGCGGTGAAATGCTTAGATATGACGAA
GAACTCCGATTGCGAAGGCAGCCTGCTGTAGCGCAACTGACGCTGAAGCTCGAAAGCGTG
GGTATCGAACAGG
>f1ee5b85797079b18c13626fdf816d1f
TACGTAGGGAGCAAGCGTTGTCCGGATTTACTGGGTGTAAAGGGTGCGTAGGCGGGAACA
CAAGTCAGGCGTGAAATACCGGGGCTCAACTCCGGGGCTGCGCTTGAAACTGTGTTTCTT
GAGTGAAGTTGAGGCAGGCGGAATTCCTAGTGTAGCGGTGGAATGCGTAGATATTAGGAG
GAACACCAGTGGCGAAGGCGGCCTGCTGGGCTTTAACTGACGCTGATGCACGAAAGCATG
GGGAGCAAACAGG
>c33e5626fe105808926bbd9770eb8f1c
TACGTAGGTGACAAGCGTTGTCCGGATTTACTGGGTGTAAAGGGCGCGTAGGCGGACTGT
CAAGTCAGTCGTGAAATACCGGGGCTTAACCCCGGGGCTGCGATTGAAACTGACAGCCTT
GAGTATCGGTGAGGAAAGCGGAATTCCTAGTGTAGCGGTGAAATGCGTAGATATTAGGAG
GAACACCAGTGGCGAAGGCGGCTTTCTGGACGACAACTGACGCTGAGGCGCGAAAGTGTG
GGGAGCAAACAGG
>ccfd4d4eef3b703131b5706ee3188e1b
TACGTAGGGGGCAAGCGTTATCCGGATTTACTGGGTGTAAAGGGAGCGTAGACGGCCATG
CAAGTCTGATGTGAAAACCCGGGGCTCAACCCCGGGACTGCATTGGAAACTGTGCGGCTG
GAGTGTCGGGGAGGCAAGTGGAATTCCTAGTGTAGCGGTGAAATGCGTAGATATTAGGAG
GAACACCAGTGGCGAAGGCGGCTTGCTGGACGACGACTGACGTTGAGGCTCGAAAGCGTG
GGGAGCAAACAGG
>f011f18a65e0cac70dd0e72f6c6205e6
TACGTAGGTGGCAAGCGTTATCCGGATTTATTGGGTGTAAAGGGCGTGTAGGCGGGAATG
CAAGTCAGATGTGAAAACTATGGGCTCAACCCATAGCCTGCATTTGAAACTGTATTTCTT
GAGTGCTGGAGAGTCAATCGGAATTCCGTGTGTAGCGGTGAAATGCGTAGATATACGGAG
GAACACCAGTGGCGAAGGCGGATTGCTGGACAGTAACTGACGCTGAGGCGCGAAAGCGTG
GGGAGCAAACAGG
>96a44e6152ea61a85b6517ae016c0400
TACGTATGGAGCAAGCGTTATCCGGATTTACTGGGTGTAAAGGGAGCGCAGGCGGCCAGG
CAAGTCTGATGTGAAATACCGGGGCTCAACCCCGGAACTGCATTGGAAACTGTCAGGCTG
GAGTGTCGGGGAGGCAGGCGGAATTCCTGGTGTAGCGGTGAAATGCGTAGATATCAGGAG
GAACACCAGTGGCGAAGGCGGCCTGCTGGACGATGACTGACGCTGAGGCTCGAAAGCGTG
GGGAGCAAACAGG
>8d6c0776865fa534797e316ecec5f443
TACGTAGGGGGCAAGCGTTATCCGGATTTACTGGGTGTAAAGGGAGCGTAGACGGCGATG
CAAGTCTGAAGTGAAATACCCGGGCTCAACCTGGGAACTGCTTTGGAAACTGTATGGCTA
GAGTGCTGTAGAGGTAAGCGGAATTCCTAGTGTAGCGGTGAAATGCGTAGATATTAGGAA
GAACACCAGTGGCGAAGGCGGCTTACTGGACAGTAACTGACGTTCAGGCTCGAAAGCGTG
GGGAGCAAACAGG
>9644d2872c5566b437d6a6673d1c60a0
TACGTAGGGGGCAAGCGTTATCCGGATTTACTGGGTGTAAAGGGAGCGTAGACGGCGATG
CAAGTCTGAAGTGAAAGGCGGGGGCCCAACCCCCGGACTGCTTTGGAAACTGTATAGCTG
GAGTGCAGGAGAGTTAAGTGGAATTCCTAGTGTAGCGGTGAAATGCGTAGATATTAGGAG
GAACACCAGTGGCGAAGGCGGCTTACTGGACTGTAACTGACGTTGAGGCTCGAAAGCGTG
GGGAGCAAACAGG
>147d68f4ec54ceac650944691046c2ea
TACGTAGGTGGCAAGCGTTGTCCGGATTTACTGGGTGTAAAGGGCGTGTAGCCGGGCTGA
CAAGTCAGATGTGAAATTCCGGGGCTCAACCCCGGACCTGCATTTGAAACTGTTGGTCTT
GAGTATCGGTGAGGCAGGCGGAATTCCTAGTGTAGCGGTGAAATGCGTAGATATTAGGAG
GAACACCAGTGGCGAAGGCGGCCTGCTGGACGACAACTGACGGTGAGGCGCGAAAGCGTG
GGGAGCAAACAGG
>43b14a3246507c80091dfa1bd1ad4010
TACGTAGGGTGCAAGCGTTATCCGGATTTACTGGGTGTAAAGGGCGAGTAGACGGCATTG
CAAGTCAGATGTGAAAACCTAGGGCTCAACCGTAGGACTGCATCTGAAACTGTAATGCTA
GAGTGCAGTAGAGGTAAGTGGAATTCCTAGTGTAGCGGTGAAATGCGTAGATATTAGGAG
GAACACCAGTGGCGAAGGCGACTTACTGGACTGTAACTGACGTTGAGGAGCGAAAGTGTG
GGGAGCAAACAGG
>8cc61f7bfea6aee3e6fabaeb0b6aa3cc
TACGTAGGGGGCAAGCGTTATCCGGATTTACTGGGTGTAAAGGGAGCGTAGACGGAAGAG
CAAGTCTGATGTGAAAGGCTGGGGCTTAACCCCAGGACTGCATTGGAAACTGTTTTTCTA
GAGTGCCGGTGAGGTAAGCGGAATTCCTAGTGTAGCGGTGAAATGCGTAGATATTAGGAG
GAACACCAGTGGCGAAGGCGGCTTACTGGACGGTAACTGACGTTGAGGCTCGAAAGCGTG
GGGAGCAAACAGG
>a0f9a22ffd49e1ae09f87ce860c8da1a
TACGTAGGTGGCGAGCGTTATCCGGAATTATTGGGCGTAAAGAGGGAGCAGGCGGCACTA
AGGGTCTGTGGTGAAAGATCGAAGCTTAACTTCGGTAAGCCATGGAAACCGTAGAGCTAG
AGTGTGTGTGAGGATCGTGGAATTCCATGTGTAGCGGTGAAATGCGTAGATATATGGAGG
AACACCAGTGGCGAAGGCGACGATCTGGCGCATAACTGACGCTCAGTCCCGAAAGCGTGG
GGAGCAAATAGG
>edb267a3a1d4093e397a994f30cf5781
TACGTAGGGAGCAAGCGTTATCCGGATTTATTGGGTGTAAAGGGTGCGTAGACGGGATAA
CAAGTTAGTTGTGAAACCCCTCGGCTTAACTGAGGAACTGCAACTAAAACTATTATTCTT
GAGTGCAGGTGGGGAAAGTGGAATTCCTAGTGTAGCGGTGAAATGCGTAGATATTAGGAA
GAACACCAGTGGCGAAGGCGACTTTCTGGACTGTAACTGACGTTGAGGCACGAAAGTGTG
GGGAGCAAACAGG
>ff36a852ffd62296949f2cebe5554543
TACGTAGGGGGCAAGCGTTATCCGGATTTACTGGGTGTAAAGGGAGCGTAGACGGCCATT
CAAGCCAGATGTGAAAGCCCGGGGCTCAACCCCGGGACTGCATTTGGAACTGTGTGGCTA
GAGTGTCGTAGAGGCAGGCGGAATTCCTAGTGTAGCGGTGAAATGCGTAGATATTAGGAG
GAACACCAGTGGCGAAGGCGGCCTGCTGGACGATGACTGACGTTGAGGCTCGAAAGCGTG
GGGAGCAAACAGG
>53009aab503effb1986c85977d5024bc
TACGTAGGGGGCAAGCGTTATCCGGAATTACTGGGTGTAAAGGGAGCGTAGACGGTGATG
TAAGTCTGGAGTGAAAGGCGGGGGCCCAACCCCCGGACTGCTCTGGAAACTATGTGACTG
GAGTGCTGGAGAGGTGAGCGGAATTCCTAGTGTAGCGGTGAAATGCGTAGATATTAGGAG
GAACACCAGTGGCGAAGGCGGCTCACTGGACTGTAACTGACGTTGAGGCTCGAAAGCGTG
GGGAGCAAACAGG
>661565976bd46c37453cf39a4df2b5ed
TACGTAGGGGGCAAGCGTTATCCGGAATTACTGGGTGTAAAGGGAGCGTAGACGGTGATG
TAAGTCTGGAGTGAAAGGCGGGGGCCCAACCCCCGGACTGCTCTGGAAACTATGTGACTG
GAGTGCAGGAGAGTTGAGCGGAATTCCTAGTGTAGCGGTGAAATGCGTAGATATTAGGAG
GAACACCAGTGGCGAAGGCGGCTCACTGGACTGTAACTGACGTTGAGGCTCGAAAGCGTG
GGGAGCAAACAGG
>97aa2ca8086cf41466fb7cf4edcb16db
TACGTAGGGGGCAAGCGTTATCCGGATTTACTGGGTGTAAAGGGAGCGTAGACGGCGCAG
CAAGTCTGATGTGAAAGGCAGGGGCTTAACCCCTGGACTGCATTGGAAACTGCTGTGCTT
GAGTGCCGGTGGGGTAAGCGGAATTCCTAGTGTAGCGGTGAAATGCGTAGATATTAGGAG
GAACACCAGTGGCGAAGGCGGCTTACTGGACGGTAACTGACGTTGAGGCTCGAAAGCGTG
GGGAGCAAACAGG
>a5b151cf83780622b91581c87b260d04
TACGTAGGGAGCAAGCGTTATCCGGAATTATTGGGTGTAAAGGGTGCGTAGACGGGATAA
CAAGTTAGTTGTGAAACCCCTCGGCTCAACTGAGGAACTGCAACTAAAACTATTATTCTT
GAGTGCAGGTGAGGAAAGTGGAATTCCTAGTGTAGCGGTGAAATGCGTAGATATTAGGAA
GAACACCGGTGGCGAAGGCGACTTTCTGGACTGTAACTGACGTTGAGGCACGAAAGTGTG
GGGAGCAAACAGG
>dee8b1305618b2798a4d091c93062c83
AACGTAGGGTGCAAGCGTTGTCCGGAATTACTGGGTGTAAAGGGAGCGCAGGCGGACCGG
CAAGTTGGAAGTGAAAACTATGGGCTCAACCCATAAATTGCTTTCAAAACTGCTGGCCTT
GAGTAGTGCTGAGGTAGGTGGAATTCCCGGTGTAGCGGTGGAATGCGTAGATATCGGGAG
GAACACCAGTGGCGAAGGCGACCTACTGGGCACCAACTGACGCTGAGGCTCGAAAGCATG
GGTAGCAAACAGG
>a1410133e28bdd24bdc5423e51fa6142
TACGGAGGATGCGAGCGTTATCCGGATTTATTGGGTTTAAAGGGTGCGTAGGCGGTTTAT
TAAGTTAGTGGTTAAATATTTGAGCTAAACTCAATTGTGCCATTAATACTGGTAAACTGG
GAGTACAGAGAGGTAGGCGGAATAAGTTAAGTAGCGGTGAAATGCATAGATATAACTTAG
AACTCCGATAGCGAAGGCAGCTTACCAGACTGTAACTGACGCTGATGCACGAGAGCGTGG
GTAGCGAACAGG
>91ffc0ab10c9f8dff57cae321341d990
TACGTATGGTGCAAGCGTTATCCGGATTTACTGGGTGTAAAGGGAGCGTAGACGGAGTGG
CAAGTCTGATGTGAAAACCCGGGGCTCAACCCCGGGACTGCATTGGAAACTGTCAATCTA
GAGTACCGTAGAGGTAAGCGGAATTCCTAGTGTAGCGGTGAAATGCGTAGATATTAGGAG
GAACACCAGTGGCGAAGGCGGCTTACTGGACGGTAACTGACGTTGAGGCTCGAAAGCGTG
GGGAGCAAACAGG
>abdade234475b547fe68e6b76f9c86c3
TACGTAGGGGGCAAGCGTTATCCGGATTTACTGGGTGTAAAGGGAGCGTAGACGGTTGTA
TAAGTCTGGAGTGAAAGCCCGGGGCCCAACCCCGGGACTGCTTTGGAAACTGTGTAACTT
GAGTACAGGTGGGGCAGGCGGAATTCCTGGTGTAGCGGTGAAATGCGTAGATATCAGGAG
GAACACCGGCGGCGAAGGCGGCCTGCTGGACTGAAACTGACGTTGAGGCTCGAAAGCGTG
GGGAGCAAACAGG
>74a18878f06a666b861e39ec202c60a0
TACGTAGGGGGCAAGCGTTATCCGGATTTACTGGGTGTAAAGGGAGCGTAGACGGCTGTG
CAAGTCTGGAGTGAAAGGCATGGGCTCAACCTGTGGACTGCTTTGGAAACTGTGCGGCTT
GAGTGTCGGTGAGGCAAGTGGAATTCCTAGTGTAGCGGTGAAATGCGTAGATATTAGGAG
GAACACCAGTGGCGAAGGCGGCTTGCTGGACGATGACTGACGTTGAGGCTCGAAAGCGTG
GGGAGCAAACAGG
>28a5826309809a867a3a2c22d9cd8417
TACGTAGGTGGCAAGCGTTATCCGGATTTATTGGGTGTAAAGGGCGTGTAGGCGGGAATG
CAAGTCAGATGTGAAAACTCAGGGCTCAACCCTGAGCCTGCATTTGAAACTGTATTTCTT
GAGTGCTGGTGAGGCAATCGGAATTCCGTGTGTAGCGGTGAAATGCGTAGATATACGGAG
GAACACCAGTGGCGAAGGCGGATTGCTGGACAGTAACTGACGCTGAGGCGCGAAAGCGTG
GGGAGCAAACAGG
>a65cdb1985e84c23501d30f82b2a951f
TACGTAGGGGGCAAGCGTTATCCGGATTTACTGGGTGTAAAGGGAGCGTAGACGGCAAGG
CAAGCCTGGAGTGAAAGGCGGGGGCCCAACCCCCGGACTGCTCTGGGAACTGTCTGGCTG
GAGTGCAGGAGGAGTAAGTGGAATTCCTAGTGTAGCGGTGAAATGCGTAGATATTAGGAG
GAACACCAGTGGCGAAGGCGGCTTACTGGACTGTAACTGACGTTGAGGCTCGAAAGCGTG
GGGAGCAAACAGG
>4c893caf6361608151360ecaf4157937
TACGGAAGGTCCGGGCGTTATCCGGATTTATTGGGTTTAAAGGGAGCGCAGGCCGCCCCT
TAAGCGTGTTGTGAAATGCCGCGGCTCAACCGTGGCACTGCAGCGCGAACTGGGGGGCTT
GAGTGGGCTGGAGGTAGGCGGAATTCGTGGTGTAGCGGTGAAATGCTTAGATATCACGAA
GAACTCCGATTGCGAAGGCAGCCTACCGTAGCGTTACTGACGCTGAGGCTCGAAGGTGCG
GGTATCGAACAGG
>bcb3710a3a92b4f6d47aa902e0ceab6a
TACGGAAGATGCGAGCGTTATCCGGATTTATTGGGTTTAAAGGGAGCGTAGGCGGGCTTT
TAAGTCAGCGGTCAAATGTCACGGCTCAACCGTGGCCAGCCGTTGAAACTGCAAGCCTTG
AGTCTGCTCAGGGCACATGGAATTCGTGGTGTAGCGGTGAAATGCTTAGATATCACGAAG
AACTCCGATCGCGAAGGCATTGTGCCGGGGCATAACTGACGCTGAGGCTCGAAAGTGCGG
GTATCAAACAGG
>3a2316f1248f727c2f9877e02ad26dcf
TACGTAGGGGGCAAGCGTTATCCGGATTTACTGGGTGTAAAGGGAGCGTAGGTGGCAAGG
CAAGCCAGAAGTGAAAACCCGGGGCTTAACCCCGCGGATTGCTTTTGGAACTGTCTGGCT
GGAGTGCAGGTGGGGCAGGCGGAATTCCTGGTGTAGCGGTGAAATGCGTAGATATCAGGA
GGAACACCGGTGGCGAAGGCGGCCTGCTGGACTGTAACTGACACTGAGGCTCGAAAGCGT
GGGGAGCAAACAGG
>b970912dfc7d9f61300c6169e5219a1c
TACGGAGGGGGCGAGCGTTGTTCGGAGTGACTGGGCGTAAAGAGCACGTAGGCGGTGTTG
TAAGTCATTAGTCAAAGACTAGAGCTCAACTTTAGTAAGGCTAGTGATACTATAATACTA
GAGTATCAGAGAGTATTGCAGAATTCCTGGTGTAGCGGTGAAATGCGTAGATATCAGGAG
GAATACCGTTAGCGAAGGCGGCAATCTGGCTGGAAACTGACGCTGAGGTGCGAAAGCGTG
GGTAGCAAACAGG
>089c9f14c6846af06b51f043b70f45da
TACGTAGGGGGCAAGCGTTATCCGGATTTACTGGGTGTAAAGGGAGCGTAGACGGCTGTG
CAAGTCTGAAGTGAAAGGCAAGGGCTCAACCTTTGGACTGCTTTGGAAACTGTGCAGCTA
GAGTGTCGTAGAGGCAAGTGGAATTCCTAGTGTAGCGGTGAAATGCGTAGATATTAGGAG
GAACACCAGTGGCGAAGGCGGCTTGCTGGACGATGACTGACGTTGAGGCTCGAAAGCGTG
GGGAGCAAACAGG
>aeba7b71d819f038acff66079902a175
TACGTAGGGGGCGAGCGTTATCCGGATTCACTGGGTGTAAAGGGAGCGTAGACGGCCATG
CAAGCCAGGGGTGAAAGCCCGGGGCCCAACCCCGGGACTGCCCTTGGAACTGCATGGCTG
GAGTGCGGGTGGGGCAGGCGGAATTCCTGGTGTAGCGGTGAAATGCGTAGATATCAGGAG
GAACACCGGCGGCGAAGGCGGCCTGCTGGACCGCGACTGACGTTGAGGCTCGAAAGCGTG
GGGAGCGAACAGG
>423796cd46dfa4bb71e242cf1c91a311
TACGTAGGGAGCGAGCGTTGTCCGGATTTACTGGGTGTAAAGGGTGCGTAGGCGGCTAGG
CAAGTCAGAAGTGAAATCCATGGGCTTAACCCATGAACTGCTTTTGAAACTGCGTAGCTT
GAGTGAAGTTGAGGTAGGCGGAATTCCCGGTGTAGCGGTGAAATGCGTAGAGATCGGGAG
GAACACCAGTGGCGAAGGCGGCCTACTGGGCTTTAACTGACGCTGAGGCACGAAAGCGTG
GGTAGCAAACAGG
>f9e9dfceab84dfc58412b4c47da96262
TACGTAGGGGGCAAGCGTTATCCGGATTTACTGGGTGTAAAGGGAGCGTAGACGGCCAGA
CAAGTCAGAAGTGAAAACCCGCGGCTCAACTGCGGGAGTGCTTTTGAAACTGTTTGGCTG
GAGTGCAGGGGAGGTAAGTGGAATTCCTAGTGTAGCGGTGAAATGCGTAGATATTAGGAG
GAACACCAGTGGCGAAGGCGGCTTACTGGACTGTAACTGACGTTGAGGCTCGAAAGCGTG
GGGAGCAAACAGG
>8d2076cf62dabe185bb318e5f1a0e7eb
TACGTAGGGGGCAAGCGTTGTCCGGAATAATTGGGCGTAAAGGGCGCGTAGGCGGCTCGG
TAAGTCTGGAGTGAAAGTCCTGCTTTTAAGGTGGGAATTGCTTTGGATACTGTCGGGCTT
GAGTGCAGGTGAGGTTAGTGGAATTCCCAGTGTAGCGGTGAAATGCGTAGAGATTGGGAG
GAACACCAGTGGCGAAGGCGACTAACTGGACTGTAACTGACGCTGAGGCGCGAAAGTGTG
GGGAGCAAACAGG
>228fb237bf07620e8d1ca25ab7d6571f
TACGGAGGGTGCAAGCGTTAATCGGAATCACTGGGCGTAAAGCGCACGTAGGCGGCTTGG
TAAGTCAGGGGTGAAATCCCACAGCCCAACTGTGGAACTGCCTTTGATACTGCCAGGCTT
GAGTACCGGTGAGGGTGGCGGAATTCCAGGTGTAGGAGTGAAATCCGTAGATATCTGGAG
GAACACCGGTGGCGAAGGCGGCCACCTGGACGGTAACTGACGCTGAGGTGCGAAAGCGTG
GGTAGCAAACAGG
>175cfa7fdb9a8c3f28d1efd3569a31a3
TACGTAGGTGGCAAGCGTTGTCCGGATTTACTGGGTGTAAAGGGCGTGCAGCCGGGAAGA
CAAGTCAGATGTGAAATCCCGCGGCTCAACCGCGGAACTGCATTTGAAACTGTTTTTCTT
GAGTATCGGTGAGGTAATCGGAATTCCTAGTGTAGCGGTGAAATGCGTAGATATTAGGAA
GAACACCAGTGGCGAAGGCGGATTACTGGACGACAACTGACGGTGAGGCGCGAAAGCGTG
GGGAGCAAACAGG
>0d515f1e293ca7d3d5a955624efec703
TACGTAGGGAGCAAGCGTTGTCCGGAATTACTGGGTGTAAAGGGAGCGTAGGCGGGGATG
CAAGTTGGGTGTCAAAACTACCGGCTCAACCGATAGTCGCACTCAAAACTGCAGCTCTTG
AGTGAAGTTGAGGCAGGCGGAATTCCTAGTGTAGCGGTGAAATGCGTAGATATTAGGAGG
AACACCAGTGGCGAAGGCGGCCTGCTGGGCTTTTACTGACGCTGAGGCTCGAAAGTGTGG
GGAGCAAACAGG
>9588fc041ad437c67d8c697998243bdc
TACGTATGGTGCAAGCGTTATCCGGATTTACTGGGTGTAAAGGGTGCGTAGGTGGCATGG
CAAGTCAGAAGTGAAAGGCCGGGGCTCAACCCCGGGACTGCTTTTGAAACTGTCAGGCTG
GAGTGCAGGAGAGTAAAGCGGAATTCCTAGTGTAGCGGTGAAATGCGTAGATATTAGGAG
GAACACCAGTGGCGAAGGCGGCTTTCTGGACTGAAACTGACACTGAGGCACGAAAGCGTG
GGGAGCAAACAGG
>4b152821c42d58fa57fe6acf73e99aed
TACGTAGGGGGCGAGCGTTATCCGGATTTATTGGGCGTAAAGAGTTCGTAGGCGGTTTGT
TAAGTCTAAAATTCAAGCCCGAGGCTTAACCTCGGTTCGTTTTAGAAACTGGCAGACTTG
AGTGTGGTTGAGGCAAGTGGAATTTCTAGTGTAGCGGTTAAATGCGTAGATATTAGAAGG
AACACCAGTGGCGAAGGCGGCTTGCTGGGCCATTACTGACGCTGAGGAACGAAAGCGTGG
GGAGCAAATAGG
>65885e4ea918b57ac035d84f0edd91af
TACGGAAGGTCCGGGCGTTATCCGGATTTATTGGGTTTAAAGGGAGCGTAGGCCGGAGAT
TAAGCGTGTTGTGAAATGTAGATGCTCAACATCTGAACTGCAGCGCGAACTGGTTTCCTT
GAGTACGCCTAAAGTGGGCGGAATTCGTGGTGTAGCGGTGAAATGCTTAGATATCACGAA
GAACTCCGATTGCGAAGGCAGCTCACTGGGGCGCAACTGACGCTGAAGCTCGAAAGCGCG
GGTATCGAACAGG
>051a56d0bdb0035622d247a684cda1f1
TACGTAGGTGGCAAGCGTTGTCCGGAATTACTGGGTGTAAAGGGAGCGTAGGCGGGAATG
CAAGTTGAATGTTTAAACTATGGGCTCAACCCATAGTCGCGTTCAAAACTGCATTTCTTG
AGTGGAGTTGAGGCAGGCGGAATTCCTAGTGTAGCGGTGAAATGCGTAGATATTAGGAGG
AACACCAGTGGCGAAGGCGGCCTGCTGGGCTCTAACTGACGCTGAGGCTCGAAAGCGTGG
GTAGCAAACAGG
>93cbecd153089d0168ba7730fc670338
TACGTAGGGGGCAAGCGTTATCCGGATTTACTGGGTGTAAAGGGAGCGTAGACGGCTTGA
TAAGTCTGAAGTGAAAGGCCAAGGCTTAACCATGGAACTGCTTTGGAAACTATGAGGCTA
GAGTGCTGTAGAGGTAAGCGGAATTCCTAGTGTAGCGGTGAAATGCGTAGATATTAGGAG
GAACACCAGTGGCGAAGGCGGCTTACTGGACAGAAACTGACGTTGAGGCTCGAAAGCGTG
GGGAGCAAACAGG
>3add4c64b87b1d097cc96369abc00ffd
TACGTAGGGGGCGAGCGTTATCCGGAATTACTGGGTGTAAAGGGAGCGTAGACGGCGAGG
TAAGCCTGAAGTGGAAGCCCGCGGCCCAACCGCGGAACTGCTTTGGGAACTGTTTTGCTG
GAGTATGGGAGGAGTAAGCGGAATTCCTGGTGTAGCGGTGAAATGCGTAGATATCAGGAG
GAACACCGGTGGCGAAGGCGGCTTACTGGACCATAACTGACGTTGAGGCTCGAAAGCGTG
GGGAGCGAACAGG
>c2af38a3e43ebe336b2924e62e102240
TACGTAGGGAGCAAGCGTTATCCGGATTTATTGGGCGTAAAGCGTTCGTAGGCGGTTTGT
TAAGTCTAAAATTAAAGCCTGGGGCTCAACCTCAGTTCGTTTTAGAAACTGGCAGACTTG
AGTGTGGTTGAGGCAAGTGGAATTTCTAGTGTAGCGGTTAAATGCGTAGATATTAGAAGG
AACACCAGTGGCGAAGGCGGCTTGCTGGGCCATTACTGACGCTGAGGAACGAAAGCGTGG
GGAGCAAATAGG
>ef92209896bd4d41a785954949342c14
TACGTAGGGGGCAAGCGTTATCCGGATTTACTGGGTGTAAAGGGAGCGTAGACGGCAGTG
CAAGTCCGGAGTGAAAGCCCGGGGCTCAACCCTGGGACTGCTCTGGAAACTGTAAAGCTG
GAGTGCGGGTGGGGCAGGCGGAATTCCTGGTGTAGCGGTGAAATGCGTAGATATCAGGAG
GAACACCGGCGGCGAAGGCGGCCTGCTGGACCGTAACTGACGTTGAGGCTCGAAAGCGTG
GGGAGCAAACAGG
>1ebd717b97f50c2075a571fc3ba185ab
TACGTAGGGGGCAAGCGTTATCCGGAATTACTGGGTGTAAAGGGAGCGTAGACGGCAATG
CAAGTCCGGAGTGGAATGCGGCAGCTCAACTGCCGAACTGCTCTGGAAACTGTATGGCTT
GAGTGCAGGTGGGGTAAGCGGAATTCCTGGTGTAGCGGTGAAATGCGTAGATATCAGGAG
GAACACCGGTGGCGAAGGCGGCTTACTGGACTGTAACTGACGTTGAGGCTCGAAAGCGTG
GGGAGCAAACAGG
>903db1517cd342ee34ea10156eb29482
TACGTAGGGAGCAAGCGTTGTCCGGAATTACTGGGTGTAAAGGGAGCGTAGGCGGGAGGA
TAAGTTGAATGTGAAATCTATGGGCTCAACCCATAGCTGCGTTCAAAACTGTTCTTCTTG
AGTGAAGTTGAGGCAGGCGGAATTCCTAGTGTAGCGGTGAAATGCGTAGATATTAGGAGG
AACACCAGTGGCGAAGGCGGCCTGCTGGGCTTTTACTGACGCTGAGGCTCGAAAGCGTGG
GTAGCAAACAGG
>951407d990b31e6c7d0ce3596ce6496a
TACGTAGGGGGCAAGCGTTATCCGGATTTACTGGGTGTAAAGGGAGCGTAGACGGCCAGA
CAAGTCTGAAGTGAAAATCCAGCGCTTAACGTTGGAAGTGCTTTGGAAACTGCCGGGCTA
GAGTGCAGGTGGGGCAGGCGGAATTCCTAGTGTAGCGGTGAAATGCGTAGATATTAGGAG
GAACACCAGTGGCGAAGGCGGCCTGCTGGACTGCAACTGACGTTGAGGCTCGAAGGCGTG
GGGAGCAAACAGG
>670dfd0aa866a1a0c0f6f02b85ba0e6d
TACGGAAGGTCCGGGCGTTATCCGGATTTATTGGGTTTAAAGGGAGCGTAGGCCGGAGAT
TAAGCGTGTTGTGAAATGTAGATGCTCAACATCTGCACTGCAGCGCGAACTGGTTTCCTT
GAGTACGCATAGAGTGGGCGGAATTCGTGGTGTAGCGGTGAAATGCTTAGATATCACGAA
GAACTCCGATTGCGAAGGCAGCTCACTGGAGCGCAACTGACGCTGAAGCTCGAAAGTGCG
GGTATCGAACAGG
>09646ec75960804660ad1ee1c61be97c
TACGTATGGTGCAAGCGTTATCCGGATTTACTGGGTGTAAAGGGAGCGTAGACGGCTGTG
TAAGTCTGAAGTGAAAGCCCGGGGCTCAACCCCGGGACTGCTTTGGAAACTATGCAGCTA
GAGTGTCGTAGAGGTAAGTGGAATTCCCAGTGTAGCGGTGAAATGCGTAGATATTGGGAG
GAACACCAGTGGCGAAGGCGGCTTACTGGACGATGACTGACGTTGAGGCTCGAAAGCGTG
GGGAGCAAACAGG
>93b770b972aaec179a76ff64bd08b4e9
TACGGAGGATCCGAGCGTTATCCGGATTTATTGGGTTTAAAGGGAGCGTAGGTGGATTGT
TAAGTCAGTTGTGAAAGTTTGCGGCTCAACCGTAAAATTGCAGTTGAAACTGGGAGTCTT
GAGTACAGTTGAGGTGGGCGGAATTCGTGGTGTAGCGGTGAAATGCTTAGATATCACGAA
GAACTCCGATTGCGAAGGCAGCTCACTAGACTGTCACTGACACTGATGCTCGAAAGTGTG
GGTATCAAACAGG
>d34e0e5f9a5811298c9d21c96f70c35d
TACGGAAGATGCGAGCGTTATCCGGATTTATTGGGTTTAAAGGGAGCGTAGGCGGGCTTT
TAAGTCAGCGGTCAAATGCCACGGCTCAACCGTGGCCAGCCGTTGAAACTGCAAGCCTTG
AGTCTGCTCAGGGCACATGGAATTCGTGGTGTAGCGGTGAAATGCTTAGATATCACGAAG
AACTCCGATCGCGAAGGCATTGTGCCGGGGCAGCACTGACGCTGAGGCTCGAAAGTGCGG
GTATCAAACAGG
>49bc3e02bad38702bef2bf14aadd2d6b
TACGTAGGTGGCGAGCGTTGTCCGGAATTACTGGGTGTAAAGGGAGTGTAGGCGGGAAAG
CAAGTCAGAAGTGAAAACTATGGGCTTAACCTATAGCCTGCTTTTGAAACTGTTTTTCTT
GAGTGAAGTTGAGGCAAGCGGAATTCCTAGTGTAGCGGTGAAATGCGTAGATATTAGGAG
GAACACCAGTGGCGAAGGCGGCTTGCTGGGCTTTTACTGACGCTGAGGCTCGAAAGCGTG
GGGAGCAAACAGG
>10055dbb116ab89985c88a32bb2a6ba8
TACGTAGGGAGCGAGCGTTGTCCGGAATGACTGGGTGTAAAGGGAGCGTAGGCGGGATGG
CAAGTCAGATGTGAAACCTGAGGGCTCAACCTTCAGACTGCATTTGAAACTGCTGTTCTT
GAGTGAAGTTGAGGTAAGCGGAATTCCTGGTGTAGCGGTGAAATGCGTAGAGATCAGGAG
GAACATCGGTGGCGAAGGCGGCTTACTGGGCTTTTACTGACGCTGAGGCTCGAAAGCGTG
GGGAGCAAACAGG
>96977d37566f7e9e01e7d6105988699c
TACGTATGGAGCAAGCGTTATCCGGATTTACTGGGTGTAAAGGGAGCGTAGGCGGCTCTG
TAAGTCTGATGTGAAAATTTGGGGCTCAACCCCAAACGTGCATTGGAAACTGCAGGGCTT
GAGTGCCGGTGAGGCAGGCGGAATTCCTAGTGTAGCGGTGAAATGCGTAGATATTAGGAG
GAACACCAGTGGCGAAGGCGGCCTGCTGGACGGTAACTGACGCTGAGGCTCGAAAGCGTG
GGGAGCAAACAGG
>4e2ba80816e1673fc036aef01789077b
TACGTAGGGGGCAAGCGTTATCCGGATTTACTGGGTGTAAAGGGAGCGTAGACGGTTACG
CAAGTCTGGAGTGAAAGGCGGGGGCCCAACCCCCGGACTGCTTTGGAAACTGTATAACTG
GAGTGCAGGGGAGGTAAGTGGAATTCCTAGTGTAGCGGTGAAATGCGTAGATATTAGGAG
GAACACCAGTGGCGAAGGCGGCTTACTGGACTGTAACTGACGTTGAGGCTCGAAAGCGTG
GGGAGCAAACAGG
>05cfeea36d160098003923ce25a8171f
TACGTATGTCGCAAGCGTTATCCGGATTTATTGGGCGTAAAGCGCGTCTAGGCGGCTTAG
TAAGTCTGATGTGAAAATGCGGGGCTCAACCCCGTATTGCGTTGGAAACTGCTAAACTAG
AGTACTGTAGAGGTAGGCGGAACTACAAGTGTAGAGGTGAAATTCGTAGATATTTGTAGG
AATGCCGATGGGGAAGCCAGCCTACTGGACAGATACTGACGCTAAAGCGCGAAAGCGTGG
GTAGCAAACAGG
>b0ad340d1d9a0c85bcfd2a7daf0e7d73
TACGTAGGGAGCAAGCGTTATCCGGATTTACTGGGTGTAAAGGGCGCGCAGGCGGGCCGG
CAAGTTGGAAGTGAAATCCGGGGGCTTAACCCCCGAACTGCTTTCAAAACTGCTGGTCTT
GAGTGATGGTGAGGCAGGCGGAATTCCGTGTGTAGCGGTGAAATGCGTAGATATACGGAG
GAACACCAGTGGCGAAGGCGGCCTGCTGGACATTAACTGACGCTGAGGCGCGAAAGCGTG
GGGAGCAAACAGG
>28f5cbf4a3e04c93f62d6132f9361604
TACGTAGGGGGCAAGCGTTATCCGGATTTACTGGGTGTAAAGGGAGCGTAGACGGCGGAG
CAAGTCTGAAGTGAAAGCCCGGGGCTCAACCCCGGGACTGCTTTGGAAACTGTTCTGCTA
GAGTGCTGTAGAGGTAAGTGGAATTCCTAGTGTAGCGGTGAAATGCGTAGATATTAGGAG
GAACACCAGTGGCGAAGGCGGCTTACTGGACAGTAACTGACGTTGAGGCTCGAAAGCGTG
GGGAGCAAACAGG
>cce5adf49bd276e4db58ed7879cb274d
TACGTAGGGAGCAAGCGTTGTTCGGAATGACTGGGCGTAAAGGGTGCGTAGGCGGTTGTA
CAAGTTAGAAGTGAAATACCCAGGGCTTAACTCGGGTGCTGCTTCTAAAACTGTATGACT
TGAGTGCAGTTGAGGTTAGTGGAATTCCTAGTGTAGCGGTGGAATGCGTAGATATTAGGA
GGAACACCAGAGGCGAAGGCGGCTAACTGGACTGCAACTGACGCTGAGGCACGAAAGTGT
GGGGAGCAAACAGG
>cc50b020d84cab6134c026406fe6741c
TACGTAGGGAGCAAGCGTTATCCGGAATTATTGGGTGTAAAGGGTGCGTAGACGGGAATA
CAAGTTGGTTGTGAAATCCCTCGGCTCAACCGAGGAACTGCAACCAAAACTATATTTCTT
GAGTGCAGGAGAGTAAAGCGGAATTCCTAGTGTAGCGGTGAAATGCGTAGATATTAGGAG
GAACACCAGTGGCGAAGGCGGCTTTCTGGACTGTAACTGACGTTGAGGCACGAAAGTGTG
GGGAGCAAACAGG
>d313c70497d9810e25fbd208a6d69817
TACGTAGGGGGCAAGCGTTATCCGGATTTACTGGGTGTAAAGGGAGCGTAGACGGCTGTG
CAAGCCAGATGTGAAAGCCCGGGGCTCAACCCCGGGACTGCATTTGGAACTGTGTGGCTG
GAGTGTCGGGGAGGCAGGCGGAATTCCTAGTGTAGCGGTGAAATGCGTAGATATTAGGAG
GAACACCAGTGGCGAAGGCGGCCTGCTGGACGATGACTGACGTTGAGGCTCGAAAGCGTG
GGGAGCAAACAGG
>98c52d6a22a079ea0d3c7eac27497457
TACGTAGGTGGCGAGCGTTATCCGGATTTATTGGGCGTAAAGCGTCCGCAGACGGTTTAT
TAAGTATATAATTAAAGTCCGAAGCTTAACTTCGGTTCGTTATATAAACTGGTAGACTTG
AGTACAGTTGAGGCAAGTGGAATTTCTAGTGTAGCGGTAAAATGCGTAGATATTAGAAGG
AACACCAGTGGCGAAGGCGACTTGCTGGGCTGTTACTGACGTTCATGGACGAAAGCGTGG
GGAGCAAATAGG
>087d17c09b29f038482b5f91ac4882db
TACGTAGGGGGCAAGCGTTATCCGGATTTACTGGGTGTAAAGGGAGCGTAGACGGTTAAG
CAAGTCTGAAGTGAAAGCCCGGGGCTCAACCCCGGTACTGCTTTGGAAACTGTTTGACTT
GAGTGCAGGTGAGGTAAGTGGAATTCCTAGTGTAGCGGTGAAATGCGTAGATATTAGGAG
GAACACCAGTGGCGAAGGCGGCTTACTGGACTGTAACTGACGTTGAGGCTCGAAAGCGTG
GGGAGCAAACAGG
>f33115dd0f09736349ab12f50f7d4b40
TACGTAGGGGGCAAGCGTTATCCGGAATTACTGGGTGTAAAGGGAGCGTAGGCGGCACGC
CAAGCCAGATGTGAAAGCCCGAGGCTTAACCTCGTGGATTGCATTTGGAACTGGCGAGCT
AGAGTACAGTAGAGGAAAGCGGAATTCCTAGTGTAGCGGTGAAATGCGTAGATATTAGGA
AGAACACCAGTGGCGAAGGCGGCTTTCTGGACTGAAACTGACGCTGAGGCTCGAAAGCGT
GGGGAGCAAACAGG
>fbf13f914429f08369612988bce9507b
TACGTAGGTCCCGAGCGTTGTCCGGATTTATTGGGCGTAAAGCGAGCGCAGGCGGTTTGA
TAAGTCTGAAGTTAAAGGCTGTGGCTCAACCATAGTTCGCTTTGGAAACTGTCAAACTTG
AGTGCAGATGGGGAGAGTGGAATTCCATGTGTAGCGGTGAAATGCGTAGATATATGGAGG
AACACCGGTGGCGAAAGCGGCTCTCTGGTCTGTAACTGACGCTGAGGCTCGAAAGCGTGG
GGAGCGAACAGG
>be7bd51108216daa2f622d4ce071601f
TACGTAGGGAGCAAGCGTTATCCGGATTTATTGGGTGTAAAGGGTGCGTAGACGGGAAAA
CAAGTTAGTTGTGAAATCCCTCGGCTTAACTGAGGAACTGCAACTAAAACTATTTTTCTT
GAGTGCTGGAGAGTAAAGTGGAATTCCTAGTGTAGCGGTGAAATGCGTAGATATTAGGAG
GAACACCAGTGGCGAAGGCGACTTTCTGGACAATAACTGACGTTGAGGCACGAAAGTGTG
GGGAGCAAACAGG
>a2a4538e65e3189d62527a32391d0afc
TACGTAGGGGGCTAGCGTTATCCGGAATTACTGGGCGTAAAGGGTGCGTAGGTGGTTTCT
TAAGTCAGAGGTGAAAGGCTACGGCTCAACCGTAGTAAGCCTTTGAAACTGGGGAACTTG
AGTGCAGGTGAGGAGAGTGGAATTCCTAGTGTAGCGGTGAAATGCGTAGATATTAGGAGG
AACACCAGTTGCGAAGGCGGCTCTCTGGACTGTAACTGACACTGAGGCACGAAAGCGTGG
GGAGCAAACAGG
>f8da8465c091247526788224b9d9fcd2
TACGGAAGGTCCGGGCGTTATCCGGATTTATTGGGTTTAAAGGGAGCGTAGGCCGTCTGA
TAAGCGTGTTGTGAAATGTCGGGGCTCAACCTGGGCATTGCAGCGCGAACTGTCAGACTT
GAGTGCGCGTGAAGTAGGCGGAATTCGTCGTGTAGCGGTGAAATGCTTAGATATGACGAA
GAACTCCGATTGCGAAGGCAGCCTGCTGTAGCGCAACTGACGCTGAAGCTCGAAAGCGTG
GGTATCGAACAGG
>920430519f65b887e349dacef094d11e
TACGTAGGGGGCAAGCGTTATCCGGATTCACTGGGTGTAAAGGGAGCGTAGACGGCGACG
CAAGTCTGGAGTGAAAGCCCGGGGCCCAACCCCGGGACTGCTCTGGAAACTGCGTCGCTG
GAGTACGGGTGGGGCAGGCGGAATTCCTGGTGTAGCGGTGAAATGCGTAGATATCAGGAG
GAACACCGGCGGCGAAGGCGGCCTGCTGGACCGTGACTGACGTTGAGGCTCGAGAGCGTG
GGGAGCAAACAGG
>b0936e9eaf47f1b6bc33f53918b0a236
TACGTAGGGGGCGAGCGTTATCCGGATTTACTGGGTGTAAAGGGAGCGTAGACGGCGTCG
CAAGTCTGAAGTGAAAGCCCGTGGCTTAACCGCGGAACCGCTTTGGAAACTGTGAGGCTG
GAGTGCTGGGGAGGTAAGCGGAATTCCTGGTGTAGCGGTGAAATGCGTAGATATCAGGAG
GAACACCGGCGGCGAAGGCGGCTTACTGGACAGTGACTGACGTTGAGGCTCGAAAGCGTG
GGGAGCGAACAGG
>73dd0a8394b286a7d4712d526a08d1b7
TACGTAGGGAGCAAGCGTTATCCGGATTTACTGGGTGTAAAGGGCGCGCAGGCGGGCCGG
CAAGTTGGAAGTGAAATCTATGGGCTTAACCCATAAACTGCTTTCAAAACTGCTGGTCTT
GAGTGATGGTGAGGCAGGCGGAATTCCGTGTGTAGCGGTGAAATGCGTAGATATACGGAG
GAACACCAGTGGCGAAGGCGGCCTGCTGGACATTAACTGACGCTGAGGCGCGAAAGCGTG
GGGAGCAAACAGG
>62f9bf1b61f91a5b6869eb6c7ec2fe26
TACGTAGGGGGCGAGCGTTATCCGGATTTACTGGGTGTAAAGGGAGCGTAGACGGCTGGT
CAAGTCTGAAGTGAAAGCCCGGGGCTTAACCCCGGAACGGCTTTGGAAACTGAGCAGCTA
GAGTGTTGTAGAGGTAAGCGGAATTCCTAGTGTAGCGGTGAAATGCGTAGATATTAGGAG
GAACACCAGTGGCGAAGGCGGCTTACTGGACAGTAACTGACGTTGAGGCTCGAAAGCGTG
GGGAGCAAACAGG
>8948ca151ee3aa29b0982c1de9e4a084
TACGTAGGGGGCGAGCGTTATCCGGATTTATTGGGCGTAAAGCGTTCGTAGGCGGTTTGT
TAAGTCTGAGATTCAAGCCCGAGGCTCAACCTCGGTTCGTTTCAGAAACTGGCAGACTTG
AGTGTGGTTGAGGCAAGTGGAATTTCTAGTGTAGCGGTTAAATGCGTAGATATTAGAAGG
AACACCAGTGGCGAAGGCGGCTTGCTGGGCCATTACTGACGCTGAGGAACGAAAGCGTGG
GGAGCAAATAGG
>860d7815946112e7423d35017fd8e8ab
TACGTAGGGGGCAAGCGTTATCCGGATTTACTGGGTGTAAAGGGAGCGTAGACGGCTAAT
CAAGTCAGAAGTGAAAACCCAGGGCTCAACCTTGGGACTGCTTTTGAAACTGAGTAGCTA
GAGTGCAGTAGAGGTAAGCGGAATTCCTAGTGTAGCGGTGAAATGCGTAGATATTAGGAG
GAACACCAGTGGCGAAGGCGGCTTACTGGACTGTAACTGACGTTGAGGCTCGAAAGCGTG
GGGAGCAAACAGG
>bf4ea27a46de2b2179d3169b91be9ec3
TACGTAGGGAGCAAGCGTTATCCGGATTTATTGGGTGTAAAGGGTGCGTAGACGGGCTAA
CAAGTTAGTTGTGAAATCCCTCGGCTCAACTGAGGAACTGCAACTAAAACTATTAGTCTC
TGAGTGCGGTTGAGTAAAGTGGAATTCCTAGTGTAGCGGTGAAATGCGTAGATATTAGGA
GGAACACCAGTGGCGAAGGCGACTTTCTGGACCGTAACTGACGTTGAGGCACGAAAGTGT
GGGGAGCAAACAGG
>2892517f1700a71932ab5b88ffa136b4
TACGTAGGGGGCAAGCGTTATCCGGATTTACTGGGTGTAAAGGGAGCGTAGACGGCAATG
CAAGCCAGATGTGAAAGCCCGGGGCTCAACCCCGGGACTGCATTTGGAACTGTGTAGCTG
GAGTGTCGGGGAGGCAGGCGGAATTCCTAGTGTAGCGGTGAAATGCGTAGATATTAGGAG
GAACACCAGTGGCGAAGGCGGCCTGCTGGACGATAACTGACGTTGAGGCTCGAAAGCGTG
GGGAGCAAACAGG
>49e7efdd2a4c859f2d5cff10c7dfce5f
TACGTAGGGGGCAAGCGTTATCCGGAATTACTGGGTGTAAAGGGAGCGTAGACGGTAATG
TAAGTCTGGAGTGAAAGGCGGGGGCCCAACCCCCGGACTGCTCTGGAAACTATGTTACTA
GAGTGCTGGAGAGGTAAGCGGAATTCCTAGTGTAGCGGTGAAATGCGTAGATATTAGGAG
GAACACCAGTGGCGAAGGCGGCTTACTGGACTGTAACTGACGTTGAGGCTCGAAAGCGTG
GGGAGCAAACAGG
>16b501ab3ef981360f082c1ef8271bee
TACGTAGGGGGCAAGCGTTATCCGGATTCATTGGGCGTAAAGCGCGCGCAGGCGGGTTGC
TAAGCGGGACCTCTAATCTCAGGGCTCAACCTTGAGCCGGGTCCCGAACTGGCAGCCTCG
GGTTCGGTCGGGGAGATCGGAATTCCCGGTGTAGCGGTGGAATGCGCAGATATCGGGAAG
AACACCGATGGCGAAGGCAGGTCTCTGGGCCGCAACCGACGCTGAGGCGCGAAAGCTAGG
GGAGCGAACAGG
>adb33cf95d4762ef3c1b0dd79f6a5336
TACGTAGGGTGCAAGCGTTAATCGGAATTACTGGGCGTAAAGCGTGCGCAGGCGGTTTCG
TAAGACAGATGTGAAATCCCCGGGCTTAACCTGGGAATTGCATTTGTGACTGCGGGACTA
GAGTTTGGTAGAGGGAGGTGGAATTCCAAGTGTAGCAGTGAAATGCGTAGATATTTGGAA
GAACACCGATGGCGAAGGCAGCCTCCTGGGCCAAGACTGACGCTCATGCACGAAAGCGTG
GGGAGCAAACAGG
>94b5a86be3e9abd2eda727ead9b6f21c
TACGTAGGGGGCAAGCGTTATCCGGAATTACTGGGTGTAAAGGGAGCGTAGACGGCGGTG
TAAGTCTGGAGTGAAAGGCGGGGGCCCAACCCCCGGACTGCTCTGGAAACTATACGGCTG
GAGTGCAGTGGAGGTGAGCGGAATTCCTAGTGTAGCGGTGAAATGCGTAGATATTAGGAG
GAACACCAGTGGCGAAGGCGGCTCACTGGACTGTAACTGACGTTGAGGCTCGAAAGCGTG
GGGAGCAAACAGG
>6bd3d2409dd8dbe1fe98d9e697697cce
TACGTAGGGAGCAAGCGTTGTCCGGATTTACTGGGTGTAAAGGGTGCGTAGGCGGCTAGG
CAAGTCAGGCGTGAAAACCATGGGCTCAACCTGTGGACTGCGTTTGAAACTGTTTAGCTT
GAGTGAAGTAGAGTTAGGCGGAATTCCCGGTGTAGCGGTGAAATGCGTAGAGATCGGGAG
GAACACCAGTGGCGAAGGCGGCCTACTGGGCTTTAACTGACGCTGAGGCACGAAAGCATG
GGTAGCAAACAGG
>b2c849de353a1812a46485378f47f173
TACGTAGGGAGCGAGCGTTGTCCGGATTTACTGGGTGTAAAGGGTGCGTAGGCGGCTTGG
CAAGTCAGTAGTGAAATCCATGGGCTTAACCCATGAACTGCTATTGAAACTGTCGAGCTT
GAGTGAAGTTGAGGTAGGCGGAATTCCCGGTGTAGCGGTGAAATGCGTAGAGATCGGGAG
GAACACCAGTGGCGAAGGCGGCCTACTGGGCTTTAACTGACGCTGAGGCACGAAAGCGTG
GGTAGCAAACAGG
>4b0475ed759d56036ab4717a029a5887
TACGTAGGGGGCGAGCGTTATCCGGATTCATTGGGCGTAAAGCGCGCGTAGGCGGCCGCC
TAAGCGGAACCTCTAATCCCGGGGCTCAACCTCGGGCCGGGTTCCGGACTGGGCGGCTCG
AGTGCGGTTGAGGCAGGCGGAATTCCCGGTGTAGCGGTGGAATGCGCAGATATCGGGAAG
AACACCGATGGCGAAGGCAGCCTGCTGGGCCGCCACTGACGCTGAGGCGCGAAAGCTGGG
GGAGCGAACAGG
>9a723c2f158c7961d7ff756419ac9b70
TACGTAGGGGGCAAGCGTTATCCGGATTTACTGGGTGTAAAGGGAGCGTAGACGGCAGCG
CAAGTCTGAAGTGAAATGCCAGGGCTTAACCCTGGAACTGCTTTGGAAACTGTGCAGCTA
GAGTGCAGGTGAGGTAAGTGGAATTTCTAGTGTAGCGGTGAAATGCGTAGATATTAGGAG
GAACACCAGTGGCGAAGGCGGCTTACTGGACTGTAACTGACGTTGAGGCTCGAAAGCGTG
GGGAGCAAACAGG
>8fd6adc08a632ebb3ec6da71e437065e
TACGTAGGGAGCAAGCGTTGTTCGGAATGACTGGGCGTAAAGGGTGCGTAGGCGGTTATA
CAAGTTAGAAGTGAAATACCCAGGGCTTAACTCGGGTGCTGCTTCTAAAACTGTAAGACT
TGAGTGCAGTTGAGGTTAGTGGAATTCCTAGTGTAGCGGTGGAATGCGTAGATATTAGGA
GGAACACCAGAGGCGAAGGCGGCTAACTGGACTGCAACTGACGCTGAGGCACGAAAGTGT
GGGGAGCAAACAGG
>00845cbbec7214d2185f7ac618e33ade
TACGTAGGGGGCAAGCGTTATCCGGATTTACTGGGTGTAAAGGGAGCGTAGACGGTATGG
CAAGTCTGAAGTGAAAGCCCAGGGCTTAACCCTGGGACTGCTTTGGAAACTGTTAGACTA
GAGTGCTGTAGAGGTAAGTGGAATTCCTAGTGTAGCGGTGAAATGCGTAGATATTAGGAG
GAACACCAGTGGCGAAGGCGGCTTACTGGACAGTAACTGACGTTGAGGCTCGAAAGCGTG
GGGAGCAAACAGG
>5e161a93813c6542afd407def1f537fc
TACGTAGGGGGCAAGCGTTATCCGGATTTACTGGGTGTAAAGGGAGCGTAGACGGCTGCG
CAAGTCTGAAGTGAAAGGCGGGGGCTCAACCCCCGGACTGCTTTGGAAACTGTACAGCTA
GAGTGTCGGAGAGTCAAGTGGAATTCCTAGTGTAGCGGTGAAATGCGTAGATATTAGGAG
GAACACCAGTGGCGAAGGCGGCTTGCTGGACGATGACTGACGTTGAGGCTCGAAAGCGTG
GGGAGCAAACAGG
>ff1600bb0fb4ddfd55e485d9296e18b8
TACGGAGGATCCGAGCGTTATCCGGATTTATTGGGTTTAAAGGGAGCGTAGGCGGACTAT
TAAGTCAGCTGTGAAAGTTTGCGGCTCAACCGTAAAATTGCAGTTGATACTGGTCGTCTT
GAGTGCAGTTGAGGTAGGCGGAATTCGTGGTGTAGCGGTGAAATGCTTAGATATCACGAA
GAACTCCGATTGCGAAGGCAGCTTACTGGACTGTAACTGACGCTGATGCTCGAAAGTGTG
GGTATCAAACAGG
>9e3c03529931ec09e68f0f7acc44ceff
TACGTAGGTGGCAAGCGTTGTCCGGAATTACTGGGTGTAAAGGGAGCGCAGGCGGGTGAT
CAAGTCAGCTGTGAAAACTACGGGCTTAACCCGTAGACTGCAGTTGAAACTGTTCATCTT
GAGTGAAGTTGAGGTTGGCGGAATTCCGAGTGTAGCGGTGAAATGCGTAGATATTCGGAG
GAACACCGGTGGCGAAGGCGGCCAACTGGGCTTTAACTGACGCTGAGGCTCGAAAGTGTG
GGGAGCAAACAGG
>55732eeefdf4f0504b1f8096e1827289
TACGGAAGATGCGAGCGTTATCCGGATTTATTGGGTTTAAAGGGAGCGTAGGCGGGCTTT
TAAGTCAGCGGTCAAATGCCACGGCTCAACCGTGGCCAGCCGTTGAAACTGTAAGCCTTG
AGTCTGCTCAGGGCACATGGAATTCGTGGTGTAGCGGTGAAATGCTTAGATATCACGAAG
AACTCCGATCGCGAAGGCATTGTGCCGGGGCAGCACTGACGCTGAGGCTCGAAAGTGCGG
GTATCAAACAGG
>bd77fbaed59fe1734da081d127ab75ca
TACGTAGGTGGCAAGCGTTGTCCGGATTTACTGGGTGTAAAGGGCGTGCAGCCGGGAAGA
CAAGTCAGATGTGAAATCCCGCGGCTCAACCGCGGAACTGCATTTGAAACTGTTTTTCTT
GAGTGCCGGTGAGGTCATCGGAATTCCTTGTGTAGCGGTGAAATGCGTAGATATAAGGAA
GAACACCAGTGGCGAAGGCGGATGACTGGACGGCAACTGACGGTGAGGCGCGAAAGCGTG
GGGAGCAAACAGG
>ea2668c4f30474eeccc19bb8a7ea60a9
TACGTAGGGGGCAAGCGTTATCCGGATTTACTGGGTGTAAAGGGAGCGTAGGCGGTAATG
CAAGTCAGAAGTGAAAGCCCGGGGCTCAACTCCGGGACTGCTTTTGAAACTGTGTTACTA
GATTGCAGGTGAGGTAAGTGGAATTCCTAGTGTAGCGGTGAAATGCGTAGATATTAGGAG
GAACACCAGTGGCGAAGGCGGCTTACTGGACTGTAAATGACGCTGAGGCTCGAAAGCGTG
GGGAGCAAACAGG
>ec3aff14554126a3b8aa549b3c993c31
TACGGAGGATGCGAGCGTTATCCGGATTTATTGGGTTTAAAGGGTGCGTAGGTTGTTTTT
TAAGTCAGCGGTGAAAGTTTGTGGCTCAACCATAAAATTGCCGTTGAAACTGGAAGACTT
GAGTGTGTGTGAGGTAGGCGGAATGCGTGGTGTAGCGGTGAAATGCATAGATATCACGCA
GAACTCCGATTGCGAAGGCAGCTTACTAAGCCATAACTGACACTGAAGCACGAAAGCGTG
GGGATCAAACAGG
>1bcc84bd60d291b39dc9732ad6c6ce51
TACGTAGGTGGCAAGCGTTATCCGGATTTACTGGGTGTAAAGGGCGTGTAGGCGGGAGAG
CAAGTCAGATGTGAAATTCCAGGGCTCAACCCTGGAACTGCATTTGAAACTGTTCTTCTT
GAGTGATGGTGAGGCAGGCGGAATTCCGTGTGTAGCGGTGAAATGCGTAGATATACGGAG
GAACACCAGTGGCGAAGGCGGCCTGCTGGACATTAACTGACGCTGAGACGCGAAAGCGTG
GGGAGCAAACAGG
>bc794b0418706ddc6fdfdf59db217818
TACGTAGGGGGCAAGCGTTATCCGGATTTACTGGGTGTAAAGGGAGCGTAGACGGCTGTG
CAAGCCAGATGTGAAAGCCCGGGGCTCAACCCCGGGACTGCATTTGGAACTGCGTGGCTT
GAGTGTCGGTGAGGCAGGCGGAATTCCTAGTGTAGCGGTGAAATGCGTAGATATTAGGAG
GAACACCAGTGGCGAAGGCGGCCTGCTGGACGATGACTGACGTTGAGGCTCGAAAGCGTG
GGGAGCAAACAGG
>378995741ab6e8f97a3b8d8595d0de97
TACGTAGGGTGCAAGCGTTAATCGGAATTACTGGGCGTAAAGCGTGCGCAGGCGGTTCTG
TAAGACAGATGTGAAATCCCCGGGCTCAACCTGGGAATTGCATTTGTGACTGCAGGACTA
GAGTTCATTAGAGGGGGGTGGAATTCCAAGTGTAGCAGTGAAATGCGTAGATATTTGGAA
GAACACCAATGGCGAAGGCAGCCCCCTGGGATGCGACTGACGCTCATGCACGAAAGCGTG
GGGAGCAAACAGG
>5b27113eb20214573de52b507d0d8934
TACGTAGGGAGCAAGCGTTATCCGGATTTATTGGGTGTAAAGGGTGCGTAGACGGGAAGG
CAAGTTAGTTGTGAAATCCCTCGGCTTAACTGAGGAACTGCAACTAAAACTATCTTTCTT
GAGTGCTGGAGAGTAAAGTGGAATTCCTAGTGTAGCGGTGAAATGCGTAGATATTAGGAG
GAACACCAGTGGCGAAGGCGACTTTCTGGACAGTAACTGACGTTGAGGCACGAAAGTGTG
GGGAGCAAACAGG
>e4bb39c10d3c80809a695bf38a9c33f7
TACGTAGGGAGCGAGCGTTGTCCGGATTTACTGGGTGTAAAGGGTGCGTAGGCGGCAATG
CAAGTCAGATGTGAAATACATGGGCTTAACCGATGAACTGCATTTGAAACTGTGTTGCTT
GAGTGAAGTAGAGTTAGGCGGAATTCCCTGTGTAGCGGTGAAATGCGTAGAGATAGGGAG
GAACACCAGTGGCGAAGGCGGCCTACTGGGCTTTAACTGACGCTGAGGCACGAAAGCATG
GGTAGCAAACAGG
>093aab23e894551522f70bcce342164f
TACGTAGGGGGCAAGCGTTATCCGGATTTACTGGGTGTAAAGGGAGCGTAGACGGCAGGG
CAAGTCTGGAGTGAAAGGCGGGGGCTCAACCCCCGGACTGCTCTGGAAACTGCCAGGCTG
GAGTGCAGGAGAGTTAAGTGGAATTCCTAGTGTAGCGGTGAAATGCGTAGATATTAGGAG
GAACACCAGTGGCGAAGGCGGCTTACTGGACTGTAACTGACGTTGAGGCTCGAAAGCGTG
GGGAGCAAACAGG
>c321788112b86f1601a7cb0455bbe9f0
TACGGAGGATGCGAGCGTTATCCGGATTTATTGGGTTTAAAGGGTGCGCAGGCGGCGTGT
CAAGTCAGCGGTAAAATGTCGGGGCTCAACCCCGGCCGGCCGTTGAAACTGGCGTGCTCG
AGTTGGAGAGAGGTATGCGGAATTCGTGGTGTAGCGGTGAAATGCATAGATATCACGAAG
AACCCCGATTGCGAAGGCAGCATACCGGCTCCACACTGACGCTGAGGCACGAAAGCGTGG
GTATCGAACAGG
>c85c926e01b6eb3cdd763409530fe552
TACGTAGGTGGCAAGCGTTATCCGGATTTACTGGGTGTAAAGGGCGTGTAGGCGGGATTG
CAAGTCAGATGTGAAAACTGGGGGCTCAACCTCCAGCCTGCATTTGAAACTGTAGTTCTT
GAGTGCTGGAGAGTCAATCGGAATTCCGTGTGTAGCGGTGAAATGCGTAGATATACGGAG
GAACACCAGTGGCGAAGGCGGATTGCTGGACAGTAACTGACGCTGAGGCGCGAAAGCGTG
GGGAGCAAACAGG
>1cc56a5d05df71d3082af7e851a3fd99
TACGTAGGTGGCAAGCGTTGTCCGGATTTACTGGGTGTAAAGGGCGTGTAGCCGGGAAGG
CAAGTCAGATGTGAAATCTGGAGGCTCAACCTCCAAATTGCATTTGAAACTGTTTTTCTT
GAGTACTGGTGAGGCAGACGGAATTCCTTGTGTAGCGGTGAAATGCGTAGATATAAGGAG
GAACACCAGTGGCGAAGGCGGTCTGCTGGACAGCAACTGACGGTGAGGCGCGAAAGCGTG
GGGAGCAAACAGG
>f9102f1778f8f8e6deb2937b5e11a3e9
TACGTAGGTGGCGAGCGTTGTCCGGAATTACTGGGTGTAAAGGGCGAGTAGGCGGACATA
CAAGTCAGAAGTGAAATCTAGGGGCTCAACCCCTAAACTGCTTTTGAAACTGTATGCCTT
GAGTGCCGGTGAGGAAAGCGGAATTCCTAGTGTAGCGGTGAAATGCGTAGATATTAGGAG
GAACACCAGTGGCGAAGGCGGCTTTCTGGACGGTAACTGACGCTGAGGCGCGAAAGCGTG
GGGAGCAAACAGG
>cd3b5e25d50095cf4cb5e967b4aa43cb
TACGTAGGGGGCAAGCGTTATCCGGATTTACTGGGTGTAAAGGGAGCGTAGGCGGCGGAG
CAAGTCAGAAGTGAAAGCCCGGGGCTCAACCCCGGGACGGCTTTTGAAACTGCCCTGCTT
GATTTCAGGTGAGGTAAGCGGAATTCCTAGTGTAGCGGTGAAATGCGTAGATATTAGGAG
GAACACCAGTGGCGAAGGCGGCTTACTGGACTGACAATGACGCTGAGGCTCGAAAGCGTG
GGGAGCAAACAGG
>e50d1e50e38e047315edb9a857d428ff
AACGTAGGGTGCAAGCGTTGTCCGGAATTACTGGGTGTAAAGGGAGCGCAGGCGGACCGG
CAAGTTGGAAGTGAAATCCATGGGCTCAACCCGTGAATTGCTTTCAAAACTGCTGGCCTT
GAGTAGTGCTGAGGTAGGTGGAATTCCCGGTGTAGCGGTGGAATGCGTAGATATCGGGAG
GAACACCAGTGGCGAAGGCGACCTACTGGGCACCAACTGACGCTGAGGCTCGAAAGCATG
GGTAGCAAACAGG
>66666f570369c051893820687c794f49
TACGTAGGGAGCGAGCGTTGTCCGGAATTACTGGGTGTAAAGGGAGCGTAGGCGGGAATG
CAAGTCAGATGTGAAAACTACGGGCTTAACCTGTAGACTGCATTTGAAACTGCAATTCTT
GAGTGAAGTTGAGGTAAGCGGAATTCCTGGTGTAGCGGTGAAATGCGTAGATATCAGGAG
GAACACCGGTGGCGAAGGCGGCTTACTGGGCTTTTACTGACGCTGAGGCTCGAAAGCGTG
GGGAGCAAACAGG
>c778715dec7b6680a68fbefdbea72594
TACGTAGGAGGCAAGCGTTATCCGGAATGACTGGGCGTAAAGGGTGCGTAGGTGGTTTGA
CAAGTTGGTAGCGTAACTCCGAGGCTCAACCTCGGCACTACTACCAAAACTGTTGGACTC
GAGTGCAGGTGGGGCAAATGGAATTCCTAGTGTAGCGGTGGAATGCGTAGATATTAGGAG
GAACACCAGTGGCGAAGGCGATTTGCTGGACTGTAACTGACACTGAGGCACGAAAGCGTG
GGGAGCAAACAGG
>2a758e9d16c7862001066201d5d17d8d
TACGTAGGTCCCGAGCGTTATCCGGATTTATTGGGCGTAAAGCGAGCGCAGGCGGTTAGA
TAAGTCTGAAGTTAAAGGCTGTGGCTTAACCATAGTACGCTTTGGAAACTGTTTAACTTG
AGTGCAGATGGGGAGAGTGGAATTCCATGTGTAGCGGTGAAATGCGTAGATATATGGAGG
AACACCGGTGGCGAAAGCGGCTCTCTGGTCTGTAACTGACGCTGAGGCTCGAAAGCGTGG
GGAGCAAACAGG
>911cd211b9a2f8b49f3674f9fa21ab80
TACATAGGGAGCAAGCGTTATCCGGAATTATTGGGTGTAAAGGGTGCGTAGACGGGAAAT
TAAGTTAGTTGTGAAATCCCTTGGCTTAACTGAGGAACTGCAACTAAAACTGATTTTCTT
GAGTGCTGGAGAGTAAAGTGGAATTCCTAGTGTAGCGGTGAAATGCGTAGATATTAGGAG
GAACACCAGTGGCGAAGGCGACTTTCTGGACAGTAACTGACGTTGAGGCACGAAAGTGTG
GGGAGCAAACAGG
>26f2009cb819707e407e1b226e9a7ec6
TACGTAGGGGGCGAGCGTTGTCCGGATTTACTGGGCGTAAAGAGTGCGTAGGTGGCTTTG
CAAGTCAGATGTGAAATACCGGGGCTTAACCCCGGGGCTGCATCTGAAACTGTAGAGCTA
GAGTACAGGTGGGGAAAGCGGAATTCCTAGTGGAGCGGTGAAATGCGTAGAGATTAGGAG
GAACACCGGTGGCGAAGGCGGCTTTCTGGACTGCAACTGACACTGAGGCACGAAAGCGTG
GGGAGCAAACAGG
>6ad7648840b83e75602f5aac9c695e15
TACGTAGGGGGCAAGCGTTATCCGGAATCACTGGGTGTAAAGGGAGCGTAGACGGCTGAG
CAAGCCTGAAGTGAAAGGCGGGGGCCCAACCCCCGGACTGCTTTGGGAACTGTACGGCTG
GAGTGCAGGGGAGGTAAGTGGAATTCCGAGTGTAGCGGTGAAATGCGTAGATATTAGGAG
GAACACCAGTGGCGAAGGCGGCTTACTGGACTGTAACTGACGTTGAGGCTCGAAAGCGTG
GGGAGCAAACAGG
>f13a91b7d05890f2cbd472a058fc7ccb
AACGTAGGGGGCGAGCGTTGTCCGGAATGACTGGGCGTAAAGGGTGCGTAGGCGGCATAA
TAAGTTAGAAGTGAAATACCCAGAGCTTAACTCGGGTGCTGCTTCTAAGACTGTTGAGCT
TGAGTGCGGGTGAGGTTAATGGAATTCCTAGTGTAGCGGTGGAATGCGTAGATATTAGGA
GGAACACCAGAGGCGAAGGCGATTAACTGGACCGTAACTGACGCTGAGGCACGAAAGTGT
GGGTAGCAAACAGG
>310554b10bcbbb61353c9702dc38556b
TACGTAGGGGGCAAGCGTTATCCGGATTTACTGGGTGTAAAGGGAGCGCAGGCGGTGCGG
CAAGTCAGATGTGAAAACCCGGGGCTCAACCCCGGGACTGCATTTGAAACTGTCGGACTA
GAGTGCCGTAGAGGTAAGTGGAATTCCTAGTGTAGCGGTGAAATGCGTAGATATTAGGAG
GAACACCAGTGGCGAAGGCGGCTTACTGGACGGTAACTGACGCTGAGGCTCGAAAGCGTG
GGGAGCAAACAGG
>2d51a7fa902a2b62fb99bd894d80ca2b
TACGTAGGGGGCAAGCGTTATCCGGATTTACTGGGTGTAAAGGGAGCGTAGACGGCTACT
GCAAGTCTGAAGTGAAAACCCAGGGCTCAACCTTGGGACTGCTTTGGAAACTGTAGAGCT
TGAGTACCTGAGGGGTAAGCGGAATTCCTAGTGTAGCGGTGAAATGCGTAGATATTAGGA
GGAACACCAGTGGCGAAGGCGGCTTACTGGACGGTAACTGACGTTGAGGCTCGAAAGCGT
GGGGAGCAAACAGG
>7121a0a361be5e3d48249c020f65dbeb
TACGTAGGGGGCAAGCGTTATCCGGATTTACTGGGTGTAAAGGGAGCGTAGACGGAGGAG
CAAGTCTGAAGTGAAAGCCCGCGGCTCAACTGCGGGACTGCTTTGGAAACTGTTCATCTA
GAGTGTCGTAGAGGTAAGTGGAATTCCTAGTGTAGCGGTGAAATGCGTAGATATTAGGAG
GAACACCAGTGGCGAAGGCGGCTTACTGGACGATGACTGACGTTGAGGCTCGAAAGCGTG
GGGAGCAAACAGG
>8251d0b0748ff02c8de5771c4094d03b
TACGTAGGGGGCAAGCGTTATCCGGATTTACTGGGTGTAAAGGGAGCGTAGACGGCTGTG
CAAGTCTGAAGTGAAATGCCGGGGCTCAACCCCGGAACTGCTTTGGAAACTGTACAGCTA
GAGTGCAGGTGGGGTGAGCGGAATTCCTAGTGTAGCGGTGAAATGCGTAGATATTAGGAG
GAACACCGGTGGCGAAGGCGGCTCACTGGACTGTAACTGACGTTGAGGCTCGAAAGCGTG
GGGAGCAAACAGG
>4fed424dc699058e18c1cb6644cb377f
TACGTAGGTGGCAAGCGTTGTCCGGAATTATTGGGCGTAAAGCGCGCGCAGGCGGCTTTC
TAAGTCCATCTTAAAAGTGCGGGGCTTAACCCCGTGATGGGATGGAAACTGGGAAGCTGG
AGTATCGGGGAGGAAAGTGGAATTCCTAGTGTAGCGGTGAAATGCGTAGAGATTAGGAAG
AACACCGGTGGCGAAGGCGACTTTCTGGACGACAACTGACGCTGAGGCGCGAAAGCGTGG
GGAGCAAACAGG
>00fbb031d698b12fa7ce9ed41bc2c8ad
TACGTAGGGGGCGAGCGTTATCCGGAATTACTGGGTGTAAAGGGAGCGTAGACGGCGAAG
TAAGCCTGAAGTGGAAGCCCGCGGCCCAACCGCGGAACTGCTTTGGGAACTGTTTTGCTG
GAGTATGGGTGGGGTAAGCGGAATTCCTGGTGTAGCGGTGAAATGCGTAGATATCAGGAG
GAACACCGGTGGCGAAGGCGGCTTACTGGACCATGACTGACGTTGAGGCTCGAAAGCGTG
GGGAGCGAACAGG
>7c5b7e6beae9b5f1f545237764df2834
TACGTAGGGGGCAAGCGTTATCCGGATTTACTGGGTGTAAAGGGAGCGTAGACGGCGACG
CAAGTCTGAAGTGAAATACCCGGGCTCAACCTGGGAACTGCTTTGGAAACTGTGTTGCTG
GAGTGCTGGGGAGGTAAGCGGAATTCCTAGTGTAGCGGTGAAATGCGTAGATATTAGGAA
GAACACCAGTGGCGAAGGCGGCTTACTGGACAGTAACTGACGTTGAGGCTCGAAAGCGTG
GGGAGCAAACAGG
>452d6d09854c54c53f3b264ff674ae74
TACGTAGGGGGCGAGCGTTATCCGGATTCATTGGGCGTAAAGCGCGCGCAGGCGGGCTTG
CAAGCGGGGCCTTTAATCTTGGGGCTTAACCTCAAGTCGGGTTCCGAACTGCAAGCCTCG
AGTGTGGTTGGGGAAGGCGGAATTCCCGGTGTAGCGGTGGAATGCGCAGATATCGGGAAG
AACACCGATGGCGAAGGCAGCCTTCTGGGCCACTACTGACGCTGAGGCGCGAAAGCTGGG
GGAGCGAACAGG
>59b404dddf9b08cab4a88e13c5202c0b
TACGTAGGGGGCAAGCGTTATCCGGAATTACTGGGTGTAAAGGGAGCGCAGACGGCAGTG
CAAGTCTGGAGTGAAAGCCCGTGGCTTAACTACGGGACTGCTCTGGAAACTGTGCAGCTA
GAGTGCAGTAGAGGCAGGCGGAATTCCTAGTGTAGCGGTGAAATGCGTAGATATTAGGAG
GAACACCGGTGGCGAAGGCGGCCTGCTGGACTGTAACTGACGTTGAGGCTCGAAAGCGTG
GGGAGCAAACAGG
>13daf87a1dcc78fc83656d9828e20b4f
TACGTAGGGAGCAAGCGTTATCCGGAATTATTGGGTGTAAAGGGTGCGTAGACGGGAATA
CAAGTTGGTTGTGAAATCCCTCGGCTTAACTGAGGAACTGCAACCAAAACTATATTTCTT
GAGTGCAGGTGAGGAAAGCGGAATTCCTAGTGTAGCGGTGAAATGCGTAGATATTAGGAG
GAACACCAGTGGCGAAGGCGGCTTTCTGGACTGTAACTGACGTTGAGGCACGAAAGTGTG
GGGAGCAAACAGG
>b1b9ab973ba3da85715360d90482f2d3
TACGTAGGTGGCAAGCGTTGTCCGGATTTACTGGGTGTAAAGGGCGCGTAGGCGGGCTCG
TAAGTCAGACGTGAAATACCGGGGCTCAACCCCGGGGCTGCGTTTGAAACTGCGAGTCTT
GAGTGCCGGTGAGGAAAGCGGAATTCCTAGTGTAGCGGTGAAATGCGTAGATATTAGGAG
GAACACCAGTGGCGAAGGCGGCTTTCTGGACGGTAACTGACGCTGAGGCGCGAAAGCGTG
GGGAGCAAACAGG
>7c59b4a4d5992d85cd9303bfe792582a
TACGTAGGGGGCAAGCGTTATCCGGATTTACTGGGTGTAAAGGGAGCGTAGACGGCGATG
CAAGTCTGAAGTGAAAGGCGGGGGCCCAACCCCCGGACTGCTTTGGAAACTGTATGGCTG
GAGTGCAGGAGAGTTAAGTGGAATTCCTAGTGTAGCGGTGAAATGCGTAGATATTAGGAG
GAACACCAGTGGCGAAGGCGGCTTACTGGACTGTAACTGACGTTGAGGCTCGAAAGCGTG
GGGAGCAAACAGG
>a1a0b61cc49786be8a31a9c7e2e4e19c
TACGTAGGGGGCAAGCGTTATCCGGATTTACTGGGTGTAAAGGGAGCGTAGACGGCGATG
CAAGTCTGAAGTGAAAGCCCGGGGCTCAACCCCGGGACTGCTTTGGAAACTGTATAGCTG
GAGTGCTGTAGAGGCAAGCGGAATTCCTAGTGTAGCGGTGAAATGCGTAGATATTAGGAA
GAACACCAGTGGCGAAGGCGGCTTGCTGGACAGTAACTGACGTTGAGGCTCGAAAGCGTG
GGGAGCAAACAGG
>46b59628619bc00eeb3a84cd9be3c355
TACGTAGGGGGCAAGCGTTATCCGGATTTACTGGGTGTAAAGGGAGCGTAGACGGTGATG
CAAGTCAGAAGTGAAAGCCCGGGGCTCAACTCCGGGACTGCTTTTGAAACTGTGTAACTG
GAGTGCAGGAGAGTTAAGCGGAATTCCTGGTGTAGCGGTGAAATGCGTAGATATCAGGAG
GAACACCAGTGGCGAAGGCGGCTTACTGGACTGTAACTGACGTTGAGGCTCGAAAGCGTG
GGGAGCAAACAGG
>145684f24fbdea92994e85d7cfcd8e6c
TACGTAGGGGGCAAGCGTTATCCGGATTTACTGGGTGTAAAGGGAGCGTAGACGGCAGCG
CAAGTCTGGAGTGAAATGCCGGGGCCCAACCCCGGAACTGCTTTGGAAACTGTGCAGCTG
GAGTGCAGGGGAGGTAAGCGGAATTCCTAGTGTAGCGGTGAAATGCGTAGATATTAGGAG
GAACACCAGTGGCGAAGGCGGCTTACTGGACTGTAACTGACGTTGAGGCTCGAAAGCGTG
GGGAGCAAACAGG
>3ae7c8ec4fd5a9b2274501c3cbe257fe
TACGTAGGGGGCAAGCGTTGTCCGGATTGACTGGGCGTAAAGGGAGCGTAGGCGGTTTGG
TAAGTCAAATGTGAAAGCCCGTAGCTTAACTACGGAACTGCATTTGATACTGCTAGACTG
GAGTGCAGTTGAGGTAAGTAGAATTCCTAGTGTAGCGGTGGAATGCGTAGATATTAGGAG
GAATACCAGTGGCGAAGGCGGCTTGCTGGAATGACACTGACGCTGAGGCTCGAAAGCGTG
GGGAGCAAACAGG
>4bd21f5b71717fb92711cb1011714a47
TACGTAGGGGGCAAGCGTTATCCGGATTTACTGGGTGTAAAGGGAGCGTAGACGGCTGAG
CAAGTCAGAAGTGAAAGCCCGGGGCTCAACCCCGGGACTGCTTTTGAAACTGCGTGGCTG
GGGAGCTGGAGAGGTAAGCGGAATTCCTGGTGTAGCGGTGAAATGCGTAGATATCAGGAG
GAACACCAGTGGCGAAGGCGGCTTACTGGACTGTAACTGACGTTGAGGCTCGAAAGCGTG
GGGAGCAAACAGG
>433a3986afe4ac1c8b388d16272ed2d7
TACGTATGTCGCAAGCGTTATCCGGATTTATTGGGCGTAAAGCGCGTCTAGGCGGTTTGG
TAAGTCTGATGTGAAAATGCGGGGCTCAACTCCGTATTGCGTTGGAAACTGTCAAACTAG
AGTACTGTAGAGGTGGGCGGAACTACAAGTGTAGAGGTGAAATTCGTAGATATTTGTAGG
AATGCCGATGGGGAAGCCAGCCCACTGGACAGATACTGACGCTAAAGCGCGAAAGCGTGG
GTAGCAAACAGG
>d592298a0121ef1ef9e216ede5b8c913
TACGTAGGGGGCGAGCGTTATCCGGATTCACTGGGTGTAAAGGGAGCGTAGACGGCCATG
CAAGCCAGGGGTGAAAGCCCGGGGCCCAACCCCGGGACTGCCCTTGGAACTGTGCGGCTA
GAGTGCGGGTGGGGCAGGCGGAATTCCTGGTGTAGCGGTGAAATGCGTAGATATCAGGAG
GAACACCGGCGGCGAAGGCGGCCTGCTGGACCGCGACTGACGTTGAGGCTCGAAAGCGTG
GGGAGCGAACAGG
>330b9f74bd84e5b05b779013f661e260
TACGGAGGGTGCAAGCGTTACTCGGAATCACTGGGCGTAAAGAGTGCGTAGGCGGGGTAA
TAAGTCAGATGTGAAATCCTGTAGCTTAACTACAGAACTGCATTTGAAACTGTTACTCTG
GAGTATGGGTGAGGTAGGTGGAATTCTTGGTGTAGGGGTAAAATCCGTAGAGATCAAGAG
GAATACTCATTGCGAAGGCGACCTGCTGGAACATTACTGACGCTGATGCACGAAAGCGTG
GGGAGCAAACAGG
>5c60fce48dd67aeaf0565b9e78858306
TACGTAGGTGGCAAGCGTTGTCCGGATTTACTGGGTGTAAAGGGCGTGCAGCCGGGCATG
CAAGTCAGATGTGAAATCTCAGGGCTTAACCCTGAAACTGCATTTGAAACTGTATGTCTT
GAGTGCCGGTGAGGTAATCGGAATTCCTTGTGTAGCGGTGAAATGCGTAGATATAAGGAA
GAACACCAGTGGCGAAGGCGGATTACTGGACGGTAACTGACGGTGAGGCGCGAAAGCGTG
GGGAGCGAACAGG
>016984704029144e6e3627a4cc05848c
TACGTAGGTGGCAAGCGTTATCCGGAATGATTGGGCGTAAAGGGTGCGCAGGCGGATGTA
TAAGTCTGAAGTAAAAGCCATCGGCTCAACCGATGTAAGCTTTGGAAACTGTAGATCTAG
AGTGCAGGTGAGGACAGTGGAATTCCATGTGTAGCGGTAAAATGCGTAGATATATGGAGG
AACACCAGTGGCGAAGGCGGCTGTCTGGCCTGTAACTGACGCTGAGGCACGAAAGCGTGG
GGAGCAAATAGG
>ae918e8e8276052fbc293c7d3f4d5d8d
TACGTAGGTGGCAAGCGTTGTCCGGAATTATTGGGCGTAAAGAGCATGTAGGCGGCCTAT
TAAGTCGGGCGTGAAAATGCGGGGCTCAACCCCGTATGGCGCCCGATACTGGTGGGCTTG
AGTGCAGGTGAGGAAAGGGGAATTCCCAGTGTAGCGGTGAAATGCGTAGATATTGGGAGG
AACACCAGTGGCGAAGGCGCCTTTCTGGACTGTGTCTGACGCTGAGATGCGAAAGCCAGG
GGAGCGAACGGG
>ad5f04a141335cce4d0a6a8cf91e4f10
TACGTAGGTGGCAAGCGTTGTCCGGATTTACTGGGTGTAAAGGGCGTGCAGCCGGGCCGG
CAAGTCAGATGTGAAATCTGGAGGCTTAACCTCCAAACTGCATTTGAAACTGTAGGTCTT
GAGTACCGGTGAGGTTATCGGAATTCCTTGTGTAGCGGTGAAATGCGTAGATATAAGGAA
GAACACCAGTGGCGAAGGCGGATAACTGGACGGCAACTGACGGTGAGGCGCGAAAGCGTG
GGGAGCAAACAGG
>5e11f33da67953213def46fd94020cc1
TACGTAGGTGGCAAGCGTTATCCGGAATCATTGGGCGTAAAGGGTGCGTAGGTGGCGTAC
TAAGTCTGTAGTAAAAGGCAATGGCTCAACCATTGTAAGCTATGGAAACTGGTATGCTGG
AGTGCAGAAGAGTGCGATGGAATTCCATGTGTAGCGGTAAAATGCGTAGATATATGGAGG
AACACCAGTGGCGAAGGCGGTCGCCTGGTCTGTAACTGACACTGAGGCACGAAAGCGTGG
GGAGCAAATAGG
>5dafc271bc38d54fbbb81787e38a25d6
TACGTAGGTGGCAAGCGTTGTCCGGAATTACTGGGTGTAAAGGGAGCGTAGGCGGGATGC
CAAGTCAGCTGTGAAAACTATGGGCTTAACCTGTAGACTGCAGTTGAAACTGGTATTCTT
GAGTGAAGTTGAGGTTGGCGGAATTCCGAGTGTAGCGGTGAAATGCGTAGATATTCGGAG
GAACACCGGTGGCGAAGGCGGCCAACTGGGCTTTAACTGACGCTGAGGCTCGAAAGTGTG
GGGAGCAAACAGG
>827daeeab877d1469219a71aa9635d5f
TACGTAGGGGGCAAGCGTTATCCGGAATTATTGGGCGTAAAGAGTACGTAGGCGGTTCTT
TAAGCGCAGGGTTTAAGGCGATAGCTTAACTATCGTTCGCCCTGTGAACTGGGGGACTTG
AGTATCGGTGAGGAAAGCGGAATTCCTAGTGTAGCGGTGAAATGCGTAGATATTAGGAGG
AACACCAGTGGCGAAGGCGGCTTTCTGGACGAAAACTGACGCTGAGGTACGAAAGCGTGG
GGAGCAAACAGG
>b27b5d59eb0bad8780bd476eb8dd08ee
TACGTAGGGGGCAAGCGTTATCCGGATTTACTGGGTGTAAAGGGAGCGTAGACGGCAGCG
CAAGTCTGGAGTGAAATGCCGGGGCCCAACCCCGGAACTGCTCTGGAAACTGTGAAGCTG
GAGTGCAGGTGAGGTAAGCGGAATTCCTGGTGTAGCGGTGAAATGCGTAGATATCAGGAG
GAACACCGGCGGCGAAGGCGGCTTACTGGACTGTAACTGACGTTGAGGCTCGAAGGCGTG
GGGAGCAAACAGG
>86012e6384b5d77bc26fab6b2d73de96
TACGGAGGGTGCGAGCGTTAATCGGAATTACTGGGCGTAAAGCGCTCGTAGGCGGTATGT
CAAGTCAAGGGTGAAATCCCCGCGCTCAACGTGGGAACTGCCTTTGAAACTGGCAAACTA
GAGTGTTGGAGAGGATAGTGGAATTCCAGGTGTAGGAGTGAAATCCGTAGATATCTGGAG
GAACATCAGTGGCGAAGGCGACTATCTGGCACATAACTGACGCTGAGGAGCGAAAGCGTG
GGTAGCAAACAGG
>5085c11d7ec8dace456d4ce6917e001e
AACGTAGGTCACAAGCGTTGTCCGGAATTACTGGGTGTAAAGGGAGCGCAGGCGGGCGAT
CAAGTTGGAAGTGAAATCCATGGGCTCAACCCATGAACTGCTTTCAAAACTGGTCGTCTT
GAGTAGTGCTGAGGTAGGCGGAATTCCCGGTGTAGCGGTGGAATGCGTAGATATCGGGAG
GAACACCAGTGGCGAAGGCGGCCTACTGGGCACCAACTGACGCTGAGGCTCGAAAGTGTG
GGTAGCAAACAGG
>48827d592e836fcfebeea56bd9971773
TACGTAGGGAGCAAGCGTTATCCGGAATTATTGGGTGTAAAGGGTGCGTAGACGGGATAA
CAAGTTAGTTGTGAAACCCCTCAGCTCAACTGAGGAACTGCAACTAAAACTATTATTCTT
GAGTGCAGGTGAGGAAAGTGGAATTCCTAGTGTAGCGGTGAAATGCGTAGATATTAGGAA
GAACACCGGTGGCGAAGGCGACTTTCTGGACTGTAACTGACGTTGAGGCACGAAAGTGTG
GGGAGCAAACAGG
>fa7d13968a599dbf365b96859763ebba
TACGTAGGGGGCAAGCGTTATCCGGATTTACTGGGTGTAAAGGGAGCGTAGACGGTTATG
TAAGTCTGATGTGAAAACCCGGGGCTCAACCCCGGGACTGCATTGGAAACTATGTAACTA
GAGTGTCGGTGAGGTAAGTGGAATTCCTAGTGTAGCGGTGAAATGCGTAGATATTAGGAG
GAACACCAGTGGCGAAGGCGGCTTACTGGACGATGACTGACGTTGAGGCTCGAAAGCGTG
GGGAGCAAACAGG
>3cd9129e5c2b2b073420c3447533cbf9
TACGTAGGGGGCAAGCGTTATCCGGATTTACTGGGTGTAAAGGGAGCGTAGACGGCAGTG
CAAGTCTGAAGTGAAAGGCATGGGCTCAACCTGTGGACTGCTTTGGAAACTGTGCTGCTT
GAGTGTCGGAGAGTCAAGTGGAATTCCTAGTGTAGCGGTGAAATGCGTAGATATTAGGAG
GAACACCAGTGGCGAAGGCGGCTTGCTGGACGATGACTGACGTTGAGGCTCGAAAGCGTG
GGGAGCAAACAGG
>62f73d252e0459a352bc0e4e6957ad12
TACGTAGGGGGCAAGCGTTATCCGGATTTACTGGGTGTAAAGGGAGCGTAGACGGCTGCG
CAAGTCAGAAGTGAAAGCCCGGGGCTCAACCGCGGGACTGCTTTTGAAACTGTGTAGCTA
GAGTGCAGTAGAGGTAAGTGGAATTCCTAGTGTAGCGGTGAAATGCGTAGATATTAGGAG
GAACACCGGTGGCGAAGGCGGCTTACTGGACTGTAACTGACGTTGAGGCTCGAAAGCGTG
GGGAGCAAACAGG
>77319870a8f9cf7cfeb4918064dfce91
TACGTAGGGGGCAAGCGTTATCCGGATTTACTGGGTGTAAAGGGAGCGTAGACGGAAGAG
CAAGTCTGATGTGAAAGGCTGGGGCTTAACCCCAGGACTGCATTGGAAACTGTTTTTCTT
GAGTGCCGGTGAGGTAAGCGGAATTCCTAGTGTAGCGGTGAAATGCGTAGATATTAGGAG
GAACACCAGTGGCGAAGGCGGCTTACTGGACGGTAACTGACGTTGAGGCTCGAAAGCGTG
GGGAGCAAACAGG
>3172ecb7ebfc2d9b136cd76f92804d65
TACGTAGGGGGCAAGCGTTATTCGGAATTACTGGGTGTAAAGGGAGCGTAGACGGTAATG
TAAGTCTGGAGTGAAAGGCGGGGGCCCAACCCCCGGACTGCTCTGGAAACTATGTTACTG
GAGTGCAAGTGAGGTAAGCGGAATTCCTAGTGTAGCGGTGAAATGCGTAGATATTAGGAG
GAACACCAGTGGCGAAGGCGGCTTACTGGACTGTAACTGACGTTGAGGCTCGAAAGCGTG
GGGAGCAAACAGG
>67dda401bab7b594c1554e5b39ac2d1e
TACGGGGGGTGCAAGCGTTGTCCGGAATCATTGGGCGTAAAGCGTTCGTAGGCGGTGAGG
TAAGTCAGATGTTAAAGCCCGGGGCTCAACTCCGGTTCGGCATTTGATACTACTTGACTG
GAATGCGGTAGAGGTAAAGGGAATTCCTGGTGTAGCGGTGAAATGCGTAGATATCAGGAG
GAACATCGGTGGCGAAAGCGCTTTGCTGGGCCGTTATTGACGCTGAGGAACGAAAGCCGG
GGGAGCAAATGGG
>d9baeb8aa0b9aa0e1140b3de8d3e01b5
TACGTAGGGGGCAAGCGTTATCCGGATTTACTGGGTGTAAAGGGAGCGTAGACGGCAGCG
CAAGTCTGGAGTGAAATGCCGGGGCTCAACCCCGGAACTGCTTTGGAAACTGTGCAGCTC
GAGTGCAGGCGAGGTAAGCGGAATTCCTAGTGTAGCGGTGAAATGCGTAGATATTAGGAG
GAACACCAGTGGCGAAGGCGGCTTACTGGACTGTAACTGACGTTGAGGCTCGAAAGCGTG
GGGAGCAAACAGG
>42e9c3b39007e8e78f92575124b2fcc7
TACGTAGGGGGCAAGCGTTATCCGGATTTACTGGGTGTAAAGGGAGCGTAGACGGCGGTG
CAAGCCAGATGTGAAAGCCCGGGGCTCAACCCCGGGACTGCATTTGGAACTGTATGGCTG
GAGCGTCGGGGAGGCAGGCGGAATTCCTAGTGTAGCGGTGAAATGCGTAGATATTAGGAG
GAACACCAGTGGCGAAGGCGGCCTGCTGGACGATGACTGACGTTGAGGCTCGAAAGCGTG
GGGAGCAAACAGG
>86195967ffe245823f44139ae01235b5
TACGTAGGGAGCAAGCGTTATCCGGATTTATTGGGTGTAAAGGGTGCGTAGACGGGTGTA
TAAGTTAGTTGTGAAATCCCTCGGCTCAACTGAGGAACTGCAACTAAAACTGTATATCTT
GAGTGCGGGAGAGTAAAGTGGAATTCCTAGTGTAGCGGTGAAATGCGTAGATATTAGGAG
GAACACCAGTGGCGAAGGCGACTTTCTGGACCGTAACTGACGTTGAGGCACGAAAGTGTG
GGGAGCAAACAGG
>f7f5a017936c306e3b55d66c78d70a85
TACGTAGGTGGCGAGCGTTATCCGGAATTACTGGGCGTAAAGGGTGTGTAGGCGGGAGAG
CAAGTCAGATGTGAAAATTATGGGCTTAACCCATAACCTGCATTTGAAACTGTTCTTCTT
GAGGATGGGTGAGGTAAATGGAATTCCCGGTGTAGCGGTGAAATGCGTAGATATCGGGAG
GAACACCAGTGGCGAAGGCGGTTTACTGGACCATTACTGACGCTGAGACACGAAAGCGTG
GGGAGCAAACAGG
>6617f9564067fb090028d776904d6c89
TACGTAGGTGGCAAGCGTTGTCCGGAATTACTGGGTGTAAAGGGAGCGTAGGCGGGAAAG
CAAGTTGAATGTTTAAGGTACGGGCTCAACCTGTACAAGCGTTCAAAACTGTTTTTCTTG
AGTGGAGTTGAGGTAAGCGGAATTCCTAGTGTAGCGGTGAAATGCGTAAATATTAGGAGG
AACACCAGTGGCGAAGGCGGCTTACTGGGCTTTAACTGACGCTGAGGCTCGAAAGCGTGG
GTAGCAAACAGG
>582af82606414d93b775b1e62f5b87ea
TACGGGGGATGCAAGCGTTGTCCGGAATCATTGGGCGTAAAGAGTTCGTAGGTGGCACGT
TAAGTCTGGTGTTAAATGCAGGGGCTCAACCTCTGTTCGGCACTGGATACTGGCGAGCTT
GAATGCGGTTGAGGTAAAGGGAATTCCTGGTGTAGCGGTGAAATGCGTAGATATCAGGAG
GAACATCGGTGGCGTAAGCGCTTTACTGGGCCGTAATTGACACTGAGGAACGAAAGCCAG
GGTAGCAAATGGG
>b58dab19a116449d3d3846f891df90b8
TACGTAGGGGGCAAGCGTTATCCGGATTTACTGGGTGTAAAGGGAGCGTAGACGGCAGAG
CAAGTCTGAAGTGAAAGCCCGCGGCCCAACTGCGGGACTGCTTTGGAAACTGCCCGGCTA
GAGTGCTGTAGAGGTAAGCGGAATTCCTAGTGTAGCGGTGAAATGCGTAGATATTAGGAG
GAACACCAGTGGCGAAGGCGGCTTACTGGACAGTAACTGACGTTGAGGCTCGAAAGCGTG
GGGAGCAAACAGG
>c9a6e90056513eb51f84cce04ac050f9
TACATAGGGGGCAAGCGTTATCCGGATTTATTGGGTGTAAAGGGTGCGTAGACGGAGAAA
CAAGTTGGTTGTGAAATCCCTCGGCTCAACTGAGGAACTGCAACCAAAACTATTTCCCTT
GAGTGTCGGAGGGTAAAGTGGAATTCCTAGTGTAGCGGTGAAATGCGTAGATATTAGGAG
GAACACCGGTGGCGAAGGCGACTTTCTGGACGATAACTGACGTTGAGGCACGAAAGTGTG
GGGAGCAAACAGG
>5f7b847dd5d81dbbdc0db3e1a6935bca
TACGTAGGTGGCAAGCGTTATCCGGATTTATTGGGTGTAAAGGGCGTGTAGGCGGGAATG
CAAGTCAGATGTGAAAACTCAGGGCTTAACCCTGAGCCTGCATTTGAAACTGTGTTTCTT
GAGTGCCTGGTGAGGCAATCGGAATTCCGTGTGTAGCGGTGAAATGCGTAGATATACGGA
GGAACACCAGTGGCGAAGGCGGATTGCTGGACAGTAACTGACGCTGAGGCGCGAAAGCGT
GGGGAGCAAACAGG
>c1eb313205aa918a9ffe814035b8897e
TACGTAGGGGGCGAGCGTTATCCGGATTCATTGGGCGTAAAGCGCGCGTAGGCGGGTGCC
TAAGCGGGACCTCTAACCTCGGGGCTCAACCCCGAGCCGGGTCCCGAACTGGGCGCCTCG
AGTGCGGTTGGGGAGATCGGAATTCCCGGTGTAGCGGTGGAATGCGCAGATATCGGGAAG
AACACCGATGGCGAAGGCAGATCTCTGGGCCGCCACTGACGCTGAGGCGCGAAAGCTAGG
GGAGCGAACAGG
>039744393e5da7f22be16642a4edc43b
TACGTAGGGAGCAAGCGTTGTCCGGAATTACTGGGCGTAAAGGGTGCGTAGGCGGCCTGG
TAAGTCAGATGTGAAATACCCGTGCTTAACATGGGGGGTGCATCTGATACTGTCAGGCTT
GAGTGCAGGTGAGGAAAGCGGAATTCCTAGTGTAGCGGTGAAATGCATAGATATTAGGAG
GAACACCAGTGGCGAAGGCGGCTTTCTGGACTGTAACTGACGCTGAGGCACGAAAGCGTG
GGGAGCAAACAGG
>27a0b3a5cc0d48e085879db34c67a4b1
TACGTAGGGGGCAAGCGTTATCCGGATTTACTGGGTGTAAAGGGAGCGTAGACGGAGCAG
CAAGTCTGATGTGAAAACCCGGGGCTCAACCCCGGGACTGCATTGGAAACTGTTGATCTG
GAGTGCCGGGGAGGTAAGCGGAATTCCTAGTGTAGCGGTGAAATGCGTAGATATTAGGAG
GAACACCAGTGGCGAAGGCGGCTTACTGGACGGTAACTGACGTTGAGGCTCGAAAGCGTG
GGGAGCAAACAGG
>42c14c702d28687d2d40d1993c7b9d6f
TACGTAGGGGGCAAGCGTTATCCGGATTTACTGGGTGTAAAGGGAGCGTAGACGGCTAAT
CAAGTCAGAAGTGAAAACCCAGGGCTCAACCTTGGGAGTGCTTTTGAAACTGAGTAGCTA
GAGTGCAGTAGAGGTAAGCGGAATTCCTAGTGTAGCGGTGAAATGCGTAGATATTAGGAG
GAACACCAGTGGCGAAGGCGGCTTACTGGACTGTAACTGACGTTGAGGCTCGAAAGCGTG
GGGAGCAAACAGG
>742a854abfaefe73184a0129d7f68776
TACGTAGGGAGCGAGCGTTATCCGGAATTATTGGGTGTAAAGGGTGCGTAGACGGGAATA
CAAGTTAGTTGTGAAATCCCTCGGCTTAACTGAGGAACTGCAACTAAAACTATATTTCTT
GAGTGCAGGAGAGTTAAGTGGAATTCCTAGTGTAGCGGTGAAATGCGTAGATATTAGGAG
GAACACCAGTGGCGAAGGCGACTTACTGGACTGTAACTGACGTTGAGGCACGAAAGTGTG
GGGAGCAAACAGG
>70fa93324f0942598f7d22d154ff904b
TACGTAGGTGGCAAGCGTTGTCCGGATTTACTGGGTGTAAAGGGCGTGCAGCCGGGAATG
CAAGTCAGATGTGAAATCCCGCGGCTCAACCGCGGAACTGCATTTGAAACTGTGTTTCTT
GAGTACTGGTGAGGCAGACGGAATTCCTAGTGTAGCGGTGAAATGCGTAGATATTAGGAG
GAACACCAGTGGCGAAGGCGGTCTGCTGGACAGCAACTGACGGTGAGGCGCGAAAGCGTG
GGGAGCAAACAGG
>903a0372f740d25ce8bc582a3c5adc9a
TACGTAGGGGGCAAGCGTTATCCGGATTTACTGGGTGTAAAGGGAGCGTAGACGGCAAGG
CAAGTCTGAAGTGAAAGCCCGGTGCTTAACGCCGGGACTGCTTTGGAAACTGTTTGGCTG
GAGTGCCGGGGAGGTAAGCGGAATTCCTAGTGTAGCGGTGAAATGCGTAGATATTAGGAA
GAACACCAGTGGCGAAGGCGGCTTACTGGACGGTAACTGACGTTGAGGCTCGAAAGCGTG
GGGAGCAAACAGG
>88f35f5a2709b8a2bb832e5f0afd27cd
TACGTAGGGGGCAAGCGTTATCCGGATTTACTGGGTGTAAAGGGAGCGTAGACGGTGAAG
CAAGTCTGAAGTGAAAGGCGGGGGCTCAACCCCTGGACTGCTTTGGAAACTGTTTGACTG
GAGTGCAGGGGAGGTAAGTGGAATTCCTAGTGTAGCGGTGAAATGCGTAGATATTAGGAG
GAACACCAGTGGCGAAGGCGGCTTACTGGACTGTAACTGACGTTGAGGCTCGAAAGCGTG
GGGAGCAAACAGG
>0c5a50d5b81f5848f8fbd433a85426f3
TACATAGGTGGCAAGCGTTGTCCGGAATGACTGGGCGTAAAGGGAGCGTAGGCGGTCTGT
TAAGTTGGAAGTGAAATCCCGGGGCTCAACCCCGGAACTGCTTTCAAGACTGACGGACTT
GAGTGTAAGTGGGGTAAGCGGAATTCCTAGTGTAGCGGTGGAATGCGTAGATATTAGGAG
GAACACCAGTGGCGAAGGCGGCTTACTGGATTATAACTGACGCTGAGGCTCGAAAGCGTG
GGTAGCAAACAGG
>8e395646dad779fb50fa8ba1c25ca9db
TACGTAGGGGGCAAGCGTTATCCGGATTTACTGGGTGTAAAGGGAGCGTAGACGGCGCGG
CAAGTCTGAAGTGAAAGGCAGGGGCTTAACCCCTGAACTGCTTTGGAAACTGCCATGCTA
GAGTGCTGTAGAGGTAAGTGGAATTCCGAGTGTAGCGGTGAAATGCGTAGATATTAGGAG
GAACACCAGTGGCGAAGGCGGCTTACTGGACAGTAACTGACGTTGAGGCTCGAAAGCGTG
GGGAGCAAACAGG
>00613fb0615e9b049516b6ccbe1561f2
TACGTAGGGGGCAAGCGTTATCCGGATTTACTGGGTGTAAAGGGAGCGCAGACGGCTGTG
CAAGTCTGGAGTGAAAGGCGGGGGCCCAACCCCCGGACTGCTCTGGAAACTGTAAAGCTG
GAGTGCAGGGGAGGTAAGCGGAATTCCTAGTGTAGCGGTGAAATGCGTAGATATTAGGAG
GAACACCAGTGGCGAAGGCGGCTTACTGGACTGCAACTGACGTTGAGGCTCGAAAGCGTG
GGGAGCAAACAGG
>6454a93bc573e527205f2fecb824f0d2
TACGTAGGGAGCAAGCGTTATCCGGATTTATTGGGTGTAAAGGGTGCGTAGACGGGATAA
TAAGTTAGTTGTGAAATCCCTCGGCTCAACTGAGGAACTGCAACTAAAACTGTTATTCTT
GAGTGTTGGTGAGGAAAGCGGAATTCCTAGTGTAGCGGTGAAATGCGTAGATATTAGGAG
GAACACCAGTGGCGAAGGCGGCTTTCTGGACAATAACTGACGTTGAGGCACGAAAGTGTG
GGGAGCAAACAGG
>9a6d7b071ffd6820220cd18428de2133
TACGGAGGGTGCAAGCGTTAATCGGAATAACTGGGCGTAAAGGGCATGCAGGCGGTTCAT
CAAGTAGGATGTGAAATCCCCGGGCTCAACCTGGGAACAGCATACTAAACTGGTGGACTA
GAGTATTGCTGGGGGAGACGGAATTCCAGGTGTAGCGGTGGAATGCGTAGATATCTGGAA
GAACACCAAAGGCGAAGGCAGTCTCCTGGGCAAATACTGACGCTCATATGCGAAAGCGTG
GGTAGCAAACAGG
>13908714e1acb3efdb68542f52d2ea51
TACGGAAGGTCCGGGCGTTATCCGGATTTATTGGGTTTAAAGGGAGCGTAGGCCGTTTGT
TAAGCGTGTTGTGAAATGTCGGGGCTCAACCTGGGCATTGCAGCGCGAACTGGCAGACTT
GTGTGCGCATGAAGTAGGCGGAATTCGTCGTGTAGCGGTGAAATGCTTAGATATGACGAA
GAACTCCGATTGCGAAAGCAGCCTGCTGTAGCGTAACTGACGCTGAAGCTCGAAAGCGTG
GGTATCGAACAGG
>402bdc14f993c8cfd366b4dd4da3afe5
TACGGAAGGTCCGGGCGTTATCCGGATTTATTGGGTTTAAAGGGAGCGTAGGCCGTTTGG
TAAGCGTGTTGTGAAATGTCGGGGCTCAACCTGGGCATTGCAGCGCGAACTGTCAGACTT
GAGTGCGCATGAAGTAGGCGGAATTCGTCGTGTAGCGGTGAAATGCTTAGATATGACGAA
GAACTCCGATTGCGAAGGCAGCCTGCTGTAGCGCAACTGACGCTGAAGCTCGAAAGCGTG
GGTATCGAACAGG
>93fb25c96ab27c253d7a50bdeae62006
TACGTAGGGGGCAAGCGTTATCCGGAATTACTGGGTGTAAAGGGTGCGTAGGCGGCACGC
CAAGTCAGTTGTGAAACCCGTAGGCTCAACCTACGGCTTGCAATTGAAACTGGCGAGCTA
GAGTACAGGAGAGTAAAGCGGAATTCCTAGTGTAGCGGTGAAATGCGTAGATATTAGGAA
GAACACCGGTGGCGAAGGCGGCTTTCTGGACTGAAACTGACGCTGAGGCACGAAAGCGTG
GGGAGCAAACAGG
>f23a99ee8b20a7f465d1ab30000a9119
TACGTAGGAAGCAAGCGTTGTCCGGAATGACTGGGCGTAAAGGGTGCGTAGGCGGTCTTT
TAAGTTTGATGTGAAATCCTGTGGCTCAACCATAGAACTGCATCAAATACTGGGAGGCTA
GAGTGCAGTAGAGGTAGACGGAATTACTAGTGTAGCGGTAGAATGCGTAGATATTAGTAA
GAAGACCGGTGGCGAAGGCGGTCTACTGGGACGTAACTGACGCTGAGGCACGAAAGCGTG
GGGAGCAAACAGG
>96b972b72c32ae1f2230dc27ba4d1a77
TACGTAGGGGGCAAGCGTTATCCGGATTTACTGGGTGTAAAGGGAGCGTAGACGGCGATG
CAAGCCAGATGTGAAAGCCCGGGGCTCAACCCCGGGACTGCATTTGGAACTGTGTGGCTG
GAGTGTCGGGGAGGCAAGTGGAATTCCTAGTGTAGCGGTGAAATGCGTAGATATTAGGAG
GAACACCAGTGGCGAAGGCGGCTTGCTGGACGATGACTGACGTTGAGGCTCGAAAGCGTG
GGGAGCAAACAGG
>3ddcd1683fd33a1cbfdaea8e7e41e0c9
TACGTAGGTGGCAAGCGTTGTCCGGAATTATTGGGCGTAAAGCGCGCGCAGGCGGATCAG
TCAGTCTGTCTTAAAAGTTCGGGGCTTAACCCCGTGAGGGGATGGAAACTGCTGATCTAG
AGTATCGTAGAGGAAAGTGGAATTCCTAGTGTAGCGGTGAAATGCGTAGATATTAGGAAG
AACACCAGTGGCGAAGGCGACTTTCTGGACGAAAACTGACGCTGAGGCGCGAAAGCCAGG
GGAGCGAACGGG
>d0d2d50b735a4bcf75345ad25706097a
TACGTAGGGGGCAAGCGTTATCCGGAATTACTGGGTGTAAAGGGAGCGTAGGCGGCATGG
TAAGCCAGATGTGAAAGCCTTGGGCTTAACCCGAGGATTGCATTTGGAACTATCAAGCTA
GAGTACAGTAGAGGAAAGCGGAATTCCTAGTGTAGCGGTGAAATGCGTAGATATTAGGAA
GAACACCAGTGGCGAAGGCGGCTTTCTGGACTGAAACTGACGCTGAGGCTCGAAAGCGTG
GGGAGCAAACAGG
>837c09e515127335f76dfd0aba016bd8
TACGTAGGGGGCAAGCGTTATCCGGATTTACTGGGTGTAAAGGGAGCGTAGACGGCTGTT
TAAGTCAGAAGTGAAAGCCCATTGCTTAACGATGGGACTGCTTTTGAAACTAAGGAGCTA
GAGTGCAGTAGAGGTAAGTGGAATTCCTAGTGTAGCGGTGAAATGCGTAGAGATTAGGAG
GAACACCAGTGGCGAAGGCGGCTTACTGGACTGTAACTGACGTTGAGGCTCGAAAGCGTG
GGGAGCAAACAGG
>8bbe337af1810b8a74d5636a6bd83248
TACGTAGGGGGCAAGCGTTATCCGGATTTACTGGGTGTAAAGGGAGCGTAGACGGCTGCG
CAAGTCTGAAGTGAAAGGCGGGGGCTCAACCCCCGGACTGCTTTGGAAACTGTACAGCTA
GAGTGTCGGTGAGGCAAGTGGAATTCCTAGTGTAGCGGTGAAATGCGTAGATATTAGGAG
GAACACCAGTGGCGAAGGCGGCTTGCTGGACGATGACTGACGTTGAGGCTCGAAAGCGTG
GGGAGCAAACAGG
>deb67a62da16e9e4af759f9d32e9513b
TACATAGGGAGCAAGCGTTATCCGGATTTATTGGGTGTAAAGGGTGCGTAGACGGGAAAG
CAAGTTAGTTGTGAAATCCCTCGGCTTAACTGAGGAACTGCAACTAAAACTGTTTTTCTT
GAGTGCTGGTGAGGAAAGTGGAATTCCTAGTGTAGCGGTGAAATGCGTAGATATTAGGAG
GAACACCAGTGGCGAAGGCGACTTTCTGGACGATAACTGACGTTGAGGCACGAAAGTGTG
GGGAGCAAACAGG
>6b653afa891e4497a65c38f86f69d2a2
TACGTAGGGGGCAAGCGTTATCCGGATTTACTGGGTGTAAAGGGAGCGCAGGCGGTGCGG
CAAGTCTGATGTGAAAGCCCGGGGCTCAACCCCGGGACTGCATTGGAAACTGTCGTACTT
GAGTATCGGTGAGGTAAGTGGAATTCCTAGTGTAGCGGTGAAATGCGTAGATATTAGGAG
GAACACCAGTGGCGAAGGCGGCTTACTGGACGATAACTGACGCTGAGGCTCGAAAGCGTG
GGGAGCAAACAGG
>f837d26bb12f9c3e7e8281b9a2890e3e
TACGTAGGGGGCAAGCGTTATCCGGAATCACTGGGTGTAAAGGGAGCGTAGACGGCTGTG
CAAGCCTGAAGTGAAAGGCGGGGGCCCAACCCCCGGACTGCTTTGGGAACTGTACGGCTG
GAGTGCAGGGGAGGTAAGTGGAATTCCTAGTGTAGCGGTGAAATGCGTAGATATTAGGAG
GAACACCAGTGGCGAAGGCGGCTTACTGGACTGTAACTGACGTTGAGGCTCGAAAGCGTG
GGGAGCAAACAGG
>42d2f726e05bfe19b890e99de3f50e2a
TACGTAGGGGGCGAGCGTTATCCGGATTTATTGGGCGTAAAGCGTGCGTAGGCGGTTTAT
TAAGTATAAGATTAAAGCCCGAGGCTCAACCTCGGATCGTCTTATAAACTGGTAGACTTG
AGTATGGTTGAGGCAAGTGGAATTTCTAGTGTAGCGGTTAAATGCGTAGATATTAGAAGG
AACACCAGTGGCGAAGGCGGCTTGCTGGGCCATTACTGACGCTGATGCACGAAAGCGTGG
GGAGCAAATAGG
>afd23289a5d201a8c73f914426faab97
TACGTAGGGGGCAAGCGTTATCCGGAATTACTGGGTGTAAAGGGTGCGTAGGTGGCATGG
TAAGTCAGAAGTGAAAGCCCGGGGCTTAACCCCGGGACTGCTTTTGAAACTGTCATGCTG
GAGTGCAGGGGAGGTAAGCGGAATTCCTAGTGTAGCGGTGAAATGCGTAGATATTAGGAG
GAACACCAGTGGCGAAGGCGGCTTACTGGACTGTCACTGACACTGATGCACGAAAGCGTG
GGGAGCAAACAGG
>0bad1628acfeba730576e739f5122eb6
TACGTAGGTGGCAAGCGTTGTCCGGATTTACTGGGCGTAAAGGGAGCGTAGGCGGATTTT
TAAGTGGGATGTGAAATACCCGGGCTCAACCTGGGTGCTGCATTCCAAACTGGAAATCTA
GAGTGCAGGTGGGGAAAGTGGAATTCCTAGTGTAGCGGTGAAATGCGTAGAGATTAGGAA
GAACACCAGTGGCGAAGGCGACTTTCTGGACTGTAACTGACGCTGAGGCTCGAAAGCGTG
GGGAGCAAACAGG
>560a52021d92371ffcf8bec0f7f40e42
TACGTAGGGAGCAAGCGTTATCCGGAATTATTGGGTGTAAAGGGTGCGTAGACGGGATAA
CAAGTTAGTTGTGAAACCCCTCAGCTCAACTGAGGAACTGCAACTAAAACTATTATTCTT
GAGTGCAGGTGAGGAAAGTGGAATTCCTAGTGTAGCGGTGAAATGCGTAGATATTAGGAA
GAACACCAGTGGCGAAGGCGACTTTCTGGACTGTAACTGACGTTGAGGCACGAAAGTGTG
GGGAGCAAACAGG
>27d937ed172df7adfed394ec6f2a111a
TACGGAAGGTCCGGGCGTTATCCGGATTTATTGGGTTTAAAGGGAGCGTAGGCCGTCTGT
TAAGCGTGTTGTGAAATGTCGGGGCTCAACCTGGGCATTGCAGCGCGAACTGGCAGACTT
GGGTGCGCATGAAGTAGGCGGAATTCGTCGTGTAGCGGTGAAATGCTTAGATATGACGAA
GAACTCCGATTGCGAAGGCAGCCTGCTGTAGCGTAACTGACGCTGAAGCTCGAAAGCGTG
GGTATCGAACAGG
>f3690b7e3bc3af06d16c35cadd65651b
TACGTAGGGAGCGAGCGTTATCCGGATTTATTGGGTGTAAAGGGTGCGTAGACGGGAATA
CAAGTTAGTTGTGAAATACCTCGGCTTAACTGAGGAACTGCAACTAAAACTATATTTCTT
GAGTACAGGTGAGGTAAGTGGAATTCCTAGTGTAGCGGTGAAATGCGTAGATATTAGGAG
GAACACCAGTGGCGAAGGCGACTTACTGGACTGAAACTGACGTTGAGGCACGAAAGTGTG
GGGAGCAAACAGG
>2119085e472cd4d71ff3061f07305742
TACGTAGGTGGCAAGCGTTATCCGGATTTACTGGGTGTAAAGGGCGTGTAGGCGGGGAGG
CAAGTCAGATGTGAAAACCACGGGCTCAACCTGTGGCCTGCATTTGAAACTGTTTTTCTT
GAGTGCTGGTGAGGCAATCGGAATTCCGTGTGTAGCGGTGAAATGCGTAGATATACGGAG
GAACACCAGTGGCGAAGGCGGATTGCTGGACAGTAACTGACGCTGAGGCGCGAAAGCGTG
GGGAGCAAACAGG
>c55fba440ebbd9a9d3202735902df2c7
TACGTAGGGGGCAAGCGTTATCCGGATTTACTGGGTGTAAAGGGGGCGCAGACGGCCATG
GCAAGCCCGGTGTGAAAGGCAGGGGCATAACCCCTGGACTGCACTGGGAACTGTCAGGCT
GGAGTGCCGGTGGGGTAAGCGGAATTCCTGGTGTAGCGGTGAAATGCGTAGATATCAGGA
GGAACACCGGCGGCGAAGGCGGCTTACTGGACGGCAACTGACGTTGAGGCCCGAAAGCGT
GGGGAGCGAACAGG
>cce3d7443b181c499615bdcc192a95df
TACGTAGGGGGCAAGCGTTATCCGGAATTACTGGGTGTAAAGGGTGAGTAGGCGGCATGG
TAAGCCAGATGTGAAAGCCTTGGGCTTAACCCGAGGATTGCATTTGGAACTATCAAGCTA
GAGTACAGGAGAGTAAAGCGGAATTCCTAGTGTAGCGGTGAAATGCGTAGATATTAGGAA
GAACACCAGTGGCGAAGGCGGCTTTCTGGACTGAAACTGACGCTGAGGCACGAAAGCGTG
GGGAGCGAACAGG
>5f6e8d13f2a65fd70854133db60ae8a9
TACGTAGGGGGCAAGCGTTATCCGGATTTACTGGGTGTAAAGGGAGCGTAGACGGTTATG
TAAGTCTGATGTGAAAACCCGGGGCTCAACCCCGGGACTGCATTGGAAACTATGTAACTA
GAGTGTCGGAGAGTTAAGTGGAATTCCTAGTGTAGCGGTGAAATGCGTAGATATTAGGAG
GAACACCAGTGGCGAAGGCGGCTTACTGGACGATGACTGACGTTGAGGCTCGAAAGCGTG
GGGAGCAAACAGG
>d07dc355b9b3af614223f5340a5e083f
TACGTAGGAGGCAAGCGTTATCCGGAATGACTGGGCGTAAAGGGTGCGTAGGTGGTTCGA
CAAGTTGGTAGCGTAATTCCGGGGCTCAACCTCGGCGCTACTACCAAAACTGTTGGGCTT
GAGTGCAGGTGGGGCAGATGGAATTCCTAGTGTAGCGGTGGAATGCGTAGATATTAGGAG
GAACACCAGTGGCGAAGGCGATCTGCTGGACTGTAACTGACACTGAGGCACGAAAGCGTG
GGGAGCAAACAGG
>c17c5a39388619de532e33f849c92839
TACGTAGGGGGCAAGCGTTGTCCGGAATTATTGGGCGTAAAGAGTACGTAGGCGGTCTGT
TAAGCGCAAGGTGAAAGGCATAGGCTCAACCAATGTGAGCCTTGCGAACTGGCAGACTTG
AGTGCAGGTGAGGAAAGCGGAATTCCTAGTGTAGCGGTGAAATGCGTAGATATTAGGAGG
AACACCGGTGGCGAAGGCGGCTTTCTGGACTGAAACTGACGCTGAGGTACGAAAGCGTGG
GGAGCAAACAGG
>ba914788d5e914f6b84d801eb832c126
TACGTAGGTGGCGAGCGTTATCCGGATTTATTGGGCGTAAAGAGTGCGCAGGCGGTTTGT
TAAGTCTAAGATAAAAGCCCGGAGCTTAACTTCGGTTCGTCTTAGAAACTGGCAGACTTG
AGTATGGTTGAGGCAAATGGAATTCCTAGTGTAGCGGTGGAATGCGTAGATATTAGGAGG
AACACCAGTGGCGAAGGCGGTTTGCTGGGCCATTACTGACGCTCATGCACGAAAGCGTGG
GGAGCAAATAGG
>3544a8bd90af500a45b75114118d5c3a
TACGTAGGGGGCAAGCGTTATCCGGATTTACTGGGTGTAAAGGGAGCGTAGGCGGCAGTG
TAAGTCAGAAGTGAAAGCCCGGGGCTCAACTCCGGGACTGCTTTTGAAACTGTACAGCTT
GATTGCAGGTGAGGCAAGTGGAATTCCTAGTGTAGCGGTGAAATGCGTAGATATTAGGAG
GAACACCAGTGGCGAAGGCGGCTTGCTGGACTGTAAATGACGCTGAGGCTCGAAAGCGTG
GGGAGCAAACAGG
>12bbd727a86cf685980963d3dd2050d6
TACGGAGGATGCGAGCGTTATCCGGATTTATTGGGTTTAAAGGGTGCGTAGGTGGTTAAT
TAAGTCAGCGGTGAAAGTTTGTGGCTCAACCATAAAATTGCCGTTGAAACTGGTTGACTT
GAGTATACTTGAGGTAGGCGGAATGCGTGGTGTAGCGGTGAAATGCATAGATATCACGCA
GAACTCCGATTGCGAAGGCAGCTTACTAAACTATAACTGACACTGAAGCACGAAAGCGTG
GGGATCAAACAGG
>d80272c82edc36ac727c526b9645039d
TACGTAGGGTGCAAGCGTTATCCGGATTTACTGGGTGTAAAGGGCGAGTAGACGGCGATG
CAAGTCAGATGTGAAATGCTAGGGCTTAACCTTAGAACTGCATCTGAAACTGCATTGCTA
GAGTGCAGGAGAGTTAAGCGGAATTCCTAGTGTAGCGGTGAAATGCGTAGATATTAGGAG
GAACATCAGTGGCGAAGGCGGCTTACTGGACTGTAACTGACGTTGAGGCGCGAAAGCGTG
GGGAGCAAACAGG
>e254c4766cb088428b70af9100528d8c
TACGTAGGAGGCAAGCGTTATCCGGAATGACTGGGCGTAAAGGGTGCGTAGGTGGTTTGA
CAAGTTGGTAGCGCAACTCCGGGGCTCAACCTCGGCACTACTACCAAAACTGTTGAACTT
GAGTGCAGGTGGGGCAAATGGAATTCCTAGTGTAGCGGTGGAATGCGTAGATATTAGGAG
GAACACCAGTGGCGAAGGCGATTTGCTGGACTGTAACTGACACTGAGGCACGAAAGCGTG
GGGAGCAAACAGG
>903b033cd64ec167eb76a6bbbce44825
TACGGAGGATCCGAGCGTTATCCGGATTTATTGGGTTTAAAGGGAGCGTAGGCGGGTTGT
TAAGTCAGTTGTGAAAGTTTGCGGCTCAACCGTAAAATTGCAGTTGATACTGGCGACCTT
GAGTGCACTTGAGGTAGGCGGAATTCGTGGTGTAGCGGTGAAATGCTTAGATATCACGAA
GAACTCCGATTGCGAAGGCAGCCTGCTAAGCTGCAACTGACATTGAGGCTCGAAAGTGTG
GGTATCAAACAGG
>0fb7904c9406c50a9f2078065c2b9c55
TACGTAGGGAGCGAGCGTTATCCGGAATTATTGGGTGTAAAGGGTGCGTAGACGGGAAAA
CAAGTTAGTTGTGAAATCCCTCGGCTTAACTGAGGAACTGCAACTAAAACTATTTTTCTT
GAGTGCAGGTGAGGTAAGTGGAATTCCTAGTGTAGCGGTGAAATGCGTAGATATTAGGAG
GAACACCAGTGGCGAAGGCGACTTACTGGACTGTAACTGACGTTGAGGCACGAAAGTGTG
GGGAGCAAACAGG
>740e642b4c5d97688cafa847640e2f9e
TACGTAGGTGGCAAGCGTTGTCCGGAATGACTGGGCGTAAAGGGAGCGTAGGCGGCGCAG
TAAGTTAGGAGTGAAATCCCGGGGCTCAACCCCGGAACTGCTTTTAAAACTGCTGTGCTT
GAGTGATGGTGAGGAAAGCGGAATTCCTAGTGTAGCGGTGGAATGCGTAGATATTAGGAG
GAACACCAGAGGCGAAGGCGGCTTTCTGGACATTAACTGACGCTGAGGCTCGAAAGCGTG
GGGAGCAAACAGG
>8de91078f55aec3fce20d506d5e79cc4
TACGTAGGTGGCAAGCGTTATCCGGATTTACTGGGTGTAAAGGGCGTGTAGGCGGGGAAG
CAAGTCAGATGTGAAAACCACGGGCTCAACCTGTGGCCTGCATTTGAAACTGTTTTTCTT
GAGTGCTGGTGAGGCAATCGGAATTCCGTGTGTAGCGGTGAAATGCGTAGATATACGGAG
GAACACCAGTGGCGAAGGCGGATTGCTGGACAGTAACTGACGCTGAGGCGCGAAAGCGTG
GGGAGCAAACAGG
>dea574c928dfc3cbc3467d17b8c8dc8f
TACGTAGGGAGCGAGCGTTATCCGGATTCATTGGGCGTAAAGCGCGCGTAGGCGGCTGCC
TAAGCGGAACCTCTAACCCCGGGGCTCAACCTCGGGCCGGGTTCCGAACTGGGCGGCTCG
AGTGCGGTTGAGGAGAGCGGAATTCCCGGTGTAGCGGTGGAATGCGCAGATATCGGGAAG
AACACCGATGGCGAAGGCAGCTCTCTGGGCCGGCACTGACGCTGAGGCGCGAAAGCTGGG
GGAGCGAACAGG
>540400bbe5efc595dab11853982825bb
TACGTAGGGGGCAAGCGTTATCCGGATTTACTGGGTGTAAAGGGAGCGTAGACGGCTTAG
CAAGTCTGAAGTGAAAGCCCGGGGCTCAACCCCGGGACTGCTTTGGAAACTGTTAAGCTG
GAGTGCTGGGGAGGTAAGCGGAATTCCTAGTGTAGCGGTGAAATGCGTAGATATTAGGAG
GAACACCAGTGGCGAAGGCGGCTTACTGGACAGTAACTGACGTTGAGGCTCGAAAGCGTG
GGGAGCAAACAGG
>3c977d7aa10d717e9732d92914e1f6d1
TACGTAGGGGGCGAGCGTTATCCGGATTCATTGGGCGTAAAGCGCGCGTAGGCGGCCGCC
TAAGCGGGACCTCTAACCCCGGGGCTCAACCCCGGGCCGGGTCCCGGACTGGGCGGCTCG
AGTGCGGTTGAGGAGAGCGGAATTCCCGGTGTAGCGGTGGAATGCGCAGATATCGGGAAG
AACACCGATGGCGAAGGCAGCTCTCTGGGCCGTCACTGACGCTGAGGCGCGAAAGCTGGG
GGAGCGAACAGG
>a1e1bfbba63f954f1a191725c5abd05a
TACGTAGGGGGCAAGCGTTGTCCGGATTGACTGGGCGTAAAGGGAGCGTAGGCGGTTTGG
TAAGTCAAATGTGAAAGCCCGTAGCTTAACTACGGAATTGCATTTGATACTGCTAGACTA
GAGTGCAGTTGAGGTAAGTAGAATTCCTAGTGTAGCGGTGGAATGCGTAGATATTAGGAG
GAATACCAGTGGCGAAGGCGGCTTGCTGGAATGACACTGACGCTGAGGCTCGAAAGCGTG
GGGAGCAAACAGG
>9c895f82f4474b4789753c368be070f9
TACGTAGGGGGCAAGCGTTATCCGGATTTACTGGGTGTAAAGGGAGCGTAGACGGCTAAG
CAAGTCTGAAGTGAAAGCCCGGGGCTTAACCCCGGGACTGCTTTGGAAACTGTTAAGCTA
GAGTGCTGTAGAGGTAAGTGGAATTCCTAGTGTAGCGGTGAAATGCGTAGATATTAGGAG
GAACACCAGTGGCGAAGGCGGCTTACTGGACAGTAACTGACGTTGAGGCTCGAAAGCGTG
GGGAGCAAACAGG
>242823dd8f8dce8e93befbfa1519c266
TACGTAGGGGGCAAGCGTTATCCGGATTTACTGGGTGTAAAGGGAGCGTAGACGGTATGG
CAAGTCTGAAGTGAAAGCCCCGGGCTCAACCTGGGAATTGCTTTGGAAACTGTTAAACTA
GAGTGCTGTAGAGGCAGGCGGAATTCCTAGTGTAGCGGTGAAATGCGTAGATATTAGGAG
GAACACCAGTGGCGAAGGCGGCCTGCTGGACAGTAACTGACGTTGAGGCTCGAAAGCGTG
GGGAGCAAACAGG
>4a828b3cd1946cda76ce0945843bbaa4
TACGTAGGGGGCAAGCGTTATCCGGATTTACTGGGTGTAAAGGGAGCGTAGACGGAATTG
CAAGTCTGATGTGAAAATCCGGGGCCCAACCCCGGAAGTGCATTGGAAACTGTATTTCTA
GAGTGTCGTAGAGGCAAGTGGAATTCCTGGTGTAGCGGTGAAATGCGTAGATATCAGGAG
GAACACCAGTGGCGAAGGCGGCTTGCTGGACGATGACTGACGTTGAGGCTCGAAAGCGTG
GGGAGCAAACAGG
>9d00d965c8936c3e1f0af7d0fe48d696
TACGGAAGGTCCAGGCGTTATCCGGATTTATTGGGTTTAAAGGGAGCGCAGGCGGACCTT
TAAGTCAGCTGTGAAATACGGCGGCTCAACCGTCGAACTGCAGTTGATACTGGAGGTCTT
GAGTGCACAGAGGGATACTGGAATTCATGGTGTAGCGGTGAAATGCTCAGATATCATGAA
GAACTCCGATCGCGAAGGCAGGTATCCGGGGTGCAACTGACGCTGAGGCTCGAAAGTGCG
GGTATCAAACAGG
>ba06c05778d6316d780d0e275e3590f8
TACGTAGGGGGCGAGCGTTATCCGGATTCACTGGGTGTAAAGGGAGCGTAGACGGCCATG
CAAGCCAGGGGTGAAAGCCCGGGGCCCAACCCCGGGACTGCCCTTGGAACTGTGCGGCTA
GAGTGCGGGTGGGGCAGGCGGAATTCCTGGTGTAGCGGTGAAATGCGTAGATATCAGGAG
GAACACCGGCGGCGAAGGCGGCCTGCTGGACTGCGACTGACGTTGAGGCTCGAAAGCGTG
GGGAGCGAACAGG
>951a842bc2c5a9cef0ddc9c5e2b41d6a
TACGTAGGTGGCGAGCGTTGTCCGGAATTATTGGGCGTAAAGAGCATGTAGGCGGTTTTT
TAAGTCTGGAGTGAAAATGCGGGGCTCAACCCCGTATGGCTCTGGATACTGGAAGACTTG
AGTGCAGGTGAGGAAAGGGGAATTCCCAGTGTAGCGGTGAAATGCGTAGATATTGGGAGG
AACACCAGTGGCGAAGGCGCCTTTCTGGACTGTGTCTGACGCTGAGATGCGAAAGCCAGG
GTAGCGAACGGG
>5d17856d79ec87a9680ac1acda0c1dc7
TACGTAGGTGGCAAGCGTTATCCGGATTTACTGGGTGTAAAGGGCGTGTAGGCGGGACTG
CAAGTCAGATGTGAAACCCATGGGCTCAACCCATGGTCTGCATTTGAAACTGTAGTTCTT
GAGTGATGGTGAGGCAGGCGGAATTCCGTGTGTAGCGGTGAAATGCGTAGATATACGGAG
GAACACCAGTGGCGAAGGCGGCCTGCTGGACATTAACTGACGCTGAGGCGCGAAAGCGTG
GGGAGCAAACAGG
>99abea8b3cf883f3a5e8f6156e074cf8
TACGTAGGTGACAAGCGTTGTCCGGATTTACTGGGTGTAAAGGGCGCGTAGGCGGGATAG
CAAGTCAGTCGTGAAATGCCGAGGCTTAACCTCGGAGCTGCGATTGAAACTGTTATTCTT
GAGTATCGGTGAGGAAAGCGGAATTCCTAGTGTAGCGGTGAAATGCGTAGATATTAGGAG
GAACACCAGTGGCGAAGGCGGCTTTCTGGACGACAACTGACGCTGAGGCGCGAAAGTGTG
GGGAGCAAACAGG
>08b2181ceac6e729d6646cb6b2c11f02
TACGTAGGGGGCAAGCGTTATCCGGATTTACTGGGTGTAAAGGGAGCGTAGACGGCAAGG
CAAGTCAGAAGTGAAAACCCATGGCTCAACCATGGGACTGCTTTTGAAACTGTCTGGCTG
GAGTGCAGGAGAGTTAAGCGGAATTCCTAGTGTAGCGGTGAAATGCGTAGATATTAGGAG
GAACACCAGTGGCGAAGGCGGCTTACTGGACTGTAACTGACGTTGAGGCTCGAAAGCGTG
GGGAGCAAACAGG
>cdfc601e8dd62a3ba5c0b2b0aeb0e36d
TACGTAGGGAGCAAGCGTTATCCGGATTTACTGGGTGTAAAGGGCGCGCAGGCGGGCCGG
TAAGTTGGAAGTGAAATCTATGGGCTTAACCCATAAACTGCTTTCAAAACTGCTGGTCTT
GAGTGATGGTGAGGCAGGCGGAATTCCGTGTGTAGCGGTGAAATGCGTAGATATACGGAG
GAACACCAGTGGCGAAGGCGGCCTGCTGGACATTAACTGACGCTGAGGCGCGAAAGCGTG
GGGAGCAAACAGG
>1d7270b20ad74fda578fbce7f4b3f5c4
TACGGAAGGTCCGGGCGTTATCCGGATTTATTGGGTTTAAAGGGAGCGTAGGCCGGAGAT
TAAGCGTGTTGTGAAATGTAGATGCTCAACATCTGAACTGCAGCGCGAACTGGTTTCCTT
GAGTACGCATAGAGTGGGCGGAATTCGTGGTGTAGCGGTGAAATGCTTAGATATCACGAA
GAACTCCGATTGCGAAGGCAGCTCACTGGAGCGCAACTGACGCTGAAGCTCGAAAGTGCG
GGTATCGAACAGG
>217c39d8601074d4d5bb7d9126ccbeec
TACGTAGGTGGCGAGCGTTATCCGGATTTATTGGGCGTAAAGCGTGCGCAGGCGGTTTAT
TAAGTCTAAGATTAAAGCCCGGAGCTTAACTCCGGTTCGTCTTAGAAACTGGTAGACTTG
AGTATGGTTGAGGCAAATGGAATTCCTAGTGTAGCGGTGGAATGCGTAGATATTAGGAGG
AACACCAGTGGCGAAGGCGATTTGCTGGGCCATTACTGACGCTCATGCACGAAAGCGTGG
GGAGCAAATAGG
>19099d5abc5ef3418267df31a1f79bab
TACGTAGGTGGCAAGCGTTGTCCGGAATTATTGGGCGTAAAGGGCTCGCAGGCGGTTCCT
TAAGTCTGATGTGAAAGCCCCCGGCTCAACCGGGGAGGGTCATTGGAAACTGGGGAACTT
GAGTGCAGATGAGGAGAGTGGAATTCCACGTGTAGCGGTGAAATGCGTAGAGATGTGGAG
GAACACCAGTGGCGAAGGCGACTCTCTGGTCTGTAACTGACGCTGAGGAGCGAAAGCGTG
GGGAGCGAACAGG
>1931cc0812b9e8248a3bc8bc966aaff8
TACGGAGGATGCGAGCGTTATCCGGATTTATTGGGTTTAAAGGGAGCGCAGGCTGCGAGG
CAAGTCAGCGGTCAAATGTCGGGGCTCAACCCCGGCCTGCCGTTGAAACTGTCTTGCTAG
AGTTCGAGAGAGGTATGCGGAATGCGTTGTGTAGCGGTGAAATGCATAGATATGACGCAG
AACTCCGATTGCGAAGGCAGCATACCAACTCGCGACTGACGCTGAGGCTCGAAAGCGTGG
GTATCGAACAGG
>04a796cb1d1f0b640daa93d325bf175e
TACGTAGGTGGCAAGCGTTGTCCGGAATTATTGGGCGTAAAGAGCATGTAGGCGGGCTTT
TAAGTCCGACGTGAAAATGCGGGGCTTAACCCCGTATGGCGTTGGATACTGGAAGTCTTG
AGTGCAGGTGAGGAAAGGGGAATTCCCAGTGTAGCGGTGAAATGCGTAGATATTGGGAGG
AACACCAGTGGCGAAGGCGCCTTTCTGGACTGTGTCTGACGCTGAGATGCGAAAGCCAGG
GTAGCAAACGGG
>7529f37f95c300db304bb606f5dc32a4
TACGTAGGTGGCAAGCGTTGTCCGGATTTACTGGGTGTAAAGGGCGTGCAGCCGGAGAGA
CAAGTCAGATGTGAAATCCACGGGCTCAACCCGTGAACTGCATTTGAAACTGTTTCCCTT
GAGTGTCGGAGAGTTAATCGGAATTCCTTGTGTAGCGGTGAAATGCGTAGATATAAGGAA
GAACACCAGTGGCGAAGGCGGATTACTGGACGATAACTGACGGTGAGGCGCGAAAGCGTG
GGGAGCAAACAGG
>3be6d7f071d45596d2d7a12a10613344
TACGTAGGGGGCAAGCGTTATCCGGATTTACTGGGTGTAAAGGGAGCGTAGGCGGCAGTG
CAAGTCAGAAGTGAAAGCCCAAGGCTCAACCATGGGACTGCTTTTGAAACTGTACAGCTA
GATTGCAGGTGAGGTAAGTGGAATTCCTAGTGTAGCGGTGAAATGCGTAGATATTAGGAG
GAACACCAGTGGCGAAGGCGGCTTACTGGACTGTAAATGACGCTGAGGCTCGAAAGCGTG
GGGAGCAAACAGG
>70d9c935b8d776e61400a569c36c94a0
TACGTAGGGGGCAAGCGTTATCCGGAATTACTGGGTGTAAAGGGAGCGCAGACGGCAGTG
CAAGTCTGGAGTGAAAGCCCGTGGCTTAACCACGGGACTGCTCTGGAAACTGTGCAGCTA
GAGTGCAGTAGAGGCAGGCGGAATTCCTAGTGTAGCGGTGAAATGCGTAGATATTAGGAG
GAACACCGGTGGCGAAGGCGGCCTGCTGGACTGTAACTGACGTTGAGGCTCGAAAGCGTG
GGGAGCAAACAGG
>b2085898ad825c09c191cc7c8723e218
TACGTAGGGGGCAAGCGTTATCCGGATTTACTGGGTGTAAAGGGAGCGTAGGTGGCAAGG
CAAGCCAGAAGTGAAACCCCGGGGCTTAACCCCGCGGATTGCTTTTGGAACTGTCTGGCT
GGAGTGCAGGTGGGGCAGGCGGAATTCCTGGTGTAGCGGTGAAATGCGTAGATATCAGGA
GGAACACCGGTGGCGAAGGCGGCCTGCTGGACTGTAACTGACACTGAGGCTCGAAAGCGT
GGGGAGCAAACAGG
>13cc4a7ac7d77caf0101c44f59517837
TACGTAGGGAGCGAGCGTTATCCGGATTTATTGGGTGTAAAGGGTGCGTAGACGGGTAAG
CAAGTTGGTTGTGAAATCCCTCGGCTTAACTGAGGAACTGCAACCAAAACTGCGTATCTT
GAGTGCGGGTGAGGTAAGTGGAATTCCTAGTGTAGCGGTGAAATGCGTAGATATTAGGAG
GAACACCAGTGGCGAAGGCGACTTACTGGACTGAAACTGACGTTGAGGCACGAAAGTGTG
GGGAGCAAACAGG
>4ea3040bedb6ad13e04a81b5751f0238
GACATAGGGGGCAAGCGTTGTTCGGAATTACTGGGCGTAAAGGGAGCGTAGGCGGGAGAT
TAAGTTAAGAGTGAAAGCCTTGGGCTCAACCCAAGAAATGCTCTTAATACTGTGTAACTG
GGGTTTTCTAGAGGTAAGTGGAATTCCTAGTGTAGCGGTAGAATGCGTAGAGATTAGGAG
GAACATCAGAGGCGAAGGCGGCTTACTGGACCATAACTGACGCTGAGGCTCGAAAGCGTG
GGGAGCAAACAGG
>9316441101c2f555d4916a1125f2d812
TACGTAGGGAGCAAGCGTTATCCGGATTTATTGGGTGTAAAGGGTGCGTAGACGGGAATT
TAAGTTAGTTGTGAAATCCCTCGGCTTAACTGAGGAACTGCAACTAAAACTGGATTTCTT
GAGTACTGGTGAGGAAAGCGGAATTCCTAGTGTAGCGGTGAAATGCGTAGATATTAGGAG
GAACACCAGTGGCGAAGGCGGCTTTCTGGACTGTAACTGACGTTGAGGCACGAAAGTGTG
GGGAGCAAACAGG
>32258ceb877447f399a358bdf290111f
TACGTAGGGGGCAAGCGTTATCCGGATTTACTGGGTGTAAAGGGAGCGTAGGTGGCAAGG
CAAGTCAGAAGTGAAACCCTCGGGCTCAACCTGAGGCATGCTTTTGAAACTGTCAAGCCA
GAGTGCTCTGGAGGTAAGCGGAATTCCTAGTGTAGCGGTGAAATGCGTAGATATTAGGAG
GAACACCGGTGGCGAAGGCGGCTTACTGGACAGTAACTGACACTGAGGCTCGAAAGCGTG
GGGAGCAAACAGG
>8c918babd276076d7911f7574887c166
TACGTAGGTGGCAAGCGTTGTCCGGATTTACTGGGTGTAAAGGGCGAGTAGGCGGACCTG
CAAGTCAGATGTGAAATCCCGGGGCTTAACCCCGGAACTGCATTTGAAACTGTAGGCCTT
GAGTGATGGTGAGGCAGGCGGAATTCCCGGTGTAGCGGTGGAATGCGTAGATATCGGGAG
GAACACCAGTGGCGAAGGCGGCCTGCTGGACATTAACTGACGCTGAGGAGCGAAAGCGTG
GGGAGCAAACAGG
>df113feb124aa1dbd3d3e049235de9bb
TACGGAGGATGCGAGCGTTATCCGGATTTATTGGGTTTAAAGGGAGCGCAGACGGGTCGT
TAAGTCAGCTGTGAAAGTTTGGGGCTCAACCTTAAAATTGCAGTTGATACTGGCGTCCTT
GAGTGCGGGTGAGGTGTGCGGAATTCGTGGTGTAGCGGTGAAATGCTTAGATATCACGAA
GAACTCCGATTGCGAAGGCAGCACACTAATCCGTAACTGACGTTCATGCTCGAAAGTGTG
GGTATCAAACAGG
>abcd79e43f5e91a020d6717a10c28c25
TACGTAGGGAGCGAGCGTTATCCGGATTTATTGGGTGTAAAGGGTGCGTAGGCGGCTTTT
TAGGTCTAAGGTTTAAGCCCGGAGCTTAACTCCGGTTCGCCTTAGAAACCGATTGGCTTG
AGTATGGTTGAGGCAAGTGGAATTTCTAGTGTAGCGGTAAAATGCGTAGATATTAGAAGG
AACACCAGTGGCGAAGGCGACTTGCTGGGCCATTACTGACGCTGAGGCACGAAAGCGTGG
GGAGCAAATAGG
>9759b6bf05c706fe76922b49bf1bfad7
TACGTAGGTGGCAAGCGTTATCCGGAATTACTGGGTGTAAAGGGAGCGCAGGCGGGATAG
CAAGTCAGCTGTGAAAACTATGGGCTCAACCCATAAACTGCAGTTGAAACTGTTATTCTT
GAGTGGAGTTGAGGCAAGCGGAATTCCGAGTGTAGCGGTGAAATGCGTAGATATTCGGAG
GAACACCAGTGGCGAAGGCGGCTTGCTGGGCTCTAACTGACGCTGAGGCTCGAAAGTGTG
GGGAGCAAACAGG
>ff1ac109b4d85c3aeda66b3f013e622e
AACGTAGGGTGCAAGCGTTGTCCGGAATTACTGGGTGTAAAGGGAGCGCAGGCGGATTGG
CAAGTTGGGAGTGAAATCTATGGGCTCAACCCATAAATTGCTTTCAAAACTGTCAGTCTT
GAGTGGTGTTGAGGTAGGCGGAATTCCCGGTGTAGCGGTGGAATGCGTAGATATCGGGAG
GAACACCAGTGGCGAAGGCGGCCTACTGGGCACTAACTGACGCTGAGGCTCGAAAGCATG
GGTAGCAAACAGG
>9a29a7a12876953449e937ae15054bcc
TACGTAGGGGGCAAGCGTTATCCGGATTCACTGGGTGTAAAGGGAGCGTAGACGGCCATG
CAAGCCAGGGGTGAAAGCCCGGGGCCCAACCCCGGGACTGCCCTTGGAACTGCATGGCTG
GAGTGCGGGTGGGGCAGGCGGAATTCCTGGTGTAGCGGTGAAATGCGTAGATATCAGGAG
GAACACCGGCGGCGAAGGCGGCCTGCTGGACCGCGACTGACGTTGAGGCTCGAAAGCGTG
GGGAGCGAACAGG
>36750d22f81000318137785ac58d7bc7
TACGTAGGGGGCAAGCGTTATCCGGATTTACTGGGTGTAAAGGGAGCGTAGACGGCAGAG
AAAGTCTGAAGTGAAAGCCCGCGGCTCAACCGCGGAACTGCTTTGGAAACTTTTCGGCTA
GAGTACCGTAGAGGTAAGCGGAATTCCTAGTGTAGCGGTGAAATGCGTAGATATTAGGAG
GAACACCAGTGGCGAAGGCGGCTTACTGGACGGTAACTGACGTTGAGGCTCGAAAGCGTG
GGGAGCAAACAGG
>32461832a6180d64c20f18c774a1f176
TACGTAGGTGGCAAGCGTTGTCCGGATTTACTGGGTGTAAAGGGCGTGTAGCCGGGAAGG
CAAGTCAGATGTGAAATCCACGGGCTTAACTCGTGAACTGCATTTGAAACTACTTTTCTT
GAGTATCGGTGAGGCAATCGGAATTCCTAGTGTAGCGGTGAAATGCGTAGATATTAGGAG
GAACACCAGTGGCGAAGGCGGATTGCTGGACGACAACTGACGGTGAGGCGCGAAAGCGTG
GGGAGCAAACAGG
>5b26df96756216fefe102fda0c9ff263
TACGGAGGATCCGAGCGTTATCCGGATTTATTGGGTTTAAAGGGAGCGTAGGCGGGGTAT
TAAGTCAGTTGTGAAAGTTTGCGGCTCAACCGTAAAATTGCAGTTGATACTGGTATCCTT
GAGTGCAGCTGAGGTGGGCGGAATTCGTGGTGTAGCGGTGAAATGCTTAGATATCACGAA
GAACTCCGATTGCGAAGGCAGCTCACTGGAGTGTAACTGACGCTGATGCTCGAAAGTGTG
GGTATCAAACAGG
>35a4cf6aa21819b23e50cb747c7bdba6
TACGTAGGGGGCAAGCGTTATCCGGATTTACTGGGTGTAAAGGGAGCGTAGACGGATGGA
CAAGTCTGATGTGAAAGGCTGGGGCTCAACCCCGGGACTGCATTGGAAACTGCCCGTCTT
GAGTGCCGGTGAGGTAAGCGGAATTCCTAGTGTAGCGGTGAAATGCGTAGATATTAGGAG
GAACACCAGTGGCGAAGGCGGCTTACTGGACGGTAACTGACGTTGAGGCTCGAAAGCGTG
GGGAGCAAACAGG
>d413f4c2a78200895f6cd482b0176a8f
TACGGAAGATGCGAGCGTTATCCGGATTTATTGGGTTTAAAGGGAGCGTAGGCGGGCTTT
TAAGTCAGCGGTCAAATGCCACGGCTCAACCGTGGCCAGCCGTTGAAACTGCAAGCCTTG
AGTCTGCTCAGGGCACATGGAATTCGTGGTGTAGCGGTGAAATGCTTAGATATCACGAAG
AACTCCGATCGCGAAGGCATTGTGCCGGGGCATAACTGACGCTGAGGCTCGAAAGTGCGG
GTATCAAACAGG
>44f46f52c97c762d8b355eaa6b9563c4
TACGTAGGGGGCAAGCGTTATCCGGATTCACTGGGTGTAAAGGGAGCGTAGACGGCCAGG
CAAGCCTGGAGTGAAAGCCCGGGGCCCAACCCCGGGACTGCTCTGGGAACTGTCCGGCTG
GAGTGCGGGTGGGGCAGGCGGAATTCCTGGTGTAGCGGTGAAATGCGTAGATATCAGGAG
GAACACCGGCGGCGAAGGCGGCCTGCTGGACCGCGACTGACGTTGAGGCTCGAAAGCGTG
GGGAGCGAACAGG
>4b2132817fa02fa25b9eb47aa5b29538
TACGTAGGTGGCAAGCGTTGTCCGGATTTACTGGGTGTAAAGGGCGTGCAGCCGGAGAGA
CAAGTCAGATGTGAAATCCACAGGCTCAACCTGTGAACTGCATTTGAAACTGTTTCCCTT
GAGTATCGGTGAGGTCATCGGAATTCCTAGTGTAGCGGTGAAATGCGTAGATATTAGGAA
GAACACCAGTGGCGAAGGCGGATGACTGGACGACAACTGACGGTGAGGCGCGAAAGCGTG
GGGAGCAAACAGG
>2dc9d0c1e451b0d58d7c675a28346653
TACGTAGGGGGCAAGCGTTATCCGGATTTACTGGGTGTAAAGGGAGCGTAGACGGCTGAG
CAAGTCTGAAGTGAAAGGCGGGGGCCCAACCCCCGGACTGCTTTGGAAACTGTATAGCTA
GAGTGCAGTAGAGGTAAGTGGAATTCCTAGTGTAGCGGTGAAATGCGTAGATATTAGGAG
GAACACCAGTGGCGAAGGCGGCTTACTGGACTGTAACTGACGTTGAGGCTCGAAAGCGTG
GGGAGCAAACAGG
>a7d517d27744116f6836f33d19cb4919
TACGGAGGATGCGAGCGTTATCCGGATTTATTGGGTGTAAAGGGTGCGTAGACGGGAAAT
TAAGTTAGTTGTGAAATCCCTCGGCTTAACTGAGGAACTGCAACTAAAACTGATTTTCTT
GAGTGCTGGTGAGGAAAGTGGAATTCCTAGTGTAGCGGTGAAATGCGTAGATATTAGGAG
GAACACCAGTGGCGAAGGCGACTTTCTGGACAATAACTGACGTTGAGGCACGAAAGTGTG
GGGAGCAAACAGG
>a29eb7c90b4077eb7755ede31796da7c
TACGTATGTCGCAAGCGTTATCCGGATTTATTGGGCGTAAAGCGCGTCTAGGCGGTTTAG
TAAGTCTGATGTGAAAATGCGGGGCTCAACCCCGTATTGCGTTGGAAACTGCTAAACTAG
AGTACTGTAGAGGTAGGCGGAACTACAAGTGTAGAGGTGAAATTCGTAGATATTTGTAGG
AATGCCGATGGGGAAGCCAGCCTACTGGACAGATACTGACGCTAAAGCGCGAAAGCGTGG
GTAGCAAACAGG
>620a3742509b490edaad64885d17f31e
TACGTAGGTGGCGAGCGTTATCCGGATTTATTGGGCGTAAAGCGTGCGCAGGCGGCTTAT
TAAGTCTAAGATTAAAGCCCGGAGCTTAACTCCGGTTCGTCTTAGAAACTGGTAGGCTTG
AGTATGGTTGAGGCAAACGGAATTCCTAGTGTAGCGGTGGAATGCGTAGATATTAGGAGG
AACACCAGTGGCGAAGGCGGTTTGCTGGGCCATTACTGACGCTCATGCACGAAAGCGTGG
GGAGCAAATAGG
>1d2bc573eed6fde60f9086e5c4992712
TACGTATGTCGCAAGCGTTATCCGGATTTATTGGGCGTAAAGCGCGTCTAGGCGGTTTGG
TAAGTCTGATGTGAAAATGCGGGGCTCAACTCCGTATTGCGTTGGAAACTGCCAAACTAG
AGTACTGTAGAGGTAGGCGGAACTACAAGTGTAGAGGTGAAATTCGTAGATATTTGTAGG
AATGCCGATGGGGAAGCCAGCCTACTGGACAGATACTGACGCTAAAGCGCGAAAGCGTGG
GTAGCAAACAGG
>a037248c5749238de0d0f8fbfa66dc0b
TACGTAGGTGGCAAGCGTTGTCCGGATTTACTGGGTGTAAAGGGCGTGTAGCCGGGCTTA
CAAGTCAGGTGTGAAATCCGGGGGCTCAACCCCCGAACTGCACTTGAAACTGTAGGTCTT
GAGTATCGGTGAGGCAGGCGGAATTCCTAGTGTAGCGGTGAAATGCGTAGATATTAGGAG
GAACACCAGTGGCGAAGGCGGCCTGCTGGACGACAACTGACGGTGAGGCGCGAAAGCGTG
GGGAGCAAACAGG
>f8c3daf2e2a039f956e562659eb9aa3a
TACGTAGGGGGCGAGCGTTGTCCGGAATCACTGGGCGTAAAGGGCGCGTAGGCGGTAATA
TAAGTCAGATGTGAAAGGTGGGGGCTCAACCCCTAGAGTGCAACTGATACTGTATAACTT
GAGTGTGAGTGAGGGAAGCGGAATTCCTAGTGTAGCGGTGAAATGCGTAGATATTAGGAG
GAACACCAGTGGCGAAGGCGGCTTTCTGGCTCATAACTGACGCTGAGGCGCGAAAGCGTG
GGGAGCAAACAGG
>883585afacbc33c240fdedd3ab9bb8af
TACGTAGGGGGCGAGCGTTATCCGGATTTATTGGGCGTAAAGCGTGTGTAGGCGGTTTAT
TAAGTCTAAGATTAAAGCCCGAGGCTTAACCTCGGTTCGTTTTAGAAACTGGTAGACTTG
AGTGTGGTTGAGGCAAGTGGAATTTCTAGTGTAGCGGTTAAATGCGTAGATATTAGAAGG
AACACCAGTGGCGAAGGCGGCTTGCTGGGCCATTACTGACGCTGAGACACGAAAGCGTGG
GGAGCAAATAGG
>fe517415028ed3ae49fe51b3be590a4b
TACGTAGGGAGCGAGCGTTGTCCGGAATTACTGGGCGTAAAGGGCGCGTAGGCGGGAACT
TAAGTTAGATGTGAAAACTCCGGGCTTAACCTGGAGACTGCATTTAAAACTGGGTTTCTT
GAGGGCAGGTGAGGAAAGTGGAATTCCTAGTGTAGCGGTGAAATGCGTAGATATTAGGAG
GAACACCAGTGGCGAAGGCGACTTTCTGGACTGTACCTGACGCTGAGGCGCGAAAGCATG
GGGAGCGAACAGG
>5852435221dc2b88fb7a0d40faadcb40
TACGTAGGGGGCGAGCGTTATCCGGATTTATTGGGCGTAAAGTGTGCGTAGGCGGTTTAT
TAAGTCTAAAATTAAAGCCTGAGGCTTAACCTCAGTTCGTTTTAGAAACTGGTAGACTTG
AGTGTGGTTGAGGCAAGTGGAATTTCTAGTGTAGCGGTTAAATGCGTAGATATTAGAAGG
AACACCAGTGGCGAAGGCGGCTTGCTGGGCCATTACTGACGCTGAGGCACGAAAGCGTGG
GGAGCAAATAGG
>386019397edba8388e08180dbfd6cb9d
TACGTAGGTGGCAAGCGTTATCCGGAATTATTGGGCGTAAAGCGCGCGTAGGCGGTTTCT
TAAGTCTGATGTGAAAGCCCACGGCTCAACCGTGGAGGGTCATTGGAAACTGGGAAACTT
GAGTGCAGATGAGGAGAGTGGAATTCCATGTGTAGCGGTGAAATGCGCAGAGATATGGAG
GAACACCAGTGGCGAAGGCGGCTCTCTGGTCTGTAACTGACGCTGATGTGCGAAAGCGTG
GGGATCAAACAGG
>e6bba79a780118e62b3d0aa5eb6821c1
TACGGAGGATGCGAGCGTTATCCGGATTTATTGGGTTTAAAGGGAGCGTAGACGGGTTTT
TAAGTCAGCTGTGAAAGTTTGGGGCTCAACCTTAAAATTGCAGTTGAAACTGGAGACCTT
GAGTACGCTTGAGGCAGGCGGAATTCGTGGTGTAGCGGTGAAATGCTTAGATATCACGAA
GAACCCCGATTGCGAAGGCAGCCTGCTAAGCCGCCACTGACGTTGAGGCTCGAAAGTGCG
GGTATCAAACAGG
>f6d0eb2fe4812e13bdb933e9ba27edaf
TACGTAGGGGGCGAGCGTTATCCGGATTTATTGGGCGTAAAGCGTGTGTAGGCGGTTTGT
TAAGTGTAAGATTAAAGCCTGGAGCTCAACTCCAGTTCGTCTTACAAACTGGCAGACTTG
AGTGCAGTTGAGGCAAGTGGAATTTCTAGTGTAGCGGTTAAATGCGTAGATATTAGAAGG
AACACCAGTGGCGAAGGCGGCTTGCTGGGCTGTTACTGACGCTGAGACACGAAAGCGTGG
GGAGCAAATAGG
>0bf690386a0d8aa063c7ba06913f31ae
TACGTAGGGGGCAAGCGTTATTCGGAATTACTGGGTGTAAAGGGAGCGTAGACGGTAATG
TAAGTCTGGAGTGAAAGGCGGGGGCCCAACCCCCGGACTGCTCTGGAAACTATGTTACTA
GAGTGCTGGAGAGGTAAGCGGAATTCCTAGTGTAGCGGTGAAATGCGTAGATATTAGGAG
GAACACCAGTGGCGAAGGCGGCTTACTGGACTGTAACTGACGTTGAGGCTCGAAAGCGTG
GGGAGCAAACAGG
>02117ecd6e9c630b9001ea1ae00771fb
TACGTAGGGGGCAAGCGTTATCCGGATTTACTGGGTGTAAAGGGAGCGTAGACGGTAATG
CAAGTCTGGAGTGAAATGCAGGGGCTCAACCCCTGAACTGCTTTGGAAACTGTATGACTG
GAGTGCAGGAGAGTTAAGTGGAATTCCGAGTGTAGCGGTGAAATGCGTAGATATTAGGAG
GAACACCAGTGGCGAAGGCGGCTTACTGGACTGTAACTGACGTTGAGGCTCGAAAGCGTG
GGGAGCAAACAGG
>8c1a0597a37d37196d2c3356570e3878
TACGTAGGTGGCAAGCGTTGTCCGGAATTATTGGGCGTAAAGCGCGCGCAGGCGGCTTCC
TAAGTCCATCTTAAAAGTGCGGGGCTTAACCCCGTGATGGGATGGAAACTGGGAAGCTGG
AGTATCGGGGAGGAAAGTGGAATTCCTAGTGTAGCGGTGAAATGCGTAGAGATTAGGAAG
AACACCGGTGGCGAAGGCGACTTTCTGGACGACAACTGACGCTGAGGCGCGAAAGCGTGG
GGAGCAAACAGG
>f226753af479caa1013b087638678a0d
TACGTAGGGAGCAAGCGTTGTTCGGAATGACTGGGCGTAAAGGGTGCGTAGGCGGTTGTA
CAAGTTAGAAGTGAAATACCCAGGGCTCAACTCGGGTGCTGCTTCTAAAACTGTATGACT
TGAGTGCAGTTGAGGTTAGTGGAATTCCTAGTGTAGCGGTGGAATGCGTAGATATTAGGA
GGAACACCAGAGGCGAAGGCGGCTAACTGGACTGCAACTGACGCTGAGGCACGAAAGTGT
GGGGAGCAAACAGG
>0432eccef6cc4f1656e18add8a89363b
TACGTAGGGGGCAAGCGTTATCCGGATTTACTGGGTGTAAAGGGAGCGTAGACGGTCAAG
CAAGTCAGAAGTGAAAGGCTGGGGCTCAACCCCGGGACTGCTTTTGAAACTGTTTGACTG
GAGTGCTGGGGAGGTAAGCGGAATTCCTAGTGTAGCGGTGAAATGCGTAGATATTAGGAG
GAACACCAGTGGCGAAGGCGGCTTACTGGACAGTAACTGACGTTGAGGCTCGAAAGCGTG
GGGAGCAAACAGG
>7487047df103f82dd3ce4bc9824e45d0
TACGTATGGTGCAAGCGTTATCCGGATTTACTGGGTGTAAAGGGAGCGCAGGCGGTCTGG
CAAGTCTGATGTGAAAATCCGGGGCTCAACTCCGGAACTGCATTGGAAACTGTCAGACTA
GAGTGTCGTAGAGGTAAGTGGAATTCCTAGTGTAGCGGTGAAATGCGTAGATATTAGGAG
GAACACCAGTGGCGAAGGCGGCTTACTGGACGATAACTGACGCTGAGGCTCGAAAGCGTG
GGGAGCAAACAGG
>893ac00fe74f371841dd01c114a1615e
TACGTAGGGGGCAAGCGTTATCCGGATTTACTGGGTGTAAAGGGAGCGTAGGTGGCAAGG
CAAGTCAGATGTGAAAACCCGGGGCCCAACCCCGGGAGTGCATTTGAAACTGTCTGGCTA
GAGTGCAGTAGAGGTAAGTGGAATTCCTAGTGTAGCGGTGAAATGCATAGATATTAGGAG
GAACACCAGTGGCGAAGGCGGCTTACTGGACTGTAACTGACACTGAGGCTCGAAAGCGTG
GGGAGCAAACAGG
>ae799168daef452f060da06800fdc127
TACGGAGGATCCGAGCGTTATCCGGATTTATTGGGTTTAAAGGGAGCGTAGGCGGATTAT
TAAGTCAGTTGTGAAAGTTTGCGGCTCAACCGTAAAATTGCAGTTGATACTGGTAGTCTT
GAGTGCAGCTGAGGTAGGCGGAATTCGTGGTGTAGCGGTGAAATGCTTAGATATCACGAA
GAACTCCGATTGCGAAGGCAGCTTACTGGACTGTAACTGACGCTGATGCTCGAAAGTGTG
GGTATCAAACAGG
>7ed02ca1491bd3538d5fc21c71c9ea21
TACGTAGGGGGCAAGCGTTATCCGGATTTACTGGGTGTAAAGGGAGCGTAGACGGCAGCG
CAAGTCTGGAGTGAAATGCCGGGGCCCAACCCCGGAACTGCTCTGGAAACTGTGAAGCTG
GAGTGCTGGAGAGGTAAGCGGAATTCCTGGTGTAGCGGTGAAATGCGTAGATATCAGGAG
GAACACCGGCGGCGAAGGCGGCTTACTGGACTGTAACTGACGTTGAGGCTCGAAGGCGTG
GGGAGCAAACAGG
>58f14cef4b02ee849a6f8bef20911157
TACGTAGGGGGCAAGCGTTATCCGGATTTACTGGGTGTAAAGGGAGCGTAGACGGCGTGC
CAAGTCTGATGTGAAAGGCCGGGGCTCAACCCCGGGACTGCATTGGAAACTGGCATGCTG
GAGTGCCGGTGGGGCAAGCGGAATTCCTAGTGTAGCGGTGAAATGCGTAGATATTAGGAG
GAACACCGGTGGCGAAGGCGGCTTGCTGGACGGTAACTGACGTTGAGGCTCGAAAGCGTG
GGGAGCAAACAGG
>88a287a8424245497996c0c49cb8e5cf
TACGTAGGTGGCAAGCGTTATCCGGATTTACTGGGTGTAAAGGGCGTGTAGGCGGGAAAG
CAAGTCAGATGTGAAAACCATGGGCTCAACCTGTGGCCTGCATTTGAAACTGTTTTTCTT
GAGTACTGGTGAGGCAGACGGAATTCCTCGTGTAGCGGTGAAATGCGTAGATATGAGGAG
GAACACCAGTGGCGAAGGCGGTCTGCTGGACAGCAACTGACGCTGAGGCGCGAAAGCGTG
GGGAGCAAACAGG
>c09b3bf35504646cdb5ae59c506b3c48
TACGTAGGGAGCGAGCGTTGTCCGGATTTACTGGGTGTAAAGGGTGCGTAGGCGGGTAAG
CAAGTCAGAAGTGAAATCCATGGGCTTAACCCATGAACTGCTTTTGAAACTGTTTATCTT
GAGTGAAGTAGAGTTAGGCGGAATTCCCGGTGTAGCGGTGAAATGCGTAGAGATCGGGAG
GAACACCAGTGGCGAAGGCGGCCTACTGGGCTTTAACTGACGCTGAAGCACGAAAGCGTG
GGTAGCAAACAGG
>9ff7b0e140a3f831c4dda136546c4158
TACGTAGGGGGCAAGCGTTATCCGGAATTACTGGGTGTAAAGGGAGAGTAGGCGGCAAGG
TAAGCGATATGTGAAAGCCTTAGGCTTAACCAAAGGATTGCATAACGAACTATCTAGCTA
GAGTACAGTAGAGGAAAGCGGAATTCCTAGTGTAGCGGTGAAATGCGTAGATATTAGGAA
GAACACCAGTGGCGAAGGCGGCTTTCTGGACTGAAACTGACGCTGAGGCTCGAAAGCGTG
GGGAGCGAACAGG
>2e12c9778682ca1b5ff085560f2d4ddf
TACGTAGGGGGCAAGCGTTATCCGGATTTACTGGGTGTAAAGGGAGCGTAGACGGCCAGA
CAAGTCTGAAGTGAAAATCCAGCGCTTAACGTTGGAAGTGCTTTGGAAACTGCCGGGCTA
CAGTGCAGGTGGGGCAGGCGGAATTCCTAGTGTAGCGGTGAAATGCGTAGATATTAGGAG
GAACACCAGTGGCGAAGGCGGCCTGCTGGACTGCAACTGACGTTGAGGCTCGAAGGCGTG
GGGAGCAAACAGG
>eccfdccab91533c37a9a3f1ff5a81d83
TACGTAGGGAGCAAGCGTTATCCGGAATTATTGGGTGTAAAGGGTGCGTAGACGGGAAAA
TAAGTTAGTTGTGAAATCCCTCGGCTCAACTGAGGAACTGCAACTAAAACTGTATTTCTT
GAGTACTGGTGAGGAAAGTGGAATTCCTAGTGTAGCGGTGAAATGCGTAGATATTAGGAG
GAACACCAGTGGCGAAGGCGACTTTCTGGACTGCAACTGACGTTGAGGCACGAAAGTGTG
GGGAGCAAACAGG
>a1c63e9c23fd4edcd87a7e58fb0d9f23
TACGTAGGTGGCAAGCGTTGTCCGGATTTACTGGGTGTAAAGGGCGTGTAGCCGGGAAGG
CAAGTCAGATGTGAAATCCACGGGCTCAACTCGTGAACTGCATTTGAAACTGTTTTTCTT
GAGTATCGGTGAGGCAATCGGAATTCCTAGTGTAGCGGTGAAATGCGTAGATATTAGGAG
GAACACCAGTGGCGAAGGCGGATTGCTGGACGACAACTGACGGTGAGGCGCGAAAGCGTG
GGGAGCAAACAGG
>ce3e904f1ee09ee7a9ed96514693f68c
TACGGAGGGTGCAAGCGTTGTCCGGAATCATTGGGCGTAAAGAGTTCGTAGGTGGCATAT
TAAGTCTGGTGTTAAATGCAGAAGCTCAACTTCTGTTCGGCACTGGATACTGGTAAGCTT
GAATGCGGTTGAGGTAAAGGGAATTCCTGGTGTAGCGGTGAAATGCGTAGATATCAGGAG
GAACATCGGTGGCGTAAGCGCTTTACTGGGCCGTAATTGACACTGAGGAACGAAAGCCGG
GGTAGCAAATGGG
>e02c4d42132e38c06ba560be3500312f
TACGGGGGGTGCAAGCGTTGTCCGGAATCATTGGGCGTAAAGCGTTCGTAGGCGGCAAGG
TAAGTCTGATGTTAAAGCCCGGGGCTCAACTCCGGTTCGGCATTGGATACTATCTAGCTA
GAATGTGGTTGAGGTAAAGGGAATTCCTGGTGTAGCGGTGAAATGCGTAGATATCAGGAG
GAACATCGGTGGCGAAAGCGCTTTACTGGACCATTATTGACGCTGAGGAACGAAAGCCAG
GGGAGCAAATGGG
>7c777fc4f6b34e8bbf0226533301b556
TACATAGGGAGCAAGCGTTATCCGGATTTATTGGGTGTAAAGGGTGCGTAGACGGGAAAT
TAAGTTAGTTGTGAAATCCCTCGGCTTAACTGAGGAACTGCAACTAAAACTGATTTTCTT
GAGTGCTGGAGAGTAAAGTGGAATTCCTAGTGTAGCGGTGAAATGCGTAGATATTAGGAG
GAACACCAGTGGCGAAGGCGACTTTCTGGACAGTAACTGACGTTGAGGCACGAAAGTGTG
GGGAGCAAACAGG
>24449380d5cf00804627769cb3342922
TACGTAGGTGGCAAGCGTTGTCCGGATTTACTGGGTGTAAAGGGCGTGCAGCCGGGTGCG
CAAGTCAGATGTGAAATCTCAGGGCTCAACCCTGAAACTGCATTTGAAACTGTGCATCTT
GAGTGCCGGTGAGGTAATCGGAATTCCTTGTGTAGCGGTGAAATGCGTAGATATAAGGAA
GAACACCAGTGGCGAAGGCGGATTACTGGACGGTAACTGACGGTGAGGCGCGAAAGCGTG
GGGAGCAAACAGG
>3597f20b5fc46fcfd511e49364df68d9
TACGTAGGGGGCAAGCGTTATCCGGATTTACTGGGTGTAAAGGGAGCGTAGACGGCAGTG
CAAGTCTGAAGTGAAAGGCAAGGGCTCAACCCTTGGACTGCTTTGGAAACTGTGCTGCTG
GAGTGTCGGGGAGGCAAGTGGAATTCCTAGTGTAGCGGTGAAATGCGTAGATATTAGGAG
GAACACCAGTGGCGAAGGCGGCTTGCTGGACGATGACTGACGTTGAGGCTCGAAAGCGTG
GGGAGCAAACAGG
>30abe73d449671042ed227bdd094aa52
TACGGAGGATGCGAGCGTTATCCGGATTTATTGGGTTTAAAGGGTGCGCAGGCGGCGTGT
CAAGTCAGCGGTAAAATGTCGGGGCTCAACCCCGGCCGGCCGTTGAAACTGGCGAGCTCG
AGTTGGAGAGAGGTATGCGGAATTCGTGGTGTAGCGGTGAAATGCATAGATATCACGAAG
AACCCCGATTGCGAAGGCAGCATACCGGCTCCACACTGACGCTGAGGCACGAAAGCGTGG
GTATCGAACAGG
>f0115d1b02830db3a91c2193ccd45d7a
TACGTAGGTGGCGAGCGTTATCCGGATTTATTGGGCGTAAAGCGTGCGCAGGCGGCTTAT
TAAGTCTAAGATTAAAGCCCGGAGCTTAACTCCGGTTCGTCTTAGAAACTGGTAGGCTTG
AGTATGGTTGAGGCAAATGGAATTCCTAGTGTAGCGGTGGAATGCGTAGATATTAGGAGG
AACACCAGTGGCGAAGGCGATTTGCTGGGCCATTACTGACGCTCATGCACGAAAGCGTGG
GGAGCAAATAGG
>97d446afc0598108b2a7cbae4cf54707
TACGTAGGGGGCAAGCGTTATCCGGATTTACTGGGTGTAAAGGGAGCGTAGACGGACTGG
CAAGTCTGATGTGAAAGGCGGGGGCTCAACCCCTGGACTGCATTGGAAACTGTTAGTCTT
GAGTGCCGGTGAGGTAAGCGGAATTCCTAGTGTAGCGGTGAAATGCGTAGATATTAGGAG
GAACACCAGTGGCGAAGGCGGCTTACTGGACGGTAACTGACGTTGAGGCTCGAAAGCGTG
GGGAGCAAACAGG
>7d20449cc73d57fac711e4fe73c2988e
TACGTAGGGAGCAAGCGTTATCCGGATTTATTGGGTGTAAAGGGTGCGTAGACGGGTATA
TAAGTTAGTTGTGAAATCCCTCGGCTCAACTGAGGAACTGCAACTAAAACTGTAAATCTT
GAGTGCGGGTGAGGAAAGTGGAATTCCTAGTGTAGCGGTGAAATGCGTAGATATTAGGAG
GAACACCAGTGGCGAAGGCGACTTTCTGGACCGTAACTGACGTTGAGGCACGAAAGTGTG
GGGAGCAAACAGG
>fceaa32545322d7f86c8e86965c21c7e
TACGGAGGATTCAAGCGTTATCCGGATTTATTGGGTTTAAAGGGTGCGTAGGCGGTTGGA
TAAGTTAGAGGTGAAATCCCGGGGCTCAACTCCGGAATTGCCTCTGATACTGTTCGGCTA
GAGAGTAGTAGCGGTAGGCGGAATGTATGGTGTAGCGGTGAAATGCTTAGAGATCATACA
GAACACCGATTGCGAAGGCAGCTTACCAAGCTGAATCTGACGTTGAGGCACGAAAGCGTG
GGTAGCAAACAGG
>ede2d8685831dbfdce66e1c9a9822a9b
TACGTAGGTGGCAAGCGTTGTCCGGATTTACTGGGTGTAAAGGGCGTGTAGGCGGAGATG
CAAGTCAGATGTGAAATCCTCGGGCTTAACCCGGGAACTGCATTTGAAACTGTATCCCTT
GAGTATCGGTGAGGCAGGCGGAATTCCTAGTGTAGCGGTGAAATGCGTAGATATTAGGAG
GAACACCAGTGGCGAAGGCGGCCTGCTGGACGACAACTGACGCTGAGGCGCGAAAGCGTG
GGGAGCAAACAGG
>b83abd1a669b3fd80d994761d7840ccd
TACGTAGGGAGCAAGCGTTGTCCGGAATTACTGGGTGTAAAGGGAGCGTAGGCGGGGCAG
CAAGTTGAATGTGAAATCTATGGGCTCAACCCATAAACTGCGTTCAAAACTGTTGCTCTT
GAGTGGAGTTGAGGCAGGCGGAATTCCTAGTGTAGCGGTGAAATGCGTAGATATTAGGAG
GAACACCAGTGGCGAAGGCGGTCTGCTGGGCTTTAACTGACGCTGAGGCTCGAAAGCGTG
GGTAGCAAACAGG
>26478a11e20d3d497f7f69707967e4de
TACGTAGGGGGCAAGCGTTATCCGGATTTACTGGGTGTAAAGGGAGCGTAGACGGCATGG
CAAGTCTGATGTGAAAACCCGGGGCTCAACCCCGGGACTGCATTGGAAACTGTCAGGCTA
GAGTGTCGTAGAGGCAAGTGGAATTCCTAGTGTAGCGGTGAAATGCGTAGATATTAGGAG
GAACACCAGTGGCGAAGGCGGCTTGCTGGACGATGACTGACGTTGAGGCTCGAAAGCGTG
GGGAGCAAACAGG
>b54d29ada068899577aac7085f32bfc7
TACGGAGGATGCGAGCGTTATCCGGATTTATTGGGTTTAAAGGGTGCGTAGGCGGCATGT
TAAGTTAGTGGTAAAATGTCGGAGCTAAACTCCGGATCGCCATTAATACTGTCATGCTCG
AGTACAGAAGAGGTAGGCGGAATAAGTTAAGTAGCGGTGAAATGCATAGATATAACTTAG
AACTCCGATCGCGAAGGCAGCTTACCAGACTGTAACTGACGCTGAAGCACGAGAGCGTGG
GTAGCAAACAGG
>3716ffba9ecd1c467d193f6324cac2f9
TACGTAGGTGGCGAGCGTTATCCGGATTTACTGGGTGTAAAGGGCGTGTAGGCGGGAGAG
CAAGTCAGATGTGAAAACTACAGGCTTAACCTGTAGCCTGCATTTGAAACTGTTCTTCTT
GAGTGATGGTGAGGCAGGCGGAATTCCTAGTGTAGCGGTGAAATGCGTAGATATTAGGAG
GAACACCAGTGGCGAAGGCGGCCTGCTGGACATTAACTGACGCTGAGGCGCGAAAGCGTG
GGGAGCAAACAGG
>6ab13b8d8b86692322ed1d52d886aefd
TACGTAGGTGGCGAGCGTTATCCGGAATTACTGGGCGTAAAGGGTGTGTAGGCGGGACTG
CAAGTCAGATGTGAAAATTACGGGCTTAACCTGTAAACTGCATTTGAAACTGTGGTTCTT
GAGAGCCAGAGGGGTAAATGGAATTCCCAGTGTAGCGGTGAAATGCGTAGATATTGGGAG
GAACACCAGTGGCGAAGGCGATTTACTGGACGGCAACTGACGCTGAGACACGAAAGTGTG
GGGAGCAAACAGG
>ca11066de4efedadeead6e0cfc1adf1d
TACGTAGGGAGCAAGCGTTATCCGGAATTATTGGGTGTAAAGGGTGCGTAGACGGGAGTC
TAAGTTAGTTGTGAAATCCCTCGGCTCAACTGAGGAACTGCAACTAAAACTGGACATCTT
GAGTGCAGGTGAGGAAAGTGGAATTCCTAGTGTAGCGGTGAAATGCGTAGATATTAGGAG
GAACACCAGTGGCGAAGGCGACTTTCTGGACTGTAACTGACGTTGAGGCACGAAAGTGTG
GGGAGCAAACAGG
>fa01c0af42fa7d1cc76ebddcb4c4f3ce
TACGTAGGGGGCAAGCGTTATCCGGATTTACTGGGTGTAAAGGGAGCGTAGACGGCACGG
CAAGCCAGATGTGAAAGCCCGGGGCTCAACCCCGGGACTGCATTTGGAACTGCTGAGCTA
GAGTGTCGTAGAGGCAAGTGGAATTCCTAGTGTAGCGGTGAAATGCGTAGATATTAGGAG
GAACACCAGTGGCGAAGGCGGCTTGCTGGACGATGACTGACGTTGAGGCTCGAAAGCGTG
GGGAGCAAACAGG
>6f693b9ed1808a4a8fcfbc45744b8f24
TACGTAGGGAGCGAGCGTTATCCGGATTTATTGGGCGTAAAGGGTGCGTAGGCGGCTTGT
TAAGTATGAAATTAAAGCCCGGGGCTTAACTCCGGTTCGTTTCATAAACTGGCAGGCTTG
AGTATGGAAGAGTTAAACGGAATTTCTAGTGTAGCGGTGGAATGCGTAGATATTAGAAGG
AACACCAGTGGCGAAGGCGGTTTACTGGGCCATTACTGACGCTGAGGCACGAAAGCGTGG
GGAGCAAATAGG
>cb329344d3bb916c35e9f4c063cd1cac
TACGTAGGTGGCAAGCGTTGTCCGGATTTACTGGGTGTAAAGGGCGTGCAGCCGGGCCGA
CAAGTCAGATGTGAAATCCGCGGGCTTAACCCGCGAACTGCATTTGAAACTATTGGTCTT
GAGTACCGGTGAGGTCATCGGAATTCCTTGTGTAGCGGTGAAATGCGTAGATATAAGGAA
GAACACCAGTGGCGAAGGCGGATGACTGGACGGCAACTGACGGTGAGGCGCGAAAGCGTG
GGGAGCAAACAGG
>aa00b06312f0a78eae5434cd784f4317
TACGTAGGTGGCAAGCGTTATCCGGATTTATTGGGTGTAAAGGGCGTGTAGGCGGGAGCG
CAAGTCAGATGTGAAAACTCAGGGCTCAACCCTGAGCCTGCATTTGAAACTGTGTTTCTT
GAGTGCTGGAGAGTCAATCGGAATTCCGTGTGTAGCGGTGAAATGCGTAGATATACGGAG
GAACACCAGTGGCGAAGGCGGATTGCTGGACAGTAACTGACGCTGAGGCGCGAAAGCGTG
GGGAGCAAACAGG
>29c5645b95bed38bd3611e75206a5e31
TACGTAGGGAGCAAGCGTTGTCCGGATTTACTGGGTGTAAAGGGTGCGTAGGCGGCCTTG
CAAGTCAGAAGTGAAATCCATGGGCTTAACCCGTGAACTGCTTTTGAAACTGTAGGGCTT
GAGTGAAGTAGAGTCAGGCGGAATTCCCGGTGTAGCGGTGAAATGCGTAGAGATCGGGAG
GAACACCAGTGGCGAAGGCGGCCTGCTGGGCTTTAACTGACGCTGAAGCACGAAAGCGTG
GGTAGCAAACAGG
>eefd5062d6e9f78846336aed4dee3ccb
TACGTAGGGGGCGAGCGTTATCCGGATTTACTGGGTGTAAAGGGAGCGTAGACGGCGTCG
CAAGTCTGAAGTGAAAGCCCGTGGCTCAACCGCGGAACCGCTTTGGAAACTGCGAGGCTG
GAGTGCTGGAGAGTTAAGCGGAATTCCTGGTGTAGCGGTGAAATGCGTAGATATCAGGAG
GAACACCGGTGGCGAAGGCGGCTTACTGGACAGTGACTGACGTTGAGGCTCGAAAGCGTG
GGGAGCGAACAGG
>6c3d34be9d04037b7556965a1c24e525
TACGTAGGTGGCGAGCGTTATCCGGAATGATTGGGCGTAAAGGGTGCGTAGGTGGCAGAA
CAAGTCTGGAGTAAAAGGTATGGGCTCAACCCGTACTGGCTCTGGAAACTGTTCAGCTAG
AGAACAGTAGAGGACGGCGGAACTCCATGTGTAGCGGTAAAATGCGTAGATATATGGAAG
AACACCGGTGGCGAAGGCGGCCGTCTGGTCTGTTGCTGACACTGAAGCACGAAAGCGTGG
GGAGCAAATAGG
>82bc1d693d2af6b4a2a957fbc8e6af75
TACGTAGGTGGCAAGCGTTATCCGGATTTACTGGGTGTAAAGGGCGTGTAGGCGGGAGTG
CAAGTCAGATGTGAAAACTATGGGCTCAACCCATAGCCTGCATTTGAAACTGTACTTCTT
GAGTGCTGGTGAGGCAATCGGAATTCCGTGTGTAGCGGTGAAATGCGTAGATATACGGAG
GAACACCAGTGGCGAAGGCGGATTGCTGGACAGTAACTGACGCTGAGGCGCGAAAGCGTG
GGGAGCAAACAGG
>4f27e882b2eb32c35e26df92333210d3
TACGTAGGGGGCAAGCGTTATCCGGAATCACTGGGTGTAAAGGGAGCGTAGACGGCTGTG
CAAGCCTGGAGTGAAAGGCGGGGGCCCAACCCCCGGACTGCTCTGGGAACTGCAAAGCTG
GAGTGCAGGGGAGGTAAGTGGAATTCCTGGTGTAGCGGTGAAATGCGTAGATATCAGGAG
GAACACCAGTGGCGAAGGCGGCTTACTGGACTGTAACTGACGTTGAGGCTCGAAAGCGTG
GGGAGCAAACAGG
>4e229f8ded36440cffb1cea0b15de857
TACGTAGGTGGCAAGCGTTGTCCGGATTTACTGGGTGTAAAGGGCGTGCAGCCGGGAATG
CAAGTCAGATGTGAAATCCATGGGCTTAACCCATGAACTGCATTTGAAACTGTATTTCTT
GAGTACTGGTGAGGCAATCGGAATTCCTAGTGTAGCGGTGAAATGCGTAGATATTAGGAG
GAACACCAGTGGCGAAGGCGGATTGCTGGACAGCAACTGACGGTGAGGCGCGAAAGTGTG
GGGAGCAAACAGG
>d35655e7613285a878450ecdca3e6204
TACGTAGGTGGCGAGCGTTGTCCGGAATTATTGGGCGTAAAGAGCATGTAGGCGGTTTTT
TAAGTCTGGAGTGAAAATGCGGGGCTCAACCCCGTATGGCTCTGGATACTGGAAGACTTG
AGTGCAGGTGAGGAAAGGGGAAGTCCCAGTGTAGCGGTGAAATGCGTAGATATTGGGAGG
AACACCAGTGGCGAAGGCGCCTTTCTGGACTGTGTCTGACGCTGAGATGCGAAAGCCAGG
GTAGCGAACGGG
>8306866cc07822592e1ef53c5562d6ab
TACGTAGGTGGCGAGCGTTGTCCGGAATTATTGGGCGTAAAGAGCATGTAGGCGGTTTCT
TAAGTCTGGAGTGAAAATGCGGGGCTCAACCCCGTATGGCTCTGGATACTGGGAGACTTG
AGTGCAGGTGAGGAAAGGGGAATTCCCAGTGTAGCGGTGAAATGCGTAGATATTGGGAGG
AACACCAGTGGCGAAGGCGCCTTTCTGGACTGTGTCTGACGCTGAGATGCGAAAGCCAGG
GTAGCGAACGGG
>0179cfdf33237119d6db3f60c1e0cea1
TACGTAGGGGGCAAGCGTTATCCGGATTTACTGGGTGTAAAGGGGGCGCAGACGGCAATG
CAAGCCAGGAGTGAAAGCCCGGGGCCCAACCCCGGGACTGCTCTTGGAACTGCATGGCTG
GAGTACAGGAGGAGCAGGCGGAATTCCTAGTGTAGCGGTGAAATGCGTAGATATTAGGAG
GAACACCGGTGGCGAAGGCGGCCTGCTGGACTGTGACTGACGTTGAGGCCCGAAGGCGTG
GGGAGCAAACAGG
>829a00cb9c0d8ce534e37c48ca18501c
TACGTAGGGAGCGAGCGTTATCCGGATTTACTGGGTGTAAAGGGCGTGTAGGCGGGATGG
CAAGTCAGGCGTGAAAACTATGGGCTCAACCCATAGCCTGCGTTTGAAACTGTCGTTCTT
GAGTGATGGTGAGGCAAGCGGAATTCCGTGTGTAGCGGTGAAATGCGTAGATATACGGAG
GAACACCAGTGGCGAAGGCGGCTTGCTGGACATTAACTGACGCTGAGGCGCGAAAGCGTG
GGGAGCAAACAGG
>70f0172d6c4bf1eaea913582c50698f4
TACGTAGGGAGCAAGCGTTGTCCGGAATTACTGGGTGTAAAGGGAGCGTAGGCGGGATAG
TAAGTTGATTGTTAAAACTATCGGCTCAACTGATAGATGCGATCAAAACTGCAATTCTTG
AGTGAAGTTGAGGCAGGCGGAATTCCTAGTGTAGCGGTGAAATGCGTAGATATTAGGAGG
AACACCAGTGGCGAAGGCGGCCTGCTGGGCTTTAACTGACGCTGAGGCTCGAAAGTGTGG
GTAGCAAACAGG
>6ba805372be493b35ad61f1e18936c66
TACGTAGGGGGCAAGCGTTATCCGGATTTACTGGGTGTAAAGGGAGCGTAGACGGCTGCG
CAAGTCTGAAGTGAAAGCCCGGGGCTCAACCCCGGGACTGCTTTGGAAACTGTGTAGCTA
GAGTGCTGTAGAGGCAAGCGGAATTCCTAGTGTAGCGGTGAAATGCGTAGATATTAGGAA
GAACACCAGTGGCGAAGGCGGCTTGCTGGACAGTAACTGACGTTGAGGCTCGAAAGCGTG
GGGAGCAAACAGG
>4881da44b3a850d650cf87200409895d
TACGTAGGATGCGAGCGTTATCCGGAATTACTGGGTGTAAAGGGAGCGCAGGCGGGACTG
CAAGTTGGATGTGAAATGCCGCAGCTTAACTGCGGAGCTGCATCCAAAACTGTAGTTCTT
GAGTGGAGTAGAGTCAAGCGGAATTCCGAGTGTAGCGGTGAAATGCGTAGATATTCGGAG
GAACACCAGTGGCGAAGGCGGCTTGCTGGGCTCTAACTGACGCTGAGGCTCGAAAGTGTG
GGGAGCAAACAGG
>3b9a8599f52dff91101354b94d752fa2
TACGTAGGGGGCAAGCGTTATCCGGATTTACTGGGTGTAAAGGGAGCGTAGACGGCAATA
CAAGTCGGAAGTGAAATACCCGGGCTCAACCTGGGAACTGCTTTGGAAACTGTATGGCTG
GAGTGCTGGGGAGGTAAGCGGAATTCCTAGTGTAGCGGTGAAATGCGTAGATATTAGGAG
GAACACCAGTGGCGAAGGCGGCTTACTGGACAGTAACTGACGTTGAGGCTCGAAAGCGTG
GGGAGCAAACAGG
>e129873958b69445310af8c24b1e172b
TACGTAGATGGCGAGCGTTGTCCGGAATTACTGGGTGTAAAGGGAGTGTAGGCGGGATCA
TAAGTTGCGTGTGAAATGCAGGGGCTCAACCCCTGAACTGCGCGCAAAACTGTGGTTCTT
GAGTGAAGTAGAGTCAGGCGGAATTCCCGGTGTAGCGGTGGAATGCGTAGATATCGGGAG
GAACACCAGTGGCGAAGGCGGCCTGCTGGGCTTTTACTGACGCTGAGGCTCGAAAGCATG
GGGAGCAAACAGG
>8f5b1e73899286993132b15659ba31c0
TACGTAGGTGGCAAGCGTTGTCCGGATTTACTGGGTGTAAAGGGCGTGTAGCCGGGTTGA
CAAGTCAGATGTGAAATCCTGCGGCTTAACCGCAGAACTGCATTTGAAACTGTTGATCTT
GAGTACTGGAGAGTCAGACGGAATTCCTAGTGTAGCGGTGAAATGCGTAGATATTAGGAG
GAACACCAGTGGCGAAGGCGGTCTGCTGGACAGCAACTGACGGTGAGGCGCGAAAGCGTG
GGGAGCAAACAGG
>d94bb921de0549d893dde0d9e1512aa3
TACGTATGTCGCAAGCGTTATCCGGATTTATTGGGCGTAAAGCGCGTCTAGGCGGTTTGG
TAAGTCTGATGTGAAAATGCGGGGCTCAACCCCGTATTGCGTTGGAAACTGCCAAACTAG
AGTACTGTAGAGGTGGGCGGAACTACAAGTGTAGAGGTGAAATTCGTAGATATTTGTAGG
AATGCCGATGGAGAAGTCAGCCCACTGGACAGATACTGACGCTGAAGCGCGAAAGCGTGG
GTAGCAAACAGG
>d3270e7fbfc12ad5980828d5450e333b
TACGTAGGGTGCAAGCGTTAATCGGAATTACTGGGCGTAAAGCGTGCGCAGGCGGTTCCG
TAAGATAGATGTGAAATCCCCGGGCTTAACCTGGGAATTGCATTTATGACTGCGGAACTG
GAGTTTGTCGGAGGGGGGTGGAATTCCAAGTGTAGCAGTGAAATGCGTAGATATTTGGAA
GAACACCAATGGCGAAGGCAGCCCCCTGGGATACGACTGACGCTCATGCACGAAAGCGTG
GGGAGCAAACAGG
>a86577ed886954c332f5a17460678ec6
TACGTAGGGGGCAAGCGTTATCCGGATTTACTGGGTGTAAAGGGAGCGTAGACGGCGATG
CAAGCCAGATGTGAAAGCCCGGGGCTCAACCCCGGGACTGCATTTGGAACTGTATAGCTA
GAGTGTCGTAGAGGCAGGCGGAATTCCTAGTGTAGCGGTGAAATGCGTAGATATTAGGAG
GAACACCAGTGGCGAAGGCGGCCTGCTGGACGATGACTGACGTTGAGGCTCGAAAGCGTG
GGGAGCAAACAGG
>ba92d109a4ffde967411b89a4033e380
TACGTATGGAGCAAGCGTTATCCGGATTTACTGGGTGTAAAGGGAGCGTAGGCGGTCCTG
CAAGTCTGATGTGAAAGGCCGGGGCTCAACCCCGGGACTGCATTGGAAACTGTAGGACTA
GAGTGTCGGTGGGGTAAGTGGAATTCCTAGTGTAGCGGTGAAATGCGTAGATATTAGGAG
GAACACCAGTGGCGAAGGCGGCTTACTGGACGACTACTGACGCTGAGGCTCGAAAGCGTG
GGGAGCAAACAGG
>a75a6aa260f66afddc6b0119b1464921
TACGTAGGTGGCAAGCGTTGTCCGGATTTACTGGGTGTAAAGGGCGTGCAGCCGGAGAGA
CAAGTCAGATGTGAAATCCGCAGGCTCAACCTGCGAACTGCATTTGAAACTGTTTCCCTT
GAGTATCGGTGAGGTCATCGGAATTCCTAGTGTAGCGGTGAAATGCGTAGATATTAGGAA
GAACACCAGTGGCGAAGGCGGATGACTGGACGACAACTGACGGTGAGGCGCGAAAGCGTG
GGGAGCAAACAGG
>fd343d0169e6e1d75b4eb7cfc9fc5858
TACGTAGGTGGCGAGCGTTATCCGGATTTATTGGGCGTAAAGCGTGCGCAGGCGGTTTGT
TAAGTCTAAAATTAAAGCCCGAAGCTTAACTTCGGTTCGTTTTAGAAACTGGCAGGCTTG
AGTATGGTTGAGGCAAACGGAATTTCTAGTGTAGCGGTAAAATGCGTAGATATTAGAAGG
AACACCAGTGGCGAAGGCGGTTTGCTGGGCCATTACTGACGCTCATGCACGAAAGCGTGG
GGAGCAAATAGG
>9cd59c66d79a3dcbd5f11c74f8442583
TACGTAGGGGGCGAGCGTTATCCGGATTCACTGGGTGTAAAGGGAGCGTAGACGGCCGAT
CAAGTCTGGAGTGAAAGCCCGGGGCCCAACCCCGGGACTGCTCTGGAAACTGGTGGGCTA
GAGTGCTGGAGAGTTAAGTGGAATTCCTAGTGTAGCGGTGAAATGCGTAGATATTAGGAG
GAACACCAGTGGCGAAGGCGGCTTACTGGACAGTGACTGACGTTGAGGCTCGAAAGCGTG
GGGAGCAAACAGG
>8ef0ec418003fbf8eee52bb196457a25
TACGTAGGGGGCAAGCGTTATCCGGATTTACTGGGTGTAAAGGGAGCGTAGACGGTGATG
CAAGTCAGAAGTGAAAGCCCGGGGCTCAACTCCGGGACTGCTTTTGAAACTGTGTAACTG
GAGTGCAGGAGAGTTAAGCGGAATTCCTAGTGTAGCGGTGAAATGCGTAGATATTAGGAG
GAACACCAGTGGCGAAGGCGGCTTACTGGACTGTAACTGACGTTGAGGCTCGAAAGCGTG
GGGAGCAAACAGG
>5a712d52716391dd76f3b266bcfb6331
TACGTAGGGGGCAAGCGTTATCCGGATTTACTGGGTGTAAAGGGAGCGTAGACGGCTGTG
CAAGTCAGAAGTGAAAGCCCGGGGCTCAACCGCGGGACTGCTTTTGAAACTGTGTAGCTA
GAGTGCAGTAGAGGTAAGTGGAATTCCGAGTGTAGCGGTGAAATGCGTAGATATTAGGAG
GAACACCGGTGGCGAAGGCGGCTTACTGGACTGTAACTGACGTTGAGGCTCGAAAGCGTG
GGGAGCAAACAGG
>693744541f4273d00914bdcb2c005f93
TACGTAGGTGGCGAGCGTTATCCGGATTTATTGGGCGTAAAGCGTGCGCAGGCGGTTTGT
TAAGTCTAAAATTAAATCCCGAAGCTTAACTTCGGTTCGTTTTAGAAACTGGCAGGCTTG
AGTATGGTTGAGGCAAACGGAATTTCTAGTGTAGCGGTAAAATGCGTAGATATTAGAAGG
AACACCAGTGGCGAAGGCGGTTTGCTGGGCCATTACTGACGCTCATGCACGAAAGCGTGG
GGAGCAAATAGG
>02bb2db53c39f260964638bf00a2eb1a
TACGGAGGATGCGAGCGTTATCCGGATTTATTGGGTTTAAAGGGTGCGTAGGCGGACCAT
CAAGTCAGCGGTCAAAAGTCGGGGCTCAACCCCGTAAAGCCGTTGAAACTGGCGGTCTGG
AGTGAGCGTGAAGCAGGCGGAATGCGTGGTGTAGCGGTGAAATGCATAGATATCACGCAG
AACCCCGATTGCGAAGGCAGCCTGCCGGCGCTCAACTGACGCTGAGGCACGAAAGTGCGG
GGATCGAACAGG
>00c40db54b96c0d50545251220051c1c
TACGTAGGGAGCAAGCGTTATCCGGATTTATTGGGTGTAAAGGGTGCGTAGACGGGAATG
CAAGTTGGTTGTGAAATCCCTCGGCTTAACTGAGGAACTGCAACCAAAACTACATTTCTT
GAGTGCTGGTGAGGAAAGTGGAATTCCTAGTGTAGCGGTGAAATGCGTAGATATTAGGAG
GAACACCAGTGGCGAAGGCGACTTTCTGGACAGTAACTGACGTTGAGGCACGAAAGTGTG
GGGAGCAAACAGG
>d07f6e7d440e302afacdc6fc4a136dbe
TACGGAAGATGCGAGCGTTATCCGGATTTATTGGGTTTAAAGGGAGCGTAGGCGGGCTTT
TAAGTCAGCGGTCAAATGTCGTGGCTCAACCATGTCAAGCCGTTGAAACTGTAAGCCTTG
AGTCTGCTCAGGGCACATGGAATTCGTGGTGTAGCGGTGAAATGCTTAGATATCACGAAG
AACTCCGATCGCGAAGGCATTGTGCCGGGGCATAACTGACGCTGAGGCTCGAGAGTGCGG
GTATCAAACAGG
>e48ef99cb1f523884966ae2ffe190773
TACGTAGGGGGCAAGCGTTATCCGGATTTACTGGGTGTAAAGGGAGCGTAGACGGCTGTG
CAAGTCTGAAGTGAAAGGCATGGGCTCAACCTGTGGACTGCTTTGGAAACTGTGCAGCTA
GAGTGTCGTAGAGGTAAGTGGAATTCCTAGTGTAGCGGTGAAATGCGTAGATATTAGGAG
GAACACCAGTGGCGAAGGCGGCTTACTGGACGATGACTGACGTTGAGGCTCGAAAGCGTG
GGGAGCAAACAGG
>52761b836c30ca9faf2887f766bd822d
TACGTAGGGAGCGAGCGTTGTCCGGAATTACTGGGTGTAAAGGGTGCGTAGGCGGGAGCG
CAAGTCAGACGTGAAACCTACCGGCTTAACTGGTAGCCTGCGTTTGAAACTGCGATTCTT
GAGTGAAGTTGAGGTAAGCGGAATTCCCGGTGTAGCGGTGAAATGCGTAGAGATCGGGAG
GAACACCAGTGGCGAAGGCGGCTTACTGGGCTTTAACTGACGCTGAGGCACGAAAGCATG
GGTAGCAAACAGG
>709f62551cba2b6009e00233d90d5c54
TACGGAGGATCCGAGCGTTATCCGGATTTATTGGGTTTAAAGGGAGCGTAGGCGGACGCT
TAAGTCAGTTGTGAAAGTTTGCGGCTCAACCGTAAAATTGCAGTTGATACTGGATATCTT
GAGTACAGTTGAGGCAGGCGGAATTCGTGGTGTAGCGGTGAAATGCTTAGATATCACGAA
GAACTCCGATTGCGAAGGCAGCCTGCTAAGCTGCAACTGACATTGAGGCTCGAAAGTGTG
GGTATCAAACAGG
>d47f1e02536ec727226ff229d339ef7b
TACGTAGGGGGCGAGCGTTATCCGGATTTATTGGGCGTAAAGCGTGCGTAGGCGGTTTAC
TAAGTCCAGAATTAAAGCCCGAGGCTTAACCTCGGTTCGTTCTGGATACTGGTAGGCTTG
AGTATGGTTGAGGCAAATGGAATTCCTAGTGTAGCGGTGAAATGCGTAGATATTAGGAGG
AACACCAGTGGCGAAGGCGATTTGCTGGGCCATCACTGACGCTGAGGTACGAAAGCGTGG
GGAGCAAATAGG
>8a5c7c4569af046c10c6e4a268fc1025
TACGTAGGGAGCAAGCGTTATCCGGATTTATTGGGTGTAAAGGGTGCGTAGACGGGAAAT
TAAGTTAGTTGTGAAATCCCTCGGCTCAACTGAGGAACTGCAACTAAAACTGGTTTTCTT
GAGTGTTGGAGAGTAAAGCGGAATTCCTAGTGTAGCGGTGAAATGCGTAGATATTAGGAG
GAACACCAGTGGCGAAGGCGGCTTTCTGGACAATAACTGACGTTGAGGCACGAAAGTGTG
GGGAGCAAACAGG
>b56771050d37ea07a56ee715a98c258a
TACGGAGGGTGCAAGCGTTAATCGGAATTACTGGGCGTAAAGCGCTCGTAGGCTGTTATG
TAAGTCAGAGGTGAAATGCCAGGGCTCAACCGTGGAACTGCCTTTGATACTGCGTAACTC
GAGTCCGGTTGAGGATGGCGGAATTCCAGGTGTAGGAGTGAAATCCGTAGATATCTGGAG
GAACATCAGTGGCGAAGGCGGCCATCTGGACCGGAACTGACGCTGAGGAGCGAAAGCGTG
GGGAGCAAACAGG
>d08c5e937e08600d1a1836bf2baa6259
TACGTAGGTGGCAAGCGTTATCCGGAATGATTGGGCGTAAAGGGTGCGCAGGCGGAACCA
TAAGTCTGAAGTAAAAGCCATCGGCTCAACCGATGTAAGCTTTGGAAACTGTGGATCTAG
AGTGCAGGTGAGGACAGTGGAATTCCATGTGTAGCGGTAAAATGCGTAGATATATGGAGG
AACACCAGTGGCGAAGGCGGCTGTCTGGCCTGTAACTGACGCTGAGGCACGAAAGCGTGG
GGAGCAAATAGG
>c173cb4c56bc59fdbdd0f7aa5f6d693b
TACGTAGGTGGCGAGCGTTGTCCGGAATTATTGGGCGTAAAGGGAGCGCAGGCGGGAAGG
TAAGTCTATCTTAAAAGTGCGGGGCTCAACCCCGTGAGGGGATGGAAACTATCTTTCTTG
AGTGCAGGTGAGGAAAGCGGAATTCCTAGTGTAGCGGTGAAATGCGTAGATATTAGGAGG
AACACCAGTGGCGAAGGCGGCTTTCTGGACTGTAACTGACGCTGAGGCTCGAAAGCGTGG
GGAGCGAACAGG
>1bfd8faab21e5eb6db0af9dbc53c2577
TACGTATGGTGCAAGCGTTATCCGGATTTACTGGGTGTAAAGGGAGCGTAGACGGCTGTG
CAAGTCTGAAGTGAAAGGCCGGGGCCCAACCCCGGGAGTGCTTTGGAAACTGTGCGGCTA
GAGTGTCGTAGAGGCAAGTGGAATTCCCAGTGTAGCGGTGAAATGCGTAGATATTGGGAG
GAACACCAGTGGCGAAGGCGTCTTGCTGGACGATGACTGACGTTGAGGCTCGAAAGCGTG
GGGAGCAAACAGG
>8e613aea26ffc3c5ea5863f3f9259f70
TACGTAGGTTGCAAGCGTTGTCCGGATTTACTGGGTGTAAAGGGCGTGTAGGCGGAGATG
CAAGTTGGGAGTGAAATCCATGGGCTCAACCCATGAACTGCTCTCAAAACTGTATCCCTT
GAGTATCGGTGAGGCAAGCGGAATTCCTAGTGTAGCGGTGAAATGCGTAGATATTAGGAG
GAACACCAGTGGCGAAGGCGGCTTGCTGGACGACAACTGACGCTGAGGCGCGAAAGCGTG
GGGAGCAAACAGG
>eb473825b54a4e6c3ee413f73ae0f5bb
TACGTAGGGGGCAAGCGTTATCCGGATTTACTGGGTGTAAAGGGAGCGTAGACGGTCCTG
CAAGCCAGATGTGAAAGCCCGGGGCTCAACCCCGGGACTGCATTTGGAACTGTAAGGCTA
GAGTGTCGTAGAGGCAGGCGGAATTCCTAGTGTAGCGGTGAAATGCGTAGATATTAGGAG
GAACACCAGTGGCGAAGGCGGCCTGCTGGACGATGACTGACGTTGAGGCTCGAAAGCGTG
GGGAGCAAACAGG
>d106e1ad6fb1a07ac9bfa98ae979f62c
TACGTAGGGGGCAAGCGTTATCCGGATTTACTGGGTGTAAAGGGAGCGTAGACGGCGATG
CAAGCCAGATGTGAAAGCCCGGGGCTCAACCCCGGGACTGCATTTGGAACTGTGTGGCTG
GAGTGTCGGGGAGGCAGGCGGAATTCCTAGTGTAGCGGTGAAATGCGTAGATATTAGGAG
GAACACCAGTGGCGAAGGCGGCCTGCTGGACGATGACTGACGTTGAGGCTCGAAAGCGTG
GGGAGCAAACAGG
>a535f145df3ac26d88d7d3e4f79ddad0
TACGTAGGGGGCGAGCGTTATCCGGATTCATTGGGCGTAAAGCGCGCGCAGGCGGACCGT
TAAGCGGGACCTCTAATCCTGGGGCTCAACCTCAGGCCGGGTCCCGAACTGGGCGCCCGC
GGTCTCGAGTGGGGAGGTCGGAATTCCCGGTGTAGCGGTGGAATGCGCAGATATCGGGAA
GAACACCGATGGCGAAGGCAGACCTCTGGGCCGACACTGACGCTGAGGCGCGAAAGCTAG
GGGAGCGAACAGG
>3cfb4489c6928a4b9cc3f8ffe960a875
TACGTAGGGGGCAAGCGTTGTTCGGAATGACTGGGCGTAAAGGGTGTGTAGGTGGTTTGA
TAAGTTAGATGTGTAATACCCAGGGCTTAACTCGGGTGCTGCATCTAAAACTGTTAGACT
TGAGTACTGGTGAGGATAGTGGAATTCCTAGTGTAGCGGTGGAATGCGTAGATATTAGGA
GGAACATCAGTGGCGAAGGCGACTATCTGGACAGCAACTGACACTGAGGCACGAAAGCGT
GGGGAGCAAACAGG
>bfa60d9ab44324129c73e1a406e5b21b
TACGTAGGGGGCAAGCGTTATCCGGATTTACTGGGTGTAAAGGGAGCGTAGACGGCTGTG
CAAGTCTGAAGTGAAATGCCGGGGCTCAACCCCGGAACTGCTTTGGAAACTGTACAGCTA
GAGTGCAGGTGGGGTGAGCGGAATTCCTAGTGTAGCGGTGAAATGCGTAGATATTAGGAG
GAACACCAGTGGCGAAGGCGGCTCACTGGACTGTAACTGACGTTGAGGCTCGAAAGCGTG
GGGAGCAAACAGG
>989321c8a73639416dad69a3ff9d8366
TACGTAGGTGGCAAGCGTTGTCCGGATTTACTGGGTGTAAAGGGCGTGCAGCCGGGAAGA
CAAGTCAGATGTGAAATCCCGCGGCTCAACCGCGGAACTGCATTTGAAACTGTTTTTCTT
GAGTATCGGTGAGGTAACCGGAATTCCTAGTGTAGCGGTGAAATGCGTAGATATTAGGAA
GAACACCAGTGGCGAAGGCGGGTTACTGGACGACAACTGACGGTGAGGCGCGAAAGCGTG
GGGAGCAAACAGG
>fb9163f616658f58a436751a039d28aa
TACGTAGGTGGCAAGCGTTGTCCGGAATTACTGGGTGTAAAGGGAGCGTAGGCGGGATAT
TAAGTTGAATGTATAAACTACCGGCTCAACCGGTAGAAGCGTTCAAAACTGATATTCTTG
AGTGGAGTTGAGGCAGGCGGAATTCCTAGTGTAGCGGTGAAATGCGTAGATATTAGGAGG
AACACCAGTGGCGAAGGCGGCCTGCTGGGCTTTAACTGACGCTGAGGCTCGAAAGCGTGG
GTAGCAAACAGG
>8e210cb31727e7960268f4c3f80a0cdf
TACGGAAGGTCCGGGCGTTATCCGGATTTATTGGGTTTAAAGGGAGCGTAGATGGATGTT
TAAGTCAGTTGTGAAAGTTTGCGGCTCAACCGTAAAATTGCAGTTGATACTGGATATCTT
GAGTGCAGTTGAGGCAGGCGGAATTCGTGGTGTAGCGGTGAAATGCTTAGATATCACGAA
GAACTCCGATTGCGAAGGCAGCCTGCTAAGCTGCAACTGACATTGAGGCTCGAAAGTGTG
GGTATCAAACAGG
>85d6a2eab8383f93925249fa59a3561c
TACGTAGGGGGCGAGCGTTGTCCGGAATTACTGGGCGTAAAGGGTGCGTAGGCGGTTTGG
TAAGTTGGATGTGAAATACCCGGGCTTAACTTGGGGGCTGCATCCAATACTGTCGGACTT
GAGTACAGGTGAGGAAAGCGGAATTCCTAGTGTAGCGGTGAAATGCGTAGATATTAGGAG
GAACACCGGTGGCGAAGGCGGCTTTCTGGACTGTAACTGACGCTGAGGCACGAAAGCGTG
GGGAGCAAACAGG
>63e0d239b2d3b780aff6eccd397b7bf9
TACGTAGGGGGCAAGCGTTATCCGGATTTACTGGGTGTAAAGGGAGCGCAGGCGGCATGA
TAAGTCTGATGTGAAAACCCAAGGCTCAACCATGGGACTGCATTGGAAACTGTCGTGCTG
GAGTGTCGGGGAGGTAAGCGGAATTCCTAGTGTAGCGGTGAAATGCGTAGATATTAGGAG
GAACACCAGTGGCGAAGGCGGCTTACTGGACGATGACTGACGCTGAGGCTCGAAAGCGTG
GGGAGCAAACAGG
>90ba2b7aa59784e3e72c9e2192100df7
TACGTAGGGTGCAAGCGTTAATCGGAATTACTGGGCGTAAAGGGTGCGCAGGCGGCTGTG
CAAGACAGATGTGAAATCCCCGGGCTTAACCTGGGAACTGCATTTGTGACTGCACGGCTA
GAGTTTGTTAGAGGAGGGTGGAATTCCGCGTGTAGCAGTGAAATGCGTAGATATGCGGAA
GAACACCAATGGCGAAGGCAGCCCTCTGGGACATGACTGACGCTCATGCACGAAAGCGTG
GGGAGCAAACAGG
>2e6751c80dbf3eb13a061608ace8de75
TACGTAGGGGGCAAGCGTTATCCGGATTTACTGGGTGTAAAGGGAGCGTAGACGGCAGCA
CAAGTCCGAAGTGAAAGCCCGGGGCCCAACCCCGGGACTGCTTTGGAAACTGTGAAGCTG
GAGTGCGGGTGGGGCAGGCGGAATTCCTGGTGTAGCGGTGAAATGCGTAGATATCAGGAG
GAACACCGGCGGCGAAGGCGGCCTGCTGGACCGTAACTGACGTTGAGGCTCGAAAGCGTG
GGGAGCAAACAGG
>f3e719d01d29d6a2879a8ae253a9be0a
TACGGAGGATCCGAGCGTTATCCGGATTTATTGGGTTTAAAGGGAGCGTAGGTGGACATG
TAAGTCAGTTGTGAAAGTTTGCGGCTCAACCGTAAAATTGCAGTTGAAACTGCGTGTCTT
GAGTACAGTTGAGGTGGGCGGAATTCGTGGTGTAGCGGTGAAATGCTTAGATATCACGAA
GAACTCCGATTGCGAAGGCAGCTCACTGGACTGCAACTGACACTGATGCTCGAAAGTGTG
GGTATCAAACAGG
>a1b93b99e61f683f5cc5bf962fa2dd76
TACGTAGGGGGCAAGCGTTATCCGGAATTATTGGGCGTAAAGGGTACGTAGGCGGCTTGG
TAAGCGTGAGGTGAAAGGCAATTGCTTAACGATTGTAAGCCTTGCGAACTGTCAGGCTTG
AGTGCAGGTGAGGAAAGCGGAATTCCTAGTGTAGCGGTGAAATGCGTAGATATTAGGAGG
AACACCAGTGGCGAAGGCGGCTTTCTGGACTGTAACTGACGCTGAGGTACGAAAGCGTGG
GGAGCAAACAGG
>c0953624a3748966ba4dbd835bc60cf5
TACGTAGGTGGCAAGCGTTGTCCGGATTTACTGGGTGTAAAGGGCGTGCAGCCGGGCTGA
CAAGTCAGATGTGAAATCCGCGGGCTTAACCCGCGAACTGCATTTGAAACTATTGGTCTT
GAGTGCCGGTGAGGTAATCGGAATTCCTTGTGTAGCGGTGAAATGCGTAGATATAAGGAA
GAACACCAGTGGCGAAGGCGGATTACTGGACGGTAACTGACGGTGAGGCGCGAAAGCGTG
GGGAGCAAACAGG
>dc96ffbdb478c1bcd066a5aca9c52602
TACGTAGGTGGCAAGCGTTGTCCGGAATTACTGGGTGTAAAGGGAGCGTAGGCGGGAATG
CAAGTTGAATGTATAAACGGTCGGCTCAACCGGCCGAAGCGTTCAAAACTGCAGTTCTTG
AGTGGAGTTGAGGCAGGCGGAATTCCTAGTGTAGCGGTGAAATGCGTAGATATTAGGAGG
AACACCAGTGGCGAAGGCGGCCTGCTGGGCTTTAACTGACGCTGAGGCTCGAAAGCGTGG
GTAGCAAACAGG
>539bd549b68beded23fb9dd11a6a6c3d
TACGTAGGGAGCGAGCGTTGTCCGGAATTACTGGGTGTAAAGGGAGCGTAGGCGGGCGAG
AAAGTTGAATGTTAAATCTACCGGCTTAACTGGTAGCTGCGTTCAAAACTTCTTGTCTTG
AGTGAAGTTGAGGCAGGCGGAATTCCTAGTGTAGCGGTGAAATGCGTAGATATTAGGAGG
AACACCAGTGGCGAAGGCGGCCTGCTGGGCTTTAACTGACGCTGAGGCTCGAAAGCGTGG
GGAGCAAACAGG
>0251e5e53160fb39c9a25605a46a85a9
TACGGAGGATCCAAGCGTTATCCGGATTTATTGGGTTTAAAGGGTGCGTAGGCGGTTTGA
TAAGTTAGAGGTGAAATACCGGGGCTCAACTCCGGAACTGCCTCTAATACTGTTGAACTA
GAGAGTAGTAGCGGTAGGCGGAATGTATGGTGTAGCGGTGAAATGCTTAGAGATCATACA
GAACACCGATTGCGAAGGCAGCTTACCAAACTATATCTGACGTTGAGGCACGAAAGCGTG
GGGAGCAAACAGG
>44ec48557780365d9b4c4a0d02f9bd87
TACGTAGGTGGCAAGCGTTGTCCGGATTTACTGGGTGTAAAGGGCGTGCAGCCGGGCTTA
CAAGTCAGATGTGAAATCCTGCGGCTCAACCGCAGAACTGCATTTGAAACTGTAGGTCTT
GAGTACTGGTGAGGCAGACGGAATTCCTAGTGTAGCGGTGAAATGCGTAGATATTAGGAG
GAACACCAGTGGCGAAGGCGGTCTGCTGGACAGCAACTGACGGTGAGGCGCGAAAGCGTG
GGGAGCAAACAGG
>d4e54260a6076e1b9b5041835ecf51df
TACGTAGGGGGCAAGCGTTATCCGGATTCACTGGGCGTAAAGGGAGCGCAGGCGGCATGG
CAAGTCTGATGTGAAAACCCGGGGCCCAACCCCGGGAGTGCATTGGAAACTGCCAGGCTG
GAGTGTCGGTGGGGTAAGCGGAATTCCTAGTGTAGCGGTGAAATGCGTAGATATTAGGAG
GAACACCAGTGGCGAAGGCGGCTTACTGGACGACTACTGACGCTGAGGCTCGAAAGCGTG
GGGAGCAAACAGG
>cf94229e9592ef17b2f91fb0c4e4cefa
TACGGAGGATGCGAGCGTTATCCGGATTTATTGGGTTTAAAGGGAGCGCAGACGGGTCGT
TAAGTCAGCTGTGAAAGTTTGGGGCTCAACCTTAAAATTGCAGTTGATACTGGCGTCCTT
GAGTGCGGGTGAGGTGTGCGGAATTCGTGGTGTAGCGGTGAAATGCTTAGATATCACGAA
GAACTCCGATTGCGAAGGCAGCACACTAAGCCGTAACTGACGTTCATGCTCGAAAGTGTG
GGTATCAAACAGG
>0b99171fc7bbeb90fa9e07dac0150db7
TACGTAGGGGGCAAGCGTTATCCGGATTTACTGGGTGTAAAGGGAGCGTAGACGGCGATG
CAAGCCAGATGTGAAAGCCCGCGGCTCAACTGCGGTAGTGCATTTGGAACTGTATGGCTG
GAGTGCAGGAGAGTCAGGCGGAATTCCTAGTGTAGCGGTGAAATGCGTAGATATTAGGAG
GAACACCAGTGGCGAAGGCGGCCTGCTGGACTGTAACTGACGTTGAGGCTCGAAAGCGTG
GGGAGCAAACAGG
>bec6c8db73d4e58b0e93508f3d7a0000
TACGGAAGGTCCGGGCGTTATCCGGATTTATTGGGTTTAAAGGGAGCGCAGGCGGACCTT
TAAGTCAGCTGTGAAATACGGCGGCTCAACCGTCGAACTGCAGTTGATACTGGAGGTCTT
GAGTGCACAGAGGGATGCTGGAATTCATGGTGTAGCGGTGAAATGCTCAGATATCATGAA
GAACTCCGATCGCGAAGGCAGGCATCCGGGGTGCAACTGACGCTGAGGCTCGAAAGTGCG
GGTATCAAACAGG
>48bf97127f29af45a0cae7ce4033443e
TACGGAGGGTGCAAGCGTTAATCGGAATTACTGGGCGTAAAGCGCACGCAGGCGGTCTGT
CAAGTCGGATGTGAAATCCCCGGGCTCAACCTGGGAACTGCATTCGAAACTGGCAGGCTT
GAGTCTTGTTGAGGGGGGTAGAATTCCAGGTGTAGCGGTGAAATGCGTAGAGATCTGGAG
GAATACCGGTGGCGAAGGCGGCCCCCTGGACAAAGACTGACGCTCAGGTGCGAAAGCGTG
GGGAGCAAACAGG
>e5bbc3cc1240f0e57ff6b533f87396e2
TACGTAGGTGGCGAGCGTTATCCGGAATTATTGGGCGTAAAGAGGGAGCAGGCGGCAGCT
AAGGTCTGCGGTGAAAGCCCGAAGCTAAACTTCGGTAAGCCGTGGAAACCGAGCAGCTAG
AGTGCAGTTGAGGATCGTGGAATTCCATGTGTAGCGGTGAAATGCGTAGATATATGGAGG
AACACCAGTGGCGAAGGCGACGATCTGGGCTGCAACTGACGCTCAGTCCCGAAAGCGTGG
GGAGCAAATAGG
>64494a39f6d699410857f4ad6b59c21f
TACGTAGGGGGCAAGCGTTATCCGGATTTACTGGGTGTAAAGGGAGCGTAGACGGCACAG
CAAGTCTGAAGTGAAATCCCCGGGCTCAACCCGGGAACTGCTTTGGAAACTGTTGGGCTG
GAGTGCTGGGGAGGCAAGCGGAATTCCTAGTGTAGCGGTGAAATGCGTAGATATTAGGAG
GAACACCAGTGGCGAAGGCGGCTTGCTGGACAGTAACTGACGTTGAGGCTCGAAAGCGTG
GGGAGCAAACAGG
>93c046f97bd5f7a27bc6bd4412c10210
TACGTAGGTGGCAAGCGTTGTCCGGAATGACTGGGCGTAAAGGGAGCGTAGGCGGCGCGG
TAAGTTAGGAGTGAAATCCCGGGGCTCAACCCCGGAACTGCTTTTAAAACTGCCGTGCTT
GAGTGATGGTGAGGAAAGCGGAATTCCTAGTGTAGCGGTGGAATGCGTAGATATTAGGAG
GAACACCAGAGGCGAAGGCGGCTTTCTGGACATTAACTGACGCTGAGGCTCGAAAGCGTG
GGGAGCAAACAGG
>25040512bc151e9d2af6e5de29c44f0b
TACGGAGGATGCGAGCGTTATCCGGATTTATTGGGTTTAAAGGGTGCGTAGGTTGTTTTT
TAAGTCAGCGGTGAAAGTTTGTGGCTCAACCATAAAATTGCAGTTGAAACTGGAAGACTT
GAGTGTGCTTGAGGTAGGCGGAATGCGTGGTGTAGCGGTGAAATGCATAGATATCACGCA
GAACTCCGATTGCGAAGGCAGCTTACTAAGCCATAACTGACACTGAAGCACGAAAGCGTG
GGGATCAAACAGG
>49e4796078374bbfa7aae833b6e292f4
TACGGAGGATGCGAGCGTTATCCGGATTTATTGGGTTTAAAGGGTGCGTAGGCGGCGAGT
TAAGTCAGCGGTAAAAGCCCGGGGCTCAACCCCGGCCCGCCGTTGAAACTGGCTGGCTTG
AGACGGGTTAAGGCAGGCGGAATGCGCGGTGTAGCGGTGAAATGCATAGATATCACGCAG
AACTCCGATTGCGAAGGCAGCATACCGGCGCCCAACTGACGCTGAAGCACGAAAGCGTGG
GTATCGAACAGG
>164108971c9a1ebc90833dd78cdfae56
TACGTAGGGGGCAAGCGTTATCCGGATTTACTGGGTGTAAAGGGTGCGTAGGTGGCAGGG
CAAGTCAGATGTGAAAGCCCGGGGCCCAACCCCGGTACTGCATTTGAAACTGTCCGGCTG
GAGTGCAGGGGAGGTAAGCGGAATTCCTAGTGTAGCGGTGAAATGCGTAGATATTAGGAG
GAACACCAGTGGCGAAGGCGGCTTACTGGACTGTAACTGACACTGAGGCACGAAAGCGTG
GGGAGCAAACAGG
>7171603f5329a8d6768f1102b4747e05
TACGTAGGGAGCGAGCGTTATCCGGATTTATTGGGTGTAAAGGGTGCGTAGGCGGCCTAT
TAAGTCTGTAGTCTAAGCCCGGAGCTTAACTCCGGTTCGCTACAGAAACTGATTAGCTTG
AGTATGGTTGAGGCAAGTGGAATTTCTAGTGTAGCGGTTAAATGCGTAGATATTAGAAGG
AACACCAGTGGCGAAGGCGACTTGCTGGGCCATTACTGACGCTGAGGCACGAAAGCGTGG
GGAGCAAATAGG
>e1ef845219cfa3aee478327aa605eb97
TACGGAGGATGCGAGCGTTATCCGGATTTATTGGGTTTAAAGGGAGCGCAGACGGGTCGT
TAAGTCAGCTGTGAAAGTTTGGGGCTCAACCTTAAAATTGCAGTTGATACTGGATATCTT
GGGCGTCCTTGAGGTGTGCGGAATTCGTGGTGTAGCGGTGAAATGCTTAGATATCACGAA
GAACTCCGATTGCGAAGGCAGCCTGCTAAGCTGCAACTGACATTGAGGCTCGAAAGTGTG
GGTATCAAACAGG
>31fab912126e3e82f99a613b3e92232e
TACGTAGGTGGCAAGCGTTGTTCGGAATTATTGGGCGTAAAGCGCGCGCAGGCGGCTTCT
TAAGTCCATCTTAAAAGTGCGGGGCTTAACCCCGTGATGGGATGGAAACTGGGAGGCTGG
AGTATCGGGGAGGAAAGTGGAATTCCTAGTGTAGCGGTGAAATGCGTAGAGATTAGGAAG
AACACCGGTGGCGAAGGCGACTTTCTGGACGACAACTGACGCTGAGGCGCGAAAGCGTGG
GGAGCAAACAGG
>e470b61ec347d31385bcb23f2b3f17ea
TACGTAGGTGGCAAGCGTTGTCCGGATTTACTGGGTGTAAAGGGCGAGTAGGCGGGATTG
CAAGTCAGATGTGAAATGCCGGGGCTTAACCCCGGAGCTGCATTTGAAACTGTAGTTCTT
GAGTGATGGTGAGGCAGGCGGAATTCCCGGTGTAGCGGTGGAATGCGTAGATATCGGGAG
GAACACCAGTGGCGAAGGCGGCCTGCTGGACGACAACTGACGCTGAGGAGCGAAAGCGTG
GGGAGCAAACAGG
>9df7a9e5093aba52fb38e697d76f7056
TACGTAGGGGGCAAGCGTTATCCGGATTTACTGGGTGTAAAGGGAGCGTAGACGGCAGCG
CAAGTCTGAAGTGAAAGCCCGGGGCTCAACCCCGGAATGGCTTTGGAAACTGTGCGGCTA
GAGTACCGGTGGGGTAAGCGGAATTCCTAGTGTAGCGGTGAAATGCGTAGATATTAGGAG
GAACACCAGTGGCGAAGGCGGCTTACTGGACGGTAACTGACGTTGAGGCTCGAAAGCGTG
GGGAGCAAACAGG
>68ddaa6dc74f296435cde64429334228
TACGTAGGTGGCAAGCGTTATCCGGAATTATTGGGTGTAAAGGGTGCGTAGGCGGGATGT
AAAGTCAGATGTGAAATGCCGCAGCTTAACTGCGGAGCTGCATTTGAAACTTATGTTCTT
GAGTGAAGTTGAGGCAAGCGGAATTCCTAGTGTAGCGGTGGAATGCGTAGATATTAGGAG
GAACACCGGTGGCGAAGGCGGCTTGCTGGGCTTTTACTGACGCTGAGGCACGAAAGTGTG
GGGAGCAAACAGG
>9d70b1417f1eedef7aa6faf0ad9bb101
TACGTAGGGGGCAAGCGTTATCCGGATTTACTGGGTGTAAAGGGAGCGTAGACGGCATGG
CAAGTCTGGTGTGAAAGGCAGGGGCTCAACCCCTGGACTGCATTGGAAACTGTCAGGCTG
GAGTGCAGGAGAGTTAAGTGGAATTCCTAGTGTAGCGGTGAAATGCGTAGATATTAGGAG
GAACACCAGTGGCGAAGGCGACTTACTGGACTGTAACTGACGTTGAGGCTCGAAAGCGTG
GGGAGCAAACAGG
>c7b63f7199bd1f058b097d39ac5c6310
TACGTAGGGGGCAAGCGTTATCCGGATTTACTGGGTGTAAAGGGAGCGCAGGCGGCAGGA
TGAGTCTGATGTGAAAACCCGCGGCTCAACCACGGGATTGCATTGGAAACTGTCCAGCTA
GAGTGTCGTAGAGGTAAGCGGAATTCCTAGTGTAGCGGTGAAATGCGTAGATATTAGGAG
GAACACCAGTGGCGAAGGCGGCTTACTGGACGATGACTGACGCTGAGGCTCGAAAGCGTG
GGGAGCAAACAGG
>b2eaca274d600f562229d0bf9a388868
TACGTAGGTGGCAAGCGTTATCCGGATTTACTGGGTGTAAAGGGCGTGTAGGCGGGCTTG
CAAGTCAGATGTGAAATTCCAGGGCTCAACCCTGGAACTGCATTTGAAACTGTAGGTCTT
GAGTGCTGGTGAGGCAATCGGAATTCCGTGTGTAGCGGTGAAATGCGTAGATATACGGAG
GAACACCAGTGGCGAAGGCGGATTGCTGGACAGTAACTGACGCTGAGGCGCGAAAGCGTG
GGGAGCAAACAGG
>1e3a48473da3a010bd861567f4ee6871
TACGTAGGTGGCAAGCGTTGTCCGGATTTATTGGGCGTAAAGCGCGCGCAGGCGGTCTTT
TAAGTCTGATGTGAAAGCCCCCGGCTTAACCGGGGAGGGTCATTGGAAACTGGAAGACTG
GAGTGCAGAGGAGGAGAGTGGAATTCCACGTGTAGCGGTGAAATGCGTAGATATGTGGAG
GAACACCAGTGGCGAAGGCGACTCTCTGGTCTGTAACTGACGCTGAGGCGCGAAAGCGTG
GGGAGCAAACAGG
>7bb56eb3fd1d2ee5af9a5f09cbd6b7e9
TACGTAGGTGGCAAGCGTTGTCCGGATTTACTGGGTGTAAAGGGCGTGCAGCCGGGCTGA
CAAGTCAGATGTGAAATCCCGCGGCTCAACCGCGGAACTGCATTTGAAACTGTCAGTCTT
GAGTACCGGTGAGGTCATCGGAATTCCTTGTGTAGCGGTGAAATGCGTAGATATAAGGAA
GAACACCAGTGGCGAAGGCGGATGACTGGACGGCAACTGACGGTGAGGCGCGAAAGCGTG
GGGAGCAAACAGG
>9c125c9ef63567ded439aa4bd04c3a1b
TACGTAGGGAGCGAGCGTTGTCCGGATTTACTGGGTGTAAAGGGTGCGTAGGCGGCCCTG
CAAGTCAGAAGTGAAATCCATGGGCTTAACCCGTGAACTGCTTTTGAAACTGCAGGACTT
GAGTGGAGTAGAGTTAGGCGGAATTCCCGGTGTAGCGGTGAAATGCGTAGAGATCGGGAG
GAACACCAGTGGCGAAGGCGGCCTACTGGGCTTTAACTGACGCTGAAGCACGAAAGCGTG
GGTAGCAAACAGG
>8e0e6fc44fb4b6921da53240a2065bec
TACGTAGGTGGCAAGCGTTATCCGGATTTACTGGGTGTAAAGGGCGTGTAGGCGGGAAAG
CAAGTCAGATGTGAAAACCATGGGCTCAACCTGTGGCCTGCATTTGAAACTGTTTTTCTT
GAGTACTGGAGAGTCAGACGGAATTCCTAGTGTAGCGGTGAAATGCGTAGATATTAGGAG
GAACACCAGTGGCGAAGGCGGTCTGCTGGACAGCAACTGACGCTGAGGCGCGAAAGCGTG
GGGAGCAAACAGG
>0b6151ac711939c1e449ff12f7d91c3f
TACGTAGGGGGCAAGCGTTATCCGGATTTACTGGGTGTAAAGGGAGCGTAGACGGCATGG
CAAGCCAGATGTGAAAACCCAGGGCTCAACCTTGGGATTGCATTTGGAACTGCCAGGCTG
GAGTGCAGGGGAGGTAAGCGGAATTCCTAGTGTAGCGGTGAAATGCGTAGATATTAGGAG
GAACACCAGTGGCGAAGGCGGCTTACTGGACTGTAACTGACGTTGAGGCTCGAAAGCGTG
GGGAGCAAACAGG
>dc40f56a3978623bcedc6c47a894be81
TACGTAGGTGGCAAGCGTTATCCGGAATTATTGGGCGTAAAGAGCGCGCAGGTGGTTAAT
TAAGTCTGATGTGAAAGCCCACGGCTTAACCGTGGAGGGTCATTGGAAACTGGTTGACTT
GAGTGCAGAAGAGTGAAGTGGAAGTCCATGTGTAGCGGTGAAATGCGTAGAGATATGGAG
GAACACCAGTGGCGAAGGCGGCTTCCTGGTCTGCAACTGACACTGAGGCGCGAAAGCGTG
GGGAGCAAACAGG
>a82855635e1ccaa0ff749d5895c7bdca
TACGTAGGGGGCAAGCGTTATCCGGATTTACTGGGTGTAAAGGGAGCGTAGACGGCATGG
CAAGCCAGATGTGAAAACCCAGGGCTCAACCTTGGGATTGCATTTGGAACTGCCGGGCTG
GAGTGCAGGGGAGGTAAGCGGAATTCCTAGTGTAGCGGTGAAATGCGTAGATATTAGGAG
GAACACCAGTGGCGAAGGCGGCTTACTGGACTGTAACTGACGTTGAGGCTCGAAAGCGTG
GGGAGCAAACAGG
>dbf1ff5be09c4b3353c7ecc54cba7386
TACGGAGGGTGCAAGCGTTAATCGGAATAACTGGGCGTAAAGGGCACGCAGGCGGTGACT
TAAGTGAGGTGTGAAAGCCCCGGGCTTAACCTGGGAATTGCATTTCATACTGGGTCGCTA
GAGTACTTTTGGGAGGGGTAGAATTCCACGTGTAGCGGTGAAATGCGTAGAGATGTGGAG
GAATACCGAAGGCGAAGGCAGCCCCTTGGGAATGTACTGACGCTCATGTGCGAAAGCGTG
GGGAGCAAACAGG
>db6be7f0d69eee48db21a8fd43324c81
TACGTAGGGGGCGAGCGTTATCCGGATTTATTGGGCGTAAAGCGTTCGTAGGCGGTTTGT
TAAGTCTGAGATTTAAGCCCGAGGCTCAACCTCGGTTCGTTTCAGAAACTGGCAGACTTG
AGTGTGGTTGAGGCAAGTGGAATTTCTAGTGTAGCGGTTAAATGCGTAGATATTAGAAGG
AACACCAGTGGCGAAGGCGGCTTGCTGGGCCATTACTGACGCTGAGGAACGAAAGCGTGG
GGAGCAAATAGG
>a00a30e8e210e51fc4eb588e60c43c16
TACGTAGGATGCGAGCGTTATCCGGAATTACTGGGTGTAAAGGGAGCGCAGGCGGGACTG
CAAGTTGGATGTGAAATGCCGCAGCTTAACTGCGGAGCTGCATCCAAAACTGTAGTTCTT
GAGTGGAGGAGAGGCAAGCGGAATTCCGAGTGTAGCGGTGAAATGCGTAGATATTCGGAG
GAACACCAGTGGCGAAGGCGGCTTGCTGGGCTCTAACTGACGCTGAGGCTCGAAAGTGTG
GGGAGCAAACAGG
>48e4c86a8d57b08140a7b2ba806e847a
TACGTAGGGGGCAAGCGTTATCCGGATTCACTGGGTGTAAAGGGAGCGTAGACGGCGACG
CAAGTCTGGAGTGAAAGCCCGGGGCCCAACCCCGGGACTGCTCTGGAAACTGCGGCGCTG
GAGTACGGGTGGGGCAGGCGGAATTCCTGGTGTAGCGGTGAAATGCGTAGATATCAGGAG
GAACACCGGCGGCGAAGGCGGCCTGCTGGACCGTGACTGACGTTGAGGCTCGAGAGCGTG
GGGAGCAAACAGG
>e543ff6055d085d280f9d9fd355c0f96
TACGTAGGGGGCGAGCGTTATCCGGATTTACTGGGTGTAAAGGGAGCGTAGACGGCAATG
CAAGTCTGAAGTGAAACCCCAAGGCTCAACCATGGGCATGCTTTGGAAACTGTGTAGCTA
GAGTGCAGGAGAGTCAGGCGGAATTCCTAGTGTAGCGGTGAAATGCGTAGATATTAGGAG
GAACACCAGTGGCGAAGGCGGCCTGCTGGACTGAAACTGACGTTGAGGCTCGAAGGCGTG
GGGAGCAAACAGG
>d15b2010df1d6ba50929637acea9f72b
TACGTAGGGAGCAAGCGTTATCCGGATTTACTGGGTGTAAAGGGCGTGTAGGCGGGCCTG
CAAGTCAGAAGTGAAATCTGGGGGCTTAACCCCCAAACTGCTTTTGAAACTGCGGGTCTT
GAGTGATGGTGAGGCAGGCGGAATTCCCAGTGTAGCGGTGAAATGCGTAGATATTGGGAG
GAACACCAGTGGCGAAGGCGGCCTGCTGGACATTAACTGACGCTGAGGCGCGAAAGCGTG
GGGAGCAAACAGG
>3597f6c75da57bb8bf216492110bfd22
TACGTAGGGGGCAAGCGTTATCCGGATTCATTGGGCGTAAAGCGCGCGCAGGCGGGCCGC
TAAGCGGGACCTCTAATCTTGGGGCTCAACCTCAAGCCGGGTCCCGAACTGGCAGCCTCG
AGTGCGGTTGGGGTAAGCGGAATTCCCGGTGTAGCGGTGGAATGCGCAGATATCGGGAAG
AACACCGATGGCGAAGGCAGCTTACTGGGCCGACACTGACGCTGAGGCGCGAAAGCTAGG
GGAGCGAACAGG
>6fd9b0b6576ae86b77aabe94fe581fb4
TACGTAGGTGGCAAGCGTTATCCGGATTTACTGGGTGTAAAGGGCGTGTAGGCGGGACTG
CAAGTCAGATGTGAAATTCCAGGGCTCAACTCTGGAACTGCATTTGAAACTGTAGTTCTT
GAGTGACGGTGAGGCAGGCGGAATTCCGTGTGTAGCGGTGAAATGCGTAGATATACGGAG
GAACACCAGTGGCGAAGGCGGCCTGCTGGACATTAACTGACGCTGAGGCGCGAAAGCGTG
GGGAGCAAACAGG
>3bb9037376ac67e0c1fb6346e22d9351
TACGTAGGTGGCGAGCGTTGTCCGGAATTACTGGGTGTAAAGGGAGTGTAGGCGGGAAGG
CAAGTCAGAAGTGAAAATTATGGGCTTAACCCATAACCTGCTTTTGAAACTGTTTTTCTT
GAGTGAGGCTGAGGCAAGCGGAATTCCTAGTGTAGCGGTGAAATGCGTAGATATTAGGAG
GAACACCAGTGGCGAAGGCGGCTTGCTGGGCCTTTACTGACGCTGAGGCTCGAAAGCGTG
GGGAGCAAACAGG
>51ec3a00e9bd877252c098dbecc50789
TACGTATGGAGCAAGCGTTATCCGGATTTACTGGGTGTAAAGGGAGCGTAGGCGGTAAGG
CAAGTCTGATGTGAAAGGCCAGGGCTCAACCCTGGGACTGCATTGGAAACTGTTTAACTG
GAGTGTCGGAGAGTCAAGTGGAATTCCTAGTGTAGCGGTGAAATGCGTAGATATTAGGAG
GAACACCAGTGGCGAAGGCGGCTTGCTGGACGATGACTGACGCTGAGGCTCGAAAGCGTG
GGGAGCAAACAGG
>cb3bf1298b3c4226139502a0dde637cb
TACGTAGGGAGCGAGCGTTGTCCGGATTTACTGGGTGTAAAGGGTGCGCAGGCGGCTCTG
CAAGTCAGGCGTGAAAGCTAGGGGCTCAACCCCTAAACTGCGCTTGAAACTGTGGAGCTT
GAGTGAAGTTGAGGCAGGCGGAATTCCCGGTGTAGCGGTGAAATGCGTAGAGATCGGGAG
GAACACCAGTGGCGAAGGCGGCCTGCTGGGCTTTAACTGACGCTCAGGCACGAAAGCATG
GGTAGCAAACAGG
>5429ca43e58daa04983c35506d929a1a
TACGTAGGGGGCAAGCGTTATCCGGATTTACTGGGTGTAAAGGGAGCGTAGACGGCATGG
CAAGTCTGAAGTGAAAGCCCGGGGCTCAACCGCGGGACTGCTTTGGAAACTGTTAAGCTG
GAGTGCAGGAGAGTTAAGTGGAATTCCTAGTGTAGCGGTGAAATGCGTAGATATTAGGAG
GAACACCAGTGGCGAAGGCGGCTTACTGGACTGTAACTGACGTTGAGGCTCGAAAGCGTG
GGGAGCAAACAGG
>9a204517312a2345069e50e964d7e1f5
TACGTATGGAGCAAGCGTTATCCGGATTTACTGGGTGTAAAGGGAGCGTAGGCGGCCCTG
TAAGTCTGATGTGAAAATTTGGGGCTCAACCCCAAACGTGCATTGGAAACTGCAGGGCTT
GAGTGCCGGTGAGGCAGGCGGAATTCCTAGTGTAGCGGTGAAATGCGTAGATATTAGGAG
GAACACCAGTGGCGAAGGCGGCCTGCTGGACGGTAACTGACGCTGAGGCTCGAAAGCGTG
GGGAGCAAACAGG
>d8c713eac8f2f9f466aa768c16aa59e0
TACGTAGGGGGCAAGCGTTATCCGGATTTACTGGGTGTAAAGGGAGCGTAGACGGTTTTG
CAAGTCTGAAGTGAAAGCCCGGGGCTTAACCCCGGGACTGCTTTGGAAACTGTAGAACTA
GAGTGCAGTAGAGGTAAGTGGAATTCCGAGTGTAGCGGTGAAATGCGTAGATATTAGGAG
GAACACCAGTGGCGAAGGCGGCTTACTGGACTGTAACTGACGTTGAGGCTCGAAAGCGTG
GGGAGCAAACAGG
>861bc9ff0156d9e565d5b77e1ddfdfb9
TACATAGGGGGCAAGCGTTATCCGGAATTATTGGGTGTAAAGGGTGCGTAGACGGAGAAA
CAAGTTGGTTGTGAAATCCCTCGGCTCAACTGAGGAACTGCAACCAAAACTGGATATCTT
TATTTCCCTGGAGGAAAGTGGAATTCCTAGTGTAGCGGTGAAATGCGTAGATATTAGGAG
GAACACCAGTGGCGAAGGCGACTTTCTGGACGATAACTGACGTTGAGGCACGAAAGTGTG
GGGAGCAAACAGG
>ad2d7ac81477e91a540a372a6b6f705e
TACGTAGGGGGCAAGCGTTATCCGGATTTACTGGGTGTAAAGGGAGCGTAGACGGCAGGG
CAAGTCTGGAGTGAAAGCCCGGGGCCCAACCCCGGGACTGCTTTGGAAACTGCCATGCTG
GAGTGCTGTAGAGGTAAGCGGAATTCCTAGTGTAGCGGTGAAATGCGTAGATATTAGGAG
GAACACCAGTGGCGAAGGCGGCTTACTGGACAGTAACTGACGTTGAGGCTCGAAAGCGTG
GGGAGCAAACAGG
>67ccc079cf016fa7aa9fc3c49cc9cb5b
TACGTAGGTGGCAAGCGTTATCCGGATTTACTGGGTGTAAAGGGCGTGTAGGCGGGAAAG
CAAGTCAGATGTGAAAACCACGGGCTCAACCTGTGGCCTGCATTTGAAACTGTTTTTCTT
GAGTACTGGTGAGGCAGACGGAATTCCTCGTGTAGCGGTGAAATGCGTAGATATGAGGAG
GAACACCAGTGGCGAAGGCGGTCTGCTGGACAGCAACTGACGCTGAGGCGCGAAAGCGTG
GGGAGCAAACAGG
>04dd0979fc84a84e49a3714fc7326da6
TACGTATGTCGCAAGCGTTATCCGGATTTATTGGGCGTAAAGCGCGTCTAGGTGGTTTGG
TAAGTCTGATGTGAAAATGCGGGGCTCAACTCCGTATTGCGTTGGAAACTGTCAAACTAG
AGTACTGTAGAGGTGGGCGGAACTACAAGTGTAGAGGTGAAATTCGTAGATATTTGTAGG
AATGCCGATGGAGAAGTCAGCCCACTGGACAGATACTGACGCTGAAGCGCGAAAGCGTGG
GTAGCAAACAGG
>c4e300c6edc3318d1081d0bed0d5d8c1
TACGTAGGGGGCAAGCGTTATCCGGATTTACTGGGTGTAAAGGGAGCGTAGACGGCAAGG
CAAGTCTGATGTGAAAACCCAGGGCTTAACCCTGGGACTGCATTGGAAACTGTCTGGCTC
GAGTGCCGGAGAGTTAAGCGGAATTCCTAGTGTAGCGGTGAAATGCGTAGATATTAGGAA
GAACACCAGTGGCGAAGGCGGCTTACTGGACGGTAACTGACGTTGAGGCTCGAAAGCGTG
GGGAGCAAACAGG
>107f74c67ab2aae7b4c03cde17bf5fae
TACGTAGGGGGCAAGCGTTATCCGGATTTACTGGGTGTAAAGGGAGCGCAGGCGGTCTGG
CAAGTCTGATGTGAAATCCCGGGGCTCAACTCCGGAATTGCATTGGAAACTGTCAGACTA
GAGTGCCGTAGAGGTAAGTGGAATTCCTAGTGTAGCGGTGAAATGCGTAGATATTAGGAG
GAACACCAGTGGCGAAGGCGGCTTACTGGACGGTAACTGACGCTGAGGCTCGAAAGCGTG
GGGAGCAAACAGG
>5a2809ef9b0d7b59d4153a58bfcb22fd
TACGTATGGTGCAAGCGTTATCCGGATTTACTGGGTGTAAAGGGTGAGTAGGCGGTCATG
CAAGTCATATGTGAAATGTCAGGGCTTAACCTTGGCGCTGCATAAGAAACTGTATGACTA
GAGTGCAGTAGAGGTAAGCGGAATTCCTAGTGTAGCGGTGAAATGCGTAGATATTAGGAA
GAACACCGGTGGCGAAGGCGGCTTACTGGACTGTTACTGACGCTGAGTCACGAAAGCGTG
GGGAGCAAACAGG
>c795464787951ff2c109404360869d8f
TACGTAGGGAGCGAGCGTTGTCCGGATTTACTGGGTGTAAAGGGTGCGTAGGCGGGCTGT
CAAGTCAGATGTGAAATACCGGGGCTTAACTCCGGGGCTGCATTTGAAACTGATGGTCTT
GAGTGAAGTTGAGGCAGGCGGAATTCCTAGTGTAGCGGTGAAATGCGTAGATATTAGGAG
GAACACCAGTGGCGAAGGCGGCCTGCTGGGCTTTAACTGACGCTGAGGCACGAAAGCATG
GGGAGCAAACAGG
>727797a89338e12d484f014463e6f86c
TACGTAGGTGGCAAGCGTTGTCCGGATTTACTGGGTGTAAAGGGCGTGTAGCCGGGAAGG
CAAGTCAGATGTGAAATCCGGAGGCTCAACCTCCGAATTGCATTTGAAACTGTTTTTCTT
GAGTACTGGTGAGGCAGACGGAATTCCTTGTGTAGCGGTGAAATGCGTAGATATAAGGAG
GAACACCAGTGGCGAAGGCGGTCTGCTGGACAGCAACTGACGGTGAGGCGCGAAAGCGTG
GGGAGCAAACAGG
>69c8f7e963cbd07ef826fde82287bd33
TACGTAGGGGGCAAGCGTTATCCGGATTTACTGGGTGTAAAGGGAGCGCAGACGGCAATG
CAAGCCTGGAGTGAAAGGCGGGGGCCCAACCCCCGGACTGCTCTGGGAACTGTATAGCTA
GAGTGCAGTAGAGGCAAGTGGAATTCCTAGTGTAGCGGTGAAATGCGTAGATATTAGGAG
GAACACCAGTGGCGAAGGCGGCTTGCTGGACTGTAACTGACGTTGAGGCTCGAAAGCGTG
GGGAGCAAACAGG
>e54a0146555f9edecf7428468514499a
TACGGAGGGTGCAAGCGTTGTCCGGAATCATTGGGCGTAAAGAGTTCGTAGGCGGCATGT
AAAGTCAGGTGTTAAAGGCGCAGGCTCAACCTGTGTATGGCACTTGATACTTGCAAGCTG
GAATGCGGTTGAGGTAAAGGGAATTCCTGGTGTAGCGGTGAAATGCTTAGATATCAGGAG
GAACATCGGTGGCGTAAGCGCTTTACTGGGCCGTAATTGACGCTGAGGAACGAAAGCCAG
GGTAGCAAATGGG
>b3566877db60e1ff66a619453b37a020
TACGTAGGGGGCAAGCGTTATCCGGATTTACTGGGTGTAAAGGGAGCGTAGACGGCAGGG
CAAGTCTGGAGTGAAAGCCCGGGGCCCAACCCCGGGACTGCTTTGGAAACTGCCATGCTG
GAGTGCTGGGGAGGTAAGCGGAATTCCTAGTGTAGCGGTGAAATGCGTAGATATTAGGAG
GAACACCAGTGGCGAAGGCGGCTTACTGGACAGTAACTGACGTTGAGGCTCGAAAGCGTG
GGGAGCAAACAGG
>7a9602e3633987bdb5f1b8b454bf1f15
TACGGAGGGTGCAAGCGTTACTCGGAATCACTGGGCGTAAAGAGTGCGTAGGCGGGGTAA
TAAGTCAGATGTGAAATCCTGTAGCTTAACTACAGAACTGCATTTGAAACTGTTACTCTA
GAGTATTGGAGAGGTAGGTGGAATTCTTGGTGTAGGGGTAAAATCCGTAGAGATCAAGAG
GAATACTCATTGCGAAGGCGACCTGCTGGAACATTACTGACGCTGATGCACGAAAGCGTG
GGGAGCAAACAGG
>8a50fc21eee0989782d2773deeba06c3
TACGTAGGTGGCAAGCGTTATCCGGAATTATTGGGCGTAAAGAGCGCGCAGGTGGTTAAT
TAAGTCTGATGTGAAAGCCCACGGCTTAACCGTGGAGGGTCATTGGAAACTGGTTGACTT
GAGTGCAGAAGAGTGAAGTGGAATTCCATGTGTAGCGGTGAAATGCGTAGAGATATGGAG
GAACACCAGTGGCGAAGGCGGCTTCCTGGTCTGCAACTGACACTGAGGCGCGAAAGCGTG
GGGAGCAAACAGG
>c3c70003f0f46c331d25f2679be2fda6
TACGTAGGTGGCGAGCGTTATCCGGAATTATTGGGCGTAAAGGGTGCGCAGGCGGCAAGA
GAAGCTTAAGTTGAAAGCGTGGGGCTCAACTCCATAAAGGCTTAGGAACTGACTTGCTGG
AGTGCAGGAGAGTGCGATGGAATTCCATGTGTAGCGGTAAAATGCGTAGAGATATGGAGG
AACACCAGTGGCGAAGGCGGTCGCCTGGCCTGTAACTGACGCTGAGGCACGAAAGCGTGG
GGAGCAAATAGG
>182ea0f221b5fc2e80bc52ed928abf09
TACGTAGGGAGCGAGCGTTGTCCGGAATTACTGGGTGTAAAGGGAGCGTAGGCGGGGATG
CAAGTTGGATGTTTAAACTATCGGCTCAACCGGTAATTGCAACCAAAACTGCAACTCTTG
AGTGAAGTTGAGGCAGGCGGAATTCCTAGTGTAGCGGTGAAATGCGTAGATATTAGGAGG
AACACCAGTGGCGAAGGCGGCCTGCTGGGCTTTAACTGACGCTGAGGCTCGAAAGCGTGG
GGAGCAAACAGG
>8895bd9c6a5b691796e73c3e8642076c
TACGTAGGGGGCAAGCGTTATCCGGAATTACTGGGTGTAAAGGGTGCGTAGGTGGTATGG
CAAGTCAGAAGTGAAAACCCAGGGCTTAACTCTGGGACTGCTTTTGAAACTGTCAGACTA
GAGTGCAGTAGAGGTAAGCGGAATTCCTAGTGTAGCGGTGAAATGCGTAGATATTAGGAG
GAACATCAGTGGCGAAGGCGGCTTACTGGACTGAAACTGACACTGAGGCACGAAAGCGTG
GGGAGCAAACAGG
>03ecaf056f6b553ce84aa2becfb19d35
TACGTAGGTGGCAAGCGTTATCCGGATTTACTGGGTGTAAAGGGCGTGTAGGCGGGATCG
CAAGTCAGATGTGAAAACTGGAGGCTCAACCTCCAGCCTGCATTTGAAACTGTGGTTCTT
GAGTACTGGTGAGGCAGACGGAATTCCTAGTGTAGCGGTGAAATGCGTAGATATTAGGAG
GAACACCAGTGGCGAAGGCGGTCTGCTGGACAGCAACTGACGCTGAGGCGCGAAAGCGTG
GGGAGCAAACAGG
>513b635914a5519b6499b340764fa91a
TACGTAGGGTGCAAGCGTTATCCGGATTTACTGGGTGTAAAGGGCGAGTAGACGGCGTTG
CAAGTCAGATGTGAAAGGCTAGAGCTCAACTTTAGGACTGCATCTGAAACTGTAATGCTA
GAGTGCAGTAGAGGTAAGCGGAATTCCTAGTGTAGCGGTGAAATGCGTAGATATTAGGAG
GAACACCAGTGGCGAAGGCGGCTTACTGGACTGTAACTGACGTTGAGGCGCGAAAGTGTG
GGGAGCAAACAGG
>4d4efd6cd32d4e335592762d44d8ce8e
TACGTAGGGTGCAAGCGTTATCCGGATTTACTGGGTGTAAAGGGCGAGTAGACGGCGTTG
CAAGTCAGATGTGAAAGGCTAGGGCTCAACCTTAGGAGAGCATCTGAAACTGTAATGCTA
GAGTGCAGGAGAGTTAAGCGGAATTCCTAGTGTAGCGGTGAAATGCGTAGATATTAGGAG
GAACACCAGTGGCGAAGGCGGCTTACTGGACTGTAACTGACGTTGAGGCGCGAAAGTGTG
GGGAGCAAACAGG
>60f4d201e2c0149ae84cd48d90cd744c
TACGTAGGTGGCAAGCGTTGTCCGGATTTACTGGGTGTAAAGGGCGTGTAGCCGGGAGGG
CAAGTCAGATGTGAAATCCACGGGCTCAACTCGTGAACTGCATTTGAAACTACTCTTCTT
GAGTATCGGTGAGGCAATCGGAATTCCTAGTGTAGCGGTGAAATGCGTAGATATTAGGAG
GAACACCAGTGGCGAAGGCGGATTGCTGGACGACAACTGACGGTGAGGCGCGAAAGCGTG
GGGAGCAAACAGG
>40d976b055f5c60c6262f3228b701ceb
TACGTAGGGGGCAAGCGTTATCCGGATTTACTGGGTGTAAAGGGAGCGCAGACGGCACTG
CAAGTCTGAAGTGAAAGCCCGGGGCTCAACCCCGGGACTGCTTTGGAAACTGTAGAGCTA
GAGTGCTGGTGAGGCAAGCGGAATTCCTAGTGTAGCGGTGAAATGCGTAGATATTAGGAA
GAACACCAGTGGCGAAGGCGGCTTGCTGGACAGTAACTGACGTTCAGGCTCGAAAGCGTG
GGGAGCAAACAGG
>5ebeaf0c4d6727e2eba05aefa8ab21ae
TACGTAGGTGGCGAGCGTTATCCGGATTTATTGGGCGTAAAGCGTCCGCAGCCGGTTTAT
TAAGTCCAGAATCAAAGCCCGAAGCTCAACTTCGGTTCGTTTTGGAAACTGATAGGCTAG
AGTGTGGTTGAGGCAAGTGGAACTTCTAGTGTAGCGGTAAAATGCGTAGATATTAGAAAG
AACACCAGTGGCGAAGGCGACTTGCTGGGCCACCACTGACGGTCAGGGACGAAAGCGTGG
GGAGCAAATAGG
>a91ebae27bd201865a8c1e0e75198d6b
TACGTAGGGGGCAAGCGTTATCCGGATTTACTGGGTGTAAAGGGAGCGTAGACGGCTAAG
CAAGTCAGAAGTGAAAGGCTGGGGCTCAACCCCGGGACTGCTTTTGAAACTGTTTGGCTA
GAGTGCTGTAGAGGTAAGCGGAATTCCTAGTGTAGCGGTGAAATGCGTAGATATTAGGAG
GAACACCAGTGGCGAAGGCGGCTTACTGGACAGTAACTGACGTTGAGGCTCGAAAGCGTG
GGGAGCAAACAGG
>beb6e31b606ac05750f14cd73ab93256
TACGTAGGGGGCAAGCGTTATCCGGATTTACTGGGTGTAAAGGGAGCGCAGACGGCACTG
CAAGTCTGAAGTGAAAGCCCGGGGCTCAACCCCGGGACTGCTTTGGAAACTGTAGAGCTA
GAGTGCTGGAGAGTCAAGCGGAATTCCTAGTGTAGCGGTGAAATGCGTAGATATTAGGAA
GAACACCAGTGGCGAAGGCGGCTTGCTGGACAGTAACTGACGTTCAGGCTCGAAAGCGTG
GGGAGCAAACAGG
>8e8019075c4f5642d05b007575853f0d
TACGGAGGATGCGAGCGTTATCCGGATTTATTGGGCGTAAAGGGAACGCAGGCGGTCTTT
TAAGTCTGATGTGAAAGCCTTCGGCTTAACCGGAGTAGTGCATTGGAAACTGGGAGACTT
GAGTGCAGAAGAGTAGAGTGGAACTCCATGTGTAGCGGTGAAATGCGTAGATATATGGAA
GAACACCAGTGGCGAAAGCGGCTCTCTGGTCTGTAACTGACGCTGAGGTTCGAAAGCGTG
GGTAGCAAACAGG
>0b92417213ce2d7b90c1b28f1c0c8a8b
TACGTAGGGGGCTAGCGTTATCCGGATTTACTGGGCGTAAAGGGTGCGTAGGCGGTCTTT
TAAGTCAGGAGTGAAAGGCTACGGCTCAACCGTAGTAAGCTCTTGAAACTGGAGGACTTG
AGTGCAGGTGAGGAGAGTGGAATTCCTAGTGTAGCGGTGAAATGCGTAGATATTAGGAGG
AACACCAGTAGCGAAGGCGGCTCTCTGGACTGTAACTGACGCTGAGGCACGAAAGCGTGG
GGAGCAAACAGG
>b720d6c115168728ac31e3e766fcd498
TACGTAGGTGGCGAGCGTTATCCGGATTTACTGGGTGTAAAGGGCGCGTAGGCGGGAATG
CAAGTCAGATGTGAAATCCAAGGGCTCAACCCTTGAACTGCATTTGAAACTGTATTTCTT
GAGTGTCGGTGAGGTTGACGGAATTCCTAGTGTAGCGGTGAAATGCGTAGATATTAGGAG
GAACACCAGTGGCGAAGGCGGTCAACTGGACGATAACTGACGCTGAGGCGCGAAAGCGTG
GGGAGCAAACAGG
>be0edfc3ba494bdd5608510d86d30f20
TACGTAGGGAGCGAGCGTTGTCCGGATTTACTGGGTGTAAAGGGTGCGTAGGCGGCTAGA
CAAGTCAGGTGTGAAATACCGCAGCTCAACTGCGGGGCTGCACTTGAAACTGTAGAGCTT
GAGTGAAGTTGAGGTAAGCGGAATTCCTAGTGTAGCGGTAAAATGCGTAGATATTAGGAG
GAACACCAGTGGCGAAGGCGGCTTACTGGACATTAACTGACGCTGAGGCACGAAAGCGTG
GGGAGCAAACAGG
>a3a14b654f157014ad5bdde6bbc1edae
TACGTAGGTGGCAAGCGTTGTCCGGAATTACTGGGTGTAAAGGGAGCGTAGGCGGGCAGG
CAAGTCAGGCGTGAAATATATCGGCTCAACCGGTAACGGCGCTTGAAACTGCAGGTCTTG
AGTGAAGTTGAGGTTGGCGGAATTCCTAGTGTAGCGGTGAAATGCGTAGATATTAGGAGG
AACACCAGTGGCGAAGGCGGCCAACTGGGCTTTTACTGACGCTGAGGCTCGAAAGTGTGG
GGAGCAAACAGG
>e0ce9236dfe18232f3cbcd64b97b5586
TACGGAGGGTGCGAGCGTTAATCGGAATTACTGGGCGTAAAGCGCTCGTAGGCGGTATGT
CAAGTCAAGGGTGAAATCCCCGCGCTCAACGTGGGAACTGCCTTTGAAACTGGCAAACTG
GAGTGTGTGTGATGATAGTGGAATTCCAGGTGTAGGAGTGAAATCCGTAGATATCTGGAG
GAACATCAGTGGCGAAGGCGACTATCTGGCACATAACTGACGCTGAGGAGCGAAAGCGTG
GGTAGCAAACAGG
>c2309cdb9cf730b5dde30eac433e1ed3
TACGTAGGGAGCAAGCGTTGTCCGGATTTACTGGGTGTAAAGGGTGCGTAGGCGGGCTTG
CAAGTCAGAAGTGAAATCTATGGGCTTAACCCATAAACTGCTTTTGAAACTGTAAGTCTT
GAGTGAAGTTGAGGTAGGCGGAATTCCCGGTGTAGCGGTGAAATGCGTAGAGATCGGGAG
GAACACCAGTGGCGAAGGCGGCCTACTGGGCTTTAACTGACGCTGAGGCACGAAAGCGTG
GGTAGCAAACAGG
>d4d07c968d6ac1e8b9cc932b41f95e2a
TACGGAAGATGCGAGCGTTATCCGGATTTATTGGGTTTAAAGGGAGCGTAGGCGGGCAGT
CAAGTCAGCGGTCAAATGGCGCGGCTCAACCGCGTTCCGCCGTTGAAACTGGCAGCCTTG
AGTATGCATAGGGTACATGGAATTCGTGGTGTAGCGGTGAAATGCTTAGATATCACGAGG
AACTCCGATCGCGCAGGCATTGTACCGGGGCATTACTGACGCTGAGGCTCGAAGGTGCGG
GTATCAAACAGG
>04fda27e1ef6c22825ec50ad9ef6eaca
TACGTAGGTGGCAAGCGTTGTCCGGATTTACTGGGTGTAAAGGGCGTGCAGCCGGAGAGA
CAAGTCAGATGTGAAATCCACGGGCTCAACCCGTGAACTGCATTTGAAACTGTTTCCCTT
GAGTGTCGGTGAGGTAATCGGAATTCCTAGTGTAGCGGTGAAATGCGTAGATATTAGGAA
GAACACCAGTGGCGAAGGCGGATTACTGGACGATAACTGACGGTGAGGCGCGAAAGCGTG
GGGAGCAAACAGG
>4c42e05c88d025b2b776c8ab5335caa1
TACGTAGGTCCCGAGCGTTATCCGGATTTATTGGGCGTAAAGCGAGCGCAGGCGGTTGGA
TAAGTCTGAAGTTAAAGGCTGTGGCTCAACCATAGTATGCTTTGGAAACTGTTCAACTTG
AGTGCAGATGGGGAGAGTGGAATTCCATGTGTAGCGGTGGAATGCGTAGATATATGGAGG
AACACCGGTGGCGAAAGCGGCTCTCTGGTCTGTAACTGACGCTGAGGCTCGAAAGCGTGG
GTAGCGAACAGG
>5c0ca6bda529f4e03f4d46f9564d8ab3
TACGGAGGATGCGAGCGTTATCCGGATTTATTGGGTTTAAAGGGTGCGCAGGCGGACCGG
AAAGTCAGCGGTAAAATCGAGGAGCTCAACTCCTTCCAGCCGTTGAAACTGTCGGTCTAG
AGTGGGTGAGAAGTATGCGGAATGCGTGGTGTAGCGGTGAAATGCATAGATATCACGCAG
AACTCCGATTGCGAAGGCAGCATACCGGCGCCCAACTGACGCTCAGGCACGAAAGCGTGG
GTATCGAACAGG
>421f2dc43f39140a9529c226e1fc2f5e
TACGTAGGGAGCAAGCGTTATCCGGATTTATTGGGCGTAAAGCGTGCGTAGGCGGTTTGT
TAAGTCTGAAATTAAAGTCTGAGGCTCAACCTCAGTTCGTTTCAGAAACTGGCAGACTTG
AGTAAGATTGAGGTAAATGGAATTTCTAGTGTAGCGGTAAAATGCGTAGATATTAGAAGG
AACACCAGTGGCGAAGGCGATTTACTGGGCCATTACTGACGCTGAGGCACGAAAGCGTGG
GGAGCAAATAGG
>4f25509d0942f938a217b4e52171db85
TACGTAGGTGGCAAGCGTTATCCGGATTTACTGGGTGTAAAGGGCGTGTAGGCGGGAAAG
CAAGTCAGATGTGAAAACCACGGGCTCAACCTGTGGCCTGCATTTGAAACTGTTTTTCTT
GAGTACTGGAGAGTCAGACGGAATTCCTAGTGTAGCGGTGAAATGCGTAGATATTAGGAG
GAACACCAGTGGCGAAGGCGGTCTGCTGGACAGCAACTGACGCTGAGGCGCGAAAGCGTG
GGGAGCAAACAGG
>4d51b36e0222ff7814b3ff1cb484c71b
TACGTAGGGGGCAAGCGTTATCCGGATTTACTGGGTGTAAAGGGAGCGTAGACGGCATGG
CAAGTCTGAAGTGAAAACCCAGGGCTCAACCCTGGGACTGCTTTGGAAACTGTCAAGCTA
GAGTGCAGTAGAGGTAAGTGGAATTCCTAGTGTAGCGGTGAAATGCGTAGATATTAGGAG
GAACACCAGTGGCGAAGGCGGCTTACTGGACTGTAACTGACGTTGAGGCTCGAAAGCGTG
GGGAGCAAACAGG
>beac61ca9b85d17279a106da0907c2e4
AACGTAGGTCACAAGCGTTGTCCGGAATTACTGGGTGTAAAGGGAGCGCAGGCGGGCAGA
CAAGTTGGAAGTGAAATCCATGGGCTCAACCCATGAACTGCTTTCAAAACTGTATGTCTT
GAGTAGTGCTGAGGTAGGCGGAATTCCCGGTGTAGCGGTGGAATGCGTAGATATCGGGAG
GAACACCAGTGGCGAAGGCGGCCTACTGGGCACCAACTGACGCTGAGGCTCGAAAGTGTG
GGTAGCAAACAGG
>6ddf97b3a5650733c7ed325e1026c862
TACGTATGGAGCAAGCGTTATCCGGATTTACTGGGTGTAAAGGGAGTGTAGGTGGCATCA
CAAGTCAGAAGTGAAAGCCCGGGGCTCAACCCCGGGACTGCTTTTGAAACTGTGGAGCTG
GAGTGCAGGAGAGTCAAGTGGAATTCCTAGTGTAGCGGTGAAATGCGTAGATATTAGGAG
GAACACCAGTGGCGAAGGCGGCTTGCTGGACTGTAACTGACACTGAGGCTCGAAAGCGTG
GGGAGCAAACAGG
>d1b8bb686a631fd649978c36a7cba3a5
TACGTAGGTGGCGAGCGTTATCCGGATTTATTGGGCGTAAAGCGTCCGCAGCCGGTTTAT
TAAGTCTAAGATTAAAGCCCGAAGCTCAACTTCGGTTCGTTTTAGAAACTGGTAGACTTG
AGTTTGGTTGAGGCAAGTGGAACTTCTAGTGTAGCGGTAAAATGCGTAGATATTAGAAAG
AACACCAGTGGCGAAGGCGACTTGCTGGGCCACCACTGACGGTCAGGGACGAAAGCGTGG
GGAGCAAATAGG
>286f28b325c6ea4882cb8d873f2e7c81
TACGGAGGATGCGAGCGTTATCCGGATTTATTGGGTTTAAAGGGTGCGTAGGCGGAGTGC
CAAGTCAGCGGTAAAAATTCGGGGCTCAACCCCGTCGTGCCGTTGAAACTGATGTTCTTG
GGCAGTCTCGAAGTATGCGGAATGCGCGGTGTAGCGGTGAAATGCATAGATATCGCGCAG
AACTCCGATTGCGAAGGCAGCATGCCGGCTCCACACTGACGCTGAGGCACGAAAGCGTGG
GTATCGAACAGG
>266b941d7d852d165c2f1ef9f2ea58b0
TACGTAGGGGGCGAGCGTTATCCGGATTCATTGGGCGTAAAGCGCGCGTAGGCGGCCCGG
CAGGCCGGGGGTCGAAGCGGGGGGCTCAACCCCCCGAAGCCCCCGGAACCTCCGCGGCTT
GGGTCCGGTTGGGGAGGGTGGAACACCCGGTGTAGCGGTGGAATGCGCAGATATCGGGTG
GAACACCGGTGGCGAAGGCGGCCCTCTGGGCCGAGACCGACGCTGAGGCGCGAAAGCTGG
GGGAGCGAACAGG
>649f574faade5f12ed4cbfd81f21eeac
TACGTAGGGGGCAAGCGTTATCCGGATTTACTGGGTGTAAAGGGAGCGTAGGTGGTAGGT
CAAGTCAGATGTGAAAGCCCAGGGCTCAACCCTGGGACTGCATTTGAAACTGGCATACTA
GAGTGCAGTAGAGGTAAGTGGAATTCCTAGTGTAGCGGTGAAATGCGTAGATATTAGGAG
GAACACCAGTGGCGAAGGCGGCTTACTGGACTGTAACTGACACTGAGGCTCGAAAGCGTG
GGGAGCAAACAGG
>35b97368ef1de5bb81cdb4a89881ec3c
TACGGAAGGTCCGGGCGTTATCCGGATTTATTGGGTTTAAAGGGAGCGTAGGCCGTTGTT
TAAGCGTGTTGTGAAATGTCCCGGCTCAACCGTGGCACTGCAGCGCGAACTGGACGACTT
GAGTGCGCGTAACGTATGCGGAATTTGTGGTGTAGCGGTGAAATGCTTAGATATCACGAA
GAACTCCGATTGCGAAGGCAGCATACGGCAGCGCTACTGACGCTGAAGCTCGAAAGCGCG
GGTATCGAACAGG
>f67a347f4b71362bc1cf98f073184877
TACGTAGGTGGCGAGCGTTATCCGGAATTATTGGGCGTAAAGGGTGCGCAGGCGGCAAGA
GAAGCTTAAGTTGAAAGCGTGGGGCTCAACTCCATAAAGGCTTAGGAACTGACTTACTAG
ATTGCTGGAGAGGGCGATGGAATTCCATGTGTAGCGGTAAAATGCGTAGAGATATGGAGG
AACACCAGTGGCGAAGGCGGTCGCCTGGCCTGTAACTGACGCTGAGGCACGAAAGCGTGG
GGAGCAAATAGG
>bfebe54b7e9bffe8a7492fd517cc4f14
TACGTAGGGAGCGAGCGTTATCCGGAATTATTGGGTGTAAAGGGTGCGTAGACGGGAAAG
CAAGTTAGTTGTGAAATCCCTCGGCTTAACTGAGGAACTGCAACTAAAACTACTTTTCTT
GAGTGCAGGAGAGTTAAGTGGAATTCCTAGTGTAGCGGTGAAATGCGTAGATATTAGGAG
GAACACCAGTGGCGAAGGCGACTTACTGGACTGTAACTGACGTTGAGGCACGAAAGTGTG
GGGAGCAAACAGG
>620ee6fe7d928651e08fb0f5b04735e5
TACGGAGGATGCGAGCGTTATCCGGATTTATTGGGTTTAAAGGGTGCGCAGGCGGCCTGT
TAAGTCAGCGGTAAAAGCCCGGGGCTCAACCCCGGCGAGCCGTTGAAACTGGCGGGCTAG
AGACGGCGTGAAGTACGCGGAATGCGCGGTGTAGCGGTGAAATGCATAGATATCACGCAG
AACTCCGATTGCGAAGGCAGCATACCGGCGCCCAACTGACGCTGAAGCACGAAAGCGTGG
GTATCGAACAGG
>a2633827292bdef571d37ac5459359b3
TACGTAGGTGGCAAGCGTTGTCCGGATTTACTGGGTGTAAAGGGCGTGCAGCCGGGAGTG
CAAGTCAGATGTGAAATCCCGCGGCTCAACCGCGGAACTGCATTTGAAACTGTGCTTCTT
GAGTACTGGTGAGGCAGACGGAATTCCTAGTGTAGCGGTGAAATGCGTAGATATTAGGAG
GAACACCAGTGGCGAAGGCGGTCTGCTGGAGAGTAACTGACGGTGAGGCGCGAAAGCGTG
GGGAGCAAACAGG
>2c3fa4d838292ca0f814f678f3a25f25
TACGGAGGATGCGAGCGTTATCCGGATTTATTGGGTTTAAAGGGTGCGTAGGCGGTCCGT
TAAGTCAGCGGTAAAATTGCGGGGCTCAACCCCGTCGAGCCGTTGAAACTGGCAGACTTG
AGTTGGCGAGAGGTACGCGGAATGCGCGGTGTAGCGGTGAAATGCATAGATATCGCGCAG
AACTCCGATTGCGAAGGCAGCGTACCGGCGCCAGACTGACGCTGAGGCACGAAAGCGTGG
GGATCGAACAGG
>6e0e0e4b39d9b59378020b61a65ecfd2
TACGTAGGAGGCGAGCGTTATCCGGAATGACTGGGCGTAAAGGGTGCGTAGGTGGTTTGA
CAAGTTGGTAGCGTAACTCCGAGGCTCAACCTCGGCACTACTACCAAAACTGTCGGACTT
GAGTGCAGGTGGGGCAATTGGAATTCCTAGTGTAGCGGTGGAATGCGCAGATATTAGGAG
GAACACCGGTGGCGAAGGCGAATTGCTGGACTGTAACTGACACTGAGGCACGAAAGCGTG
GGGAGCAAACAGG
>dc2ee81e5221e881f43bc7f8fc7d46ed
TACGTAGGGGGCAAGCGTTATCCGGATTTACTGGGTGTAAAGGGAGCGTAGACGGTCAAG
CAAGTCAGAAGTGAAAGGCTGGGGCTCAACCCCGGGACTGCTTTTGAAACTGTTTGACTA
GAGTGCTGTAGAGGTAAGCGGAATTCCTAGTGTAGCGGTGAAATGCGTAGATATTAGGAG
GAACACCAGTGGCGAAGGCGGCTTACTGGACAGTAACTGACGTTGAGGCTCGAAAGCGTG
GGGAGCAAACAGG
>087775de4cca1f09f5444e6de5a748ef
TACGGAGGATGCGAGCGTTATCCGGATTTATTGGGTTTAAAGGGTGCGCAGGCGGAGGTG
CAAGTCAGCGGTCAAATTGAGGGGCTCAACCCCGTACTGCCGTTGAAACTGCATCCCTTG
AGTGGCGCGGAAGTATGCGGAATGCGTGGTGTAGCGGTGAAATGCATAGATATCACGCAG
AACTCCGATTGCGAAGGCAGCATACCGGCGCGCAACTGACGCTCATGCACGAAAGCGTGG
GTATCGAACAGG
>721fe577792981453784934020c6fea3
TACGTATGGTGCAAGCGTTATCCGGATTTACTGGGTGTAAAGGGAGCGCAGGCGGTACTG
CAAGTCTGGTGTGAAAGCCCGGGGCTCAACCCCGGGACTGCACTGGAAACTGCAGGACTG
GAGTGTCGGAGGAGTAAGCGGAATTCCTGGTGTAGCGGTGAAATGCGTAGATATCAGGAG
GAACACCGGTGGCGAAGGCGGCTTACTGGACGATGACTGACGCTGAGGCTCGAAAGCGTG
GGGAGCAAACAGG
>ae0c8fd4d997c6dc17e57b8a13e3a0fd
TACGGAAGGTCCGGGCGTTATCCGGATTTATTGGGTTTAAAGGGAGCGTAGGCCGGAGAT
TAAGCGTGTTGTGAAATGTAGATGCTCAACATCTGAACTGCAGCGCGAACTGGTTTCCTT
GAGTACGCCTAGAGTGGGCGGAATTCGTGGTGTAGCGGTGAAATGCTTAGATATCACGAA
GAACTCCGATTGCGAAGGCAGCTCACTGGGGCGCAACTGACGCTGAAGCTCGAAAGCGCG
GGTATCGAACAGG
>eb6bef8e684331944776c3944af1d69c
TACGTAGGTGGCAAGCGTTGTCCGGATTTACTGGGCGTAAAGGGAGCGTAGGTGGATATT
TAAGTGGGATGTGAAATACCCGGGCTTAACCTGGGTGCTGCATTCCAAACTGGATATCTA
GAGTGCAGTAGAGGAAAGGAGAATTCCTAGTGTAGCGGTGAAATGCGTAGAGATTAGGAA
GAATACCAGTGGCGAAGGCGCCTTTCTGGACTGTAACTGACACTGAGGCTCGAAAGCGTG
GGGAGCAAACAGG
>91e2d48c5522682c196a840faccef175
TACGTAGGGAGCAAGCGTTATCCGGAATTATTGGGTGTAAAGGGTGCGTAGACGGGATAA
CAAGTTGGTTGTGAAACCCCTCGGCTCAACTGAGGAACTGCAACCAAAACTATTATTCTT
GAGTGCAGGAGAGTAAAGTGGAATTCCTAGTGTAGCGGTGAAATGCGTAGATATTAGGAA
GAACACCGGTGGCGAAGGCGACTTTCTGGACTGTAACTGACGTTGAGGCACGAAAGTGTG
GGGAGCAAACAGG
>89c9c602e68633a8370f729e25687d1a
TACGTAGGGGGCAAGCGTTATCCGGATTTACTGGGTGTAAAGGGAGCGTAGACGGCGAGA
CAAGTCTGAAGTGAAAGCCCGGGGCTCAACCCCGGGACTGCTTTGGAAACTGCCTTGCTA
GAGTGCTGTAGAGGTAAGTGGAATTCCGAGTGTAGCGGTGAAATGCGTAGATATTAGGAG
GAACACCAGTGGCGAAGGCGGCTTACTGGACAGTAACTGACGTTGAGGCTCGAAAGCGTG
GGGAGCAAACAGG
>9fd13d88b5391618ba98a7a5f102b0f0
TACGTAGGGGGCAAGCGTTATCCGGATTTACTGGGTGTAAAGGGAGCGTAGACGGCGAGG
CAAGTCTGATGTGAAAACCCGGGGCTCAACCCCGTGACTGCATTGGAAACTGTTTTGCTT
GAGTGCCGGTGAGGTAAGCGGAATTCCTAGTGTAGCGGTGAAATGCGTAGATATTAGGAG
GAACACCAGTGGCGAAGGCGGCTTACTGGACGGCAACTGACGTTGAGGCTCGAAAGCGTG
GGGAGCAAACAGG
>3a4cdd160f7701b6e5e7deae311a8b9d
TACGTAGGTGGCGAGCGTTATCCGGAATGATTGGGCGTAAAGGGTGCGTAGGCGGCCTGC
TAAGTCTGGAGTGAAAGGTACCGGCTCAACCGGTACAGGCTCTGGAAACTGGCGGGCTAG
AGAGCAGTAGAGGGCGGTGGAACTCCATGTGTAGCGGTAAAATGCGTAGATATATGGAAG
AACACCAGTGGCGAAGGCGGCCGCCTGGCCTGTTGACTGACGCTGAGGCACGAAAGCGTG
GGGAGCAAATAGG
>6c14808280de31def74cf479c782cb2b
TACGTAGGGGGCAAGCGTTATCCGGATTTACTGGGTGTAAAGGGAGCGTAGGTGGCAAGG
CAAGCCAGAAGTGAAAACCCGGGGCTTAACCCCGTGGATTGCTTTTGGAACTGTCTGGCT
GGAGTGCAGGTGGGGCAGGCGGAATTCCTGGTGTAGCGGTGAAATGCGTAGATATCAGGA
GGAACACCGGTGGCGAAGGCGGCCTGCTGGACTGTAACTGACACTGAGGCTCGAAAGCGT
GGGGAGCAAACAGG
>3e355b6a8c2e4ba20e3e0211d0ed60b6
TACGTAGGTGGCAAGCGTTGTCCGGAATTACTGGGTGTAAAGGGAGCGTAGGCGGGATGT
CAAGTCAGAAGTGAAAATTATGGGCTCAACTCATAACCTGCTTTTGAAACTGATATTCTT
GAGTGAAGTAGAGTCAAGCGGAATTCCTAGTGTAGCGGTGAAATGCGTAGATATTAGGAG
GAACACCAGTGGCGAAGGCGGCTTGCTGGGCTTTTACTGACGCTGAGGCTCGAAAGCGTG
GGGAGCAAACAGG
>1e62977e54230a277cc551341ba363b5
TACGTAGGGGGCAAGCGTTATCCGGATTTACTGGGTGTAAAGGGAGCGTAGACGGCTGTG
CAAGTCTGAAGTGAAAGGCAGGGGCTCAACCCTTGGACTGCTTTGGAAACTGTGCAGCTT
GAGTGTCGGTGAGGCAAGTGGAATTCCTAGTGTAGCGGTGAAATGCGTAGATATTAGGAG
GAACACCAGTGGCGAAGGCGGCTTGCTGGACGATGACTGACGTTGAGGCTCGAAAGCGTG
GGGAGCAAACAGG
>9096f151fc1a5c3199e2f95212c8c195
TACGTAGGGGGCGAGCGTTATCCGGATTTACTGGGTGTAAAGGGAGCGTAGACGGTTTTT
CAAGTCTGAAGTGAAAGCCCGCGGCTCAACTGCGGAACGGCTTTGGAAACTGAGGGACTA
GAGTGCTGGTGGGGCAGGCGGAATTCCTGGTGTAGCGGTGAAATGCGTAGATATCAGGAG
GAACACCGGTGGCGAAGGCGGCCTGCTGGACAGTAACTGACGTTGAGGCTCGAAAGCGTG
GGGAGCAAACAGG
>36744afc2eda562ce01a1c611b150748
TACGTAGGGGGCAAGCGTTATCCGGATTTACTGGGTGTAAAGGGAGCGTAGACGGCCGTA
CAAGTCTGAAGTGAAAGCCCGTGGCTCAACCGCGGAACTGCTTTGGAAACTGTAAGGCTG
GAGTACTGGGGAGGCAGGCGGAATTCCTAGTGTAGCGGTGAAATGCGTAGATATTAGGAG
GAACACCAGTGGCGAAGGCGGCCTGCTGGACAGAAACTGACGTTGAGGCTCGAAAGCGTG
GGGAGCAAACAGG
>266ce3d71ec46d9a2b4c44ba98866773
TACGTAGGTGGCAAGCGTTGTCCGGATTTACTGGGTGTAAAGGGCGTGCAGCCGGGCTGA
CAAGTCAGATGTGAAATCCCGCGGCTCAACCGCGGAACTGCATTTGAAACTGTTAGTCTT
GAGTACCGGTGAGGTCATCGGAATTCCTTGTGTAGCGGTGAAATGCGTAGATATAAGGAA
GAACACCAGTGGCGAAGGCGGATGACTGGACGGCAACTGACGGTGAGGCGCGAAAGCGTG
GGGAGCAAACAGG
>c3ebff2a454aea0af782dc3bb149cb29
TACGTATGGTGCAAGCGTTATCCGGATTTACTGGGTGTAAAGGGTGCGTAGGTGGCAAGG
CAAGTCTGAAGTGAAAATCCGGGGCTCAACCCCGGAACTGCTTTGGAAACTGTTTAGCTG
GAGTACAGTAGAGGTAAGTGGAATTCCTAGTGTAGCGGTGAAATGCGTAGATATTAGGAG
GAACACCAGTGGCGAAGGCGACTTACTGGACTGCTACTGACACTGAGGCACGAAAGCGTG
GGGAGCAAACAGG
>00436a54bf2f39b457bda6c92d1d840a
TACGGAGGATCCGAGCGTTATCCGGATTTATTGGGTTTAAAGGGTGCGTAGGTTGTTTTT
TAAGTCAGCGGTGAAAGTTTGTGGCTCAACCATAAAATTGCCGTTGAAACTGGAAGACTT
GAGTATGCTTGAGGTAGGCGGAATGCGTGGTGTAGCGGTGAAATGCATAGATATCACGCA
GAACTCCGATTGCGAAGGCAGCTTACTAAGCCATAACTGACACTGAAGCACGAAAGCGTG
GGGATCAAACAGG
>49a740997d86ab8f1c96628348583c8e
TACGTAGGGGGCAAGCGTTATCCGGATTTACTGGGTGTAAAGGGAGCGTAGGTGGCATGG
TAAGCCAGAAGTGAAAACCCGGGGCTCAACTCCGAGGATTGCTTTTGGAACTATCAAGCT
GGAGTGCTGGTGGGGTAAGCGGAATTCCTAGTGTAGCGGTGAAATGCGTAGATATTAGGA
GGAACACCGGTGGCGAAGGCGGCTTACTGGACAGAAACTGACACTGAGGCTCGAAAGCGT
GGGGAGCAAACAGG
>4b6416fa89ecb10a6d03d69e2e7c15f9
TACGTAGGGAGCAAGCGTTATCCGGATTTATTGGGTGTAAAGGGTGCGTAGACGGGAAGG
CAAGTTGGTTGTGAAATCCCTCGGCTTAACTGAGGAACTGCAACCAAAACTATCTTTCTT
GAGTGCTGGAGAGTAAAGTGGAATTCCTAGTGTAGCGGTGAAATGCGTAGATATTAGGAG
GAACACCAGTGGCGAAGGCGACTTTCTGGACAGTAACTGACGTTGAGGCACGAAAGTGTG
GGGAGCAAACAGG
>e2bf7a1ee0147f79e5e92b9d1609e4f3
TACGGAAGGTTCAGGCGTTATCCGGATTTATTGGGTTTAAAGGGAGCGCAGGCGGACCTT
TAAGTCAGCTGTGAAATACGGCGGCTCAACCGTCGAACTGCAGTTGATACTGGAGGTCTT
GAGTGCACAGAGGGATACTGGAATTCATGGTGTAGCGGTGAAATGCTCAGATATCATGAA
GAACTCCGATCGCGAAGGCAGGTATCCGGGGTGCAACTGACGCTGAGGCTCGAAAGTGCG
GGTATCAAACAGG
>1763fb34cdf15bf429c2eac82009a638
TACGGAGGATCCAAGCGTTATCCGGATTTATTGGGTTTAAAGGGAGCGTAGGCGGACTAT
TAAGTCAGCTGTGAAAGTTTGCGGCTCAACCGTAAAATTGCAGTTGATACTGGTCGTCTT
GAGTGCAGTTGAGGTAGGCGGAATTCGTGGTGTAGCGGTGAAATGCTTAGATATCACGAA
GAACTCCGATTGCGAAGGCAGCTTACTGGACTGTAACTGACGCTGATGCTCGAAAGTGTG
GGTATCAAACAGG
>8e099576e676b8b07b033f155f97f7ce
TACGGAGGATCCGAGCGTTATCCGGATTTATTGGGTTTAAAGGGTGCGTAGGCGGACTGT
TAAGTCAGCTGTGAAAGTTTGCGGCTCAACCGTAAAATTGCAGTTGAAACTGCCAGTCTT
GAAGTGTACATAGGTAGGCGGAATTCGTGGTGTAGCGGTGAAATGCTTAGATATCACGAA
GAACTCCGATTGCGTAGGCAGCTTACTAGGGTACAACTGACGCTGAGGCACGAAAGTGTG
GGTATCAAACAGG
>4992b004641edb7266266630e5d39bd0
TACGTATGGTGCAAGCGTTATCCGGATTTACTGGGTGTAAAGGGAGCGCAGGCGGTCTGG
CAAGTCTGATGTGAAAGCCCGGGGCTCAACCCCGGGACTGCATTGGAAACTGTCAGACTA
GAGTGTCGTAGAGGTAAGTGGAATTCCTAGTGTAGCGGTGAAATGCGTAGATATTAGGAG
GAACACCAGTGGCGAAGGCGGCTTACTGGACGATAACTGACGCTGAGGCTCGAAAGCGTG
GGGAGCAAACAGG
>49d6f21bdc7722229a3a6c8e6850e1bf
TACGTATGGAGCAAGCGTTATCCGGATTTACTGGGTGTAAAGGGAGTGTAGGTGGCCATG
CAAGTCAGAAGTGAAAATCCGGGGCTCAACCCCGGAACTGCTTTTGAAACTGTAAGGCTG
GAGTGCAGGAGGAGTGAGTGGAATTCCTAGTGTAGCGGTGAAATGCGTAGATATTAGGAG
GAACACCAGTGGCGAAGGCGGCTCACTGGACTGTAACTGACACTGAGGCTCGAAAGCGTG
GGGAGCAAACAGG
>e147bcf220e5b8e9a8d0b483e7ff82a6
TACGTAGGGGGCAAGCGTTATCCGGATTTACTGGGTGTAAAGGGAGCGTAGACGGCACAG
CAAGTCTGATGTGAAAGCCCGGGGCCCAACCCCGGAACTGCATTGGAAACTGCTGGGCTT
GAGTGCAGGTGAGGTAAGCGGAATTCCTAGTGTAGCGGTGAAATGCGTAGATATTAGGAG
GAACACCAGTGGCGAAGGCGGCTTACTGGACTGTAACTGACGTTGAGGCTCGAAAGCGTG
GGGAGCAAACAGG
>9ccbcb9ae87a64c9b6d349cf32e8c112
TACGTAGGGGGCGAGCGTTGTCCGGAATGATTGGGCGTAAAGGGCGCGTAGGCGGCCTGC
TAAGTCTGGAGTGAAAGTCCTGCTTTCAAGGTGGGAATTGCTTTGGATACTGGTGGGCTG
GAGTGCAGGGGAGGAAAGCGGAATTACCGGTGTAGCGGTGAAATGCGTAGAGATCGGTAG
GAACACCAGTGGCGAAGGCGGCTTTCTGGACTGAAACTGACGCTGAGGCGCGAAAGCGTG
GGGAGCAAACAGG
>27c1cfc0ab26a3b8b2b5fc9284722c2f
TACGTAGGTGGCAAGCGTTGTCCGGATTTACTGGGTGTAAAGGGCGTGTAGCCGGGAGGG
CAAGTCAGATGTGAAATCCACGGGCTTAACTCGTGAACTGCATTTGAAACTGTTCTTCTT
GAGTATCGGTGAGGCAATCGGAATTCCTAGTGTAGCGGTGAAATGCGTAGATATTAGGAG
GAACACCAGTGGCGAAGGCGGATTGCTGGACGACAACTGACGGTGAGGCGCGAAAGCGTG
GGGAGCAAACAGG
>e70f3674eac0f95e341983c9e84a406b
TACGTAGGTGGCAAGCGTTATCCGGATTTATTGGGCGTAAAGAGAGTGCAGGCGGTTTTC
TAAGTCTGATGTGAAAGCCTTCGGCTTAACCGGAGAAGTGCATCGGAAACTGGATAACTT
GAGTGCAGATGAGGGTAGTGGAACTCCATGTGTAGCGGTGGAATGCGTAGATATATGGAA
GAACACCAGTGGCGAAGGCGGCTACCTGGTCTGCAACTGACGCTGAGACTCGAAAGCATG
GGTAGCGAACAGG
>185154ddd9f3dbccba4124cd8c29b412
TACGTAGGGGGCAAGCGTTATCCGGATTTACTGGGTGTAAAGGGAGCGTAGACGGCTTTG
CAAGTCTGACGTGAAACTCCGGGGCTCAACTCCGGAACTGCGTTGGAAACTGTAAGGCTT
GAGTGCCGGTGAGGTAAGCGGAATTCCTAGTGTAGCGGTGAAATGCGTAGATATTAGGAG
GAACACCAGTGGCGAAGGCGGCTTACTGGACGGCAACTGACGTTGAGGCTCGAAAGCGTG
GGGAGCAAACAGG
>e4667548309bf2bc3fadb47c3a6df686
TACGTAGGTGGCGAGCGTTGTCCGGAATTACTGGGTGTAAAGGGAGCGTAGGCGGGAACG
CAAGTTGAATGTGAAAACTATGGGCTCAACCGATAGTTGCGTTCAAAACTGCGAATCTTG
AGTGAAGTTGAGGCAGGCGGAATTCCTAGTGTAGCGGTAAAATGCGTAGATATTAGGAGG
AACACCAGTGGCGAAGGCGGCCTGCTGGGCTTTAACTGACGCTGAGGCTCGAAAGTGTGG
GGAGCAAACAGG
>4470e14941f7a620cf5b5aa60a7deb87
TACGGAGGATGCGAGCGTTATCCGGATTTATTGGGTTTAAAGGGTGCGTAGGTTGTTTTT
TAAGTCAGCGGTGAAAGTTTGTGGCTCAACCATAAAATTGCCGTTGAAACTGGAAGACTT
GAGTGTGCTTGAGGTAGGCTGAATGCGTGGTGTAGCGGTGAAATGCATAGATATCACGCA
GAACTCCGATTGCGAAGGCAGCTTACTAAGCCATAACTGACACTGAAGCACGAAAGCGTG
GGGATCAAACAGG
>c710f658d4d6e04a994855adc28da6e1
TACGTAGGGGGCAAGCGTTATCCGGAATCACTGGGTGTAAAGGGAGCGTAGACGGCTGTG
CAAGCCTGAAGTGAAAGGCGGGGGCCCAACCCCTGGACTGCTTTGGGAACTGTACGGCTG
GAGTGCAGGAGAGTTAAGTGGAATTCCTAGTGTAGCGGTGAAATGCGTAGATATTAGGAG
GAACACCAGTGGCGAAGGCGGCTTACTGGACTGTAACTGACGTTGAGGCTCGAAAGCGTG
GGGAGCAAACAGG
>9e7edae15624b08968c5bf823f84e518
TACGTAGGGGGCAAGCGTTATCCGGATTTACTGGGTGTAAAGGGAGCGTAGACGGAAAGG
CAAGTCAGAAGTGAAAGCCCAAGGCTCAACCATGGGACTGCTTTTGAAACTGTCAAACTA
GAGTACGGTAGAGGTAAGAGGAATTCCTAGTGTAGCGGTGAAATGCGTAGATATTAGGAG
GAACACCAGTGGCGAAGGCGTCTTACTGGACCGAAACTGACGTTGAGGCTCGAAAGCGTG
GGGAGCAAACAGG
>7f3327ea28e0f04f415e4f0cb75f617a
TACGGAGGATCCGAGCGTTATCCGGATTTATTGGGTTTAAAGGGAGCGTAGGCGGACGCT
TAAGTCAGTTGTGAAAGTTTGCGGCTCAACCGTAAAATTGCAGTTGATACTGGGTGTCTT
GAGTGCACTTGAGGCAGGCGGAATTCGTGGTGTAGCGGTGAAATGCTTAGATATCACGAA
GAACTCCGATTGCGAAGGCAGCTCACTGGAGCGCAACTGACGCTGAAGCTCGAAAGTGCG
GGTATCGAACAGG
>bc01b963363ff421d388e2a29eacc94d
TACGTAGGGAGCAAGCGTTATCCGGATTTATTGGGTGTAAAGGGTGCGTAGACGGGACAA
CAAGTTAGTTGTGAAATCCCTCGGCTTAACTGAGGAACTGCAACTAAAACTATTGTTCTT
GAGTGTTGGTGAGGAAAGTGGAATTCCTAGTGTAGCGGTGAAATGCGTAGATATTAGGAG
GAACACCGGTGGCGAAGGCGACTTTCTGGACAATAACTGACGTTGAGGCACGAAAGTGTG
GGGAGCAAACAGG
>0e56691402439fdb6867cce18f162e9a
TACGTATGGGGCAAGCGTTATCCGGATTTACTGGGTGTAAAGGGAGCGTAGGCGGTAAGA
CAAGTCAGAAGTGAAAGGCTGGGGCTCAACCCTGGGACTGCTTTTGAAACTGTCTAACTA
GAGTGCAGTAGAGGTAAGTGGAATTCCTAGTGTAGCGGTGAAATGCGTAGATATTAGGAG
GAACACCAGTGGCGAAGGCGGCTTACTGGACTGTAACTGACGCTGAGGCTCGAAAGCGTG
GGGAGCAAACAGG
>faf72c2a6cfe603bde05d898e716cb35
TACGTAGGGGGCAAGCGTTGTCCGGAATGACTGGGCGTAAAGGGAGTGTAGGCGGCTTAT
CAAGTTAGATGTGAAATCCCGCGGCTTAACCGCGGAACTGCATCTAAAACTGGTGAGCTG
GAGTGCAGGGGAGGTGAGTGGAATTCCTAGTGTAGCGGTGGAATGCGTAGATATTAGGAG
GAACACCAGAGGCGAAGGCGACTCACTGGACTGTAACTGACGCTGAGGCTCGAAAGCGTG
GGGAGCAAACAGG
>6680bb05798b0c36dfb244e3efc630fd
TACGTAGGGGGCGAGCGTTATCCGGATTTATTGGGTGTAAAGCGTGTGTAGGCGGTTTCT
TAAGTCTAAAGTCAAAGCCCGGAGCTTAACTCCGGTTCGCTTTAGAAACTGGGTCACTTG
AGTATGGTTGAGGCAAATGGAATTTCTAGTGTAGCGGTAAAATGCGTAGATATTAGAAGG
AACACCAGTGGCGAAGGCGATTTGCTGGGCCATTACTGACGCTGAGACACGAAAGCGTGG
GGAGCAAATAGG
>ded57b25ca06c9f87ed3b794c493a71d
TACGTAGGGGGCGAGCGTTATCCGGATTTATTGGGCGTAAAGCGTGCGTAGGCGGTTTGT
TAAGTCTAAAATAAAAGCCCGAGGCTTAACCTCGGTTCGTTTTAGAAACTGGCAGACTTG
AGTATGGTTGAGGCAAATGGAATTCCTAGTGTAGCGGTGGAATGCGTAGATATTAGGAGG
AACACCAGTGGCGAAGGCGATTTGCTGGGCCATTACTGACGCTGAGGTACGAAAGCGTGG
GGAGCAAATAGG
>b4b5bc4eaba36fda54b0be7914de45f2
TACGGAGGATGCGAGCGTTATCCGGATTTATTGGGTTTAAAGGGTGCGTAGGCGGCACGC
CAAGTCAGCGGTGAAATTTCCGGGCTCAACCCGGACTGTGCCGTTGAAACTGGCGAGCTA
GAGTGCACTAGAGGCAGGCGGAATGCGTGGTGTAGCGGTGAAATGCATAGATATCACGCA
GAACCCCGATTGCGAAGGCAGCCTGCTAGGGTGCGACAGACGCTGAGGCACGAAAGCGTG
GGTATCGAACAGG
>3020d55493d407b126706ba768794538
TACGTAGGGGGCAAGCGTTATCCGGATTTACTGGGTGTAAAGGGAGCGTAGACGGAGCAG
CAAGTCTGATGTGAAAGGCGGGGGCTCAACCCCCGGACTGCATTGGAAACTGTTGATCTT
GAGTACCGGTGAGGTAAGCGGAATTCCTAGTGTAGCGGTGAAATGCGTAGATATTAGGAG
GAACACCAGTGGCGAAGGCGGCTTACTGGACGGTAACTGACGTTGAGGCTCGAAAGCGTG
GGGAGCAAACAGG
>85df921905f7598ffdd87936fde08fe5
TACGTAGGTGGCGAGCGTTATCCGGATTTATTGGGCGTAAAGGGTGCGCAGACGGTTTAT
TAAGTCTAAAATTAAATCTTGGGGCTTAACCCCATTCCGTTTTAGAAACTGGTAGACTCG
AGTATGCTTGAGGCAAATGGAATTCCTAGTGTAGCGGTGGAATGCGTAGATATTAGGAGG
AACACCAGTGGCGAAGGCGATTTGCTGGGCCATTACTGACGTTCATGCACGAAAGCGTGG
GGAGCAAATAGG
>4019d197544acce3c89ecdfb06e404e9
TACGTAGGGGGCAAGCGTTATCCGGATTTACTGGGTGTAAAGGGAGCGTAGACGGTGAAG
CAAGTCTGAAGTGAAAGGTTGGGGCTCAACCCCGAAACTGCTTTGGAAACTGTTTAACTG
GAGTACAGGGGAGGTAAGTGGAATTCCTAGTGTAGCGGTGAAATGCGTAGATATTAGGAG
GAACACCAGTGGCGAAGGCGGCTTACTGGACTGTAACTGACGTTGAGGCTCGAAAGCGTG
GGGAGCAAACAGG
>bc0093f87613a11341ab44364b63c434
TACGTATGGTGCAAGCGTTATCCGGATTTACTGGGTGTAAAGGGAGCGTAGACGGAGTGG
CAAGTCTGATGTGAAAACCCGGGGCTCAACCCCGGGACTGCATTGGAAACTGTCAATCTG
GAGTACCGGGGAGGTAAGCGGAATTCCTAGTGTAGCGGTGAAATGCGTAGATATTAGGAG
GAACACCAGTGGCGAAGGCGGCTTACTGGACGGTAACTGACGTTGAGGCTCGAAAGCGTG
GGGAGCAAACAGG
>5581c49a439bd28d9d13da0d38fdd7f9
TACGTAGGGGGCGAGCGTTATCCGGATTTATTGGGCGTAAAGCGTGCGTAGGCGGTTTGT
TAAGTCCAGAATTAAAGCCCGAGGCTTAACCTCGGTTCGTTCTGGATACTGGCAGACTTG
AGTAGGCTAGAGGCAAATGGAATTCCTAGTGTAGCGGTGAAATGCGTAGATATTAGGAGG
AACACCAGTGGCGAAAGCGATTTGCTGGGCCATCACTGACGCTGAGGTACGAAAGCGTGG
GGAGCAAATAGG
>b68e28f12c76fd9454bbbef087f97c82
TACGTAGGGGGCAAGCGTTATCCGGATTTACTGGGTGTAAAGGGAGCGTAGACGGATAAG
CAAGTCTGATGTGAAAATCCGGGGCCCAACCCCGGAATTGCATTGGAAACTGCATATCTA
GAGTGTCGTAGAGGCAAGTGGAATTCCTGGTGTAGCGGTGAAATGCGTAGATATCAGGAG
GAACACCAGTGGCGAAGGCGGCTTGCTGGACGATGACTGACGTTGAGGCTCGAAAGCGTG
GGGAGCAAACAGG
>b0298878a341810d8158d1be122a60b1
TACGTAGGGGGCAAGCGTTATCCGGAATTATTGGGCGTAAAGAGTACGTAGGTGGTTTTG
TAAGCGCGGGGTGAAAGGCAGTGGCTTAACCATTGTAAGCCTTGCGAACTGCAAGACTTG
AGTGCAGGTGAGGAAAGCGGAATTCCTAGTGTAGCGGTGAAATGCTTAGATATTAGGAGG
AACACCAGTGGCGAAGGCGGCTTTCTGGACTGTAACTGACACTGAGGTACGAAAGCGTGG
GGAGCAAACAGG
>50adeb1068df01b3508fb77fc960f651
TACGTAGGGGGCAAGCGTTATCCGGATTTACTGGGTGTAAAGGGAGCGTAGACGGTATGG
CAAGTCTGATGTGAAAACCCGGGGCTCAACCCCGGGACTGCATTGGAAACTGTCGGACTA
GAGTGTCGGAGAGTCAAGTGGAATTCCTAGTGTAGCGGTGAAATGCGTAGATATTAGGAG
GAACACCAGTGGCGAAGGCGGCTTGCTGGACGATGACTGACGTTGAGGCTCGAAAGCGTG
GGGAGCAAACAGG
>3fb446aae93b4fab6c8ebcd4d0067f39
TACGTAGGGGGCAAGCGTTATCCGGATTTACTGGGTGTAAAGGGAGCGTAGACGGCGGAG
CAAGTCTGAAGTGAAAGCCCGGGGCTCAACCCCGGGACTGCTTTGGAAACTGTTCTGCTA
GAGTGCTGTAGAGGTAAGTGGAATTCCGAGTGTAGCGGTGAAATGCGTAGATATTAGGAG
GAACACCAGTGGCGAAGGCGGCTTACTGGACAGTAACTGACGTTGAGGCTCGAAAGCGTG
GGGAGCAAACAGG
>951320e0b8f2e77ad0982987bd9d35a2
TACGTAGGTGGCAAGCGTTATCCGGATTTACTGGGTGTAAAGGGCGTGTAGGCGGGACTG
CAAGTCAGATGTGAAAACCATGGGCTCAACCTATGGCCTGCATTTGAAACTGTAGTTCTT
GAGTACTGGAGAGTCAGACGGAATTCCTAGTGTAGCGGTGAAATGCGTAGATATTAGGAG
GAACACCAGTGGCGAAGGCGGTCTGCTGGACAGCAACTGACGCTGAGGCGCGAAAGCGTG
GGGAGCAAACAGG
>9470155c3f99bf028a7551a77248fae1
TACGTAGGGAGCAAGCGTTATCCGGATTTATTGGGTGTAAAGGGTGCGTAGACGGGAAAA
CAAGTTGGTTGTGAAATCCCTCGGCTTAACTGAGGAACTGCAACCAAAACTATTTTTCTT
GAGTGCTGGTGAGGAAAGTGGAATTCCTAGTGTAGCGGTGAAATGCGTAGATATTAGGAG
GAACACCAGTGGCGAAGGCGACTTTCTGGACAGTAACTGACGTTGAGGCACGAAAGTGTG
GGGAGCAAACAGG
>3fed54ba41e28112983ae5b90a3b753a
TACGTAGGTGGCAAGCGTTGTCCGGAATTACTGGGTGTAAAGGGAGCGTAGGCGGGGAGG
CAAGTTGAATGTCTAAACTATCGGCTCAACTGATAGTCGCGTTCAAAACTGCCACTCTTG
AGTGCAGTTGAGGTAGGCGGAATTCCTAGTGTAGCGGTGAAATGCGTAGATATTAGGAGG
AACACCAGTGGCGAAGGCGGCCTACTGGGCTGTAACTGACGCTGAGGCTCGAAAGCGTGG
GTAGCAAACAGG
>f7e3d74582d2da53b680e07be1c1a4a7
TACGTAGGGAGCGAGCGTTATCCGGATTTATTGGGTGTAAAGGGTGCGTAGACGGGAAAA
TAAGTTAGTTGTGAAATCCCTCGGCTCAACTGAGGAACTGCAACTAAAACTATTTTTCTT
GAGTGCAGGTGAGGAAAGTGGAAGTCCTAGTGTAGCGGTGAAATGCGTAGATATTAGGAG
GAACACCAGTGGCGAAGGCGACTTTCTGGACTGTAACTGACGTTGAGGCACGAAAGTGTG
GGGAGCAAACAGG
>127e3b7c8a34ff8de0a96535a5bc1f31
TACGTAGGGGGCAAGCGTTATCCGGATTTACTGGGTGTAAAGGGAGCGTAGACGGCGATG
CAAGTCTGAAGTGAAAGCCCGGGGCTCAACCCCGGGACTGCTTTGGAAACTGTATGGCTG
GAGTGCTGGGGAGGCAAGCGGAATTCCTAGTGTAGCGGTGAAATGCGTAGATATTAGGAA
GAACACCAGTGGCGAAGGCGGCTTGCTGGACAGTAACTGACGTTGAGGCTCGAAAGCGTG
GGGAGCAAACAGG
>a84ea474fc6fad16ff9403acf6541487
TACGTAGGGGGCAAGCGTTATCCGGATTTACTGGGTGTAAAGGGAGCGTAGACGGCGAAG
CAAGTCTGATGTGAAAGGCAGGGGCTCAACCCCTGGACTGCATTGGAAACTGTTTTGCTT
GAGTACCGTAGAGGTAAGCGGAATTCCTAGTGTAGCGGTGAAATGCGTAGATATTAGGAG
GAACACCAGTGGCGAAGGCGGCTTACTGGACGGTAACTGACGTTGAGGCTCGAAAGCGTG
GGGAGCAAACAGG
>12c275c9af2b7466cdf7268693ef9d9d
TACGTAGGGGGCAAGCGTTATCCGGATTTACTGGGTGTAAAGGGAGCGTAGACGGCAATG
CAAGCCAGATGTGAAAACCCGCAGCTCAACTGGGGGAGTGCATTTGGAACTGTGTAGCTG
GAGTGCAGGGGAGGTAAGCGGAATTCCTGGTGTAGCGGTGAAATGCGTAGATATCAGGAG
GAACACCAGTGGCGAAGGCGGCTTACTGGACTGTAACTGACGTTGAGGCTCGAAAGCGTG
GGGAGCAAACAGG
>0c288d875b37956d35c74027b61481d3
TACGTAGGTGGCAAGCGTTGTCCGGAATTACTGGGTGTAAAGGGAGCGTAGGCGGGGCCG
CAAGCCTCATGTGAAATCGACCGGCTCAACCGGTCGCTGCGTGAGGAACTGCGGTTCTTG
AGTGGAGTTGAGGCAGGCGGAATTCCTAGTGTAGCGGTGAAATGCGTAGATATTAGGAGG
AACACCAGTGGCGAAGGCGGCCTGCTGGGCTCTAACTGACGCTGAGGCTCGAAAGCGTGG
GTAGCAAACAGG
>7e097ad13a78d946a82f801d2bc01024
TACGTAGGTGGCAAGCGTTGTCCGGATTTACTGGGCGTAAAGGGAGCGTAGGCGGATGTT
TAAGTGGGATGTGAAATACTCGGGCTCAACTTGAGTGCTGCATTCCAAACTGGATATCTA
GAGTGCAGTAGAGGAAAGGAGAATTCCTAGTGTAGCGGTGAAATGCGTAGAGATTAGGAA
GAATACCAGTGGCGAAGGCGCCTTTCTGGACTGTAACTGACGCTGAGGCTCGAAAGCGTG
GGGAGCAAACAGG
>5d2f22e562653cd1e45169deff8155ef
TACGTAGGTGGCAAGCGTTGTCCGGATTTACTGGGTGTAAAGGGCGTGCAGCCGGGCCGA
CAAGTCAGATGTGAAATCCGCGGGCTTAACCCGCGAACTGCATTTGAAACTATAGGTCTT
GAGTGCCGGTGAGGTAATCGGAATTCCTTGTGTAGCGGTGAAATGCGTAGATATAAGGAA
GAACACCAGTGGCGAAGGCGGATTACTGGACGGTAACTGACGGTGAGGCGCGAAAGCGTG
GGGAGCAAACAGG
>69b9e5825c454cb8392cbb0154cd8f53
TACGTAGGGGGCAAGCGTTATCCGGATTTACTGGGTGTAAAGGGAGCGTAGACGGTTTTG
CAAGTCTGAAGTGAAAGCCCGGGGCTTAACCCCGGGACTGCTTTGGAAACTGTAGAACTA
GAGTGCAGGAGAGTTAAGTGGAATTCCTAGTGTAGCGGTGAAATGCGTAGATATTAGGAG
GAACACCAGTGGCGAAGGCGGCTTACTGGACTGTAACTGACGTTGAGGCTCGAAAGCGTG
GGGAGCAAACAGG
>59dda5fff445ffc179543814a55a4983
TACGTAGGGGGCAAGCGTTATCCGGATTTACTGGGTGTAAAGGGAGCGTAGACGGAAAGG
CAAGTCAGAAGTGAAAACCCAAGGCTCAACCATGGGACTGCTTTTGAAACTGTCAAACTA
GAGTACGGTAGAGGTAAGAGGAATTCCTAGTGTAGCGGTGAAATGCGTAGATATTAGGAG
GAACACCAGTGGCGAAGGCGTCTTACTGGACCGAAACTGACGTTGAGGCTCGAAAGCGTG
GGGAGCAAACAGG
>9b2c513d3b2a223385880ce0efa4e8e7
TACGTAGGTGGCGAGCGTTATCCGGATTTATTGGGCGTAAAGCGTGCGCAGGCGGCTTAT
TAAGTCTAAGATTAAAGCCCGGAGCTTAACTCCGGTTCGTCTTAGAAACTGGTAGGCTTG
AGTATGGTTGAGGCAAATGGAATTCCTAGTGTAGCGGTGGAATGCGTAGATATTAGGAGG
AACACCAGTGGCGAAGGCGATTTGCTGGGCCATCACTGACGCTCATGCACGAAAGCGTGG
GGAGCAAATAGG
>8d4bae1e12f0ad79d9c31593a3d173a0
TACGTAGGTGGCAAGCGTTGTCCGGAATTATTGGGCGTAAAGCGCGCGCAGGCGGATGCG
TAAGTCTATCTTAAAAGTGCGGGGCTTAACCCCGTGAGGGGATGGAAACTGGGCATCTAG
AGTATCGTAGAGGAAAGCGGAATTCCTAGTGTAGCGGTGAAATGCGTAGATATTAGGAAG
AACACCAGTGGCGAAGGCGGCTTTCTGGACGACAACTGACGCTGAGGCGCGAAAGCCAGG
GGAGCGAACGGG
>13f0dd7881cd3933a74327bae72c7481
TACATAGGGGGCAAGCGTTATCCGGAATTATTGGGTGTAAAGGGTGCGTAGACGGGAAAT
TAAGTTAGTTGTGAAATACCTTGGCTCAACTAAGGAACTGCAACTAAAACTGGTTTTCTT
GAGTACTGGAGAGTAAAGTGGAATTCCTAGTGTAGCGGTGAAATGCGTAGATATTAGGAG
GAACACCAGTGGCGAAGGCGACTTTCTGGACAGAAACTGACGTTGAGGCACGAAAGTGTG
GGGAGCAAACAGG
>8231458410c79d6d0ed1996dc108b31b
TACGTAGGTGGCAAGCGTTGTCCGGAATGACTGGGCGTAAAGGGAGCGTAGGTTGTTGTT
TAAGTTAAATGTGAAAGCCCGTGGCTCAACTACGGAACTGCATTTAATACTGGACAACTA
GAGTGCAGGTGGGGTAAGCGGAATTCCTAGTGTAGCGGTGGAATGCGTAGATATTAGGAA
GAACACCAGAGGCGAAGGCGGCTTACTGGACTGTAACTGACACTGAGGCTCGAAAGCGTG
GGGAGCAAACAGG
>e64b621c605660ace3f42eb89c2ff4cc
TACGTAGGAGGCAAGCGTTATCCGGAATGACTGGGCGTAAAGGGTGCGTAGGTGGTTTGA
CAAGTTAGTAGCGCAACTCCGGAGCTCAACTTCGGAACTACTACTAAAACTGTTGGACTT
GAGTGCAGGTGGGGCAATCGGAATTCCTAGTGTAGCGGTGGAATGCGTAGATATTAGGAG
GAACACCAGTGGCGAAGGCGGATTGCTAGACTGTAACTGACACTGAGGCACGAAAGCGTG
GGGAGCAAACAGG
>b1b5dbcd9d81884633d4588c618cfcd3
TACGGAGGATCCAAGCGTTATCCGGATTTATTGGGTTTAAAGGGTGCGTAGGCGGTTTAG
TAAGTCAGCGGTGAAATTTTGGTGCTTAACACCAAACGTGCCGTTGATACTGCTGGGCTA
GAGAGTAGTAGCGGTAGGCGGAATGTATGGTGTAGCGGTGAAATGCTTAGAGATCATACA
GAACACCGATTGCGAAGGCAGCTTACCAAACTATATCTGACGTTGAGGCACGAAAGCGTG
GGGAGCAAACAGG
>b640a141d10e2f165d25886914e493f7
TACGTAGGGAGCAAGCGTTATCCGGATTTACTGGGTGTAAAGGGCGCGCAGGCGGGCCCG
CAAGTTGGGAGTGAAATCCGGGGGCTTAACCCCCGAACTGCTTTCAAAACTGCGAGTCTT
GAGTGATGGTGAGGCAGGCGGAATTCCGTGTGTAGCGGTGAAATGCGTAGATATACGGAG
GAACACCAGTGGCGAAGGCGGCCTGCTGGACATTAACTGACGCTGAGGCGCGAAAGCGTG
GGGAGCAAACAGG
>a0a324e7cfb67a3573cfdec476b994dc
TACGTATGGTGCAAGCGTTATCCGGATTTACTGGGTGTAAAGGGAGCGCAGGCGGAAGGC
TAAGTCTGATGTGAAAGCCCGGGGCTCAACCCCGGTACTGCATTGGAAACTGGTCATCTA
GAGTGTTAGAGGGGTAAGTGGAATTCCTAGTGTAGCGGTGAAATGCGTAGATATTAGGAG
GAACACCAGTGGCGAAGGCGGCTTACTGGACGATAACTGACGCTGAGGCTCGAAAGCGTG
GGGAGCAAACAGG
>44f26f07c632ca9a79481fd63256bd8a
TACGGAGGATGCGAGCGTTATCCGGATTTATTGGGTTTAAAGGGAGCGCAGACGGGAGAT
TAAGTCAGTTGTGAAAGTTTGCGGCTCAACCGTAAAATTGCAGTTGATACTGGTTTCCTT
GAGTGCAGGTGAGGCAGGCGGAATTCGTGGTGTAGCGGTGAAATGCTTAGATATCACGAA
GAACCCCGATTGCGAAGGCAGCTTGCTAAACTGTAACTGACGTTCATGCTCGAAAGTGTG
GGTATCAAACAGG
>a8504726f294bc1e81f1e357993741be
TACGGAGGATCCGAGCGTTATCCGGATTTATTGGGTTTAAAGGGAGCGTAGGTGGACATG
TAAGTCAGTTGTGAAAGTTTGCGGCTCAACCGTAAAATTGCAGTTGATACTGCGTGTCTT
GAGTACAGTTGAGGTGGGCGGAATTCGTGGTGTAGCGGTGAAATGCTTAGATATCACGAA
GAACTCCGATTGCGAAGGCAGCTCACTGGACTGCAACTGACACTGATGCTCGAAAGTGTG
GGTATCAAACAGG
>ee951eae226d682e16a4543758241a47
TACGTAGGTGGCGAGCGTTGTCCGGATTTACTGGGCGTAAAGGGAGCGTAGGCGGACTTT
TAAGTGAGATGTGAAATACCCGGGCTCAACTTGGGTGCTGCATTTCAAACTGGAAGTCTA
GAGTGCAGTAGAGGAGAATGGAATTCCTAGTGTAGCGGTGAAATGCGTAGAGATTAGGAA
GAACACCAGTGGCGAAGGCGATTCTCTGGACTGTAACTGACGCTGAGGCTCGAAAGCGTG
GGGAGCAAACAGG
>9c8995acb6ffe26f181e3889fd702af3
TACGGAGGATGCGAGCGTTATCCGGATTTATTGGGGTTAAAGGGTGCGTAGGTTGTTTTT
TAAGTCAGCGGTGAAAGTTTGTGGCTCAACCATAAAATTGCCGTTGAAACTGGAAGACTT
GAGTGTGCTTGAGGTAGGCGGAATGCGTGGTGTAGCGGTGAAATGCATAGATATCACGCA
GAACTCCGATTGCGAAGGCAGCTTACTAAGCCATAACTGACACTGAAGCACGAAAGCGTG
GGGATCAAACAGG
>08e7b4d9986fdba927715891f469be7e
TACGTAGGTGGCAAGCGTTGTCCGGATTTACTGGGTGTAAAGGGCGTGCAGCCGGGACTG
CAAGTCAGATGTGAAATCCGCGGGCTTAACCCGCGAACTGCATTTGAAACTGCGGATCTT
GAGTACCGGTGAGGTTATCGGAATTCCTTGTGTAGCGGTGAAATGCGTAGATATAAGGAA
GAACACCAGTGGCGAAGGCGGATAACTGGACGGCAACTGACGGTGAGGCGCGAAAGCGTG
GGGAGCAAACAGG
>8bf3ec30baa332b933ecd91b7edacfbf
TACGTAGGGGGCAAGCGTTATCCGGATTTACTGGGTGTAAAGGGAGCGTAGACGGCATGG
CAAGTCTGAAGTGAAATGCGGGGGCTCAACCCCTGAACTGCTTTGGAAACTGTCAGGCTG
GAGTGCAGGGGAGGTAAGTGGAATTCCTAGTGTAGCGGTGAAATGCGTAGATATTAGGAG
GAACACCAGTGGCGAAGGCGGCTTACTGGACTGTAACTGACGTTGAGGCTCGAAAGCGTG
GGGAGCAAACAGG
>b1caf7edb82347bc313e4067482b24bb
TACGTAGGGGGCAAGCGTTATCCGGAATCACTGGGTGTAAAGGGAGCGTAGACGGCTGAG
CAAGCCTGAAGTGAAAGGCGGGGGCCCAACCCCCGGACTGCTTTGGGAACTGTACGGCTG
GAGTGCAGGAGAGTTAAGTGGAATTCCTAGTGTAGCGGTGAAATGCGTAGATATTAGGAG
GAACACCAGTGGCGAAGGCGGCTTACTGGACTGTAACTGACGTTGAGGCTCGAAAGCGTG
GGGAGCAAACAGG
>9199da0a2b9e36581b2beff2610ea33d
TACGTAGGGAGCAAGCGTTATCCGGATTTACTGGGTGTAAAGGGCGTGTAGGCGGGCATG
CAAGCCAGAAGTGAAATCTGGGGGCTTAACCCCCAAACTGCTTTTGGAACTGCGTGTCTT
GAGTGATGGAGAGTCAGGCGGAATTCCCAGTGTAGCGGTGAAATGCGTAGATATTGGGAG
GAACACCAGTGGCGAAGGCGGCCTGCTGGACATTAACTGACGCTGAGGCGCGAAAGCGTG
GGGAGCAAACAGG
>e890ee86f4a617f552c714fd38d04719
TACGTAGGGGGCGAGCGTTATCCGGATTCACTGGGTGTAAAGGGAGCGTAGACGGCCAAG
CAAGCCAGGGGTGAAAGCCCGGGGCCCAACCCCGGGACTGCCCTTGGAACTGCATGGCTG
GAGTGCGGGTGGGGCAGGCGGAATTCCTGGTGTAGCGGTGAAATGCGTAGATATCAGGAG
GAACACCGGCGGCGAAGGCGGCCTGCTGGACCGCGACTGACGTTGAGGCTCGAAAGCGTG
GGGAGCGAACAGG
>5b3f72c3df0355b907283433d031f348
TACGGAGGATTCAAGCGTTATCCGGATTTATTGGGTTTAAAGGGTGCGTAGGCGGTTTGA
TAAGTTAGAGGTGAAATGTTAGGGCTCAACCCTGAAACTGCCTCTAATACTGTTGGACTA
GAGAGTAGTAGCGGTAGGCGGAATGTATGGTGTAGCGGTGAAATGCTTAGAGATCATACA
GAACACCGATTGCGAAGGCAGCTTACCAAACTATATCTGACGTTGAGGCACGAAAGCGTG
GGGAGCAAACAGG
>95eaf14c1779c63ffda50649012d638c
TACGTAGGTGGCAAGCGTTGTCCGGAATTACTGGGTGTAAAGGGAGCGTAGGCGGGGAGA
CAAGTTGAATGTCTAAACTATCGGCTTAACTGATAGTCGCGTTCAAAACTATCACTCTTG
AGTGCAGTTGAGGTAGGCGGAATTCCTAGTGTAGCGGTGAAATGCGTAGATATTAGGAGG
AACACCAGTGGCGAAGGCGGCCTACTGGGCTGTAACTGACGCTGAGGCTCGAAAGCGTGG
GTAGCAAACAGG
>534c81e74da6fe00b3b8ea825df6ee89
TACGTAGGTGGCAAGCGTTGTCCGGAATTATTGGGCGTAAAGCGCGCGCAGGCGGCTTTC
TAAGTCCATCTTAAAAGTGCGGGGCTTAACCCCGTGATGGGATGGAAACTGGAAAGCTGG
AGTATCGGGGAGGAAAGTGGAATTCCTAGTGTAGCGGTGAAATGCGTAGAGATTAGGAAG
AACACCGGTGGCGAAGGCGACTTTCTGGACGACAACTGACGCTGAGGCGCGAAAGCGTGG
GGAGCAAACAGG
>d86e273d093bcad61b948b533ba0d5a2
TACGTAGGTGGCAAGCGTTATCCGGATTTACTGGGTGTAAAGGGCGTGTAGGCGGGACTG
CAAGTCAGATGTGAAAACCACGGGCTCAACCTGTGGCCTGCATTTGAAACTGTAGTTCTT
GAGTACTGGAGAGTCAGACGGAATTCCTAGTGTAGCGGTGAAATGCGTAGATATTAGGAG
GAACACCAGTGGCGAAGGCGGTCTGCTGGACAGCAACTGACGCTGAGGCGCGAAAGCGTG
GGGAGCAAACAGG
>a1b7bb849c96313c017c6ac37e92d754
TACGTAGGGGGCAAGCGTTGTTCGGAATGACTGGGCGTAAAGGGTGCGTAGGCGGTGTAG
CAAGTTAGAAGTGAAATACCTAGAGCTTAACTCAGGTGCTGCTTCTAAAACTGCTATACT
TGAGTGCAGTTGAGGAAAGTGGAATTCCTAGTGTAGCGGTGGAATGCGTAGATATTAGGA
GGAACATCAGTGGCGAAGGCGACTTTCTGGACTGTAACTGACGCTGAGGCACGAAAGTGT
GGGGAGCAAACAGG
>2d1eba1048237d22d68bf3c1a5a0c0ac
TACGTAGGGGGCAAGCGTTATCCGGATTTACTGGGTGTAAAGGGAGCGTAGACGGTATGG
CAAGTCTGATGTGAAAACCCGGGGCTCAACCCCGGGACTGCATTGGAAACTGTCGGACTA
GAGTGTCGGTGAGGCAAGTGGAATTCCTAGTGTAGCGGTGAAATGCGTAGATATTAGGAG
GAACACCAGTGGCGAAGGCGGCTTGCTGGACGATGACTGACGTTGAGGCTCGAAAGCGTG
GGGAGCAAACAGG
>3c885da9fc1988e7409b9be7a2d16f24
TACGTATGTCGCAAGCGTTATCCGGATTTATTGGGCGTAAAGCGCGTCTAGGCGGCTTAG
TAAGTCTGATGTGAAAATGCGGGGCTCAACCCCGTATTGCGTTGGAAACTGCTAAACTAG
AGTACTGGAGAGTTAGGCGGAACTACAAGTGTAGAGGTGAAATTCGTAGATATTTGTAGG
AATGCCGATGGGGAAGCCAGCCTACTGGACAGATACTGACGCTAAAGCGCGAAAGCGTGG
GTAGCAAACAGG
>32474a42901259e004ca818682d60792
TACGTAGGGTGCAAGCGTTATCCGGATTTACTGGGTGTAAAGGGCGAGTAGACGGCGTTG
CAAGTCAGATGTGAAAGGCTAGGGCTCAACCTTAGGAGAGCATCTGAAACTGTAATGCTA
GAGTGCAGGAGAGTTAAGTGGAATTCCTAGTGTAGCGGTGAAATGCGTAGATATTAGGAG
GAACACCAGTGGCGAAGGCGGCTTACTGGACTGTAACTGACGTTGAGGCGCGAAAGTGTG
GGGAGCAAACAGG
>52548d4fc4d9acc4695b5d699129b9ba
TACATAGGGGGCAAGCGTTATCCGGAATTATTGGGTGTAAAGGGTGCGTAGACGGAGAAA
CAAGTTGGTTGTGAAATCCCTCGGCTCAACTGAGGAACTGCAACCAAAACTGGATATCTT
TATTTCCCGTGAGGAAAGTGGAATTCCTAGTGTAGCGGTGAAATGCGTAGATATTAGGAG
GAACACCAGTGGCGAAGGCGACTTTCTGGACGATAACTGACGTTGAGGCACGAAAGTGTG
GGGAGCAAACAGG
>69d93ea7bb8f1ed129938121bcf64bb9
TACGTAGGTGGCAAGCGTTGTCCGGATTTACTGGGTGTAAAGGGCGTGTAGGCGGGAGAG
CAAGTCAGAAGTGAAATCTATGGGCTTAACCCATAAACTGCTTTTGAAACTGTTCTTCTT
GAGTATCGGTGAGGCAGGCGGAATTCCTAGTGTAGCGGTGAAATGCGTAGATATTAGGAG
GAACACCAGTGGCGAAGGCGGCCTGCTGGACGACAACTGACGCTGAGGCGCGAAAGCGTG
GGGAGCAAACAGG
>7d3af59648962b6c3b6c2c88dabed9e2
TACGGAGGATGCGAGCGTTATCCGGATTTATTGGGTTTAAAGGGAGCGCAGGCTGCGAGG
CAAGTCAGCGGTCAAATGTCGGGGCTCAACCCCGGCCTGCCGTTGAAACTGTCCTGCTAG
AGTTCGAGAGAGGTATGCGGAATGCGTTGTGTAGCGGTGAAATGCATAGATATGACGCAG
AACTCCGATTGCGAAGGCAGCATACCAACTCGCGACTGACGCTGAGGCTCGAAAGCGTGG
GTATCGAACAGG
>ae432e599c18d3ae74d8738b5e71a934
TACGGAGGATCCGAGCGTTATCCGGATTTATTGGGTTTAAAGGGAGCGTAGGTGGACATG
TAAGTCAGTTGTGAAAGTTTGCGGCTCAACCGTAAAATTGCAGTTGATACTGTGTGTCTT
GAGTACAGTTGAGGTGGGCGGAATTCGTGGTGTAGCGGTGAAATGCTTAGATATCACGAA
GAACTCCGATTGCGAAGGCAGCTCACTGGACTGTTACTGACACTGAGGCTCGAAAGTGTG
GGTATCAAACAGG
>82cb4b409116b51c36c56373fe46124b
TACGGAGGATCCGAGCGTTATCCGGATTTATTGGGTTTAAAGGGAGCGTAGATGGATGTT
TAAGTCAGTTGTGAAAGTTTGCGGCTCAACCGTAAAATTGCAATTGATACTGGATGTCTT
GAGTGCACTTGAGGTAGGCGGAATTCGTGGTGTAGCGGTGAAATGCTTAGATATCACGAA
GAACTCCGATTGCGAAGGCAGCTTACTAAACTGCAACTGACATTGAGGCTCGAAAGTGTG
GGTATCAAACAGG
>fd5a877ba4e73728bf8a3c03bd457195
TACGTATGGTGCAAGCGTTATCCGGATTTACTGGGTGTAAAGGGTGCGTAGGTGGTATGG
CAAGTCAGAAGTGAAAGGCTGGGGCTCAACCCCGGGACTGCTTTTGAAACTGTCAAACTA
GAGTACAGGAGAGTAAAGCGGAATTCCTAGTGTAGCGGTGAAATGCGTAGATATTAGGAG
GAACACCAGTGGCGAAGGCGGCTTTCTGGACTGAAACTGACACTGAGGCACGAAAGCGTG
GGGAGCAAACAGG
>1b1ea8228b8aab445aab0223be5fd6fc
TACGGAAGGTCCGGGCGTTATCCGGATTTATTGGGTTTAAAGGGAGCGTAGGCCGTCTGA
TAAGCGTGTTGTGAAATGTCGGGGCTCAACCTGGACATTGCAGCGCGAACTGTGAGACTT
GAGTGCGCATGAAGTAGGCGGAATTCGTCGTGTAGCGGTGAAATGCTTAGATATGACGAA
GAACTCCGATTGCGAAGGCAGCCTGCTGTAGCGCAACTGACGCTGAAGCTCGAAAGCGTG
GGTATCGAACAGG
>4e395096a7dda36d478a1454fc67fa09
TACGTAGGTGGCGAGCGTTATCCGGAATCATTGGGCGTAAAGAGGGAGCAGGCGGCCGCA
AGGGTCTGTGGTGAAAGACCGAAGCTAAACTTCGGTAAGCCATGGAAACCGGGCGGCTAG
AGTGCGGATGAGGATCGTGGAATTCCATGTGTAGCGGTGAAATGCGTAGATATATGGAGG
AACACCAGTGGCGAAGGCGACGGTCTGGGCCGCAACTGACGCTCATTCCCGAAAGCGTGG
GGAGCAAATAGG
>cec3402e4d58187969cf85a9754b303c
TACGTAGGGGGCAAGCGTTATCCGGAATTACTGGGTGTAAAGGGAGCGTAGGCGGCATGG
TAAGCCAGATGTGAAAGCCCGAAGCTTAACTTCGAGGATTGCATTTGGAACTATCAAGCT
AGAGTACAGTAGAGGAAAGCGGAATTCCTAGTGTAGCGGTGAAATGCGTAGATATTAGGA
AGAACACCAGTGGCGAAGGCGGCTTTCTGGACTGAAACTGACGCTGAGGCTCGAAAGCGT
GGGGAGCAAACAGG
>26a1cff2e2ba586daab4e46d1c716b5f
TACGGAGGATGCGAGCGTTATCCGGATTTATTGGGTTTAAAGGGTGCGTAGGCGGAGTGC
CAAGTCAGCGGTAAAAATTCGGGGCTCAACCCCGTACTGCCGTTGAAACTGCATCCCTTG
AGTGGCGCGGAAGTATGCGGAATGCGTGGTGTAGCGGTGAAATGCATAGATATCACGCAG
AACTCCGATTGCGAAGGCAGCATACCGGCGCGCAACTGACGCTCATGCACGAAAGCGTGG
GTATCGAACAGG
>8c6a5c4448b0327a810db8ee00e459f7
TACGTAGGTGGCGAGCGTTATCCGGAATGATTGGGCGTAAAGGGTGCGCAGGCGGTCCTG
CAAGTCTGGAGTGAAACGTATGAGCTCAACTCATGCATGGCTCTGGAAACTGGAGGACTG
GAGAGCTGGAGAGGGCGGTGGAACTCCATGTGTAGCGGTAAAATGCGTAGATATATGGAA
GAACACCAGTGGCGAAGGCGGCCGCCTGGCCTGTTGCTGACGCTGAGGCACGAAAGCGTG
GGGAGCAAATAGG
>36680f095955f2f61292e123f9e48518
TACGTAGGGGGCAAGCGTTATCCGGATTTACTGGGTGTAAAGGGAGCGTAGACGGAATGG
CAAGTCTGATGTGAAAGGCCGGGGCTCAACCCCGGGACTGCATTGGAAACTGTCAATCTA
GAGTACCGGTGGGGTAAGTGGAATTCCTAGTGTAGCGGTGAAATGCGTAGATATTAGGAG
GAACACCAGTGGCGAAGGCGGCTTACTGGACGGTAACTGACGTTGAGGCTCGAAAGCGTG
GGGAGCAAACAGG
>93fe2a9b4664f2c97063e5c06f9ad49a
TACGTAGGGAGCGAGCGTTATCCGGATTTATTGGGCGTAAAGCGCGCGTAGGCGGGCTAT
TAAGTCAGGTGTTAAAGCCCGGGGCTCAACCCCGGCCCGCACCTGAAACTGGTAGTCTTG
AGTCTGGTCGGGGAAAGTGGAATTCCCAGTGTAGCGGTGAAATGCGCAGATATTGGGAAG
AACACCAGTGGCGAAGGCGGCTTTCTAGGCCACGACTGACGCTGAGGCGCGAAAGCTAGG
GGAGCAAACAGG
>387b51597c80b67cd33b0e14a0ae0fc8
TACGTAGGGGGCAAGCGTTATCCGGATTTACTGGGTGTAAAGGGAGCGTAGACGGCTGTG
CAAGTCAGAAGTGAAAGCCCGGGGCTCAACCGCGGGACTGCTTTTGAAACTGTGTAGCTG
GAGTGCAGGGGAGGTAAGTGGAATTCCTAGTGTAGCGGTGAAATGCGTAGATATTAGGAG
GAACACCGGTGGCGAAGGCGGCTTACTGGACTGTAACTGACGTTGAGGCTCGAAAGCGTG
GGGAGCAAACAGG
>ba4039d86575d607663039b4a4c9edc2
TACGTAGGTGGCAAGCGTTATCCGGATTTACTGGGTGTAAAGGGCGTGTAGGCGGGAATG
CAAGTCAGATGTGAAAACTATGGGCTCAACTCATAGCCTGCATTTGAAACTGTATTTCTT
GAGTGATGGTGAGGCAGGCGGAATTCCGTGTGTAGCGGTGAAATGCGTAGATATACGGAG
GAACACCAGTGGCGAAGGCGGCCTGCTGGACATTAACTGACGCTGAGGCGCGAAAGCGTG
GGGAGCAAACAGG
>6e8044229addc516e807b79df0179492
TACGTAGGGGGCAAGCGTTATCCGGATTTACTGGGTGTAAAGGGAGCGTAGACGGTGATG
CAAGTCAGAAGTGAAAGCCCGCGGCTCAACTGCGGGACTGCTTTTGAAACTGTATGACTG
GAGTGCAGGAGAGTTAAGCGGAATTCCTAGTGTAGCGGTGAAATGCGTAGATATTAGGAG
GAACACCAGTGGCGAAGGCGGCTTACTGGACTGTAACTGACGTTGAGGCTCGAAAGCGTG
GGGAGCAAACAGG
>9f04d8d28e5856bb5c7945376cc531a0
TACGGAGGATCCGAGCGTTATCCGGATTTATTGGGTTTAAAGGGAGCGTAGATGGGTTGT
TAAGTCAGTTGTGAAAGTTTGCGGCTCAACCGTAAAATTGCAATTGATACTGGCAGTCTT
GAGTATAGTTGAGTTAGGCGGAATTCGTGGTGTAGCGGTGAAATGCTTAGATATCACGAA
GAACTCCGATTGCGAAGGCAGCTTACTAACCTGTAACTGACATTGATGCTCGAAAGTGTG
GGTATCAAACAGG
>4b6d59a45a4d29ac8f28af6e86a5f6e9
TACGTATGGTGCAAGCGTTATCCGGATTTACTGGGTGTAAAGGGTGCGTAGGTGGCAAGG
CAAGTCTGAAGTGAAAATCCGGGGCTCAACCCCGGAACTGCTTTGGAAACTGTTTAGCTG
GAGTACAGTAGAGGTAAGTGGAATTCCTAGTGTAGCGGTGAAATGCGTAGATATTAGGAG
GAACACCAGTGGCGAAGGCGACTTACTGGACTGGTACTGACACTGAGGCACGAAAGCGTG
GGGAGCAAACAGG
>9c6d066abc92f4dd6f5aae655a38c6a5
TACGGAGGATGCGAGCGTTATCCGGATTTACTGGGTGTAAAGGGAGCGTAGACGGCTGAG
CAAGTCAGAAGTGAAAGCCCGGGGCTCAACCCCGGGACTGCTTTTGAAACTGCGGAGCTG
GAGTGCAGGGGAGGTAAGCGGAATTCCTGGTGTAGCGGTGAAATGCGTAGATATCAGGAG
GAACACCAGTGGCGAAGGCGGCTTACTGGACTGTAACTGACGTTGAGGCTCGAAAGCGTG
GGGAGCAAACAGG
>6462fe84adb5bb2ff47724933330db1d
TACGTAGGTGGCAAGCGTTGTCCGGAATTATTGGGCGTAAAGGGCGCGCAGGCGGCTTCT
TAAGTCTGTCTTAAAAGTGCGGGGCTTAACCCCGTGATGGGATGGAAACTGGGAAGCTCA
AGAGTATCGAGAGGAAAGCGGAATTCCTAGTGTAGCGGTGAAATGCGTAGATATTAGGAG
GAACACCAGTGGCGAAAGCGGCTTTCTGGACGAAAACTGACGCTGAGGCGCGAAAGCCAG
GGGAGCGAACGGG
>4f4363f8175f606ee5e62863dd250c97
TACGTAGGTGGCAAGCGTTGTCCGGAATTATTGGGCGTAAAGCGCGCGCAGGCGGATTGG
TCAGTCTGTCTTAAAAGTTCGGGGCTTAACCCCGTGATGGGATGGAAACTGCCAATCTAG
AGTATCGGAGAGTAAAGTGGAATTCCTAGTGTAGCGGTGAAATGCGTAGATATTAGGAAG
AACACCAGTGGCGAAGGCGACTTTCTGGACGAAAACTGACGCTGAGGCGCGAAAGCCAGG
GGAGCGAACGGG
>2d5885162334077eaebe0800cb191617
TACGTAGGTGGCAAGCGTTATCCGGATTTACTGGGTGTAAAGGGCGTGTAGGCGGGACTG
CAAGTCAGATGTGAAAACCATGGGCTCAACCTGTGGCCTGCATTTGAAACTGTAGTTCTT
GAGTACTGGAGAGTCAGACGGAATTCCTAGTGTAGCGGTGAAATGCGTAGATATTAGGAG
GAACACCAGTGGCGAAGGCGGTCTGCTGGACAGCAACTGACGCTGAGGCGCGAAAGCGTG
GGGAGCAAACAGG
>f2af449892a9a5e7539dbea4ad355173
TACGTAGGTGGCAAGCGTTATCCGGATTTACTGGGTGTAAAGGGCGTGTAGGCGGGATTG
CAAGTCAGATGTGAAAACCACGGGCTCAACCTGTGGCCTGCATTTGAAACTGCAGTTCTT
GAGTACTGGTGAGGCAGACGGAATTCCTAGTGTAGCGGTGAAATGCGTAGATATTAGGAG
GAACACCAGTGGCGAAGGCGGTCTGCTGGACAGCAACTGACGCTGAGGCGCGAAAGCGTG
GGGAGCAAACAGG
>3c2ce4ffe3c9503c1dff577982b86498
TACGTAAGGGGCGAGCGTTGTCCGGAATTATTGGGCGTAAAGAGTGCGTAGGCGGCAAAT
TAAGTCAGATGTGAAAACTAAGGGCTCAACCCATAGATTGCATCTGAAACTGATATGCTT
GAGTCAAGGTGAGGAAAGTGGAATTCCTAGTGTAGCGGTGGAATGCGTAGATATTAGGAG
GAATACCGGTGGCGAAGGCGACTTTCTGGACTTGAACTGACGCTGAGGCACGAAAGCGTG
GGGAGCAAACAGG
>91583265f2248dad361f1ef519af37a3
TACGTAGGGGGCAAGCGTTATCCGGATTTACTGGGTGTAAAGGGAGCGTAGACGGAGAGG
CAAGTCTGATGTGAAAGGCGGGGGCTCAACCCCCGGACTGCATTGGAAACTGTCCCTCTC
GAGTGCTTGAGGGGTAAGCGGAATTCCTAGTGTAGCGGTGAAATGCGTAGATATTAGGAG
GAACACCAGTGGCGAAGGCGGCTTACTGGACGGTAACTGACGTTGAGGCTCGAAAGCGTG
GGGAGCAAACAGG
>275890f39dd2f60b1360026d0a864414
TACGTAGGGAGCAAGCGTTGTCCGGAATTACTGGGTGTAAAGGGAGCGTAGGCGGGATGG
CAAGTTGGGTGTTAAATCTACCGGCTCAACTGGTAGTCGCACTCAAAACTGCTATTCTTG
AGTGAAGTTGAGGCAGGCGGAATTCCTAGTGTAGCGGTGAAATGCGTAGATATTAGGAGG
AACACCAGTGGCGAAGGCGGCCTGCTGGGCTTTTACTGACGCTGAGGCTCGAAAGTGTGG
GGAGCAAACAGG
>38441e19a953fa5eba23577d7c379495
TACGTAGGGAGCGAGCGTTATCCGGATTTATTGGGTGTAAAGGGTGCGTAGGCGGCTTTT
TAGGTCTAAGGTTTAAGCCCGGAGCTTAACTCCGGTTCGCCTTAGAAACCGATTGGCTTG
AGTATGGTAGAGTCAAGTGGAATTTCTAGTGTAGCGGTAAAATGCGTAGATATTAGAAGG
AACACCAGTGGCGAAGGCGACTTGCTGGGCCATTACTGACGCTGAGGCACGAAAGCGTGG
GGAGCAAATAGG
>07fb8cac95bc8d9262cb7fcb81d50165
TACGTAGGGAGCGAGCGTTATCCGGAATTATTGGGTGTAAAGGGTGCGTAGACGGGAAGA
TAAGTTAGTTGTGAAATCCCTCGGCTTAACTGAGGAACTGCAACTAAAACTGTTTTTCTT
GAGTGCAGGTGAGGTAAGTGGAATTCCTAGTGTAGCGGTGAAATGCGTAGATATTAGGAG
GAACACCAGTGGCGAAGGCGACTTACTGGACTGTAACTGACGTTGAGGCACGAAAGTGTG
GGGAGCAAACAGG
>d8bb2f2adaf795b6502188d19b74f662
TACGTAGGTGGCAAGCGTTGTCCGGAATTATTGGGCGTAAAGAGCATGTAGGCGGGCTTT
TAAGTCCGACGTGAAAATGCGGGGCTTAACCCCGTATGGCGTTGGATACTGGAAGTCTTG
AGTGCAGGTGAGGAAAGGGGAATTCCCAGTGTAGCGGTGAAATGCGCAGATATTGGGAGG
AACACCAGTGGCGAAGGCGCCTTTCTGGACTGTGTCTGACGCTGAGATGCGAAAGCCAGG
GTAGCAAACGGG
>e596da497e259f796336d2332f3c6529
TACGTAGGGAGCGAGCGTTATCCGGATTTATTGGGTGTAAAGGGTGCGTAGACGGGAAAA
CAAGTTAGTTGTGAAATCCCTCGGCTTAACTGAGGAACTGCAACTAAAACTATTTTTCTT
GAGTGCAGGTGAGGTAAGTGGAATTCCTAGTGTAGCGGTGAAATGCGTAGATATTAGGAG
GAACACCAGTGGCGAAGGCGACTTACTGGACTGTAACTGACGTTGAGGCACGAAAGTGTG
GGGAGCAAACAGG
>321ee946f6766d1c2a42e341643550fe
TACGTATGGTGCAAGCGTTATCCGGATTTACTGGGTGTAAAGGGAGCGCAGGCGGTACGG
CAAGTCTGATGTGAAAGCCCGGGGCTCAACCCCGGTACTGCATTGGAAACTGTCGGACTA
GAGTGTCGGAAGGGTAAGTGGAATTCCTAGTGTAGCGGTGAAATGCGTAGATATTAGGAG
GAACACCAGTGGCGAAGGCGGCTTACTGGACGATTACTGACGCTGAGGCTCGAAAGCGTG
GGGAGCAAACAGG
>e1747ffc79dd7ccabd215b48ec951eb2
TACGGAGGATGCGAGCGTTATCCGGATTTATTGGGTTTAAAGGGAGCGCAGACGGGAGAT
TAAGTCAGTTGTGAAAGTTTGCGGCTCAACCGTAAAATTGCAGTTGATACTGGTTTCCTT
GAGTGCAGTTGAGTCAGGCGGAATTCGTGGTGTAGCGGTGAAATGCTTAGATATCACGAA
GAACCCCGATTGCGAAGGCAGCTTGCTAAACTGTAACTGACGTTCATGCTCGAAAGTGTG
GGTATCAAACAGG
>832b9c6a428f5070309bd6d4eda4909c
TACGTAGGGAGCGAGCGTTGTCCGGATTTACTGGGTGTAAAGGGTGCGTAGGCGGCGAGG
CAAGTCAGGCGTGAAATCTATGGGCTTAACCCATAAACTGCGCTTGAAACTGTCTTGCTT
GAGTGAAGTTGAGGTAGGCGGAATTCCCGGTGTAGCGGTGAAATGCGTAGAGATCGGGAG
GAACACCAGTGGCGAAGGCGGCCTACTGGGCTTTAACTGACGCTGAAGCACGAAAGCATG
GGTAGCAAACAGG
>578e911bd552ff95e413be6aff218659
TACGTATGGAGCAAGCGTTATCCGGATTTACTGGGTGTAAAGGGAGTGTAGGTGGCACAG
CAAGTCAGAAGTGAAAGCCCGGGGCTCAACCCCGGGACTGCTTTTGAAACTGTTGTGCTG
GAGTGCAGGGGAGGTAAGTGGAATTCCTAGTGTAGCGGTGAAATGCGTAGATATTAGGAG
GAACACCAGCGGCGAAGGCGGCTTACTGGACTGTAACTGACACTGAGGCTCGAAAGCGTG
GGGAGCAAACAGG
>b1c0caacd79cd163d99ae7938ea3e63e
TACGTAGGGAGCGAGCGTTATCCGGATTTATTGGGTGTAAAGGGTGCGTAGACGGGTCTA
CAAGTTAGTTGTGAAATCCCTCGGCTCAACTGAGGAACTGCAGCTAAAACTATAGATCTT
GAGTGCAGGTGAGGTAAGTGGAATTCCTAGTGTAGCGGTGAAATGCGTAGATATTAGGAG
GAACACCAGTGGCGAAGGCGACTTACTGGACTGTAACTGACGTTGAGGCACGAAAGTGTG
GGGAGCAAACAGG
>1dc2464f1b7636011370066beb919106
TACGTAGGTGGCGAGCGTTATCCGGAATTATTGGGCGTAAAGAGGGAGCAGGCTGCTGAA
CAGGTCTGTGGTGAAAGCCCGAAGCTAAACTTCGGTAAGCCATGGAAACCGGACAGCTAG
AGTGCGTCTGAGGAACGTGGAATTCCATGTGTAGCGGTGAAATGCGTAGATATATGGAGG
AACACCAGTGGCGAAGGCGACGTTCTGGGGCGCAACTGACGCTCATTCCCGAAAGCGTGG
GGAGCAAATAGG
>0593293272534e982d1139f637f72995
TACGGAGGATGCGAGCGTTATCCGGATTTATTGGGTTTAAAGGGTGCGTAGGTGGTAATT
TAAGTCAGCGGTGAAAGTTTGTGGCTCAACCATAAAATTGCCGTTGAAACTGGGTTACTT
GAGTGTGCTTGAGGTAGGCGGAATGCGTGGTGTAGCGGTGAAATGCATAGATATCACGCA
GAACTCCAATTGCGAAGGCAGCTTACTAAACCATAACTGACACTGAAGCACGAAAGCGTG
GGTATCAAACAGG
>306c735424e009ac14c9b0d01d4d023d
TACGTAGGGTGCGAGCGTTAATCGGAATTACTGGGCGTAAAGGGTGCGCAGGCGGTTGAG
TAAGACAGATGTGAAATCCCCGAGCTTAACTCGGGAATGGCATATGTGACTGCTCGACTA
GAGTGTGTCAGAGTGAGGTGGAATTCCACGTGTAGCAGTGAAATGCGTAGATATGTGGAA
GAACACCGATGGCGAAGGCAGCCTCCTGGGACATAACTGACGCTCAGGCACGAAAGCGTG
GGGAGCAAACAGG
>538ec515cba8422cf22f2806891f1f72
TACGTAGGTGGCGAGCGTTATCCGGATTTACTGGGTGTAAAGGGCGTGTAGGCGGGACTG
CAAGTCAGATGTGAAAACTCAGGGCTCAACCCTGAGCCTGCATTTGAAACTGTAGTTCTT
GAGTACTGGTGAGGCAGGCGGAATTCCCTGTGTAGCGGTGAAATGCGTAGATATAGGGAG
GAACACCAGTGGCGAAGGCGGCCTGCTGGACAGCAACTGACGCTGAGGCGCGAAAGCGTG
GGGAGCAAACAGG
>7c83e8763327a5939fb140998f73cf1c
TACGTAGGGAGCGAGCGTTGTCCGGATTTACTGGGTGTAAAGGGTGCGTAGGCGGCCGAG
CAAGTCAGTTGTGAAAACTATGGGCTTAACCCATAACGTGCAATTGAAACTGTCCGGCTT
GAGTGAAGTTGAGGTAGGCGGAATTCCCGGTGTAGCGGTGAAATGCGTAGAGATCGGGAG
GAACACCAGTGGCGAAGGCGGCCTACTGGGCTTTAACTGACGCTGAGGCACGAAAGCATG
GGTAGCAAACAGG
>e753211b6b3fceced0d8372c9a086d46
TACGTAGGTGGCGAGCGTTGTCCGGAATTACTGGGTGTAAAGGGAGCGTAGGCGGGATAT
TAAGTTGAATGTATAAACTACCGGCTTAACCGATAGAAGCGTTCAAAACTGATATTCTTG
AGTGAAGTTGAGGCAGGCGGAATTCCTAGTGTAGCGGTGAAATGCGTAGATATTAGGAGG
AACACCAGTGGCGAAGGCGGCCTGCTGGGCTTTAACTGACGCTGAGGCTCGAAAGCGTGG
GTAGCAAACAGG
>b17af1e05bc2b189fa1c12a176231684
TACGGGGGATGCGAGCGTTATCCGGATTTATTGGGTTTAAAGGGCGCGTAGGCGGGACGT
CAAGTCAGCGGTAAAAGACTGCAGCTAAACTGTAGCACGCCGTTGAAACTGGCGCCCTGG
AGACGAGAAGAGGGAGGCGGAACAAGTGAAGTAGCGGTGAAATGCATAGATATCACTTGG
AACCCCGATAGCGAAGGCAGCTTCCCAGGCTCGTTCTGACGCTGATGCGCGAGAGCGTGG
GTAGCGAACAGG
>997cd4c03ee943f7112a57c31463be39
TACGTAGGGGGCAAGCGTTATCCGGATTTACTGGGTGTAAAGGGTGCGTAGGTGGCAAGG
CAAGTCAGATGTGAAAGCCCGGGGCTCAACCCCGGTACTGCATTTGAAACTGTCTAGCTA
GAGTGCAGTAGAGGTAAGCGGAATTCCTAGTGTAGCGGTGAAATGCGTAGATATTAGGAG
GAACACCAGTGGCGAAGGCGGCTTACTGGACTGTAACTGACACTGAGGCACGAAAGCGTG
GGGAGCAAACAGG
>ecfd3cb4e5ed8a8fea35d056b9bed69e
TACGTAGGTGGCAAGCGTTGTCCGGATTTACTGGGTGTAAAGGGCGTGCAGCCGGAGAGG
CAAGTCAGATGTGAAATCCGCGGGCTCAACCCGCGAACTGCATTTGAAACTGCTTCCCTT
GAGTATCGGTGAGGTCATCGGAATTCCTAGTGTAGCGGTGAAATGCGTAGATATTAGGAA
GAACACCAGTGGCGAAGGCGGATGACTGGACGACAACTGACGGTGAGGCGCGAAAGCGTG
GGGAGCAAACAGG
>6fa149a2f06358718ef2d79f6a8acb17
TACGTAGGTGGCAAGCGTTGTCCGGATTTACTGGGTGTAAAGGGCGTGTAGGCGGAGAAG
CAAGTCAGAAGTGAAATCCATGGGCTTAACCCATGAACTGCTTTTGAAACTGTTTCCCTT
GAGTATCGGTGAGGCAGGCGGAATTCCTAGTGTAGCGGTGAAATGCGTAGATATTAGGAG
GAACACCAGTGGCGAAGGCGGCCTGCTGGACGACAACTGACGCTGAGGCGCGAAAGCGTG
GGGAGCAAACAGG
>823e9f7751526150ee1060ca58c25133
TACGTAGGTGGCAAGCGTTATCCGGATTTACTGGGTGTAAAGGGCGTGTAGGCGGGAAAG
CAAGTCAGATGTGAAAACTGTGGGCTCAACCCACAGCCTGCATTTGAAACTGTTTTTCTT
GAGTACTGGTGAGGCAGATGGAATTCCTAGTGTAGCGGTGAAATGCGTAGATATTAGGAG
GAACACCAGTGGCGAAGGCGATCTGCTGGACAGCAACTGACGCTGAGGCGCGAAAGCGTG
GGGAGCAAACAGG
>6ce62ca43899a16b3a8adfdc2a02c795
TACGTAGGTGGCAAGCGTTGTCCGGATTTACTGGGTGTAAAGGGCGTGCAGCCGGAGAGA
CAAGTCAGATGTGAAATCCACGGGCTCAACCCGTGAACTGCATTTGAAACTGTTTCCCTT
GAGTGTCTGAGAGGTCATCGGAATTCCTTGTGTAGCGGTGAAATGCGTAGATATAAGGAA
GAACACCAGTGGCGAAGGCGGATGACTGGACGATAACTGACGGTGAGGCGCGAAAGCGTG
GGGAGCAAACAGG
>65f1c52c54a17a1d308937f480841c91
TACGTAGGATGCAAGCGTTATCCGGATTTACTGGGTGTAAAGGGAGCGCAGGCGGGACTG
CAAGTTGGATGTGAAATACCGTGGCTTAACCACGGAACTGCATCCAAAACTGTAGTTCTT
GAGTGAAGTAGAGTCAAGCGGAATTCCGAGTGTAGCGGTGAAATGCGTAGATATTCGGAG
GAACACCAGTGGCGAAGGCGGCTTGCTGGGCTTTAACTGACGCTGAGGCTCGAAAGTGTG
GGGAGCAAACAGG
>ef192921c27dff6dee48daf65c7d08e8
TACGTAGGGAGCGAGCGTTGTCCGGAATTACTGGGTGTAAAGGGAGCGTAGGCGGGCGAG
AAAGTTGAATGTTAAATCTACCGGCTTAACTGGTAGCTGCGTTCAAAACTTCTTGTCTTG
AGTGAAGTTGAGGTAGGCGGAATTCCTAGTGTAGCGGTGAAATGCGTAGATATTAGGAGG
AACACCAGTGGCGAAGGCGGCCTGCTGGGCTTTAACTGACGCTGAGGCTCGAAAGCGTGG
GGAGCAAACAGG
>3e794a1a6ee48c636b02a7b44907ab84
TACGTAGGGGGCAAGCGTTATCCGGATTTACTGGGTGTAAAGGGAGCGTAGACGGCGCGG
CAAGTCTGAAGTGAAAGGCAGGGGCTTAACCCCTGAACTGCTTTGGAAACTGCCATGCTA
GAGTGCTGGTGAGGTAAGTGGAATTCCTAGTGTAGCGGTGAAATGCGTAGATATTAGGAG
GAACACCAGTGGCGAAGGCGGCTTACTGGACAGTAACTGACGTTGAGGCTCGAAAGCGTG
GGGAGCAAACAGG
>8988cfbac3e4ed3658e011ed663f2fbe
TACGTAGGGAGCGAGCGTTATCCGGAATTATTGGGCGTAAAGGGTGCGTAGATGGCATAG
TAAGTCTTTTGTAAAAATGCTGGGCTCAACCCAGTAGGGCAAAAGATACTGCAAAGCTAG
AGTATGACAGAGTCAAGTGGAACTACATGTGTAGCGGTAAAATGCGTAAATATATGTAAG
AACACCAGTGGCGAAGGCGGCTTGCTGGGTCGATACTGACATTGAGGCACGAAAGCGTGG
GGAGCAAACAGG
>461f7f9eafe4dc8420726a7dcfca03f3
TACGTAGGGGGCAAGCGTTATCCGGATTTACTGGGTGTAAAGGGAGCGTAGGTGGCATGG
TAAGCCAGAAGTGAAAACCCGGGGCTCAACTCCGAGGATTGCTTTTGGAACTATCAAGCT
GGAGAGCTAGAGGGGTAAGCGGAATTCCTAGTGTAGCGGTGAAATGCGTAGATATTAGGA
GGAACACCGGTGGCGAAGGCGGCTTACTGGACAGAAACTGACACTGAGGCTCGAAAGCGT
GGGGAGCAAACAGG
>26049353f86969766e797127c406febb
TACGAAGGGTGCAAGCGTTGTTCGGATTTACTGGGCGTAAAGCGTCCGTAGGTGGTTTGT
TAAGTCAGGGGTGAAATCCCGGGGCCCAACCCCGGAACTGCCTTTGATACTGGCAAGCTG
GAGCGCGATGGAGGAAGATGGAATATCTGGTGTAGGGGTGAAATCCGTAGATATCAGATG
GAACACCAATGGCGAAGGCAGTCTTCTGGATCATCGCTGACACTGAGGGACGAAAGCGTG
GGTAGCAAACAGA
>a7d6e320835812e12c62a9613ee857c8
TACGTAGGGGGCAAGCGTTATCCGGATTTACTGGGTGTAAAGGGAGCGTAGACGGAAGTG
CAAGTCTGAAGTGAAAGCCCGGGGCTCAACCCCGTGACTGCTTTGGAAACTGTGCTTCTA
GAGTGTCGTAGAGGTAAGCGGAATTCCTAGTGTAGCGGTGAAATGCGTAGATATTAGGAG
GAACATCAGTGGCGAAGGCGGCTTACTGGACGATAACTGACGTTGAGGCTCGAAAGCGTG
GGGAGCAAACAGG
>d73af562e4db75e0b624152683ad8053
TACGTAGGGAGCAAGCGTTATCCGGAATTATTGGGTGTAAAGGGTGCGTAGACGGGAAAT
TAAGTTAGTTGTGAAATCCCTCGGCTCAACTGAGGAACTGCAACTAAAACTGATTTTCTT
GAGTGCAGGTGAGGAAAGTGGAATTCCTAGTGTAGCGGTGAAATGCGTAGATATTAGGAG
GAACACCAGTGGCGAAGGCGACTTTCTGGACTGCAACTGACGTTGAGGCACGAAAGTGTG
GGGAGCAAACAGG
>5906af869da3f421552594000ab1edc7
TACGTAGGGAGCGAGCGTTATCCGGATTTATTGGGTGTAAAGCGTGTGTAGGCGGTAAAT
TAAGTCTAAGGTTTAAGCCTGGAGCTCAACTCCAGTTCGCCTTAGAAACTGATTTTCTTG
AGTATGGTTGAGGCAAGTGGAATTTCTAGTGTAGCGGTAAAATGCGTAGATATTAGAAGG
AACACCAGTGGCGAAGGCGACTTGCTGGGCCAAAACTGACGCTGAGACACGAAAGCGTGG
GGAGCAAATAGG
>bd75b2b8937ff53ccb188d463736a4f9
TACGTAGGGAGCAAGCGTTGTCCGGAATTACTGGGTGTAAAGGGAGCGTAGGCGGGATGG
CAAGTAGAATGTTAAATCCATCGGCTCAACCGGTGGCTGCGTTCTAAACTGCCGTTCTTG
AGTGAAGTTGAGGCAGGCGGAATTCCTAGTGTAGCGGTGAAATGCGTAGATATTAGGAGG
AACACCAGTGGCGAAGGCGGCCTGCTGGGCTTTAACTGACGCTGAGGCTCGAAAGCGTGG
GGAGCAAACAGG
>f80fd086a55153604a8dc669b4b6cb9d
TACGTAGGTGGCAAGCGTTGTCCGGATTTATTGGGCGTAAAGCGAGCGCAGGCGGTTTCT
TAAGTCTGATGTGAAAGCCCCCGGCTCAACCGGGGAGGGTCATTGGAAACTGGGAGACTT
GAGTGCAGATGAGGAGAGTGGAATTCCATGTGTAGCGGTGAAATGCGTAGATATATGGAG
GAACACCAGTGGCGAAGGCGGCTCTCGGGTCTGTAACTGACGCTGAGGCTCGAAAGCGTG
GGGAGCGAACAGG
>1b34c8c7e96d0925b7d708c20e47405a
TACGTAGGGGGCAAGCGTTATCCGGATTTACTGGGTGTAAAGGGAGCGTAGACGGCAAGG
CAAGTCTGATGTGAAAACCCAGGGCTTAACCCTGGGACTGCATTGGAAACTGTCTGGCTC
GAGTGCCGTTGAGGTAAGCGGAATTCCTAGTGTAGCGGTGAAATGCGTAGATATTAGGAA
GAACACCAGTGGCGAAGGCGGCTTACTGGACGGTAACTGACGTTGAGGCTCGAAAGCGTG
GGGAGCAAACAGG
>0a422c20c96ceb63785efbb4176db1b7
TACGTAGGGGGCAAGCGTTATCCGGATTTACTGGGTGTAAAGGGAGCGTAGACGGCGAAG
CAAGTCTGAAGTGAAAGCCCGGGGCTTAACCCCGGGACTGCTTTGGAAACTGTTTTGCTA
GAGTGCTGTAGAGGTAAGTGGAATTCCTAGTGTAGCGGTGAAATGCGTAGATATTAGGAG
GAACACCAGTGGCGAAGGCGGCTTACTGGACAGTAACTGACGTTGAGGCTCGAAAGCGTG
GGGAGCAAACAGG
>d243a9f4c4a64f8de43f2a874fc514c4
TACGTAGGGGGCAAGCGTTATCCGGATTTACTGGGTGTAAAGGGAGCGTAGACGGCACAG
CAAGTCTGAAGTGAAATCCCCGGGCTCAACCCGGGAACTGCTTTGGAAACTGCTGGGCTG
GAGTGCTGGGGAGGCAAGCGGAATTCCTAGTGTAGCGGTGAAATGCGTAGATATTAGGAG
GAACACCAGTGGCGAAGGCGGCTTGCTGGACAGTAACTGACGTTGAGGCTCGAAAGCGTG
GGGAGCAAACAGG
>01960c961e1ec2ba6448cfc5d104fe18
TACGTAGGGGGCAAGCGTTATCCGGATTTACTGGGTGTAAAGGGAGCGTAGACGGAATGG
CAAGTCTGATGTGAAAGGCCGGGGCTCAACCCCGGGACTGCATTGGAAACTGCCAATCTA
GAGTACCGGTGGGGTAAGTGGAATTCCTAGTGTAGCGGTGAAATGCGTAGATATTAGGAG
GAACACCAGTGGCGAAGGCGGCTTACTGGACGGTAACTGACGTTGAGGCTCGAAAGCGTG
GGGAGCAAACAGG
>67f106e9d9ff3acded1ed768c0278082
TACGTAGGTGGCAAGCGTTGTCCGGAATTATTGGGCGTAAAGCGCGCGCAGGCGGCTTTC
TAAGTCCATCTTAAAAGTGCGGGGCTTAACCCCGTGATGGGATGGAAACTGGGAAGCTGG
AGTATCGTAGAGGAAAGTGGAATTCCTAGTGTAGCGGTGAAATGCGTAGAGATTAGGAAG
AACACCGGTGGCGAAGGCGACTTTCTGGACGACAACTGACGCTGAGGCGCGAAAGCGTGG
GGAGCAAACAGG
>60ec6fef8775a59818d79928763c179e
TACGTAGGGTGCAAGCGTTAATCGGAATTACTGGGCGTAAAGCGTGCGCAGGCGGTTCCG
TAAGATAGATGTGAAATCCCCGGGCTTAACCTGGGAATTGCATTTATGACTGCGGAACTG
GAGTTTGTCGGAGGGGGGTGGAATTCCAAGTGTAGCAGTGAAATGCGTAGATATTTGGAA
GAACACCAATGGCGAAGGCAGCCCCCTGGGATACAACTGACGCTCATGCACGAAAGCGTG
GGGAGCAAACAGG
>8eab4371f73db97496dc1aec00bf406a
TACGGGGGGTGCAAGCGTTGTCCGGAATCATTGGGCGTAAAGAGTTCGTAGGTGGCACGT
TAAGTCTGGTGTTAAAGGCGGAAGCTCAACTTCCGTAGGGCACTGGATACTGGCGAGCTT
GAATGCGATAGAGGTAAAGGGAATTCCTGGTGTAGCGGTGAAATGCGTAGATATCAGGAG
GAACATCGGTGGCGTAAGCGCTTTACTGGGCCGTAATTGACACTGAGGAACGAAAGCCGG
GGTAGCAAATGGG
>f3edb176691abf8cf009417f6c804af6
TACGTAGGTGGCAAGCGTTATCCGGATTTACTGGGTGTAAAGGGCGTGTAGGCGGGGACG
CAAGTCAGATGTGAAAACCACGGGCTCAACCTGTGGCCTGCATTTGAAACTGTGTTTCTT
GAGTACTGGAGAGTCAGACGGAATTCCTCGTGTAGCGGTGAAATGCGTAGATATGAGGAG
GAACACCAGTGGCGAAGGCGGTCTGCTGGACAGCAACTGACGCTGAGGCGCGAAAGCGTG
GGGAGCAAACAGG
>4f31fa27bbe5ae34007f14de5916eace
TACGTAGGGAGCAAGCGTTGTCCGGATTTACTGGGTGTAAAGGGCGTGTAGGCGGAGACG
CAAGTCAGGAGTGAAATCCCCGGGCTCAACCCGGGAACTGCTTTTGAAACTGCGTCCCTT
GAGTATCGGTGAGGCAGGCGGAATTCCTAGTGTAGCGGTGAAATGCGTAGATATTAGGAG
GAACACCAGTGGCGAAGGCGGCCTGCTGGACGACAACTGACGCTGAGGCGCGAAAGCGTG
GGGAGCAAACAGG
>376110a4f9367aa2924f7160a0ed8aa9
TACGTAGGTGGCAAGCGTTATCCGGAATTATTGGGCGTAAAGCGCGCGTAGGCGGTTTTT
TAAGTCTGATGTGAAAGCCCACGGCTCAACCGTGGAGGGTCATTGGAAACTGGAAAACTT
GAGTGCAGATGAGGAAAGTGGAATTCCATGTGTAGCGGTGAAATGCGCAGAGATATGGAG
GAACACCAGTGGCGAAGGCGACTTTCTGGTCTGTAACTGACGCTGATGTGCGAAAGCGTG
GGGATCAAACAGG
>906ed25a43eedd60c2c9a2eea371b9f7
TACGTAGGTGGCAAGCGTTATCCGGATTTACTGGGTGTAAAGGGCGTGTAGGCGGGACTG
CAAGTCAGATGTGAAAACTCAGGGCTCAACCCTGAGCCTGCATTTGAAACTGTAGTTCTT
GAGTACTGGTGAGGCAGACGGAATTCCTAGTGTAGCGGTGAAATGCGTAGATATTAGGAG
GAACACCAGTGGCGAAGGCGGTCTGCTGGACAGCAACTGACGCTGAGGCGCGAAAGCGTG
GGGAGCAAACAGG
>d7911cb70d6831c777059de9bfc70e10
TACGGAGGATGCGAGCGTTATCCGGATTTATTGGGTTTAAAGGGTGCGCAGGCGGAGGTG
CAAGTCAGCGGTCAAATTGTGGGGCTCAACCCCGTACTGCCGTTGAAACTGCATCCCTTG
AGTGGCGCGGAAGTATGCGGAATGCGTGGTGTAGCGGTGAAATGCATAGATATCACGCAG
AACTCCGATTGCGAAGGCAGCATACCGGCGCGCAACTGACGCTCATGCACGAAAGCGTGG
GTATCGAACAGG
>32a7a74e463626431e9dad210d821a27
TACGTAGGGGGCAAGCGTTATCCGGATTTACTGGGTGTAAAGGGAGCGTAGGCGGTGCAG
CAAGTCAGAAGTGAAAGCCCGGGGCTCAACTCCGGGACTGCTTTTGAAACTGTTGAACTA
GATTGCAGTAGAGGTAAGTGGAATTCCTAGTGTAGCGGTGAAATGCGTAGATATTAGGAG
GAACACCAGTGGCGAAGGCGGCTTACTGGACTGTAAATGACGCTGAGGCTCGAAAGCGTG
GGGAGCAAACAGG
>c55de0b458fac6f712eb4de613f81507
TACGTAGGGGGCGAGCGTTATCCGGATTTATTGGGCGTAAAGCGTGTGTAGGCGGTTTGT
TAAGTCTGAGATTAAAGCCCGAGGCTCAACCTCGGTTCGTTTCAGAAACTGGCAGACTTG
AGTGCAGTTGAGGCAAGTGGAATTTCTAGTGTAGCGGTTAAATGCGTAGATATTAGAAGG
AACACCAGTGGCGAAGGCGGCTTGCTGGGCCATTACTGACGCTGAGACACGAAAGCGTGG
GGAGCAAATAGG
>dd277fb140c8e75c570cd92eac772f5f
TACGTAGGGAGCGAGCGTTGTCCGGAATTACTGGGTGTAAAGGGAGCGTAGGCGGGATTG
CAAGTTGGATGTGAAAACTGCGGGCTCAACCCGGAGAGTGCATTCAAAACTGCGATTCTT
GAGTGAAGTAGAGTCAAGCGGAATTCCTAGTGTAGCGGTGAAATGCGTAGATATTAGGAG
GAACACCAGTGGCGAAGGCGGCTTGCTGGGCTTTTACTGACGCTGAGGCTCGAAAGTGTG
GGGAGCAAACAGG
>9e772c3fa4cf45a3cf36933bf8f609e5
TACGTAGGTGGCGAGCGTTGTCCGGAATTACTGGGTGTAAAGGGAGCGTAGGCGGGAGAG
CAAGTCGACTGTGAAATCTATGGGCTTAACCCATAGCTGCGATCGAAACTGTTCATCTTG
AGTGAAGTTGAGGCAGGCGGAATTCCTAGTGTAGCGGTGAAATGCGTAAATATTAGGAGG
AACACCAGTGGCGAAGGCGGCCTGCTGGGCTTTAACTGACGCTGAGGCTCGAAAGCGTGG
GTAGCAAACAGG
>36a87afd29970a139191f44acfacfc60
TACGTAGGTGGCAAGCGTTGTCCGGATTTACTGGGTGTAAAGGGCGTGCAGCCGGAGAGG
CAAGTCAGATGTGAAATCCGCGGGCTCAACTCGCGAACTGCATTTGAAACTGCTTCCCTT
GAGTATCGGAGAGTTAATCGGAATTCCTAGTGTAGCGGTGAAATGCGTAGATATTAGGAA
GAACACCAGTGGCGAAGGCGGATTACTGGACGACAACTGACGGTGAGGCGCGAAAGCGTG
GGGAGCAAACAGG
>32d1346c466c0bf3aecec4139322a1c4
TACGTAGGGGGCAAGCGTTATCCGGATTTACTGGGTGTAAAGGGAGCGTAGACGGTTTTG
CAAGTCTGAAGTGAAAGCCCGGGGCTTAACCCCGGGACTGCTTTGGAAACTGTAGGACTA
GAGTGCAGGAGAGTTAAGTGGAATTCCTAGTGTAGCGGTGAAATGCGTAGATATTAGGAG
GAACACCAGTGGCGAAGGCGGCTTACTGGACTGTAACTGACGTTGAGGCTCGAAAGCGTG
GGGAGCAAACAGG
>8cef2dd372f2d12c975c5bccb7ee2735
TACGTAGGGGGCAAGCGTTATCCGGATTTACTGGGTGTAAAGGGAGCGTAGACGGCAAGA
CAAGCCTGGAGTGAAAGGCGGGGGCCCAACCCCCGGACTGCTCTGGGAACTGTCTGGCTG
GAGTGCAGGAGGAGTAAGTGGAATTCCTAGTGTAGCGGTGAAATGCGTAGATATTAGGAG
GAACACCAGTGGCGAAGGCGGCTTACTGGACTGTAACTGACGTTGAGGCTCGAAAGCGTG
GGGAGCAAACAGG
>3f293476a96a381fe472cfacd9556fb9
TACGTAGGGGGCAAGCGTTATCCGGATTTACTGGGTGTAAAGGGAGCGTAGACGGCAATA
CAAGTCGGAAGTGAAATACCCGGGCTTAACCTGGGAACTGCTTTGGAAACTGTATGGCTG
GAGTGCTGGGGAGGTAAGCGGAATTCCTAGTGTAGCGGTGAAATGCGTAGATATTAGGAG
GAACACCAGTGGCGAAGGCGGCTTACTGGACAGTAACTGACGTTGAGGCTCGAAAGCGTG
GGGAGCAAACAGG
>c2a84fdb348a9c623bb7124a4da6e57a
TACGTAGGGGGCAAGCGTTATCCGGATTTACTGGGTGTAAAGGGAGCGTAGACGGCGCGG
CAAGTCTGAAGTGAAAGGCAGGGGCTTAACCCCTGAACTGCTTTGGAAACTGCCATGCTA
GAGTGCTGGAGAGTTAAGTGGAATTCCTAGTGTAGCGGTGAAATGCGTAGATATTAGGAG
GAACACCAGTGGCGAAGGCGGCTTACTGGACAGTAACTGACGTTGAGGCTCGAAAGCGTG
GGGAGCAAACAGG
>0d5c7e9c32368c6063242dc051ad645c
TACGTAGGGGGCAAGCGTTATCCGGATTTACTGGGTGTAAAGGGAGCGTAGACGGTATGG
CAAGTCTGAAGTGAAAGCCCAGGGCTTAACCCTGGGACTGCTTTGGAAACTGTTAGACTA
GAGTGCTGTAGAGGTAAGTGGAATTCCGAGTGTAGCGGTGAAATGCGTAGATATTAGGAG
GAACACCAGTGGCGAAGGCGGCTTACTGGACAGTAACTGACGTTGAGGCTCGAAAGCGTG
GGGAGCAAACAGG
>29ab393c6c2472a73021bf965397c232
TACGTATGGAGCAAGCGTTATCCGGATTTACTGGGTGTAAAGGGAGCGCAGGCGGCAGGG
CAAGTCTGATGTGAAATACCGGGGCTCAACCCCGGAGCTGCATTGGAAACTGTTCTGCTG
GAGTGTCGGGGAGGCAGGCGGAATTCCTAGTGTAGCGGTGAAATGCGTAGATATTAGGAG
GAACACCAGTGGCGAAGGCGGCCTGCTGGACGATAACTGACGCTGAGGCTCGAAAGCGTG
GGGAGCAAACAGG
>3086a45f644f6827df1047fbbc888549
TACGTAGGGGGCAAGCGTTATCCGGATTTACTGGGTGTAAAGGGAGCGTAGACGGTGAAG
CAAGTCTGAAGTGAAAGGCGGGGGCTCAACCCCCGGACTGCTTTGGAAACTGTTTGACTG
GAGTGCAGGAGAGTTAAGTGGAATTCCTAGTGTAGCGGTGAAATGCGTAGATATTAGGAG
GAACACCAGTGGCGAAGGCGGCTTACTGGACTGTAACTGACGTTGAGGCTCGAAAGCGTG
GGGAGCAAACAGG
>714880df1ae98bfff3daa5656dd5f3be
TACGTAGGGGGCAAGCGTTATCCGGATTTACTGGGTGTAAAGGGAGCGTAGACGGTAGAC
CAAGTCTGAAGTGAAAGCCCGGGGCTCAACCCCGGAACTGCTTTGGAAACTGGTAAACTA
GAGTGCAGTAGAGGTAAGTGGAATTCCTAGTGTAGCGGTGAAATGCGTAGATATTAGGAG
GAACACCAGTGGCGAAGGCGGCTTACTGGACTGTAACTGACGTTGAGGCTCGAAAGCGTG
GGGAGCAAACAGG
>b0df6aaea2814dfd98b43cdeb371d479
TACGTAGGGGGCAAGCGTTATCCGGATTTACTGGGTGTAAAGGGAGCGTAGACGGCACAG
CAAGTCTGAAGTGAAATCCCCGGGCTCAACCCGGGAACTGCTTTGGAAACTGTTGGGCTG
GAGTGCTGTAGAGGCAAGCGGAATTCCTAGTGTAGCGGTGAAATGCGTAGATATTAGGAG
GAACACCAGTGGCGAAGGCGGCTTGCTGGACAGTAACTGACGTTGAGGCTCGAAAGCGTG
GGGAGCAAACAGG
>ec7d3763ed76aee485973ef99990f3d1
TACGGAAGATGCGAGCGTTATCCGGATTTATTGGGTTTAAAGGGAGCGTAGGCGGGCTTT
TAAGTCAGCGGTCAAATGTCACGGCTCAACCGTGGCCAGCCGTTGAAACTGTAAGCCTTG
AGTCTGCTCAGGGCACATGGAATTCGTGGTGTAGCGGTGAAATGCTTAGATATCACGAAG
AACTCCGATCGCGAAGGCATTGTGCCGGGGCAGCACTGACGCTGAGGCTCGAAAGTGCGG
GTATCAAACAGG
>b4086da36bf6ebc566251cb34a6a973e
TACGGGGGATGCGAGCGTTATCCGGATTTATTGGGTTTAAAGGGCGCGTAGGCGGGACGC
CAAGTCAGCGGTAAAAGACTGCAGCTAAACTGTAGCACGCCGTTGAAACTGGCGACCTGG
AGACGAGAAGAGGGAGGCGGAACAAGTGAAGTAGCGGTGAAATGCTTAGATATCACTTGG
AACCCCGATAGCGAAGGCAGCTTCCCAGGCTCGATCTGACGCTGATGCGCGAGAGCGTGG
GTAGCGAACAGG
>9f2ae50b58909fb374920bb06f087ec1
TACGTAGGTGGCGAGCGTTATCCGGATTTACTGGGCGTAAAGGGAGCGTAGGCGGATGAT
TAAGTGGGATGTGAAATACCCGGGCTCAACTTGGGTGCTGCATTCCAAACTGGTTATCTA
GAGTGCAGTAGAGGAGAGTGGAATTCCTAGTGTAGCGGTGAAATGCGTAGAGATTAGGAA
GAACACCAGTGGCGAAGGCGACTCTCTGGACTGTAACTGACGCTGAGGCTCGAAAGCGTG
GGGAGCAAACAGG
>dfa9852aceaa0ddf3072b6949175e9a9
TACGTAGGTGGCAAGCGTTGTCCGGATTTACTGGGTGTAAAGGGCGTGTAGGCGGGATTG
CAAGTCAGGCGTGAAAACCAGGGGCTCAACCTCTGGCCTGCGTTTGAAACTGTAGTTCTT
GAGTACTGGTGAGGTTGACGGAATTCCTAGTGTAGCGGTGAAATGCGTAGATATTAGGAG
GAACACCAGTGGCGAAGGCGGTCAACTGGACAGCAACTGACGCTGAGGCGCGAAAGCGTG
GGGAGCAAACAGG
>4d4e045486dd3e04804030978c7882fd
TACGTAGGTGGCAAGCGTTGTCCGGAATTATTGGGCGTAAAGCGCGCGCAGGCGGCTTCC
CAAGTCCCTCTTAAAAGTGCGGGGCTTAACCCCGTGATGGGAAGGAAACTGGGAAGCTGG
AGTATCGGAGAGTAAAGTGGAATTCCTAGTGTAGCGGTGAAATGCGTAGAGATTAGGAAG
AACACCGGTGGCGAAGGCGACTTTCTGGACGAAAACTGACGCTGAGGCGCGAAAGCGTGG
GGAGCAAACAGG
>e103415013bb00c666e1f0072222690a
TACGTAGGGAGCGAGCGTTATCCGGATTTATTGGGTGTAAAGGGTGCGTAGACGGGAAGT
CAAGTTAGTTGTGAAATCCCTCGGCTTAACTGAGGAACTGCAACTAAAACTGATTTTCTT
GAGTACTGGTGAGGAAAGTGGAATTCCTAGTGTAGCGGTGAAATGCGTAGATATTAGGAG
GAACACCGGTGGCGAAGGCGACTTTCTGGACAGAAACTGACGTTGAGGCACGAAAGTGTG
GGGAGCAAACAGG
>5a42ab10c4078775dd11b91df96d9710
TACGGAGGATGCGAGCGTTATCCGGATTTATTGGGTTTAAAGGGTGCGTAGGCGGACAGT
TAAGTCAGCGGTCAAAACGGGCGGCTCAACCGCCTGCCGCCGTTGAAACTGGCAGTCTAG
AGTGGGCGTGAAGTACGCGGAATGCGCGGTGTAGCGGTGAAATGCATAGATATTGCGCAG
AACTCCGATTGCGAAGGCAGCGTACCGGCGCCCGACTGACGCTGAGGCACGAAAGCGTGG
GGATCGAACAGG
>aedf4dcf54bd25cec76e4b77d00b6229
TACGTAGGGGGCGAGCGTTATCCGGAATTACTGGGTGTAAAGGGAGCGTAGACGGCGAAG
TAAGCCTGAAGTGGAAGCCCGCGGCCCAACCGCGGAACTGCTTTGGGAACTGTTTTGCTG
GAGTATGGGAGGAGTAAGCGGAATTCCTGGTGTAGCGGTGAAATGCGTAGATATCAGGAG
GAACACCGGTGGCGAAGGCGGCTTACTGGACCATGACTGACGTTGAGGCTCGAAAGCGTG
GGGAGCGAACAGG
>09bf101e3dcd323d67ce0401db11d82a
TACGTAGGGTGCGAGCGTTAATCGGAATTACTGGGCGTAAAGCGTGCGCAGGCGGTTGGG
TAAGACAGGTGTGAAATCCCCGAGCTTAACTTGGGAACTGCACTTGTGACTGCTCAACTA
GAGTATGTTAGAGGGAGGTGGAATTCCAAGTGTAGCAGTGAAATGCGTAGATATTTGGAA
GAACACCGATGGCGAAGGCAGCCTCCTGGGATAATACTGACGCTCATGCACGAAAGCGTG
GGGAGCAAACAGG
>0b3a29e964679915baf11d324c11106e
TACGGAGGATGCGAGCGTTATCCGGATTTATTGGGTGTAAAGGGTGCGTAGACGGGAAAT
TAAGTTAGTTGTGAAATCCCTCGGCTTAACTGAGGAACTGCAACTAAAACTGGTTTTCTT
GAGTGCTGGTGAGGAAAGTGGAATTCCTAGTGTAGCGGTGAAATGCGTAGATATTAGGAG
GAACACCAGTGGCGAAGGCGACTTTCTGGACAGTAACTGACGTTGAGGCACGAAAGTGTG
GGGAGCAAACAGG
>62e0022290079cdf652bcc87d2fd853d
TACGTAGGGGGCAAGCGTTATCCGGATTCACTGGGTGTAAAGGGAGCGTAGACGGCGAGA
CAAGTCTGGAGTGAAAGGCCGGGGCCCAACCCCGGGACTGCTCTGGAAACTGCCTGGCTG
GAGTACAGGAGAGTTAAGTGGAATTCCTAGTGTAGCGGTGAAATGCGTAGATATTAGGAG
GAACACCAGTGGCGAAGGCGGCTTACTGGACTGTAACTGACGTTGAGGCTCGAAAGCGTG
GGGAGCAAACAGG
>e2b89bf603d7e8830fac3b1aabdd65c7
TACGGAGGATGCGAGCGTTATCCGGATTTATTGGGTTTAAAGGGTGCGCAGGCGGAAGGT
CAAGTCAGCGGTAAAATGTCGGGGCTCAACCCCGGCCGGCCGTTGAAACTGGTCATCTAG
AGTTGGATAGAAGTATGCGGAATTCGTGGTGTAGCGGTGAAATGCATAGATATCACGAAG
AACTCCGATTGCGAAGGCAGCATACCGGCTCCATACTGACGCTCAGGCACGAAAGCGTGG
GGATCGAACAGG
>a217acd153d46b16127eeebc2bac17cf
TACGTAGGGAGCAAGCGTTGTCCGGAATTACTGGGCGTAAAGGGTGCGTAGGCGGCGCAG
TTAGTCAGAAGTGAAATATCGGGGCTTAACCCCGGGGCTGCTTCTGATACTGCTGTGCTC
GAGTGCAGGAGAGTTAAGTGGAATTCCTAGTGTAGCGGTGAAATGCGTAGATATTAGGAG
GAACACCAGTGGCGAAGGCGACTTACTGGACTGTAACTGACGCTGAGGCACGAAAGCGTG
GGTAGCAAACAGG
>de36c51144bba9585944e575e4bf53a4
TACGGAGGATCCGAGCGTTATCCGGATTTATTGGGTTTAAAGGGTGCGTAGGCGGCCTTT
TAAGTCAGCGGTGAAAGTCTGTGGCTCAACCATAGAATTGCCGTTGAAACTGGCGCCCTG
AAGTATGTTTGAGGCATGCGGAATGCGTGGTGTAGCGGTGAAATGCATAGATATCACGCA
GAACCCCGATTGCGAAGGCAGCATACCGGCGCCCTACTGACGCTGAAGCACGAAAGCGTG
GGTATCGAACAGG
>272a30d13c6d2fba5958fb1a662e9971
TACGGAGGATGCGAGCGTTATCCGGATTTATTGGGTTTAAAGGGTGCGTAGGTTGTTTTT
TAAGTCAGCGGTGAAAGTTTGTGGCTCAACCATAAAATTGCCGTTGAAACTGGAAGACTT
GAGTGTGCTTGAGGTAGGCGGAATGCGTGGTGTAGCGGTGAAATGCATAGATATCACGCA
GAACTCCGATTGCGAAGGCAGCTTACTAAGCCATAACTGACACTGAAGCACGAAAGCGTG
GGTATCGAACAGG
>fd0d75d9ecc34f4261a68ef2ed1d04f7
TACGGAGGATCCGAGCGTTATCCGGATTTATTGGGTTTAAAGGGAGCGTAGATGGATGTT
TAAGTCAGTTGTGAAAGTTTGCGGCTCAACCGTAAAATTGCAGTTGATACTGGATATCTT
GAGTGCACTTGAGGCAGGCGGAATTCGTGGTGTAGCGGTGAAATGCTTAGATATCACGAA
GAACTCCGATTGCGAAGGCAGCTTACTGGATTATAACTGACGCTGATGCTCGAAAGTGTG
GGTATCAAACAGG
>34a63651c96179216a7dfb174e90de96
TACGTAGGGAGCAAGCGTTGTCCGGATTTACTGGGTGTAAAGGGTGCGTAGGCGGCTTTG
CAAGTCAGATGTGAAATCTATGGGCTCAACCCATAAACTGCATTTGAAACTGTAGAGCTT
GAGTGAAGTAGAGTCAGGCGGAATTCCCCGTGTAGCGGTGAAATGCGTAGAGATGGGGAG
GAACACCAGTGGCGAAGGCGGCCTGCTGGGCTTTAACTGACGCTGAGGCACGAAAGCGTG
GGTAGCAAACAGG
>2b54a3c947767ab08abc6dd919deaa3c
TACGGAGGATCCAAGCGTTATCCGGATTTATTGGGTTTAAAGGGAGCGTAGGCGGATTAT
TAAGTCAGTTGTGAAAGTTTGCGGCTCAACCGTAAAATTGCAGTTGATACTGGTAGTCTT
GAGTGCAGCTGAGGTAGGCGGAATTCGTGGTGTAGCGGTGAAATGCTTAGATATCACGAA
GAACTCCGATTGCGAAGGCAGCTTACTGGACTGTAACTGACGCTGATGCTCGAAAGTGTG
GGTATCAAACAGG
>2394740b335d161d64d6a3fb7c613b55
CATAGGGGGCAAGCGTTGTCCGGAATGACTGGGTGTAAAGGGTGTGTAGGTGGCTTATTA
AGTTGGAAGTGAAAGCCCGGGGCTTAACTCCGGAACTGCTTTCAAAACTGGTTGGCTTGA
GTGTGGGTGAGGTTAGTGGAACTCCTAGTGTAGCGGTGGAATGCGTAGATATTAGGAAGA
ACATCAGAGGCGAAGGCGACTAACTGGAACATTACTGACACTGAAACACGAAAGGGTGGG
TAGCAAACAGG
>43906dd12716061efd4aea708e26dbb8
TACGGAGGATGCGAGCGTTATCCGGATTTATTGGGTTTAAAGGGTGCGCAGGCGGAGGTG
CAAGTCAGCGGTCAAATTGCGGGGCTCAACCCCGTACTGCCGTTGAAACTGGCGTTCTTG
AGTGCGCGTGAAGTATGCGGAATGCGTGGTGTAGCGGTGAAATGCATAGATATCACGCAG
AACTCCGATTGCGAAGGCAGCATACCGGCGCCCAACTGACGCTGAAGCACGAAAGCGTGG
GTATCGAACAGG
>a80a95b2aa57601ef5623bde09a07534
TACGTAGGGAGCGAGCGTTGTCCGGAATTACTGGGTGTAAAGGGAGCGTAGGCGGGGTCT
CAAGTCGAATGTTAAATCTACCGGCTCAACTGGTAGCTGCGTTCGAAACTGGGGCTCTTG
AGTGAAGTTGAGGCAGGCGGAATTCCTAGTGTAGCGGTGAAATGCGTAGATATTAGGAGG
AACACCAGTGGCGAAGGCGGCCTGCTGGGCTTTTACTGACGCTGAGGCTCGAAAGCGTGG
GGAGCAAACAGG
>466296bb4c900c8683108b1cb34a22f7
TACGTAGGGGGCAAGCGTTATCCGGATTTACTGGGTGTAAAGGGAGCGTAGACGGCATCA
CAAGTCAGAAGTGAAAATCCGGGGCTCAACCCCGGAACTGCTTTTGAAACTGTGGAGCTG
GAGTGCAGGGGAGGTAAGCGGAATTCCTAGTGTAGCGGTGAAATGCGTAGATATTAGGAG
GAACACCAGTGGCGAAGGCGGCTTACTGGACTGTAACTGACGTTGAGGCTCGAAAGCGTG
GGGAGCAAACAGG
>6bb5035fdf74887c709ea4050f069585
TACGTAGGGGGCAAGCGTTATCCGGATTTACTGGGTGTAAAGGGAGCGCAGGCGGCAGCG
CAAGTCTGATGTGAAAGCCCGGGGCCCAACCGCGGGACTGCATTGGAAACTGCGCAGCTA
GAGTGCCGGTGGGGTAAGCGGAATTCCTAGTGTAGCGGTGAAATGCGTAGATATTAGGAG
GAACACCAGTGGCGAAGGCGGCTTACTGGACGGCAACTGACGCTGAGGCTCGAAAGCGTG
GGGAGCAAACAGG
>5a964bceb37cf158f6ef2d1533152cda
TACGTATGGTGCAAGCGTTATCCGGATTTACTGGGTGTAAAGGGTGCGTAGGTGGCAAGG
CAAGTCTGAAGTGAAAATCCGGGGCTCAACCCCGGAACTGCTTTGGAAACTGTTTAGCTG
GAGTACAGGAGAGTTAAGTGGAATTCCTAGTGTAGCGGTGAAATGCGTAGATATTAGGAG
GAACACCAGTGGCGAAGGCGACTTACTGGACTGCTACTGACACTGAGGCACGAAAGCGTG
GGGAGCAAACAGG
>4f5a6f213a2ceb55e6fe0e3dd715e430
TACGGAAGGTCCAGGCGTTATCCGGATTTATTGGGTTTAAAGGGAGCGTAGGCCGTTTGG
TAAGCGTGTTGTGAAATGTCGGGGCTCAACCTGGGCATTGCAGCGCGAACTGCCAGACTT
GAGTGCGCAGTAAGTAGGCGGAATTCGTCGTGTAGCGGTGAAATGCTTAGATATGACGAA
GAACTCCGATTGCGAAGGCAGCCTGCTGTAGCGCAACTGACGCTGAAGCTCGAAAGCGTG
GGTATCGAACAGG
>b991b5c82fd37daec3ce6e1da9308a4e
TACGTAGGGGGCGAGCGTTATCCGGATTTATTGGGCGTAAAGGGTGTGTAGGCGGTTTGT
TAAGTCTAAAATCAAAGCCCGAGGCTTAACCTCGGTTCGTTTTAGAAACTGGCAAACTAG
AGTGCAGTTGAGGCAAGTGGAATTTCTAGTGTAGCGGTTAAATGCGTAGATATTAGAAGG
AACACCAGTGGCGAAGGCGGCTTGCTGGGCTGTAACTGACGCTGAGACACGAAAGCGTGG
GGAGCAAATAGG
>03871021c689b256dffbbff6b835874c
TACGTAGGGGGCAAGCGTTATCCGGAATTACTGGGTGTAAAGGGTGAGTAGGCGGCATGA
CAAGTAAGATGTGAAAGCCCGTGGCTTAACCACGGGATTGCATTTTAAACTGTTGAGCTA
GAGTACAGTAGAGGAAAGCGGAATTCCCAGTGTAGCGGTGAAATGCGTAGATATTGGGAA
GAACACCAGTGGCGAAGGCGGCTTTCTGGACTGAAACTGACGCTGAGGCACGAAAGCGTG
GGGAGCAAACAGG
>5a5cacdcad8279d2660fb84567dbed59
TACGTAGGTGGCAAGCGTTATCCGGATTTACTGGGTGTAAAGGGCGTGTAGGCGGGGAAG
CAAGTCAGATGTGAAAACCACGGGCTCAACCTGTGGCCTGCATTTGAAACTGTTTTTCTT
GAGTGCTGGTGAGGCAATCGGAATTCCGTGTGTAGCGGTGAAATGCGTAGATATACGGAA
GAACACCAGTGGCGAAGGCGGATTGCTGGACAGTAACTGACGCTGAGGCGCGAAAGCGTG
GGGAGCAAACAGG
>abfa9b9e19b7420a22c93442dd773786
TACGTAGGGAGCAAGCGTTATCCGGATTTATTGGGTGTAAAGGGTGCGTAGACGGGCTAA
CAAGTTAGTTGTGAAATCCCTCGGCTCAACTGAGGAACTGCAACTAAAACTATTAGTCTC
TGAGTTTGAGTGAGGAAAGTGGAATTCCTAGTGTAGCGGTGAAATGCGTAGATATTAGGA
GGAACACCAGTGGCGAAGGCGACTTTCTGGACCGTAACTGACGTTGAGGCACGAAAGTGT
GGGGAGCAAACAGG
>cdbcdd60440488714e0a7f2a7706eaca
TACGGAGGATGCGCGCGTTATCCGGATTTATTGGGTTTAAAGGGTGCGTAGGTTGTTTTT
TAAGTCAGCGGTGAAAGTTTGTGGCTCAACCATAAAATTGCCGTTGAAACTGGAAGACTT
GAGTATGCTTGAGGTAGGCGGAATGCGTGGTGTAGCGGTGAAATGCATAGATATCACGCA
GAACTCCGATTGCGAAGGCAGCTTACTAAGCCATAACTGACACTGAAGCACGAAAGCGTG
GGGATCAAACAGG
>4de6d7a82166c648dddfd3fd1bc07049
TACGTAGGGGGCAAGCGTTATCCGGATTTACTGGGTGTAAAGGGAGCGTAGACGGTGATG
CAAGTCAGAAGTGAAAGCCCGCGGCTCAACTGCGGGACTGCTTTTGAAACTGTATAACTA
GAGTGCAGGAGAGTTAAGCGGAATTCCTAGTGTAGCGGTGAAATGCGTAGATATTAGGAG
GAACACCAGTGGCGAAGGCGGCTTACTGGACTGTAACTGACGTTGAGGCTCGAAAGCGTG
GGGAGCAAACAGG
>744239aafda699e8aa72082b56d222fd
TACGGAGGATGCGAGCGTTATCCGGATTTATTGGGTTTAAAGGGTGCGTAGGCGGCACGC
CAAGTCAGCGGTGAAATTTCCGGGCTCAACCCGGAGTGTGCCGTTGAAACTGGCGAGCTA
GAGTACACTAGAGGCAGGCGGAATGCGTGGTGTAGCGGTGAAATGCATAGATATCACGCA
GAACCCCGATTGCGAAGGCAGCCTGCTAGGGTGAAACAGACGCTGAGGCACGAAAGCGTG
GGTATCGAACAGG
>66201f64dff3c5dc5eb1c03aa7cbb6c1
TACGTAGGGGGCAAGCGTTATCCGGATTTACTGGGTGTAAAGGGAGCGTAGGTGGTATGG
CAAGTCAGAAGTGAAAACCCAAGGCTTAACCATGGGAATGCTTTTGAAACTGTCGTACTA
GAGTGCTGGTGGGGTAAGTGGAATTCCTAGTGTAGCGGTGAAATGCGTAGATATTAGGAG
GAACACCGGTGGCGAAGGCGGCTTACTGGACAGTAACTGACACTGAGGCTCGAAAGCGTG
GGGAGCAAACAGG
>6850ed1a90172cadb2f16bf14c5ed0e8
TACGTAGGGGGCAAGCGTTATCCGGATTTACTGGGTGTAAAGGGAGCGTAGACGGCTAGT
CAAGTCAGAAGTGAAAGCCCAGGGCTCAACCTTGGGACTGCTTTTGAAACTGAGTAGCTA
GAGTGCAGTAGAGGTAAGCGGAATTCCTAGTGTAGCGGTGAAATGCGTAGATATTAGGAG
GAACACCAGTGGCGAAGGCGGCTTACTGGACTGTAACTGACGTTGAGGCTCGAAAGCGTG
GGGAGCAAACAGG
>17ae017cbaf20abd0e5d7d059067c6a8
TACGTAGGTGGCGAGCGTTATCCGGATTTATTGGGCGTAAAGCGTGCGCAGGCGGTTTGT
TAAGTCTAAAATCAAAGCCCGAAGCTTAACTTCGGTTCGTTTTAGAAACTGGCAGGCTTG
AGTATGGTTGAGGCAAACGGAATTTCTAGTGTAGCGGTAAAATGCGTAGATATTAGAAGG
AACACCAGTGGCGAAGGCGGTTTGCTGGGCCATTACTGACGCTCATGCACGAAAGCGTGG
GGAGCAAATAGG
>281916588606a1cef4e983a8bb38b998
TACGTAGGTGGCGAGCGTTGTCCGGAATTACTGGGTGTAAAGGGAGCGTAGGCGGGATAT
TAAGTTGAATGTATAAACTATCAGCTCAACTGATAGAAGCGTTCAAAACTGATATTCTTG
AGTGGAGTTGAGGCAGGCGGAATTCCTAGTGTAGCGGTGAAATGCGTAGATATTAGGAGG
AACACCAGTGGCGAAGGCGGCCTGCTGGGCTTTAACTGACGCTGAGGCTCGAAAGCGTGG
GTAGCAAACAGG
>e228fd1b1b475afa85b385ff59b9f4b4
TACGTAGGTGGCAAGCGTTGTCCGGATTTACTGGGTGTAAAGGGCGCGTAGGCGGGCTCG
TAAGTCAGACGTGAAATACCGGGGCTCAACCCCGGGGCTGCGTTTGAAACTGCGAGTCTT
GAGTGCCGGTGAGGAAAGCGGAATTCCGAGTGTAGCGGTGAAATGCGTAGATATTAGGAG
GAACACCAGTGGCGAAGGCGGCTTTCTGGACGGTAACTGACGCTGAGGCGCGAAAGCGTG
GGGAGCAAACAGG
>ab14bc9379e81c47102d3454481b4c85
TACGTAGGGAGCGAGCGTTGTCCGGAATTACTGGGCGTAAAGGGCGCGTAGGCGGCGCTT
CAAGTCGTCTGTCAAAAGCCGAGGCTCAACCTCGGTGCGCAGACGAAACTGGAGAGCTTG
AGAAGCTGAGAGGCAAACAGAATTCCTGGTGTAGCGGTGAAATGCGTAGATATCAGGAAG
AATACCAGTGGCGAAGGCGGTTTGCTGGCTGCATACTGACGCTGAAGCGCGAAAGCCAGG
GGAGCAAACGGG
>f85f1caa5c191e9c386f19b2975955c7
TACGTAGGGTGCAAGCGTTATCCGGATTTACTGGGTGTAAAGGGCGAGTAGACGGCGTTG
CAAGTCAGATGTGAAAACCTAGGGCTCAACCGTAGGACTGCATCTGAAACTGTAATGCTA
GAGTGCAGGAGAGTTAAGTGGAATTCCTAGTGTAGCGGTGAAATGCGTAGATATTAGGAG
GAACACCAGTGGCGAAGGCGACTTACTGGACTGTAACTGACGTTGAGGAGCGAAAGTGTG
GGGAGCAAACAGG
>499785455ccc712ced35535d1b6f79f0
TACGGAGGATGCGAGCGTTATCCGGATTTACTGGGTGTAAAGGGAGCGTAGACGGCAGCG
CAAGTCTGAAGTGAAATGCCAGGGCTTAACCCTGGAACTGCTTTGGAAACTGTGCAGCTA
GAGTGCAGTAGAGGTAAGTGGAATTTCTAGTGTAGCGGTGAAATGCGTAGATATTAGGAG
GAACACCAGTGGCGAAGGCGGCTTACTGGACTGTAACTGACGTTGAGGCTCGAAAGCGTG
GGGAGCAAACAGG
>b4583d6f0f408abe8cbb22f1c8363557
TACGTATGGGGCAAGCGTTATCCGGATTTACTGGGTGTAAAGGGAGCGTAGACGGCATGG
CAAGTCTGATGTGAAAGCCCAGGGCTCAACCCTGGGACTGCATTGGAAACTGTCTAGCTA
GAGTGCGGTAGAGGTAAGTGGAATTCCTAGTGTAGCGGTGAAATGCGTAGATATTAGGAG
GAACACCAGTGGCGAAGGCGGCTTACTGGACCGTAACTGACGTTGAGGCTCGAAAGCGTG
GGGAGCAAACAGG
>4350da4c615c3f711998453fee6bdf17
TACGTAGGTGGCAAGCGTTGTCCGGAATTATTGGGCGTAAAGAGCATGTAGGCGGCCTAT
TAAGTCGGGCGTGAAAATGCGGGGCTCAACCCCGTATGGCGCCCGATACTGGTGGGCTTG
AGTGCAGGTGAGGAAAGGGGAAGTCCCAGTGTAGCGGTGAAATGCGTAGATATTGGGAGG
AACACCAGTGGCGAAGGCGCCTTTCTGGACTGTGTCTGACGCTGAGATGCGAAAGCCAGG
GGAGCGAACGGG
>742d286d32af0293d58c33c99bc6d667
TACGTAGGTGGCAAGCGTTGTCCGGAATTATTGGGCGTAAAGAGCATGTAGGCGGGCTTT
TAAGTCCGACGTGAAAATGCGGGGCTTAACCCCGTATGGCGTTGGATACTGGAAGTCTTG
AGTGCAGGTGAGGAAAGGGGAAGTCCCAGTGTAGCGGTGAAATGCGTAGATATTGGGAGG
AACACCAGTGGCGAAGGCGCCTTTCTGGACTGTGTCTGACGCTGAGATGCGAAAGCCAGG
GTAGCAAACGGG
>f5c88c2bdca91a75c572cef9132c4a77
TACGGAGGATGCGAGCGTTATCCGGATTTATTGGGTTTAAAGGGTGCGTAGGTGGTTGTT
TAAGTCAGCGGTGAAAGTTTGTGGCTCAACCATAAAATTGCCGTTGAAACTGGATGACTT
GAGTATACTTGAGGTAGGCGGAATGCGTGGTGTAGCGGTGAAATGCATAGATATCACGCA
GAACTCCGATTGCGAAGGCAGCTTACTAAACTATAACTGACACTGAAGCACGAAAGCGTG
GGGATCAAACAGG
>c7b4dc14cb22d2535f42164b0dca222a
TACGTAGGGGGCAAGCGTTATCCGGATTTACTGGGTGTAAAGGGAGCGTAGGCGGCGGAG
CAAGTCAGAAGTGAAAGCCCGGGGCTCAACCCCGGGACGGCTTTTGAAACTGCCCTGCTT
GATTTCAGGTGAGGTAAGCGGAATTCCGAGTGTAGCGGTGAAATGCGTAGATATTAGGAG
GAACACCAGTGGCGAAGGCGGCTTACTGGACTGACAATGACGCTGAGGCTCGAAAGCGTG
GGGAGCAAACAGG
>937b73b78c68350b8596b0e71ad080da
TACGTAGGTGGCAAGCGTTGTCCGGATTTACTGGGTGTAAAGGGCGTGTAGGCGGAGATG
CAAGTCAGATGTGAAATCCCCGGGCTTAACCCGGGAACTGCATTTGAAACTGTATCCCTT
TGAGTATCGGTGAGGCAGGCGGAATTCCTAGTGTAGCGGTGAAATGCGTAGATATTAGGA
GGAACACCAGTGGCGAAGGCGGCCTGCTGGACGACAACTGACGCTGAGGCGCGAAAGCGT
GGGGAGCAAACAGG
>56f0fe6c61f58e3110edd1ed72ecc273
TACGTAGGTGGCAAGCGTTGTCCGGAATTATTGGGCGTAAAGGGCGCGCAGGCGGCGTCG
TAAGTCGGTCTTAAAAGTGCGGGGCTTAACCCCGTGAGGGGACCGAAACTGCGATGCTAG
AGTATCGGAGAGTAAAGCGGAATTCCTAGTGTAGCGGTGAAATGCGTAGATATTAGGAGG
AACACCAGTGGCGAAAGCGGCTTTCTGGACGACAACTGACGCTGAGGCGCGAAAGCCAGG
GGAGCAAACGGG
>c344be4507c1dd47f0e6f02cba613d88
TACGGAGGATGCGAGCGTTATCCGGATTTATTGGGTTTAAAGGGTGCGCAGGCGGAGGTG
CAAGTCAGCGGTCAAATTGCGGTGCTCAACCCCGTACTGCCGTTGAAACTGCATCCCTTG
AGTGGCGCGGAAGTATGCGGAATGCGTGGTGTAGCGGTGAAATGCATAGATATCACGCAG
AACTCCGATTGCGAAGGCAGCATACCGGCGCGCAACTGACGCTCATGCACGAAAGCGTGG
GTATCGAACAGG
>002696fa5c2deba381e7bfe70d9ae9d3
TACGTAGGGGGCGAGCGTTGTCCGGAATGACTGGGCGTAAAGGGAGTGTAGGCGGCTATG
CAAGTTAGATGTGAAATCCCACGGCTCAACCGTGGAACTGCATCTAAAACTGTATAGCTG
GAGTGCAGGGGAGGTGAGTGGAATTCCTAGTGTAGCGGTGGAATGCGTAGATATTAGGAG
GAACACCAGAGGCGAAGGCGACTCACTGGACTGTAACTGACGCTGAGGCTCGAAAGCGTG
GGGAGCAAACAGG
>79ff7105bb3882fed18fbe3181a738f4
TACGGAAGGTCCGGGCGTTATCCGGATTTATTGGGTTTAAAGGGAGCGTAGGCCGTTTGT
TAAGCGTGTTGTGAAATGTCGGGGCTCAACCTGGGCATTGCAGCGCGAACTGGCAGACTT
GGGTGCGCAGTAAGTAGGCGGAATTCGTCGTGTAGCGGTGAAATGCTTAGATATGACGAA
GAACTCCGATTGCGAAGGCAGCCTGCTGTAGCGTAACTGACGCTGAAGCTCGAAAGCGTG
GGTATCGAACAGG
>d6fcd9c85148a1a420c326207a7ab292
TACGTATGGAGCAAGCGTTATCCGGATTTACTGGGTGTAAAGGGAGCGTAGGCGGTCCTG
CAAGTCTGATGTGAAAACCCGGGGCTCAACCCCGGGACTGCATTGGAAACTGTAGGACTA
GAGTGTCGGTGGGGTAAGTGGAATTCCTAGTGTAGCGGTGAAATGCGTAGATATTAGGAG
GAACACCAGTGGCGAAGGCGGCTTACTGGACGACCACTGACGCTGAGGCTCGAAAGCGTG
GGGAGCAAACAGG
>3def7441e62d9507ab5b5b71587e186d
TACGTAGGGGGCGAGCGTTGTCCGGAATGACTGGGCGTAAAGGGAGTGTAGGCGGCCTTT
TAAGTTATGTGTGAAAGCCCACGGCTCAACTGTGGAATTGCACATAAAACTGGGAGGCTG
GAGTGCAGGGGAGGTAAGCGGAATTTCCAGTGTAGCGGTGGAATGCGTAGATATTGGGAA
GAACACCGGAGGCGAAGGCGGCTTACTGGACTGTAACTGACGCTGAGGCTCGAAAGCGTG
GGGAGCAAACAGG
>b120382eea75d4857154553a3bfae767
TACGTAGGTGGCGAGCGTTGTCCGGAATAACTGGGCGTAAAGGGAGCGTAGGTGGTTGAT
TAAGTTAAATGTGAAAGCCCAGGGCTCAACTCTGGAACTGCATTTAATACTGGTCGGCTA
GAGTGCAGGTGGGGTAAACGGAATTTCTAGTGTAGCGGTGAAATGCGTAGATATTAGGAA
GAACACCGGAGGCGAAGGCGGTTTACTGGACTGCAACTGACACTGAGGCTCGAAAGCGTG
GGGAGCAAACAGG
>df56e223f24878ba840808958de6b9ae
TACGGAGGATGCGAGCGTTATCCGGAATTATTGGGTGTAAAGGGTGCGTAGACGGGTGTT
TAAGTTGGTTGTGAAATCCCTCGGCTCAACTGAGGAACTGCAACCAAAACTGGATATCTT
GAGTGTCGGTGAGGAAAGTGGAATTCCTAGTGTAGCGGTGAAATGCGTAGATATTAGGAG
GAACACCAGTGGCGAAGGCGACTTTCTGGACGATAACTGACGTTGAGGCACGAAAGTGTG
GGGAGCAAACAGG
>a68f528a2023e53e954014f257eb56f5
TACGTAGGGGGCAAGCGTTATCCGGATTTACTGGGTGTAAAGGGAGCGTAGACGGTAAAG
CAAGTCTGAAGTGAAAGCCCGGGGCTCAACCCCGGGACTGCTTTGGAAACTGTTTAACTA
GAGTGCTGGAGAGTTAAGCGGAATTCCTAGTGTAGCGGTGAAATGCGTAGATATTAGGAG
GAACACCAGTGGCGAAGGCGGCTTACTGGACAGTAACTGACGTTGAGGCTCGAAAGCGTG
GGGAGCAAACAGG
>e9d2110f968aabdbf6e88316f2bf87f8
TACGGAGGATGCGAGCGTTATCCGGATTTATTGGGTTTAAAGGGTGCGTAGGCGGCGAGT
TAAGTCAGCGGTAAAAGCCCGGGGCTCAACCCCGGCCCGCCGTTGAAACTGGCTGGCTTG
AGTTGGAGTAAGGCAGGCGGAATGCGCGGTGTAGCGGTGAAATGCATAGATATCGCGCAG
AACTCCGATTGCGAAGGCAGCATACCGGCGCCCAACTGACGCTGAAGCACGAAAGCGTGG
GTATCGAACAGG
>bba385085f382f913b9ba1d3bcb9e362
TACGTAGGGGGCAAGCGTTATCCGGATTTACTGGGTGTAAAGGGAGCGTAGACGGCGACG
CAAGTCTGAAGTGAAATACCCGGGCTCAACCTGGGAACTGCTTTGGAAACTGTGTTGCTA
GAGTGCTGGAGAGTTAAGCGGAATTCCTAGTGTAGCGGTGAAATGCGTAGATATTAGGAA
GAACACCAGTGGCGAAGGCGGCTTACTGGACAGTAACTGACGTTGAGGCTCGAAAGCGTG
GGGAGCAAACAGG
>e5cab9de32e75d4e5b9c681a62688cf9
TACGTATGTCGCAAGCGTTATCCGGATTTATTGGGCGTAAAGCGCGTCTAGGCGGCTTAG
TAAGTCTGATGTGAAAATGCGGGGCTCAACCCCGTATTGCGTTGGAAACTGCTAAACTAG
AGTACTGTAGAGGAAGGCGGAACTACAAGTGTAGAGGTGAAATTCGTAGATATTTGTAGG
AATGCCGATGGGGAAGCCAGCCTACTGGACAGATACTGACGCTAAAGCGCGAAAGCGTGG
GTAGCAAACAGG
>d7725e15dcbd684ce58bd77d358f653e
TACGTAGGTGGCGAGCGTTCTCCGGAATTATTGGGCGTAAAGAGGGAGCAGGCGGCACTA
AGGGTCTGTGGTGAAAGATCGAAGCTTAACTTCGGTAAGCCATGGAAACCGTAGAGCTAG
AGTGTGTGTGAGGATCGTGGAATTCCATGTGTAGCGGTGAAATGCGTAGATATATGGAGG
AACACCAGTGGCGAAGGCGACGATCTGGCGCATAACTGACGCTCAGTCCCGAAAGCGTGG
GGAGCAAATAGG
>39707af8f544fc91d38dd26ea7d9490a
TACGTAGGTGGCAAGCGTTGTCCGGATTTACTGGGTGTAAAGGGCGTGCAGCCGGAGAGG
CAAGTCAGATGTGAAATCCGCGGGCTCAACCCGCGAACTGCATTTGAAACTGCTTCCCTT
GAGTATCGGAGAGTTAACCGGAATTCCTAGTGTAGCGGTGAAATGCGTAGATATTAGGAA
GAACACCAGTGGCGAAGGCGGGTTACTGGACGACAACTGACGGTGAGGCGCGAAAGCGTG
GGGAGCAAACAGG
>d6c7e6babfcfeb1b72678a9a6f3dd2ca
TACGTAGGGGGCGAGCGTTGTCCGGAATGACTGGGCGTAAAGGGAGTGTAGGCGGCTCTT
TAAGTTATATGTGAAATCCCGCGGCTTAACCGTGGAAGTGCATATAAAACTGGGGAGCTG
GGAGTGCAGGGAGGTGAGTGGAATTCCTAGTGTAGCGGTGGAATGCGTAGATATTAGGAA
GAACACCGGTGGCGAAGGCGGCTCACTGGACTGTAACTGACGCTGAGGCTCGAAAGCGTG
GGGAGCAAACAGG
>a7bfbdb37f2c9fd1ea6dedd15d78d585
TACGGAGGATGCGAGCGTTATCCGGATTTATTGGGTTTAAAGGGTGCGCAGGCGGAGGTG
CAAGTCAGCGGTCAAATTGCGGGTCTCAACCCCGTACTGCCGTTGAAACTGCATCCCTTG
AGTGGCGCGGAAGTATGCGGAATGCGTGGTGTAGCGGTGAAATGCATAGATATCACGCAG
AACTCCGATTGCGAAGGCAGCATACCGGCGCGCAACTGACGCTCATGCACGAAAGCGTGG
GTATCGAACAGG
>91fd8c277f1af6e72cd963487ab30c53
TACGTAGGTGGCAAGCGTTGTCCGGAATTACTGGGTGTAAAGGGAGTGTAGGCGGGATAT
CAAGTCAGAAGTGAAAATTACGGGCTCAACTCGTAACCTGCTTTTGAAACTGACATTCTT
GAGTGAAGTAGAGTCAAGCGGAATTCCTAGTGTAGCGGTGAAATGCGTAGATATTAGGAG
GAACACCAGTGGCGAAGGCGGCTTGCTGGGCTTTTACTGACGCTGAGGCTCGAAAGCGTG
GGGAGCAAACAGG
>528f2028608336aafb0d77312c64bcf9
TACGTAGGGGGCAAGCGTTATCCGGATTTACTGGGTGTAAAGGGAGCGTAGGCGGCAAGG
CAAGCCAGAAGTGAAAGCCCGAGGCTCAACCACGGGACTGCTTTTGGAACTGTCTAGCTA
GATTGCAGGTGAGGTAAGTGGAATTCCTAGTGTAGCGGTGAAATGCGTAGATATTAGGAG
GAACACCAGTGGCGAAGGCGGCTTACTGGACTGTAAATGACGCTGAGGCTCGAAAGCGTG
GGGAGCAAACAGG
>ecec8fb79b14d8eb5bce5c05c2f0ea58
TACGTAGGGGGCAAGCGTTATCCGGATTTACTGGGTGTAAAGGGAGCGTAGACGGCATGG
CAAGCCAGATGTGAAAGCCCGGGGCTCAACCCCGGGACTGCATTTGGAACTGTCAGGCTA
GAGTGTCGGTGAGGAAAGCGGAATTCCTAGTGTAGCGGTGAAATGCGTAGATATTAGGAG
GAACACCAGTGGCGAAGGCGGCTTTCTGGACGATGACTGACGTTGAGGCTCGAAAGCGTG
GGGAGCAAACAGG
>92c84e16d157c1279080e641174198ad
TACGTAGGGGGCAAGCGTTATCCGGATTTACTGGGTGTAAAGGGAGCGTAGACGGCAGTG
CAAGTCTGAAGTGAAAGCCCGGGGCTCAACCCCGGGACTGCTTTGGAAACTGTGCAGCTA
GAGTGTCGTAGAGGCAAGCGGAATTCCTAGTGTAGCGGTGAAATGCGTAGATATTAGGAG
GAACACCAGTGGCGAAGGCGGCTTGCTGGACGATGACTGACGTTGAGGCTCGAAAGCGTG
GGGAGCAAACAGG
>1c8a5e14dff253f8d7925d73d5be0570
TACGTAGGGGGCAAGCGTTATCCGGATTTACTGGGTGTAAAGGGAGCGTAGACGGCTGTT
TAAGTCAGAAGTGAAAGCCCATTGCTTAACGATGGGACTGCTTTTGAAACTAAGGAGCTA
GAGTGCAGTAGAGGTAAGTGGAATTCCGAGTGTAGCGGTGAAATGCGTAGAGATTAGGAG
GAACACCAGTGGCGAAGGCGGCTTACTGGACTGTAACTGACGTTGAGGCTCGAAAGCGTG
GGGAGCAAACAGG
>31bcc85b73e6b7d239e05cb3b5130f1b
TACGTAGGGGGCAAGCGTTATCCGGATTCATTGGGCGTAAAGCGCGCGCAGGCGGGTTGC
TAAGCGGGACCTCTAATCTCAGGGCTCAACCTTGAGCCGGGTCCCGAACTGGCAGCCTCG
GGTTCGGTAGGGTAGATCGGAATTCCCGGTGTAGCGGTGGAATGCGCAGATATCGGGAAG
AACACCGATGGCGAAGGCAGATCTCTGGGCCGCAACCGACGCTGAGGCGCGAAAGCTAGG
GGAGCGAACAGG
>17e6a95e4e09ad1d5b1bcb6cade03e84
TACGTAGGTGGCGAGCGTTGTCCGGAATTACTGGGTGTAAAGGGAGTGTAGGCGGGAAAG
CAAGTCAGAAGTGAAAACTATGGGCTTAACCTATAGCCTGCTTTTGAAACTGTTTTTCTT
GAGTGAAGTAGAGTCAAGCGGAATTCCTAGTGTAGCGGTGAAATGCGTAGATATTAGGAG
GAACACCAGTGGCGAAGGCGGCTTGCTGGGCTTTTACTGACGCTGAGGCTCGAAAGCGTG
GGGAGCAAACAGG
>22cadc1cea13829a88361464d5d2f298
TACGTAGGGAGCGAGCGTTATCCGGATTTATTGGGTGTAAAGGGTGCGTAGACGGGAATT
TAAGTTAGTTGTGAAATCCCTCGGCTCAACTGAGGAACTGCAACTAAAACTGGATTTCTT
GAGTACTGGTGAGGAAAGCGGAATTCCTAGTGTAGCGGTGAAATGCGTAGATATTAGGAG
GAACACCAGTGGCGAAGGCGGCTTTCTGGACAGTAACTGACGTTGAGGCACGAAAGTGTG
GGGAGCAAACAGG
>c7fc13b9b32164608f5e7729ac52d857
TACGTATGGGGCAAGCGTTATCCGGATTTACTGGGTGTAAAGGGAGCGCAGGCGGCCTGC
CAAGTCTGGTGTGAAAACCCGGGGCCCAACCCCGGGCCTGCATTGGAAACTGGCGGGCTG
GAGTGTCGGTGGGGCAGGCGGAATTCCTAGTGTAGCGGTGAAATGCGTAGATATTAGGAG
GAACACCGGTGGCGAAGGCGGCCTGCTGGACGATGACTGACGCTGAGGCTCGAAAGCGTG
GGGAGCAAACAGG
>836fb1d937dd36b1e53633011e5a2328
TACGGAGGATGCGAGCGTTATCCGGATTTATTGGGTTTAAAGGGTGCGCAGGCGGCCTGT
TAAGTCAGCGGTAAAAGCCCGGGGCTCAACCCCGGCGAGCCGTTGAAACTGGCGGGCTAG
AGACGGCGTGAAGTACGCGGAATGCGTGGTGTAGCGGTGAAATGCATAGATATCACGCAG
AACTCCGATTGCGAAGGCAGCATACCGGCGCCCAACTGACGCTGAAGCACGAAAGCGTGG
GTATCGAACAGG
>c3b0224388cd033c45264806ae9f4258
TACGTAGGGGGCAAGCGTTATCCGGATTTACTGGGTGTAAAGGGAGCGTAGACGGCTGGC
CAAGTCTGAAGTGAAAGCCCGGGGCTTAACCCCGGAACGGCTTTGGAAACTGGCCGGCTG
GAGTGCTGGAGAGTCAGGCGGAATTCCTGGTGTAGCGGTGAAATGCGTAGATATCAGGAG
GAACACCGGTGGCGAAGGCGGCCTGCTGGACAGTAACTGACGTTGAGGCTCGAAAGCGTG
GGGAGCAAACAGG
>d0fc793d6185e7c8a064b13f9e4f5961
TACGTAGGGGGCAAGCGTTATCCGGATTTACTGGGTGTAAAGGGAGCGTAGACGGTGATG
CAAGTCAGAAGTGAAAGCCCGCGGCTCAACTGCGGGACTGCTTTTGAAACTGTATGACTG
GAGTGCTGGAGAGGTAAGCGGAATTCCTAGTGTAGCGGTGAAATGCGTAGATATTAGGAG
GAACACCAGTGGCGAAGGCGGCTTACTGGACTGTAACTGACGTTGAGGCTCGAAAGCGTG
GGGAGCAAACAGG
>99947acafbb21880caea25ff6a5bd546
TACGGAGGATGCGAGCGTTATCCGGATTTATTGGGTTTAAAGGGAGCGCAGACGGGATGT
TAAGTCAGCTGTGAAAGTTTGCGGCTCAACCGTAAAATTGCAGTTGATACTGGCGTTCTT
GAGTGCACTTGAGGTGTGCGGAATTCGTGGTGTAGCGGTGAAATGCTTAGATATCACGAA
GAACTCCGATTGCGAAGGCAGCTCACTAAACTGTAACTGACGTTCATGCTCGAAAGTGTG
GGTATCAAACAGG
>ae9dfbabc854b540e2a37202f7685282
TACGTAGGTGGCGAGCGTTATCCGGATTTATTGGGCGTAAAGCGTCCGCAGACGGTTTAT
TAAGTATATAATTAAAGTCCGAAGCTTAACTTCGGTTCGTTATATAAACTGGTAGACTTG
AGTACAGTAGAGTCAAGTGGAATTTCTAGTGTAGCGGTAAAATGCGTAGATATTAGAAGG
AACACCAGTGGCGAAGGCGACTTGCTGGGCTGTTACTGACGTTCATGGACGAAAGCGTGG
GGAGCAAATAGG
>c62c538475cd9580593da6c39cebe056
TACGTAGGGGGCAAGCGTTATCCGGATTTACTGGGTGTAAAGGGTGCGCAGGTGGCAGGG
CAAGTCAGATGTGAAAGCCCGGGGCTCAACCCCGGTATTGCATTTGAAACTGTCCGGCTA
GAGTGCAGGAGAGTTAAGCGGAATTCCTAGTGTAGCGGTGAAATGCGTAGATATTAGGAG
GAACACCAGTGGCGAAGGCGGCTTACTGGACTGTAACTGACACTGAGGCACGAAAGCGTG
GGGAGCAAACAGG
>a5098d6566b3a6b611d8429cde3828e1
TACGTAGGGGGCAAGCGTTATCCGGAATTACTGGGTGTAAAGGGAGCGTAGGCGGCATGG
TAAGTAAGATGTGAAAGCCTTGGGCTTAACCCGAGGATTGCATTTTAAACTATCAAGCTA
GAGTACAGTAGAGGAAAGCGGAATTCCTAGTGTAGCGGTGAAATGCGTAGATATTAGGAA
GAACACCGGTGGCGAAGGCGGCTTTCTGGACTGAAACTGACGCTGAGGCTCGAAAGCGTG
GGGAGCGAACAGG
>8bc90c5c3e0627fef93ece68d063c20a
TACGTAGGTGGCGAGCGTTGTCCGGAATTATTGGGCGTAAAGGGAGCGCAGGCGGGAGGT
CAAGTCTATCTTAAAAGTGCGGGGCTCAACCCCGTGAGGGGATGGAAACTGGTCTTCTTG
AGTGCAGGTGAGGAAAGCGGAATTCCTAGTGTAGCGGTGAAATGCGTAGATATTAGGAGG
AACACCAGTGGCGAAGGCGGCTTTCTGGACTGTAACTGACGCTGAGGCTCGAAAGCGTGG
GGAGCGAACAGG
>1250f348caaaa2cb943ab81423288237
TACGTAGGTGGCGAGCGTTGTCCGGATTTACTGGGCGTAAAGGGAGCGTAGGCGGATTTT
TAAGTGAGATGTGAAATACTCGGGCTCAACTTGAGTGCTGCATTTCAAACTGGAAGTCTA
GAGTGCAGTAGAGGAGAATGGAATTCCTAGTGTAGCGGTGAAATGCGTAGAGATTAGGAA
GAACACCAGTGGCGAAGGCGATTCTCTGGACTGTAACTGACGCTGAGGCTCGAAAGCGTG
GGGAGCAAACAGG
>dd8e1764ca5334a1fd363edfa3886673
TACGGAGGATCCGAGCGTTATCCGGATTTATTGGGTTTAAAGGGTGCGTAGGTGGTTTTT
TAAGTCAGCGGTGAAAGTTTGTGGCTCAACCATAAAATTGCCGTTGAAACTGGAAGACTT
GAGTATGCTTGAGGTAGGCGGAATGCGTGGTGTAGCGGTGAAATGCATAGATATCACGCA
GAACTCCAATTGCGAAGGCAGCTTACTAAACCATAACTGACACTGAAGCACGAAAGCGTG
GGGATCAAACAGG
>841e3affb8b91362b31304bf1fdb75ba
TACGGAAGGTCCAGGCGTTATCCGGATTTATTGGGTTTAAAGGGAGCGCAGGCGGACCTT
TAAGTCAGCTGTGAAATACGGCGGCTCAACCGTCGAACTGCAGTTGATACTGGAGGTCTT
GAGTGCACAGAGGGATACTGGAATTCATGGTGTAGCGGTGAAATGCTCAGATATCATGAA
GAACTCCGATCGCGAAGGCAGGTGTCCGGGGTGCAACTGACGCTGAGGCTCGAAAGTGCG
GGTATCAAACAGG
>e29c1f2de2a256e10542651a4e219724
TACGTAGGGAGCAAGCGTTATCCGGATTTACTGGGTGTAAAGGGCGCGCAGGCGGGCCGG
CAAGTTGGAAGTGAAATCTATGGGCTTAACCCATAAACTGCTTTCAAAACTGTTGGTCTT
GAGTGATGGTGAGGCAGGCGGAATTCCGTGTGTAGCGGTGAAATGCGTAGATATACGGAG
GAACACCAGTGGCGAAGGCGGCCTGCTGGACATTAACTGACGCTGAGGCGCGAAAGCGTG
GGGAGCAAACAGG
>46c5275b73e009fb4fa293d2a185397b
TACGTAGGTGGCAAGCGTTGTCCGGAATTATTGGGCGTAAAGCGCGCGCAGGCGGCCGTG
CAAGTCCATCTTAAAAGCGTGGGGCTTAACCCCATGAGGGGATGGAAACTGCAGGGCTGG
AGTGTCGGTGGGGAAAGTGGAATTCCTAGTGTAGCGGTGAAATGCGTAGAGATTAGGAAG
AACACCGGTGGCGAAGGCGACTTTCTAGACGACAACTGACGCTGAGGCGCGAAAGCGTGG
GGAGCAAACAGG
>503d9a987e1879c0b7816918fc84a3d0
TACGTAGGGAGCGAGCGTTATCCGGATTTATTGGGTGTAAAGGGTGCGTAGACGGGTTAG
CAAGTTAGTTGTGAAATCCCTCGGCTTAACTGAGGAACTGCAACTAAAACTGCCAATCTT
GAGTGCAGGAGAGTTAAGTGGAATTCCTAGTGTAGCGGTGAAATGCGTAGATATTAGGAG
GAACACCAGTGGCGAAGGCGACTTACTGGACTGTAACTGACGTTGAGGCACGAAAGTGTG
GGGAGCAAACAGG
>dbf3ca28f23624f8142d82fedf7aa96f
TACGTAGGTGGCGAGCGTTGTCCGGATTTACTGGGCGTAAAGGGAGCGTAGGCGGACTTT
TAAGTGAGATGTGAAATACTCGGGCTCAACTTGAGTGCTGCATTTCAAACTGGAAGTCTA
GAGTGCAGTAGAGGAGAATGGAATTCCTAGTGTAGCGGTGAAATGCGTAGAGATTAGGAA
GAACACCAGTGGCGAAGGCGATTCTCTGGACTGTAACTGACGCTGAGGCTCGAAAGCGTG
GGGAGCAAACAGG
>58242cf7cf63ed587063b95fa6e5fdbd
TACGTAGGGGGCAAGCGTTATCCGGATTTACTGGGTGTAAAGGGAGCGTAGACGGCAGCG
CAAGTCTGGAGTGAAATGCCGGGGCCCAACCCCGGAACTGCTTTGGAAACTGTGCAGCTC
GAGTGCAGGAGAGTTAAGCGGAATTCCTAGTGTAGCGGTGAAATGCGTAGATATTAGGAG
GAACACCAGTGGCGAAGGCGGCTTACTGGACTGTAACTGACGTTGAGGCTCGAAAGCGTG
GGGAGCAAACAGG
>825b0c804cb7ffd76f9963c52abfbecc
TACGTAGGTGGCAAGCGTTGTCCGGAATTACTGGGTGTAAAGGGAGCGTAGGCGGGGCGG
CAAGCAAAATGTGAAACTGATCGGCTCAACCGGTCATTGCGTTTTGAACTGTCGCTCTTG
AGTGAAGTTGAGGCAGGCGGAATTCCTAGTGTAGCGGTGAAATGCGTAGATATTAGGAGG
AACACCAGTGGCGAAGGCGGCCTGCTGGGCTTTTACTGACGCTGAGGCTCGAAAGTGTGG
GTAGCAAACAGG
>af397f2e099a670b8e5e1fdb5fe6bb4a
TACGGAGGATGCGAGCGTTATCCGGATTTACTGGGTGTAAAGGGAGCGTAGACGGCAGCG
CAAGTCTGGAGTGAAATGCCGGGGCCCAACCCCGGAACTGCTCTGGAAACTGTGAAGCTG
GAGCCCAGGGGAGGTAAGCGGAATTCCTGGTGTAGCGGTGAAATGCGTAGATATCAGGAG
GAACACCGGCGGCGAAGGCGGCTTACTGGACTGTAACTGACGTTGAGGCTCGAAGGCGTG
GGGAGCAAACAGG
>32838c187ee825b130f9c1c3ada640a7
TACGTAGGGAGCGAGCGTTGTCCGGAATTACTGGGTGTAAAGGGAGCGTAGGCGGGATAG
CAAGTCAGATGTGAAAACTATGGGCTCAACCTGTAGATTGCATTTGAAACTGTTGTTCTT
GAGTGAAGTTGAGGTAAGCGGAATTCCTAGTGTAGCGGTGAAATGCGTAGATATTAGGAG
GAACATCGGTGGCGAAGGCGGCTTACTGGGCTTTTACTGACGCTGAGGCTCGAAAGCGTG
GGGAGCAAACAGG
>8a2078e2a4cecbf080d913cc9330a070
TACGTAGGTGGCGAGCGTTGTCCGGATTTACTGGGCGTAAAGGGAGCGTAGGCGGATTTT
TAAGTGAGATGTGAAATACCCGGGCTCAACTTGGGTGCTGCATTTCAAACTGGAAGTCTA
GAGTGCAGTAGAGGAGAGTGGAATTCCTAGTGTAGCGGTGAAATGCGTAGAGATTAGGAA
GAACACCAGTGGCGAAGGCGACTCTCTGGACTGTAACTGACGCTGAGGCTCGAAAGCGTG
GGGAGCAAACAGG
>4ac49b3d19e78fb1f0579093c9009e38
TACGGAAGGTCCGGGCGTTATCCGGATTCATTGGGTTTAAAGGGAGCGTAGGCCGCGCGT
CAAGCGTGCCGTGAAATGCCGTGGCTCAACCATGGCACCGCGGCGCGAACTGTCGCGCTT
GAGTGGGCCTGAGGCAGGCGGAATTCGTGGTGTAGCGGTGAAATGCTTAGATATCACGAG
GAACCCCGATTGCGAAGGCAGCCTGCCAGCGCCGCACTGACGCTGAAGCTCGAAGGCGTG
GGTATCGAACAGG
>5888a02b28c903a6455d76eb6b9c37ed
TACGTAGGGGGCAAGCGTTATCCGGAATTACTGGGTGTAAAGGGAGCGTAGGCGGCATGG
TAAGTAAGATGTGAAAGCCCGAGGCTTAACCTCGAGGATTGCATTTTAAACTATCAAGCT
AGAGTACAGTAGAGGAAAGCGGAATTCCTAGTGTAGCGGTGAAATGCGTAGATATTAGGA
AGAACACCAGTGGCGAAGGCGGCTTTCTGGACTGAAACTGACGCTGAGGCTCGAAAGCGT
GGGGAGCGAACAGG
>4586632d7a014236e9ca52e38714af75
TACGGAGGATGCGAGCGTTATCCGGATTTATTGGGTTTAAAGGGTGCGCAGGCGGCCTGT
TAAGTCAGCGGTAAAAGCCCGGGGCTCAACCCCGGCGAGCCGTTGAAACTGGCGGGCTAG
AGACGGCGTGAAGTACGCGGAATGCGCGGTGTAGCGGTGAAATGCTTAGATATCACGCAG
AACTCCGATTGCGAAGGCAGCATACCGGCGCCCAACTGACGCTGAAGCACGAAAGCGTGG
GTATCGAACAGG
>a154d16946c27023688ecbc6a61aa7c8
TACGGAGGATCCGAGCGTTATCCGGATTTATTGGGTTTAAAGGGAGCGTAGGTGGGCTCG
TAAGTCAGTTGTGAAAGTTCGCGGCTCAACCGCGGAATTGCAGTTGATACTGCGGGCCTT
GAGTGCAGTTGAGGTGGGCGGAATTCGTGGTGTAGCGGTGAAATGCTTAGATATCACGAG
GAACTCCGATTGCGAAGGCAGCTCGCTGGACTGTTACTGACACTGATGCTCGAAAGTGTG
GGTATCAAACAGG
>4c08ff9f75b9cd9ee780055c2452d7a7
TACGTAGGGGGCAAGCGTTATCCGGATTTACTGGGTGTAAAGGGAGCGTAGGTGGCATGG
TAAGCCAGAAGTGAAAACCCGGGGCTCAACCCCGCGGATTGCTTTTGGAACTATCAGGCT
GGAGTGCTGGAGGAGTAAGCGGAATTCCTAGTGTAGCGGTGAAATGCGTAGATATTAGGA
GGAACACCGGTGGCGAAGGCGGCTTACTGGACAGAAACTGACACTGAGGCTCGAAAGCGT
GGGGAGCAAACAGG
>d63318d7a323a1f0d250616b4a376062
TACGTAGGGGGCAAGCGTTATCCGGATTTACTGGGTGTAAAGGGAGCGTAGACGGCACAG
CAAGTCTGATGTGAAAGCCCGGGGCCCAACCCCGGAACTGCATTGGAAACTGTTGGGCTT
GAGTGCAGGTGAGGTAAGCGGAATTCCTAGTGTAGCGGTGAAATGCGTAGATATTAGGAG
GAACACCAGTGGCGAAGGCGGCTTACTGGACTGTAACTGACGTTGAGGCTCGAAAGCGTG
GGGAGCAAACAGG
>eae360304ebc802f0c447d0e3ea9cd9a
TACGGAAGGTCCGGGCGTTATCCGGATTTATTGGGTTTAAAGGGAGCGTAGGCCGTCTCA
AAAGCGTGTTGTGAAATGTCCGGGCTCAACCGGGGCCGTGCAGCGCGAACTGTGAGACTT
GAGTGTGCGTAAGGTATGCGGAATTCGTGGTGTAGCGGTGAAATGCATAGATATCACGAA
GAACTCCGATTGCGAAGGCAGCATGCCGCAGCATTACTGACGCTGATGCTCGAAGGTGCG
GGTATCGAACAGG
>67cafe02a52c3a793adcbe7d66b25989
TACGGAAGGTCCGGGCGTTATCCGGATTTATTGGGTTTAAAGGGAGCGCAGGCCGTCCTT
TAAGCGTGCTGTGAAATGCCGCGGCTCAACCGTGGCACTGCAGCGCGAACTGGAGGACTT
GAGTACGCATGAGGTAGGCGGAATTCGTGGTGTAGCGGTGAAATGCTTAGATATCACGAA
GAACTCCGATTGCGAAGGCAGCTTACCGGAGCGCAACTGACGCTGAGGCTCGAAAGCGCG
GGTATCGAACAGG
>80e3b8eb0d0d07df6541a25a57480e5b
TACGTAGGGGGCAAGCGTTATCCGGAATTATTGGGCGTAAAGAGTGCGTAGGTGGTTACC
TAAGCAGGGGGTGAAAGGCAATGGCTCAACCATTGTTAGCCCTCTGAACTGGGTTACTTG
AGTGCAGGTGAGGAAAGCGGAATTCCTAGTGTAGCGGTGAAATGCGTAGATATTAGGAGG
AACACCAGTGGCGAAGGCGGCTTTCTGGACTGAAACTGACACTGAGGCACGAAAGTGTGG
GGAGCAAACAGG
>6ca6d88703955b336c65f79d29c56718
TACGTAGGTGGCAAGCGTTGTCCGGAATTATTGGGCGTAAAGCGCGCGCAGGCGGTCCTT
TAAGTCTGATGTGAAAGCCCACGGCTCAACCGTGGAGGGTCATTGGAAACTGGGGGACTT
GAGTGCAGATGAGGAGAGCGGAATTCCACGTGTAGCGGTGAAATGCGTAGAGATGTGGAG
GAACACCAGTGGCGAAGGCGGCTCTCTGGTCTGTAACTGACGCTGAGGCGCGAAAGCGTG
GGGAGCAAACAGG
>5673a7610cbeaaf91f23430ae545eef5
TACGGAGGATGCGAGCGTTATCCGGATTTATTGGGTTTAAAGGGTGCGTAGGTTGTTTTT
TAAGTCAGCGGTGAAAGTTTGTGGCTCAACCATAAAATTGCCGTTGAAACTGGACGACTT
GAGTATACTTGAGGTAGGCGGAATGCGTGGTGTAGCGGTGAAATGCATAGATATCACGCA
GAACTCCGATTGCGAAGGCAGCTTACTAAGCCATAACTGACACTGAAGCACGAAAGCGTG
GGGATCAAACAGG
>33528eb4aba92daa9bcdeb41fc42b647
TACGTAGGGGGCAAGCGTTATCCGGATTTACTGGGTGTAAAGGGAGCGTAGACGGCGAAG
AAAGTCTGAAGTGAAAGCCCGCGGCTTAACCGCGGAACTGCTTTGGAAACTTTTTTGCTG
GAGTACCGGAGAGTTAAGCGGAATTCCTAGTGTAGCGGTGAAATGCGTAGATATTAGGAG
GAACACCAGTGGCGAAGGCGGCTTACTGGACGGTAACTGACGTTGAGGCTCGAAAGCGTG
GGGAGCAAACAGG
>d2eef4e772a3d139ddd263550e451736
TACGTAGGTGGCAAGCGTTATCCGGATTTATTGGGTGTAAAGGGCGTGTAGGCGGGAAAG
CAAGTCAGATGTGAAAACTCAGGGCTCAACCCTGAGCCTGCATTTGAAACTGTTTTTCTT
GAGTGCTGGAGAGTCAATCGGAATTCCGTGTGTAGCGGTGAAATGCGTAGATATACGGAG
GAACACCAGTGGCGAAGGCGGATTGCTGGACAGTAACTGACGCTGAGGCGCGAAAGCGTG
GGGAGCAAACAGG
>80ad222988156d603cf91a3cf7d74162
TACGTAGGGAGCAAGCGTTATCCGGATTTACTGGGTGTAAAGGGCGTGTAGGCGGGCTTG
CAAGTTGGAAGTGAAATCTCGGGGCTTAACCCCGAAACTGCTTTCAAAACTGCGAGTCTT
GAGTGATGGTGAGGCAGGCGGAATTCCCAGTGTAGCGGTGAAATGCGTAGATATTGGGAG
GAACACCAGTGGCGAAGGCGGCCTGCTGGACATTAACTGACGCTGAGGCGCGAAAGCGTG
GGGAGCAAACAGG
>dcc78cab420c0ec8df8d7399f1cca793
TACGGAGGATGCGAGCGTTATCCGGATTTATTGGGTTTAAAGGGTGCGTAGGTTGTTTTT
TAAGTCAGCGGTGAAAGTTTGTGGCTCAACCATAAAATTGCCGTTGAAACTGGAAGACTT
GAGTGTGTGTGATGTAGGCGGAATGCGTGGTGTAGCGGTGAAATGCATAGATATCACGCA
GAACTCCGATTGCGAAGGCAGCTTACTAAGCCATAACTGACACTGAAGCACGAAAGCGTG
GGGATCAAACAGG
>aedf772464a45ed3d1c907877666d19c
TACGAAGGGTGCGAGCGTTGTTCGGAATTACTGGGCGTAAAGGGAGTGTAGGCGGATATG
TAAGATAGCGGTGAAATGCCGGGGCTCAACCCCGGAACTGCCATTATGACTATGTATCTA
GAGTGATGTAGAGTATAGCGGAATACCCAGTGTAGAGGTGAAATTCGTAGATATTGGGTA
GAACACCGGTGGCGAAGGCGGCTATCTGGCCATTTACTGACGCTGAGGCTCGAAAGCATG
GGGATCAAACAGG
>1008cee25e71bd57b33b15da5b1941a5
TACGGAGGATGCGAGCGTTATCCGGATTTATTGGGTTTAAAGGGTGCGCAGGCGGAGGTG
CAAGTCAGCGGTCAAATTGCTGGGCTCAACCCCGTACTGCCGTTGAAACTGCATCCCTTG
AGTGGCGCGGAAGTATGCGGAATGCGTGGTGTAGCGGTGAAATGCATAGATATCACGCAG
AACTCCGATTGCGAAGGCAGCATACCGGCGCGCAACTGACGCTCATGCACGAAAGCGTGG
GTATCGAACAGG
>081ded2f74d7fdd355143b3e4ba2878f
TACGGAGGGTGCAAGCGTTACTCGGAATCACTGGGCGTAAAGAGTGCGTAGGCGGGGTAA
TAAGTCAGATGTGAAATCCTGTAGCTTAACTACAGAACTGCATTTGAAACTGTTACTCTG
GAGTGTGGGGGAGGTAGGTGGAATTCGTGGTGTAGGGGTAAAATCCGTAGAGATCAAGAG
GAATACTCATTGCGAAGGCGACCTGCTGGAACATTACTGACGCTGATGCACGAAAGCGTG
GGGAGCAAACAGG
>14c1500ca1ac09139aff73bf1b074897
TACGTAGGGAGCAAGCGTTATCCGGAATTATTGGGTGTAAAGGGTGCGTAGACGGGATAA
CAAGTTAGTTGTGAAATACCTCGGCTCAACTGGGGAACTGCAACTAAAACTATTATTCTT
GAGTGCAGGTGAGGAAAGTGGAATTCCTAGTGTAGCGGTGAAATGCGTAGATATTAGGAA
GAACACCGGTGGCGAAGGCGACTTTCTGGACTGTAACTGACGTTGAGGCACGAAAGTGTG
GGGAGCAAACAGG
>3108d0ed96ff979788a8f9bc08214e32
TACGTAGGGAGCAAGCGTTATCCGGATTTATTGGGTGTAAAGGGTGCGTAGACGGGAATG
CAAGTTAGTTGTGAAATCCCTCGGCTTAACTGAGGAACTGCAACTAAAACTACGTTTCTT
GAGTGCTGGAGAGTAAAGTGGAATTCCTAGTGTAGCGGTGAAATGCGTAGATATTAGGAG
GAACACCAGTGGCGAAGGCGACTTTCTGGACAGTAACTGACGTTGAGGCACGAAAGTGTG
GGGAGCAAACAGG
>d489d2f3d8db22cddb7eaf95ab73a7b8
TACGTAGGGGGCAAGCGTTATCCGGATTTACTGGGTGTAAAGGGAGCGTAGACGGCTTGA
TAAGTCTGAAGTGAAAGGCCAAGGCTTAACCATGGAACTGCTTTGGAAACTATGAGGCTA
GAGTGCTGGAGAGTTAAGCGGAATTCCTAGTGTAGCGGTGAAATGCGTAGATATTAGGAG
GAACACCAGTGGCGAAGGCGGCTTACTGGACAGAAACTGACGTTGAGGCTCGAAAGCGTG
GGGAGCAAACAGG
>1536c25dfc4a8c1d468e4e66fd8691ab
TACGTAGGGGGCAAGCGTTATCCGGATTTACTGGGTGTAAAGGGAGCGTAGACGGCGAAG
AAAGTCTGAAGTGAAAGCCCGCGGCTCAACCGCGGAATGGCTTTGGAAACTTTTTTGCTG
GAGTACCGGAGAGTTAAGCGGAATTCCTAGTGTAGCGGTGAAATGCGTAGATATTAGGAG
GAACACCAGTGGCGAAGGCGGCTTACTGGACGGTAACTGACGTTGAGGCTCGAAAGCGTG
GGGAGCAAACAGG
>02ef0ec5eca3fa38fb0acc6728c42a2f
TACGGAGGATGCGAGCGTTATCCGGATTTATTGGGTTTAAAGGGTGCGTAGGTTGTTTTT
TAAGTCAGCGGTGAAAGTTTGTGGCTCAACCATAAAATTGCCGTTGAAACTGGAAGACTT
GAGTATATCTGGGGTAGGCGGAATGCGTGGTGTAGCGGTGAAATGCATAGATATCACGCA
GAACTCCGATTGCGAAGGCAGCTTACTAAGCCATAACTGACACTGAAGCACGAAAGCGTG
GGGATCAAACAGG
>3d827c533c2c586c12f24cdc3c466897
TACGTAGGGAGCAAGCGTTGTCCGGAATTATTGGGTGTAAAGGGTGCGTAGGCGGCTATG
TAAGTCAGACGTGTAATTCAGAGGCTTAACCTTTGAACTGCGTTTGAAACTGTATAGCTT
GAGTGGAGTTGAGGCAGATGGAATTTCCAGTGTAGCGGTGAAATGCGTAGATATTGGAAG
GAACATCGGTGGCGAAGGCGATCTGCTGGGCTTTAACTGACGCTGAGGCACGAAAGCATG
GGGAGCAAACAGG
>81582af3e3e27f578f2d800cbd76fb37
TACGTAGGTGGCAAGCGTTATCCGGATTTACTGGGTGTAAAGGGCGTGTAGGCGGGGACG
CAAGTCAGATGTGAAAACCACGGGCTCAACCTGTGGCCTGCATTTGAAACTGTGTTTCTT
GAGTACTGGAGAGTCAGACGGAATTCCTAGTGTAGCGGTGAAATGCGTAGATATTAGGAG
GAACACCAGTGGCGAAGGCGGTCTGCTGGACAGCAACTGACGCTGAGGCGCGAAAGCGTG
GGGAGCAAACAGG
>b00b0f45dab47136df8ee8b158edea5c
TACGTAGGGGGCAAGCGTTGTCCGGATTCACTGGGCGTAAAGAGCACGTAGGCGGTTATT
TAAGTCAGGTGTGAAAGTTTTCGGCTCAACCGGAAAAGTGCACTTGAAACTGGATAACTT
GAGAATCTGAGAGGTAAGCGGAATTCCTAGTGTAGCGGTGAAATGCGTAGAGATTAGGAA
GAACACCGGTGGCGAAGGCGGCTTACTGGACGATTACTGACGCTGAGGTGCGAAAGCGTG
GGGAGCAAACAGG
>958f0edf3a50b1d39c2abfeb624e0565
TACGTAGGTGGCGAGCGTTATCCGGAATGATTGGGCGTAAAGGGTGCGCAGGCGGCGCAT
TAAGTTTGAAGTAAAAGGTAGCGGCTCAACCGCTGCAAGCTTCGAAAACTGTGTAACTAG
GGTGTGCTGGAGGGCAGTGGAATTCCATGTGTAGCGGTAAAATGCGTAGATATATGGAGG
AACACCGGTGGCGAAGGCGGCTGCCTGGCCTGTAACTGACGCTGAGGCACGAAAGCGTGG
GGAGCAAATAGG
>d36c8930add96c30368596eccf40bb50
TACGGAGGATGCGAGCGTTATCCGGATTTACTGGGTGTAAAGGGAGCGTAGACGGTTATG
CAAGTCTGGAGTGAAAGGCGGGGGCTCAACCCCCGGACTGCTCTGGAAACTGTAGAACTA
GAGTGCAGGTGGGGTAAGTGGAATTCCTAGTGTAGCGGTGAAATGCGTAGATATTAGGAG
GAACACCAGTGGCGAAGGCGGCTTACTGGACTGTAACTGACGTTGAGGCTCGAAAGCGTG
GGGAGCAAACAGG
>e30b360140694d57101bc6127f79c907
TACGTAGGTGGCAAGCGTTGTCCGGAATTACTGGGTGTAAAGGGAGCGTAGGCGGGACAG
CAAGTCCAGTGTGAAATCTATCGGCTCAACCGATAGCTGCGCTGGAAACTGTGGTTCTTG
AGTGAAGTTGAGGCAGGCGGAATTCCTAGTGTAGCGGTGAAATGCGTAGATATTAGGAGG
AACACCAGTGGCGAAGGCGGCCTGCTGGACTTTTACTGACGCTGAGGCTCGAAAGTGTGG
GTAGCAAACAGG
>a451e8a54b64cc716f4eb7b16490f085
TACGTAGGGGGCGAGCGTTGTCCGGAATGATTGGGCGTAAAGGGCGCGTAGGCGGCCTGC
TAAGTCTGGAGTGAAAGTCCTGCTTTCAAGGTGGGAAGTGCTTTGGATACTGGTGGGCTG
GAGTGCAGGGGAGGAAAGCGGAATTACCGGTGTAGCGGTGAAATGCGTAGAGATCGGTAG
GAACACCAGTGGCGAAGGCGGCTTTCTGGACTGAAACTGACGCTGAGGCGCGAAAGCGTG
GGGAGCAAACAGG
>f39460ffb11678f168d636e60c1f4613
TACGGAGGGTGCAAGCGTTAATCGGAATTACTGGGCGTAAAGCGCGCGTAGGTTGTTTTG
TAAGTCAGAGGTGTAATCCCACGGCTTAACCGTGGAACTGCCTTTGATACTGCATAACTT
GGATCCGGGGGAGGACAGCGGAATTCCAGGTGTAGGAGTGAAATCCGTAGATATCTGGAA
GAACATCAGTGGCGAAGGCGGCTGTCTGGACCGGTATTGACGCTGAGGCGCGAAAGCGTG
GGTAGCAAACAGG
>3ad31dec4a65e9c8ba0cb13fa6600b16
TACGTAGGGGGCAAGCGTTATCCGGATTTACTGGGTGTAAAGGGAGCGTAGACGGTATGG
CAAGTCTGAAGTGAAAGCCCAGGGCTTAACCCTGGGACTGCTTTGGAAACTGTTAAACTA
GAGTGCTGTAGAGGTAAGTGGAATTCCTAGTGTAGCGGTGAAATGCGTAGATATTAGGAG
GAACACCAGTGGCGAAGGCGGCTTACTGGACAGTAACTGACGTTGAGGCTCGAAAGCGTG
GGGAGCAAACAGG
>791d166644533b1a7a6290a90fb5a3a7
TACGTAGGTGGCAAGCGTTGTCCGGAATTATTGGGCGTAAAGAGCATGTAGGCGGGCTTT
TAAGTCCGACGTGAAAATGCGGGGCTTAACCCCGTATGGCGTTGGATACTGGGAGTCTTG
AGTGCAGGTGAGGAAAGGGGAATTCCCAGTGTAGCGGTGAAATGCGTAGATATTGGGAGG
AACACCAGTGGCGAAGGCGCCTTTCTGGACTGTGTCTGACGCTGAGATGCGAAAGCCAGG
GTAGCAAACGGG
>73873daac6a8699810d41c7c05217faa
TACGTAGGGGGCAAGCGTTATCCGGATTTACTGGGTGTAAAGGGAGCGTAGACGGCTTAG
CAAGTCTGAAGTGAAAGCCCGGGGCTCAACCCCGGGACTGCTTTGGAAACTGTTAAGCTG
GAGTGCTGTAGAGGTAAGCGGAATTCCTAGTGTAGCGGTGAAATGCGTAGATATTAGGAG
GAACACCAGTGGCGAAGGCGGCTTACTGGACAGTAACTGACGTTGAGGCTCGAAAGCGTG
GGGAGCAAACAGG
>1d91a5b70db0e2943bf8d0f213adbf54
TACGGAGGATGCGAGCGTTATCCGGATTTATTGGGTGTAAAGGGAGCGTAGACGGCGACG
CAAGTCTGGAGTGAAAGCCCGGGGCCCAACCCCGGGACTGCTTTGGAAACTGTGCTGCTG
GAGTGCAGGGGAGGTAAGTGGAATTCCTAGTGTAGCGGTGAAATGCGTAGATATTAGGAG
GAACACCAGTGGCGAAGGCGGCTTACTGGACTGTAACTGACGTTGAGGCTCGAAAGCGTG
GGGAGCAAACAGG
>16f1e0d9155422c3afbab2c675fe226f
TACGTATGGAGCAAGCGTTATCCGGATTTACTGGGTGTAAAGGGTGCGTAGGTGGCAGTG
CAAGTCAGATGTGAAAGGCCGGGGCTCAACCCCGGAGCTGCATTTGAAACTGCTCGGCTA
GAGTACAGTAGAGGCAGGCGGAATTCCTAGTGTAGCGGTGAAATGCGTAGATATTAGGAG
GAACACCAGTGGCGAAGGCGGCCTGCTGGACTGTTACTGACACTGAGGCACGAAAGCGTG
GGGAGCAAACAGG
>532b1fc38eeafa3c66d93ebe655852b9
TACGTATGGTGCAAGCGTTATCCGGATTTACTGGGTGTAAAGGGAGCGTAGGTGGCTGCG
CAAGTCAGAAGTGAAAGCCCGGGGCTTAACCTCGGGACTGCTTTTGAAACTGTGTAGCTG
GAGTGCAGTAGAGGTAAGTGGAATTCCTAGTGTAGCGGTGAAATGCGTAGATATTAGGAG
GAACACCGGTGGCGAAGGCGGCTTACTGGACTGTAACTGACACTGAGGCTCGAAAGCGTG
GGGAGCAAACAGG
>40baa2bcce80df7a8784e7108e13c35a
TACGTAGGGAGCGAGCGTTGTCCGGATTTACTGGGTGTAAAGGGTGCGTAGGCGGCCCTG
CAAGTCAGAAGTGAAATCCATGGGCTTAACCCGTGAACTGCTTTTGAAACTGCAGGACTT
GAGTGGAGGAGAGGTAGGCGGAATTCCCGGTGTAGCGGTGAAATGCGTAGAGATCGGGAG
GAACACCAGTGGCGAAGGCGGCCTACTGGGCTTTAACTGACGCTGAAGCACGAAAGCGTG
GGTAGCAAACAGG
>9d4c466f2637707cd0abaa3270cb654d
TACGTAGGGGGCAAGCGTTATCCGGATTTACTGGGTGTAAAGGGAGCGTAGACGGCAATG
CAAGTCCGGAGTGAAAGCCCGGGGCCCAACCCCGGGACTGCTCTGGAAACTGTAGAGCTA
GAGTGCGGGTGGGGCAGGCGGAATTCCTAGTGTAGCGGTGAAATGCGTAGATATTAGGAG
GAACACCGGCGGCGAAGGCGGCCTGCTGGACCGAAACTGACGTTGAGGCTCGAAAGCGTG
GGGAGCAAACAGG
>b9df37e128ba7c2d92d93bacbb6e0ffe
TACGTAGGGAGCGAGCGTTGTCCGGAATTACTGGGTGTAAAGGGAGTGTAGGCGGGATGG
TAAGTTAGGTGTGAAATGCGGAGGCTCAACCTCCGAGCTGCACTTAAAACTGCTGTTCTT
GAGTGAAGTAGAGTTTGGCGGAATTCCCAGTGTAGCGGTGAAATGCGTAGATATTGGGAG
GAACATCAGTGGCGAAGGCGGCCAACTGGGCTTTTACTGACGCTGAGGCTCGAAAGCGTG
GGGAGCAAACAGG
>51a68b41d01d395c3adc8c1d373c5316
TACGTAGGTGGCAAGCGTTGTCCGGATTTACTGGGTGTAAAGGGCGTGCAGCCGGGCATG
CAAGTCAGATGTGAAATCTCAGGGCTCAACCCTGAAACTGCATTTGAAACTGTATGTCTT
GAGTGCCGGTGAGGTAATCGGAATTCCTTGTGTAGCGGTGAAATGCGTAGATATAAGGAA
GAACACCAGTGGCGAAGGCGGATTACTGGACGGTAACTGACGGTGAGGCGCGAAAGCGTG
GGGAGCAAACAGG
>adcdf6fe7b8ae5071b314e00429e00c2
TACGAAGGGGGCGAGCGTTGTTCGGAATTACTGGGCGTAAAGGGTGTGTAGGTTGACGTG
TAAGATAGCGGTGAAATCCCAGAGCTCAACTTTGGAATTGCCATTATAACTATGCGTCTA
GAATCATGGCGAGGATAGCGGAATACCCAGTGTAGAGGTGAAATTCGTAGATATTGGGTA
GAACACCGGTGGCGAAGGCGGCTATCTGGCTATATATTGACACTGAGGCACGAAAGCATG
GGGATCAAACAGG
>da61a121151a7ec6429350c1e1438859
TACGTAGGGGGCGAGCGTTGTCCGGAATGACTGGGCGTAAAGGGAGTGTAGGCGGCTATG
CAAGTTAGATGTGAAATCCCATGGCTTAACCATGGAACTGCATCTAAAACTGCATAGCTG
GAGTGCAGGGGAGGTGAGTGGAATTCCTAGTGTAGCGGTGGAATGCGTAGATATTAGGAG
GAACACCAGAGGCGAAGGCGACTCACTGGACTGTAACTGACGCTGAGGCTCGAAAGCGTG
GGGAGCAAACAGG
>f3a7458afc02b38ebc70f39074d39850
TACGTAGGTGGCAAGCGTTGTCCGGAATTACTGGGTGTAAAGGGAGCGCAGGCGGGAAAT
CAAGTTGGATGTGAAATGTCGGGGCTTAACCCCGGAACTGCATCCAAAACTGATATTCTT
GAGTGAAGTTGAGGTAGGCGGAATTCCGAGTGTAGCGGTGAAATGCGTAGATATTCGGAG
GAACACCAGTGGCGAAGGCGGCCTACTGGGCTTTAACTGACGCTGAGGCTCGAAAGTGTG
GGGAGCAAACAGG
>b2e3408ada339c5724cb72446b684681
TACGTAGGGGGCAAGCGTTATCCGGATTTACTGGGTGTAAAGGGAGCGTAGATGGCATGG
CAAGTCTGAAGTGAAAGCCCGGGGCTTAACCCCGGGACTGCTTTGGAAACTGTTAAGCTA
GAGTGCAGTAGAGGTAAGCGGAATTCCTAGTGTAGCGGTGAAATGCGTAGATATTAGGAG
GAACACCGGTGGCGAAGGCGGCTTACTGGACTGTAACTGACATTGAGGCTCGAAAGCGTG
GGGAGCAAACAGG
>7e9100abeec05971a2bd51364d8b8da7
TACGGAGGATGCGAGCGTTATCCGGATTTATTGGGTTTAAAGGGTGCGCAGGCGGTCTGT
TAAGTCAGCGGTCAAAGCCCGGGGCTCAACCCCGGCCCGCCGTTGAAACTGGCGCCCTTG
AGTTGGAGTGAAGTATGCGGAATGCGTGGTGTAGCGGTGAAATGCATAGATATCACGCAG
AACCCCGATTGCGAAGGCAGCATACCGGCGCCCTACTGACGCTGAAGCACGAAAGCGTGG
GTATCGAACAGG
>fc0f330ff68c7a64eb4d551db73bbe0f
TACGTATGGAGCAAGCGTTATCCGGATTTACTGGGTGTAAAGGGAGCGTAGGCGGTCTTA
TAAGTCTGATGTGAAAGCCCGGGGCTCAACCCCGGGACTGCATTGGAAACTGTAGGACTA
GAGTGTCGGTGGGGTAAGTGGAATTCCTAGTGTAGCGGTGAAATGCGTAGATATTAGGAG
GAACACCAGTGGCGAAGGCGGCTTACTGGACGATTACTGACGCTGAGGCTCGAAAGCGTG
GGGAGCAAACAGG
>5681de3ce97b7152d66b641ca1629272
TACGTAGGGAGCGAGCGTTATCCGGATTTACTGGGTGTAAAGGGTGCGTAGGCGGTTTGT
TAAGTCAGAAGTGAAATTTAGGGGCTCAACCTCTAAGCTGCTTCTGAAACTGATGAACTA
GAGTGTGGTAGAGGAAAGTGGAATTCCGAGTGTAGCGGTGAAATGCGTAGAGATTCGGAG
GAACACCAGTAGCGAAGGCGGCTTTCTGGACCATAACTGACGCTGAGGCACGAAAGCGTG
GGGAGCAAACAGG
>819c1add9e749b476c1ce0e747af7db0
TACGTAGGGGGCAAGCGTTATCCGGATTTACTGGGTGTAAAGGGAGCGTAGACGGTTTTG
CAAGTCTGAAGTGAAAGCCCGGGGCTTAACCCCGGGACTGCTTTGGAAACTGTAGAACTA
GAGTGCAGGTGAGGTAAGTGGAATTCCTAGTGTAGCGGTGAAATGCGTAGATATTAGGAG
GAACACCAGTGGCGAAGGCGGCTTACTGGACTGTAACTGACGTTGAGGCTCGAAAGCGTG
GGGAGCAAACAGG
>6b087e725d58bc1cd2337fbe5d7e5806
TACGTAGGTCCCGAGCGTTGTCCGGATTTATTGGGCGTAAAGCGAGCGCAGGCGGTTTAA
TAAGTCTGAAGTTAAAGGCAGTGGCTTAACCATTGTTCGCTTTGGAAACTGTTAAACTTG
AGTGCAGATGGGGAGAGTGGAATTCCATGTGTAGCGGTGAAATGCGTAGATATATGGAGG
AACACCGGTGGCGAAAGCGGCTCTCTGGTCTGTAACTGACGCTGAGGCTCGAAAGCGTGG
GGAGCAAACAGG
>1b4f0291487796b1018b667ff7da0ee9
TACGGAGGGTCCAAGCGTTATCCGGATTTATTGGGTTTAAAGGGTGCGTAGGCGGTTAGA
TAAGTTAGAGGTGAAATACCGGTGCTTAACACCGGAACTGCCTCTAATACTGTTTAGCTA
GAGAATAGTAGCGGTAGGCGGAATGTATGGTGTAGCGGTGAAATGCTTAGAGATCATACA
GAACACCGATTGCGAAGGCAGCTTACCAAGCTATTTCTGACGTTGAGGCACGAAAGCGTG
GGGAGCAAACAGG
>6479adb09fd1152b2014884706594a34
TACGTATGGTTCAAGCGTTATCCGGATTTACTGGGTGTAAAGGGTGAGTAGGCGGTTATG
CAAGTCATATGTGAAATGTCGGGGCTCAACTCCGGCCTGCATAAGAAACTGTATAACTAG
AGTGCAGGTGAGGCAAGCGGAATTCCTAGTGTAGCGGTGAAATGCGTAGATATTAGGAAG
AACACCGGTGGCGAAGGCGGCTTGCTGGACTGTTACTGACGCTGAGTCACGAAAGCGTGG
GGAGCAAACAGG
>fe6b85e848b384314e65c28a9732359a
TACGGAGGATGCGAGCGTTATCCGGATTTACTGGGTGTAAAGGGCGTGTAGGCGGGAGAG
CAAGTCAGACGTGAAATTCCAGGGCTCAACCCTGGAACTGCGTTTGAAACTGTTCTTCTT
GAGTGATGGTGAGGCAGGCGGAATTCCGTGTGTAGCGGTGAAATGCGTAGATATACGGAG
GAACACCAGTGGCGAAGGCGGCCTGCTGGACATTAACTGACGCTGAGGCGCGAAAGCGTG
GGGAGCAAACAGG
>5f0a68c0e57557573fe0ae220a2b0fad
TACGGAGGATGCGAGCGTTATCCGGATTTATTGGGTTTAAAGGGTGCGTAGGCGGAGTGC
CAAGTCAGCGGTAAAAATTCGGGGCTCAACCCCGTCGTGCCGTTGAAACTGGCGCCCTTG
AGTGAGTGTGAAGTATGCGGAATGCGTGGTGTAGCGGTGAAATGCATAGATATCACGCAG
AACGCCGATTGCGAAGGCAGCTTGCCGGCGCTCAACTGACGCTGAGGCACGAAAGTGCGG
GTATCGAACAGG
>34282b2828285b3f0c81e4c5484aa24d
TACGTATGGAGCAAGCGTTATCCGGATTTACTGGGTGTAAAGGGAGTGTAGGTGGTATCA
CAAGTCAGAAGTGAAAGCCCGGGGCTCAACCCCGGGACTGCTTTTGAAACTGTGGAACTG
GAGTGCAGGAGAGTTAAGTGGAATTCCTAGTGTAGCGGTGAAATGCGTAGATATTAGGAG
GAACACCAGTGGCGAAGGCGGCTTACTGGACTGTAACTGACACTGAGGCTCGAAAGCGTG
GGGAGCAAACAGG
>590563ad42b8ceef9bc48681ac0c0bdf
TACGTAGGGGGCAAGCGTTATCCGGATTTACTGGGTGTAAAGGGAGCGTAGACGGCGGTG
CAAGTCTGGAGTGAAAGGCAGGGGCCCAACCCCTGGACTGCTCTGGAAACTGTAGTGCTG
GAGTGCAGGAGAGTTAAGTGGAATTCCTAGTGTAGCGGTGAAATGCGTAGATATTAGGAG
GAACACCAGTGGCGAAGGCGGCTTACTGGACTGTAACTGACGTTGAGGCTCGAAAGCGTG
GGGAGCAAACAGG
>3a0f94aa00a09bdfbcf68c19cd0c3b38
TACGTAGGGGGCAAGCGTTATCCGGATTTACTGGGTGTAAAGGGAGCGTAGACGGCAGCG
CAAGTCTGAAGTGAAAGCCCGGGGCTCAACCCCGGAATGGCTTTGGAAACTGCGCGGCTA
GAGTACCGGTGGGGTAAGCGGAATTCCTAGTGTAGCGGTGAAATGCGTAGATATTAGGAG
GAACACCAGTGGCGAAGGCGGCTTACTGGACGGTAACTGACGTTGAGGCTCGAAAGCGTG
GGGAGCAAACAGG
>fed6cb7b3e18f8e928a8f247410842bc
TACGTAGGGAGCAAGCGTTGTCCGGATTTACTGGGTGTAAAGGGTGCGTAGGCGGTTTGG
CAAGTCAGAAGTGAAATCCATGGGCTTAACCCGTGAACTGCTTTTGAAACTGTCAGACTT
GAGTGAAGTAGAGTTAGGCGGAATTCCCGGTGTAGCGGTGAAATGCGTAGAGATCGGGAG
GAACACCAGTGGCGAAGGCGGCCTACTGGGCTTTAACTGACGCTGAGGCACGAAAGCATG
GGTAGCAAACAGG
>6f03eda96c065de5d70456508ab80d75
TACGTAGGGGGCAAGCGTTATCCGGATTTACTGGGTGTAAAGGGAGCGTAGACGGTGATG
CAAGTCAGAAGTGAAAGCCCGCGGCTCAACTGCGGGACTGCTTTTGAAACTGTATAACTA
GAGTGCAGGTGAGGTAAGCGGAATTCCTAGTGTAGCGGTGAAATGCGTAGATATTAGGAG
GAACACCAGTGGCGAAGGCGGCTTACTGGACTGTAACTGACGTTGAGGCTCGAAAGCGTG
GGGAGCAAACAGG
>e193df93215672d384c49d3c4dceb9c2
TACGGAGGATGCGAGCGTTATCCGGATTTATTGGGTTTAAAGGGTGCGTAGGCGGATTTT
TAAGTCAGCGGTAAAATGTCCGGGCTCAACCCGGGCCGGCCGTTGAAACTGGGGATCTTG
AGTGGGCGTGAAGTATGCGGAATGCGTGGTGTAGCGGTGAAATGCATAGATATCACGCAG
AACTCCGATTGCGAAGGCAGCATGCCGGCTCCACACTGACGCTGAGGCACGAAAGCGTGG
GTATCGAACAGG
>a39473d1919bc26bc8a5241c0e6d58c4
TACGTAGGGGGCAAGCGTTATCCGGATTTACTGGGTGTAAAGGGAGCGTAGACGGCTGAG
CAAGTCAGAAGTGAAAGCCCGGGGCTCAACCCCGGGACTGCTTTTGAAACTGCGTGGCTG
GGGAGCAGGAGAGGTAAGCGGAATTCCTGGTGTAGCGGTGAAATGCGTAGATATCAGGAG
GAACACCAGTGGCGAAGGCGGCTTACTGGACTGTAACTGACGTTGAGGCTCGAAAGCGTG
GGGAGCAAACAGG
>098dbad2c4f135c6c24faa46d4c0cd2f
TACGTAGGTGGCAAGCGTTATCCGGAATTACTGGGTGTAAAGGGAGCGCAGGCGGGATAG
CAAGTCAGTTGTGAAAACTATGGGCTCAACCCATAGATTGCAGTTGAAACTGTTATTCTT
GAGTGGAGTTGAGGCAAGCGGAATTCCGAGTGTAGCGGTGAAATGCGTAGATATTCGGAG
GAACACCAGTGGCGAAGGCGGCTTGCTGGGCTCTAACTGACGCTGAGGCTCGAAAGTGTG
GGGAGCAAACAGG
>8316bfd6914fe3e595a24a2f69aec028
TACGGAGGATGCAAGCGTTATCCGGATTTATTGGGTTTAAAGGGTGCGTAGGCGGCACGC
CAAGTCAGCGGTGAAATTTCCGGGCTCAACCCGGACTGTGCCGTTGAAACTGGCGAGCTA
GAGTACACTAGAGGCAGGCGGAATGCGTGGTGTAGCGGTGAAATGCATAGATATCACGCA
GAACCCCGATTGCGAAGGCAGCCTGCTAGGGTGAAACAGACGCTGAGGCACGAAAGCGTG
GGTATCGAACAGG
>b741a6f7d2f9cb40391a72a5e17407de
TACGTAGGGGGCAAGCGTTATCCGGATTTACTGGGTGTAAAGGGAGCGTAGACGGCAGCG
CAAGTCTGGAGTGAAATCCCATGGCTTAACCATGGAACTGCTTTGGAAACTGTGCAGCTG
GAGTGCAGGAGAGTTAAGCGGAATTCCTAGTGTAGCGGTGAAATGCGTAGATATTAGGAG
GAACACCAGTGGCGAAGGCGGCTTACTGGACTGTAACTGACGTTGAGGCTCGAAAGCGTG
GGGAGCAAACAGG
>2ce9b97cb3d82e1467eaa55a6d76b62a
TACGTAGGGGGCAAGCGTTATCCGGATTTACTGGGTGTAAAGGGAGCGTAGACGGAGGAG
CAAGTCTGAAGTGAAAGCCCGCGGCTCAACTGCGGGACTGCTTTGGAAACTGTTCATCTA
GAGTGTCGTAGAGGTAAGTGGAATTCCGAGTGTAGCGGTGAAATGCGTAGATATTAGGAG
GAACACCAGTGGCGAAGGCGGCTTACTGGACGATGACTGACGTTGAGGCTCGAAAGCGTG
GGGAGCAAACAGG
>38206c272a893b6fbfc4ded8af1796ca
TACGTAGGGGGCGAGCGTTATCCGGATTTACTGGGTGTAAAGGGAGCGCAGGCGGCGTGG
CAAGTCAGATGTGAAAACCCGGGGCCCAACCCCGGGACTGCATTTGAAACTGCCATGCTG
GAGTGCCGGGGAGGCAAGTGGAATTCCTAGTGTAGCGGTGAAATGCGTAGATATTAGGAG
GAACACCAGTGGCGGAGGCGGCTTGCTGGACGGTAACTGACGCTGAGGCTCGAAAGCGTG
GGGAGCAAACAGG
>02cf42088edeeb5c0dc927acd40e4f9e
TACGTAGGGGGCGAGCGTTATCCGGATTTACTGGGTGTAAAGGGAGCGTAGACGGCCATG
CAAGCTCGGTGTGAAAGGTGCGGGCACAACCCGCAGACTGCACTGAGAACTGTATGGCTG
GAGTGCCGGTGGGGCAGGCGGAATTCCTGGTGTAGCGGTGAAATGCGTAGATATCAGGAG
GAACACCGGTGGCGAAGGCGGCCTGCTGGACGGCGACTGACGTTGAGGCTCGAAAGCGTG
GGGAGCGAACAGG
>ac95531e598e79e703f331e977efb59c
TACGTAGGGGGCAAGCGTTATCCGGATTTACTGGGTGTAAAGGGAGCGTAGACGGCAGTG
CAAGTCTGAAGTGAAAGCCCCGGGCTTAACCCGGGAACTGCTTTGGAAACTGTACGGCTG
GAGTGCTGGAGAGTTAAGCGGAATTCCTAGTGTAGCGGTGAAATGCGTAGATATTAGGAG
GAACACCAGTGGCGAAGGCGGCTTACTGGACAGTAACTGACGTTGAGGCTCGAAAGCGTG
GGGAGCAAACAGG
>2c785da38c0439fcf7955ec8cb4d9947
TACGTATGGTGCAAGCGTTATCCGGATTTACTGGGTGTAAAGGGAGCGCAGGCGGCGCGT
TAAGCCTGGTGTGAAAGCCCGCGGCCCAACCGCGGGACTGCATTGGGAACTGGCGCGCTG
GAGTGCCGGTGGGGTAGGCGGAATTCCTAGTGTAGCGGTGAAATGCGTAGATATTAGGAG
GAACACCAGTGGCGAAGGCGGCCTACTGGACGGTGACTGACGCTGAGGCTCGAAAGCGTG
GGGAGCAAACAGG
>ec2149f70ae5de24c47ba2293d4481f5
TACGTAGGGGGCAAGCGTTATCCGGATTTACTGGGTGTAAAGGGAGCGTAGACGGAATTG
CAAGTCTGATGTGAAAATCCGGGGCCCAACCCCGGAACTGCATTGGAAACTGTATTTCTA
GAGTGTCGGTGAGGCAAGTGGAATTCCTGGTGTAGCGGTGAAATGCGTAGATATCAGGAG
GAACACCAGTGGCGAAGGCGGCTTGCTGGACGATGACTGACGTTGAGGCTCGAAAGCGTG
GGGAGCAAACAGG
>02f6ba14882473dfc97efe6ddc93d591
TACGTAGGGAGCAAGCGTTGTCCGGATTTACTGGGTGTAAAGGGCGTGTAGGCGGAGATG
CAAGTCAGATGTGAAATCTGGGGGCTCAACCCCCAAACTGCATTTGAAACTGTATCCCTT
GAGTATCGGTGAGGCAGGCGGAATTCCTAGTGTAGCGGTGAAATGCGTAGATATTAGGAG
GAACACCAGTGGCGAAGGCGGCCTGCTGGACGACAACTGACGCTGAGGCGCGAAAGCGTG
GGGAGCAAACAGG
>e936306f8dda154761ba880724def495
TACGTAGGGGGCGAGCGTTGTCCGGAATCACTGGGCGTAAAGGGCGCGTAGGCGGCCTAG
TAAGTCAGATGTGAAAAGTGAGGGCTCAACCCTTAGAGTGCATCTGATACTGCTAGGCTT
GAGTACAGATGAGGAAAGCGGAATTCCTAGTGTAGCGGTGAAATGCGTAGATATTAGGAG
GAACACCAGTGGCGAAGGCGGCTTTCTGGGCTGAAACTGACGCTGAGGCGCGAAAGCGTG
GGGAGCAAACAGG
>cd19ad8fda1c2134f3a1a14ddf06c235
TACGGAGGATCCGAGCGTTATCCGGATTTATTGGGTTTAAAGGGAGCGTAGGCGGATTGT
TAAGTCAGTTGTGAAAGTTTGCGGCTCAACCGTAAAATTGCAGTTGATACTGGCAGTCTT
GAGTACAGTTGAGGTGGGCGGAATTCGTGGTGTAGCGGTGAAATGCTTAGATATCACGAA
GAACTCCGATTGCGAAGGCAGCCTGCTAAGCTGCAACTGACATTGAGGCTCGAAAGTGTG
GGTATCAAACAGG
>8b664554e8cec6d6396f72bd53870c79
TACGTAGGGAGCAAGCGTTGTCCGGATTTACTGGGTGTAAAGGGTGCGTAGGCGGATTGG
CAAGTCAGAAGTGAAATCCATGGGCTTAACCCATGAACTGCTTTTGAAACTGTTAGTCTT
GAGTGAAGTTGAGGTAGGCGGAATTCCCGGTGTAGCGGTGAAATGCGTAGAGATCGGGAG
GAACACCAGTGGCGAAGGCGGCCTACTGGGCTTTAACTGACGCTGAGGCACGAAAGTGTG
GGTAGCAAACAGG
>0e1f3784068dbc3a4674e3b4a3ca8858
TACGTAGGTGGCGAGCGTTATCCGGATTTATTGGGCGTAAAGCGTGCGCAGGCGGTTTGT
TAAGTCTAAAATTAAAGTCCGAAGCTTAACTTCGGTTCGTTTTAGAAACTGGCAGACTCG
AGTATGCTTGAGGCAAATGGAATTTCTAGTGTAGCGGTAAAATGCGTAGATATTAGAAGG
AACACCAGTGGCGAAGGCGATTTGCTGGGCCATTACTGACGCTCATGCACGAAAGCGTGG
GGAGCAAATAGG
>f77bcd679586ba5397ebcb41ef80d7be
TACGTAGGGAGCAAGCGTTGTCCGGAATTACTGGGTGTAAAGGGAGCGTAGGCGGGGGTG
CAAGTTGGGTGTCAAAACTACCGGCTCAACCGATAGTCGCACTCAAAACTGCAACTCTTG
AGTGAAGTTGAGGCAGGCGGAATTCCTAGTGTAGCGGTGAAATGCGTAGATATTAGGAGG
AACACCAGTGGCGAAGGCGGCCTGCTGGGCTTTTACTGACGCTGAGGCTCGAAAGTGTGG
GGAGCAAACAGG
>b74a13d1a8a65e4a9fa75dfcb92b5b65
TACGGAGGATGCGAGCGTTATCCGGATTTATGGGGTTTAAAGGGTGCGTAGGTTGTTTTT
TAAGTCAGCGGTGAAAGTTTGTGGCTCAACCATAAAATTGCCGTTGAAACTGGAAGACTT
GAGTGTGCTTGAGGTAGGCGGAATGCGTGGTGTAGCGGTGAAATGCATAGATATCACGCA
GAACTCCGATTGCGAAGGCAGCTTACTAAGCCATAACTGACACTGAAGCACGAAAGCGTG
GGGATCAAACAGG
>6aefce04a96fa62236c670e62835aa51
TACGTAGGTGGCAAGCGTTATCCGGATTTATTGGGCGTAAAGCGAGCGCAGGCGGTTTGA
TAAGTCTGATGTGAAAGCCTTTGGCTTAACCAAAGAAGTGCATCGGAAACTGTCAGACTT
GGAGTGCAGAGAGGACAGTGGAACTCCATGTGTAGCGGTGGAATGCGTAGATATATGGAA
GAACACCAGTGGCGAAGGCGGCTGTCTGGTCTGCAACTGACGCTGAGGCTCGAAAGCATG
GGTAGCGAACAGG
>a80a5801925bc2cbcb7a51a1447c8bcf
TACGTAGGTGGCGAGCGTTATCCGGATTTATTGGGCGTAAAGCGTGCGCAGGCGGTTTGT
TAAGTCTAAAATTAAAGCCCGAAGCTTAACTTCGGTTCGTTTTAGAAACTGGCAGACTCG
AGTATGCTTGAGGCAAATGGAATTTCTAGTGTAGCGGTAAAATGCGTAGATATTAGAAGG
AACACCAGTGGCGAAGGCGATTTGCTGGGCCATTACTGACGCTCATGCACGAAAGCGTGG
GGAGCAAATAGG
>ee1619862a5e2ee8b05ae77c4fd28aa7
TACGGAGGATGCGAGCGTTATCCGGATTTATTGGGTTTAAAGGGTGCGCAGGCGGCCTGT
TAAGTCAGCGGTAAAAGCCCGGGGCTCAACCCCGGCGAGCCGTTGAAACTGGCGGGCTCG
AGTTGGAGTGAAGTATGCGGAATGCGCGGTGTAGCGGTGAAATGCATAGATATCGCGCAG
AACTCCGATTGCGAAGGCAGCATGCCGGCTCCACACTGACGCTGAGGCACGAAAGCGTGG
GTATCGAACAGG
>1e18b2a38ac91c18033426092c9c4d89
TACGTAGGGAGCAAGCGTTATCCGGAATTATTGGGTGTAAAGGGTGCGTAGACGGGATAA
CAAGTTGGTTGTGAAACCCCTCGGCTTAACTGAGGAACTGCAACCAAAACTATTATTCTT
GAGTGCAGGAGAGTAAAGTGGAATTCCTAGTGTAGCGGTGAAATGCGTAGATATTAGGAA
GAACACCGGTGGCGAAGGCGACTTTCTGGACTGTAACTGACGTTGAGGCACGAAAGTGTG
GGGAGCAAACAGG
>13a250a19bbca92721618f6153d8f80e
TACGTAGGGGGCAAGCGTTATCCGGATTTACTGGGTGTAAAGGGAGCGTAGACGGTGAGA
CAAGTCTGAAGTGAAAGCCCGGGGCTCAACCCCGGGACTGCTTTGGAAACTGCCTGACTG
GAGTGCTGGAGAGTCAAGCGGAATTCCTAGTGTAGCGGTGAAATGCGTAGATATTAGGAA
GAACACCAGTGGCGAAGGCGGCTTGCTGGACAGTAACTGACGTTGAGGCTCGAAAGCGTG
GGGAGCAAACAGG
>83cf771c736d085b10f434b50ef6c9bf
TACGTAGGTGGCAAGCGTTGTCCGGAATGACTGGGCGTAAAGGGAGCGTAGGCGGCGCAG
TAAGTTAGGAGTGAAATCCCGGGGCTCAACCCCGGAACTGCTTTTAAAACTGCTGTGCTT
GAGTGATGGAGAGTAAAGCGGAATTCCTAGTGTAGCGGTGGAATGCGTAGATATTAGGAG
GAACACCAGAGGCGAAGGCGGCTTTCTGGACATTAACTGACGCTGAGGCTCGAAAGCGTG
GGGAGCAAACAGG
>5eba9f90a3cafe4cb506da0706a32be2
TACGTAGGGGGCAAGCGTTATCCGGATTTACTGGGTGTAAAGGGAGCGTAGACGGCGATG
CAAGTCTGAAGTGAAAGCCCGGGGCTCAACCCCGGGACTGCTTTGGAAACTGTATAGCTG
GAGTGCTGTAGAGGCAAGCGGAATTCCGAGTGTAGCGGTGAAATGCGTAGATATTAGGAA
GAACACCAGTGGCGAAGGCGGCTTGCTGGACAGTAACTGACGTTGAGGCTCGAAAGCGTG
GGGAGCAAACAGG
>bcb28707eb39c7d52d49163a28d7bd2b
TACGTAGGGGGCGAGCGTTGTCCGGAATGACTGGGCGTAAAGGGCGTGTAGGCGGCTCTT
TAAGTCTGGAGTGAAAGTCCTGCTTTCAAGGTGGGAATTGCTTTGGAGACTGGAGAGCTT
GAGTGCGGAAGAGTTAAGTGGAATTCCCAGTGTAGCGGTGAAATGCGTAGAGATTGGGAG
GAACACCAGTGGCGAAGGCGACTTACTGGGCCGTAACTGACGCTGAGGCGCGAAAGCGTG
GGGAGCGAACAGG
>3d750796cba74f91b1f0fbe40d42a778
AACGTAGGTGGCAAGCGTTGTCCGGAATTACTGGGTGTAAAGGGAGCGCAGGCGGGTCTG
CAAGTTGGAAGTGAAACTCATGGGCTCAACCCATGAACTGCTTTCAAAACTGCGGATCTT
GAGTGGTGTTGAGGTAGGCGGAATTCCCGGTGTAGCGGTGGAATGCGTAGATATCGGGAG
GAACACCAGTGGCGAAGGCGGCCTACTGGGCACTAACTGACGCTGAGGCTCGAAAGCATG
GGTAGCAAACAGG
>f066a86faa5b7be15218be171d5e4f4f
TACGGAGGATGCGAGCGTTATCCGGATTTATTGGGTTTAAAGGGTGCGTAGGTTGTTTTT
TAAGTCAGCGGTGAAAGTTTGTGGCTCAACCATAAAATTGCCGTTGAAACTGGAAGACTT
GAGTGTGCTTGAGGTAGGCGGAATGCGTGGTGTAGCGGTGAAATGCATAGATATCACGCA
GAACTCCGATTGCGAAGGCAGCGCACCGGCGCCCTACTGACGCTCAGGCACGAAAGCGTG
GGTATCGAACAGG
>5afac7b8f7bdd395c28bd2ee76223a3f
TACATAGGGAGCGAGCGTTATCCGGATTTATTGGGTGTAAAGGGTGCGTAGACGGGAATT
TAAGTTGGTTGTGAAATCCCTCGGCTCAACTGAGGAACTGCAACCAAAACTGGATTTCTT
GAGTACTGGAGAGTAAAGTGGAATTCCTAGTGTAGCGGTGAAATGCGTAGATATTAGGAG
GAACACCAGTGGCGAAGGCGACTTTCTGGACAGCAACTGACGTTGAGGCACGAAAGTGTG
GGGAGCAAACAGG
>4bcc1da299f105de987d52b3388c88ee
TACGTAGGTGGCAAGCGTTGTCCGGATTTACTGGGTGTAAAGGGCGTGTAGGCGGGTCAG
CAAGTCAGATGTGAAATCCCGGGGCTTAACTCCGGAACTGCAACTGAAACTGTAGATCTT
GAGTACTGGTGAGGAAAGTGGAATTCCTAGTGTAGCGGTGAAATGCATAGAGATTAGGAG
GAACACCAGTGGCGAAGGCGGCTTTCTGGACAGTAACTGACGCTGAGGCGCGAAAGCGTG
GGGAGCAAACAGG
>94c6710fbe93aa33dd8d91511824fc36
TACGTAGGGGACAAGCGTTATCCGGATTTACTGGGTGTAAAGGGGGCGCAGACGGCCATG
GCAAGCCCGGTGTGAAAGGCAGGGGCATAACCCCTGGACTGCACTGGGAACTGTCAGGCT
GGAGTGCCGGTGGGGTAAGCGGAATTCCTGGTGTAGCGGTGAAATGCGTAGATATCAGGA
GGAACACCGGCGGCGAAGGCGGCTTACTGGACGGCAACTGACGTTGAGGCCCGAAAGCGT
GGGGAGCGAACAGG
>e548a60c71f99fe35667c593c1976a59
TACGGGGGGTGCGAGCGTTAATCGGAATAACTGGGCGTAAAGGGCACGCAGGCGGTGACT
TAAGTGAGATGTGAAAGCCCCGGGCTTAACCTGGGAATTGCATTTCATACTGGGTCGCTA
GAGTACTTTTGGGAGGGGTAGAATTCCACGTGTAGCGGTGAAATGCGTAGAGATGTGGAG
GAATACCGAAGGCGAAGGCAGCCCCTTGGGAATGTACTGACGCTCATGTGCGAAAGCGTG
GGGAGCAAACAGG
>d17c352493098ac10b0d09e4722209b2
TACGGAGGATCCGAGCGTTATCCGGATTTATTGGGTTTAAAGGGAGCGTAGGCGGGTTGT
TAAGTCAGTTGTGAAAGTTTGCGGCTCAACCGTAAAATTGCAGTTGATACTGGCGACCTT
GAGTGCAGTTGAGGTAGGCGGAATTCGTGGTGTAGCGGTGAAATGCTTAGATATCACGAA
GAACTCCGATTGCGAAGGCAGCTTGCTGGACTGTAACTGACGCTGATGCTCGAAAGTGTG
GGTATCAAACAGG
>24716a058c23ea727a304d5ec1d2faf0
TACGTAGGGGGCAAGCGTTATCCGGATTTACTGGGTGTAAAGGGAGCGTAGACGGAACAG
CAAGTCTGATGTGAAAACCCGGGGCTCAACCCCGGGACTGCATTGGAAACTGTTGATCTA
GAGTGTCGTAGAGGTAAGTGGAATTCCTAGTGTAGCGGTGAAATGCGTAGATATTAGGAG
GAACACCAGTGGCGAAGGCGGCTTACTGGACGATGACTGACGTTGAGGCTCGAAAGCGTG
GGGAGCAAACAGG
>58dc2f5a346311876a8005596e536bd3
TACGTAGGGAGCAAGCGTTGTCCGGATTTACTGGGTGTAAAGGGTGCGTAGGCGGCTTTG
CAAGTCAGATGTGAAATCTATGGGCTCAACCCATAGCCTGCATTTGAAACTGTAGAGCTT
GAGTGAAGTTGAGGCAGGCGGAATTCCCCGTGTAGCGGTGAAATGCGTAGAGATGGGGAG
GAACACCAGTGGCGAAGGCGGTCTGCTGGGCTTTAACTGACGCTGAGGCACGAAAGCGTG
GGTAGCAAACAGG
>5ef01b8c601e895916f49e940608f47f
TACGTAGGGGGCAAGCGTTATCCGGATTTACTGGGTGTAAAGGGAGCGTAGACGGTTAAG
CAAGTCTGAAGTGAAAGCCCGGGGCTCAACCCCGGTACTGCTTTGGAAACTGTTTGACTT
GAGTGCAGGAGAGTTAAGTGGAATTCCTAGTGTAGCGGTGAAATGCGTAGATATTAGGAG
GAACACCAGTGGCGAAGGCGGCTTACTGGACTGTAACTGACGTTGAGGCTCGAAAGCGTG
GGGAGCAAACAGG
>942ed28b1c24b14e7c322ecd1a77263d
TACGTAGGTGGCAAGCGTTGTCCGGATTTACTGGGTGTAAAGGGCGTGCAGCCGGGCATG
CAAGTCAGATGTGAAATCTCAGGGCTTAACCCTGAAACTGCATTTGAAACTGTATGTCTT
GAGTGCCGGAGAGTTAATCGGAATTCCTTGTGTAGCGGTGAAATGCGTAGATATAAGGAA
GAACACCAGTGGCGAAGGCGGATTACTGGACGGTAACTGACGGTGAGGCGCGAAAGCGTG
GGGAGCGAACAGG
>9bfe5289dbbe281b3bed5d3c69a9a9c8
TACATAGGGGGCAAGCGTTATCCGGAATTATTGGGTGTAAAGGGTGCGTAGACGGAGAAA
CAAGTTGGTTGTGAAATCCCTCGGCTCAACTGAGGAACTGCAACCAAAACTGGATATCTT
TATTTCCATTGAGGAAAGTGGAATTCCTAGTGTAGCGGTGAAATGCGTAGATATTAGGAG
GAACACCAGTGGCGAAGGCGACTTTCTGGACGATAACTGACGTTGAGGCACGAAAGTGTG
GGGAGCAAACAGG
>8160bbb93c79d67e8fd9d4db2f2f8df2
TACGTAGGTGGCAAGCGTTGTCCGGATTTACTGGGTGTAAAGGGCGTGCAGCTGGGCATG
CAAGTCAGATGTGAAATCTCAGGGCTTAACCCTGAAACTGCATTTGAAACTGTATGTCTT
GAGTGCCGGTGAGGTAATCGGAATTCCTTGTGTAGCGGTGAAATGCGTAGATATAAGGAA
GAACACCAGTGGCGAAGGCGGATTACTGGACGGTAACTGACGGTGAGGCGCGAAAGCGTG
GGGAGCGAACAGG
>152233f8acb979e1f17ea48d8c74099c
TACGTATGGAGCAAGCGTTATCCGGATTTACTGGGTGTAAAGGGAGTGTAGGTGGTATCA
CAAGTCAGAAGTGAAAGCCCGGGGCTCAACCCCGGGACTGCTTTTGAAACTGTGGAACTG
GAGTGCTGGAGAGGTAAGTGGAATTCCTAGTGTAGCGGTGAAATGCGTAGATATTAGGAG
GAACACCAGTGGCGAAGGCGGCTTACTGGACTGTAACTGACACTGAGGCTCGAAAGCGTG
GGGAGCAAACAGG
>5a8c985f63ef837ceb4760297e66e8f9
TACGTATGGAGCAAGCGTTATCCGGATTTACTGGGTGTAAAGGGAGTGTAGGTGGCACAG
CAAGTCAGAAGTGAAAGCCCGGGGCTCAACCCCGGGACTGCTTTTGAAACTGCTGGGCTG
GAGTGCAGGGGAGGTAAGTGGAATTCCTAGTGTAGCGGTGAAATGCGTAGATATTAGGAG
GAACACCAGCGGCGAAGGCGGCTTACTGGACTGTAACTGACACTGAGGCTCGAAAGCGTG
GGGAGCAAACAGG
>dc2db8f48297bde33f7df1b1a81c6b10
TACGGAAGGTCCGGGCGTTATCCGGATTTATTGGGTTTAAAGGGAGCGTAGGCCGTTTGT
TAAGCGTGTTGTGAAATGTCGGGGCTCAACCTGGGCATTGCAGCGCGAACTGGCAGACTT
GAGTGCGCGTGAAGTAGGCGGAATTCGTCGTGTAGCGGTGAAATGCTTAGATATGACGAA
GAACTCCGATTGCGAAGGCAGCCTGCTGTAGCGTAACTGACGCTGAAGCTCGAAAGCGTG
GGTATCGAACAGG
>81e9bcc62254d583daad4a133284f63d
TACGTAGGGGGCAAGCGTTATCCGGATTTACTGGGTGTAAAGGGAGCGTAGACGGTTAAG
CAAGTCAGAAGTGAAAGGCTGGGGCTCAACCCCGGGACTGCTTTTGAAACTGTTTAACTA
GAGTGCTGTAGAGGTAAGCGGAATTCCTAGTGTAGCGGTGAAATGCGTAGATATTAGGAG
GAACACCAGTGGCGAAGGCGGCTTACTGGACAGTAACTGACGTTGAGGCTCGAAAGCGTG
GGGAGCAAACAGG
>e478c691a93a0085fdec7a6d5b4c2baf
TACGGAAGATGCGAGCGTTATCCGGATTTATTGGGTTTAAAGGGAGCGTAGGCGGGCTTT
TAAGTCAGCGGTCAAATGTCGTGGCTCAACCATGTCAAGCCGTTGAAACTGTAAGCCTTG
AGTCTGCATAGGGCACATGGAATTCGTGGTGTAGCGGTGAAATGCTTAGATATCACGAAG
AACTCCGATCGCGAAGGCATTGTGCCGGGGCATAACTGACGCTGAGGCTCGAAAGTGCGG
GTATCAAACAGG
>94bbaff406f7ca10c14f4784ffb5a495
TACGTATGGTGCAAGCGTTATCCGGATTTACTGGGTGTAAAGGGAGCGTAGACGGTTGTG
TAAGTCTGATGTGAAAGCCCGGGGCTCAACCCCGGGACTGCATTGGAAACTATGTAACTA
GAGTGTCGGTGAGGTAAGCGGAATTCCTAGTGTAGCGGTGAAATGCGTAGATATTAGGAG
GAACACCAGTGGCGAAGGCGGCTTACTGGACGATCACTGACGTTGAGGCTCGAAAGCGTG
GGGAGCAAACAGG
>aa8de886e9d5cf3305ef10c53b139cb0
TACGTAGGTGGCGAGCGTTATCCGGATTTACTGGGTGTAAAGGGCGTGTAGGCGGGAGAG
CAAGTCAGATGTGAAAACTACAGGCTTAACCTGTAGCCTGCATTTGAAACTGTTTTTCTT
GAGTGATGGTGAGGCAGGCGGAATTCCTAGTGTAGCGGTGAAATGCGTAGATATTAGGAG
GAACACCAGTGGCGAAGGCGGCCTGCTGGACATTAACTGACGCTGAGGCGCGAAAGCGTG
GGGAGCAAACAGG
>ad74d6d79b8e4b4fe640f2e534e1f48f
TACGGAGGATGCGAGCGTTATCCGGATTTATTGGGTTTAAAGGGTGCGCAGGCGGCCTGT
TAAGTCAGCGGTAAAAGCCCGGGGCTCAACCCCGGCGAGCCGTTGAAACTGGCGGGCTTG
AGTGGGCGTGAAGTACGCGGAATGCGTGGTGTAGCGGTGAAATGCATAGATATCACGCAG
AACCCCGATTGCGAAGGCAGCATACCGGCGCCCTACTGACGCTGAAGCACGAAAGCGTGG
GTATCGAACAGG
>726dcd9573327eb9f9d2c1aae4b09bd8
TACGTAGGTGGCAAGCGTTATCCGGAATGATTGGGCGTAAAGGGTGCGCAGGCGGAACCA
TAAGTCTGAAGTAAAAGCCATCGGCTCAACCGATGTAAGCTTTGGAAACTGTGGATCTAG
AGTGCAGTGGAGGACAGTGGAATTCCATGTGTAGCGGTAAAATGCGTAGATATATGGAGG
AACACCAGTGGCGAAGGCGGCTGTCTGGCCTGTAACTGACGCTGAGGCACGAAAGCGTGG
GGAGCAAATAGG
>621a26ff295e8d2914bc9e6dc0ed7cf2
TACGTAGGGAGCGAGCGTTATCCGGATTTATTGGGTGTAAAGGGTGCGTAGACGGGAAAA
TAAGTTAGTTGTGAAATCCCTCGGCTCAACTGAGGAACTGCAACTAAAACTATTTTTCTT
GAGTGCAGGAGAGTAAAGTGGAATTCCTAGTGTAGCGGTGAAATGCGTAGATATTAGGAG
GAACACCAGTGGCGAAGGCGACTTTCTGGACTGTAACTGACGTTGAGGCACGAAAGTGTG
GGGAGCAAACAGG
>da594510ee91d5efff624d6588760bca
TACGTAGGTGGCAAGCGTTGTCCGGATTTACTGGGTGTAAAGGGCGTGCAGCCGGGCTGG
CAAGTCAGGCGTGAAATCCCAGGGCTCAACCCTGGAACTGCGTTTGAAACTGCTGGTCTT
GAGTACCGGTGAGGTCATCGGAATTCCTTGTGTAGCGGTGAAATGCGTAGATATAAGGAA
GAACACCAGTGGCGAAGGCGGATGACTGGACGGCAACTGACGGTGAGGCGCGAAAGCGTG
GGGAGCAAACAGG
>665839b75a652646f906124b627b03da
TACGGAGGATGCGAGCGTTATCCGGATTTATTGGGTTTAAAGGGTGCGTAGGTTGTTTTT
TAAGTCAGCGGTGAAAGTTTGTGGCTCAACCATAAAATTGCCGTTGAAACTGGAAGACTT
GAGTGTGCTTGAGGTAGGCGGAATGCGTGGTGTAGCGGTGAAATGCATAGATATCACGCA
GAACCCCGATTGCGAAGGCAGCATACCGGCGCCCTACTGACGCTGAAGCACGAAAGCGTG
GGTATCGAACAGG
>1b9133826e8eeca6436136f4654f9d06
TACGGAGGATGCGAGCGTTATCCGGATTTATTGGGTTTAAAGGGTGCGCAGGCGGCACGG
CAAGCCGGCGGTCAAATCGCGGGGCTCAACCCCGCCCAGCCGTCGGAACTGCCGGGCTGA
AGTGCGGCGGAGGCACGCGGAATGCGTGGTGTAGCGGTGAAATGCATAGATATCGCGCAG
AACCCCGATTGCGAAGGCAGCGTGCCGTGCCGCCACTGACGCTGAGGCACGAAAGCGCGG
GGATCGAACAGG
>07729fa6bdb36669de19c9e283c02d30
TACGGAAGATGCGAGCGTTATCCGGATTTATTGGGTTTAAAGGGAGCGTAGGCGGGCTTT
TAAGTCAGCGGTCAAATGCCACGGCTCAACCGTGGCCAGCCGTTGAAACTGCAAGCCTTG
AGTCTGCATAGGGCACATGGAATTCGTGGTGTAGCGGTGAAATGCTTAGATATCACGAAG
AACTCCGATCGCGAAGGCATTGTGCCGGGGCAGCACTGACGCTGAGGCTCGAAAGTGCGG
GTATCAAACAGG
>97bc1f400f2bb6d508611d522a2a5e23
TACGTAGGGGGCAAGCGTTATCCGGATTTACTGGGTGTAAAGGGAGCGTAGACGGATTAG
CAAGTCTGATGTGAAAGGCAGGGGCTCAACCCCTGGACTGCATTGGAAACTGCCAGTCTT
GAGTGCCGGTGAGGTAAGCGGAATTCCTAGTGTAGCGGTGAAATGCGTAGATATTAGGAG
GAACACCAGTGGCGAAGGCGGCTTACTGGACGGCAACTGACGTTGAGGCTCGAAAGCGTG
GGGAGCAAACAGG
>dd6e07f6ba8af74168534fb40097ca84
TACGGAGGATGCGAGCGTTATCCGGAATTATTGGGTGTAAAGGGTGCGTAGACGGGTGTC
TAAGTTGGTTGTGAAATCCCTCGGCTCAACTGAGGAACTGCAACCAAAACTGGATATCTT
GAGTGTCGGTGAGGAAAGTGGAATTCCTAGTGTAGCGGTGAAATGCGTAGATATTAGGAG
GAACACCAGTGGCGAAGGCGACTTTCTGGACGATAACTGACGTTGAGGCACGAAAGTGTG
GGGAGCAAACAGG
>df4bebe950272273ddecfc4056dbac1d
TACGTATGGTGCAAGCGTTATCCGGATTTACTGGGTGTAAAGGGAGCGCAGGCGGTGCGG
CAAGTCTGATGTGAAAGCCCGGGGCTCAACCCCGGTACTGCATTGGAAACTGTCGTACTA
GAGTGTCGGTGGGGTAAGCGGAATTCCTAGTGTAGCGGTGAAATGCGTAGATATTAGGAG
GAACACCAGTGGCGAAGGCGGCTTACTGGACGATAACTGACGCTGAGGCTCGAAAGTGTG
GGTATCAAACAGG
>c062b1c945c3d131ce9c43ebfb21d615
TACGTAGGGAGCAAGCGTTGTCCGGATTTACTGGGTGTAAAGGGTGCGTAGGCGGTTTGG
CAAGTCAGAAGTGAAATCCATGGGCTTAACCCGTGAACTGCTTTTGAAACTGTCAGACTT
GAGTGAAGGAGAGGTAGGCGGAATTCCCGGTGTAGCGGTGAAATGCGTAGAGATCGGGAG
GAACACCAGTGGCGAAGGCGGCCTACTGGGCTTTAACTGACGCTGAGGCACGAAAGCATG
GGTAGCAAACAGG
>0a96caaf7b0cb816477e17914ea223e6
TACGTAGGGAGCGAGCGTTGTCCGGAATTACTGGGTGTAAAGGGAGCGTAGGCGGGACGG
CAAGTCAGATGTGAAAACTATGGGCTCAACCCATAGACTGCATTTGAAACTGTTGTTCTT
GAGTGAGGTTGAGGTAAGCGGAATTCCTGGTGTAGCGGTGAAATGCGTAGAGATCAGGAG
GAACATCGGTGGCGAAGGCGGCTTACTGGGCCTTTACTGACGCTGAGGCTCGAAAGCGTG
GGGAGCAAACAGG
>e0a5abe7ac0ed9f71e49383a87f1b4dc
TACGTAGGGAGCGAGCGTTGTCCGGATTTACTGGGTGTAAAGGGCGTGTAGGCGGAGCTG
CAAGTCAGAAGTGAAATCTCCGGGCTCAACCCGGAAACTGCTTTTGAAACTGTAGCCCTT
GAGTATCGGTGAGGCAGGCGGAATTCCTAGTGTAGCGGTGAAATGCGTAGATATTAGGAG
GAACACCAGTGGCGAAGGCGGCCTGCTGGACGACAACTGACGCTGAGGCGCGAAAGCGTG
GGGAGCAAACAGG
>c05eae98d9a5b7666b5be92d0e369dbd
TACGTAGGTGGCAAGCGTTGTCCGGATTTACTGGGTGTAAAGGGCGTGCAGCCGGGCCGA
CAAGTCAGATGTGAAATCCGCGGGCTTAACCCGCGAACTGCATTTGAAACTATTGGTCTT
GAGTGCCGGTGAGGTAATCGGAATTCCTTGTGTAGCGGTGAAATGCGTAGATATAAGGAA
GAACACCAGTGGCGAAGGCGGATTACTGGACGGTAACTGACGGTGAGGCGCGAAAGCGTG
GGGAGCAAACAGG
>7fe43d0d5dbe5797653df9b05d9fd91b
TACGTAGGGGGCGAGCGTTATCCGGATTTACTGGGTGTAAAGGGAGCGTAGACGGCGGCG
CAAGTCTGAAGTGAAAGCCCGTGGCTCAACCGCGGAACCGCTTTGGAAACTGCGCGGCTG
GAGTGCTGGAGAGTTAAGCGGAATTCCTGGTGTAGCGGTGAAATGCGTAGATATCAGGAG
GAACACCGGTGGCGAAGGCGGCTTACTGGACAGTGACTGACGTTGAGGCTCGAAAGCGTG
GGGAGCGAACAGG
>2cb8855adfb0ce8bbc1457e88eac4331
TACGTAGGTGGCAAGCGTTGTCCGGAATTACTGGGTGTAAAGGGAGCGTAGGCGGGATGC
CAAGTCAGCTGTGAAAACTATGGGCTTAACTTGTAGACTGCAGTTGAAACTGGTATTCTT
GAGTGAAGTTGAGGTTGGCGGAATTCCGAGTGTAGCGGTGAAATGCGTAGATATTCGGAG
GAACACCGGTGGCGAAGGCGGCCAACTGGGCTTTAACTGACGCTGAGGCTCGAAAGTGTG
GGGAGCAAACAGG
>297e00197e543c9caebccdb15fc0656e
TACGAAGGGTGCGAGCGTTGTTCGGAATTACTGGGTGTAAAGGGCATGTAGGCTGAGATA
AAAGTTAGCGGTGAAATCCCCGAGCTTAACTTGGGAACTGCCGTTAAAACTGTATTTCTT
GGGTATTGGAGAGGATGATGGAATATCCAGTGTAGAGGTGAAATTCGTAGATATTGGATA
GAACACCGGTGGCGAAGGCGATCATCTGGCCAATTTCTGACGCTGAGATGCGAAAGCGTG
GGGAGCAAACAGG
>d00db97f47f2ebafe5bf3468c4973553
TACGTAGGGGGCAAGCGTTATCCGGATTTACTGGGTGTAAAGGGAGCGTAGACGGAATTG
CAAGTCTGATGTGAAAATCCGGGGCCCAACCCCGGAACTGCATTGGAAACTGTATTTCTA
GAGTGTCGGAGAGTCAAGTGGAATTCCTGGTGTAGCGGTGAAATGCGTAGATATCAGGAG
GAACACCAGTGGCGAAGGCGGCTTGCTGGACGATGACTGACGTTGAGGCTCGAAAGCGTG
GGGAGCAAACAGG
>c5c5f75d97c73fe2795e0384019a4099
TACGTATGTCGCAAGCGTTATCCGGATTTATTGGGCGTAAAGCGCGTCTAGGCGGTTTAG
TAAGTCTGATGTGAAAATGCGGGGCTCAACCCCGTATTGCGTTGGAAACTGCTAAACTAG
AGTACTGTAGAGGAAGGCGGAACTACAAGTGTAGAGGTGAAATTCGTAGATATTTGTAGG
AATGCCGATGGGGAAGCCAGCCTACTGGACAGATACTGACGCTAAAGCGCGAAAGCGTGG
GTAGCAAACAGG
>b59e6454f466e40d14267de2febbc791
TACGTAGGGAGCAAGCGTTATCCGGATTTATTGGGTGTAAAGGGTGCGTAGACGGTAATG
CAAGTTAGTTGTGAAATCCCTCGGCTTAACTGAGGAACTGCAACTAAAACTACATTTCTT
GAGTATTGGTGGGGAAAGTGGAATTCCTAGTGTAGCGGTGAAATGCGTAGATATTAGGAG
GAACACCGGTGGCGAAGGCGACTTTCTGGACAATTACTGACGTTGAGGCACGAAAGTGTG
GGGAGCAAACAGG
>bef524582402366378beb7460190ecfd
TACGTAGGTTGCGAGCGTTGTCCGGATTTACTGGGTGTAAAGGGCGTGTAGGCGGAGATG
CAAGTTGGGAGTGAAATCCATGGGCTCAACCCATGAACTGCTTCCAAAACTGTATCCCTT
GAGTATCGGTGAGGCAAGCGGAATTCCTAGTGTAGCGGTGAAATGCGTAGATATTAGGAG
GAACACCAGTGGCGAAGGCGGCTTGCTGGACGACAACTGACGCTGAGGCGCGAAAGCGTG
GGGAGCAAACAGG
>35bf6a33f613c6b70868f41c1c585366
TACGTAGGGAGCAAGCGTTATCCGGATTTACTGGGTGTAAAGGGCGTGTAGGCGGGCTTG
CAAGTTGGAAGTGAAATCCAGGGGCTTAACCCCTGAACTGCTTTCAAAACTGCGAGTCTT
GAGTGATGGTGAGGCAGGCGGAATTCCCAGTGTAGCGGTGAAATGCGTAGATATTGGGAG
GAACACCAGTGGCGAAGGCGGCCTGCTGGACATTAACTGACGCTGAGGCGCGAAAGCGTG
GGGAGCAAACAGG
>041170a61a3b795c094dd15017ad2c07
TACGTAGGGGGCAAGCGTTATCCGGATTTACTGGGTGTAAAGGGAGCGTAGACGGCCAGA
CAAGTCAGAAGTGAAAGCCCAGGGCTCAACCCTGGGACTGCTTTTGAAACTGCCGGGCTG
GAGTGCAGGAGAGTTAAGCGGAATTCCTAGTGTAGCGGTGAAATGCGTAGATATTAGGAG
GAACACCAGTGGCGAAGGCGGCTTACTGGACTGTAACTGACGTTGAGGCTCGAAAGCGTG
GGGAGCAAACAGG
>b61c505dee33b62fb66e82f845012c37
TACGGAGGATGCGAGCGTTATCCGGATTTATTGGGTTTAAAGGGTGCGTAGGTTGTTTTT
TAAGTCAGCGGTGAAAGTTTGTGGCTCAACCATAAAATTGCCGTTGAAACTGGAAGACTT
GAGTATATTAGAGGTAGGCGGAATGCGTGGTGTAGCGGTGAAATGCATAGATATCACGCA
GAACTCCGATTGCGAAGGCAGCTTACTAAGCCATAACTGACACTGAAGCACGAAAGCGTG
GGGATCAAACAGG
>b2112f138778c5f87f6ada0583c1a8bb
TACGGAGGATGCGAGCGTTATCCGGATTTATTGGGTTTAAAGGGTGCGCAGGCGGAGGTG
CAAGTCAGCGGTCAAATTGCGGGACTCAACCCCGTACTGCCGTTGAAACTGCATCCCTTG
AGTGGCGCGGAAGTATGCGGAATGCGTGGTGTAGCGGTGAAATGCATAGATATCACGCAG
AACTCCGATTGCGAAGGCAGCATACCGGCGCGCAACTGACGCTCATGCACGAAAGCGTGG
GTATCGAACAGG
>b20636f3297d98d63a5fc086bdb74c77
TACGTAGGGGGCAAGCGTTATCCGGATTTACTGGGTGTAAAGGGAGCGTAGACGGACGGG
CAAGTCTGATGTGAAAGCCCGGGGCTTAACCCCGGGACTGCATTGGAAACTGTCCATCTT
GAGTGCCGATGAGGTAAGCGGAATTCCTAGTGTAGCGGTGAAATGCGTAGATATTAGGAG
GAACACCAGTGGCGAAGGCGGCTTACTGGACGGTAACTGACGTTGAGGCTCGAAAGCGTG
GGGAGCAAACAGG
>293e692798d6dbbaafc907ce68478484
TACGTAGGGGGCAAGCGTTATCCGGATTTACTGGGTGTAAAGGGAGCGTAGACGGCTGCG
CAAGTCAGAAGTGAAAGCCCGGGGCTCAACCGCGGGACTGCTTTTGAAACTGTGTAGCTA
GAGTGCAGTAGAGGTAAGTGGAATTCCGAGTGTAGCGGTGAAATGCGTAGATATTAGGAG
GAACACCGGTGGCGAAGGCGGCTTACTGGACTGTAACTGACGTTGAGGCTCGAAAGCGTG
GGGAGCAAACAGG
>f281408f14bb176f5635d8ef39c34a40
TACGTAGGTGGCGAGCGTTATCCGGATTTATTGGGCGTAAAGCGTCCGCAGCCGGTTTAT
TAAGTATAGAATAAAACTTCGGGGCTCAACCCCGTCTCGTTCTATAAACTGATAGACTAG
GGTGTGGGAGAGGCAAGTGGAATTTCTAGTGTAGCGGTAGAATGCGTAGATATTAGAAGG
AACACCAGTGGCGAAGGCGACTTGCTGGGCCATCACTGACGGTCAGGGACGAAAGCGTGG
GGAGCGAATAGG
>c91ed189f5fea1243a4db5b7294b0036
TACGTAGGTGGCGAGCGTTGTCCGGAATTACTGGGTGTAAAGGGCGTGTAGGCGGGTAGA
TAAGTCAGATGTGAAATACCGGGGCTCAACCCCGGGGCTGCATTTGAAACTGTCAATCTT
GAGTGCCGGAGAGTAAAGCGGAATTCCTAGTGTAGCGGTGAAATGCGTAGATATTAGGAG
GAACACCAGTGGCGAAGGCGGCTTTCTGGACGGTAACTGACGCTGAGGCGCGAAAGCGTG
GGGAGCAAACAGG
>ef78ba1460a0a26aee56eb29d407aa72
TACGGAAGGTCCGGGCGTTATCCGGATTTATTGGGTTTAAAGGGAGCGTAGGCCGTGGAT
TAAGTGTGTTGTGAAATGTAGGCGCTCAACGTCTGACTTGCAGCGCATACTGGTCCACTA
GAGTGCGCGTAACGCGGGCGGAATTTGTCGTGTAGCGGTGAAATGCTTAGATATGACGAA
GAACCCCGATTGCGAAGGCAGCTCGCGGGAGCGCAACTGACGCTGAAGCTCGAAAGTGCG
GGTATCGAACAGG
>027c8b904aa1121f3cd62552cf66fea2
TACGTAGGGAGCGAGCGTTATCCGGATTTATTGGGTGTAAAGGGTGCGTAGACGGGTAAG
CAAGTTGGTTGTGAAATCCCTCGGCTTAACTGAGGAACTGCAACCAAAACTGCGTATCTT
GAGTGCGGGTGAGGTAAGTGGAATTCCGAGTGTAGCGGTGAAATGCGTAGATATTAGGAG
GAACACCAGTGGCGAAGGCGACTTACTGGACTGAAACTGACGTTGAGGCACGAAAGTGTG
GGGAGCAAACAGG
>c2d21bbea86f6f1b6d67b2f0972b63f4
TACGTAGGGAGCGAGCGTTGTCCGGAATTACTGGGTGTAAAGGGAGCGTAGGCGGGATGG
CAAGTCAGATGTGAAAACTATGGGCTCAACCCATAGACTGCATTTGAAACTGTTGTTCTT
GAGTGAGGTTGAGGTAAGCGGAATTCCTGGTGTAGCGGTGAAATGCGTAGAGATCAGGAG
GAACATCGGTGGCGAAGGCGGCTTACTGGGCCTTTACTGACGCTGAGGCTCGAAAGCGTG
GGGAGCAAACAGG
>28f0ae1cddd28b30939d6e361b80bf8c
TACGTAGGGAGCGAGCGTTATCCGGATTTATTGGGTGTAAAGGGTGCGTAGACGGGAATG
CAAGTTAGTTGTGAAATCCCTCGGCTTAACTGAGGAACTGCAACTAAAACTACATTTCTT
[truncated: 1,598 more chars]
