# Supplementary material for: Vitamin D Modified DSS-Induced Colitis in Mice via STING Signaling Pathway
Source: Biology (Basel). 2025 Jun 18;14(6):715. doi: 10.3390/biology14060715 (PMC12190092; doi:10.3390/biology14060715)
Supplement: Supplementary file 1 [file biology-14-00715-s001.zip › Supplementary Materials S1: 16s-report of gut microbiota/01_pick_otu/summary/otu-filter-minfeq-summary.txt]

Num samples: 20
Num observations: 374
Total count: 1,940,453
Table density (fraction of non-zero values): 0.808

Counts/sample summary:
 Min: 95,356.000
 Max: 98,457.000
 Median: 97,042.000
 Mean: 97,022.650
 Std. dev.: 849.326
 Sample Metadata Categories: None provided
 Observation Metadata Categories: None provided

Counts/sample detail:
B3: 95,356.000
B2: 95,787.000
C4: 96,028.000
A2: 96,110.000
B5: 96,207.000
C1: 96,543.000
A4: 96,648.000
C5: 96,673.000
A3: 96,842.000
A5: 96,996.000
C3: 97,088.000
D1: 97,200.000
A1: 97,293.000
C2: 97,508.000
B4: 97,534.000
D3: 97,738.000
D2: 97,974.000
D5: 98,027.000
D4: 98,444.000
B1: 98,457.000
