# Supplementary material for: Vitamin D Modified DSS-Induced Colitis in Mice via STING Signaling Pathway
Source: Biology (Basel). 2025 Jun 18;14(6):715. doi: 10.3390/biology14060715 (PMC12190092; doi:10.3390/biology14060715)
Supplement: Supplementary file 1 [file biology-14-00715-s001.zip › Supplementary Materials S1: 16s-report of gut microbiota/01_pick_otu/summary/rawotu-summary.txt]

Num samples: 20
Num observations: 1,376
Total count: 2,387,905
Table density (fraction of non-zero values): 0.550

Counts/sample summary:
 Min: 102,026.000
 Max: 121,813.000
 Median: 121,220.000
 Mean: 119,395.250
 Std. dev.: 4,817.374
 Sample Metadata Categories: None provided
 Observation Metadata Categories: None provided

Counts/sample detail:
C2: 102,026.000
D5: 109,508.000
C4: 116,614.000
D1: 119,838.000
B1: 120,358.000
A5: 120,620.000
C1: 120,964.000
A1: 121,090.000
D2: 121,126.000
D3: 121,197.000
B5: 121,243.000
A4: 121,304.000
A3: 121,321.000
A2: 121,352.000
D4: 121,447.000
C5: 121,452.000
B2: 121,457.000
B4: 121,495.000
B3: 121,680.000
C3: 121,813.000
