# Supplementary material for: Vitamin D Modified DSS-Induced Colitis in Mice via STING Signaling Pathway
Source: Biology (Basel). 2025 Jun 18;14(6):715. doi: 10.3390/biology14060715 (PMC12190092; doi:10.3390/biology14060715)
Supplement: Supplementary file 1 [file biology-14-00715-s001.zip › Supplementary Materials S1: 16s-report of gut microbiota/01_pick_otu/summary/sumOTUPerSample.txt]

sample	raw_tags	singleton	singleton%	tagsmatchedASVs	tags-matched-ASVs%	ASVs
D4	124889	90	0.07	121447	97.24	482
A2	124924	117	0.09	121352	97.14	843
B4	124886	116	0.09	121495	97.28	729
D3	124920	151	0.12	121197	97.02	791
D2	124857	142	0.11	121126	97.01	736
C1	124928	167	0.13	120964	96.83	876
C3	124920	129	0.10	121813	97.51	761
B1	124891	136	0.11	120358	96.37	667
B3	124926	104	0.08	121680	97.40	787
A3	124895	131	0.10	121321	97.14	827
B5	124821	102	0.08	121243	97.13	768
B2	124883	113	0.09	121457	97.26	859
C5	124896	144	0.12	121452	97.24	864
A1	124936	87	0.07	121090	96.92	471
A4	124874	117	0.09	121304	97.14	810
D1	124852	138	0.11	119838	95.98	797
C4	121145	131	0.11	116614	96.26	895
A5	124877	121	0.10	120620	96.59	726
C2	104969	128	0.12	102026	97.20	728
D5	113115	134	0.12	109508	96.81	731
