# Supplementary material for: Vitamin D Modified DSS-Induced Colitis in Mice via STING Signaling Pathway
Source: Biology (Basel). 2025 Jun 18;14(6):715. doi: 10.3390/biology14060715 (PMC12190092; doi:10.3390/biology14060715)
Supplement: Supplementary file 1 [file biology-14-00715-s001.zip › Supplementary Materials S1: 16s-report of gut microbiota/01_pick_otu/unchim_otus.fa]

>4ec6e8261a4c728ea9f345cf5d9a3e3a
TACGGAGGATGCGAGCGTTATCCGGATTTATTGGGTTTAAAGGGTGCGTAGGCGGAGTGCCAAGTCAGCGGTAAAAATTC
GGGGCTCAACCCCGTCGTGCCGTTGAAACTGGCGCCCTTGAGTGGGCGTGAAGTATGCGGAATGCGTGGTGTAGCGGTGA
AATGCATAGATATCACGCAGAACCCCGATTGCGAAGGCAGCATACCGGCGCCCTACTGACGCTGAAGCACGAAAGCGTGG
GTATCGAACAGG
>a56ebb9513b677a774c0375c49947a7b
TACGGAGGATGCGAGCGTTATCCGGATTTATTGGGTTTAAAGGGTGCGTAGGCGGAATGCCAAGTCAGCGGTAAAATCGC
GGGGCTCAACCTCGCTCCGCCGTTGAAACTGGCGTTCTTGAGTGGGCGTGAAGTATGCGGAATGCGTGGTGTAGCGGTGA
AATGCATAGATATCACGCAGAACTCCGATTGCGAAGGCAGCATACCGGCGCCCAACTGACGCTGAAGCACGAAAGCGTGG
GTATCGAACAGG
>8989d30cfd5ede076a55b8e408cbe3e0
TACGGAGGATGCGAGCGTTATCCGGATTTATTGGGTTTAAAGGGTGCGCAGGCGGTCTGTTAAGTCAGCGGTCAAAGCCC
GGGGCTCAACCCCGGCCCGCCGTTGAAACTGGCAGTCTCGAGTTGGAGCGAAGTATGCGGAATGCGCGGTGTAGCGGTGA
AATGCATAGATATCGCGCAGAACTCCGATTGCGAAGGCAGCATGCCGGCTCCACACTGACGCTGAGGCACGAAAGCGTGG
GTATCGAACAGG
>9f823fd2ad1e4781eeb1629806ce98aa
TACGGAGGATGCGAGCGTTATCCGGATTTATTGGGTTTAAAGGGTGCGTAGGCGGCGAGTTAAGTCAGCGGTAAAAGCCC
GGGGCTCAACCCCGGCCCGCCGTTGAAACTGGCTGGCTTGAGTTGGGGTAAGGCAGGCGGAATGCGCGGTGTAGCGGTGA
AATGCATAGATATCGCGCAGAACCCCGATTGCGAAGGCAGCCTGCCGGCCCCACACTGACGCTGAGGCACGAAAGCGTGG
GTATCGAACAGG
>0e004326b87227bbb6f62e4004f429cc
TACGGAGGATGCGAGCGTTATCCGGATTTATTGGGTTTAAAGGGTGCGCAGGCGGCACGGCAAGCCGGCGGTCAAATCGC
GGGGCTCAACCCCGCCCAGCCGTCGGAACTGCCGGGCTAGAGTGGGCGTGAAGTGCGCGGAATGCGTGGTGTAGCGGTGA
AATGCATAGATATCACGCAGAACTCCGATTGCGAAGGCAGCGCACCGGCGCCCTACTGACGCTCAGGCACGAAAGCGTGG
GTATCGAACAGG
>2afd2fb8c329840fb5a30c6f923b3052
TACGGAGGATGCGAGCGTTATCCGGATTTATTGGGTTTAAAGGGTGCGCAGGCGGCCTGTTAAGTCAGCGGTAAAAGCCC
GGGGCTCAACCCCGGCGAGCCGTTGAAACTGGCGGGCTGGAGTTGGAGTGAAGTACGCGGAATGCGCGGTGTAGCGGTGA
AATGCTTAGATATCGCGCAGAACCCCGATTGCGAAGGCAGCGTACCGGCTCCACACTGACGCTGAGGCACGAAAGCGTGG
GTATCGAACAGG
>9804a7186bcb07a326b330c1b07f90f8
TACGGAGGATCCGAGCGTTATCCGGATTTATTGGGTTTAAAGGGAGCGTAGGTGGATTGTTAAGTCAGTTGTGAAAGTTT
GCGGCTCAACCGTAAAATTGCAGTTGAAACTGGCAGTCTTGAGTACAGTTGAGGTGGGCGGAATTCGTGGTGTAGCGGTG
AAATGCTTAGATATCACGAAGAACTCCGATTGCGAAGGCAGCTCACTGGACTGCAACTGACACTGAGGCTCGAAAGTGTG
GGTATCAAACAGG
>7c55c46e606702987204ab366ebe5f87
TACGGAGGATCCGAGCGTTATCCGGATTTATTGGGTTTAAAGGGTGCGTAGGCGGCCTTTTAAGTCAGCGGTGAAAGTCT
GTGGCTCAACCATAGAATTGCCGTTGAAACTGGGGGGCTTGAGTATGCTTGAGGCAGGCGGAATGCGTGGTGTAGCGGTG
AAATGCATAGATATCACGCAGAACCCCGATTGCGAAGGCAGCCTGCCAAGCCATGACTGACGCTGATGCACGAAAGCGTG
GGGATCGAACAGG
>97f8a6f31d8f2832e782803eac0c2cbd
TACGGGGGATGCAAGCGTTATCCGGATTTATTGGGTTTAAAGGGTGCGTAGGCTGTGAGGTAAGTCAGCGGTGAAATGCC
CCCGCTCAACGGGGTGAAGTGCCATTGATACTGCCTTGCTGGAATGCGGAAGCCGTGGGAGGAATGTGTGGTGTAGCGGT
GAAATGCATAGATATCACACAGAACACCGATTGCGAAGGCATCTCACGAATCCGCGATTGACGCTGATGCACGAAAGCGT
GGGTATCAAACAGG
>1b147df813ee4ef909863a656043dee8
TACGTAGGGGGCAAGCGTTATCCGGATTTACTGGGTGTAAAGGGAGCGTAGACGGTAATGTAAGTCTGATGTGAAAGCCC
GGGGCTCAACCCCGGGACTGCATTGGAAACTATGTAACTAGAGTACCGTAGAGGTAAGCGGAATTCCTAGTGTAGCGGTG
AAATGCGTAGATATTAGGAGGAACACCAGTGGCGAAGGCGGCTTACTGGACGGAAACTGACGTTGAGGCTCGAAAGCGTG
GGGAGCAAACAGG
>da8eb1ec1a31c085745d8119d133de90
TACGGAGGATGCGAGCGTTATCCGGATTTATTGGGTTTAAAGGGTGCGTAGGCGGACAGTTAAGTCAGCGGTAAAATTGA
GAGGCTCAACCTCTTCCCGCCGTTGAAACTGATTGTCTTGAGTGGGCGTGAAGTATGCGGAATGCGTGGTGTAGCGGTGA
AATGCATAGATATCACGCAGAACTCCGATTGCGAAGGCAGCATACCGGCGCCCAACTGACGCTGAAGCACGAAAGCGTGG
GTATCGAACAGG
>d557d83e564a8704f3a3842803f88aa5
TACAGAGGTCTCAAGCGTTGTTCGGAATCACTGGGCGTAAAGCGTGCGTAGGCTGTTTCGTAAGTCGTGTGTGAAAGGCG
CGGGCTCAACCCGCGGACGGCACATGATACTGCGAGACTAGAGTAATGGTGGGGGAACCGGAATTCTCGGTGTAGCAGTG
AAATGCGTAGATATCGAGAGGAACACTCGTGGCGAAGGCGGGTTCCTGGACATTAACTGACGCTGAGGCACGAAGGCCAG
GGGAGCGAAAGGG
>1b5df9460fed5e593d5815d08bf8196a
TACGGAGGGTGCAAGCGTTAATCGGAATTACTGGGCGTAAAGCGCACGCAGGCGGTTTGTTAAGTCAGATGTGAAATCCC
CGGGCTCAACCTGGGAACTGCATCTGATACTGGCAAGCTTGAGTCTCGTTGAGGGGGGTAGAATTCCAGGTGTAGCGGTG
AAATGCGTAGAGATCTGGAGGAATACCGGTGGCGAAGGCGGCCCCCTGGACGAAGACTGACGCTCAGGTGCGAAAGCGTG
GGGAGCAAACAGG
>2e789b446c4a606f8660be435cfa209c
TACGGAGGATGCGAGCGTTATCCGGATTTATTGGGTTTAAAGGGTGCGCAGGCGGAGGTGCAAGTCAGCGGTCAAATTGC
GGGGCTCAACCCCGTACTGCCGTTGAAACTGCATCCCTTGAGTGCGCGTGAAGTATGCGGAATGCGTGGTGTAGCGGTGA
AATGCATAGATATCACGCAGAACTCCGATTGCGAAGGCAGCATACCGGCGCGCAACTGACGCTCATGCACGAAAGCGTGG
GTATCGAACAGG
>9955eb1dfcd3dbd8a92f1df8e1f23bf3
TACGTAGGGTGCGAGCGTTAATCGGAATTACTGGGCGTAAAGGGTGTGCAGGCGGTTTTGCAAGATGGATGTGAAAGCCC
CGGGCTTAACCTGGGAAAGCCATACATGACTGCAAGACTAGAGTGCGTTAGAGGGGGGTGGAATTCCAAGTGTAGCAGTG
AAATGCGTAGATATTTGGAAGAACACCGATGGCGAAGGCAGCCCCCTGGGACGCAACTGACGCTCATACACGAAAGCGTG
GGGAGCAAACAGG
>3159ba9e8ee213790fac56e2799bf94b
TACGTAGGGGGCAAGCGTTATCCGGAATTACTGGGTGTAAAGGGAGCGTAGACGGTGAAGTAAGTCTGGAGTGAAAGGCG
GGGGCCCAACCCCCGGACTGCTCTGGAAACTATTTGACTGGAGTGCAGGGGAGGTAAGCGGAATTCCTAGTGTAGCGGTG
AAATGCGTAGATATTAGGAGGAACACCAGTGGCGAAGGCGGCTTACTGGACTGTAACTGACGTTGAGGCTCGAAAGCGTG
GGGAGCAAACAGG
>4bbaeaf1de8ef4a44c0a61bfe6ee7c4b
TACGGAGGATGCGAGCGTTATCCGGATTTATTGGGTTTAAAGGGTGCGCAGGCGGCGAGTTAAGTCAGCGGTAAAATTTC
GGGGCTCAACCCCGACAAGCCGTTGAAACTGGCTTGCTAGAGTGGGCGTGAAGTATGCGGAATGCGTGGTGTAGCGGTGA
AATGCATAGATATCACGCAGAACTCCGATTGCGAAGGCAGCATACCGGCGCCCAACTGACGCTCAGGCACGAAAGCGTGG
GTATCGAACAGG
>3c960da05cd4434d48d3cd0eeae747f3
TACGTAGGTGGCAAGCGTTGTCCGGATTTATTGGGCGTAAAGCGAGTGCAGGCGGTTCAATAAGTCTGATGTGAAAGCCT
TCGGCTCAACCGGAGAATTGCATCAGAAACTGTTGAACTTGAGTGCAGATGAGGAGAGTGGAACTCCATGTGTAGCGGTG
GAATGCGTAGATATATGGAAGAACACCAGTGGCGAAGGCGGCTCTCTGGTCTGCAACTGACGCTGAGGCTCGAAAGCATG
GGTAGCGAACAGG
>35bd580523a52b125e10b2be00740f1a
TACGGAGGATGCGAGCGTTATCCGGATTTATTGGGTTTAAAGGGTGCGTAGGCGGAAGGTTAAGTCAGCGGTCAAATGTC
GGTGCTCAACACCGGCCTGCCGTTGAAACTGGTCTTCTTGAGTGAGCGTGAAGTATGCGGAATGCGTGGTGTAGCGGTGA
AATGCATAGATATCACGCAGAACTCCGATTGCGAAGGCAGCATACCGGCGCTCAACTGACGCTGAGGCACGAAAGCGTGG
GGATCGAACAGG
>8911455f60c7e4bbab8b776c375da389
TACGGAGGGCGCGAGCGTTAATCGGAATTACTGGGCGTAAAGCGCGCGTAGGCTGTTGTGTAAGTTGGGGGTGAAATCCC
ACGGCTCAACCGTGGAACAGCCCTTGATACTGCGCGACTTGAATCCGGGTGAGGGTGGCGGAATTCCAGGTGTAGGAGTG
AAATCCGTAGATATCTGGAGGAACATCAGTGGCGAAGGCGGCCACCTGGACCGGTATTGACGCTGAGGCGCGAAAGCGTG
GGGAGCAAACAGG
>c10f263e2d68689736c5c8c0242943ff
TACGGAGGATGCGAGCGTTATCCGGATTTATTGGGTTTAAAGGGTGCGCAGGCGGAATGTCAAGTCAGCGGTAAAATTTC
GGGGCTCAACCCCGTCGTGCCGTTGAAACTGGCGTTCTTGAGTGAGCGTGAAGTATGCGGAATGCGTGGTGTAGCGGTGA
AATGCATAGATATCACGCAGAACTCCGATTGCGAAGGCAGCATACCGGCGCTCAACTGACGCTCATGCACGAAAGCGTGG
GTATCGAACAGG
>792f9cd6621cfef35e15f6a7e57db1bc
TACGGAGGATGCGAGCGTTATCCGGATTCATTGGGTTTAAAGGGTGCGCAGGCGGGCCTTTAAGCCGGCGGTGAAATCGC
GGGGCTCAACCCCGCCGAGCCGTCGGAACTGGGGGCCTTGAGTGCGGCTGAGGCATGCGGAATGCGCGGTGTAGCGGTGA
AATGCATAGATATCGCGCAGAACCCCGATTGCGAAGGCAGCGTGCCGTGCCGCCACTGACGCTGAGGCACGAAAGCGCGG
GGATCGAACAGG
>68ddc8ecd1cc06598d3eb1262f091fbe
TACGGAGGATGCGAGCGTTATCCGGATTTATTGGGTTTAAAGGGTGCGTAGGCGGATTTTTAAGTCAGCGGTAAAATGTC
CGGGCTCAACCCGGGCCGGCCGTTGAAACTGGGGATCTTGAGTGGGCGTGAAGTATGCGGAATGCGTGGTGTAGCGGTGA
AATGCATAGATATCACGCAGAACTCCGATTGCGAAGGCAGCATACCGGCGCCCGACTGACGCTGAGGCACGAAAGCGTGG
GGATCGAACAGG
>5374e99938282c17f1ff04b136a3a349
TACGTAGGTGGCAAGCGTTATCCGGATTTATTGGGCGTAAAGGGAACGCAGGCGGTCTTTTAAGTCTGATGTGAAAGCCT
TCGGCTTAACCGGAGTAGTGCATTGGAAACTGGGAGACTTGAGTGCAGATGAGGAGAGTGGAACTCCATGTGTAGCGGTG
AAATGCGTAGATATATGGAAGAACACCAGTGGCGAAAGCGGCTCTCTGGTCTGTAACTGACGCTGAGGTTCGAAAGCGTG
GGTAGCAAACAGG
>044eab1b4d70d423b059be053926ebf5
TACGGAGGATGCGAGCGTTATCCGGATTTATTGGGTTTAAAGGGTGCGTAGGCGGGTTATCAAGTCAGCGGTAAAATCGT
GGAGCTCAACTCCATCCAGCCGTTGAAACTGATGATCTTGAGTGGGCGTGAAGTATGCGGAATGCGTGGTGTAGCGGTGA
AATGCATAGATATCACGCAGAACTCCGATTGCGAAGGCAGCATACCGGCGCCCGACTGACGCTGAAGCACGAAAGCGTGG
GTATCGAACAGG
>9b90e9baaf8bccceb2ccd3e5ae3955d8
TACGGAGGATGCGAGCGTTATCCGGATTTATTGGGTTTAAAGGGTGCGTAGGCGGGCTTTTAAGTCAGCGGTAAAAATTC
GGGGCTCAACCCCGTCCGGCCGTTGAAACTGGGGGCCTTGAGTGGGCGTGAAGAAGGCGGAATGCGTGGTGTAGCGGTGA
AATGCATAGATATCACGCAGAACCCCGATTGCGAAGGCAGCCTTCCGGCGCCCTACTGACGCTGAGGCACGAAAGTGCGG
GGATCGAACAGG
>1d44d63065c9182a1612a11f6a777d2e
TACGGAGGATGCGAGCGTTATCCGGATTTATTGGGTTTAAAGGGTGCGTAGGCGGTCCGGAAAGTCAGCGGTAAAAGCCC
GGGGCTCAACCCCGGCGAGCCGTTGAAACTGTCGGACTAGAGACGGAGAGAAGTACGCGGAATGCGCGGTGTAGCGGTGA
AATGCATAGATATCGCGCAGAACTCCGATTGCGAAGGCAGCGTACCGGCGCCGGACTGACGCTGAGGCACGAAAGCGTGG
GTATCGAACAGG
>3b34249dfc642e6d791dbb2ea9962251
TACGGAGGATGCGAGCGTTATCCGGATTTATTGGGTTTAAAGGGTGCGCAGGCGGCCTGTTAAGTCAGCGGTAAAAGCCC
GGGGCTCAACCCCGGCAAGCCGTTGAAACTGGCGGGCTGGAGTTGGAGTGAAGTACGCGGAATGCGCGGTGTAGCGGTGA
AATGCTTAGATATCGCGCAGAACCCCGATTGCGAAGGCAGCGTACCGGCTCCACACTGACGCTGAGGCACGAAAGCGTGG
GTATCGAACAGG
>0013b8c60f1e6d2e2ec1db5b3e145d68
TACATAGGGGGCAAGCGTTATCCGGAATTATTGGGTGTAAAGGGTGCGTAGACGGGTGTCTAAGTTGGTTGTGAAATCCC
TCGGCTCAACTGAGGAACTGCAACCAAAACTGGATATCTTGAGTGTCGGTGAGGAAAGTGGAATTCCTAGTGTAGCGGTG
AAATGCGTAGATATTAGGAGGAACACCAGTGGCGAAGGCGACTTTCTGGACGATAACTGACGTTGAGGCACGAAAGTGTG
GGGAGCAAACAGG
>940a917b29e72993deec479f294c9068
TACGGAAGGTCCGGGCGTTATCCGGATTTATTGGGTTTAAAGGGAGCGTAGGCCGGCTTTTAAGTCAGCTGTGAAAGTCC
GCGGCTCAACCGTGGAATTGCAGTTGAAACTGGAGGCCTTGAGTGCACAGAGGGATGCCGGAATTCATGGTGTAGCGGTG
AAATGCTTAGATATCATGAAGAACTCCGATCGCGAAGGCAAGTGTCCGGGGTGCAACTGACGCTGAGGCTCGAAAGTGCG
GGTATCAAACAGG
>97ad5490477c4419d52cb38a3ef70400
TACGTAGGGGGCAAGCGTTATCCGGATTTACTGGGTGTAAAGGGAGCGTAGACGGCAGCGCAAGTCTGGAGTGAAATGCC
GGGGCCCAACCCCGGAACTGCTTTGGAAACTGTGCGGCTCGAGTGCGGGCGAGGTAGGCGGAATTCCTAGTGTAGCGGTG
AAATGCGTAGATATTAGGAGGAACACCAGTGGCGAAGGCGGCTTACTGGACCGTAACTGACGTTGAGGCTCGAAAGCGTG
GGGAGCAAACAGG
>7e39d09b36beae2a29eff5895b2c96d5
TACGGAGGATCCGAGCGTTATCCGGATTTATTGGGTTTAAAGGGTGCGTAGGCGGTTTGATAAGTTAGAGGTGAAATGTC
GGGGCTCAACCCCGAAACTGCCTCTAATACTGTTGGACTAGAGAATAGTAGCGGTAGGCGGAATGTATGGTGTAGCGGTG
AAATGCTTAGAGATCATACAGAACACCGATTGCGAAGGCAGCTTACCAAACTATATCTGACGTTGAGGCACGAAAGCGTG
GGTAGCAAACAGG
>5dd5f0f22d193674397939ea6115f1c0
TACGGAGGATGCGAGCGTTATCCGGATTTATTGGGTTTAAAGGGTGCGTAGGCGGACGCTTAAGTCAGCGGTAAAATTGC
GGGGCTCAACCTCGTCGAGCCGTTGAAACTGGGTGCCTTGAGTGGGCGTGAAGTACGCGGAATGCGTGGTGTAGCGGTGA
AATGCATAGATATCACGCAGAACTCCGATTGCGAAGGCAGCGTACCGGCGCCCAACTGACGCTGAAGCACGAAGGCGTGG
GTATCGAACAGG
>0d03f40c60e4033b7d748e7d0641946a
TACGGAGGATGCGAGCGTTATCCGGATTTATTGGGTTTAAAGGGTGCGTAGGTTGTTTTTTAAGTCAGCGGTGAAAGTTT
GTGGCTCAACCATAAAATTGCCGTTGAAACTGGGGAACTTGGGAAGACTTGAGGTAGGCGGAATGCGTGGTGTAGCGGTG
AAATGCATAGATATCACGCAGAACTCCGATTGCGAAGGCAGCTTACTAAGCCATAACTGACACTGAAGCACGAAAGCGTG
GGGATCAAACAGG
>c9f4ea3a2e482a444e661a0003a67ab2
TACGGAAGGTCCGGGCGTTATCCGGATTTATTGGGTTTAAAGGGAGCGTAGGCCGGTCTTTAAGCGTGCCGTGAAATTTT
GTGGCTCAACCATGAGAGTGCGGCGCGAACTGGAGACCTTGAGTGCGCGTAAGGCAGGCGGAATTCGTGGTGTAGCGGTG
AAATGCTTAGATATCACGAAGAACCCCGATTGCGAAGGCAGCCTGCCGCAGCGTTACTGACGCTGAAGCTCGAAAGCGCG
GGTATCGAACAGG
>07accace94517a84e2d1db50948927e5
TACGTAGGGGGCAAGCGTTATCCGGATTTACTGGGTGTAAAGGGAGCGTAGACGGCGACGCAAGTCTGGAGTGAAAGCCC
GGGGCCCAACCCCGGGACTGCTTTGGAAACTGTGCTGCTGGAGTGCAGGGGAGGTAAGTGGAATTCCTAGTGTAGCGGTG
AAATGCGTAGATATTAGGAGGAACACCAGTGGCGAAGGCGGCTTACTGGACTGTAACTGACGTTGAGGCTCGAAAGCGTG
GGGAGCAAACAGG
>da572ab854a7f643301138f5f0378b69
TACGTAGGTGGCAAGCGTTATCCGGAATGATTGGGCGTAAAGGGTGAGCAGGCGGTTCTTCAAGTCATGAGTGAAAGGCA
GAAGCTTAACTTCTGTTGGCTGATGAGACTGGAGAACTTGAGTACAGGTGAGGGCGGCGGAACTCCATGTGTAGCGGTAA
AATGCGTAGAGATATGGAAGAACACCAGTGGCGAAGGCGGCCGCCTGGACTGAAACTGACGCTCAGGCACGAAAGCGTGG
GGAGCAAATAGG
>aa15b43fff889393018e378c9fe593f9
TACGGAGGATCCAAGCGTTATCCGGATTTATTGGGTTTAAAGGGTGCGTAGGCGGCAGATTAAGTTAGAGGTGAAATTCC
GAGGCTCAACCTTGGCACTGCCTCTGATACTGGTTTGCTAGCGAGGTAGAGCTGTAGGCGGAATGTGTGGTGTAGCGGTG
AAATGCATAGAGATCACACAGAACACCGATTGCGAAGGCAGCTTACAAATCTATATCGGACGCTGAGGCACGAAAGCGTG
GGGAGCAAACAGG
>410c99b613ff486d5b89c50e45bb6585
TACGTAGGGTGCAAGCGTTATCCGGATTTATTGGGCGTAAAGGGCTCGTAGGCGGTTCGTCGCGTCCGGTGTGAAAGTCC
ATCGCTTAACGGTGGATCCGCGCCGGGTACGGGCGGGCTTGAGTGCGGTTGGGGAGACTGGAATTCCCGGTGTAACGGTG
GAATGTGTAGATATCGGGAAGAACACCAATGGCGAAGGCAGGTCTCTGGGCCGTTACTGACGCTGAGGAGCGAAAGCGTG
GGGAGCGAACAGG
>b10c9bd0a3c10a61f205111ce482c0f4
TACGGAGGATGCGAGCGTTATCCGGATTTATTGGGTTTAAAGGGTGCGTAGGCGGAATATCAAGTCAGCGGTAAAAATTC
GGGGCTCAACCCCGTCGTGCCGTTGAAACTGATGTTCTTGAGTGGGCGTGAAGTATGCGGAATGCGTGGTGTAGCGGTGA
AATGCATAGATATCACGCAGAACTCCGATTGCGAAGGCAGCATACCGGCGCCCAACTGACGCTGAAGCACGAAAGCGTGG
GTATCGAACAGG
>787a11f00caba2712bd70dcc8e5f7c1c
TACGTAGGTGGCGAGCGTTATCCGGAATCATTGGGCGTAAAGAGGGAGCAGGCGGCCTGGAGGGTCTATTGTTAAAAGGC
AGTGGCTTAACCATTGCAAGGCGAAGAAACCGGCAGGCTAGAGTTCTATAGAGGATCGTGGAATTCCATGTGTAGCGGTG
AAATGCGTAGATATATGGAGGAACACCAGTGGCGAAGGCGACGATCTGGGAAGAAACAGACGCTGAGTCCCGAAAGCGTG
GGGAGCAAATAGG
>13daf552a482f09b6277654d126dc3ec
TACGGAGGATGCGAGCGTTATCCGGATTTATTGGGTTTAAAGGGTGCGTAGGCGGAGTGTCAAGTCAGCGGTAAAATTTC
GGGGCTCAACCCCGTCGTGCCGTTGAAACTGACACCCTTGAGTGAGTGTGAAGTAAGCGGAATGCGTGGTGTAGCGGTGA
AATGCATAGATATCACGCAGAACGCCGATTGCGAAGGCAGCTTACCGGCGCTCAACTGACGCTGAGGCACGAAAGTGCGG
GTATCGAACAGG
>9a45f47404a6411e9afc10fbbafa450f
TACGTAGGGAGCAAGCGTTATCCGGATTTATTGGGTGTAAAGGGTGCGTAGACGGGAAATTAAGTTAGTTGTGAAATCCC
TCGGCTTAACTGAGGAACTGCAACTAAAACTGATTTTCTTGAGTGCTGGTGAGGAAAGTGGAATTCCTAGTGTAGCGGTG
AAATGCGTAGATATTAGGAGGAACACCAGTGGCGAAGGCGACTTTCTGGACAATAACTGACGTTGAGGCACGAAAGTGTG
GGGAGCAAACAGG
>bbe3a9e4fe24ec2db0efe62c037e0185
TACATAGGGGGCAAGCGTTATCCGGAATTATTGGGTGTAAAGGGTGCGTAGACGGGTGTTTAAGTTGGTTGTGAAATCCC
TCGGCTCAACTGAGGAACTGCAACCAAAACTGGATATCTTGAGTGTCGGTGAGGAAAGTGGAATTCCTAGTGTAGCGGTG
AAATGCGTAGATATTAGGAGGAACACCAGTGGCGAAGGCGACTTTCTGGACGATAACTGACGTTGAGGCACGAAAGTGTG
GGGAGCAAACAGG
>8823a697359ff05297caf1e6748e58b7
TACGGAGGATGCGAGCGTTATCCGGATTTATTGGGTTTAAAGGGTGCGTAGGCGGGCTGTTAAGTCAGCGGTCAAATGTC
GGGGCTCAACCCCGGCCTGCCGTTGAAACTGGTGGCCTTGAGTGAGCGTGAAGTATGCGGAATGCGTGGTGTAGCGGTGA
AATGCATAGATATCACGCAGAACTCCGATTGCGAAGGCAGCATACCGGCGCTCAACTGACGCTGAGGCACGAAAGCGTGG
GGATCGAACAGG
>a379a953366084ec18467c3415232dc9
TACGGAGGATCCGAGCGTTATCCGGATTTATTGGGTTTAAAGGGAGCGTAGATGGATGTTTAAGTCAGTTGTGAAAGTTT
GCGGCTCAACCGTAAAATTGCAGTTGATACTGGATATCTTGAGTGCACTTGAGGCAGGCGGAATTCGTGGTGTAGCGGTG
AAATGCTTAGATATCACGAAGAACTCCGATTGCGAAGGCAGCCTGCTAAGCTGCAACTGACATTGAGGCTCGAAAGTGTG
GGTATCAAACAGG
>225c34c8303a8f03cec3abf60585b1aa
TACATAGGGGGCAAGCGTTATCCGGAATTATTGGGTGTAAAGGGTGCGTAGACGGAGAAACAAGTTGGTTGTGAAATCCC
TCGGCTCAACTGAGGAACTGCAACCAAAACTATTTCCCTTGAGTGTCGGTGAGGAAAGTGGAATTCCTAGTGTAGCGGTG
AAATGCGTAGATATTAGGAGGAACACCAGTGGCGAAGGCGACTTTCTGGACGATAACTGACGTTGAGGCACGAAAGTGTG
GGGAGCAAACAGG
>0aa3357b4ce184ab8d8779772e42bb63
TACGTAGGTGGCAAGCGTTATCCGGAATTATTGGGCGTAAAGAGGGAGCAGGCGGCAGCAAAGGTCTGTGGTGAAAGACT
GAAGCTTAACTTCAGTAAGCCATAGAAACCAGGCAGCTAGAGTGCAGGTGAGGATCGTGGAATTCCATGTGTAGCGGTGA
AATGCGTAGATATATGGAGGAACACCAGTGGCGAAGGCGACGATCTGGCCTGTAACTGACGCTCAGTCCCGAAAGCGTGG
GGAGCAAATAGG
>d33fbd1961e2f7093f24c3afe9ab1ff6
TACGTAGGTGGCGAGCGTTATCCGGAATCATTGGGCGTAAAGAGGGAGCAGGCGGCAATAGAGGTCTGCGGTGAAAGCCT
GAAGCTAAACTTCAGTAAGCCGTGGAAACCAAATAGCTAGAGTGCAGTTGAGGATCGTGGAATTCCATGTGTAGCGGTGA
AATGCGTAGATATATGGAGGAACACCAGTGGCGAAGGCGACGATCTGGGCTGCAACTGACGCTCAGTCCCGAAAGCGTGG
GGAGCAAATAGG
>47818b24175888a2bafa4f6d7e1ab722
TACGGAGGATGCGAGCGTTATCCGGATTTATTGGGTTTAAAGGGTGCGTAGGCGGGCTGTTAAGTCAGCGGTCAAATGTC
GGGGCTCAACCCCGGCCTGCCGTTGAAACTGGCGGCCTCGAGTGGGCGTGAAGTATGCGGAATGCGTGGTGTAGCGGTGA
AATGCATAGATATCACGCAGAACTCCGATTGCGAAGGCAGCATACCGGCGCCCGACTGACGCTGAGGCACGAAAGCGTGG
GTATCGAACAGG
>0b732399f81fe103f7b698f352eb1183
TACGGAGGATGCGAGCGTTATCCGGATTTATTGGGTTTAAAGGGTGCGTAGGCGGACAGTCAAGTCAGCGGTAAAAATGC
GGTGCTCAACGCCGTACAGCCGTTGAAACTGGCAGTCTTGAGTGGGCGTGAAGTATGCGGAATGCGTGGTGTAGCGGTGA
AATGCATAGATATCACGCAGAACTCCGATTGCGAAGGCAGCATACCGGCGCCCGACTGACGCTGAGGCACGAAAGCGTGG
GTATCGAACAGG
>c822aa6535827c0c462e1d79a86ee4e8
TACGTAGGGGGCAAGCGTTATCCGGATTTACTGGGTGTAAAGGGAGCGTAGACGGCTGTGCAAGTCTGAAGTGAAAGCCC
AGGGCTCAACCCTGGGACTGCTTTGGAAACTGTGGAGCTAGAGTGCTGTAGAGGTAAGTGGAATTCCTAGTGTAGCGGTG
AAATGCGTAGATATTAGGAGGAACACCAGTGGCGAAGGCGGCTTACTGGACAGTAACTGACGTTGAGGCTCGAAAGCGTG
GGGAGCAAACAGG
>c976258ff98638af8e2568e15693b288
TACGGAGGATGCGAGCGTTATCCGGATTTATTGGGTTTAAAGGGTGCGCAGGCGGAAGATCAAGTCAGCGGTAAAATTGA
GAGGCTCAACCTCTTCGAGCCGTTGAAACTGGTTTTCTTGAGTGAGCGTGAAGTATGCGGAATGCGTGGTGTAGCGGTGA
AATGCATAGATATCACGCAGAACTCCGATTGCGAAGGCAGCATACCGGCGCTCAACTGACGCTCATGCACGAAAGTGTGG
GTATCGAACAGG
>ae48c26e964ee4bd8101afb28f8007af
TACGGAGGATGCGAGCGTTATCCGGATTTATTGGGTTTAAAGGGTGCGTAGGCGGGCATTTAAGCCGGCGGTCAAATGTC
GGGGCTCAACCCCGGCCTGCCGTCGGAACTGGGTGCCTTGAGTGGGCGTGAAGTATGCGGAATGCGTGGTGTAGCGGTGA
AATGCATAGATATCACGCAGAACCCCGATTGCGAAGGCAGCATACCGGCGCCCTACTGACGCTGAGGCACGAAAGTGCGG
GTATCGAACAGG
>0b1df5ee7c03230ba2b9161821bcae3a
TACGTAGGGGGCAAGCGTTATCCGGATTTACTGGGTGTAAAGGGAGCGTAGACGGTAAAGCAAGTCTGAAGTGAAAGCCC
GCGGCTCAACTGCGGGACTGCTTTGGAAACTGTTTAACTGGAGTGTCGGGGAGGTAAGTGGAATTCCTAGTGTAGCGGTG
AAATGCGTAGATATTAGGAGGAACACCAGTGGCGAAGGCGACTTACTGGACGATAACTGACGTTGAGGCTCGAAAGCGTG
GGGAGCAAACAGG
>0086e4690f8cf5f06143764000b9edb6
TACGTAGGGGGCAAGCGTTATCCGGATTTACTGGGTGTAAAGGGAGCGTAGACGGTTATGCAAGTCTGGAGTGAAAGGCG
GGGGCTCAACCCCCGGACTGCTCTGGAAACTGTAGAACTAGAGTGCAGGTGGGGTAAGTGGAATTCCTAGTGTAGCGGTG
AAATGCGTAGATATTAGGAGGAACACCAGTGGCGAAGGCGGCTTACTGGACTGTAACTGACGTTGAGGCTCGAAAGCGTG
GGGAGCAAACAGG
>f4f828978bdeceb7c170226f4c77fc5a
TACGTAGGGGGCAAGCGTTATCCGGATTTACTGGGTGTAAAGGGAGCGTAGACGGCAGGGCAAGTCTGGAGTGAAAGCCC
GGGGCTCAACCCCGGGACTGCTTTGGAAACTGCCATGCTAGAGTGTCGTAGAGGCAAGTGGAATTCCTAGTGTAGCGGTG
AAATGCGTAGATATTAGGAGGAACACCAGTGGCGAAGGCGGCTTGCTGGACGATGACTGACGTTGAGGCTCGAAAGCGTG
GGGAGCAAACAGG
>fa9c2ee4966d4bc8009f5d72c2e6b1b3
TACGGAAGGTCCGGGCGTTATCCGGATTTATTGGGTTTAAAGGGAGCGCAGGCCGCCCCTTAAGCGTGTTGTGAAATGCC
GCGGCTCAACCGTGGCACTGCAGCGCGAACTGGGGGGCTTGAGTGCGCCTGAGGTAGGCGGAATTCGTGGTGTAGCGGTG
AAATGCTTAGATATCACGAAGAACTCCGATTGCGAAGGCAGCCTACCGTAGCGTTACTGACGCTGAGGCTCGAAGGTGCG
GGTATCGAACAGG
>9b5314f43a49434535b05d30b7d8017d
TACGTAGGGGGCAAGCGTTATCCGGAATTACTGGGTGTAAAGGGAGCGTAGACGGTGATGTAAGTCTGGAGTGAAAGGCG
GGGGCCCAACCCCCGGACTGCTCTGGAAACTATGTGACTGGAGTGCAGTGGAGGTGAGCGGAATTCCTAGTGTAGCGGTG
AAATGCGTAGATATTAGGAGGAACACCAGTGGCGAAGGCGGCTCACTGGACTGTAACTGACGTTGAGGCTCGAAAGCGTG
GGGAGCAAACAGG
>26d82e332584c07cb5ebe4b1b7417772
TACGGAGGATGCGAGCGTTATCCGGATTTATTGGGTTTAAAGGGTGCGTAGGCGGGCATTTAAGCCGGCGGTCAAATGTC
GGGGCTCAACCCCGGCCTGCCGTCGGAACTGGGTGCCTTGAGTGGGCGTGAAGTATGCGGAATGCGTGGTGTAGCGGTGA
AATGCATAGATATCACGCAGAACCCCGATTGCGAAGGCAGCATACCGGCGCCCGACTGACGCTGAGGCACGAAAGTGCGG
GTATCGAACAGG
>c7a033df37d7de20f4ebc4e97f4ec8af
TACGTAGGTGGCAAGCGTTATCCGGATTTACTGGGTGTAAAGGGCGTGTAGGCGGGAGAGCAAGTCAGACGTGAAATTCC
AGGGCTCAACCCTGGAACTGCGTTTGAAACTGTTCTTCTTGAGTGATGGTGAGGCAGGCGGAATTCCGTGTGTAGCGGTG
AAATGCGTAGATATACGGAGGAACACCAGTGGCGAAGGCGGCCTGCTGGACATTAACTGACGCTGAGGCGCGAAAGCGTG
GGGAGCAAACAGG
>7f1ca51016a8ec33e2b348805cd0c26a
TACGTAGGGGGCAAGCGTTATCCGGATTTACTGGGTGTAAAGGGAGCGTAGACGGCGGTGCAAGCCAGATGTGAAAGCCC
GGGGCTCAACCCCGGGACTGCATTTGGAACTGTGCTGCTAGAGTGTCGTAGAGGCAGGCGGAATTCCTAGTGTAGCGGTG
AAATGCGTAGATATTAGGAGGAACACCAGTGGCGAAGGCGGCCTGCTGGACGATGACTGACGTTGAGGCTCGAAAGCGTG
GGGAGCAAACAGG
>036b5fcee3b63df5f56033614850926e
TACGTAGGGGGCAAGCGTTATCCGGAATTACTGGGTGTAAAGGGAGCGTAGACGGTAATGTAAGTCTGGAGTGAAAGGCG
GGGGCCCAACCCCCGGACTGCTCTGGAAACTATGTTACTAGAGTGCAGTGGAGGTAAGCGGAATTCCTAGTGTAGCGGTG
AAATGCGTAGATATTAGGAGGAACACCAGTGGCGAAGGCGGCTTACTGGACTGTAACTGACGTTGAGGCTCGAAAGCGTG
GGGAGCAAACAGG
>657abb228c560eedec0b7225920201e1
TACGTAGGTGGCAAGCGTTGTCCGGAATTACTGGGTGTAAAGGGAGCGTAGGCGGGAAGCCAAGTCAGCTGTGAAAACTA
CGGGCTTAACCTGTAGACTGCAGTTGAAACTGGCTTTCTTGAGTGAAGTTGAGGTTGGCGGAATTCCGAGTGTAGCGGTG
AAATGCGTAGATATTCGGAGGAACACCGGTGGCGAAGGCGGCCAACTGGGCTTTAACTGACGCTGAGGCTCGAAAGTGTG
GGGAGCAAACAGG
>918fd319bfc25aa5ff3584dc437e8abb
TACGTAGGGGGCAAGCGTTATCCGGATTTACTGGGTGTAAAGGGAGCGTAGACGGCGAAGAAAGTCTGGAGTGAAAGCCC
GCGGCTTAACCGCGGAACTGCTTTGGAAACTTTTTGGCTGGAGTACCGGGGAGGTAAGCGGAATTCCTAGTGTAGCGGTG
AAATGCGTAGATATTAGGAGGAACACCAGTGGCGAAGGCGGCTTACTGGACGGTAACTGACGTTGAGGCTCGAAAGCGTG
GGGAGCAAACAGG
>47201c4424a34596ecdbb62fe9b02555
TACGGAGGGTGCGAGCGTTAATCGGAATTACTGGGCGTAAAGCGCTCGTAGGCGGTATGTCAAGTCAAGGGTGAAATCCC
CGCGCTCAACGTGGGAACTGCCTTTGAAACTGGCAAACTAGAGTGTGTTGGAGGATAGTGGAATTCCAGGTGTAGGAGTG
AAATCCGTAGATATCTGGAGGAACATCAGTGGCGAAGGCGACTATCTGGCACATAACTGACGCTGAGGAGCGAAAGCGTG
GGTAGCAAACAGG
>0e75e31361c6a68f712cd017bcc0d999
TACGTAGGGGGCAAGCGTTATCCGGATTTACTGGGTGTAAAGGGAGCGTAGACGGCAGTGCAAGTCTGGAGTGAAAGGCG
GGGGCTCAACCCCCGGACTGCTCTGGAAACTGTACGGCTGGAGTGCAGGGGAGGTAAGTGGAATTCCTAGTGTAGCGGTG
AAATGCGTAGATATTAGGAGGAACACCAGTGGCGAAGGCGGCTTACTGGACTGTAACTGACGTTGAGGCTCGAAAGCGTG
GGGAGCAAACAGG
>457397a483cc13c0d1c7719b248158cd
TACGGAGGATGCGAGCGTTATCCGGATTTATTGGGTTTAAAGGGTGCGTAGGCGGCATGTTAAGTTAGTGGTAAAATGTC
GGAGCTAAACTCCGGATCGCCATTAATACTGTCATGCTTGAGTACAGTCGAGGTAGGCGGAATAAGTTAAGTAGCGGTGA
AATGCATAGATATAACTTAGAACTCCGATCGCGAAGGCAGCTTACCAGACTGTAACTGACGCTGAAGCACGAGAGCGTGG
GTAGCAAACAGG
>c34d9da2196c52489bc4d21f96028b0b
TACGGAGGATGCGAGCGTTATCCGGATTTATTGGGTTTAAAGGGTGCGTAGGCGGAGTGTCAAGTCAGCGGTAAAATTTC
GGGGCTCAACCCCGTCGTGCCGTTGAAACTGACGCCCTTGAGTGAGTGTGAAGTAAGCGGAATGCGTGGTGTAGCGGTGA
AATGCATAGATATCACGCAGAACGCCGATTGCGAAGGCAGCTTGCCGGCGCTCAACTGACGCTGAGGCACGAAAGTGCGG
GTATCGAACAGG
>f2291469d1f7545a754569b01e09a581
TACGTAGGGGGCAAGCGTTATCCGGAATTATTGGGCGTAAAGAGTACGTAGGTGGCAACCTAAGCGCAGGGTTTAAGGCA
ATGGCTCAACCATTGTTCGCCCTGCGAACTGGGATGCTTGAGTGCAGGTGAGGAAAGCGGAATTCCTAGTGTAGCGGTGA
AATGCGTAGATATTAGGAGGAACACCAGTGGCGAAGGCGGCTTTCTGGACTGTAACTGACACTGAGGTACGAAAGCGTGG
GGAGCAAACAGG
>33cbda08704e10b1c6bd39b02c21f9d6
TACGTAGGGGGCAAGCGTTATCCGGATTTACTGGGTGTAAAGGGAGCGTAGACGGCTGAGCAAGTCAGAAGTGAAAGCCC
GGGGCTCAACCCCGGGACTGCTTTTGAAACTGCGGAGCTGGAGTGCAGGGGAGGTAAGCGGAATTCCTGGTGTAGCGGTG
AAATGCGTAGATATCAGGAGGAACACCAGTGGCGAAGGCGGCTTACTGGACTGTAACTGACGTTGAGGCTCGAAAGCGTG
GGGAGCAAACAGG
>049ce30f326edc2667f2c1510d1cd1d1
TACGTAGGGGGCAAGCGTTATCCGGATTTACTGGGTGTAAAGGGAGCGTAGACGGTAATGCAAGTCTGGAGTGAAATGCA
GGGGCTCAACCCCTGAACTGCTTTGGAAACTGTATGACTGGAGTGCAGGGGAGGTAAGTGGAATTCCTAGTGTAGCGGTG
AAATGCGTAGATATTAGGAGGAACACCAGTGGCGAAGGCGGCTTACTGGACTGTAACTGACGTTGAGGCTCGAAAGCGTG
GGGAGCAAACAGG
>47f00a7a69cdbd1967b93db5c692dddb
TACGGAGGATGCGAGCGTTATCCGGATTTATTGGGTTTAAAGGGTGCGTAGGCGGAATGTCAAGTCAGCGGTAAAAATTC
GGGGCTCAACCCCGTCGTGCCGTTGAAACTGATGTTCTTGAGTGGGCGTGAAGTATGCGGAATGCGTGGTGTAGCGGTGA
AATGCATAGATATCACGCAGAACTCCGATTGCGAAGGCAGCATACCGGCGCCCAACTGACGCTGAAGCACGAAAGCGTGG
GTATCGAACAGG
>e41ea435c7add856d118b5dea71c97df
TACGTAGGTGGCAAGCGTTATCCGGATTTATTGGGCGTAAAGGGAACGCAGGCGGTCTTTTAAGTCTGATGTGAAAGCCT
TCGGCTTAACCGGAGTAGTGCATTGGAAACTGGGAGACTTGAGTGCAGAAGAGTAGAGTGGAACTCCATGTGTAGCGGTG
AAATGCGTAGATATATGGAAGAACACCAGTGGCGAAAGCGGCTCTCTGGTCTGTAACTGACGCTGAGGTTCGAAAGCGTG
GGTAGCAAACAGG
>bf0da67aaaaab26b3a211518a697fcba
TACGGAGGATGCGAGCGTTATCCGGATTTATTGGGTTTAAAGGGTGCGTAGGCGGGATGCCAAGTCAGCGGTAAAATCGC
GGGGCTCAACCCCGCTCCGCCGTTGAAACTGGCGTTCTTGAGTGGGCGTGAAGTATGCGGAATGCGTGGTGTAGCGGTGA
AATGCATAGATATCACGCAGAACTCCGATTGCGAAGGCAGCATGCCGGCGCCCAACTGACGCTGAAGCACGAAAGCGTGG
GTATCGAACAGG
>85cee52560142a7f3eefc776613cd741
TACGTAGGGGGCAAGCGTTATCCGGATTTACTGGGTGTAAAGGGAGCGTAGACGGTAATGTAAGTCTGATGTGAAAGCCC
GGGGCTCAACCCCGGGACTGCATTGGAAACTATGTAACTAGAGTACCGGAGAGTTAAGCGGAATTCCTAGTGTAGCGGTG
AAATGCGTAGATATTAGGAGGAACACCAGTGGCGAAGGCGGCTTACTGGACGGAAACTGACGTTGAGGCTCGAAAGCGTG
GGGAGCAAACAGG
>212f02984f0f74bd7cefa3fd504b4317
TACGGAGGATGCGAGCGTTATCCGGATTTATTGGGTTTAAAGGGTGCGCAGGCGGACTGTTAAGTCAGCGGTAAAATTGC
GGGGCTCAACCCCGCCGAGCCGTTGAAACTGGCGGTCTGGAGTAGGCGTGAAGTATGCGGAATGCGTGGTGTAGCGGTGA
AATGCATAGATATCACGCAGAACTCCGATTGCGAAGGCAGCATACCGGCGCCTTACTGACGCTCAGGCACGAAAGCGTGG
GTATCGAACAGG
>910d225f559283f9406682f4b06e50a4
TACGTAGGTGGCGAGCGTTATCCGGAATCATTGGGCGTAAAGAGGGAGCAGGCGGCAGCAAGGGTCTGCGGTGAAAGACC
GAAGCTAAACTTCGGTAAGCCGTGGAAACCGGGCAGCTAGAGAGCATGAGAGGATCGCGGAATTCCATGTGTAGCGGTGA
AATGCGTAGATATATGGAGGAACACCAGTGGCGAAGGCGGCGATCTGGGGTGCAACTGACGCTCAGTCCCGAAAGCGTGG
GGAGCAAATAGG
>1a4826880ac39b853327006aa7c54289
TACGGAGGATGCGAGCGTTATCCGGATTTATTGGGTTTAAAGGGTGCGTAGGCGGTATGGTAAGTCAGCGGTAAAAGCCC
GGGGCTCAACCCCGGCGAGCCGTTGAAACTGCCGTGCTAGAGAGGGAGAGAAGTAGGCGGAATGCGCAGTGTAGCGGTGA
AATGCTTAGATATTGCGCAGAACTCCGATTGCGAAGGCAGCCTACCGGCTTCTGTCTGACGCTGAGGCACGAAAGCGTGG
GTATCGAACAGG
>beef9cfb12919a80c7c32f65425bbaab
TACGGAGGATCCAAGCGTTATCCGGATTTATTGGGTTTAAAGGGTGCGTAGGCGGTTTTATAAGTTAGAGGTGAAAATTC
GGGGCTCAACTCCGGACGTGCCTCTAATACTGTATGACTAGAGAATAGAAGCGGTAGGCGGAATGTATGGTGTAGCGGTG
AAATGCGTAGAGATCATACAGAACACCGATTGCGAAGGCAGCTTACCAAACTATATCTGACGTTGAGGCACGAAAGCGTG
GGGAGCAAACAGG
>ff8ed9e5ee51ecffbe52e2185b9d5b5c
TACGTAGGGAGCGAGCGTTATCCGGATTCATTGGGCGTAAAGCGCGCGTAGGCGGCTGCCTAAGCGGAACCTCTAATCCC
GGGGCTCAACCTCGGGCCGGGTTCCGAACTGGGCGGCTCGAGTGCGGTTGAGGCAGGCGGAATTCCCGGTGTAGCGGTGG
AATGCGCAGATATCGGGAAGAACACCGATGGCGAAGGCAGCCTGCTGGGCCGACACTGACGCTGAGGCGCGAAAGCTGGG
GGAGCGAACAGG
>1d556891e61524439f4cd23aad83efce
TACGGAGGATCCAAGCGTTATCCGGATTTATTGGGTTTAAAGGGTGCGTAGGCGGTTTGATAAGTTAGAGGTGAAATACC
GGTGCTCAACACCGGAACTGCCTCTAATACTGTTGAACTAGAGAGTAGTAGCGGTAGGCGGAATGTATGGTGTAGCGGTG
AAATGCTTAGAGATCATACAGAACACCGATTGCGAAGGCAGCTTACCAAACTATATCTGACGTTGAGGCACGAAAGCGTG
GGTAGCAAACAGG
>03bc8fe32c03ecc467d5df87ca2a6afb
TACGTAGGTGGCAAGCGTTGTCCGGAATTACTGGGTGTAAAGGGAGCGCAGGCGGGAAGCCAAGTCAGCTGTGAAAACTA
CGGGCTTAACTTGTAGACTGCAGTTGAAACTGGTTTTCTTGAGTGAAGTTGAGGTTGGCGGAATTCCGAGTGTAGCGGTG
AAATGCGTAGATATTCGGAGGAACACCGGTGGCGAAGGCGGCCAACTGGGCTTTAACTGACGCTGAGGCTCGAAAGTGTG
GGGAGCAAACAGG
>848868786dd87c1d5584abd8d7426922
TACGGAGGATCCAAGCGTTATCCGGATTTATTGGGTTTAAAGGGTGCGTAGGCGGATTGATAAGTTAGAGGTGAAATGTC
CGAGCTCAACTCGGGAACTGCCTCTAATACTGTTGATCTAGAGAGTAGAAGCGGTAGGCGGAATGTATGGTGTAGCGGTG
AAATGCTTAGAGATCATACAGAACACCGATTGCGAAGGCAGCTTACCAATCTATATCTGACGTTGAGGCACGAAAGCGTG
GGGAGCAAACAGG
>c1f2ccdfa6e3f61ee37b12498c9a7756
TACGTAGGGGGCAAGCGTTATCCGGATTTACTGGGTGTAAAGGGAGCGTAGACGGAAGAGCAAGTCTGATGTGAAAGGCT
GGGGCTTAACCCCAGGACTGCATTGGAAACTGTTTTTCTAGAGTGCCGTAGAGGTAAGCGGAATTCCTAGTGTAGCGGTG
AAATGCGTAGATATTAGGAGGAACACCAGTGGCGAAGGCGGCTTACTGGACGGTAACTGACGTTGAGGCTCGAAAGCGTG
GGGAGCAAACAGG
>e1a487ece7b6df65d30e99f0fa3d8787
TACGTAGGTGGCAAGCGTTATCCGGATTTACTGGGTGTAAAGGGCGTGTAGGCGGGACTGCAAGTCAGATGTGAAAACCA
TGGGCTCAACCCATGGCCTGCATTTGAAACTGTAGTTCTTGAGTGTTGGTGAGGCAGGCGGAATTCCGTGTGTAGCGGTG
AAATGCGTAGATATACGGAGGAACACCAGTGGCGAAGGCGGCCTGCTGGACAATAACTGACGCTGAGGCGCGAAAGCGTG
GGGAGCAAACAGG
>38f5f08e14483a85eeea143b408aff95
TACGTAGGGGGCAAGCGTTATCCGGATTTACTGGGTGTAAAGGGAGCGTAGACGGCTGTGCAAGTCTGAAGTGAAAGCCC
GTGGCTCAACCGCGGAACTGCTTTGGAAACTGTATAGCTTGAGTACTGGTGAGGCAGGCGGAATTCCTAGTGTAGCGGTG
AAATGCGTAGATATTAGGAGGAACACCAGTGGCGAAGGCGGCCTGCTGGACAGAAACTGACGTTGAGGCTCGAAAGCGTG
GGGAGCAAACAGG
>de67da11024ba2f3b6477849d0f34812
TACGTAGGTGGCGAGCGTTATCCGGATTTATTGGGCGTAAAGGGAACGCAGGCGGTCTTTTAAGTCTGATGTGAAAGCCT
TCGGCTTAACCGGAGTAGTGCATTGGAAACTGGGAGACTTGAGTGCAGATGAGGAGAGTGGAACTCCATGTGTAGCGGTG
AAATGCGTAGATATATGGAAGAACACCAGTGGCGAAAGCGGCTCTCTGGTCTGTAACTGACGCTGAGGTTCGAAAGCGTG
GGTAGCAAACAGG
>8bf31ec92c4aa8ef02d18a535640a648
TACGTAGGTGGCAAGCGTTATCCGGATTTACTGGGTGTAAAGGGCGTGTAGGCGGGATTGCAAGTCAGATGTGAAATTCC
AGGGCTCAACCCTGGAACTGCATTTGAAACTGTAGTTCTTGAGTGATGGTGAGGCAGGCGGAATTCCGTGTGTAGCGGTG
AAATGCGTAGATATACGGAGGAACACCAGTGGCGAAGGCGGCCTGCTGGACATTAACTGACGCTGAGGCGCGAAAGCGTG
GGGAGCAAACAGG
>973ef21bc2ead0c3617252881d695692
TACGGAAGGTCCGGGCGTTATCCGGATTTATTGGGTTTAAAGGGAGCGTAGGCCGGAGATTAAGCGTGTTGTGAAATGTA
GACGCTCAACGTCTGCACTGCAGCGCGAACTGGTTTCCTTGAGTACGCATAAAGTGGGCGGAATTCGTGGTGTAGCGGTG
AAATGCTTAGATATCACGAAGAACTCCGATTGCGAAGGCAGCTCACTGGAGCGCAACTGACGCTGAAGCTCGAAAGTGCG
GGTATCGAACAGG
>862316d8a8ae3eb8c8d2c3b3e9d5cce3
TACGGGGGATGCAAGCGTTATCCGGATTTATTGGGTTTAAAGGGTGCGTAGGCTGTGAGGTAAGTCAGCGGTGAAATGCC
CCCGCTCAACGGGGTGAAGTGCCATTGATACTGCCTTGCTGGAATGCGAATGCCGTGGGAGGAATGTGTGGTGTAGCGGT
GAAATGCATAGATATCACACAGAACACCGATTGCGAAGGCATCTCACGAATCCGCGATTGACGCTGATGCACGAAAGCGT
GGGTATCAAACAGG
>e7ef11e06ec77e45c102520e40abc1bb
TACGTAGGTGGCAAGCGTTATCCGGATTTATTGGGTGTAAAGGGCGTGTAGGCGGGAATGCAAGTCAGATGTGAAAACTA
TGGGCTCAACCCATAGCCTGCATTTGAAACTGTATTTCTTGAGTGCTGGTGAGGCAATCGGAATTCCGTGTGTAGCGGTG
AAATGCGTAGATATACGGAGGAACACCAGTGGCGAAGGCGGATTGCTGGACAGTAACTGACGCTGAGGCGCGAAAGCGTG
GGGAGCAAACAGG
>771eb7748c9fbbe540f9a16d3db82529
TACGGAGGATGCGAGCGTTATCCGGATTTATTGGGTTTAAAGGGTGCGTAGGCGGAGTGTCAAGTCAGCGGTAAAATTTC
GGGGCTCAACCCCGTCGTGCCGTTGAAACTGACGCCCTTGAGTGAGTGTGAAGTAAGCGGAATGCGTGGTGTAGCGGTGA
AATGCATAGATATCACGCAGAACGCCGATTGCGAAGGCAGCTTACCGGCGCTCAACTGACGCTGAGGCACGAAAGTGCGG
GTATCGAACAGG
>f28efcb4d5cf014f8e84d199b58e075c
TACGTAGGGGGCAAGCGTTATCCGGATTTACTGGGTGTAAAGGGAGCGTAGACGGCAGCGCAAGTCTGGAGTGAAATGCC
GGGGCCCAACCCCGGAACTGCTCTGGAAACTGTGAAGCTGGAGCCCAGGGGAGGTAAGCGGAATTCCTGGTGTAGCGGTG
AAATGCGTAGATATCAGGAGGAACACCGGCGGCGAAGGCGGCTTACTGGACTGTAACTGACGTTGAGGCTCGAAGGCGTG
GGGAGCAAACAGG
>d0c6acc494cd5b8a1385a30aad48f79d
TACGGAGGATGCGAGCGTTATCCGGATTTATTGGGTTTAAAGGGTGCGTAGGCGGACAGTCAAGTCAGCGGTAAAAATGC
GGTGCTCAACGCCGTACAGCCGTTGAAACTGGCAGTCTTGAGTGGGCGTGAAGTATGCGGAATGCGTGGTGTAGCGGTGA
AATGCATAGATATCACGCAGAACTCCGATTGCGAAGGCAGCATACCGGCGCCCTACTGACGCTGAGGCACGAAAGCGTGG
GTATCGAACAGG
>cbbfeb91b1ee0cf629fa90ee9d23725a
TACGTAGGTGGCGAGCGTTATCCGGAATCATTGGGCGTAAAGAGGGAGCGGGCGGCCTGGAGGGTCTATTGTTAAAAGGC
AATGGCTTAACCATTGTAAGGCGAAGAAACCGGCAGGCTAGAGTTCTATAGAGGATCGTGGAATTCCATGTGTAGCGGTG
AAATGCGTAGATATATGGAGGAACACCAGTGGCGAAGGCGACGATCTGGGAAGAAACAGACGCTGAGTCCCGAAAGCGTG
GGGAGCAAATAGG
>5c7bd703e5ce2639b76b1a5616c4c197
TACGTAGGTGGCGAGCGTTATCCGGAATCATTGGGCGTAAAGAGGGAGCAGGCGGCCTGGAGGGTCTATTGTTAAAAGGC
AATGGCTTAACCATTGTAAGGCGAAGAAACCGGCAGGCTAGAGTTCTATAGAGGATCGTGGAATTCCATGTGTAGCGGTG
AAATGCGTAGATATATGGAGGAACACCAGTGGCGAAGGCGACGATCTGGGAAGAAACAGACGCTGAGTCCCGAAAGCGTG
GGGAGCAAATAGG
>7348d6acf10028899e24dc08fb36301b
TACGGAGGATGCGAGCGTTATCCGGATTTATTGGGTTTAAAGGGTGCGCAGGCGGCCTGTTAAGTCAGCGGTAAAAGCCC
GGGGCTCAACCCCGGCGAGCCGTTGAAACTGGCGGGCTGGAGTTGGAGAGGAGTACGCGGAATGCGCGGTGTAGCGGTGA
AATGCTTAGATATCGCGCAGAACCCCGATTGCGAAGGCAGCGTACCGGCTCCACACTGACGCTGAGGCACGAAAGCGTGG
GTATCGAACAGG
>f16c6b0fab7cb18c1537ed9194939f1a
TACGGAGGATTCAAGCGTTATCCGGATTTATTGGGTTTAAAGGGTGCGTAGGCGGTTTGATAAGTTGGAGGTGAAATGTT
AGGGCTTAACCCTGAAACTGCCTCCAATACTGTTGGACTAGAGAGTAGTAGCGGTAGGCGGAATGTATGGTGTAGCGGTG
AAATGCTTAGAGATCATACAGAACACCGATTGCGAAGGCAGCTTACCAAACTATATCTGACGTTGAGGCACGAAAGCGTG
GGGAGCAAACAGG
>2cc81fd6964e041acce06f39b171f353
TACATAGGGAGCAAGCGTTATCCGGATTTATTGGGTGTAAAGGGTGCGTAGACGGGAAATTAAGTTAGTTGTGAAATCCC
TCGGCTTAACTGAGGAACTGCAACTAAAACTGGTTTTCTTGAGTACTGGTGAGGAAAGTGGAATTCCTAGTGTAGCGGTG
AAATGCGTAGATATTAGGAGGAACACCAGTGGCGAAGGCGACTTTCTGGACAGTAACTGACGTTGAGGCACGAAAGTGTG
GGGAGCAAACAGG
>efb2a8b321220a2701c3cd33f856b40a
TACGGAGGATGCGAGCGTTATCCGGATTTATTGGGTTTAAAGGGTGCGTAGGCGGGCTGTTAAGTCAGCGGTCAAATGTC
GGGGCTCAACCCCGGCCTGCCGTTGAAACTGGCGGCCTTGAGTGAGCGTGAAGTATGCGGAATGCGTGGTGTAGCGGTGA
AATGCATAGATATCACGCAGAACTCCGATTGCGAAGGCAGCATACCGGCGCTCAACTGACGCTGAGGCACGAAAGCGTGG
GGATCGAACAGG
>14af82c112b35ed48570602c0a8ce62e
TACGTAGGGGGCAAGCGTTATCCGGATTTACTGGGTGTAAAGGGAGCGTAGACGGCAGCGCAAGTCTGAAGTGAAATGCC
AGGGCTTAACCCTGGAACTGCTTTGGAAACTGTGCAGCTAGAGTGCAGTAGAGGTAAGTGGAATTTCTAGTGTAGCGGTG
AAATGCGTAGATATTAGGAGGAACACCAGTGGCGAAGGCGGCTTACTGGACTGTAACTGACGTTGAGGCTCGAAAGCGTG
GGGAGCAAACAGG
>620dfd10943ed5a6c0d51431c72a3c03
TACGTAGGGGGCAAGCGTTATCCGGATTTACTGGGTGTAAAGGGAGCGTAGACGGTAGTGCAAGTCTGGAGTGAAAGGCG
GGGGCCCAACCCCCGGACTGCTCTGGAAACTGTGCGACTAGAGTGCAGTAGAGGTAAGTGGAATTCCTAGTGTAGCGGTG
AAATGCGTAGATATTAGGAGGAACACCAGTGGCGAAGGCGGCTTACTGGACTGTAACTGACGTTGAGGCTCGAAAGCGTG
GGGAGCAAACAGG
>4a5862a0ec7f1b8f46ae0ae0a1a2f47c
TACGGAGGGGGCGAGCGTTGTTCGGAGTGACTGGGCGTAAAGAGCACGTAGGCGGTGTTGTAAGTCATTAGTCAAAGACT
AGAGCTCAACTTTAGTAAGGCTAGTGATACTATAATACTAGAGTATCATAGAGGATTGCAGAATTCCTGGTGTAGCGGTG
AAATGCGTAGATATCAGGAGGAATACCGTTAGCGAAGGCGGCAATCTGGCTGGAAACTGACGCTGAGGTGCGAAAGCGTG
GGTAGCAAACAGG
>50318f1865512e764f45a81d7ec9bd15
TACGTAGGGGGCAAGCGTTGTCCGGAATGATTGGGCGTAAAGGGCGCGTAGGCGGCCTGGTAAGTCTGGAGTGAAAGTCC
TGCTTTTAAGGTGGGAATTGCTTTGGATACTGCTGGGCTTGAGTGCAGGTGAGGTAAGTGGAATTCCCAGTGTAGCGGTG
AAATGCGTAGAGATTGGGAGGAACACCAGTGGCGAAGGCGACTTACTGGACTGTAACTGACGCTGAGGCGCGAAAGTGTG
GGGAGCAAACAGG
>d251dc0e4b2f1005936d241d395c3eb2
TACGGAGGATGCGAGCGTTATCCGGATTTATTGGGTTTAAAGGGTGCGCAGGCGGACTCTCAAGTCAGCGGTCAAATCGC
GGGGCTCAACCCCGTTCCGCCGTTGAAACTGGGAGCCTTGAGTGCGCGTGAAGTAGGCGGAATGCGTGGTGTAGCGGTGA
AATGCATAGATATCACGCAGAACTCCGATTGCGAAGGCAGCCTACCGGCGCGCAACTGACGCTCATGCACGAAAGCGTGG
GTATCGAACAGG
>8c549413942766f09c423af7948aff84
TACGTAGGGGGCAAGCGTTATTCGGAATTACTGGGTGTAAAGGGAGCGTAGACGGTAATGTAAGTCTGGAGTGAAAGGCG
GGGGCCCAACCCCCGGACTGCTCTGGAAACTATGTTACTAGAGTGCAGTGGAGGTAAGCGGAATTCCTAGTGTAGCGGTG
AAATGCGTAGATATTAGGAGGAACACCAGTGGCGAAGGCGGCTTACTGGACTGTAACTGACGTTGAGGCTCGAAAGCGTG
GGGAGCAAACAGG
>eeb27c660ad4fe27a553ecb5b06b9277
TACGTAGGGGGCGAGCGTTATCCGGAATTACTGGGTGTAAAGGGAGCGTAGACGGCGAGGTAAGCCTGAAGTGGAAGCCC
GCGGCCCAACCGCGGAACTGCTTTGGGAACTGTTTTGCTGGAGTATGGGTGGGGTAAGCGGAATTCCTGGTGTAGCGGTG
AAATGCGTAGATATCAGGAGGAACACCGGTGGCGAAGGCGGCTTACTGGACCATAACTGACGTTGAGGCTCGAAAGCGTG
GGGAGCGAACAGG
>b68d7458b01a24de29dd46b122363d0a
TACGTATGGTGCAAGCGTTATCCGGATTTACTGGGTGTAAAGGGTGCGTAGGTGGCATGGCAAGTCAGAAGTGAAAGGCC
GGGGCTCAACCCCGGGACTGCTTTTGAAACTGTCAGGCTGGAGTGCAGGGGAGGAAAGCGGAATTCCTAGTGTAGCGGTG
AAATGCGTAGATATTAGGAGGAACACCAGTGGCGAAGGCGGCTTTCTGGACTGAAACTGACACTGAGGCACGAAAGCGTG
GGGAGCAAACAGG
>cc1562a8a5833c3f61aaeca99d8dd1b1
TACGGAGGGTGCAAGCGTTACTCGGAATCACTGGGCGTAAAGAGTGCGTAGGCGGGGTAATAAGTCAGATGTGAAATCCT
GTAGCTTAACTACAGAACTGCATTTGAAACTGTTACTCTAGAGTATGGTGGAGGTAGGTGGAATTCTTGGTGTAGGGGTA
AAATCCGTAGAGATCAAGAGGAATACTCATTGCGAAGGCGACCTGCTGGAACATTACTGACGCTGATGCACGAAAGCGTG
GGGAGCAAACAGG
>9d9ac67e3cec68504b7df4449b45a6ed
AACGTAGGTCACAAGCGTTGTCCGGAATTACTGGGTGTAAAGGGAGCGCAGGCGGGAGAACAAGTTGGAAGTGAAATCCA
TGGGCTCAACCCATGAACTGCTTTCAAAACTGTTTTTCTTGAGTAGTGCTGAGGTAGGCGGAATTCCCGGTGTAGCGGTG
GAATGCGTAGATATCGGGAGGAACACCAGTGGCGAAGGCGGCCTACTGGGCACCAACTGACGCTGAGGCTCGAAAGTGTG
GGTAGCAAACAGG
>31ed9135087f4df019d836db9e140122
TACGGAGGATGCGAGCGTTATCCGGATTTATTGGGTTTAAAGGGTGCGTAGGCGGACTGTCAAGTCAGCGGTAAAATACG
GGGGCTCAACCTCCGCCCGCCGTTGAAACTGACGGTCTTGAGTGGGCGTGAAGTATGCGGAATGCGTGGTGTAGCGGTGA
AATGCATAGATATCACGCAGAACTCCGATTGCGAAGGCAGCATACCGGCGCCCAACTGACGCTGAAGCACGAAAGCGTGG
GTATCGAACAGG
>50c1a280905e21fbaeeb66c807e79f0d
TACGTAGGGGGCAAGCGTTATCCGGATTTACTGGGTGTAAAGGGAGCGTAGACGGCAGTGCAAGTCTGAAGTGAAAGGCA
TGGGCTCAACCTGTGGACTGCTTTGGAAACTGTGCTGCTTGAGTGTCGGTGAGGCAAGTGGAATTCCTAGTGTAGCGGTG
AAATGCGTAGATATTAGGAGGAACACCAGTGGCGAAGGCGGCTTGCTGGACGATGACTGACGTTGAGGCTCGAAAGCGTG
GGGAGCAAACAGG
>561c68e0a4b3f4a4e23654ce623cf806
CGTAGGATCCGAGCATTATCCGGAGTGACTGGGTGTAAAGAGTTGCGTAGGTGGCATAGTAAGTAGCTAGTGAAATCTGG
TGGCTCAACCATTCAGACTATTAGCTAAACTGCTAAGCTCGAGACCGTGAGGGGTAACTGGAATTTCTAGTGTAGGAGTG
AAATCCGTAGATATTAGAAGGAACACCGATAGCGTAGGCAGGTTACTGGGACGGTTCTGACACTAAGGCACGAAAGCGTA
GGGAGCAAACGGG
>e37f10fa9010072dd5bdcf5c3570a62f
TACGTAGGTGGCAAGCGTTATCCGGAATCATTGGGCGTAAAGGGTGCGTAGGTGGCGTACTAAGTCTGTAGTAAAAGGCA
ATGGCTCAACCATTGTAAGCTATGGAAACTGGTATGCTGGAGTGCAGAGGAGGGCGATGGAATTCCATGTGTAGCGGTAA
AATGCGTAGATATATGGAGGAACACCAGTGGCGAAGGCGGTCGCCTGGTCTGTAACTGACACTGAGGCACGAAAGCGTGG
GGAGCAAATAGG
>3c93e1e677f00ab2a934104d4e02888a
CGTAGGATCCGAGCATTATCCGGAGTGACTGGGTGTAAAGAGTTGCGTAGGTGGCATAATAAGTAGCTAGTGAAATCTGG
TGGCTCAACCATTCAGACTATTAGCTAAACTGTTAAGCTCGAGACCGTGAGGGGTAACTGGAATTTCTAGTGTAGGAGTG
AAATCCGTAGATATTAGAAAGAACACCGATAGCGTAGGCAGGTTACTGGGACGGTTCTGACACTAAGGCACGAAAGCGTA
GGGAGCAAACGGG
>fa9e4be1327cb2625f795b9621766eb6
TACGTAGGTGGCAAGCGTTATCCGGATTTACTGGGTGTAAAGGGCGTGTAGGCGGGATTGCAAGTCAGATGTGAAAACTG
GGGGCTCAACCTCCAGCCTGCATTTGAAACTGTAGTTCTTGAGTGCTGGTGAGGCAATCGGAATTCCGTGTGTAGCGGTG
AAATGCGTAGATATACGGAGGAACACCAGTGGCGAAGGCGGATTGCTGGACAGTAACTGACGCTGAGGCGCGAAAGCGTG
GGGAGCAAACAGG
>0247751eb7dd86ec223dc4607712d13d
TACGGAGGATGCGAGCGTTATCCGGATTTATTGGGTTTAAAGGGTGCGTAGGCGGGATGCCAAGTCAGCGGTCAAATACG
GGGGCTCAACCTGCGTCCGCCGTTGAAACTGGCGTTCTTGAGTGGGCGTGAAGTACGCGGAATGCGTGGTGTAGCGGTGA
AATGCATAGATATCACGCAGAACCCCGATTGCGAAGGCAGCGTACCGGCGCCCGACTGACGCTGAAGCACGAAAGCGTGG
GTATCGAACAGG
>aab5beb350f887eb06cc94ad72fe4b7a
TACGGAGGATGCGAGCGTTATCCGGATTTATTGGGTTTAAAGGGTGCGTAGGCGGGCTGTTAAGTCAGCGGTCAAATGTC
GGGGCTCAACCCCGGCCTGCCGTTGAAACTGGCGGCCTCGAGTGGGCGTGAAGTATGCGGAATGCGTGGTGTAGCGGTGA
AATGCATAGATATCACGCAGAACTCCGATTGCGAAGGCAGCATACCGGCGCCCTACTGACGCTGAGGCACGAAAGCGTGG
GTATCGAACAGG
>8e9766dacdead7841bc1c41b47e12be9
TACGTAGGGAGCAAGCGTTGTCCGGAATTACTGGGCGTAAAGGGCGCGTAGGTGGGCGCTTAAGTCAGGTGTGAAAACTC
CGGGCTCAACCTGGAGACTGCACTTGAAACTGGGTGTCTTGAGGGCAGGTGAGGAAAGTGGAATTCCTAGTGTAGCGGTG
AAATGCGTAGATATTAGGAGGAACACCAGTGGCGAAGGCGACTTTCTGGACTGTACCTGACGCTGAGGCGCGAAAGCGTG
GGTAGCGAACGGG
>0abaa2fb6c546fbb1782960217e01471
TACGTAGGGAGCAAGCGTTATCCGGAATTATTGGGTGTAAAGGGTGCGTAGACGGGAATACAAGTTGGTTGTGAAATCCC
TCGGCTCAACCGAGGAACTGCAACCAAAACTATATTTCTTGAGTGCAGGTGAGGAAAGCGGAATTCCTAGTGTAGCGGTG
AAATGCGTAGATATTAGGAGGAACACCAGTGGCGAAGGCGGCTTTCTGGACTGTAACTGACGTTGAGGCACGAAAGTGTG
GGGAGCAAACAGG
>c03281e785175877d504bc4b53831db5
TACGTAGGGAGCAAGCGTTATCCGGATTTATTGGGTGTAAAGGGTGCGTAGACGGGAAAACAAGTTAGTTGTGAAATCCC
TCGGCTTAACTGAGGAACTGCAACTAAAACTATTTTTCTTGAGTGCTGGTGAGGAAAGTGGAATTCCTAGTGTAGCGGTG
AAATGCGTAGATATTAGGAGGAACACCAGTGGCGAAGGCGACTTTCTGGACAATAACTGACGTTGAGGCACGAAAGTGTG
GGGAGCAAACAGG
>a4dc7423249cde794a15ef5a81019ed2
TACGGAGGATGCGAGCGTTATCCGGATTTATTGGGTTTAAAGGGTGCGCAGGCGGCGTGTCAAGTCAGCGGTAAAATGTC
GGGGCTCAACCCCGGCCGGCCGTTGAAACTGGCGTGCTCGAGTTGGAGCGAAGTATGCGGAATTCGTGGTGTAGCGGTGA
AATGCATAGATATCACGAAGAACCCCGATTGCGAAGGCAGCATACCGGCTCCACACTGACGCTGAGGCACGAAAGCGTGG
GTATCGAACAGG
>81707f42ae80342221434c69db09e3c7
TACGTAGGGAGCGAGCGTTATCCGGATTTATTGGGTGTAAAGGGTGCGTAGACGGGAAATTAAGTTAGTTGTGAAATCCC
TCGGCTCAACCGAGGAACTGCAACTAAAACTGATATTCTTGAGTACTGGTGAGGAAAGTGGAATTCCTAGTGTAGCGGTG
AAATGCGTAGATATTAGGAGGAACACCAGTGGCGAAGGCGACTTTCTGGACAGAAACTGACGTTGAGGCACGAAAGTGTG
GGGAGCAAACAGG
>d71ba9bc384c4773d6e5b3bbf914b589
TACGTAGGGGGCAAGCGTTATCCGGATTTACTGGGTGTAAAGGGAGCGTAGACGGCGACGCAAGTCTGGAGTGAAAGCCC
GGGGCCCAACCCCGGGACTGCTTTGGAAACTGTGCTGCTGGAGTGCAGGGGAGGTAAGTGGAATTCCGAGTGTAGCGGTG
AAATGCGTAGATATTAGGAGGAACACCAGTGGCGAAGGCGGCTTACTGGACTGTAACTGACGTTGAGGCTCGAAAGCGTG
GGGAGCAAACAGG
>a0b23a9c2578d64ef085c1da23ee22df
TACGTAGGTGGCAAGCGTTGTCCGGATTTACTGGGTGTAAAGGGCGTGTAGCCGGGCTGACAAGTCAGATGTGAAATCCG
GGGGCTCAACCCCCGAACTGCATTTGAAACTGTTGGTCTTGAGTATCGGTGAGGCAGGCGGAATTCCTAGTGTAGCGGTG
AAATGCGTAGATATTAGGAGGAACACCAGTGGCGAAGGCGGCCTGCTGGACGACAACTGACGGTGAGGCGCGAAAGCGTG
GGGAGCAAACAGG
>5c247f4c4548785d8f171a5a772b9378
TACGTAGGGGGCAAGCGTTATCCGGATTTACTGGGTGTAAAGGGAGCGTAGACGGCAAGGCAAGCCTGGAGTGAAAGGCG
GGGGCCCAACCCCCGGACTGCTCTGGGAACTGTCTGGCTAGAGTGCAGGTGGGGTAAGTGGAATTCCTAGTGTAGCGGTG
AAATGCGTAGATATTAGGAGGAACACCAGTGGCGAAGGCGGCTTACTGGACTGTAACTGACGTTGAGGCTCGAAAGCGTG
GGGAGCAAACAGG
>d5f80dab6d1102f736e799dbf28f214f
TACGTATGGAGCAAGCGTTATCCGGATTTACTGGGTGTAAAGGGAGTGTAGGTGGCCATGCAAGTCAGAAGTGAAAATCC
GGGGCTCAACCCCGGAACTGCTTTTGAAACTGTGAGGCTAGAGTGCAGGTGGGGTGAGTGGAATTCCTAGTGTAGCGGTG
AAATGCGTAGATATTAGGAGGAACACCAGTGGCGAAGGCGGCTCACTGGACTGTAACTGACACTGAGGCTCGAAAGCGTG
GGGAGCAAACAGG
>754137eb8823f2ee97b26632be81037c
TACGTAGGTGGCAAGCGTTGTCCGGATTTACTGGGTGTAAAGGGCGTGTAGGCGGAGCTGCAAGTCAGATGTGAAATCCC
GGGGCTCAACCCCGGAACTGCATTTGAAACTGTAGCCCTTGAGTATCGGTGAGGCAGGCGGAATTCCTAGTGTAGCGGTG
AAATGCGTAGATATTAGGAGGAACACCAGTGGCGAAGGCGGCCTGCTGGACGACAACTGACGCTGAGGCGCGAAAGCGTG
GGGAGCAAACAGG
>c426e31969d7ebe3282b7a51f8480875
TACGTAGGGGGCAAGCGTTATCCGGATTTACTGGGTGTAAAGGGAGCGTAGACGGTGATGCAAGTCAGAAGTGAAAGCCC
GGGGCTCAACTCCGGGACTGCTTTTGAAACTGTGTAACTGGAGTGCAGGGGAGGTAAGCGGAATTCCTGGTGTAGCGGTG
AAATGCGTAGATATCAGGAGGAACACCAGTGGCGAAGGCGGCTTACTGGACTGTAACTGACGTTGAGGCTCGAAAGCGTG
GGGAGCAAACAGG
>1469ca5085a01fb6f3725632b315675f
TACATAGGGGGCAAGCGTTATCCGGATTTATTGGGTGTAAAGGGTGCGTAGACGGAGAAACAAGTTGGTTGTGAAATCCC
TCGGCTCAACTGAGGAACTGCAACCAAAACTATTTCCCTTGAGTGTCGGAGAGGAAAGTGGAATTCCTAGTGTAGCGGTG
AAATGCGTAGATATTAGGAGGAACACCGGTGGCGAAGGCGACTTTCTGGACGATAACTGACGTTGAGGCACGAAAGTGTG
GGGAGCAAACAGG
>6976c97240e2eac4e8285e7f0ba8e811
TACGTAGGTGGCAAGCGTTATCCGGATTTACTGGGTGTAAAGGGCGTGTAGGCGGGACTGCAAGTCAGATGTGAAAATTA
TGGGCTCAACCCATAACCTGCATTTGAAACTGTAGTTCTTGAGTGATGGTGAGGCAGGCGGAATTCCGTGTGTAGCGGTG
AAATGCGTAGATATACGGAGGAACACCAGTGGCGAAGGCGGCCTGCTGGACATTAACTGACGCTGAGGCGCGAAAGCGTG
GGGAGCAAACAGG
>afac9ea7e641147feb023759a21e0b34
TACGTAGGGGGCAAGCGTTATCCGGATTTACTGGGTGTAAAGGGAGCGTAGACGGCTGCGCAAGTCTGAAGTGAAAGGCG
GGGGCTCAACCCCCGGACTGCTTTGGAAACTGTACAGCTAGAGTGTCGTAGAGGCAAGTGGAATTCCTAGTGTAGCGGTG
AAATGCGTAGATATTAGGAGGAACACCAGTGGCGAAGGCGGCTTGCTGGACGATGACTGACGTTGAGGCTCGAAAGCGTG
GGGAGCAAACAGG
>04a4d54617e6b7b9098c1c53b09a424a
TACGTAGGGGGCAAGCGTTATCCGGATTTACTGGGTGTAAAGGGAGCGTAGACGGTTATGTAAGTCTGGAGTGAAAGCCC
GGGGCCCAACCCCGGGACTGCTTTGGAAACTGTGTAACTGGAGTACAGGTGGGGCAGGCGGAATTCCTGGTGTAGCGGTG
AAATGCGTAGATATCAGGAGGAACACCGGCGGCGAAGGCGGCCTGCTGGACTGAAACTGACGTTGAGGCTCGAAAGCGTG
GGGAGCAAACAGG
>65840dbe37bdee1c19a7821176475012
TACGTATGGGGCAAGCGTTATCCGGATTTACTGGGTGTAAAGGGAGCGTAGGCGGTACGGCAAGTCAGAAGTGAAAGCCT
GGGGCTCAACCCCGGAATTGCTTTTGAAACTGTCGAACTAGAGTGTCGGTGGGGTAAGCGGAATTCCTAGTGTAGCGGTG
AAATGCGTAGATATTAGGAGGAACACCGGTGGCGAAGGCGGCTTACTGGACGACCACTGACGCTGAGGCTCGAAAGCGTG
GGGAGCAAACAGG
>054cd9efb4ed7075321215ab5379c8c5
TACGTAGGCGGCAAGCGTTGTCCGGAATTATTGGGCGTAAAGGGAGCGCAGGCGGGAAACTAAGCGGATCTTAAAAGTGC
GGGGCTCAACCCCGTGATGGGGTCCGAACTGGTTTTCTTGAGTGCAGGTGAGGAAAGCGGAATTCCCAGTGTAGCGGTGA
AATGCGTAGATATTGGGAAGAACACCAGTGGCGAAGGCGGCTTTCTGGACTGTAACTGACGCTGAGGCTCGAAAGCTAGG
GTAGCGAACGGG
>0d005bb81ba4275c069d13b08f03211e
TACGGAGGATCCGAGCGTTATCCGGATTTATTGGGTTTAAAGGGAGCGTAGGCGGACGCTTAAGTCAGTTGTGAAAGTTT
GCGGCTCAACCGTAAAATTGCAGTTGATACTGGGTGTCTTGAGTACAGTTGAGGCAGGCGGAATTCGTGGTGTAGCGGTG
AAATGCTTAGATATCACGAAGAACTCCGATTGCGAAGGCAGCTTGCTGGACTGTAACTGACGCTGATGCTCGAAAGTGTG
GGTATCAAACAGG
>a28eed336ec6343deae46597de8ee4f6
TACGTAGGGGGCAAGCGTTATCCGGATTTACTGGGTGTAAAGGGAGCGTAGGCGGTTCAGCAAGTCAGAAGTGAAAGCCC
GGGGCTCAACTCCGGGACTGCTTTTGAAACTGTTGAACTAGATTGCAGGTGAGGTAAGTGGAATTCCTAGTGTAGCGGTG
AAATGCGTAGATATTAGGAGGAACACCAGTGGCGAAGGCGGCTTACTGGACTGTAAATGACGCTGAGGCTCGAAAGCGTG
GGGAGCAAACAGG
>5054b2f55904fb0569e33fed2c9d4aed
TACGGAGGATCCGAGCGTTATCCGGATTTATTGGGTTTAAAGGGAGCGTAGGCGGGTTGTTAAGTCAGTTGTGAAAGTTT
GCGGCTCAACCGTAAAATTGCAGTTGATACTGGCGACCTTGAGTGCAACTGAGGTAGGCGGAATTCGTGGTGTAGCGGTG
AAATGCTTAGATATCACGAAGAACTCCGATTGCGAAGGCAGCTTACTGGATTGTAACTGACGCTGATGCTCGAAAGTGTG
GGTATCAAACAGG
>7de28aad691280937365f4959afce92b
TACGTAGGGGGCAAGCGTTATCCGGATTTACTGGGTGTAAAGGGAGCGTAGACGGTTATGTAAGTCTGATGTGAAAACCC
GGGGCTCAACCCCGGGACTGCATTGGAAACTATGTAACTAGAGTGTCGTAGAGGTAAGTGGAATTCCTAGTGTAGCGGTG
AAATGCGTAGATATTAGGAGGAACACCAGTGGCGAAGGCGGCTTACTGGACGATGACTGACGTTGAGGCTCGAAAGCGTG
GGGAGCAAACAGG
>a73af8b3ee985ad0cdf3a7a15776b25d
TACGTAGGGGGCAAGCGTTATCCGGATTTACTGGGTGTAAAGGGAGCGTAGACGGCGATGCAAGTCTGAAGTGAAAGGCG
GGGGCCCAACCCCCGGACTGCTTTGGAAACTGTATAGCTGGAGTGCAGGGGAGGTAAGTGGAATTCCTAGTGTAGCGGTG
AAATGCGTAGATATTAGGAGGAACACCAGTGGCGAAGGCGGCTTACTGGACTGTAACTGACGTTGAGGCTCGAAAGCGTG
GGGAGCAAACAGG
>350add98ec41635459554fda4b95a450
TACGTAGGTGGCGAGCGTTATCCGGATTTATTGGGCGTAAAGCGTCCGCAGACGGCTTGTTAAGTCTAGAATCAAAGCCC
GGAGCTTAACTTCGGTTCGTTCTAGAAACTGGCAGGCTTGAGTATAGTTGAGGCAAGTGGAATTTCTAGTGTAGCGGTAG
AATGCGTAGATATTAGAAGGAACACCAGTGGCGAAGGCGACTTGCTGGGCTATTACTGACGTTCATGGACGAAAGCGTGG
GGAGCAAATAGG
>389b2737c30f7f859373a4b0436c9989
TACGTAGGGGGCAAGCGTTATCCGGATTTACTGGGTGTAAAGGGAGCGTAGACGGCAGGGCAAGTCTGGAGTGAAAGGCG
GGGGCTCAACCCCCGGACTGCTCTGGAAACTGCCAGGCTGGAGTGCAGGGGAGGTAAGTGGAATTCCTAGTGTAGCGGTG
AAATGCGTAGATATTAGGAGGAACACCAGTGGCGAAGGCGGCTTACTGGACTGTAACTGACGTTGAGGCTCGAAAGCGTG
GGGAGCAAACAGG
>5d24d71568cb402dc653679ffc87e3ac
TACGGAGGATGCGAGCGTTATCCGGATTTATTGGGTTTAAAGGGTGCGTAGGCGGATTTGTAAGTCAGCGGTAAAAATGC
GGTGCTCAACGCCGTATCGCCGTTGAAACTGCAGGTCTTGAGTGAGCGTGAAGTATGCGGAATGCGTGGTGTAGCGGTGA
AATGCATAGATATCACGCAGAACTCCGATTGCGAAGGCAGCATACCGGCGCTCAACTGACGCTGAGGCACGAAAGCGTGG
GGATCGAACAGG
>d146ef7ef621515789af916eb4eb3fb3
TACGTAGGGGGCAAGCGTTATCCGGATTTACTGGGTGTAAAGGGAGCGTAGGCGGCGACGCAAGTCAGAAGTGAAAGCCC
GGGGCTCAACTCCGGGACTGCTTTTGAAACTGCGTTGCTAGATTGCGGGTGAGGCAAGTGGAATTCCTAGTGTAGCGGTG
AAATGCGTAGATATTAGGAGGAACACCAGTGGCGAAGGCGGCTTGCTGGACCGTGAATGACGCTGAGGCTCGAAAGCGTG
GGGAGCAAACAGG
>de3b836cf45b4de563b0a440e947c23d
AACGTAGGTCACAAGCGTTGTCCGGAATTACTGGGTGTAAAGGGAGCGCAGGCGGGAAGACAAGTTGGAAGTGAAATCCA
TGGGCTCAACCCATGAACTGCTTTCAAAACTGTTTTTCTTGAGTAGTGCTGAGGTAGGCGGAATTCCCGGTGTAGCGGTG
GAATGCGTAGATATCGGGAGGAACACCAGTGGCGAAGGCGGCCTACTGGGCACCAACTGACGCTGAGGCTCGAAAGTGTG
GGTAGCAAACAGG
>dc54161a093a290f985e6996c6660510
TACGTAGGGAGCGAGCGTTGTCCGGATTTACTGGGTGTAAAGGGTGCGTAGGCGGGTAAGCAAGTCAGAAGTGAAATCCA
TGGGCTTAACCCATGAACTGCTTTTGAAACTGTTTATCTTGAGTGAAGTTGAGGTAGGCGGAATTCCCGGTGTAGCGGTG
AAATGCGTAGAGATCGGGAGGAACACCAGTGGCGAAGGCGGCCTACTGGGCTTTAACTGACGCTGAAGCACGAAAGCGTG
GGTAGCAAACAGG
>3a93f2d7422d36577971dc4c90dbbdd1
TACGTAGGGGGCAAGCGTTATCCGGAATTACTGGGTGTAAAGGGAGCGTAGACGGTGAAGTAAGTCTGGAGTGAAAGGCG
GGGGCCCAACCCCCGGACTGCTCTGGAAACTATTTGACTGGAGTGCAGGAGAGTTAAGCGGAATTCCTAGTGTAGCGGTG
AAATGCGTAGATATTAGGAGGAACACCAGTGGCGAAGGCGGCTTACTGGACTGTAACTGACGTTGAGGCTCGAAAGCGTG
GGGAGCAAACAGG
>8bc43f2503627578b1158ecd9a2c1d29
TACGTAGGGAGCAAGCGTTATCCGGATTTATTGGGTGTAAAGGGTGCGTAGACGGGAAGGCAAGTTAGTTGTGAAATCCC
TCGGCTTAACTGAGGAACTGCAACTAAAACTATCTTTCTTGAGTGCTGGTGAGGAAAGTGGAATTCCTAGTGTAGCGGTG
AAATGCGTAGATATTAGGAGGAACACCAGTGGCGAAGGCGACTTTCTGGACAGTAACTGACGTTGAGGCACGAAAGTGTG
GGGAGCAAACAGG
>f6aeb815bb31f5c00016b98d11754caa
TACGGAGGATCCGAGCGTTATCCGGATTTATTGGGTTTAAAGGGAGCGTAGGTGGACAGTTAAGTCAGTTGTGAAAGTTT
GCGGCTCAACCGTAAAATTGCAGTTGATACTGGCTGTCTTGAGTACAGTTGAGGTGGGCGGAATTCGTGGTGTAGCGGTG
AAATGCTTAGATATCACGAAGAACTCCGATTGCGAAGGCAGCTCACTGGACTGCAACTGACACTGATGCTCGAAAGTGTG
GGTATCAAACAGG
>d44ae85e888448ca365fb0d6d1efcc6a
TACGTAGGTGGCGAGCGTTATCCGGAATTATTGGGCGTAAAGGGTGCGCAGGCGGCAAGAGAAGCTTAAGTTGAAAGCGT
GGGGCTCAACTCCATAAAGGCTTAGGAACTGACTTGCTAGAGTGCAGTGGAGGGCGATGGAATTCCATGTGTAGCGGTAA
AATGCGTAGAGATATGGAGGAACACCAGTGGCGAAGGCGGTCGCCTGGCCTGTAACTGACGCTGAGGCACGAAAGCGTGG
GGAGCAAATAGG
>00a060d8e7d7dfcce8c98bc0d3e1fc7a
TACGTAGGGGGCAAGCGTTATCCGGATTTACTGGGTGTAAAGGGAGCGTAGGTGGCATGGCAAGCCAGAAGTGAAAACCC
GGGGCTTAACCCCGCGGATTGCTTTTGGAACTGTCAGGCTGGAGTGCAGGTGGGGCAGGCGGAATTCCTGGTGTAGCGGT
GAAATGCGTAGATATCAGGAGGAACACCGGTGGCGAAGGCGGCCTGCTGGACTGTAACTGACACTGAGGCTCGAAAGCGT
GGGGAGCAAACAGG
>2764842a3092dab3b9b38e0a2583eb6c
TACGGGGGGTGCAAGCGTTGTCCGGAATCATTGGGCGTAAAGAGTTCGTAGGCGGCACGTAAAGTCTGGTGTTAAAGGCA
GAGGCTCAACTTCTGTACGGCACTGGATACTTGCGAGCTAGAATGCGGTTGAGGTAAAGGGAATTCCTGGTGTAGCGGTG
AAATGCTTAGATATCAGGAGGAACATCGGTGGCGTAAGCGCTTTACTGGGCCGTAATTGACGCTGAGGAACGAAAGCCAG
GGTAGCAAATGGG
>277eaab7d536501c70eb475b685e6872
TACGGAGGATGCGAGCGTTATCCGGATTTATTGGGTTTAAAGGGTGCGTAGGCGGATCGTTAAGTCAGTGGTCAAATTGA
GGGGCTCAACCCCTTCCCGCCATTGAAACTGGCGATCTTGAGTGGAAGTGAAGTATGCGGAATGCGTGGTGTAGCGGTGA
AATGCATAGATATCACGCAGAACCCCGATTGCGAAGGCAGCATGCCGGCTTCCGACTGACGCTGAAGCACGAAAGCGTGG
GGATCGAACAGG
>63c650df30dde6ea90758d269325d53d
TACGTAGGTGGCAAGCGTTGTCCGGAATTACTGGGTGTAAAGGGAGCGTAGGCGGGGTGTCAAGTCAGAAGTGAAAATTA
CGGGCTCAACTCGTAACCTGCTTTTGAAACTGATACTCTTGAGTGAAGTTGAGGCAAGCGGAATTCCTAGTGTAGCGGTG
AAATGCGTAGATATTAGGAGGAACACCAGTGGCGAAGGCGGCTTGCTGGGCTTTTACTGACGCTGAGGCTCGAAAGCGTG
GGGAGCAAACAGG
>e4c9876d42fadc092672281c7853c54c
TACGGAGGATGCGAGCGTTATCCGGATTTATTGGGTTTAAAGGGAGCGCAGACGGGTCGTTAAGTCAGCTGTGAAAGTTT
GGGGCTCAACCTTAAAATTGCAGTTGATACTGGCGTCCTTGAGTGCGCTTGAGGTGTGCGGAATTCGTGGTGTAGCGGTG
AAATGCTTAGATATCACGAAGAACTCCGATTGCGAAGGCAGCACACTAATCCGTAACTGACGTTCATGCTCGAAAGTGTG
GGTATCAAACAGG
>9f66fc1a30d358a90d9ca7b037d45132
TACGGAGGATGCGAGCGTTATCCGGATTTATTGGGTTTAAAGGGTGCGTAGGCGGATCGTTAAGTCAGTGGTCAAATTGA
GGGGCTCAACCCCTTCCCGCCATTGAAACTGGCGATCTTGAGTGGAAGTGAAGTATGCGGAATGCGTGGTGTAGCGGTGA
AATGCATAGATATCACGCAGAACCCCGATTGCGAAGGCAGCATGCCGGCTTCCTACTGACGCTGAAGCACGAAAGCGTGG
GGATCGAACAGG
>824d08e2ed332e51394a9f4f7c25e419
TACGTAGGGAGCAAGCGTTATCCGGATTTATTGGGTGTAAAGGGTGCGTAGACGGGAATTTAAGTTAGTTGTGAAATCCC
TCGGCTTAACTGAGGAACTGCAACTAAAACTGAATTTCTTGAGTGCGGGTGAGGAAAGTGGAATTCCTAGTGTAGCGGTG
AAATGCGTAGATATTAGGAGGAACACCAGTGGCGAAGGCGACTTTCTGGACCGTAACTGACGTTGAGGCACGAAAGTGTG
GGGAGCAAACAGG
>c3dcd39d89b2dcce5d2d93f7ea2454c4
TACGTAGGGGGCAAGCGTTATCCGGATTTACTGGGTGTAAAGGGAGCGTAGGCGGCGATGCAAGTCAGAAGTGAAAGCCC
GGGGCTCAACTCCGGGACTGCTTTTGAAACTGTATGGCTAGATTGCAGGTGAGGCAAGTGGAATTCCTAGTGTAGCGGTG
AAATGCGTAGATATTAGGAGGAACACCAGTGGCGAAGGCGGCTTGCTGGACTGTAAATGACGCTGAGGCTCGAAAGCGTG
GGGAGCAAACAGG
>b5922f1618e534d55a930645845c4945
TACGGAGGATCCGAGCGTTATCCGGATTTATTGGGTTTAAAGGGAGCGTAGATGGATGTTTAAGTCAGTTGTGAAAGTTT
GCGGCTCAACCGTAAAATTGCAGTTGATACTGGATGTCTTGAGTGCACTTGAGGCAGGCGGAATTCGTGGTGTAGCGGTG
AAATGCTTAGATATCACGAAGAACTCCGATTGCGAAGGCAGCCTGCTAAGCTGCAACTGACATTGAGGCTCGAAAGTGTG
GGTATCAAACAGG
>f904d425d6f065c4e0c70d0598ecf1d2
TACGTAGGGAGCGAGCGTTGTCCGGATTTACTGGGTGTAAAGGGTGCGTAGGCGGCAATGCAAGTCAGATGTGAAATACA
TGGGCTTAACCGATGAACTGCATTTGAAACTGTGTTGCTTGAGTGAAGTTGAGGTAGGCGGAATTCCCTGTGTAGCGGTG
AAATGCGTAGAGATAGGGAGGAACACCAGTGGCGAAGGCGGCCTACTGGGCTTTAACTGACGCTGAGGCACGAAAGCATG
GGTAGCAAACAGG
>1e9a99617c73cd225d49d67b8e98cbc3
TACGTAGGGAGCGAGCGTTATCCGGATTTATTGGGTGTAAAGGGTGCGTAGGCGGCTTCTTAAGTCTGTAGTCTAAGCCC
GGAGCTTAACTCCGGTTCGCTACAGAAACTGATTAGCTTGAGTATGGTTGAGGCAAGTGGAATTTCTAGTGTAGCGGTTA
AATGCGTAGATATTAGAAGGAACACCAGTGGCGAAGGCGACTTGCTGGGCCATCACTGACGCTGAGGCACGAAAGCGTGG
GGAGCAAATAGG
>82a9f85223245794731d3c25a5f6e566
TACGTAGGGGGCAAGCGTTATCCGGATTTACTGGGTGTAAAGGGAGCGTAGACGGACTTGCAAGTCTGATGTGAAAATCC
GGGGCCCAACCCCGGAACTGCATTGGAAACTGTATATCTAGAGTGTCGTAGAGGCAAGTGGAATTCCTGGTGTAGCGGTG
AAATGCGTAGATATCAGGAGGAACACCAGTGGCGAAGGCGGCTTGCTGGACGATGACTGACGTTGAGGCTCGAAAGCGTG
GGGAGCAAACAGG
>6fb37499d2b0604f922eee83b7020886
TACGTAGGGGGCAAGCGTTATCCGGATTTACTGGGTGTAAAGGGAGCGTAGACGGCGGCGCAAGCCAGATGTGAAAGCCC
GGGGCTCAACTCCGGGACTGCATTTGGAACTGTGTGGCTGGAGTGTCGGGGAGGCAGGCGGAATTCCTAGTGTAGCGGTG
AAATGCGTAGATATTAGGAGGAACACCAGTGGCGAAGGCGGCCTGCTGGACGATGACTGACGTTGAGGCTCGAAAGCGTG
GGGAGCAAACAGG
>b1c833677cbf1a7577a99698ff713373
TACGTATGGAGCAAGCGTTATCCGGATTTACTGGGTGTAAAGGGAGTGTAGGTGGCCAGGCAAGTCAGAAGTGAAAGCCC
GGGGCTCAACCCCGGGACTGCTTTTGAAACTGCAGGGCTAGAGTGCAGGTGGGGCAAGTGGAATTCCTAGTGTAGCGGTG
AAATGCGTAGATATTAGGAGGAACACCAGTGGCGAAGGCGGCTTGCTGGACTGTAACTGACACTGAGGCTCGAAAGCGTG
GGGAGCAAACAGG
>c3be26f4783d8dfae9358c090ab1068d
TACGTAGGGGGCAAGCGTTATCCGGATTTACTGGGTGTAAAGGGAGCGTAGACGGCTGTGCAAGTCTGAAGTGAAAGCCC
AGGGCTCAACCCTGGGACTGCTTTGGAAACTGTGGAGCTAGAGTGCTGTAGAGGTAAGTGGAATTCCGAGTGTAGCGGTG
AAATGCGTAGATATTAGGAGGAACACCAGTGGCGAAGGCGGCTTACTGGACAGTAACTGACGTTGAGGCTCGAAAGCGTG
GGGAGCAAACAGG
>633111f79fbcf1ddf16d4d429b25709b
TACGTAGGGGGCAAGCGTTATCCGGATTTACTGGGTGTAAAGGGGGCGCAGACGGCAATGCAAGCCAGGAGTGAAAGCCC
GGGGCCCAACCCCGGGACTGCTCTTGGAACTGCATGGCTGGAGTACAGGTGGGGCAGGCGGAATTCCTAGTGTAGCGGTG
AAATGCGTAGATATTAGGAGGAACACCGGTGGCGAAGGCGGCCTGCTGGACTGTGACTGACGTTGAGGCCCGAAGGCGTG
GGGAGCAAACAGG
>e645500a5d1b8e5e20821a38e511c039
AACGTAGGTCACAAGCGTTGTCCGGAATTACTGGGTGTAAAGGGAGCGCAGGCGGGAAGACAAGTTGGAAGTGAAATCTA
TGGGCTCAACCCATAAACTGCTTTCAAAACTGTTTTTCTTGAGTAGTGCTGAGGTAGGCGGAATTCCCGGTGTAGCGGTG
GAATGCGTAGATATCGGGAGGAACACCAGTGGCGAAGGCGGCCTACTGGGCACCAACTGACGCTGAGGCTCGAAAGTGTG
GGTAGCAAACAGG
>8e3307e7a712645c917480ea22f1f731
TACGTAGGGGGCAAGCGTTATCCGGATTTACTGGGTGTAAAGGGAGCGTAGACGGCGATGCAAGTCTGAAGTGAAAGGCG
GGGGCCCAACCCCCGGACTGCTTTGGAAACTGTATGGCTGGAGTGCAGGGGAGGTAAGTGGAATTCCTAGTGTAGCGGTG
AAATGCGTAGATATTAGGAGGAACACCAGTGGCGAAGGCGGCTTACTGGACTGTAACTGACGTTGAGGCTCGAAAGCGTG
GGGAGCAAACAGG
>2436a581839c185020a4ae252aa87e67
TACGTAGGGGGCAAGCGTTATCCGGATTTACTGGGTGTAAAGGGAGCGTAGGCGGTTTAGCAAGTCAGAAGTGAAAGCCC
GGGGCTCAACTCCGGGACTGCTTTTGAAACTGTTGAACTAGATTGCAGGTGAGGTAAGTGGAATTCCTAGTGTAGCGGTG
AAATGCGTAGATATTAGGAGGAACACCAGTGGCGAAGGCGGCTTACTGGACTGTAAATGACGCTGAGGCTCGAAAGCGTG
GGGAGCAAACAGG
>6847a8f3081f7d2821bc1f8084a1657b
TACGGAGGATGCGAGCGTTATCCGGATTTATTGGGTTTAAAGGGTGCGTAGGCGGGCTGTTAAGTCAGCGGTCAAATGTC
GGGACTCAACCCCGGCCTGCCGTTGAAACTGGCGGCCTCGAGTGGGCGTGAAGTATGCGGAATGCGTGGTGTAGCGGTGA
AATGCATAGATATCACGCAGAACTCCGATTGCGAAGGCAGCATACCGGCGCCCGACTGACGCTGAGGCACGAAAGCGTGG
GTATCGAACAGG
>4fe2429bb784ba3db5cd1a4a15cd24e9
TACGTAGGTGGCGAGCGTTGTCCGGAATTATTGGGCGTAAAGAGCATGTAGGCGGCTTAATAAGTCGAGCGTGAAAATGC
GGGGCTCAACCCCGTATGGCGCTGGAAACTGTTAGGCTTGAGTGCAGGTGAGGAAAGGGGAATTCCCAGTGTAGCGGTGA
AATGCGTAGATATTGGGAGGAACACCAGTGGCGAAGGCGCCTTTCTGGACTGTGTCTGACGCTGAGATGCGAAAGCCAGG
GTAGCGAACGGG
>e2f58bcfb244bce6c7fa33daaa3f050f
TACGTAGGGGGCAAGCGTTATCCGGAATTATTGGGCGTAAAGAGTGCGTAGGTGGTTACTTAAGCGCGGGGTTTAAGGCA
ATGGCTCAACCATTGTTCGCCCTGCGAACTGGGTTACTTGAGTGCAGGTGAGGAAAGCGGAATTCCTAGTGTAGCGGTGA
AATGCGTAGATATTAGGAGGAACACCAGTGGCGAAGGCGGCTTTCTGGACTGTTACTGACACTGAGGCACGAAAGTGTGG
GGAGCAAACAGG
>48d652ba6afb2a7d42d2c057742f8856
TACGTATGGTGCAAGCGTTATCCGGATTTACTGGGTGTAAAGGGAGCGCAGGCGGTGCGGCAAGTCTGATGTGAAAGCCC
GGGGCTCAACCCCGGTACTGCATTGGAAACTGTCGTACTAGAGTGTCGGTGGGGTAAGCGGAATTCCTAGTGTAGCGGTG
AAATGCGTAGATATTAGGAGGAACACCAGTGGCGAAGGCGGCTTACTGGACGATAACTGACGCTGAGGCTCGAAAGCGTG
GGGAGCAAACAGG
>4b7e410907a4accec764ff05cfaf0790
TACGTAGGGTGCAAGCGTTATCCGGATTTACTGGGTGTAAAGGGCGAGTAGACGGCGATGCAAGTCAGATGTGAAATGCT
AGGGCTTAACCTTAGAACTGCATCTGAAACTGCATTGCTAGAGTGCAGTAGAGGTAAGCGGAATTCCTAGTGTAGCGGTG
AAATGCGTAGATATTAGGAGGAACATCAGTGGCGAAGGCGGCTTACTGGACTGTAACTGACGTTGAGGCGCGAAAGCGTG
GGGAGCAAACAGG
>3511e6fe72d6fdd273876b208c1ca17f
TACGTAGGGGGCAAGCGTTATCCGGATTTACTGGGTGTAAAGGGAGCGTAGACGGCAAGGCAAGTCAGAAGTGAAAACCC
ATGGCTCAACCATGGGACTGCTTTTGAAACTGTCTGGCTGGAGTGCAGGGGAGGTAAGCGGAATTCCTAGTGTAGCGGTG
AAATGCGTAGATATTAGGAGGAACACCAGTGGCGAAGGCGGCTTACTGGACTGTAACTGACGTTGAGGCTCGAAAGCGTG
GGGAGCAAACAGG
>e4baa4ac35f70df2fedc1a9c30ff40bc
TACGGAGGGTGCAAGCGTTGTCCGGAATCATTGGGCGTAAAGAGTTCGTAGGTGGCCTGTTAAGTCAGGTGTTAAAGGTC
GAGGCTCAACCTCGGTATGGCACTTGATACTGGCAAGCTTGAATTCGGTTGAGGTAAAGGGAATTCCTGGTGTAGCGGTG
AAATGCGTAGATATCAGGAGGAACATCGGTGGCGTAAGCGCTTTACTGGGCCGACATTGACACTGAGGAACGAAAGCCGG
GGTAGCAAATGGG
>65f2eaadaf691944c87482f7c8891515
TACGGAGGATGCGAGCGTTATCCGGATTTATTGGGTTTAAAGGGTGCGTAGGCGGGATGCCAAGTCAGCGGTAAAAATGC
GGTGCTCAACGCCGTCGAGCCGTTGAAACTGGCGTTCTTGAGTGGGCGTGAAGTATGCGGAATGCGTGGTGTAGCGGTGA
AATGCATAGATATCACGCAGAACTCCGATTGCGAAGGCAGCATACCGGCGCCCTACTGACGCTGAGGCACGAAAGCGTGG
GTATCGAACAGG
>24aec17a42b4497a31e8f669afa1a6f9
TACGGAGGGTGCAAGCGTTAATCGGAATTACTGGGCGTAAAGCGCACGCAGGCGGTCTGTCAAGTCGGATGTGAAATCCC
CGGGCTCAACCTGGGAACTGCATTCGAAACTGGCAGGCTAGAGTCTTCTAGAGGGGGGTAGAATTCCAGGTGTAGCGGTG
AAATGCGTAGAGATCTGGAGGAATACCGGTGGCGAAGGCGGCCCCCTGGACAAAGACTGACGCTCAGGTGCGAAAGCGTG
GGGAGCAAACAGG
>826e9bcea3fe9a6a3c59a787c6517d66
TACATAGGGAGCAAGCGTTATCCGGAATTATTGGGTGTAAAGGGTGCGTAGACGGGAAATTAAGTTAGTTGTGAAATCCC
TTGGCTTAACTGAGGAACTGCAACTAAAACTGATTTTCTTGAGTGCTGGTGAGGAAAGTGGAATTCCTAGTGTAGCGGTG
AAATGCGTAGATATTAGGAGGAACACCAGTGGCGAAGGCGACTTTCTGGACAGTAACTGACGTTGAGGCACGAAAGTGTG
GGGAGCAAACAGG
>30ec89fc5c547572bf424785984e0cba
TACGGAGGATGCGAGCGTTATCCGGATTTATTGGGTTTAAAGGGAGCGCAGACGGGTCGTTAAGTCAGCTGTGAAAGTTT
GGGGCTCAACCTTAAAATTGCAGTTGATACTGGCGTCCTTGAGTGCGCTTGAGGTGTGCGGAATTCGTGGTGTAGCGGTG
AAATGCTTAGATATCACGAAGAACTCCGATTGCGAAGGCAGCACACTAAGCCGTAACTGACGTTCATGCTCGAAAGTGTG
GGTATCAAACAGG
>addeff5ec70de42960c6c1558da49325
TACGGAGGGTGCAAGCGTTAATCGGAATTACTGGGCGTAAAGCGCACGCAGGCGGTCTGTCAAGTCGGATGTGAAATCCC
CGGGCTCAACCTGGGAACTGCATTCGAAACTGGCAGGCTTGAGTCTCGTTGAGGGGGGTAGAATTCCAGGTGTAGCGGTG
AAATGCGTAGAGATCTGGAGGAATACCGGTGGCGAAGGCGGCCCCCTGGACGAAGACTGACGCTCAGGTGCGAAAGCGTG
GGGAGCAAACAGG
>86ab9466e199fe1c80b5a33abb380c73
TACGTAGGGGGCAAGCGTTATCCGGATTTACTGGGTGTAAAGGGAGCGTAGACGGAGAGGCAAGTCTGATGTGAAAGGCG
GGGGCTCAACCCCCGGACTGCATTGGAAACTGTCCCTCTCGAGTGCCGGTGGGGTAAGCGGAATTCCTAGTGTAGCGGTG
AAATGCGTAGATATTAGGAGGAACACCAGTGGCGAAGGCGGCTTACTGGACGGTAACTGACGTTGAGGCTCGAAAGCGTG
GGGAGCAAACAGG
>71a2f62438c10c49de0b55668b810e80
TACGTAGGATGCGAGCGTTATCCGGAATTACTGGGTGTAAAGGGAGCGCAGGCGGGACTGCAAGTTGGATGTGAAATGCC
GCAGCTTAACTGCGGAGCTGCATCCAAAACTGTAGTTCTTGAGTGGAGTTGAGGCAAGCGGAATTCCGAGTGTAGCGGTG
AAATGCGTAGATATTCGGAGGAACACCAGTGGCGAAGGCGGCTTGCTGGGCTCTAACTGACGCTGAGGCTCGAAAGTGTG
GGGAGCAAACAGG
>000d582f94b6b56e312217b06dda9648
TACGGAGGATCCGAGCGTTATCCGGATTTATTGGGTTTAAAGGGAGCGTAGGCGGACGCTTAAGTCAGTTGTGAAAGTTT
GCGGCTCAACCGTAAAATTGCAGTTGATACTGGGTGTCTTGAGTACAGTTGAGGCAGGCGGAATTCGTGGTGTAGCGGTG
AAATGCTTAGATATCACGAAGAACTCCGATTGCGAAGGCAGCCTGCTGGACTGTAACTGACGCTGATGCTCGAAAGTGTG
GGTATCAAACAGG
>a9e610ab8fdfa0aa65fa5e2bb1150919
TACGTAGGGGGCGAGCGTTATCCGGATTTACTGGGTGTAAAGGGAGCGTAGACGGCAATGCAAGTCTGAAGTGAAACCCC
AAGGCTCAACCATGGGCATGCTTTGGAAACTGTGTAGCTAGAGTGCAGTAGAGGCAGGCGGAATTCCTAGTGTAGCGGTG
AAATGCGTAGATATTAGGAGGAACACCAGTGGCGAAGGCGGCCTGCTGGACTGAAACTGACGTTGAGGCTCGAAGGCGTG
GGGAGCAAACAGG
>e5e503486cf37fe15d739d979e6aa8d0
TACGTAGGGGGCAAGCGTTATCCGGATTTACTGGGTGTAAAGGGAGCGTAGACGGCGATGCAAGCCAGATGTGAAAGCCC
GCGGCTCAACTGCGGTAGTGCATTTGGAACTGTATGGCTGGAGTGCAGGGGAGGCAGGCGGAATTCCTAGTGTAGCGGTG
AAATGCGTAGATATTAGGAGGAACACCAGTGGCGAAGGCGGCCTGCTGGACTGTAACTGACGTTGAGGCTCGAAAGCGTG
GGGAGCAAACAGG
>d9b38d270a71e3b5d744b507e99eec5a
TACGTAGGGAGCAAGCGTTATCCGGAATTATTGGGTGTAAAGGGTGCGTAGACGGGATAACAAGTTAGTTGTGAAAACCC
TCGGCTCAACTGAGGAACTGCAACTAAAACTATTATTCTTGAGTGCAGGTGGGGAAAGTGGAATTCCTAGTGTAGCGGTG
AAATGCGTAGATATTAGGAAGAACACCAGTGGCGAAGGCGACTTTCTGGACTGTAACTGACGTTGAGGCACGAAAGTGTG
GGGAGCAAACAGG
>09d5d4ae3ffbf8ac52c9ff9308f97531
TACGTAGGTGGCAAGCGTTGTCCGGATTTACTGGGTGTAAAGGGCGTGCAGCCGGAGAGACAAGTCAGATGTGAAATCCA
CGGGCTCAACCCGTGAACTGCATTTGAAACTGTTTCCCTTGAGTGTCGGTGAGGTAATCGGAATTCCTTGTGTAGCGGTG
AAATGCGTAGATATAAGGAAGAACACCAGTGGCGAAGGCGGATTACTGGACGATAACTGACGGTGAGGCGCGAAAGCGTG
GGGAGCAAACAGG
>f06f9616f662545f3f263f2b50299924
TACGTAGGTAGCGAGCGTTGTCCGGAATTACTGGGTGTAAAGGGAGCGTAGGCGGGATTGCAAGTTGAATGTTAAATCTA
TGGGCTCAACCCATAGCCGCGTTCAAAACTGCAGTTCTTGAGTGAAGTTGAGGCAGGCGGAATTCCTAGTGTAGCGGTGA
AATGCGTAAATATTAGGAGGAACACCAGTGGCGAAGGCGGCCTGCTGGGCTTTAACTGACGCTGAGGCTCGAAAGCGTGG
GTAGCAAACAGG
>5118f55c8cdddf738a07814861012908
TACGGAGGATGCGAGCGTTATCCGGATTTATTGGGTTTAAAGGGTGCGTAGGCGGACTGTCAAGTCAGCGGTAAAATACG
GGGGCTCAACCTCCGCCCGCCGTTGAAACTGACGGTCTTGAGTGGGCGTGAAGTATGCGGAATGCGTGGTGTAGCGGTGA
AATGCATAGATATCACGCAGAACTCCGATTGCGAAGGCAGTATACCGGCGCCCAACTGACGCTGAAGCACGAAAGCGTGG
GTATCGAACAGG
>98209440dd741db23aff754be23f45ed
TACGGAGGGTGCGAGCGTTAATCGGAATCACTGGGCGTAAAGCGCGCGTAGGCGGCTTTTCAAGTCAGGGGTGAAATCCC
ACGGCCCAACCGTGGAACTGCCTTTGAAACTGTAGAGCTTGAGTGTCGGTGAGGGTGGCGGAATTCCAGGTGTAGGAGTG
AAATCCGTAGATATCTGGAGGAACACCGGTGGCGAAGGCGGCCACCTGGACGACAACTGACGCTGAGGTGCGAAAGCGTG
GGTAGCAAACAGG
>be4badbc287c3b172e278904df13c607
TACGTATGGTGCAAGCGTTATCCGGATTTACTGGGTGTAAAGGGAGCGCAGGCGGAAGGCTAAGTCTGATGTGAAAGCCC
GGGGCTCAACCCCGGTACTGCATTGGAAACTGGTCATCTAGAGTGTCGGTGGGGTAAGTGGAATTCCTAGTGTAGCGGTG
AAATGCGTAGATATTAGGAGGAACACCAGTGGCGAAGGCGGCTTACTGGACGATAACTGACGCTGAGGCTCGAAAGCGTG
GGGAGCAAACAGG
>11d6e221833d1e57633f59c12f230990
TACGGAGGATGCGAGCGTTATCCGGATTTATTGGGTTTAAAGGGTGCGCAGGCGGACCGGAAAGTCAGCGGTAAAATCGA
GGAGCTCAACTCCTTCCAGCCGTTGAAACTGTCGGTCTAGAGTGGGCGTGAAGTATGCGGAATGCGTGGTGTAGCGGTGA
AATGCATAGATATCACGCAGAACTCCGATTGCGAAGGCAGCATACCGGCGCCCAACTGACGCTCAGGCACGAAAGCGTGG
GTATCGAACAGG
>e6a4cec7554a1566bd6e29997333a809
TACGTAGGTGGCGAGCGTTATCCGGAATGATTGGGCGTAAAGGGTGCGTAGGCGGCCTGCTAAGTCTGGAGTGAAAGGTA
CCGGCTCAACCGGTACAGGCTCTGGAAACTGGCGGGCTAGAGAGCAAGAGAGGGCGGTGGAACTCCATGTGTAGCGGTAA
AATGCGTAGATATATGGAAGAACACCAGTGGCGAAGGCGGCCGCCTGGCCTGTTAACTGACGCTGAGGCACGAAAGCGTG
GGGAGCAAATAGG
>7fb3d29b892090bd87a8b59e62918fb8
TACGTAGGGAGCAAGCGTTGTCCGGATTTACTGGGTGTAAAGGGTGCGTAGGCGGCTAGGCAAGTCAGGCGTGAAAACCA
TGGGCTCAACCTGTGGACTGCGTTTGAAACTGTTTAGCTTGAGTGAAGTTGAGGTAGGCGGAATTCCCGGTGTAGCGGTG
AAATGCGTAGAGATCGGGAGGAACACCAGTGGCGAAGGCGGCCTACTGGGCTTTAACTGACGCTGAGGCACGAAAGCATG
GGTAGCAAACAGG
>bc13964fe34d77f17d751e0a3904e579
TACGTAGGGAGCAAGCGTTATCCGGATTTACTGGGTGTAAAGGGCGCGTAGGCGGGATGGCAAGTCAGATGTGAAATCCA
GGGGCTCAACCCCTGAACTGCATTTGAAACTGTCGTTCTTGAGTACTGGTGAGGTTGACGGAATTCCTAGTGTAGCGGTG
AAATGCGTAGATATTAGGAGGAACACCAGTGGCGAAGGCGGTCAACTGGACAGCAACTGACGCTGAGGCGCGAAAGCGTG
GGGAGCAAACAGG
>1a855c5586d40e5b115ae884c909e7ff
TACGTAGGGAGCAAGCGTTATCCGGATTTATTGGGTGTAAAGGGTGCGTAGACGGGAAATTAAGTTAGTTGTGAAATCCC
TCGGCTCAACTGAGGAACTGCAACTAAAACTGGTTTTCTTGAGTGTTGGTGAGGAAAGCGGAATTCCTAGTGTAGCGGTG
AAATGCGTAGATATTAGGAGGAACACCAGTGGCGAAGGCGGCTTTCTGGACAATAACTGACGTTGAGGCACGAAAGTGTG
GGGAGCAAACAGG
>3bb74fdb171760b039fbbf25e4904f81
TACGTAGGGGGCGAGCGTTATCCGGATTTACTGGGTGTAAAGGGAGCGTAGACGGCGTCGCAAGTCTGAAGTGAAAGCCC
GTGGCTCAACCGCGGAACCGCTTTGGAAACTGCGAGGCTGGAGTGCTGGGGAGGTAAGCGGAATTCCTGGTGTAGCGGTG
AAATGCGTAGATATCAGGAGGAACACCGGTGGCGAAGGCGGCTTACTGGACAGTGACTGACGTTGAGGCTCGAAAGCGTG
GGGAGCGAACAGG
>dbeadda22e940d0a2f2d16dbdffcd0d7
TACGTAGGGGGCAAGCGTTATCCGGATTTACTGGGTGTAAAGGGAGCGTAGACGGCAGCGCAAGTCTGGAGTGAAATCCC
GGGGCTCAACCCCGGAACTGCTTTGGAAACTGCGCGGCTCGAGTGCAGGTGGGGCAGGCGGAATTCCTAGTGTAGCGGTG
AAATGCGTAGATATTAGGAGGAACACCAGTGGCGAAGGCGGCCTGCTGGACTGTAACTGACGTTGAGGCTCGAAAGCGTG
GGGAGCAAACAGG
>9dea47bee05a65deb20ff1b25407634f
TACGTAGGTGGCGAGCGTTATCCGGAATGATTGGGCGTAAAGGGTGCGTAGGCGGCCTGCTAAGTCTGGAGTGAAAGGTA
CCGGCTCAACCGGTACAGGCTCTGGAAACTGGCGGGCTAGAGAGCAAGAGAGGGCGGTGGAACTCCATGTGTAGCGGTAA
AATGCGTAGATATATGGAAGAACACCAGTGGCGAAGGCGGCCGCCTGGCCTGTTGACTGACGCTGAGGCACGAAAGCGTG
GGGAGCAAATAGG
>445f9b39e1e31c35bc0a8a49a1f266c7
TACGTAGGGGGCAAGCGTTATCCGGATTTACTGGGTGTAAAGGGAGCGTAGACGGCGGGGCAAGTCTGGAGTGAAAGGCC
GGGGCCCAACCCCGGGACCGCTCTGGAAACTGCCCGGCTGGAGTGCGGGGGAGGTAAGCGGAATTCCTAGTGTAGCGGTG
AAATGCGTAGATATTAGGAGGAACACCAGCGGCGAAGGCGGCTTACTGGACCGTGACTGACGTTGAGGCTCGAAAGCGTG
GGGAGCAAACAGG
>43ccf8eeb6132dc324ae8e33e719281f
TACGTAGGGGGCAAGCGTTATCCGGAATTACTGGGTGTAAAGGGTGAGTAGGCGGCATGGTAAGCCAGATGTGAAAGCCT
TGGGCTTAACCCGAGGATTGCATTTGGAACTATCAAGCTAGAGTACAGTAGAGGAAAGCGGAATTCCTAGTGTAGCGGTG
AAATGCGTAGATATTAGGAAGAACACCAGTGGCGAAGGCGGCTTTCTGGACTGAAACTGACGCTGAGGCACGAAAGCGTG
GGGAGCGAACAGG
>1bb7e8dc1acccb3236e2ab65057d08da
TACGTATGGTGCAAGCGTTATCCGGATTTACTGGGTGTAAAGGGAGCGCAGGCGGTACTGCAAGTCTGGTGTGAAAGCCC
GGGGCTCAACCCCGGGACTGCACTGGAAACTGCAGGACTGGAGTGTCGGTGGGGTAAGCGGAATTCCTGGTGTAGCGGTG
AAATGCGTAGATATCAGGAGGAACACCGGTGGCGAAGGCGGCTTACTGGACGATGACTGACGCTGAGGCTCGAAAGCGTG
GGGAGCAAACAGG
>6d2ff9e004af4e97578c73a1d466c37b
TACGTAGGTGGCGAGCGTTATCCGGATTTATTGGGCGTAAAGCGTCCGCAGCCGGTTTATTAAGTATAGAATAAAACTTC
GGGGCTCAACCCCGTCTCGTTCTATAAACTGATAGACTAGAGTGTGGTTGAGGCAAGTGGAATTTCTAGTGTAGCGGTAG
AATGCGTAGATATTAGAAGGAACACCAGTGGCGAAGGCGACTTGCTGGGCCATCACTGACGGTCAGGGACGAAAGCGTGG
GGAGCGAATAGG
>155d2478e6fec9ee332cdfd7136a39cc
CGTAGGATCCGAGCATTATCCGGAGTGACTGGGTGTAAAGAGTTGCGTAGGTGGCATAATAAGTAGCTAGTGAAATCTGG
TGGCTCAACCATTCAGACTATTAGCTAAACTGTTAAGCTCGAGACCGTGAGGGGCATCTGGAATTTCTAGTGTAGGAGTG
AAATCCGTAGATATTAGAAGGAACACCAATAGCGTAGGCAGGATGCTGGGACGGTTCTGACACTAAGGCACGAAAGCGTA
GGGAGCAAACGGG
>4baf8794ab53616188574ee7578022d7
TACGTAGGGGGCAAGCGTTATCCGGATTTACTGGGTGTAAAGGGAGCGTAGACGGTGATGCAAGTCAGAAGTGAAAGCCC
GGGGCTCAACTCCGGGACTGCTTTTGAAACTGTGTAACTGGAGTGCAGGGGAGGTAAGCGGAATTCCTAGTGTAGCGGTG
AAATGCGTAGATATTAGGAGGAACACCAGTGGCGAAGGCGGCTTACTGGACTGTAACTGACGTTGAGGCTCGAAAGCGTG
GGGAGCAAACAGG
>43b3b30f45ff294ab1a5a1c3c595a9b5
TACGTATGGAGCAAGCGTTATCCGGAATTACTGGGTGTAAAGGGAGCGTAGACGGACTTGCAAGTCTGATGTGAAAGGCG
GGGGCTCAACCCCTGGACTGCATTGGAAACTGTAGGTCTTGAGTGCCGGTGAGGTAAGCGGAATTCCTAGTGTAGCGGTG
AAATGCGTAGATATTAGGAGGAACACCAGTGGCGAAGGCGGCTTACTGGACGGTAACTGACGTTGAGGCTCGAAAGCGTG
GGGAGCAAACAGG
>e8f9bc50153d87b422fe9ddde4da8b8c
TACGTAGGTGGCAAGCGTTATCCGGATTTATTGGGTGTAAAGGGCGTGTAGGCGGGAGCGCAAGTCAGATGTGAAAACTC
AGGGCTCAACCCTGAGCCTGCATTTGAAACTGTGTTTCTTGAGTGCTGGTGAGGCAATCGGAATTCCGTGTGTAGCGGTG
AAATGCGTAGATATACGGAGGAACACCAGTGGCGAAGGCGGATTGCTGGACAGTAACTGACGCTGAGGCGCGAAAGCGTG
GGGAGCAAACAGG
>a4dfda3558b54f46f1179ebde228b6d8
TACGTAGGGGGCAAGCGTTATCCGGATTTACTGGGTGTAAAGGGAGCGTAGACGGCAATGCAAGTCTGGAGTGAAAGCCC
GCGGCCCAACTGCGGGACTGCTCTGGAAACTGTAATGCTTGAGTGCAGGTGGGGTAAGCGGAATTCCTGGTGTAGCGGTG
AAATGCGTAGATATCAGGAGGAACACCGGTGGCGAAGGCGGCTTACTGGACTGTAACTGACGTTGAGGCTCGAAAGCGTG
GGGAGCAAACAGG
>cd3bf086b0f0db94ad841be8c2d9e40f
TACGTATGGAGCAAGCGTTATCCGGATTTACTGGGTGTAAAGGGAGTGTAGGTGGCCATGCAAGTCAGAAGTGAAAATCC
GGGGCTCAACCCCGGAACTGCTTTTGAAACTGTAAGGCTGGAGTGCAGGTGGGGTGAGTGGAATTCCTAGTGTAGCGGTG
AAATGCGTAGATATTAGGAGGAACACCAGTGGCGAAGGCGGCTCACTGGACTGTAACTGACACTGAGGCTCGAAAGCGTG
GGGAGCAAACAGG
>d95c3ec277886b5c54938b63ca0da625
TACGTAGGGAGCGAGCGTTGTCCGGAATTACTGGGTGTAAAGGGAGCGTAGGCGGGATTGCAAGTTGAATGTGAAATCTA
TGGGCTTAACCCATAAACTGCGTTCAAAACTGCAGTTCTTGAGTGAAGTTGAGGCAGGCGGAATTCCTAGTGTAGCGGTG
AAATGCGTAGATATTAGGAGGAACACCAGTGGCGAAGGCGGCCTGCTGGGCTTTAACTGACGCTGAGGCTCGAAAGCGTG
GGTAGCAAACAGG
>aff4c46bd1b4207570b6ffe352a49ed4
TACATAGGGGGCAAGCGTTATCCGGAATTATTGGGTGTAAAGGGTGCGTAGACGGGTGTCTAAGTTGGTTGTGAAATCCC
TCGGCTCAACTGAGGAACTGCAACCAAAACTGGATATCTTGAGTGTCGGAGAGTAAAGTGGAATTCCTAGTGTAGCGGTG
AAATGCGTAGATATTAGGAGGAACACCAGTGGCGAAGGCGACTTTCTGGACGATAACTGACGTTGAGGCACGAAAGTGTG
GGGAGCAAACAGG
>524d3eea38773fdf30c61cec1ae3316e
TACGGAGGATCCGAGCGTTATCCGGATTTATTGGGTTTAAAGGGAGCGTAGGTGGACTGGTAAGTCAGTTGTGAAAGTTT
GCGGCTCAACCGTAAAATTGCAGTTGATACTGTCAGTCTTGAGTACAGTTGAGGTGGGCGGAATTCGTGGTGTAGCGGTG
AAATGCTTAGATATCACGAAGAACTCCGATTGCGAAGGCAGCTCACTGGACTGCAACTGACACTGATGCTCGAAAGTGTG
GGTATCAAACAGG
>5ea48296bb5e907c37a0532c36e02c56
TACGTAGGGGGCAAGCGTTATCCGGATTTACTGGGTGTAAAGGGAGCGTAGGCGGCGATGCAAGTCAGAAGTGAAAGCCC
GGGGCTCAACTCCGGGACTGCTTTTGAAACTGTGTTGCTAGATTGCAGGTGAGGTAAGTGGAATTCCTAGTGTAGCGGTG
AAATGCGTAGATATTAGGAGGAACACCAGTGGCGAAGGCGGCTTACTGGACTGTAAATGACGCTGAGGCTCGAAAGCGTG
GGGAGCAAACAGG
>bbd066007b90afac3c90c172a6165afe
TACGTAGGGAGCAAGCGTTATCCGGATTTATTGGGTGTAAAGGGTGCGTAGACGGGCTAACAAGTTAGTTGTGAAATCCC
TCGGCTCAACTGAGGAACTGCAACTAAAACTATTAGTCTCTGAGTGCGGTTGAGGAAAGTGGAATTCCTAGTGTAGCGGT
GAAATGCGTAGATATTAGGAGGAACACCAGTGGCGAAGGCGACTTTCTGGACCGTAACTGACGTTGAGGCACGAAAGTGT
GGGGAGCAAACAGG
>e2098b30df8e444d426e3fd17cc89b31
TACGGAAGGTCCGGGCGTTATCCGGATTTATTGGGTTTAAAGGGAGCGTAGGCCGGAGATTAAGCGTGTTGTGAAATGTA
GATGCTCAACATCTGCACTGCAGCGCGAACTGGTTTCCTTGAGTACGCATAAAGTGGGCGGAATTCGTGGTGTAGCGGTG
AAATGCTTAGATATCACGAAGAACTCCGATTGCGAAGGCAGCTCACTGGAGCGCAACTGACGCTGAAGCTCGAAAGTGCG
GGTATCGAACAGG
>dcbd01b85c42bd57ba671158eb55c436
TACGTAGGTGGCAAGCGTTATCCGGATTTACTGGGTGTAAAGGGCGTGTAGGCGGGAAAGCAAGTCAGATGTGAAAACCA
CGGGCTCAACCTGTGGCCTGCATTTGAAACTGTTTTTCTTGAGTACTGGTGAGGCAGACGGAATTCCTAGTGTAGCGGTG
AAATGCGTAGATATTAGGAGGAACACCAGTGGCGAAGGCGGTCTGCTGGACAGCAACTGACGCTGAGGCGCGAAAGCGTG
GGGAGCAAACAGG
>fd0d1dbb57916c928d7e16c32ab5bccd
TACGTAGGGAGTAAGCGTTGTCCGGAATTACTGGGCGTAAAGGGCGCGTAGGTGGGCGCTTAAGTCAGGTGTGAAAACTC
CGGGCTCAACCTGGAGACTGCACTTGAAACTGGGTGTCTTGAGGGCAGGTGAGGAAAGTGGAATTCCTAGTGTAGCGGTG
AAATGCGTAGATATTAGGAGGAACACCAGTGGCGAAGGCGACTTTCTGGACTGTACCTGACGCTGAGGCGCGAAAGCGTG
GGTAGCGAACGGG
>fbb2b579de2e442d501730eaf96f8f12
TACGGAGGATGCGAGCGTTATCCGGATTTATTGGGTTTAAAGGGTGCGCAGGCGGCGTGTCAAGTCAGCGGTAAAATGTC
GGGGCTCAACCCCGGCCGGCCGTTGAAACTGGCGAGCTCGAGTTGGAGCGAAGTATGCGGAATTCGTGGTGTAGCGGTGA
AATGCATAGATATCACGAAGAACCCCGATTGCGAAGGCAGCATACCGGCTCCACACTGACGCTGAGGCACGAAAGCGTGG
GTATCGAACAGG
>e922cd505cb7a9adaff87647419eeffb
TACGGAAGGTCCGGGCGTTATCCGGATTTATTGGGTTTAAAGGGAGCGTAGGCCGGCTTTTAAGTCAGCTGTGAAAGTCC
GCGGCTCAACCGTGGAATTGCAGTTGAAACTGGAGGCCTTGAGTGCACACAGTGATGCCGGAATTCATGGTGTAGCGGTG
AAATGCTTAGATATCATGAAGAACTCCGATCGCGAAGGCAAGTGTCCGGGGTGCAACTGACGCTGAGGCTCGAAAGTGCG
GGTATCAAACAGG
>b82133f4a767b24012600b4b7c0b6820
TACGGAGGATCCGAGCGTTATCCGGATTTATTGGGTTTAAAGGGTGCGTAGGCGGTCAGGTAAGTTAGAGGTGAAAGCTC
GATGCTCAACATCGAAACTGCCTCTGATACTGTCTGACTAGAGTGTAGGTGCGGAAGGCGGAATGTGTGGTGTAGCGGTG
AAATGCTTAGATATCACACAGAACACCGATTGCGAAGGCAGCTTTCCAAGCTATTACTGACGCTGAGGCACGAAAGCGTG
GGGAGCGAACAGG
>ecffccc16f45bca80aec06b596436649
TACGTAGGGAGCGAGCGTTATCCGGAATTATTGGGTGTAAAGGGTGCGTAGACGGGAATACAAGTTAGTTGTGAAATCCC
TCGGCTTAACTGAGGAACTGCAACTAAAACTATATTTCTTGAGTGCAGGTGAGGTAAGTGGAATTCCTAGTGTAGCGGTG
AAATGCGTAGATATTAGGAGGAACACCAGTGGCGAAGGCGACTTACTGGACTGTAACTGACGTTGAGGCACGAAAGTGTG
GGGAGCAAACAGG
>82a7eb18dab90ea88e8dd8a75f81a34e
TACGTAGGGAGCAAGCGTTATCCGGATTTATTGGGTGTAAAGGGTGCGTAGACGGGTATACAAGTTAGTAGTGAAATCCC
TCGGCTTAACTGAGGAACTGCTACTAAAACTATATATCTTGAGTACTGGTGGGGAAAGCGGAATTCCTAGTGTAGCGGTG
AAATGCGTAGATATTAGGAAGAACACCGGTGGCGAAGGCGGCTTTCTGGACAGAAACTGACGTTGAGGCACGAAAGTGTG
GGGAGCAAACAGG
>afa16886ed19983f668d8a85b9cf37dc
TACGTAGGTGGCAAGCGTTGTCCGGATTTACTGGGTGTAAAGGGCGTGTAGCCGGGTTGACAAGTCAGATGTGAAATCCT
GCGGCTTAACCGCAGAACTGCATTTGAAACTGTTGATCTTGAGTACTGGTGAGGCAGACGGAATTCCTAGTGTAGCGGTG
AAATGCGTAGATATTAGGAGGAACACCAGTGGCGAAGGCGGTCTGCTGGACAGCAACTGACGGTGAGGCGCGAAAGCGTG
GGGAGCAAACAGG
>a61595d12b5c103132dd783631f9f921
TACGGAGGATGCGAGCGTTATCCGGATTTATTGGGTTTAAAGGGTGCGTAGGCGGTCCGTTAAGTCAGCGGTAAAATTGC
GGGGCTCAACCCCGTCGAGCCGTTGAAACTGGCAGACTTGAGTTGGCGTGAAGTACGCGGAATGCGCGGTGTAGCGGTGA
AATGCATAGATATCGCGCAGAACTCCGATTGCGAAGGCAGCGTACCGGCGCCAGACTGACGCTGAGGCACGAAAGCGTGG
GGATCGAACAGG
>8cb78cbea31880b13a424f16ae2be324
TACGTATGGAGCAAGCGTTATCCGGATTTACTGGGTGTAAAGGGAGTGTAGGTGGCATCACAAGTCAGAAGTGAAAGCCC
GGGGCTCAACCCCGGGACTGCTTTTGAAACTGTGGAGCTGGAGTGCAGGGGAGGCAAGTGGAATTCCTAGTGTAGCGGTG
AAATGCGTAGATATTAGGAGGAACACCAGTGGCGAAGGCGGCTTGCTGGACTGTAACTGACACTGAGGCTCGAAAGCGTG
GGGAGCAAACAGG
>be61ee390cbc62e28bb39b1bb8c0b7d7
TACGTATGGAGCAAGCGTTATCCGGATTTACTGGGTGTAAAGGGAGCGCAGGCGGTCCGGCAAGTCTGATGTGAAAGGCG
GGGGCTCAACCCCCGGACTGCATTGGAAACTGTCGGGCTGGAGTGTCGGTGGGGCAGGCGGAATTCCTAGTGTAGCGGTG
AAATGCGTAGATATTAGGAGGAACACCGGTGGCGAAGGCGGCCTGCTGGACGACAACTGACGCTGAGGCTCGAAAGCGTG
GGGAGCAAACAGG
>1f2be2570460859ba41b33a7e1959b07
TACGTAGGGAGCAAGCGTTATCCGGATTTACTGGGTGTAAAGGGCGTGTAGGCGGGCATGCAAGCCAGAAGTGAAATCTG
GGGGCTTAACCCCCAAACTGCTTTTGGAACTGCGTGTCTTGAGTGATGGTGAGGCAGGCGGAATTCCCAGTGTAGCGGTG
AAATGCGTAGATATTGGGAGGAACACCAGTGGCGAAGGCGGCCTGCTGGACATTAACTGACGCTGAGGCGCGAAAGCGTG
GGGAGCAAACAGG
>7519b7a915ede2e7b9e2105bd66d0d0e
TACGTAGGGAGCAAGCGTTATCCGGATTTATTGGGTGTAAAGGGTGCGTAGACGGGTGTATAAGTTAGTTGTGAAATCCC
TCGGCTCAACTGAGGAACTGCAACTAAAACTGTATATCTTGAGTGCGGGTGAGGAAAGTGGAATTCCTAGTGTAGCGGTG
AAATGCGTAGATATTAGGAGGAACACCAGTGGCGAAGGCGACTTTCTGGACCGTAACTGACGTTGAGGCACGAAAGTGTG
GGGAGCAAACAGG
>78c24b5cfadd55acc8bd9a3cb32afd91
TACATAGGGAGCAAGCGTTATCCGGATTTATTGGGTGTAAAGGGTGCGTAGACGGGAAATTAAGTTAGTTGTGAAATCCC
TCGGCTTAACTGAGGAACTGCAACTAAAACTGATTTTCTTGAGTGCTGGTGAGGAAAGTGGAATTCCTAGTGTAGCGGTG
AAATGCGTAGATATTAGGAGGAACACCAGTGGCGAAGGCGACTTTCTGGACAGTAACTGACGTTGAGGCACGAAAGTGTG
GGGAGCAAACAGG
>d3de01405e8bf3fd5172f720dabca6e8
TACGTAGGGGGCAAGCGTTATCCGGATTTACTGGGTGTAAAGGGAGCGTAGACGGCATGGCAAGTCTGGTGTGAAAGGCA
GGGGCTCAACCCCTGGACTGCATTGGAAACTGTCAGGCTGGAGTGCAGGGGAGGTAAGTGGAATTCCTAGTGTAGCGGTG
AAATGCGTAGATATTAGGAGGAACACCAGTGGCGAAGGCGACTTACTGGACTGTAACTGACGTTGAGGCTCGAAAGCGTG
GGGAGCAAACAGG
>8198b95096ae6cf66138713b6974ad7b
TACGTAGGGGGCAAGCGTTATCCGGAATTACTGGGTGTAAAGGGTGCGTAGGCGGCACGCCAAGTCAGTTGTGAAACCCG
TAGGCTCAACCTACGGCTTGCAATTGAAACTGGCGAGCTAGAGTACAGTAGAGGAAAGCGGAATTCCTAGTGTAGCGGTG
AAATGCGTAGATATTAGGAAGAACACCGGTGGCGAAGGCGGCTTTCTGGACTGAAACTGACGCTGAGGCACGAAAGCGTG
GGGAGCAAACAGG
>0ea571376dde6302ddbce08d695dc374
TACGTAGATGGCGAGCGTTGTCCGGAATTACTGGGTGTAAAGGGAGTGTAGGCGGGATCATAAGTTGCGTGTGAAATGCA
GGGGCTCAACCCCTGAACTGCGCGCAAAACTGTGGTTCTTGAGTGAAGTTGAGGCAGGCGGAATTCCCGGTGTAGCGGTG
GAATGCGTAGATATCGGGAGGAACACCAGTGGCGAAGGCGGCCTGCTGGGCTTTTACTGACGCTGAGGCTCGAAAGCATG
GGGAGCAAACAGG
>c8fed0a0085a0ef11a50c84fef43579c
TACGGAGGATCCGAGCGTTATCCGGATTTATTGGGTTTAAAGGGAGCGTAGATGGGTTGTTAAGTCAGTTGTGAAAGTTT
GCGGCTCAACCGTAAAATTGCAATTGATACTGGCAGTCTTGAGTATACTTGAGGTAGGCGGAATTCGTGGTGTAGCGGTG
AAATGCTTAGATATCACGAAGAACTCCGATTGCGAAGGCAGCTTACTAACCTGTAACTGACATTGATGCTCGAAAGTGTG
GGTATCAAACAGG
>e528a30a24a1521923d4b574abedefef
TACGTAGGTGGCGAGCGTTATCCGGAATCATTGGGCGTAAAGAGGGAGCAGGCGGCCTGGAGGGTCTATTGTTAAAAGGC
AGTGGCTTAACCATTGCAAGGCGAAGAAACCGGCAGGCTAGAGTTCTAAAGAGTATCGTGGAATTCCATGTGTAGCGGTG
AAATGCGTAGATATATGGAGGAACACCAGTGGCGAAGGCGACGATCTGGGAAGAAACAGACGCTGAGTCCCGAAAGCGTG
GGGAGCAAATAGG
>85cfb1544f0c44932c5488a6281886ba
TACGTAGGTGGCAAGCGTTATCCGGATTTACTGGGTGTAAAGGGCGTGTAGGCGGGAAAGCAAGTCAGATGTGAAAACCA
TGGGCTCAACCTGTGGCCTGCATTTGAAACTGTTTTTCTTGAGTACTGGTGAGGCAGACGGAATTCCTAGTGTAGCGGTG
AAATGCGTAGATATTAGGAGGAACACCAGTGGCGAAGGCGGTCTGCTGGACAGCAACTGACGCTGAGGCGCGAAAGCGTG
GGGAGCAAACAGG
>d980786ab57cc6a10fae5d292f65bd6d
TACGTAGGGAGCAAGCGTTATCCGGATTTATTGGGTGTAAAGGGTGCGTAGACGGGAAATTAAGTTAGTTGTGAAATCCC
TCGGCTTAACTGAGGAACTGCAACTAAAACTGATTTTCTTGAGTGCTGGAGAGTAAAGTGGAATTCCTAGTGTAGCGGTG
AAATGCGTAGATATTAGGAGGAACACCAGTGGCGAAGGCGACTTTCTGGACAATAACTGACGTTGAGGCACGAAAGTGTG
GGGAGCAAACAGG
>a7cf36255eea182efaedfb5bbc0104cf
TACGTAGGGGGCAAGCGTTATCCGGATTTACTGGGTGTAAAGGGAGCGTAGACGGTAATGCAAGTCTGGAGTGAAATGCA
GGGGCTCAACCCCTGAACTGCTTTGGAAACTGTATGACTGGAGTGCAGGGGAGGTAAGTGGAATTCCGAGTGTAGCGGTG
AAATGCGTAGATATTAGGAGGAACACCAGTGGCGAAGGCGGCTTACTGGACTGTAACTGACGTTGAGGCTCGAAAGCGTG
GGGAGCAAACAGG
>85b2bbcfb3a8e044852698fa5246ccd6
TACGTAGGTGGCGAGCGTTATCCGGATTTATTGGGCGTAAAGGGAACGCAGGCGGTCTTTTAAGTCTGATGTGAAAGCCT
TCGGCTTAACCGGAGTAGTGCATTGGAAACTGGGAGACTTGAGTGCAGAAGAGTAGAGTGGAACTCCATGTGTAGCGGTG
AAATGCGTAGATATATGGAAGAACACCAGTGGCGAAAGCGGCTCTCTGGTCTGTAACTGACGCTGAGGTTCGAAAGCGTG
GGTAGCAAACAGG
>b4310edf6cedad04b42e7c0fd7b89533
TACGTAGGGGGCAAGCGTTATCCGGATTTACTGGGTGTAAAGGGAGCGTAGACGGTATGGCAAGTCTGATGTGAAAACCC
GGGGCTCAACCCCGGGACTGCATTGGAAACTGTCGGACTAGAGTGTCGTAGAGGCAAGTGGAATTCCTAGTGTAGCGGTG
AAATGCGTAGATATTAGGAGGAACACCAGTGGCGAAGGCGGCTTGCTGGACGATGACTGACGTTGAGGCTCGAAAGCGTG
GGGAGCAAACAGG
>34344d49c0caffad80d364881a2ad711
TACGTAGGGAGCAAGCGTTATCCGGATTTATTGGGTGTAAAGGGTGCGTAGACGGGAAGGCAAGTTGGTTGTGAAATCCC
TCGGCTTAACTGAGGAACTGCAACCAAAACTATCTTTCTTGAGTGCTGGTGAGGAAAGTGGAATTCCTAGTGTAGCGGTG
AAATGCGTAGATATTAGGAGGAACACCAGTGGCGAAGGCGACTTTCTGGACAGTAACTGACGTTGAGGCACGAAAGTGTG
GGGAGCAAACAGG
>ceba91d0d68a80ea900808bf9f05c226
TACGTAGGGTGCGAGCGTTAATCGGAATTACTGGGCGTAAAGGGTGCGCAGGCGGTTGAGTAAGACAGATGTGAAATCCC
CGAGCTTAACTCGGGAATGGCATATGTGACTGCTCGACTAGAGTGTGTTAGAGGGAGGTGGAATTCCACGTGTAGCAGTG
AAATGCGTAGATATGTGGAAGAACACCGATGGCGAAGGCAGCCTCCTGGGACATAACTGACGCTCAGGCACGAAAGCGTG
GGGAGCAAACAGG
>70661976944f0cadc0b3bfe5309c6dc9
TACGGAGGATGCGAGCGTTATCCGGATTTATTGGGTTTAAAGGGAGCGCAGACGGGAGATTAAGTCAGTTGTGAAAGTTT
GCGGCTCAACCGTAAAATTGCAGTTGATACTGGTTTCCTTGAGTGCACTTGAGGCAGGCGGAATTCGTGGTGTAGCGGTG
AAATGCTTAGATATCACGAAGAACCCCGATTGCGAAGGCAGCTTGCTAAACTGTAACTGACGTTCATGCTCGAAAGTGTG
GGTATCAAACAGG
>aca7d21e3031412dd44e410a355b9699
TACGTAGGGGGCGAGCGTTATCCGGATTCATTGGGCGTAAAGCGCGCGTAGGCGGCCAGTTAGGTCGGGAGTCAAATTTC
GGGGCTCAACCCCGTCTCGCTCCCGATACCGGCTGGCTTGAGTGTGGTTGGGGAAGGCGGAATTCCCGGTGTAGCGGTGG
AATGCGCAGATATCGGGAAGAACACCGGTGGCGAAGGCGGCCTTCTGGGCCATCACTGACGCTGAGGCGCGAAAGCTAGG
GGAGCAAACAGG
>4faffb19293b7ae8ad436e3ccb5b0696
TACGTAGGGTGCAAGCGTTATCCGGATTTACTGGGTGTAAAGGGCGAGTAGACGGCGTTGCAAGTCAGATGTGAAAGGCT
AGGGCTCAACCTTAGGAGAGCATCTGAAACTGTAATGCTAGAGTGCAGTAGAGGTAAGCGGAATTCCTAGTGTAGCGGTG
AAATGCGTAGATATTAGGAGGAACACCAGTGGCGAAGGCGGCTTACTGGACTGTAACTGACGTTGAGGCGCGAAAGTGTG
GGGAGCAAACAGG
>fa84ea142160961bba472b7fc0f0bf48
TACGTAGGGGGCAAGCGTTATCCGGATTTACTGGGTGTAAAGGGAGCGCAGACGGCACTGCAAGTCTGAAGTGAAAGCCC
GGGGCTCAACCCCGGGACTGCTTTGGAAACTGTAGAGCTAGAGTGCTGTAGAGGCAAGCGGAATTCCTAGTGTAGCGGTG
AAATGCGTAGATATTAGGAAGAACACCAGTGGCGAAGGCGGCTTGCTGGACAGTAACTGACGTTCAGGCTCGAAAGCGTG
GGGAGCAAACAGG
>fdaba2b772b4c09f7c11fa29901aaadd
TACGTAGGGAGCGAGCGTTGTCCGGAATTACTGGGTGTAAAGGGTGCGTAGGCGGGATGGCAAGTCAGATGTGAAATACC
GGGGCTTAACTCCGGGGCTGCATTTGAAACTGTCGTTCTTGAGTGAAGTTGAGGCAGGCGGAATTCCTAGTGTAGCGGTG
AAATGCGTAGATATTAGGAGGAACACCAGTGGCGAAGGCGGCCTGCTGGGCTTTAACTGACGCTGAGGCACGAAAGCATG
GGGAGCAAACAGG
>bec99472ffeb333d0750a67dacc7f042
TACGGAGGGTGCAAGCGTTGTCCGGAATCATTGGGCGTAAAGAGTTCGTAGGTGGTTTGTTAAGTTTGGTGTTAAATGCA
GAGGCTCAACTTCTGTTCGGCATCGGATACTGGCAGACTAGAATGCGGTTGAGGTAAAGGGAATTCCTGGTGTAGCGGTG
AAATGCGTAGATATCAGGAGGAACATCGGTGGCGTAAGCGCTTTACTGGGCCGTAATTGACACTGAGGAACGAAAGCCAG
GGTAGCAAATGGG
>7f7c00c7283b9255dedbd15951cfe744
TACGGAGGATCCGAGCGTTATCCGGATTTATTGGGTTTAAAGGGAGCGTAGGTGGATTGTTAAGTCAGTTGTGAAAGTTT
GCGGCTCAACCGTAAAATTGCAGTTGAAACTGGCAGTCTTGAGTACAGTTGAGGTGGGCGGAATTCGTGGTGTAGCGGTG
AAATGCTTAGATATCACGAAGAACTCCGATTGCGAAGGCAGCTCACTAGACTGTTACTGACACTGATGCTCGAAAGTGTG
GGTATCAAACAGG
>f61103fcfb1523f0e0ef9f882a06642f
TACGTAGGTGGCAAGCGTTGTCCGGAATTATTGGGCGTAAAGCGCGCGCAGGCGGATAGGTCAGTCTGTCTTAAAAGTTC
GGGGCTTAACCCCGTGATGGGATGGAAACTGCCAATCTAGAGTATCGTAGAGGAAAGTGGAATTCCTAGTGTAGCGGTGA
AATGCGTAGATATTAGGAAGAACACCAGTGGCGAAGGCGACTTTCTGGACGAAAACTGACGCTGAGGCGCGAAAGCCAGG
GGAGCGAACGGG
>0017907828078e819334be7f893a7a1c
TACGTAGGGGGCAAGCGTTATCCGGATTTACTGGGTGTAAAGGGAGCGTAGGCGGCAAGGTAAGCCAGAAGTGAAAGCCC
GCGGCTCAACTGCGGGACTGCTTTTGGAACTATCTAGCTAGATTGCAGGTGAGGTAAGTGGAATTCCTAGTGTAGCGGTG
AAATGCGTAGATATTAGGAGGAACACCAGTGGCGAAGGCGGCTTACTGGACTGTAAATGACGCTGAGGCTCGAAAGCGTG
GGGAGCAAACAGG
>5297ad041c980fcfabe53500e4bd7c4a
TACGTATGGAGCAAGCGTTATCCGGATTTACTGGGTGTAAAGGGAGCGTAGACGGCATGGCAAGTCTGATGTGAAAGCCC
GGGGCTCAACCCCGGAACTGCATTGGAAACTGTCGTGCTGGAGTGCAGGGGAGGTAAGCGGAATTCCTAGTGTAGCGGTG
AAATGCGTAGATATTAGGAGGAACACCAGTGGCGAAGGCGGCTTACTGGACTGTAACTGACGTTGAGGCTCGAAAGCGTG
GGGAGCAAACAGG
>9811c83dfcf9fff589efdee564cd3398
TACGGAAGGTCCGGGCGTTATCCGGATTTATTGGGTTTAAAGGGAGCGTAGGCCGGTCTTTAAGCGTGCCGTGAAATTTT
GTGGCTCAACCATGAGAGTGCGGCGCGAACTGGAGACCTTGAGTGCGCTGAAGGCAGGCGGAATTCGTGGTGTAGCGGTG
AAATGCTTAGATATCACGAAGAACCCCGATTGCGAAGGCAGCCTGCCGCAGCGTTACTGACGCTGAAGCTCGAAAGCGCG
GGTATCGAACAGG
>5636ad7da050c763743ec039d84bd0db
TACGTATGGTGCAAGCGTTATCCGGATTTACTGGGTGTAAAGGGAGCGCAGGCGGTACGGCAAGTCTGATGTGAAAGCCC
GGGGCTCAACCCCGGTACTGCATTGGAAACTGTCGGACTAGAGTGTCGGTGGGGTAAGTGGAATTCCTAGTGTAGCGGTG
AAATGCGTAGATATTAGGAGGAACACCAGTGGCGAAGGCGGCTTACTGGACGATTACTGACGCTGAGGCTCGAAAGCGTG
GGGAGCAAACAGG
>d396b99c2074c62bf9212faf1a50f847
TACGTATGGAGCAAGCGTTATCCGGATTTACTGGGTGTAAAGGGAGCGTAGGCGGTAAGGCAAGTCTGATGTGAAAGGCC
AGGGCTCAACCCTGGGACTGCATTGGAAACTGTTTAACTGGAGTGTCGGGGAGGCAAGTGGAATTCCTAGTGTAGCGGTG
AAATGCGTAGATATTAGGAGGAACACCAGTGGCGAAGGCGGCTTGCTGGACGATGACTGACGCTGAGGCTCGAAAGCGTG
GGGAGCAAACAGG
>c41027d60ecd3b256ce96755a82f4c9b
TACGGAGGATGCGAGCGTTATCCGGATTTATTGGGTTTAAAGGGTGCGTAGGCGGTCCGGAAAGTCAGCGGTAAAAGCCC
GGGGCTCAACCCCGGCGAGCCGTTGAAACTGTCGGACTAGAGACGGCGAGACGTACGCGGAATGCGCGGTGTAGCGGTGA
AATGCATAGATATCGCGCAGAACTCCGATTGCGAAGGCAGCGTACCGGCGCCGGACTGACGCTGAGGCACGAAAGCGTGG
GTATCGAACAGG
>18892c3f5e9f1665fae02e13be4bb8f7
TACGTATGGTGCAAGCGTTATCCGGATTTACTGGGTGTAAAGGGAGCGCAGGCGGTGCGGCAAGTCTGATGTGAAAGCCC
GGGGCTCAACCCCGGTACTGCATTGGAAACTGTCGTACTAGAGTGTCGGTGGGGTAAGTGGAATTCCTAGTGTAGCGGTG
AAATGCGTAGATATTAGGAGGAACACCAGTGGCGAAGGCGGCTTACTGGACGATAACTGACGCTGAGGCTCGAAAGCGTG
GGGAGCAAACAGG
>baae0a7ca9dcbad33ec2f760ea585efa
TACGTAGGGGGCAAGCGTTATCCGGATTTACTGGGTGTAAAGGGAGCGTAGGCGGTGCAGCAAGTCAGAAGTGAAAGCCC
GGGGCTCAACTCCGGGACTGCTTTTGAAACTGTTGAACTAGATTGCAGGTGAGGTAAGTGGAATTCCTAGTGTAGCGGTG
AAATGCGTAGATATTAGGAGGAACACCAGTGGCGAAGGCGGCTTACTGGACTGTAAATGACGCTGAGGCTCGAAAGCGTG
GGGAGCAAACAGG
>734806574cb93e1beb57eff6f0066dfd
TACGTAGGGGGCAAGCGTTATCCGGATTTACTGGGTGTAAAGGGAGCGTAGACGGCAAGGCAAGTCTGATGTGAAAACCC
AGGGCTTAACCCTGGGACTGCATTGGAAACTGTCTGGCTCGAGTGCCGGCGAGGTAAGCGGAATTCCTAGTGTAGCGGTG
AAATGCGTAGATATTAGGAAGAACACCAGTGGCGAAGGCGGCTTACTGGACGGTAACTGACGTTGAGGCTCGAAAGCGTG
GGGAGCAAACAGG
>4a411206271755de903d82e2fa847af0
TACGTAGGGGGCAAGCGTTATCCGGAATGATTGGGCGTAAAGAGTACGTAGGTGGTTTCGTAAGCGCAGGGTGAAAGGCA
GTGGCTTAACCATTGTAAGCCTTGCGAACTGCGAGACTTGAGTGCAGGTGAGGAAAGCGGAATTCCTAGTGTAGCGGTGA
AATGCTTAGATATTAGGAGGAACACCAGTGGCGAAGGCGGCTTTCTGGACTGTAACTGACACTGAGGTACGAAAGCGTGG
GGAGCAAACAGG
>4eb1a83aa3f9921e2e172c7c790bf9bb
TACGTAGGGGGCGAGCGTTATCCGGATTCACTGGGTGTAAAGGGAGCGTAGACGGCCGATCAAGTCTGGAGTGAAAGCCC
GGGGCCCAACCCCGGGACTGCTCTGGAAACTGGTGGGCTAGAGTGCTGTAGAGGTAAGTGGAATTCCTAGTGTAGCGGTG
AAATGCGTAGATATTAGGAGGAACACCAGTGGCGAAGGCGGCTTACTGGACAGTGACTGACGTTGAGGCTCGAAAGCGTG
GGGAGCAAACAGG
>f3cb5c6c96d5df35c1949a2a83771ce5
TACGTAGGTGGCAAGCGTTGTCCGGATTTACTGGGTGTAAAGGGCGTGCAGCCGGAGAGACAAGTCAGATGTGAAATCCA
CGGGCTCAACCCGTGAACTGCATTTGAAACTGTTTCCCTTGAGTGTCGGTGAGGTCATCGGAATTCCTTGTGTAGCGGTG
AAATGCGTAGATATAAGGAAGAACACCAGTGGCGAAGGCGGATGACTGGACGATAACTGACGGTGAGGCGCGAAAGCGTG
GGGAGCAAACAGG
>88228c1dd71f35d17c7e78958bb6e38a
TACGTAGGTGGCAAGCGTTATCCGGATTTACTGGGTGTAAAGGGCGTGTAGGCGGGACTGCAAGTCAGATGTGAAAACCA
TGGGCTCAACCTGTGGCCTGCATTTGAAACTGTAGTTCTTGAGTACTGGTGAGGCAGACGGAATTCCTAGTGTAGCGGTG
AAATGCGTAGATATTAGGAGGAACACCAGTGGCGAAGGCGGTCTGCTGGACAGCAACTGACGCTGAGGCGCGAAAGCGTG
GGGAGCAAACAGG
>38bbf2b7cc7e06b19646dd457154a2aa
TACGGAGGATCCAAGCGTTATCCGGATTTATTGGGTTTAAAGGGTGCGTAGGCGGTTTAGTAAGTCAGCGGTGAAATTTT
GGTGCTCAACACCAAACGTGCCGTTGATACTGCTGAGCTAGAGAGTAGTAGCGGTAGGCGGAATGTATGGTGTAGCGGTG
AAATGCTTAGAGATCATACAGAACACCGATTGCGAAGGCAGCTTACCAAACTATATCTGACGTTGAGGCACGAAAGCGTG
GGGAGCAAACAGG
>2c85a186c8fbaf734400cfc86d799b39
TACGTAGGTGGCAAGCGTTATCCGGATTTACTGGGTGTAAAGGGCGTGTAGGCGGGACTGCAAGTCAGATGTGAAAACCA
TGGGCTCAACCTATGGCCTGCATTTGAAACTGTAGTTCTTGAGTACTGGTGAGGCAGACGGAATTCCTAGTGTAGCGGTG
AAATGCGTAGATATTAGGAGGAACACCAGTGGCGAAGGCGGTCTGCTGGACAGCAACTGACGCTGAGGCGCGAAAGCGTG
GGGAGCAAACAGG
>7368d3880737f59c98c48ff32421ce2e
TACGTAGGGGGCGAGCGTTATCCGGATTTATTGGGCGTAAAGCGTGTGTAGGCGGTTTATTAAGTCTAAGATTAAAGCCT
GAGGCTCAACCTCAGTTCGTCTTAGAAACTGGTAGACTTGAGTGTGGTTGAGGCAAGTGGAATTTCTAGTGTAGCGGTTA
AATGCGTAGATATTAGAAGGAACACCAGTGGCGAAGGCGGCTTGCTGGGCCATTACTGACGCTGAGACACGAAAGCGTGG
GGAGCAAATAGG
>94a30ed5e6598e22014a606cdd493acc
TACGAAGGGTGCGAGCGTTGTTCGGAATTACTGGGCGTAAAGGGAGTGTAGGCGGATATGTAAGATAGCGGTGAAATGCC
GGGGCTCAACCCCGGAACTGCCATTATGACTATGTGTCTAGAGTTATCTAGAGGATAGCGGAATACCCAGTGTAGAGGTG
AAATTCGTAGATATTGGGTAGAACACCGGTGGCGAAGGCGGCTATCTGGCCATTTACTGACGCTGAGGCTCGAAAGCATG
GGGATCAAACAGG
>608f0e3ea0266db960be29bc860f3acb
TACGTAGGGGGCAAGCGTTATCCGGAATCACTGGGTGTAAAGGGAGCGTAGACGGCTGTGCAAGCCTGAAGTGAAAGGCG
GGGGCCCAACCCCTGGACTGCTTTGGGAACTGTACGGCTGGAGTGCAGGGGAGGTAAGTGGAATTCCTAGTGTAGCGGTG
AAATGCGTAGATATTAGGAGGAACACCAGTGGCGAAGGCGGCTTACTGGACTGTAACTGACGTTGAGGCTCGAAAGCGTG
GGGAGCAAACAGG
>64680bc43888c46ead7683088bb9fe44
TACGTAGGTGGCAAGCGTTGTCCGGAATTATTGGGCGTAAAGCGCGCGCAGGCGGATTGGTCAGTCTGTCTTAAAAGTTC
GGGGCTTAACCCCGTGATGGGATGGAAACTGCCAATCTAGAGTATCGTAGAGGAAAGTGGAATTCCTAGTGTAGCGGTGA
AATGCGTAGATATTAGGAAGAACACCAGTGGCGAAGGCGACTTTCTGGACGAAAACTGACGCTGAGGCGCGAAAGCCAGG
GGAGCGAACGGG
>5c3ef0c5bc41a780b362e7bcdd5c7beb
TACGGAGGATTCGAGCGTTATCCGGATTTATTGGGTTTAAAGGGTGCGTAGGCTGTTGGATAAGTTAGAGGTCAAATGTC
GGGGCTTAACCCCGTGCCTGCCTCTGATACTGTTCGACTAGAGAGTAGAAGCAGCAGGCGGAATGAGTAGTGTAGCGGTG
AAATGCTTAGATATTACTCAGAACACCGATTGCGCAGGCAGCTTGCTAATCCGCATCTGACGCTGATGCACGAAAGCGTG
GGTAGCGAACAGG
>269f6cdc46f49e8aa1957cb240b69179
TACGTAGGGGGCAAGCGTTATCCGGATTTACTGGGTGTAAAGGGAGCGTAGGCGGTGATGCAAGTCAGAAGTGAAAGCCC
GCAGCTCAACTGCGGGACTGCTTTTGAAACTGTATGACTAGATTGCAGGTGAGGTAAGTGGAATTCCTAGTGTAGCGGTG
AAATGCGTAGATATTAGGAGGAACACCAGTGGCGAAGGCGGCTTACTGGACTGTAAATGACGCTGAGGCTCGAAAGCGTG
GGGAGCAAACAGG
>e5cbc9db25b01493e105d46365afe38d
TACGGAGGATGCGAGCGTTATCCGGATTTATTGGGTTTAAAGGGTGCGCAGGCGGGATGCCAAGTCAGCGGTCAAATTTC
GGGGCTCAACCCCGACCTGCCGTTGAAACTGGTGTCCTAGAGTGGGCGTGAAGTATGCGGAATGCGTGGTGTAGCGGTGA
AATGCATAGATATCACGCAGAACTCCGATTGCGAAGGCAGCATACCGGCGCCCAACTGACGCTCATGCACGAAAGCGTGG
GTATCGAACAGG
>644f61dcac1fceb8b8ddebe1b55b28bc
TACGTAGGTGGCAAGCGTTGTCCGGATTTACTGGGTGTAAAGGGCGTGTAGCCGGGCTTACAAGTCAGATGTGAAATCCG
GGGGCTCAACCCCCGAACTGCATTTGAAACTGTAGGTCTTGAGTATCGGTGAGGCAGGCGGAATTCCTAGTGTAGCGGTG
AAATGCGTAGATATTAGGAGGAACACCAGTGGCGAAGGCGGCCTGCTGGACGACAACTGACGGTGAGGCGCGAAAGCGTG
GGGAGCAAACAGG
>f5ae719cb4bb524feb99223f6bf661cd
TACGTAGGTGGCAAGCGTTATCCGGATTTACTGGGTGTAAAGGGCGTGTAGGCGGGACTGCAAGTCAGATGTGAAAACCA
CGGGCTCAACCTGTGGCCTGCATTTGAAACTGTAGTTCTTGAGTACTGGTGAGGCAGACGGAATTCCTAGTGTAGCGGTG
AAATGCGTAGATATTAGGAGGAACACCAGTGGCGAAGGCGGTCTGCTGGACAGCAACTGACGCTGAGGCGCGAAAGCGTG
GGGAGCAAACAGG
>0e915bfb3708356f07c3a32571ab1a81
TACGTAGGGGGCAAGCGTTATCCGGAATCACTGGGTGTAAAGGGAGCGTAGACGGCTGAGCAAGCCTGAAGTGAAAGGCG
GGGGCCCAACCCCCGGACTGCTTTGGGAACTGTACGGCTGGAGTGCAGGGGAGGTAAGTGGAATTCCTAGTGTAGCGGTG
AAATGCGTAGATATTAGGAGGAACACCAGTGGCGAAGGCGGCTTACTGGACTGTAACTGACGTTGAGGCTCGAAAGCGTG
GGGAGCAAACAGG
>bda9a862247277b884fc5a1e8df22236
TACGTAGGGGGCAAGCGTTATCCGGATTTACTGGGTGTAAAGGGAGCGTAGGCGGCGACGCAAGTCAGAAGTGAAAGCCC
GGGGCTCAACTCCGGGACTGCTTTTGAAACTGTGTTGCTAGATTGCGGGTGAGGCAAGTGGAATTCCTAGTGTAGCGGTG
AAATGCGTAGATATTAGGAGGAACACCAGTGGCGAAGGCGGCTTGCTGGACCGTGAATGACGCTGAGGCTCGAAAGCGTG
GGGAGCAAACAGG
>b128a0fd303df0fe6b51f86a4661607b
TACGGAAGGTCCAGGCGTTATCCGGATTTATTGGGTTTAAAGGGAGCGTAGGCCGTTTGGTAAGCGTGTTGTGAAATGTC
GGGGCTCAACCTGGGCATTGCAGCGCGAACTGCCAGACTTGAGTGCGCATGAAGTAGGCGGAATTCGTCGTGTAGCGGTG
AAATGCTTAGATATGACGAAGAACTCCGATTGCGAAGGCAGCCTGCTGTAGCGCAACTGACGCTGAAGCTCGAAAGCGTG
GGTATCGAACAGG
>8326ffb9d95251a37e88527ea6d67fa0
TACGGAAGGTCCGGGCGTTATCCGGATTTATTGGGTTTAAAGGGAGCGTAGGCCGGAGATTAAGCGTGTTGTGAAATGTA
GATGCTCAACATCTGAACTGCAGCGCGAACTGGTTTCCTTGAGTACGCATAAAGTGGGCGGAATTCGTGGTGTAGCGGTG
AAATGCTTAGATATCACGAAGAACTCCGATTGCGAAGGCAGCTCACTGGAGCGCAACTGACGCTGAAGCTCGAAAGTGCG
GGTATCGAACAGG
>55500bd8e9736a974291bf32ad4b7304
TACGTAGGGAGCAAGCGTTGTCCGGAATTACTGGGCGTAAAGGGTGCGTAGGCGGCGCAGTTAGTCAGAAGTGAAATATC
GGGGCTTAACCCCGGGGCTGCTTCTGATACTGCTGTGCTCGAGTGCAGGCGAGGTAAGTGGAATTCCTAGTGTAGCGGTG
AAATGCGTAGATATTAGGAGGAACACCAGTGGCGAAGGCGACTTACTGGACTGTAACTGACGCTGAGGCACGAAAGCGTG
GGTAGCAAACAGG
>4138a753df0f0fb366281b17afe0ae86
TACGTAGGGGGCAAGCGTTATCCGGATTTACTGGGTGTAAAGGGAGCGTAGACGGCGAAGCAAGTCTGAAGTGAAAACCC
AGGGCTCAACCCTGGGACTGCTTTGGAAACTGTTTTGCTAGAGTGTCGTAGAGGTAAGTGGAATTCCTAGTGTAGCGGTG
AAATGCGTAGATATTAGGAGGAACACCAGTGGCGAAGGCGGCTTACTGGACGATAACTGACGTTGAGGCTCGAAAGCGTG
GGGAGCAAACAGG
>799243edef1b15e8dc76eb18b54b7df6
TACGTAGGTGGCAAGCGTTGTCCGGATTTACTGGGTGTAAAGGGCGTGCAGCCGGAGAGGCAAGTCAGATGTGAAATCCG
CGGGCTCAACTCGCGAACTGCATTTGAAACTGCTTCCCTTGAGTATCGGTGAGGTAATCGGAATTCCTAGTGTAGCGGTG
AAATGCGTAGATATTAGGAAGAACACCAGTGGCGAAGGCGGATTACTGGACGACAACTGACGGTGAGGCGCGAAAGCGTG
GGGAGCAAACAGG
>303fa811576937d6c103d075fb067796
TACGGAGGATCCGAGCGTTATCCGGATTTATTGGGTTTAAAGGGAGCGTAGGTGGATTGTTAAGTCAGTTGTGAAAGTTT
GCGGCTCAACCGTAAAATTGCAGTTGAAACTGGCAGTCTTGAGTACAGTTGAGGTGGGCGGAATTCGTGGTGTAGCGGTG
AAATGCTTAGATATCACGAAGAACTCCGATTGCGAAGGCAGCTCACTAGACTGTCACTGACACTGATGCTCGAAAGTGTG
GGTATCAAACAGG
>6d70320bc3b9c773b9bb38199ee33c51
TACGTAGGTGGCAAGCGTTATCCGGATTTACTGGGTGTAAAGGGCGTGTAGGCGGGATGGTAAGTCAGATGTGAAAACTC
AGGGCTCAACCCTGAGCCTGCATTTGAAACTATCGTTCTTGAGTGATGGTGAGGCAGGCGGAATTCCGTGTGTAGCGGTG
AAATGCGTAGATATACGGAGGAACACCAGTGGCGAAGGCGGCCTGCTGGACATTAACTGACGCTGAGGCGCGAAAGCGTG
GGGAGCAAACAGG
>b23fe13eef4def82cffc79c3287ff6f7
TACGTAGGGGGCAAGCGTTATCCGGATTCACTGGGTGTAAAGGGAGCGTAGACGGCGAGACAAGTCTGGAGTGAAAGGCC
GGGGCCCAACCCCGGGACTGCTCTGGAAACTGCCTGGCTGGAGTACAGGGGAGGTAAGTGGAATTCCTAGTGTAGCGGTG
AAATGCGTAGATATTAGGAGGAACACCAGTGGCGAAGGCGGCTTACTGGACTGTAACTGACGTTGAGGCTCGAAAGCGTG
GGGAGCAAACAGG
>6b609ed826b3eaed35f4b8141f1f9114
TACGTAGGTGGCGAGCGTTGTCCGGAATTATTGGGCGTAAAGAGCATGTAGGCGGCTTAATAAGTCGAGCGTGAAAATGC
GGGGCTCAACCCCGTATGGCGCTGGAAACTGTTAGGCTTGAGTGCAGGTGAGGAAAGGGGAAGTCCCAGTGTAGCGGTGA
AATGCGTAGATATTGGGAGGAACACCAGTGGCGAAGGCGCCTTTCTGGACTGTGTCTGACGCTGAGATGCGAAAGCCAGG
GTAGCGAACGGG
>767a5d4abf16c683bb5ea57cb6a490f9
TACGTAGGGAGCGAGCGTTATCCGGAATTATTGGGTGTAAAGGGTGCGTAGACGGGAAAGCAAGTTAGTTGTGAAATCCC
TCGGCTTAACTGAGGAACTGCAACTAAAACTACTTTTCTTGAGTGCAGGTGAGGTAAGTGGAATTCCTAGTGTAGCGGTG
AAATGCGTAGATATTAGGAGGAACACCAGTGGCGAAGGCGACTTACTGGACTGTAACTGACGTTGAGGCACGAAAGTGTG
GGGAGCAAACAGG
>395f39c71825ebde057e7ddd6f8ac619
TACGTAGGGGGCAAGCGTTATCCGGAATTACTGGGTGTAAAGGGAGCGTAGACGGTAATGTAAGTCTGGAGTGAAAGGCG
GGGGCCCAACCCCCGGACTGCTCTGGAAACTATGTTACTGGAGTGCAGGAGAGTTAAGCGGAATTCCTAGTGTAGCGGTG
AAATGCGTAGATATTAGGAGGAACACCAGTGGCGAAGGCGGCTTACTGGACTGTAACTGACGTTGAGGCTCGAAAGCGTG
GGGAGCAAACAGG
>1c7c66d63abdf0ee10375bd309ed2a11
TACGTAGGGAGCAAGCGTTATCCGGAATTATTGGGTGTAAAGGGTGCGTAGACGGGATAACAAGTTGGTTGTGAAACCCC
TCGGCTCAACTGAGGAACTGCAACCAAAACTATTATTCTTGAGTGCAGGTGAGGAAAGTGGAATTCCTAGTGTAGCGGTG
AAATGCGTAGATATTAGGAAGAACACCGGTGGCGAAGGCGACTTTCTGGACTGTAACTGACGTTGAGGCACGAAAGTGTG
GGGAGCAAACAGG
>cd6f9a5352e0d0e454c362372e668081
TACGTAGGGGGCGAGCGTTATCCGGATTCATTGGGCGTAAAGCGCGCGTAGGCGGCCGCCTAAGCGGAACCTCTAACCCC
GGGGCTCAACCTCGGGCCGGGTTCCGGACTGGGCGGCTCGAGTGCGGTTGAGGAGAGCGGAATTCCCGGTGTAGCGGTGG
AATGCGCAGATATCGGGAAGAACACCGATGGCGAAGGCAGCTCTCTGGGCCGTCACTGACGCTGAGGCGCGAAAGCTGGG
GGAGCGAACAGG
>5e331221c1fcfab1c7da85b773c8172f
TACGTAGGGGGCAAGCGTTATCCGGATTTACTGGGTGTAAAGGGAGCGCAGGTGGCAAGGCAAGCCAGAAGTGAAAACCC
GGGGCTTAACCCCGCGGATTGCTTTTGGAACTGTCTGGCTGGAGTGCAGGTGGGGCAGGCGGAATTCCTGGTGTAGCGGT
GAAATGCGTAGATATCAGGAGGAACACCGGTGGCGAAGGCGGCCTGCTGGACTGTAACTGACACTGAGGCTCGAAAGCGT
GGGGAGCAAACAGG
>d60412b0047f459e305f417c49a337d1
TACGTAGGGGGCAAGCGTTATCCGGATTTACTGGGTGTAAAGGGAGCGTAGACGGCGACGCAAGTCTGGAGTGAAAGCCC
GGGGCCCAACCCCGGGACTGCTTTGGAAACTGTGCTGCTGGAGTGCAGGAGAGTTAAGTGGAATTCCTAGTGTAGCGGTG
AAATGCGTAGATATTAGGAGGAACACCAGTGGCGAAGGCGGCTTACTGGACTGTAACTGACGTTGAGGCTCGAAAGCGTG
GGGAGCAAACAGG
>e44aafcb778046a6a0c8d290626db862
TACGTAGGTGGCAAGCGTTATCCGGATTTACTGGGTGTAAAGGGCGTGTAGGCGGGGACGCAAGTCAGATGTGAAAACCA
CGGGCTCAACCTGTGGCCTGCATTTGAAACTGTGTTTCTTGAGTACTGGTGAGGCAGACGGAATTCCTCGTGTAGCGGTG
AAATGCGTAGATATGAGGAGGAACACCAGTGGCGAAGGCGGTCTGCTGGACAGCAACTGACGCTGAGGCGCGAAAGCGTG
GGGAGCAAACAGG
>77f77593a7b93b1422c3789098b4414c
TACGTAGGTGGCAAGCGTTATCCGGAATTACTGGGTGTAAAGGGTGTGTAGGCGGGGCTGCAAGTCAGATGTGAAAATTA
TGGGCTCAACCCATAACCTGCGTCTGAAACTGTAGCTCTTGAGAGTGTGAGAGGTAAACGGAATTCCCGGTGTAGCGGTG
AAATGCGTAGATATCGGGAGGAACACCAGTGGCGAAGGCGGTTTACTGGACCACAACTGACGCTGAGACACGAAAGCGTG
GGGAGCAAACAGG
>4bbe71f9c74c3692618069578910d043
TACGGAGGATGCGAGCGTTATCCGGATTTATTGGGTTTAAAGGGTGCGTAGGCGGCATTATAAGTTAGTGGTAAAATTTT
GGGGCTTCACCTCATTGTGCCATTAATACTGTAGAGCTAGAGAACAGAAGAGGTAGGCGGAATAAGTTAAGTAGCGGTGA
AATGCATAGATATAACTTAGAACTCCGATAGCGAAGGCAGCTTACCAGGCTGAGTCTGACGCTGATGCACGAGAGCATGG
GTAGCGAACAGG
>d82bb1e62eac46a6301c1cd1913f5677
TACGTAGGTGGCAAGCGTTGTCCGGAATTATTGGGCGTAAAGGGCGCGCAGGCGGCGTCGTAAGTCGGTCTTAAAAGTGC
GGGGCTTAACCCCGTGAGGGGACCGAAACTGCGATGCTAGAGTATCGTAGAGGAAAGCGGAATTCCTAGTGTAGCGGTGA
AATGCGTAGATATTAGGAGGAACACCAGTGGCGAAAGCGGCTTTCTGGACGACAACTGACGCTGAGGCGCGAAAGCCAGG
GGAGCAAACGGG
>f794dec1376bc05784f927d5bfc7c4e2
TACGTAGGGGGCAAGCGTTATCCGGATTTACTGGGTGTAAAGGGAGCGTAGACGGTGTGGCAAGTCTGATGTGAAAGGCA
TGGGCTCAACCTGTGGACTGCATTGGAAACTGTCATACTTGAGTGCCGGTGGGGTAAGCGGAATTCCTAGTGTAGCGGTG
AAATGCGTAGATATTAGGAGGAACACCAGTGGCGAAGGCGGCTTACTGGACGGTAACTGACGTTGAGGCTCGAAAGCGTG
GGGAGCAAACAGG
>8a6bfb309dd5dfe88dac5edfcbe5d9f4
TACGTAGGTGGCAAGCGTTGTCCGGATTTACTGGGTGTAAAGGGCGTGCAGCCGGGAGTGCAAGTCAGATGTGAAATCCC
GCGGCTCAACCGCGGAACTGCATTTGAAACTGTGCTTCTTGAGTGCTGGTGAGGCAGACGGAATTCCTAGTGTAGCGGTG
AAATGCGTAGATATTAGGAGGAACACCAGTGGCGAAGGCGGTCTGCTGGACAGTAACTGACGGTGAGGCGCGAAAGCGTG
GGGAGCAAACAGG
>2a4265eaf696a8164b7a14000c201354
TACGTAGGGGGCAAGCGTTATCCGGATTTACTGGGTGTAAAGGGAGCGTAGACGGTAAAGCAAGTCTGAAGTGAAAGCCC
GGGGCTCAACCCCGGGACTGCTTTGGAAACTGTTTAACTAGAGTGCTGTAGAGGTAAGCGGAATTCCTAGTGTAGCGGTG
AAATGCGTAGATATTAGGAGGAACACCAGTGGCGAAGGCGGCTTACTGGACAGTAACTGACGTTGAGGCTCGAAAGCGTG
GGGAGCAAACAGG
>c88965bc811c049e05d6939cbddf3a23
TACGTAGGGGGCAAGCGTTATCCGGATTTACTGGGTGTAAAGGGAGCGTAGACGGCGCGGCAAGTCTGAAGTGAAAGGCA
GGGGCTTAACCCCTGAACTGCTTTGGAAACTGCCATGCTAGAGTGCTGTAGAGGTAAGTGGAATTCCTAGTGTAGCGGTG
AAATGCGTAGATATTAGGAGGAACACCAGTGGCGAAGGCGGCTTACTGGACAGTAACTGACGTTGAGGCTCGAAAGCGTG
GGGAGCAAACAGG
>52422971771cfc22d6443238624b9534
TACGGAGGATCCGAGCGTTATCCGGATTTATTGGGTTTAAAGGGAGCGTAGGCGGATTGTTAAGTCAGTTGTGAAAGTTT
GCGGCTCAACCGTAAAATTGCAGTTGATACTGGCAGTCTTGAGTGCAGTTGAGGTGGGCGGAATTCGTGGTGTAGCGGTG
AAATGCTTAGATATCACGAAGAACTCCGATTGCGAAGGCAGCTCACTGGAGTGTAACTGACGCTGATGCTCGAAAGTGTG
GGTATCAAACAGG
>2d3000ccb2120b4986a87cd21b57e983
TACGTAGGGGGCAAGCGTTATCCGGATTTACTGGGTGTAAAGGGAGCGTAGACGGCTGTGCAAGTCTGAAGTGAAAGCCC
AGGGCTCAACCCTGGGACTGCTTTGGAAACTGTGGAGCTAGAGTGCTGGAGAGTTAAGTGGAATTCCTAGTGTAGCGGTG
AAATGCGTAGATATTAGGAGGAACACCAGTGGCGAAGGCGGCTTACTGGACAGTAACTGACGTTGAGGCTCGAAAGCGTG
GGGAGCAAACAGG
>20a260757c4acc568b873a9ca236d146
TACGTAGGGGGCAAGCGTTATCCGGATTTACTGGGTGTAAAGGGAGCGTAGACGGTGATGCAAGTCAGAAGTGAAAGCCC
GCGGCTCAACTGCGGGACTGCTTTTGAAACTGTATGACTGGAGTGCAGGGGAGGTAAGCGGAATTCCTAGTGTAGCGGTG
AAATGCGTAGATATTAGGAGGAACACCAGTGGCGAAGGCGGCTTACTGGACTGTAACTGACGTTGAGGCTCGAAAGCGTG
GGGAGCAAACAGG
>768daafacb9c65f552ba4df41dd41ae9
TACGTAGGTGGCAAGCGTTGTCCGGATTTATTGGGCGTAAAGCGAGTGCAGGCGGTTCAATAAGTCTGATGTGAAAGCCT
TCGGCTCAACCGGAGAATTGCATCAGAAACTGTTGAACTTGAGTGCAGAGATAGAGTGGAACTCCATGTGTAGCGGTGGA
ATGCGTAGATATATGGAAGAACACCAGTGGCGAAGGCGGCTCTCTGGTCTGCAACTGACGCTGAGGCTCGAAAGCATGGG
TAGCGAACAGG
>c0d9cd776f609d6ad58f81190a7552a0
TACGGGGGGTGCAAGCGTTGTCCGGAATCATTGGGCGTAAAGAGTTCGTAGGTGGCACGTTAAGTCTGGTGTTAAAGGCG
GAAGCTCAACTTCCGTAGGGCACTGGATACTGGCGAGCTTGAATGCGGTTGAGGTAAAGGGAATTCCTGGTGTAGCGGTG
AAATGCGTAGATATCAGGAGGAACATCGGTGGCGTAAGCGCTTTACTGGGCCGTAATTGACACTGAGGAACGAAAGCCGG
GGTAGCAAATGGG
>17d66da0ed55c817b1017fc1868c127e
TACATAGGGGGCAAGCGTTATCCGGAATTATTGGGTGTAAAGGGTGCGTAGACGGAGAAACAAGTTGGTTGTGAAATCCC
TCGGCTCAACTGAGGAACTGCAACCAAAACTATTTCCCTTGAGTGTCGGAGGGTAAAGTGGAATTCCTAGTGTAGCGGTG
AAATGCGTAGATATTAGGAGGAACACCAGTGGCGAAGGCGACTTTCTGGACGATAACTGACGTTGAGGCACGAAAGTGTG
GGGAGCAAACAGG
>23276ec4e91429e62c6205bb3a047f9a
TACGTAGGGAGCGAGCGTTATCCGGAATTATTGGGCGTAAAGGGTGCGTAGATGGCATAGTAAGTCTTTTGTAAAAATGC
TGGGCTCAACCCAGTAGGGCAAAAGATACTGCAAAGCTAGAGTATGATAGAGGCAAGTGGAACTACATGTGTAGCGGTAA
AATGCGTAAATATATGTAAGAACACCAGTGGCGAAGGCGGCTTGCTGGGTCGATACTGACATTGAGGCACGAAAGCGTGG
GGAGCAAACAGG
>2dc10f017b24af850fe99caae6747238
TACATAGGGGGCAAGCGTTATCCGGAATTATTGGGTGTAAAGGGTGCGTAGACGGGTGTTTAAGTTGGTTGTGAAATCCC
TCGGCTCAACTGAGGAACTGCAACCAAAACTGGATATCTTGAGTGTCGGAGAGTAAAGTGGAATTCCTAGTGTAGCGGTG
AAATGCGTAGATATTAGGAGGAACACCAGTGGCGAAGGCGACTTTCTGGACGATAACTGACGTTGAGGCACGAAAGTGTG
GGGAGCAAACAGG
>d776334d281fd36820928b1cf69caf68
TACGTAGGGGGCAAGCGTTATCCGGATTTACTGGGTGTAAAGGGAGCGTAGACGGTAGTGCAAGTCTGGAGTGAAAGGCG
GGGGCCCAACCCCCGGACTGCTCTGGAAACTGTGCGACTAGAGTGCAGTAGAGGTAAGTGGAATTCCGAGTGTAGCGGTG
AAATGCGTAGATATTAGGAGGAACACCAGTGGCGAAGGCGGCTTACTGGACTGTAACTGACGTTGAGGCTCGAAAGCGTG
GGGAGCAAACAGG
>e0dda1d75f0cd2ae10139f753d42651c
TACGGAAGGTCCGGGCGTTATCCGGATTTATTGGGTTTAAAGGGAGCGTAGGCCGGAGATTAAGCGTGTTGTGAAATGTA
GAGGCTCAACCTCTGCACTGCAGCGCGAACTGGTCTTCTTGAGTACGCATAACGTGGGCGGAATTCGTGGTGTAGCGGTG
AAATGCTTAGATATCACGAAGAACTCCGATTGCGAAGGCAGCTCACGGGAGCGCAACTGACGCTGAAGCTCGAAAGTGCG
GGTATCGAACAGG
>6c8f98d14daed0a8c23c0e19d38e3613
TACGTAGGGAGCGAGCGTTGTCCGGAATTACTGGGTGTAAAGGGAGCGTAGGCGGGATCGCAAGTCAGATGTGAAAACTA
TGGGCTTAACCCATAAACTGCATTTGAAACTGTGGTTCTTGAGTGAAGTTGAGGTAAGCGGAATTCCTAGTGTAGCGGTG
AAATGCGTAGATATTAGGAGGAACATCAGTGGCGAAGGCGGCTTACTGGGCTTTAACTGACGCTGAGGCTCGAAAGCGTG
GGGAGCAAACAGG
>d177be6e527393354337b7c582822924
TACGTAGGGGGCAAGCGTTATCCGGATTTACTGGGTGTAAAGGGAGCGTAGGTGGCATGGCAAGCCAGAAGTGAAAACCC
GGGGCTTAACTCCGCGGATTGCTTTTGGAACTGTCAGGCTGGAGTGCAGGTGGGGCAGGCGGAATTCCTGGTGTAGCGGT
GAAATGCGTAGATATCAGGAGGAACACCGGTGGCGAAGGCGGCCTGCTGGACTGTAACTGACACTGAGGCTCGAAAGCGT
GGGGAGCAAACAGG
>262d74242a3fbebc685df5f449849cbe
TACGTAGGGGGCAAGCGTTATCCGGATTTACTGGGTGTAAAGGGAGCGTAGACGGCGCTGCAAGTCCGGAGTGAAAGCCC
ATGGCTTAACCATGGTACTGCTCTGGAAACTGTGGAGCTTGAGTGCGGGTGGGGCAGGCGGAATTCCTAGTGTAGCGGTG
AAATGCGTAGATATTAGGAGGAACACCGGCGGCGAAGGCGGCCTGCTGGACCGTAACTGACGTTGAGGCTCGAAAGCGTG
GGGAGCAAACAGG
>88be1564300a5cc2bfc84263183750af
TACGGAGGATGCGAGCGTTATCCGGATTTATTGGGTTTAAAGGGTGCGTAGGTGGTGATTTAAGTCAGCGGTGAAAGTTT
GTGGCTCAACCATAAAATTGCCGTTGAAACTGGGTTACTTGAGTGTGCTTGAGGTAGGCGGAATGCGTGGTGTAGCGGTG
AAATGCATAGATATCACGCAGAACTCCGATTGCGAAGGCAGCTTACTAAACCATAACTGACACTGAAGCACGAAAGCGTG
GGGATCAAACAGG
>1cf68e0684ba016821e4c7303f54084f
TACGTAGGTGGCAAGCGTTGTCCGGAATTATTGGGCGTAAAGCGCGCGCAGGCGGCTTCCCAAGTCCCTCTTAAAAGTGC
GGGGCTTAACCCCGTGATGGGAAGGAAACTGGGAAGCTGGAGTATCGGGGAGGAAAGTGGAATTCCTAGTGTAGCGGTGA
AATGCGTAGAGATTAGGAAGAACACCGGTGGCGAAGGCGACTTTCTGGACGAAAACTGACGCTGAGGCGCGAAAGCGTGG
GGAGCAAACAGG
>7d67f540f00013031d3b4da8e7b6c97d
TACGTAGGGGGCAAGCGTTATCCGGATTTACTGGGTGTAAAGGGAGCGTAGACGGTGATGCAAGTCAGAAGTGAAAGCCC
GCGGCTCAACTGCGGGACTGCTTTTGAAACTGTATAACTAGAGTGCAGTAGAGGTAAGCGGAATTCCTAGTGTAGCGGTG
AAATGCGTAGATATTAGGAGGAACACCAGTGGCGAAGGCGGCTTACTGGACTGTAACTGACGTTGAGGCTCGAAAGCGTG
GGGAGCAAACAGG
>9b9a48395209ea2d424e3b2d1ab536d7
TACGTAGGGAGCGAGCGTTATCCGGATTTATTGGGTGTAAAGGGTGCGTAGATGGATAAACAAGTTGGTTGTGAAATCCC
TCGGCTTAACTGAGGAATTGCAACCAAAACTGTAGATCTTGAGTACTGGTGGGGAAAGCGGAATTCCTAGTGTAGCGGTG
AAATGCGTAGATATTAGGAAGAACACCGGTGGCGAAGGCGGCTTTCTGGACAGAAACTGACATTGAGGCACGAAAGTGTG
GGGAGCAAACAGG
>7d4ab816a9a95cb92dc74ee1de655300
TACGGAGGATTCAAGCGTTATCCGGATTTATTGGGTTTAAAGGGTGCGTAGGCGGTCGGATAAGTTAGAGGTGAAATCCC
GGGGCTCAACTTCGGAATTGCCTCTGATACTGTTCGGCTAGAGAGTAGTAGCGGTAGGCGGAATGTATGGTGTAGCGGTG
AAATGCTTAGAGATCATACAGAACACCGATTGCGAAGGCAGCTTACCAAGCTACTTCTGACGTTGAGGCACGAAAGCGTG
GGGAGCAAACAGG
>41333af9ef19b1cdd606f72a026459f9
TACGTAGGTGGCAAGCGTTATCCGGATTTACTGGGTGTAAAGGGCGTGTAGGCGGGGACGCAAGTCAGATGTGAAAACCA
CGGGCTCAACCTGTGGCCTGCATTTGAAACTGTGTTTCTTGAGTACTGGTGAGGCAGACGGAATTCCTAGTGTAGCGGTG
AAATGCGTAGATATTAGGAGGAACACCAGTGGCGAAGGCGGTCTGCTGGACAGCAACTGACGCTGAGGCGCGAAAGCGTG
GGGAGCAAACAGG
>1b394556de95cd184113f6b663b5cd24
TACGTAGGGGGCAAGCGTTATCCGGATTTACTGGGTGTAAAGGGAGCGTAGACGGTGAGACAAGTCTGAAGTGAAAGCCC
GGGGCTCAACCCCGGGACTGCTTTGGAAACTGCCTGACTGGAGTGCTGGGGAGGCAAGCGGAATTCCTAGTGTAGCGGTG
AAATGCGTAGATATTAGGAAGAACACCAGTGGCGAAGGCGGCTTGCTGGACAGTAACTGACGTTGAGGCTCGAAAGCGTG
GGGAGCAAACAGG
>2f22106b11dadd6b45a3a6ec727009b8
TACGTAGGGTGCAAGCGTTATCCGGATTTACTGGGTGTAAAGGGCGAGTAGACGGCGTTGCAAGTCAGATGTGAAAGGCT
AGGGCTCAACCTTAGGAGAGCATCTGAAACTGTAATGCTAGAGTGCAGTAGAGGTAAGTGGAATTCCTAGTGTAGCGGTG
AAATGCGTAGATATTAGGAGGAACACCAGTGGCGAAGGCGGCTTACTGGACTGTAACTGACGTTGAGGCGCGAAAGTGTG
GGGAGCAAACAGG
>a1559a13b3cbc2d3b9ef9705e035e145
TACGTAGGGAGCAAGCGTTGTCCGGATTTACTGGGTGTAAAGGGTGCGTAGGCGGCCTTGCAAGTCAGAAGTGAAATCCA
TGGGCTTAACCCGTGAACTGCTTTTGAAACTGTAGGGCTTGAGTGAAGTTGAGGCAGGCGGAATTCCCGGTGTAGCGGTG
AAATGCGTAGAGATCGGGAGGAACACCAGTGGCGAAGGCGGCCTGCTGGGCTTTAACTGACGCTGAAGCACGAAAGCGTG
GGTAGCAAACAGG
>557ad21c1ca31b87153b21f51bf1af50
TACGGAGGATTCAAGCGTTATCCGGATTTATTGGGTTTAAAGGGTGCGTAGGCGGTTTGATAAGTTAGAGGTGAAATGTT
AGGGCTTAACCCTGAAACTGCCTCTAATACTGTTGAGCTAGAGAGTAGTAGCGGTAGGCGGAATGTATGGTGTAGCGGTG
AAATGCTTAGAGATCATACAGAACACCGATTGCGAAGGCAGCTTACCAAACTATATCTGACGTTGAGGCACGAAAGCGTG
GGGAGCAAACAGG
>a834dddc20bf44d3b7b8368a37ae5e90
TACGTAGGGAGCAAGCGTTGTCCGGAATTACTGGGTGTAAAGGGAGCGTAGGCGGGATAGTAAGTTGATTGTTAAAACTA
TCGGCTCAACTGGTAGATGCGATCAAAACTGCAATTCTTGAGTGAAGTTGAGGCAGGCGGAATTCCTAGTGTAGCGGTGA
AATGCGTAGATATTAGGAGGAACACCAGTGGCGAAGGCGGCCTGCTGGGCTTTAACTGACGCTGAGGCTCGAAAGTGTGG
GTAGCAAACAGG
>99ab08faa2544dda6700bf177d351a02
TACGTAGGTGGCAAGCGTTATCCGGATTTATTGGGCGTAAAGCGAGCGCAGGCGGTTGCTTAGGTCTGATGTGAAAGCCT
TCGGCTTAACCGAAGAAGTGCATCGGAAACCGGGCGACTTGAGTGCAGATGAGGACAGTGGAACTCCATGTGTAGCGGTG
GAATGCGTAGATATATGGAAGAACACCAGTGGCGAAGGCGGCTGTCTGGTCTGCAACTGACGCTGAGGCTCGAAAGCATG
GGTAGCGAACAGG
>24cf5685aba1741cb35645327f6c8675
TACGTAGGGGGCGAGCGTTATCCGGAATTATTGGGCGTAAAGAGTGCGTAGGCGGTTTTTTAAGCGCGGGGTGAAAGGCA
ATGGCTTAACCATTGTTAGCCCTGCGAACTGGGAGACTTGAGTGCAGGTGAGGAAAGCGGAATTCCTAGTGTAGCGGTGA
AATGCGTAGATATTAGGAGGAACACCAGTGGCGAAGGCGGCTTTCTGGACTGTAACTGACGCTGAGGCACGAAAGTGTGG
GGAGCAAACAGG
>723d44229ae24ba976b18993e26c84e7
TACGTAGGGGGCGAGCGTTGTCCGGAATGACTGGGCGTAAAGGGTGTGTAGGCGGTTTATTAAGTTAGAAGTGAAATACC
TAGGGCTTAACCCAGGTGCTGCTTCTAAAACTGATAGACTTGAGTGCAGTTGAGGAAAGTGGAATTCCTAGTGTAGCGGT
GGAATGCGTAGATATTAGGAGGAACATCAGTGGCGAAGGCGACTTTCTGGACTGTAACTGACGCTGAGGCACGAAAGTGT
GGGGAGCAAACAGG
>ddb5a4878ebd5719f172236035fec3af
TACGTAGGGGGCAAGCGTTATCCGGATTTACTGGGTGTAAAGGGAGCGTAGACGGTAAAGCAAGTCTGAAGTGAAAGCCC
GCGGCTCAACTGCGGGACTGCTTTGGAAACTGTTTAACTGGAGTGTCGGAGAGTTAAGTGGAATTCCTAGTGTAGCGGTG
AAATGCGTAGATATTAGGAGGAACACCAGTGGCGAAGGCGACTTACTGGACGATAACTGACGTTGAGGCTCGAAAGCGTG
GGGAGCAAACAGG
>1ec313f4e6ec895f347ad7267450726e
TACGTAGGTGGCAAGCGTTGTCCGGATTTACTGGGTGTAAAGGGCGTGCAGCCGGAGAGGCAAGTCAGATGTGAAATCCG
CGGGCTCAACCCGCGAACTGCATTTGAAACTGCTTCCCTTGAGTATCGGTGAGGTAACCGGAATTCCTAGTGTAGCGGTG
AAATGCGTAGATATTAGGAAGAACACCAGTGGCGAAGGCGGGTTACTGGACGACAACTGACGGTGAGGCGCGAAAGCGTG
GGGAGCAAACAGG
>cab4fd61d8c281dd3efabe2a36b28971
TACGGAAGGTCCGGGCGTTATCCGGATTTATTGGGTTTAAAGGGAGCGTAGGCCGTTTGTTAAGCGTGTTGTGAAATGTC
GGGGCTCAACCTGGGCATTGCAGCGCGAACTGGCAGACTTGGGTGCGCATGAAGTAGGCGGAATTCGTCGTGTAGCGGTG
AAATGCTTAGATATGACGAAGAACTCCGATTGCGAAGGCAGCCTGCTGTAGCGTAACTGACGCTGAAGCTCGAAAGCGTG
GGTATCGAACAGG
>9d690376ffa301637aef8024c35c0e3c
TACGTAGGGGGCAAGCGTTATCCGGATTTACTGGGTGTAAAGGGAGCGTAGACGGCATGGCAAGTCTGAAGTGAAAGCCC
GGGGCTCAACCGCGGGACTGCTTTGGAAACTGTTAAGCTGGAGTGCAGGGGAGGTAAGTGGAATTCCTAGTGTAGCGGTG
AAATGCGTAGATATTAGGAGGAACACCAGTGGCGAAGGCGGCTTACTGGACTGTAACTGACGTTGAGGCTCGAAAGCGTG
GGGAGCAAACAGG
>9fdfec7661f96c6e95a64eeed2767785
AACGTAGGGTGCAAGCGTTGTCCGGAATTACTGGGTGTAAAGGGAGCGCAGGCGGGAAGACAAGTTGGAAGTGAAAACCA
TGGGCTCAACCCATGAATTGCTTTCAAAACTGTTTTTCTTGAGTAGTGCTGAGGTAGATGGAATTCCCGGTGTAGCGGTG
GAATGCGTAGATATCGGGAGGAACACCAGTGGCGAAGGCGGTCTACTGGGCACCAACTGACGCTGAGGCTCGAAAGCATG
GGTAGCAAACAGG
>22cfd9d9f6c5dde8ca67ad7ab8f2fef6
TACGGAGGATGCGAGCGTTATCCGGATTTATTGGGTTTAAAGGGTGCGTAGGTTGTTTTTTAAGTCAGCGGTGAAAGTTT
GTGGCTCAACCATAAAATTGCCGTTGAAACTGGAAGACTTGAGTATATGTGAGGTAGGCGGAATGCGTGGTGTAGCGGTG
AAATGCATAGATATCACGCAGAACTCCGATTGCGAAGGCAGCTTACTAAGCCATAACTGACACTGAAGCACGAAAGCGTG
GGGATCAAACAGG
>4d8d1c006253af532dc64fda77b3b5c8
TACGTAGGGGGCAAGCGTTATCCGGATTTACTGGGTGTAAAGGGAGCGTAGGTGGCATGGTAAGCCAGAAGTGAAAACCC
GGGGCTCAACCCCGCGGATTGCTTTTGGAACTATCAGGCTGGAGTGCTGGTGGGGTAAGCGGAATTCCTAGTGTAGCGGT
GAAATGCGTAGATATTAGGAGGAACACCGGTGGCGAAGGCGGCTTACTGGACAGAAACTGACACTGAGGCTCGAAAGCGT
GGGGAGCAAACAGG
>03b037d65fcb6d529dd08d171b6a6be2
TACGTAGGTGGCAAGCGTTGTCCGGAATTACTGGGTGTAAAGGGAGCGTAGGCGGGATGTCAAGTCAGAAGTGAAAATTA
TGGGCTCAACTCATAACCTGCTTTTGAAACTGATATTCTTGAGTGAAGTTGAGGCAAGCGGAATTCCTAGTGTAGCGGTG
AAATGCGTAGATATTAGGAGGAACACCAGTGGCGAAGGCGGCTTGCTGGGCTTTTACTGACGCTGAGGCTCGAAAGCGTG
GGGAGCAAACAGG
>af300a120ee017e414bbde3037827914
TACGTATGGTGCAAGCGTTATCCGGATTTACTGGGTGTAAAGGGTGCGTAGGTGGTATGGCAAGTCAGAAGTGAAAGGCT
GGGGCTCAACCCCGGGACTGCTTTTGAAACTGTCAAACTAGAGTACAGTAGAGGAAAGCGGAATTCCTAGTGTAGCGGTG
AAATGCGTAGATATTAGGAGGAACACCAGTGGCGAAGGCGGCTTTCTGGACTGAAACTGACACTGAGGCACGAAAGCGTG
GGGAGCAAACAGG
>8da94a6770f3c39157e3d4f9d4cce603
TACGGAGGATGCGAGCGTTATCCGGATTTATTGGGTTTAAAGGGTGCGTAGGTTGTTTTTTAAGTCAGCGGTGAAAGTTT
GTGGCTCAACCATAAAATTGCCGTTGAAACTGGAAGACTTGAGTATATTTGAGTTAGGCGGAATGCGTGGTGTAGCGGTG
AAATGCATAGATATCACGCAGAACTCCGATTGCGAAGGCAGCTTACTAAGCCATAACTGACACTGAAGCACGAAAGCGTG
GGGATCAAACAGG
>702d7e104ad22c894f6a596aa2247ba0
TACATAGGGGGCAAGCGTTATCCGGAATTATTGGGTGTAAAGGGTGCGTAGACGGGAAATTAAGTTAGTTGTGAAATACC
TTGGCTCAACTAAGGAACTGCAACTAAAACTGGTTTTCTTGAGTACTGGTGAGGAAAGTGGAATTCCTAGTGTAGCGGTG
AAATGCGTAGATATTAGGAGGAACACCAGTGGCGAAGGCGACTTTCTGGACAGAAACTGACGTTGAGGCACGAAAGTGTG
GGGAGCAAACAGG
>3b3a89e2a950a9f8feafc774529a26bd
TACGTAGGTGGCAAGCGTTATCCGGATTTACTGGGTGTAAAGGGCGTGTAGGCGGGAGAGCAAGTCAGACGTGAAATTCC
AGGGCTCAACCCTGGAACTGCGTTTGAAACTGTTCTTCTTGAGTGATGGAGAGTCAGGCGGAATTCCGTGTGTAGCGGTG
AAATGCGTAGATATACGGAGGAACACCAGTGGCGAAGGCGGCCTGCTGGACATTAACTGACGCTGAGGCGCGAAAGCGTG
GGGAGCAAACAGG
>0005579fbab7f6d326680c30b7ad2986
TACGTAGGTGGCGAGCGTTGTCCGGAATTACTGGGTGTAAAGGGCGTGTAGGCGGGTAGATAAGTCAGATGTGAAATACC
GGGGCTCAACCCCGGGGCTGCATTTGAAACTGTCAATCTTGAGTGCCGGTGAGGAAAGCGGAATTCCTAGTGTAGCGGTG
AAATGCGTAGATATTAGGAGGAACACCAGTGGCGAAGGCGGCTTTCTGGACGGTAACTGACGCTGAGGCGCGAAAGCGTG
GGGAGCAAACAGG
>05820ca411722b4512d572ff15eb8587
TACGTAGGGGGCAAGCGTTATCCGGATTTACTGGGTGTAAAGGGAGCGTAGACGGAATTGCAAGTCTGATGTGAAAATCC
GGGGCCCAACCCCGGAACTGCATTGGAAACTGTATTTCTAGAGTGTCGTAGAGGCAAGTGGAATTCCTGGTGTAGCGGTG
AAATGCGTAGATATCAGGAGGAACACCAGTGGCGAAGGCGGCTTGCTGGACGATGACTGACGTTGAGGCTCGAAAGCGTG
GGGAGCAAACAGG
>b17291d78f586540b54661dbe12193bd
TACGTAGGGGGCAAGCGTTATCCGGATTTACTGGGTGTAAAGGGAGCGTAGACGGCGAAGAAAGTCTGAAGTGAAAGCCC
GCGGCTCAACCGCGGAATGGCTTTGGAAACTTTTTTGCTGGAGTACCGGGGAGGTAAGCGGAATTCCTAGTGTAGCGGTG
AAATGCGTAGATATTAGGAGGAACACCAGTGGCGAAGGCGGCTTACTGGACGGTAACTGACGTTGAGGCTCGAAAGCGTG
GGGAGCAAACAGG
>c222742f05a6937f08a9dbf9bdc79355
TACGTAGGGGGCAAGCGTTATCCGGATTTACTGGGTGTAAAGGGAGCGTAGACGGCTGGCCAAGTCTGAAGTGAAAGCCC
GGGGCTTAACCCCGGAACGGCTTTGGAAACTGGCCGGCTGGAGTGCTGGGGAGGCAGGCGGAATTCCTGGTGTAGCGGTG
AAATGCGTAGATATCAGGAGGAACACCGGTGGCGAAGGCGGCCTGCTGGACAGTAACTGACGTTGAGGCTCGAAAGCGTG
GGGAGCAAACAGG
>3324ba718144a00c8ce90ae29dfddaef
TACGTAGGATGCAAGCGTTATCCGGATTTACTGGGTGTAAAGGGAGCGCAGGCGGGACTGCAAGTTGGATGTGAAATACC
GTGGCTTAACCACGGAACTGCATCCAAAACTGTAGTTCTTGAGTGAAGTTGAGGCAAGCGGAATTCCGAGTGTAGCGGTG
AAATGCGTAGATATTCGGAGGAACACCAGTGGCGAAGGCGGCTTGCTGGGCTTTAACTGACGCTGAGGCTCGAAAGTGTG
GGGAGCAAACAGG
>e8432aa8d20a7bed5347ed19353b6069
TACGTAGGGAGCAAGCGTTATCCGGATTTATTGGGTGTAAAGGGTGCGTAGACGGGAATGCAAGTTAGTTGTGAAATCCC
TCGGCTTAACTGAGGAACTGCAACTAAAACTACGTTTCTTGAGTGCTGGTGAGGAAAGTGGAATTCCTAGTGTAGCGGTG
AAATGCGTAGATATTAGGAGGAACACCAGTGGCGAAGGCGACTTTCTGGACAGTAACTGACGTTGAGGCACGAAAGTGTG
GGGAGCAAACAGG
>50fece08071947ad8df326ce4b1ab717
TACGTAGGGGGCAAGCGTTATCCGGATTTACTGGGTGTAAAGGGAGCGTAGACGGCGAAGAAAGTCTGAAGTGAAAGCCC
GCGGCTTAACCGCGGAACTGCTTTGGAAACTTTTTTGCTGGAGTACCGGGGAGGTAAGCGGAATTCCTAGTGTAGCGGTG
AAATGCGTAGATATTAGGAGGAACACCAGTGGCGAAGGCGGCTTACTGGACGGTAACTGACGTTGAGGCTCGAAAGCGTG
GGGAGCAAACAGG
>18e23e095d93795bda276e64d18f8727
TACGTAGGGGGCAAGCGTTATCCGGAATTACTGGGTGTAAAGGGAGCGTAGGCGGCACGCCAAGCCAGATGTGAAAGCCC
GAGGCTTAACCTCGCGGATTGCATTTGGAACTGGCGAGCTAGAGTACAGTAGAGGAAAGCGGAATTCCTAGTGTAGCGGT
GAAATGCGTAGATATTAGGAAGAACACCAGTGGCGAAGGCGGCTTTCTGGACTGAAACTGACGCTGAGGCTCGAAAGCGT
GGGGAGCAAACAGG
>362b5486c216dd46e33fb7f857afe40b
TACGTAGGGAGCGAGCGTTATCCGGATTTATTGGGCGTAAAGGGTGCGTAGGCGGCTTGTTAAGTATGAAATTAAAGCCC
GGGGCTTAACTCCGGTTCGTTTCATAAACTGGCAGGCTTGAGTATGGATGAGGTAAACGGAATTTCTAGTGTAGCGGTGG
AATGCGTAGATATTAGAAGGAACACCAGTGGCGAAGGCGGTTTACTGGGCCATTACTGACGCTGAGGCACGAAAGCGTGG
GGAGCAAATAGG
>f43fb0a203743f9b5d886c3207603e57
TACGTAGGTGGCAAGCGTTATCCGGATTTACTGGGTGTAAAGGGCGAGTAGGCGGGATTGCAAGTCAGATGTGAAAACTA
TGGGCTCAACCGATAGAGTGCATTTGAAACTGCAGTTCTTGAGTGATGGTGAGGCAGGCGGAATTCCCGGTGTAGCGGTG
GAATGCGTAGATATCGGGAGGAACACCAGTGGCGAAGGCGGCCTGCTGGACATTAACTGACGCTGAGGCGCGAAAGCGTG
GGGAGCAAACAGG
>b88ad6ccb6afa8c927ee34ac617476ac
CGTAGGATCCGAGCATTATCCGGAGTGACTGGGTGTAAAGAGTTGCGTAGGTGGCATAATAAGTAGCTAGTGAAATCTGG
TGGCTCAACCATTCAGACTATTAGCTAAACTGTTAAGCTCGAGACCGTGAGGGGTAACTGGAATTTCTAGTGTAGGGTTG
AAATCCGTAGATATTAGAAGGAACACCAATAGCGTAGGCAGGTTACTGGGACGGTTCTGACACTAAGGCACGAAAGCGTA
GGGAGCAAACGGG
>8c20296d23572d4b01bd59e14f3e26ec
TACGTAGGGGGCAAGCGTTATCCGGATTTACTGGGTGTAAAGGGAGCGTAGACGGCATGGCAAGCCAGATGTGAAAGCCC
GGGGCTCAACCCCGGGACTGCATTTGGAACTGTCAGGCTAGAGTGTCGTAGAGGAAAGCGGAATTCCTAGTGTAGCGGTG
AAATGCGTAGATATTAGGAGGAACACCAGTGGCGAAGGCGGCTTTCTGGACGATGACTGACGTTGAGGCTCGAAAGCGTG
GGGAGCAAACAGG
>d0447437e09b26fe5fbc469ae517d19f
TACGTAGGGAGCGAGCGTTGTCCGGAATTACTGGGCGTAAAGGGCGCGTAGGCGGGAACTTAAGTTAGATGTGAAAACTC
CGGGCTCAACCTGGAGACTGCATTTAAAACTGGGTTTCTTGAGGGCAGGTGAGGAAAGTGGAATTCCTAGTGTAGCGGTG
AAATGCGTAGATATTAGGAGGAACACCAGTGGCGAAGGCGACTTTCTGGACTGTACCTGACGCTGAGGCGCGAAAGCATG
GGGAGCGAACAGG
>fa0efa3af109bc55bd09fc915867670c
TACGTAGGGGGCAAGCGTTATCCGGATTTACTGGGTGTAAAGGGAGCGTAGACGGTTTTGCAAGTCTGAAGTGAAAGCCC
GGGGCTTAACCCCGGGACTGCTTTGGAAACTGTAGGACTAGAGTGCAGTAGAGGTAAGTGGAATTCCTAGTGTAGCGGTG
AAATGCGTAGATATTAGGAGGAACACCAGTGGCGAAGGCGGCTTACTGGACTGTAACTGACGTTGAGGCTCGAAAGCGTG
GGGAGCAAACAGG
>842daec22acb3dd3632cc9120a6cc9c0
TACGTAGGGGGCAAGCGTTATCCGGATTTACTGGGTGTAAAGGGAGCGTAGGCGGCTGTGTAAGCCAGAAGTGAAAGCCC
GGGGCTCAACTCCGGGACTGCTTTTGGAACTACATGGCTTGATTGCAGGTGAGGCAAGTGGAATTCCTAGTGTAGCGGTG
AAATGCGTAGATATTAGGAGGAACACCAGTGGCGAAGGCGGCTTGCTGGACTGTAAATGACGCTGAGGCTCGAAAGCGTG
GGGAGCAAACAGG
>dec036a3bcd1bf8c825423d70df973ea
TACGGAGGATGCGAGCGTTATCCGGATTTATTGGGTTTAAAGGGTGCGTAGGCGGGATGCCAAGTCAGCGGTCAAATACG
GGGGCTCAACCTGCGTCCGCCGTTGAAACTGGCGTTCTTGAGTGGGCGTGAAGTACGCGGAATGCGTGGTGTAGCGGTGA
AATGCATAGATATCACGCAGAACCCCGATTGCGAAGGCAGCGTACCGGCGCCCAACTGACGCTGAAGCACGAAAGCGTGG
GTATCGAACAGG
>2bd283b4d75924dcc2e53a94dce55427
TACGTAGGGAGCGAGCGTTATCCGGATTTATTGGGTGTAAAGGGTGCGTAGGCGGCTTCTTAAGTCTGTAGTCTAAGCCC
GGAGCTTAACTCCGGTTCGCTACAGAAACTGATTAGCTTGAGTATGGTAGAGTCAAGTGGAATTTCTAGTGTAGCGGTTA
AATGCGTAGATATTAGAAGGAACACCAGTGGCGAAGGCGACTTGCTGGGCCATCACTGACGCTGAGGCACGAAAGCGTGG
GGAGCAAATAGG
>f6d2603e7d2fb287940d3f906d33eec7
TACGTAGGGGGCAAGCGTTATCCGGATTTACTGGGTGTAAAGGGAGCGTAGACGGCAGTGCAAGTCTGGAGTGAAAGGCG
GGGGCTCAACCCCCGGACTGCTCTGGAAACTGTACGGCTGGAGTGCAGGAGAGTTAAGTGGAATTCCTAGTGTAGCGGTG
AAATGCGTAGATATTAGGAGGAACACCAGTGGCGAAGGCGGCTTACTGGACTGTAACTGACGTTGAGGCTCGAAAGCGTG
GGGAGCAAACAGG
>6d30a01063b1e6319d3787ce6907a6e8
TACGTAGGGGGCAAGCGTTATCCGGATTTACTGGGTGTAAAGGGAGCGTAGACGGCAGCGCAAGTCCGAAGTGAAAGCCC
GGGGCCCAACCCCGGGACTGCTTTGGAAACTGTGAAGCTGGAGTGCGGGTGGGGCAGGCGGAATTCCTGGTGTAGCGGTG
AAATGCGTAGATATCAGGAGGAACACCGGCGGCGAAGGCGGCCTGCTGGACCGTAACTGACGTTGAGGCTCGAAAGCGTG
GGGAGCAAACAGG
>3f25b0622041a28c4f8e2351d060d458
TACGTAGGTGGCGAGCGTTATCCGGATTTATTGGGCGTAAAGCGTCCGCAGACGGCTTGTTAAGTCTAGAATCAAAGCCC
GGAGCTTAACTTCGGTTCGTTCTAGAAACTGGCAGGCTTGAGTATAGTAGAGTCAAGTGGAATTTCTAGTGTAGCGGTAG
AATGCGTAGATATTAGAAGGAACACCAGTGGCGAAGGCGACTTGCTGGGCTATTACTGACGTTCATGGACGAAAGCGTGG
GGAGCAAATAGG
>8e40519f6282a654d990c337d216434b
TACGTAGGGGGCAAGCGTTATCCGGATTTACTGGGTGTAAAGGGAGCGTAGACGGTTGTGCAAGTCTGAAGTGAAAGCCC
GCGGCTCAACTGCGGAACGGCTTTGGAAACTGTGTAACTGGAGTGCTGGGGAGGTAAGCGGAATTCCTGGTGTAGCGGTG
AAATGCGTAGAGATCAGGAGGAACACCGGCGGCGAAGGCGGCTTACTGGACAGTAACTGACGTTGAGGCTCGAAAGCGTG
GGGAGCAAACAGG
>1175e7765730f9c5c3672bd539c9d4f0
TACGTAGGGGGCAAGCGTTATCCGGATTTACTGGGTGTAAAGGGAGCGTAGACGGCAGCGCAAGTCTGGAGTGAAATCCC
ATGGCTTAACCATGGAACTGCTTTGGAAACTGTGCAGCTGGAGTGCAGGGGAGGTAAGCGGAATTCCTAGTGTAGCGGTG
AAATGCGTAGATATTAGGAGGAACACCAGTGGCGAAGGCGGCTTACTGGACTGTAACTGACGTTGAGGCTCGAAAGCGTG
GGGAGCAAACAGG
>2379d0707c46316461554917efeaa8a2
TACGTAGGGAGCGAGCGTTATCCGGATTTATTGGGTGTAAAGGGTGCGTAGACGGGTTAGCAAGTTAGTTGTGAAATCCC
TCGGCTTAACTGAGGAACTGCAACTAAAACTGCCAATCTTGAGTGCAGGTGAGGTAAGTGGAATTCCTAGTGTAGCGGTG
AAATGCGTAGATATTAGGAGGAACACCAGTGGCGAAGGCGACTTACTGGACTGTAACTGACGTTGAGGCACGAAAGTGTG
GGGAGCAAACAGG
>a3d399bb03aa89fd25b795c252c63aea
TACGGAAGATGCGAGCGTTATCCGGATTTATTGGGTTTAAAGGGAGCGTAGGCGGGCTTTTAAGTCAGCGGTCAAATGTC
GTGGCTCAACCATGTCAAGCCGTTGAAACTGTAAGCCTTGAGTCTGCTCAGGGCACATGGAATTCGTGGTGTAGCGGTGA
AATGCTTAGATATCACGAAGAACTCCGATCGCGAAGGCATTGTGCCGGGGCATAACTGACGCTGAGGCTCGAAAGTGCGG
GTATCAAACAGG
>334545b122fec4746d048df11c0540fe
TACGTAGGGGGCAAGCGTTATCCGGATTCATTGGGCGTAAAGCGCGCGTAGGCGGTTGCCTAAGCGGGACCTCTAATCTT
AGGGCTCAACCTTAAGCCGGGTCCCGAACTGGGTGACTTGAGTGCGGTTGAGGAAAGTGGAATTCCCGGTGTAGCGGTGG
AATGCGCAGATATCGGGAAGAACACCGATGGCGAAGGCAGCTTTCTGGGCCGCCACTGACGCTGAGGCGCGAAAGCTAGG
GGAGCAAACAGG
>0efa089428df22b597d5e73e575bfa9d
TACGGAGGATGCGAGCGTTATCCGGATTTATTGGGTTTAAAGGGTGCGCAGGCGGCTCGCCAAGCCAGCGGTCAAATCGA
GGGGCTCAACCCCTTTCCGCCGTTGGAACTGGTGAGCTAGAGTGGGCGTGAAGTATGCGGAATGCGTGGTGTAGCGGTGA
AATGCATAGATATCACGCAGAACCCCGATTGCGAAGGCAGCATACCGGCGCCCTACTGACGCTCAGGCACGAAAGCGCGG
GGATCGAACAGG
>e29c4da8a1354fead1fd6ed779faa58e
TACGTAGGGGGCAAGCGTTATCCGGATTTACTGGGTGTAAAGGGAGCGTAGACGGCTATTGCAAGTCTGAAGTGAAAACC
CAGGGCTCAACCTTGGGACTGCTTTGGAAACTGTAGAGCTTGAGTACCTGAGGGGTAAGCGGAATTCCTAGTGTAGCGGT
GAAATGCGTAGATATTAGGAGGAACACCAGTGGCGAAGGCGGCTTACTGGACGGTAACTGACGTTGAGGCTCGAAAGCGT
GGGGAGCAAACAGG
>9927fd841de83db27b47e8119b37e7cd
TACGTAGGGAGCAAGCGTTGTCCGGAATTACTGGGTGTAAAGGGAGCGTAGGCGGGGATGCAAGTTGAATGTTTAAACTA
TCGGCTCAACCGGTAGTCGCGTTCAAAACTGCATTTCTTGAGTGAAGTTGAGGTAGGCGGAATTCCTAGTGTAGCGGTGA
AATGCGTAGATATTAGGAGGAACACCAGTGGCGAAGGCGGCCTACTGGGCTTTAACTGACGCTGAGGCTCGAAAGCGTGG
GTAGCAAACAGG
>51e3967613933af9e06c80db7a491542
TACGTAGGTGGCAAGCGTTATCCGGATTTACTGGGTGTAAAGGGCGTGTAGGCGGGACTGCAAGTCAGATGTGAAACCCA
TGGGCTCAACCCATGGCCTGCATTTGAAACTGTAGTTCTTGAGTGATGGTGAGGCAGGCGGAATTCCGTGTGTAGCGGTG
AAATGCGTAGATATACGGAGGAACACCAGTGGCGAAGGCGGCCTGCTGGACATTAACTGACGCTGAGGCGCGAAAGCGTG
GGGAGCAAACAGG
>5c61ea6fd46119bf744875f55cfd4518
TACGGAGGATGCGAGCGTTATCCGGATTTATTGGGTTTAAAGGGTGCGTAGGCGGTCCGTTAAGTCAGCGGTAAAATTGC
GGGGCTCAACCCCGTCGAGCCGTTGAAACTGGCAGACTTGAGTTGGCGTGAAGTACGCGGAATGCGCGGTGTAGCGGTGA
AATGCATAGATATCGCGCAGAACTCCGATTGCGAAGGCAGCGTACCGGCGCTAGACTGACGCTGAGGCACGAAAGCGTGG
GGATCGAACAGG
>41aa58be59af1883d333cad70a91c5bf
TACGTAGGGAGCAAGCGTTGTCCGGAATTACTGGGCGTAAAGGGCGCGTAGGTGGGTGCTTAAGTCAGGTGTGAAAACTC
TGGGCTCAACCTGGAGACTGCACTTGAAACTGGGTATCTTGAGGGCAGGTGAGGAAAGTGGAATTCCTAGTGTAGCGGTG
AAATGCGTAGATATTAGGAGGAACACCAGTGGCGAAGGCGACTTTCTGGACTGTACCTGACGCTGAGGCGCGAAAGCGTG
GGTAGCGAACGGG
>e8f15c2d2dde72cf95463666b7616e09
TACGTAGGTGGCAAGCGTTGTCCGGAATTACTGGGTGTAAAGGGAGCGTAGGCGGGAAGCCAAGTCAGCTGTGAAAACTA
CGGGCTTAACCTGTAGACTGCAGTTGAAACTGGCTTTCTTGAGTGAAGTAGAGTTTGGCGGAATTCCGAGTGTAGCGGTG
AAATGCGTAGATATTCGGAGGAACACCGGTGGCGAAGGCGGCCAACTGGGCTTTAACTGACGCTGAGGCTCGAAAGTGTG
GGGAGCAAACAGG
>76b6b7825915007024de87f040429884
TACGTAGGTGGCAAGCGTTGTCCGGAATTACTGGGTGTAAAGGGAGCGCAGGCGGGAAGCCAAGTCAGCTGTGAAAACTA
CGGGCTTAACTTGTAGACTGCAGTTGAAACTGGTTTTCTTGAGTGAAGTAGAGTTTGGCGGAATTCCGAGTGTAGCGGTG
AAATGCGTAGATATTCGGAGGAACACCGGTGGCGAAGGCGGCCAACTGGGCTTTAACTGACGCTGAGGCTCGAAAGTGTG
GGGAGCAAACAGG
>807d15acd0df5be7cdf55926470c9db6
TACGTAGGGGGCAAGCGTTATCCGGATTTACTGGGTGTAAAGGGAGCGTAGACGGCGGTGCAAGTCTGGAGTGAAAGGCA
GGGGCCCAACCCCTGGACTGCTCTGGAAACTGTAGTGCTGGAGTGCAGGGGAGGTAAGTGGAATTCCTAGTGTAGCGGTG
AAATGCGTAGATATTAGGAGGAACACCAGTGGCGAAGGCGGCTTACTGGACTGTAACTGACGTTGAGGCTCGAAAGCGTG
GGGAGCAAACAGG
>2ea9b3b8c9e554412671dae64192b909
TACGTAGGGGGCAAGCGTTATCCGGATTTACTGGGTGTAAAGGGAGCGTAGACGGCGACGCAAGTCTGAAGTGAAATACC
CGGGCTCAACCTGGGAACTGCTTTGGAAACTGTGTTGCTAGAGTGCTGTAGAGGTAAGCGGAATTCCTAGTGTAGCGGTG
AAATGCGTAGATATTAGGAAGAACACCAGTGGCGAAGGCGGCTTACTGGACAGTAACTGACGTTGAGGCTCGAAAGCGTG
GGGAGCAAACAGG
>77cf37d0e2991953db59fe2495859941
TACGTAGGGGGCAAGCGTTATCCGGATTTACTGGGTGTAAAGGGAGCGCAGACGGCGATGCAAGTCTGGAGTGAAAGCCC
GGGGCTCAACCCCGGGACTGCTTTGGAAACTGTATGGCTAGAGTGCTGTAGAGGCAAGCGGAATTCCTAGTGTAGCGGTG
AAATGCGTAGATATTAGGAAGAACACCAGTGGCGAAGGCGGCTTGCTGGACAGTAACTGACGTTCAGGCTCGAAAGCGTG
GGGAGCAAACAGG
>cd3bec55a205a878152ab3f3f436b1c5
TACGTAGGGGGCAAGCGTTATCCGGATTTACTGGGTGTAAAGGGAGCGTAGACGGCAGTGCAAGTCTGAAGTGAAAGCCC
CGGGCTTAACCCGGGAACTGCTTTGGAAACTGTACGGCTGGAGTGCTGGGGAGGTAAGCGGAATTCCTAGTGTAGCGGTG
AAATGCGTAGATATTAGGAGGAACACCAGTGGCGAAGGCGGCTTACTGGACAGTAACTGACGTTGAGGCTCGAAAGCGTG
GGGAGCAAACAGG
>437a9f94abb274e86d19a8ca1e616ab2
TACGTAGGGGGCAAGCGTTATCCGGATTTACTGGGTGTAAAGGGAGCGTAGACGGTAATGCAAGTCTGGAGTGAAATGCA
GGGGCTCAACCCCTGAACTGCTTTGGAAACTGTATGACTGGAGTGCAGGAGAGTTAAGTGGAATTCCTAGTGTAGCGGTG
AAATGCGTAGATATTAGGAGGAACACCAGTGGCGAAGGCGGCTTACTGGACTGTAACTGACGTTGAGGCTCGAAAGCGTG
GGGAGCAAACAGG
>efb05633c2f903abdef5f2a9f60c368d
TACGTATGGTGCAAGCGTTATCCGGATTTACTGGGTGTAAAGGGTGCGTAGGTGGCAAGGCAAGTCTGAAGTGAAAATCC
GGGGCTCAACCCCGGAACTGCTTTGGAAACTGTTTAGCTGGAGTACAGGGGAGGTAAGTGGAATTCCTAGTGTAGCGGTG
AAATGCGTAGATATTAGGAGGAACACCAGTGGCGAAGGCGACTTACTGGACTGCTACTGACACTGAGGCACGAAAGCGTG
GGGAGCAAACAGG
>eb0e475cd5a1091c95e844f3d9e98699
TACGTAGGGGGCAAGCGTTATCCGGATTTACTGGGTGTAAAGGGAGCGTAGACGGTTTTGCAAGTCTGAAGTGAAAGCCC
GGGGCTTAACCCCGGGACTGCTTTGGAAACTGTAGAACTAGAGTGCAGTAGAGGTAAGTGGAATTCCTAGTGTAGCGGTG
AAATGCGTAGATATTAGGAGGAACACCAGTGGCGAAGGCGGCTTACTGGACTGTAACTGACGTTGAGGCTCGAAAGCGTG
GGGAGCAAACAGG
>3f662233a7aadba6e48cd2503d59cff1
TACGTAGGGAGCAAGCGTTATCCGGATTTATTGGGTGTAAAGGGTGCGTAGACGGGTTAACAAGTTAGTTGTGAAATCCC
TCGGCTTAACTGAGGAACTGCAACTAAAACTATTAATCTTGAGTGCGGGTGAGGAAAGTGGAATTCCTAGTGTAGCGGTG
AAATGCGTAGATATTAGGAGGAACACCAGTGGCGAAGGCGACTTTCTGGACCGTAACTGACGTTGAGGCACGAAAGTGTG
GGGAGCAAACAGG
>8874d017651b35946ee47a96f8f1b054
TACGTAGGGTGCAAGCGTTATCCGGATTTACTGGGTGTAAAGGGCGAGTAGACGGCGTTGCAAGTCAGATGTGAAAACCT
AGGGCTCAACCGTAGGACTGCATCTGAAACTGTAATGCTAGAGTGCAGTAGAGGTAAGTGGAATTCCTAGTGTAGCGGTG
AAATGCGTAGATATTAGGAGGAACACCAGTGGCGAAGGCGACTTACTGGACTGTAACTGACGTTGAGGAGCGAAAGTGTG
GGGAGCAAACAGG
>a5419e3625c0d4e75164514137e6d0d2
TACGTAGGGGGCAAGCGTTATCCGGATTTACTGGGTGTAAAGGGAGCGTAGACGGCAGCGCAAGTCTGGAGTGAAATGCC
GGGGCCCAACCCCGGAACTGCTTTGGAAACTGTGCAGCTCGAGCGCAGGCGAGGTAAGCGGAATTCCTAGTGTAGCGGTG
AAATGCGTAGATATTAGGAGGAACACCAGTGGCGAAGGCGGCTTACTGGACTGTAACTGACGTTGAGGCTCGAAAGCGTG
GGGAGCAAACAGG
>44cffc3f482ae24b24a1c3efa2e53f9a
TACGTATGGAGCAAGCGTTATCCGGATTTACTGGGTGTAAAGGGAGTGTAGGTGGTATCACAAGTCAGAAGTGAAAGCCC
GGGGCTCAACCCCGGGACTGCTTTTGAAACTGTGGAACTGGAGTGCAGGGGAGGTAAGTGGAATTCCTAGTGTAGCGGTG
AAATGCGTAGATATTAGGAGGAACACCAGTGGCGAAGGCGGCTTACTGGACTGTAACTGACACTGAGGCTCGAAAGCGTG
GGGAGCAAACAGG
>e3a6a1642d276caa8e0c4c91c4b694c8
TACGTAGGTGGCAAGCGTTATCCGGAATTATTGGGCGTAAAGAGCGCGCAGGTGGTTAATTAAGTCTGATGTGAAAGCCC
ACGGCTTAACCGTGGAGGGTCATTGGAAACTGGTTGACTTGAGTGCAGATGAGGGAAGTGGAATTCCATGTGTAGCGGTG
AAATGCGTAGAGATATGGAGGAACACCAGTGGCGAAGGCGGCTTCCTGGTCTGCAACTGACACTGAGGCGCGAAAGCGTG
GGGAGCAAACAGG
>e8ac11f21cab5eb5fe7910511c126f06
TACGAAGGGGGCAAGCGTTGTTCGGAATTACTGGGCGTAAAGGGTGTGTAGGCGGGAAAGTAAGATAGTGGTGAAATGCC
TGAGCTCAACTTGGGAACTGCCATTATAACTATTTTTCTGGAGTGACATAGAGGATATTGGAATACCCAGTGTAGAGGTG
AAATTCGTAGATATTGGGTAGAACACCGGAGGCGAAGGCGAGTATCTGGCTGTCAACTGACGCTGAGGCACGAAAGCATG
GGGATCAAACAGG
>66e28886c580437da794389cd43c66c7
TACGGAAGGTCCGGGCGTTATCCGGATTTATTGGGTTTAAAGGGAGCGTAGGCCGGAGATTAAGCGTGTTGTGAAATGTA
GTGGCTCAACCTCTGCACTGCAGCGCGAACTGGTCTTCTTGAGTACGCATAACGTGGGCGGAATTCGTGGTGTAGCGGTG
AAATGCTTAGATATCACGAAGAACTCCGATTGCGAAGGCAGCTCACGGGAGCGCAACTGACGCTGAAGCTCGAAAGTGCG
GGTATCGAACAGG
>04b437fe1407cdc08b505ff8613753df
TACGTAGGGAGCGAGCGTTGTCCGGATTTACTGGGTGTAAAGGGTGCGTAGGCGGCCCTGCAAGTCAGAAGTGAAATCCA
TGGGCTTAACCCGTGAACTGCTTTTGAAACTGCAGGACTTGAGTGGAGTTGAGGTAGGCGGAATTCCCGGTGTAGCGGTG
AAATGCGTAGAGATCGGGAGGAACACCAGTGGCGAAGGCGGCCTACTGGGCTTTAACTGACGCTGAAGCACGAAAGCGTG
GGTAGCAAACAGG
>31c5f8afc2d89cefb2df2c52fb520da9
TACGTAGGGGGCAAGCGTTATCCGGAATTACTGGGTGTAAAGGGAGCGTAGACGGTTAAGCAAGTCTGGAGTGAAAGGCG
GGGGCCCAACCCCCGGACTGCTCTGGAAACTGTGTAACTGGAGTGCAGGGGAGGTAAGCGGAATTCCTAGTGTAGCGGTG
AAATGCGTAGATATTAGGAGGAACACCAGTGGCGAAGGCGGCTTACTGGACTGTAACTGACGTTGAGGCTCGAAAGCGTG
GGGAGCAAACAGG
>3be3ecfe172b092856f860c2f9c705a3
TACGTAGGGGGCAAGCGTTATCCGGATTTACTGGGTGTAAAGGGAGCGTAGACGGCTGTGCAAGCCAGATGTGAAAGCCC
GGGGCTCAACCCCGGGACTGCATTTGGAACTGTGTAGCTGGAGTGTCGGGGAGGCAGGCGGAATTCCTAGTGTAGCGGTG
AAATGCGTAGATATTAGGAGGAACACCAGTGGCGAAGGCGGCCTGCTGGACGATGACTGACGTTGAGGCTCGAAAGCGTG
GGGAGCAAACAGG
>3a4ba3f73c20cd072c8c872af0e6afa2
TACGTAGGGAGCAAGCGTTGTCCGGAATTACTGGGCGTAAAGGGCGCGTAGGCGGATTGTTAAGTCAGATGTGAAATCTC
CGGGCTCAACCCGGAGCGTGCATTTGAAACTGGCTATCTTGAGGGCAGGTGAGGAAAGTGGAATTCCTAGTGTAGCGGTG
AAATGCGTAGATATTAGGAGGAACACCAGTGGCGAAGGCGACTTTCTGGACTGAACCTGACGCTGAGGCGCGAAAGCATG
GGTAGCGAACGGG
>94232abdefa30514083f40d1508d624a
TACGTAGGTGGCAAGCGTTGTCCGGATTTACTGGGTGTAAAGGGCGTGCAGCCGGGAAGACAAGTCAGATGTGAAATCCC
GCGGCTCAACCGCGGAACTGCATTTGAAACTGTATTTCTTGAGTGCCGGTGAGGTCATCGGAATTCCTTGTGTAGCGGTG
AAATGCGTAGATATAAGGAAGAACACCAGTGGCGAAGGCGGATGACTGGACGGCAACTGACGGTGAGGCGCGAAAGCGTG
GGGAGCAAACAGG
>f8a3a819bc29c8142ee1c46014558bd2
TACGTAGGTGGCAAGCGTTATCCGGATTTACTGGGTGTAAAGGGCGTGTAGGCGGGACTGCAAGTCAGATGTGAAATTCC
AGGGCTCAACCCTGGACCTGCATTTGAAACTGTAGTTCTTGAGTGATGGTGAGGCAGGCGGAATTCCGTGTGTAGCGGTG
AAATGCGTAGATATACGGAGGAACACCAGTGGCGAAGGCGGCCTGCTGGACATTAACTGACGCTGAGGCGCGAAAGCGTG
GGGAGCAAACAGG
>0dae4d392d665274e4fac473ea33d7b9
TACGTAGGGGGCAAGCGTTATCCGGATTTACTGGGTGTAAAGGGAGCGTAGACGGCAGGGCAAGTCTGGAGTGAAAGCCC
GGGGCTCAACCCCGGGACTGCTTTGGAAACTGCCATGCTAGAGTGTCGGAGAGTCAAGTGGAATTCCTAGTGTAGCGGTG
AAATGCGTAGATATTAGGAGGAACACCAGTGGCGAAGGCGGCTTGCTGGACGATGACTGACGTTGAGGCTCGAAAGCGTG
GGGAGCAAACAGG
>b21aca3cba433c20b1415dac76ebae27
TACGTAGGTGGCAAGCGTTGTCCGGATTTACTGGGTGTAAAGGGCGTGCAGCCGGGCTGACAAGTCAGATGTGAAATCCC
GCGGCTTAACCGCGGAACTGCATTTGAAACTGTTGGTCTTGAGTATCGGTGAGGCAGGCGGAATTCCTAGTGTAGCGGTG
AAATGCGTAGATATTAGGAGGAACACCAGTGGCGAAGGCGGCCTGCTGGACGACAACTGACGGTGAGGCGCGAAAGCGTG
GGGAGCAAACAGG
>eb5b4697a509989b078c712c32bfc379
TACGTAGGGAGCGAGCGTTGTCCGGAATTACTGGGTGTAAAGGGAGCGTAGGCGGGGATGCAAGTTGGGTGTTAAATCTA
CCGGCTCAACTGGTAGTCGCACTCAAAACTGCAACTCTTGAGTGAAGTTGAGGCAGGCGGAATTCCTAGTGTAGCGGTGA
AATGCGTAGATATTAGGAGGAACACCAGTGGCGAAGGCGGCCTGCTGGGCTTTTACTGACGCTGAGGCTCGAAAGTGTGG
GGAGCAAACAGG
>50527fffd263803d7c491bca74c0036e
TACGTAGGTGGCAAGCGTTGTCCGGAATTATTGGGCGTAAAGCGCGCGCAGGCGGATCAGTCAGTCTGTCTTAAAAGTTC
GGGGCTTAACCCCGTGATGGGATGGAAACTGCTGATCTAGAGTATCGTAGAGGAAAGTGGAATTCCTAGTGTAGCGGTGA
AATGCGTAGATATTAGGAAGAACACCAGTGGCGAAGGCGACTTTCTGGACGAAAACTGACGCTGAGGCGCGAAAGCCAGG
GGAGCGAACGGG
>7084a13ef945eb8c2f358428826ad0e7
TACGTAGGTGGCAAGCGTTATCCGGATTTACTGGGTGTAAAGGGCGAGTAGGCGGGATTGCAAGTCAGATGTGAAAACTA
TGGGCTCAACCCATAGACTGCATTTGAAACTGCAGTTCTTGAGTGATGGTGAGGCAGGCGGAATTCCCGGTGTAGCGGTG
GAATGCGTAGATATCGGGAGGAACACCAGTGGCGAAGGCGGCCTGCTGGACATTAACTGACGCTGAGGCGCGAAAGCGTG
GGGAGCAAACAGG
>cb70b1cea6605495e1c6c4c5420c119c
TACGTAGGGGGCAAGCGTTATCCGGATTTACTGGGTGTAAAGGGAGCGTAGACGGCTGTGCAAGTCAGAAGTGAAAGCCC
GGGGCTCAACCGCGGGACTGCTTTTGAAACTGTGTAGCTAGAGTGCAGTAGAGGTAAGTGGAATTCCTAGTGTAGCGGTG
AAATGCGTAGATATTAGGAGGAACACCGGTGGCGAAGGCGGCTTACTGGACTGTAACTGACGTTGAGGCTCGAAAGCGTG
GGGAGCAAACAGG
>2d45548efb972383dff4adcb285c8692
TACGTAGGGGGCGAGCGTTGTCCGGAATGACTGGGCGTAAAGGGCGTGTAGGCGGCTCTTTAAGTCTGGAGTGAAAGTCC
TGCTTTCAAGGTGGGAATTGCTTTGGAGACTGGAGAGCTTGAGTGCGGATGAGGTAAGTGGAATTCCCAGTGTAGCGGTG
AAATGCGTAGAGATTGGGAGGAACACCAGTGGCGAAGGCGACTTACTGGGCCGTAACTGACGCTGAGGCGCGAAAGCGTG
GGGAGCGAACAGG
>3e298610e27cec90acc063b8bf54c673
TACGTAGGGGGCAAGCGTTATCCGGATTTACTGGGTGTAAAGGGAGCGTAGACGGCAAGACAAGCCTGGAGTGAAAGGCG
GGGGCCCAACCCCCGGACTGCTCTGGGAACTGTCTGGCTGGAGTGCAGGTGGGGTAAGTGGAATTCCTAGTGTAGCGGTG
AAATGCGTAGATATTAGGAGGAACACCAGTGGCGAAGGCGGCTTACTGGACTGTAACTGACGTTGAGGCTCGAAAGCGTG
GGGAGCAAACAGG
>3481a95a2124b49a8833cf05ffc1fbb5
TACGTAGGGAGCAAGCGTTATCCGGAATTATTGGGTGTAAAGGGTGCGTAGACGGGATAACAAGTTGGTTGTGAAACCCC
TCGGCTTAACTGAGGAACTGCAACCAAAACTATTATTCTTGAGTGCAGGTGAGGAAAGTGGAATTCCTAGTGTAGCGGTG
AAATGCGTAGATATTAGGAAGAACACCGGTGGCGAAGGCGACTTTCTGGACTGTAACTGACGTTGAGGCACGAAAGTGTG
GGGAGCAAACAGG
>6fed6fd57c9abc7ac08dc3b50bff4e81
TACGTAGGGGGCAAGCGTTATCCGGATTTACTGGGTGTAAAGGGAGCGTAGACGGCGAAGAAAGTCTGGAGTGAAAGCCC
GCGGCTTAACCGCGGAACTGCTTTGGAAACTTTTTGGCTGGAGTACCGGAGAGTTAAGCGGAATTCCTAGTGTAGCGGTG
AAATGCGTAGATATTAGGAGGAACACCAGTGGCGAAGGCGGCTTACTGGACGGTAACTGACGTTGAGGCTCGAAAGCGTG
GGGAGCAAACAGG
>60d48390d19ff7a6892fd496400e14f8
TACGTAGGGGGCAAGCGTTATCCGGATTTACTGGGTGTAAAGGGAGCGTAGACGGTGAAGCAAGTCTGAAGTGAAAGGCG
GGGGCTCAACCCCCGGACTGCTTTGGAAACTGTTTGACTGGAGTGCAGGGGAGGTAAGTGGAATTCCTAGTGTAGCGGTG
AAATGCGTAGATATTAGGAGGAACACCAGTGGCGAAGGCGGCTTACTGGACTGTAACTGACGTTGAGGCTCGAAAGCGTG
GGGAGCAAACAGG
>72d169b1d7bbd4bed923689b181399d7
TACGTAGGGGGCGAGCGTTATCCGGATTTATTGGGCGTAAAGCGTTCGTAGGCGGTTTGTTAAGTCTGAGATTTAAGCCC
GAAGCTTAACTTCGGTTCGTTTCAGAAACTGGCAGACTTGAGTGTGGTTGAGGCAAGTGGAATTTCTAGTGTAGCGGTTA
AATGCGTAGATATTAGAAGGAACACCAGTGGCGAAGGCGGCTTGCTGGGCCATTACTGACGCTGAGGAACGAAAGCGTGG
GGAGCAAATAGG
>57c5fb4df9218decb75a38ec03b81834
TACGTAGGGGGCAAGCGTTATCCGGATTTACTGGGTGTAAAGGGTGCGCAGGTGGCAGGGCAAGTCAGATGTGAAAGCCC
GGGGCTCAACCCCGGTATTGCATTTGAAACTGTCCGGCTAGAGTGCAGTAGAGGTAAGCGGAATTCCTAGTGTAGCGGTG
AAATGCGTAGATATTAGGAGGAACACCAGTGGCGAAGGCGGCTTACTGGACTGTAACTGACACTGAGGCACGAAAGCGTG
GGGAGCAAACAGG
>82bc68d59a078dee76bf9801f48adc5a
TACGTAGGGGGCGAGCGTTATCCGGATTTACTGGGTGTAAAGGGAGCGTAGACGGCGGCGCAAGTCTGAAGTGAAAGCCC
GTGGCTCAACCGCGGAACCGCTTTGGAAACTGCGCGGCTGGAGTGCTGGGGAGGTAAGCGGAATTCCTGGTGTAGCGGTG
AAATGCGTAGATATCAGGAGGAACACCGGTGGCGAAGGCGGCTTACTGGACAGTGACTGACGTTGAGGCTCGAAAGCGTG
GGGAGCGAACAGG
>677d54de817af7d8ebaa3a56592e4140
TACGTAGGGTGCAAGCGTTATCCGGAATTATTGGGCGTAAAGGGCTCGTAGGCGGTTCGTCGCGTCCGGTGTGAAAGTCC
ATCGCTTAACGGTGGATCTGCGCCGGGTACGGGCGGGCTGGAGTGCGGTTGGGGAGACTGGAATTCCCGGTGTAACGGTG
GAATGTGTAGATATCGGGAAGAACACCAATGGCGAAGGCAGGTCTCTGGGCCGTTACTGACGCTGAGGAGCGAAAGCGTG
GGGAGCGAACAGG
>aff33a1d2ef0c9d21d45cca035acef9d
TACGGAGGATTCAAGCGTTATCCGGATTTATTGGGTTTAAAGGGTGCGTAGGCGGTTTGATAAGTTAGAGGTGAAATTTC
GGGGCTCAACCCTGAACGTGCCTCTAATACTGTTGAGCTAGAGAGTAGTAGCGGTAGGCGGAATGTATGGTGTAGCGGTG
AAATGCTTAGAGATCATACAGAACACCGATTGCGAAGGCAGCTTACCAAACTATATCTGACGTTGAGGCACGAAAGCGTG
GGGAGCAAACAGG
>ec5a3c55d358ef72caf9d63732d0fc58
TACGTAGGTGGCAAGCGTTGTCCGGATTTATTGGGCGTAAAGCGAGCGCAGGCGGTTTCTTAAGTCTGATGTGAAAGCCC
CCGGCTCAACCGGGGAGGGTCATTGGAAACTGGGAGACTTGAGTGCAGATGAGGAGAGTGGAATTCCATGTGTAGCGGTG
AAATGCGTAGATATATGGAGGAACACCAGTGGCGAAGGCGGCTCTCTGGTCTGTAACTGACGCTGAGGCTCGAAAGCGTG
GGGAGCAAACAGG
>f94dcab65cf5ed340910ddf5fc981719
TACGTAGGGGGCAAGCGTTATCCGGATTCATTGGGCGTAAAGCGCGCGCAGGCGGGTTGCTAAGCGGGACCTCTAATCTC
AGGGCTCAACCTTGAGCCGGGTCCCGAACTGGCAGCCTCGGGTTCGGTCGGGGAGATCGGAATTCCCGGTGTAGCGGTGG
AATGCGCAGATATCGGGAAGAACACCGATGGCGAAGGCAGATCTCTGGGCCGCAACCGACGCTGAGGCGCGAAAGCTAGG
GGAGCGAACAGG
>679db372e4682c07e200d9770e9148c1
TACGTATGGTGCAAGCGTTATCCGGATTTACTGGGTGTAAAGGGAGCGTAGACGGATGGGCAAGTCTGATGTGAAAACCC
GGGGCTCAACCCCGGGACTGCATTGGAAACTGTTCATCTAGAGTGCTGTAGAGGTAAGTGGAATTCCTAGTGTAGCGGTG
AAATGCGTAGATATTAGGAGGAACACCAGTGGCGAAGGCGGCTTACTGGACAGTAACTGACGTTGAGGCTCGAAAGCGTG
GGGAGCAAACAGG
>71ebd217505f4540c7dd382ad8c8f38b
TACGTAGGGGGCGAGCGTTATCCGGATTTACTGGGTGTAAAGGGAGCGTAGACGGTTCTGCAAGTCTGAAGTGAAAGCCC
GTGGCTTAACCGCGGAACGGCTTTGGAAACTGTGGAACTGGAGTGCTGGGGAGGCAAGCGGAATTCCTAGTGTAGCGGTG
AAATGCGTAGATATTAGGAGGAACACCAGTGGCGAAGGCGGCTTGCTGGACAGTAACTGACGTTGAGGCTCGAAAGCGTG
GGGAGCAAACAGG
>09b7f5bb48b1bb8fa7507d20ff1c3982
TACGTAGGGGGCGAGCGTTATCCGGATTTACTGGGTGTAAAGGGAGCGTAGACGGCGGCGCAAGTCTGAAGTGAAAGCCC
GTGGCTCAACCGCGGAACCGCTTTGGAAACTGCGAGGCTGGAGTGCTGGGGAGGTAAGCGGAATTCCTGGTGTAGCGGTG
AAATGCGTAGATATCAGGAGGAACACCGGTGGCGAAGGCGGCTTACTGGACAGTGACTGACGTTGAGGCTCGAAAGCGTG
GGGAGCGAACAGG
>5278446b929378f773fe590d8f5c6b24
TACGTAGGTGGCAAGCGTTATCCGGAATGATTGGGCGTAAAGGGTGCGCAGGCGGAACCATAAGTCTGAAGTAAAAGCCA
TCGGCTCAACCGATGTAAGCTTTGGAAACTGTGGATCTGGAGTGCAGGTGAGGACAGTGGAATTCCATGTGTAGCGGTAA
AATGCGTAGATATATGGAGGAACACCAGTGGCGAAGGCGGCTGTCTGGCCTGTAACTGACGCTGAGGCACGAAAGCGTGG
GGAGCAAATAGG
>80b40476e53646394947f50edb9aa4d2
TACGTAGGGGGCAAGCGTTATCCGGATTTACTGGGTGTAAAGGGAGCGTAGACGGTTATGTAAGTCTGAAGTGAAAGCCC
GGGGCCCAACCCCGGGACTGCTTTGGAAACTGTGTAACTAGAGTACAGGTGGGGCAGGCGGAATTCCTGGTGTAGCGGTG
AAATGCGTAGATATCAGGAGGAACACCGGCGGCGAAGGCGGCCTGCTGGACTGAAACTGACGTTGAGGCTCGAAAGCGTG
GGGAGCAAACAGG
>2ab5eb7e33a3b38d95118f16cff892f4
TACATAGGGAGCAAGCGTTATCCGGATTTATTGGGTGTAAAGGGTGCGTAGACGGGAAATTAAGTTAGTTGTGAAATCCC
TCGGCTTAACTGAGGAACTGCAACTAAAACTGGTTTTCTTGAGTACTGGAGAGTAAAGTGGAATTCCTAGTGTAGCGGTG
AAATGCGTAGATATTAGGAGGAACACCAGTGGCGAAGGCGACTTTCTGGACAGTAACTGACGTTGAGGCACGAAAGTGTG
GGGAGCAAACAGG
>b0f981364b7c027f220fbc96b46375c5
TACGTAGGGAGCGAGCGTTATCCGGATTTATTGGGTGTAAAGGGTGCGTAGATGGATAAACAAGTTGGTTGTGAAATCCC
TCGGCTTAACTGAGGAATTGCAACCAAAACTGTATATCTTGAGTACTGGTGGGGAAAGCGGAATTCCTAGTGTAGCGGTG
AAATGCGTAGATATTAGGAAGAACACCGGTGGCGAAGGCGGCTTTCTGGACAGAAACTGACATTGAGGCACGAAAGTGTG
GGGAGCAAACAGG
>5bb8818af84e0db444ca1c4d2e1c9035
TACGGAAGGTCCGGGCGTTATCCGGATTTATTGGGTTTAAAGGGAGCGTAGGCCGTTTGGTAAGCGTGTTGTGAAATGTC
GGGGCTCAACCTGGGCATTGCAGCGCGAACTGCCAGACTTGAGTGCGCATGAAGTAGGCGGAATTCGTCGTGTAGCGGTG
AAATGCTTAGATATGACGAAGAACTCCGATTGCGAAGGCAGCCTGCTGTAGCGCAACTGACGCTGAAGCTCGAAAGCGTG
GGTATCGAACAGG
>ca92b3760204edcd1f7285d2565982aa
TACGTAGGGGGCAAGCGTTATCCGGATTTACTGGGTGTAAAGGGAGCGTAGACGGAAGAGCAAGTCTGATGTGAAAGGCT
GGGGCTTAACCCCAGGACTGCATTGGAAACTGTTTTTCTAGAGTGCCGGAGAGTTAAGCGGAATTCCTAGTGTAGCGGTG
AAATGCGTAGATATTAGGAGGAACACCAGTGGCGAAGGCGGCTTACTGGACGGTAACTGACGTTGAGGCTCGAAAGCGTG
GGGAGCAAACAGG
>78b1d25e9f20d08d5ce8615c36b4800e
TACGTAGGGAGCAAGCGTTATCCGGATTTATTGGGTGTAAAGGGTGCGTAGATGGATAAACAAGTTGTTTGTGAAATACC
TCGGCTCAACTGAGGAACTGCAAGCAAAACTGTATATCTTGAGTACTGGTGGGGAAAGCGGAATTCCTAGTGTAGCGGTG
AAATGCGTAGATATTAGGAAGAACACCGGTGGCGAAGGCGGCTTTCTGGACAGAAACTGACATTGAGGCACGAAAGTGTG
GGGAGCAAACAGG
>dab3052f53672e8624d3a4a007000382
TACGGGGGGTGCAAGCGTTGTCCGGAATCATTGGGCGTAAAGAGTTCGTAGGCGGCACGTAAAGTCTGGTGTTAAAGGCA
GAGGCTCAACTTCTGTACGGCACTGGATACTTGCGAGCTAGAATGCGGTTGAGGTAAAGGGAATTCCGGGTGTAGCGGTG
AAATGCTTAGATATCAGGAGGAACATCGGTGGCGTAAGCGCTTTACTGGGCCGTAATTGACGCTGAGGAACGAAAGCCAG
GGTAGCAAATGGG
>7b6270e5d9d4c0b8905eb7197691566c
TACGTAGGTGGCAAGCGTTGTCCGGAATTATTGGGCGTAAAGCGCGCGCAGGCGGCTTCTTAAGTCCATCTTAAAAGTGC
GGGGCTTAACCCCGTGATGGGATGGAAACTGGGAGGCTGGAGTATCGGGGAGGAAAGTGGAATTCCTAGTGTAGCGGTGA
AATGCGTAGAGATTAGGAAGAACACCGGTGGCGAAGGCGACTTTCTGGACGACAACTGACGCTGAGGCGCGAAAGCGTGG
GGAGCAAACAGG
>62a901bae10f7a8aa08924544dbc8134
TACGTAGGGGGCAAGCGTTATCCGGATTTACTGGGTGTAAAGGGTGCGTAGGTGGCATGGCAAGTCAGAAGTGAAAGCCC
GGGGCTCAACCCCGCGGACTGCTTTTGAAACTGTCAGGCTGGAGTACAGGGGAGGTAAGCGGAATTCCTAGTGTAGCGGT
GAAATGCGTAGATATTAGGAGGAACACCAGTGGCGAAGGCGGCTTACTGGACTGTAACTGACACTGAGGCACGAAAGCGT
GGGGAGCAAACAGG
>503bdd85703c1ec7ff4db6e14c8fdb0f
TACGTAGGGGGCAAGCGTTATCCGGATTTACTGGGTGTAAAGGGAGCGTAGACGGCAGCGCAAGTCTGAAGTGAAAGCCC
GGGGCTCAACCCCGGAATGGCTTTGGAAACTGTGCAGCTAGAGTACCGGTGGGGTAAGCGGAATTCCTAGTGTAGCGGTG
AAATGCGTAGATATTAGGAGGAACACCAGTGGCGAAGGCGGCTTACTGGACGGTAACTGACGTTGAGGCTCGAAAGCGTG
GGGAGCAAACAGG
>f1015ceef9081b7f001cfb2cf3cf5563
TACGTAGGGGGCAAGCGTTATCCGGATTTACTGGGTGTAAAGGGAGCGTAGACGGCTGAGCAAGTCAGAAGTGAAAGCCC
GGGGCTCAACCCCGGGACTGCTTTTGAAACTGCGGAGCTGGAGTGCAGGAGAGTTAAGCGGAATTCCTGGTGTAGCGGTG
AAATGCGTAGATATCAGGAGGAACACCAGTGGCGAAGGCGGCTTACTGGACTGTAACTGACGTTGAGGCTCGAAAGCGTG
GGGAGCAAACAGG
>8bf863dd584a31cb5f15ad0745fee2f8
TACGTATGGTGCAAGCGTTATCCGGATTTACTGGGTGTAAAGGGTGCGTAGGTGGTGAGACAAGTCTGAAGTGAAAATCC
GGGGCTTAACCCCGGAACTGCTTTGGAAACTGCCTGACTAGAGTACAGTAGAGGTAAGTGGAATTCCTAGTGTAGCGGTG
AAATGCGTAGATATTAGGAGGAACACCAGTGGCGAAGGCGACTTACTGGACTGCTACTGACACTGAGGCACGAAAGCGTG
GGGAGCAAACAGG
>dbfccdcd174da8e696605598d52f847c
TACGTAGGGAGCAAGCGTTGTCCGGATTTACTGGGTGTAAAGGGTGCGTAGGCGGTTTGGCAAGTCAGAAGTGAAATCCA
TGGGCTTAACCCGTGAACTGCTTTTGAAACTGTCAGACTTGAGTGAAGTTGAGGTAGGCGGAATTCCCGGTGTAGCGGTG
AAATGCGTAGAGATCGGGAGGAACACCAGTGGCGAAGGCGGCCTACTGGGCTTTAACTGACGCTGAGGCACGAAAGCATG
GGTAGCAAACAGG
>bd3e89631edc44d74937ba6cad99e167
TACGTAGGGGGCGAGCGTTATCCGGATTCATTGGGCGTAAAGCGCGCGTAGGCGGCGCGTCAAGCGGGACCTCTAACCCC
GGGGCTCAACCCCGGGCCGGGTCCCGGACTGGCGCGCTCGAGTGCGGTTGAGGCGAGTGGAATTCCCGGTGTAGCGGTGG
AATGCGCAGATATCGGGAAGAACACCGATGGCGAAGGCAGCTCGCTGGGCCGACACTGACGCTGAGGCGCGAAAGCTGGG
GGAGCGAACAGG
>f27623496e8de91b658e748ed5c71c1d
TACGTAGGGGGCAAGCGTTATCCGGATTTACTGGGTGTAAAGGGAGCGTAGACGGCATGGCAAGCCAGATGTGAAATACC
GGGGCTCAACCCCGGGACTGCATTTGGAACTGTTAAGCTGGAGTGTCGGGGAGGCAGGCGGAATTCCTAGTGTAGCGGTG
AAATGCGTAGATATTAGGAGGAACACCAGTGGCGAAGGCGGCCTGCTGGACGATGACTGACGTTGAGGCTCGAAAGCGTG
GGGAGCAAACAGG
>6c1b39e1721f6a33c9447eb55a79d28b
TACGTATGGTGCAAGCGTTATCCGGATTTACTGGGTGTAAAGGGAGCGTAGGTGGCAAGGCAAGCCAGAAGTGAAAACCC
GGGGCTCAACCGCGGGATTGCTTTTGGAACTGTCATGCTGGAGTGCAGGTGGGGTGAGCGGAATTCCTAGTGTAGCGGTG
AAATGCGTAGATATTAGGAGGAACACCGGAGGCGAAGGCGGCTCACTGGACTGTAACTGACACTGAGGCTCGAAAGCGTG
GGGAGCAAACAGG
>36262f765989b4b2f103c128657fbaf6
TACGTAGGTGGCGAGCGTTATCCGGATTTACTGGGTGTAAAGGGCGTGTAGGCGGGAGTGCAAGTCAGATGTGAAAACTA
TGGGCTCAACCCATAGCCTGCATTTGAAACTGTACTTCTTGAGTGCTGGTGAGGCAATCGGAATTCCGTGTGTAGCGGTG
AAATGCGTAGATATACGGAGGAACACCAGTGGCGAAGGCGGATTGCTGGACAGTAACTGACGCTGAGGCGCGAAAGCGTG
GGGAGCAAACAGG
>21216aa517480d5f83677d0c823649e8
TACGTAGGGAGCGAGCGTTGTCCGGAATTACTGGGTGTAAAGGGAGCGTAGGCGGGATTGCAAGTTGGATGTGAAAACTG
CGGGCTCAACCCGGAGAGTGCATTCAAAACTGCGATTCTTGAGTGAAGTTGAGGCAAGCGGAATTCCTAGTGTAGCGGTG
AAATGCGTAGATATTAGGAGGAACACCAGTGGCGAAGGCGGCTTGCTGGGCTTTTACTGACGCTGAGGCTCGAAAGTGTG
GGGAGCAAACAGG
>44865bf2e9d5625111724ca0d7d9d4aa
TACGTAGGGGGCAAGCGTTATCCGGATTTACTGGGTGTAAAGGGAGCGTAGACGGCGAGACAAGTCTGAAGTGAAAGCCC
GGGGCTCAACCCCGGGACTGCTTTGGAAACTGCCTTGCTAGAGTGCTGTAGAGGTAAGTGGAATTCCTAGTGTAGCGGTG
AAATGCGTAGATATTAGGAGGAACACCAGTGGCGAAGGCGGCTTACTGGACAGTAACTGACGTTGAGGCTCGAAAGCGTG
GGGAGCAAACAGG
>912b9ca396536c76ec6c1f5305583d66
TACGTAGGGGGCAAGCGTTATCCGGATTTACTGGGTGTAAAGGGAGCGTAGACGGTTAATCAAGTCAGAAGTGAAAACCC
AGGGCTCAACCTTGGGACTGCTTTTGAAACTGAGTAGCTAGAGTGCAGTAGAGGTAAGCGGAATTCCTAGTGTAGCGGTG
AAATGCGTAGATATTAGGAGGAACACCAGTGGCGAAGGCGGCTTACTGGACTGTAACTGACGTTGAGGCTCGAAAGCGTG
GGGAGCAAACAGG
>78fdcbd056e47680e422cd033ec644c9
TACGTAGGGGGCAAGCGTTATCCGGATTTACTGGGTGTAAAGGGAGCGTAGACGGTGCGCCAAGTCTGGAGTGAAATGCC
GCAGCTTAACTGCGGAACTGCTTTGGAAACTGGCGAACTAGAGTGCGGGTGGGGTAAGCGGAATTCCTAGTGTAGCGGTG
AAATGCGTAGATATTAGGAGGAACACCGGTGGCGAAGGCGGCTTACTGGACCGTAACTGACGTTGAGGCTCGAAAGCGTG
GGGAGCAAACAGG
>a79ff8070d9dd884ff2476d47f6e7083
TACGTAGGGGGCAAGCGTTATCCGGATTTACTGGGTGTAAAGGGAGCGTAGACGGCTAATCAAGTCAGAAGTGAAAACCC
AGGGCTCAACTTTGGGACTGCTTTTGAAACTGAGTAGCTAGAGTGCAGTAGAGGTAAGCGGAATTCCTAGTGTAGCGGTG
AAATGCGTAGATATTAGGAGGAACACCAGTGGCGAAGGCGGCTTACTGGACTGTAACTGACGTTGAGGCTCGAAAGCGTG
GGGAGCAAACAGG
>c7272a3583dc477916e16490ef52a1b2
TACGGAAGGTCCGGGCGTTATCCGGATTTATTGGGTTTAAAGGGAGCGTAGGCCGTCTGGTAAGCGTGTTGTGAAATGTC
GGGGCTCAACCTGGGCATTGCAGCGCGAACTGTCAGACTTGAGTGCGCGTGAAGTAGGCGGAATTCGTCGTGTAGCGGTG
AAATGCTTAGATATGACGAAGAACTCCGATTGCGAAGGCAGCCTGCTGTAGCGCAACTGACGCTGAAGCTCGAAAGCGTG
GGTATCGAACAGG
>3f38012770488c7dc8f8429c7886f838
TACGGAGGATCCGAGCGTTATCCGGATTTATTGGGTTTAAAGGGAGCGTAGGCGGGTGCTTAAGTCAGTTGTGAAAGTTT
GCGGCTCAACCGTAAAATTGCAGTTGATACTGGGCGCCTTGAGTGCAGCGTAGGTAGGCGGAATTCGTGGTGTAGCGGTG
AAATGCTTAGATATCACGAAGAACTCCGATTGCGAAGGCAGCTTACTGGACTGTAACTGACGCTGATGCTCGAAAGTGTG
GGTATCAAACAGG
>74a1a896f9fde19d7c399a1f2ed9b3ef
TACGTAGGGGGCTAGCGTTATCCGGAATTACTGGGCGTAAAGGGTGCGTAGGTGGTTTCTTAAGTCAGAGGTGAAAGGCT
ACGGCTCAACCGTAGTAAGCCTTTGAAACTGGGAAACTTGAGTGCAGGTGAGGAGAGTGGAATTCCTAGTGTAGCGGTGA
AATGCGTAGATATTAGGAGGAACACCAGTTGCGAAGGCGGCTCTCTGGACTGTAACTGACACTGAGGCACGAAAGCGTGG
GGAGCAAACAGG
>2af604fe03b0fe3408e7543d8ede7d9d
TACGTAGGGGGCAAGCGTTATCCGGATTTACTGGGTGTAAAGGGAGCGTAGACGGCAGTGCAAGCCTGGAGTGAAAGGAT
GGGGCTCAACCCCATGACTGCTCTGGGAACTGCATAGCTGGAGTGCCGGTGGGGTAAGCGGAATTCCTAGTGTAGCGGTG
AAATGCGTAGATATTAGGAGGAACACCAGTGGCGAAGGCGGCTTACTGGACGGTAACTGACGTTGAGGCTCGAAAGCGTG
GGGAGCAAACAGG
>d6ce5ab0ca4ccc41db83dff829286912
TACGTAGGTGGCAAGCGTTGTCCGGAATTATTGGGCGTAAAGGGCGCGCAGGCGGCATCGCAAGTCGGTCTTAAAAGTGC
GGGGCTTAACCCCGTGAGGGGACCGAAACTGTGAAGCTCGAGTGTCGGTGAGGAAAGCGGAATTCCTAGTGTAGCGGTGA
AATGCGTAGATATTAGGAGGAACACCAGTGGCGAAAGCGGCTTTCTGGACGACAACTGACGCTGAGGCGCGAAAGCCAGG
GGAGCAAACGGG
>3b5847b669dba83a84556cd0bc7a99e5
TACGGAGGGTGCGAGCGTTAATCGGAATTACTGGGCGTAAAGCGCTCGTAGGCGGTATGTCAAGTCAAGGGTGAAATCCC
CGCGCTCAACGTGGGAACTGCCTTTGAAACTGGCAAACTGGAGTGTGTGTGAGGATAGTGGAATTCCAGGTGTAGGAGTG
AAATCCGTAGATATCTGGAGGAACATCAGTGGCGAAGGCGACTATCTGGCACATAACTGACGCTGAGGAGCGAAAGCGTG
GGTAGCAAACAGG
>10903c50fa083b5932e6e4c54c2fe62f
TACGGAGGATCCAAGCGTTATCCGGATTTATTGGGTTTAAAGGGTGCGTAGGCGGCAGATTAAGTTAGAGGTGAAATTCC
GAGGCTCAACCTTGGCACTGCCTCTGATACTGGTTTGCTAGCGGAGTGATGCTGTAGGCGGAATGTGTGGTGTAGCGGTG
AAATGCATAGAGATCACACAGAACACCGATTGCGAAGGCAGCTTACAAATCTATATCGGACGCTGAGGCACGAAAGCGTG
GGGAGCAAACAGG
>840453d3ac6130dcfbea1bbd7d0fc303
TACGTAGGGGGCAAGCGTTATCCGGAATTACTGGGTGTAAAGGGAGCGTAGACGGTAATGTAAGTCTGGAGTGAAAGGCG
GGGGCCCAACCCCCGGACTGCTCTGGAAACTATGTTACTGGAGTGCAAGTGAGGTAAGCGGAATTCCTAGTGTAGCGGTG
AAATGCGTAGATATTAGGAGGAACACCAGTGGCGAAGGCGGCTTACTGGACTGTAACTGACGTTGAGGCTCGAAAGCGTG
GGGAGCAAACAGG
>4b4f19f42afb9e4121061c7959ca9b24
TACGGAAGATGCGAGCGTTATCCGGATTTATTGGGTTTAAAGGGTGCGTAGGCGGAAGGATAAGTCAGCGGTGAAATGCT
TCAGCTCAACTGGAGAATTGCCGATGAAACTGTTTTTCTAGAGTATAATAGAGGTATGCGGAATGCGTGGTGTAGCGGTG
AAATGCATAGATATCACGCAGAACCCCGATTGCGAAGGCAGCATACTGGGCTATAACTGACGCTGAAGCACGAAAGCGTG
GGTATCGAACAGG
>2be7a3a8b7a2613999593fb356f3a80b
TACGTAGGGGGCGAGCGTTATCCGGATTTATTGGGCGTAAAGGGTGTGTAGGCGGTATGTTAAGTCTAAAATCAAAGCCC
GAGGCTTAACCTCGGTTCGTTTTAGAAACTGGCAAACTGGAGTGCACTAGAGGCAAGTGGAATTTCTAGTGTAGCGGTTA
AATGCGTAGATATTAGAAGGAACACCAGTGGCGAAGGCGGCTTGCTGGGCTGTAACTGACGCTGAGACACGAAAGCGTGG
GGAGCAAATAGG
>20c9c0c54f068f8f8492eb843e388486
TACGTAGGGGGCGAGCGTTATCCGGATTTATTGGGCGTAAAGCGTGTGTAGGCGGTTTGTTAAGTATAAGATTAAAGCCT
GGAGCTCAACTCCAGTTCGTCTTATAAACTGGCAAACTTGAGTATGGTTGAGGCAAGTGGAATTTCTAGTGTAGCGGTTA
AATGCGTAGATATTAGAAGGAACACCAGTGGCGAAGGCGGCTTGCTGGGCTGTTACTGACGCTGAGACACGAAAGCGTGG
GGAGCAAATAGG
>5465364bae010a38f9f0afffde49591c
TACGTAGGGGGCAAGCGTTATCCGGATTTACTGGGTGTAAAGGGAGCGTAGACGGCATAGTAAGTCTGATGTGAAAGGCG
GGGGCTCAACCCCTGGACTGCATTGGAAACTATTAAGCTGGAGTGTCGGGGAGGTAAGTGGAATTCCTAGTGTAGCGGTG
AAATGCGTAGATATTAGGAGGAACACCAGTGGCGAAGGCGGCTTACTGGACGATCACTGACGTTGAGGCTCGAAAGCGTG
GGGAGCAAACAGG
>d78ff98bd630c5fa364547a91e4d1ce1
TACGTAGGTGGCAAGCGTTATCCGGAATTATTGGGCGTAAAGAGCGCGCAGGTGGTTAATTAAGTCTGATGTGAAAGCCC
ACGGCTTAACCGTGGAGGGTCATTGGAAACTGGTTGACTTGAGTGCAGATGAGGGAAGTGGAAGTCCATGTGTAGCGGTG
AAATGCGTAGAGATATGGAGGAACACCAGTGGCGAAGGCGGCTTCCTGGTCTGCAACTGACACTGAGGCGCGAAAGCGTG
GGGAGCAAACAGG
>7b99b39c2e9adeace2a357e1b14c2697
TACGGAGGGTGCGAGCGTTAATCGGAATTACTGGGCGTAAAGCGCTCGTAGGCGGTATGTCAAGTCAAGGGTGAAATCCC
CGCGCTCAACGTGGGAACTGCCTTTGAAACTGGCAAACTGGAGTGTGTGAGAGTATAGTGGAATTCCAGGTGTAGGAGTG
AAATCCGTAGATATCTGGAGGAACATCAGTGGCGAAGGCGACTATCTGGCACATAACTGACGCTGAGGAGCGAAAGCGTG
GGTAGCAAACAGG
>cbd4b0bb22bc06e8439c59516cf317a4
TACGTAGGGTGCAAGCGTTATCCGGATTTACTGGGTGTAAAGGGCGAGTAGACGGCGTTGCAAGTCAGATGTGAAAACCT
AGGGCTCAACCGTAGGACTGCATCTGAAACTGTAATGCTAGAGTGCAGTAGAGGTAAGCGGAATTCCTAGTGTAGCGGTG
AAATGCGTAGATATTAGGAGGAACACCAGTGGCGAAGGCGGCTTACTGGACTGTAACTGACGTTGAGGAGCGAAAGTGTG
GGGAGCAAACAGG
>0d0f2cca26aa2c0459e9e9cce0433b11
TACGGAAGGTCCGGGCGTTATCCGGATTTATTGGGTTTAAAGGGAGCGTAGGCCGTCTGATAAGCGTGTTGTGAAATGTC
GGGGCTCAACCTGGGCATTGCAGCGCGAACTGTGAGACTTGAGTGCGCATGAAGTAGGCGGAATTCGTCGTGTAGCGGTG
AAATGCTTAGATATGACGAAGAACTCCGATTGCGAAGGCAGCCTGCTGTAGCGCAACTGACGCTGAAGCTCGAAAGCGTG
GGTATCGAACAGG
>2137549dc98f06855a74cf74fe101903
TACGTAGGTGGCGAGCGTTATCCGGAATCATTGGGCGTAAAGAGGGAGCAGGCGGCCTGGAGGGTCTATTGTTAAAAGGC
AATGGCTTAACCATTGTAAGGCGAAGAAACCGGCAGGCTAGAGTTCTAAAGAGTATCGTGGAATTCCATGTGTAGCGGTG
AAATGCGTAGATATATGGAGGAACACCAGTGGCGAAGGCGACGATCTGGGAAGAAACAGACGCTGAGTCCCGAAAGCGTG
GGGAGCAAATAGG
>0c927817675e51a227313e2f1d10586f
TACGTATGTCGCAAGCGTTATCCGGATTTATTGGGCGTAAAGCGCGTCTAGGCGGTTTGGTAAGTCTGATGTGAAAATGC
GGGGCTCAACTCCGTATTGCGTTGGAAACTGCCAAACTAGAGTACTGTAGAGGTGGGCGGAACTACAAGTGTAGAGGTGA
AATTCGTAGATATTTGTAGGAATGCCGATGGGGAAGCCAGCCCACTGGACAGATACTGACGCTAAAGCGCGAAAGCGTGG
GTAGCAAACAGG
>5d4073cb6b1d477ae7dc794f76bbe6f9
TACGTAGGGGGCAAGCGTTATCCGGATTTACTGGGTGTAAAGGGAGCGTAGGCGGCAGTGCAAGTCAGAAGTGAAAGCCC
GGGGCTCAACTCCGGGACTGCTTTTGAAACTGTACAGCTTGATTGCAGGTGAGGCAAGTGGAATTCCTAGTGTAGCGGTG
AAATGCGTAGATATTAGGAGGAACACCAGTGGCGAAGGCGGCTTGCTGGACTGTAAATGACGCTGAGGCTCGAAAGCGTG
GGGAGCAAACAGG
>482f97f288d25dcf3b897edf305a64cd
TACGTAGGGGGCAAGCGTTATCCGGATTTACTGGGTGTAAAGGGAGCGTAGACGGCAGAGCAAGTCCGGAGTGAAAGCCC
GGGGCCCAACCCCGGGACTGCTCTGGAAACTGTTAAGCTGGAGTGCGGGTGGGGCAGGCGGAATTCCTGGTGTAGCGGTG
AAATGCGTAGATATCAGGAGGAACACCGGCGGCGAAGGCGGCCTGCTGGACCGTAACTGACGTTGAGGCTCGAAAGCGTG
GGGAGCAAACAGG
>acce02282475adbc7938b57c3f0eeb17
TACGGAGGATTCAAGCGTTATCCGGATTTATTGGGTTTAAAGGGTGCGTAGGCGGTTTGATAAGTTAGAGGTGAAATCCC
GGGGCTTAACTCCGGAACTGCCTCTAATACTGTTAGACTAGAGAGTAGTAGCGGTAGGCGGAATGTATGGTGTAGCGGTG
AAATGCTTAGAGATCATACAGAACACCGATTGCGAAGGCAGCTTACCAAACTATATCTGACGTTGAGGCACGAAAGCGTG
GGGAGCAAACAGG
>ce54948fe6e89b41d1f89508dfea870a
TACGTAGGTGGCAAGCGTTGTCCGGAATTATTGGGCGTAAAGCGCGCGCAGGCGGATCGGTCAGTCTGTCTTAAAAGTTC
GGGGCTTAACCCCGTGATGGGATGGAAACTGCCAATCTAGAGTATCGTAGAGGAAAGTGGAATTCCTAGTGTAGCGGTGA
AATGCGTAGATATTAGGAAGAACACCAGTGGCGAAGGCGACTTTCTGGACGAAAACTGACGCTGAGGCGCGAAAGCCAGG
GGAGCGAACGGG
>dc5a583b1162051fc37e203f02870267
TACGTAGGGGGCAAGCGTTATCCGGATTTACTGGGTGTAAAGGGAGCGTAGACGGCTGTACAAGTCTGAAGTGAAAGCCC
GTGGCTCAACCGCGGAACTGCTTTGGAAACTGTAAAGCTGGAGTACTGGGGAGGCAGGCGGAATTCCTAGTGTAGCGGTG
AAATGCGTAGATATTAGGAGGAACACCAGTGGCGAAGGCGGCCTGCTGGACAGAAACTGACGTTGAGGCTCGAAAGCGTG
GGGAGCAAACAGG
>9650c97d2d5930c68959f59299dde65d
TACGTAGGGAGCAAGCGTTATCCGGATTTATTGGGTGTAAAGGGTGCGTAGACGGGATAACAAGTTAGTTGTGAAAACCC
TCGGCTCAACTGAGGAACTGCAACTAAAACTATTATTCTTGAGTGCAGGTGGGGAAAGTGGAATTCCTAGTGTAGCGGTG
AAATGCGTAGATATTAGGAAGAACACCAGTGGCGAAGGCGACTTTCTGGACTGTAACTGACGTTGAGGCACGAAAGTGTG
GGGAGCAAACAGG
>8c6a06fae3959d16ddfc10e326827c05
TACGTAGGGAGCGAGCGTTGTCCGGAATTACTGGGTGTAAAGGGAGCGTAGGCGGGACTGCAAGTTGGGTGTCAAATCTA
CCGGCTCAACCGGTAGCCGCACTCAAAACTGCAGTTCTTGAGTGAAGTTGAGGCAGGCGGAATTCCTAGTGTAGCGGTGA
AATGCGTAGATATTAGGAGGAACACCAGTGGCGAAGGCGGCCTGCTGGGCTTTTACTGACGCTGAGGCTCGAAAGTGTGG
GGAGCAAACAGG
>c4006cdad3ae669cec7bb4654d7327f1
TACGTAGGTGGCAAGCGTTGTCCGGATTTACTGGGTGTAAAGGGCGTGTAGGCGGGATGGTAAGTCAGATGTGAAATACC
GGGGCTCAACCCCGGGGCTGCATTTGAAACTGCCGTTCTTGAGTGTCGGTGAGGAAAGCGGAATTCCTAGTGTAGCGGTG
AAATGCGTAGATATTAGGAGGAACACCAGTGGCGAAGGCGGCTTTCTGGACGATAACTGACGCTGAGGCGCGAAAGCGTG
GGGAGCAAACAGG
>3929ac0068415af2d3f3e4d8c2621ad2
TACGGAGGATCCGAGCGTTATCCGGATTTATTGGGTTTAAAGGGAGCGTAGATGGGTTGTTAAGTCAGTTGTGAAAGTTT
GCGGCTCAACCGTAAAATTGCAATTGATACTGGCGTCCTTGAGTACACTTGAGGTGGGCGGAATTCGTGGTGTAGCGGTG
AAATGCTTAGATATCACGAAGAACTCCTATTGCGAAGGCAGCTCACTAAACTGCAACTGACATTGAGGCTCGAAAGTGTG
GGTATCAAACAGG
>5e513f6aa1e4f64c15163d4e3c7241f4
TACGTAGGGTGCGAGCGTTAATCGGAATTACTGGGCGTAAAGCGTGCGCAGGCGGTTGGGTAAGACAGATGTGAAATCCC
CGGGCTTAACCTGGGAACTGCATTTGTGACTGTCCGACTGGAGTATGTCGGAGGGGGGTGGAATTCCAAGTGTAGCAGTG
AAATGCGTAGATATTTGGAAGAACACCGATGGCGAAGGCAGCCCCCTGGGGCAAAACTGACGCTCATGCACGAAAGCGTG
GGGAGCAAACAGG
>0abcb607c3960e5d68bd4252c9bf4b55
TACGTAGGGAGCAAGCGTTGTCCGGATTTACTGGGTGTAAAGGGTGCGTAGGCGGCTTTGCAAGTCAGATGTGAAATCTA
TGGGCTCAACCCATAGCCTGCATTTGAAACTGCAGAGCTTGAGTGAAGTTGAGGCAGGCGGAATTCCCCGTGTAGCGGTG
AAATGCGTAGAGATGGGGAGGAACACCAGTGGCGAAGGCGGCCTGCTGGGCTTTAACTGACGCTGAGGCACGAAAGCGTG
GGTAGCAAACAGG
>7c4a9dd3da5e81c14c44e0c4f3ce9f43
TACGTAGGGGGCAAGCGTTATCCGGATTTACTGGGTGTAAAGGGAGCGTAGACGGTAGTGCAAGTCTGGAGTGAAAGGCG
GGGGCCCAACCCCCGGACTGCTCTGGAAACTGTGCGACTAGAGTGCAGGAGAGTTAAGTGGAATTCCTAGTGTAGCGGTG
AAATGCGTAGATATTAGGAGGAACACCAGTGGCGAAGGCGGCTTACTGGACTGTAACTGACGTTGAGGCTCGAAAGCGTG
GGGAGCAAACAGG
>d3cd91f6a11424aaa9dc484dcd143908
TACGTAGGGGGCAAGCGTTATCCGGATTTACTGGGTGTAAAGGGAGCGTAGACGGCAGCGCAAGTCTGGAGTGAAATCCC
ATGGCTTAACCATGGAACTGCTTTGGAAACTGTGCAGCTAGAGTGCAGTAGAGGTAAGCGGAATTCCTAGTGTAGCGGTG
AAATGCGTAGATATTAGGAGGAACACCAGTGGCGAAGGCGGCTTACTGGACTGTAACTGACGTTGAGGCTCGAAAGCGTG
GGGAGCAAACAGG
>1083e2dc7cfe952429e8d1cb4c9183e7
TACGTAGGGGGCAAGCGTTATCCGGATTTACTGGGTGTAAAGGGAGCGTAGACGGAATAGCAAGTCTGATGTGAAAACCC
GGGGCTCAACTCCGGGAGTGCATTGGAAACTGTTGATCTAGAGTGTCGTAGAGGCAAGCGGAATTCCTAGTGTAGCGGTG
AAATGCGTAGATATTAGGAGGAACACCAGTGGCGAAGGCGGCTTGCTGGACGATGACTGACGTTGAGGCTCGAAAGCGTG
GGGAGCAAACAGG
>a9eedcbb79161a99a09235d2f16a8e6e
TACGGAGGGTGCGAGCGTTAATCGGAATAACTGGGCGTAAAGGGCACGCAGGCGGTGACTTAAGTGAGGTGTGAAAGCCC
CGGGCTTAACCTGGGAATTGCATTTCATACTGGGTCGCTAGAGTACTTTTGGGAGGGGTAGAATTCCACGTGTAGCGGTG
AAATGCGTAGAGATGTGGAGGAATACCGAAGGCGAAGGCAGCCCCTTGGGAATGTACTGACGCTCATGTGCGAAAGCGTG
GGGAGCAAACAGG
>fffdbc7e0432d8c8704be314324571fe
TACGTAGGGGGCAAGCGTTATCCGGATTTACTGGGTGTAAAGGGAGCGCAGACGGCAGTGCAAGTCTGGAGTGAAAGCCC
GGGGCCCAACCCCGGAACTGCTCTGGAAACTGTGCGGCTAGAGTACTGGTGGGGCAGGCGGAATTCCTAGTGTAGCGGTG
AAATGCGTAGATATTAGGAGGAACACCAGTGGCGAAGGCGGCCTGCTGGACAGTAACTGACGTTGAGGCTCGAAAGCGTG
GGGAGCAAACAGG
>e1984659e7b08df2d9043daa366b66e2
TACGTAGGGGGCTAGCGTTATCCGGATTTACTGGGCGTAAAGGGTGCGTAGGCGGTCTTTCAAGTCAGGAGTGAAAGGCT
ACGGCTCAACCGTAGTAAGCTCTTGAAACTGGGAGACTTGAGTGCAGGTGAGGAGAGTGGAATTCCTAGTGTAGCGGTGA
AATGCGTAGATATTAGGAGGAACACCAGTTGCGAAGGCGGCTCTCTGGACTGTAACTGACGCTGAGGCACGAAAGCGTGG
GGAGCAAACAGG
>458820f431f82ac59befe74f665d436b
TACGTAGGGAGCGAGCGTTGTCCGGATTTACTGGGTGTAAAGGGCGTGCAGCCGGGAGTACAAGTCAGATGTGAAATCCC
GCGGCTCAACCGCGGAACTGCATTTGAAACTGTATTTCTTGAGTACTGGTGAGGCAGACGGAATTCCTAGTGTAGCGGTG
AAATGCGTAGATATTAGGAGGAACACCAGTGGCGAAGGCGGTCTGCTGGACAGCAACTGACGGTGAGGCGCGAAAGCGTG
GGGAGCAAACAGG
>f4f2b5f9631961495bf717a015220779
TACGTAGGTGGCAAGCGTTGTCCGGAATTACTGGGTGTAAAGGGAGTGTAGGCGGGATATCAAGTCAGAAGTGAAAATTA
CGGGCTCAACTCGTAACCTGCTTTTGAAACTGACATTCTTGAGTGAAGTTGAGGCAAGCGGAATTCCTAGTGTAGCGGTG
AAATGCGTAGATATTAGGAGGAACACCAGTGGCGAAGGCGGCTTGCTGGGCTTTTACTGACGCTGAGGCTCGAAAGCGTG
GGGAGCAAACAGG
>a0907e36265e122ca99ea253d85e162c
TACGTAGGTGGCAAGCGTTGTCCGGATTTACTGGGTGTAAAGGGCGTGCAGCCGGGTCTGCAAGTCAGATGTGAAATCCA
TGGGCTCAACCCATGAACTGCATTTGAAACTGTAGATCTTGAGTGTCGGTGGGGCAATCGGAATTCCTAGTGTAGCGGTG
AAATGCGTAGATATTAGGAGGAACACCAGTGGCGAAGGCGGATTGCTGGACGATAACTGACGGTGAGGCGCGAAAGTGTG
GGGAGCAAACAGG
>a77b0ba903f25edf8f1c05e772296e8e
TACGTAGGGGGCAAGCGTTATCCGGAATGATTGGGCGTAAAGAGTACGTAGGTGGTTTCGTAAGCGCGAGGTGAAAGGCA
GTGGCTTAACCATTGTAAGCCTTGCGAACTGCGAGACTTGAGTGCAGGTGAGGAAAGCGGAATTCCTAGTGTAGCGGTGA
AATGCTTAGATATTAGGAGGAACACCAGTGGCGAAGGCGGCTTTCTGGACTGTAACTGACACTGAGGTACGAAAGCGTGG
GGAGCAAACAGG
>e22115c8f157e1cbd98ca4ae121080b9
TACGTAGGGAGCGAGCGTTATCCGGATTTATTGGGTGTAAAGGGTGCGTAGACGGGAAATTAAGTTAGTTGTGAAATCCC
TCGGCTCAACCGAGGAACTGCAACTAAAACTGATATTCTTGAGTACTGGAGAGTAAAGTGGAATTCCTAGTGTAGCGGTG
AAATGCGTAGATATTAGGAGGAACACCAGTGGCGAAGGCGACTTTCTGGACAGAAACTGACGTTGAGGCACGAAAGTGTG
GGGAGCAAACAGG
>cc0b7f8d7f0918aca083682f2ff2d5df
TACGTAGGGAGCAAGCGTTATCCGGATTTATTGGGTGTAAAGGGTGCGTAGACGGGAATTTAAGTTAGTTGTGAAATCCC
TCGGCTTAACTGAGGAACTGCAACTAAAACTGAATTTCTTGAGTGCGGGAGAGTAAAGTGGAATTCCTAGTGTAGCGGTG
AAATGCGTAGATATTAGGAGGAACACCAGTGGCGAAGGCGACTTTCTGGACCGTAACTGACGTTGAGGCACGAAAGTGTG
GGGAGCAAACAGG
>e6b1d089aaea49de71c92e4d47b3fcfd
TACGTAGGTGGCAAGCGTTGTCCGGAATTACTGGGTGTAAAGGGAGCGTAGGCGGGAAGGCAAGTCAGATGTGAAATCCA
CAGGCTTAACCTGTGGCGTGCATTTGAAACTGTTTTTCTTGAGTGAAGTTGAGGCAGGCGGAATTCCGAGTGTAGCGGTG
AAATGCGTAGATATTCGGAGGAACACCAGTGGCGAAGGCGGCCTGCTGGGCTTTTACTGACGCTGAGGCTCGAAAGCATG
GGTAGCAAACAGG
>7b24b753075e00ad002fc556e5bb9f37
TACGTAGGTGGCAAGCGTTATCCGGATTTATTGGGTGTAAAGGGCGTGTAGGCGGGAAAGCAAGTCAGATGTGAAAACTC
AGGGCTCAACCCTGAGCCTGCATTTGAAACTGTTTTTCTTGAGTGCTGGTGAGGCAATCGGAATTCCGTGTGTAGCGGTG
AAATGCGTAGATATACGGAGGAACACCAGTGGCGAAGGCGGATTGCTGGACAGTAACTGACGCTGAGGCGCGAAAGCGTG
GGGAGCAAACAGG
>5a3b7e1193c8e23c52ec7112597f17aa
TACGTAGGGGGCGAGCGTTATCCGGATTTATTGGGCGTAAAGCGTTCGTAGGCGGTTTGTTAAGTCTAAAATTCAAGCCC
GAGGCTCAACCTCGGTTCGTTTTAGAAACTGGCAGACTTGAGTGTGGTTGAGGCAAGTGGAATTTCTAGTGTAGCGGTTA
AATGCGTAGATATTAGAAGGAACACCAGTGGCGAAGGCGGCTTGCTGGGCCATTACTGACGCTGAGGAACGAAAGCGTGG
GGAGCAAATAGG
>d159fbc106876647b210ce9d33ce9586
TACGTAGGGGGCAAGCGTTATCCGGATTTACTGGGTGTAAAGGGAGCGTAGGTGGCATGGTAAGCCAGAAGTGAAAACCC
AGGGCTCAACTCTGCGGATTGCTTTTGGAACTATCAAGCTAGAGTGCTAGAGGGGTAAGCGGAATTCCTAGTGTAGCGGT
GAAATGCGTAGATATTAGGAGGAACACCGGTGGCGAAGGCGGCTTACTGGACAGAAACTGACACTGAGGCTCGAAAGCGT
GGGGAGCAAACAGG
>0698fb805a1ab75b743d40c82a8a2ca1
TACGTAGGGGGCAAGCGTTATTCGGAATTACTGGGTGTAAAGGGAGCGTAGACGGTAATGTAAGTCTGGAGTGAAAGGCG
GGGGCCCAACCCCCGGACTGCTCTGGAAACTATGTTACTGGAGTGCAGGAGAGTTAAGCGGAATTCCTAGTGTAGCGGTG
AAATGCGTAGATATTAGGAGGAACACCAGTGGCGAAGGCGGCTTACTGGACTGTAACTGACGTTGAGGCTCGAAAGCGTG
GGGAGCAAACAGG
>8e8be2041d0339e2d15a9e208cda10f2
TACGTAGGGAGCGAGCGTTGTCCGGAATTACTGGGTGTAAAGGGAGTGTAGGCGGGATGGTAAGTTAGGTGTGAAATGCG
GAGGCTCAACCTCCGAGCTGCACTTAAAACTGCTGTTCTTGAGTGAAGTTGAGGTTGGCGGAATTCCCAGTGTAGCGGTG
AAATGCGTAGATATTGGGAGGAACATCAGTGGCGAAGGCGGCCAACTGGGCTTTTACTGACGCTGAGGCTCGAAAGCGTG
GGGAGCAAACAGG
>68d9bc1d0e87bca61a500723d7961bd8
TACGTAGGTGGCAAGCGTTATCCGGATTTACTGGGTGTAAAGGGCGAGTAGGCGGGATTGCAAGTCAGATGTGAAAACTA
TGGGCTCAACCGATAGAGTGCATTTGAAACTGCAGTTCTTGAGTGATGGTGAGGTAGGCGGAATTCCCGGTGTAGCGGTG
GAATGCGTAGATATCGGGAGGAACACCAGTGGCGAAGGCGGCCTGCTGGACATTAACTGACGCTGAGGCGCGAAAGCGTG
GGGAGCAAACAGG
>482d920086919864c976046ff5993944
TACGTATGGTGCAAGCGTTATCCGGATTTACTGGGTGTAAAGGGAGCGTAGACGGCTGTGCAAGCCTGAAGTGAAAGGCC
GGGGCCCAACCCTGGGAGTGCTTTGGGAACTGTGCAGCTAGAGTGTCGTAGAGGCAAGTGGAATTCCCAGTGTAGCGGTG
AAATGCGTAGATATTGGGAGGAACACCAGTGGCGAAGGCGTCTTGCTGGACGATGACTGACGTTGAGGCTCGAAAGCGTG
GGGAGCAAACAGG
>bc7782fb533f20a89e227c1919d78407
AACGTAGGGTGCAAGCGTTGTCCGGAATTACTGGGTGTAAAGGGAGCGCAGGCGGATCGACAAGTTGGGAGTGAAAACTA
CGGGCTCAACCCGTAACCTGCTTTCAAAACTGTCGGTCTTGAGTGGTGTTGAGGTAGGCGGAATTCCCGGTGTAGCGGTG
GAATGCGTAGATATCGGGAGGAACACCAGTGGCGAAGGCGGCCTACTGGGCACTAACTGACGCTGAGGCTCGAAAGCATG
GGTAGCAAACAGG
>f12f15d2643871b5672493b5270a41e6
TACGTAGGGGGCAAGCGTTATCCGGATTTACTGGGTGTAAAGGGAGCGTAGACGGCATTGCAAGTCTGATGTGAAAGATT
GGGGCTCAACCCCAGGCCTGCATTGGAAACTGTAAAGCTGGAGTACAGGGGAGGTAAGCGGAATTCCTAGTGTAGCGGTG
AAATGCGTAGATATTAGGAGGAACACCAGTGGCGAAGGCGGCTTACTGGACTGTAACTGACGTTGAGGCTCGAAAGCGTG
GGGAGCAAACAGG
>28c9e1127fd2f43e410f034f1d58c210
TACGTAGGGGGCAAGCGTTATCCGGATTTACTGGGTGTAAAGGGAGCGTAGACGGCGTGCCAAGTCTGGTGTGAAAGGCC
GGGGCTCAACCCCGGGACTGCATTGGAAACTGGCATGCTGGAGTGCCGGTGGGGCAAGCGGAATTCCTAGTGTAGCGGTG
AAATGCGTAGATATTAGGAGGAACACCGGTGGCGAAGGCGGCTTGCTGGACGGTAACTGACGTTGAGGCTCGAAAGCGTG
GGGAGCAAACAGG
>f6194a7c77c57ffb3564ae9b8de400a7
TACGTAGGGAGCAAGCGTTGTCCGGATTTACTGGGTGTAAAGGGTGCGTAGGCGGCTTTGCAAGTCAGATGTGAAATCTA
TGGGCTCAACCCATAAACTGCATTTGAAACTGTAGAGCTTGAGTGAAGTTGAGGCAGGCGGAATTCCCCGTGTAGCGGTG
AAATGCGTAGAGATGGGGAGGAACACCAGTGGCGAAGGCGGCCTGCTGGGCTTTAACTGACGCTGAGGCACGAAAGCGTG
GGTAGCAAACAGG
>1ad22a15e78b3826138687bd356aa051
TACGGAGGATGCGAGCGTTATCCGGATTTATTGGGTTTAAAGGGTGCGTAGGCGGCATGTTAAGTTAGTGGTAAAATGTC
GGAGCTAAACTCCGGATCGCCATTAATACTGTCATGCTCGAGTACATACGAGGTAGGCGGAATAAGTTAAGTAGCGGTGA
AATGCATAGATATAACTTAGAACTCCGATCGCGAAGGCAGCTTACCAGACTGTAACTGACGCTGAAGCACGAGAGCGTGG
GTAGCAAACAGG
>f5d2f87e3aafce213d05b2181a2d0e06
TACGTAGGGGGCAAGCGTTATCCGGATTTACTGGGTGTAAAGGGAGCGTAGACGGCTGTGCAAGTCTGAAGTGAAATGCC
GGGGCCCAACCCCGGAACTGCTTTGGAAACTGTACAGCTAGAGTGCAGGTGGGGTGAGCGGAATTCCTAGTGTAGCGGTG
AAATGCGTAGATATTAGGAGGAACACCGGTGGCGAAGGCGGCTCACTGGACTGTAACTGACGTTGAGGCTCGAAAGCGTG
GGGAGCAAACAGG
>c2ec131f03e5975927272c2921eebfee
TACGTAGGGGGCAAGCGTTATCCGGATTTACTGGGTGTAAAGGGAGCGTAGACGGCAGCGCAAGTCTGGAGTGAAATGCC
GGGGCCCAACCCCGGAACTGCTCTGGAAACTGTGAAGCTGGAGTGCAGGAGAGTTAAGCGGAATTCCTGGTGTAGCGGTG
AAATGCGTAGATATCAGGAGGAACACCGGCGGCGAAGGCGGCTTACTGGACTGTAACTGACGTTGAGGCTCGAAGGCGTG
GGGAGCAAACAGG
>3357084b0d171f2d01588c225b76c7ad
TACGTAGGGAGCGAGCGTTGTCCGGAATTACTGGGTGTAAAGGGAGCGTAGGCGGGGATGCAAGTTGGGTGTTAAATCTA
CCGGCTCAACTGGTAGTCGCACTCAAAACTGCAGCTCTTGAGTGAAGTTGAGGCAGGCGGAATTCCTAGTGTAGCGGTGA
AATGCGTAGATATTAGGAGGAACACCAGTGGCGAAGGCGGCCTGCTGGGCTTTTACTGACGCTGAGGCTCGAAAGTGTGG
GGAGCAAACAGG
>5b6148404168b05caf29e513a11888c9
TACGTAGGGGGCAAGCGTTATCCGGATTTACTGGGTGTAAAGGGAGCGTAGACGGCTGTGCAAGTCAGAAGTGAAAGCCC
GGGGCTCAACCCCGGGACTGCTTTTGAAACTGCGTGGCTGGAGTGCAGGGGAGGTAAGCGGAATTCCTGGTGTAGCGGTG
AAATGCGTAGATATCAGGAGGAACACCAGTGGCGAAGGCGGCTTACTGGACTGTAACTGACGTTGAGGCTCGAAAGCGTG
GGGAGCAAACAGG
>b1295be0819d40f02ebe3f9fb0d1a38f
TACGTAGGGGGCAAGCGTTATCCGGATTTACTGGGTGTAAAGGGAGCGTAGACGGCAGCGCAAGCCTGGAGTGAAAGGAT
GGGGCCCAACCCCATGACTGCTCTGGGAACTGTGCGGCTAGAGTGCCGGTGGGGTAAGCGGAATTCCTAGTGTAGCGGTG
AAATGCGTAGATATTAGGAGGAACACCAGTGGCGAAGGCGGCTTACTGGACGGTAACTGACGTTGAGGCTCGAAAGCGTG
GGGAGCAAACAGG
>6d337ca3f14111f7156c06666af3d7f5
TACGTAGGGAGCAAGCGTTATCCGGAATTATTGGGTGTAAAGGGTGCGTAGACGGGACAGCAAGTTAGTTGTGAAAGCCC
TCGGCTTAACTGAGGAACTGCAACTAAAACTATTGTTCTTGAGTGCAGGTGAGGAAAGCGGAATTCCTAGTGTAGCGGTG
AAATGCGTAGATATTAGGAGGAACACCAGTGGCGAAGGCGGCTTTCTGGACTGTAACTGACGTTGAGGCACGAAAGTGTG
GGGAGCAAACAGG
>ee7a9f8c960ded88e2e16a569269451d
TACGTAGGGGGCAAGCGTTATCCGGATTTACTGGGTGTAAAGGGAGCGTAGACGGCAGCGCAAGTCTGAAGTGAAATGCC
AGGGCTTAACCCTGGAACTGCTTTGGAAACTGTGCAGCTAGAGTGCAGGAGAGTTAAGTGGAATTTCTAGTGTAGCGGTG
AAATGCGTAGATATTAGGAGGAACACCAGTGGCGAAGGCGGCTTACTGGACTGTAACTGACGTTGAGGCTCGAAAGCGTG
GGGAGCAAACAGG
>8ef5788ae64ac4160d2217cd0524d378
TACGTAGGTGGCGAGCGTTATCCGGAATCATTGGGCGTAAAGAGGGAGCGGGCGGCCTGGAGGGTCTATTGTTAAAAGGC
AATGGCTTAACCATTGTAAGGCGAAGAAACCGGCAGGCTAGAGTTCTAAAGAGTATCGTGGAATTCCATGTGTAGCGGTG
AAATGCGTAGATATATGGAGGAACACCAGTGGCGAAGGCGACGATCTGGGAAGAAACAGACGCTGAGTCCCGAAAGCGTG
GGGAGCAAATAGG
>6548fc6c85ecdf65c3a25c1916badedf
TACGTAGGGGGCGAGCGTTATCCGGATTTACTGGGTGTAAAGGGAGCGTAGACGGCGTCGCAAGTCTGAAGTGAAAGCCC
GTGGCTCAACCGCGGAACCGCTTTGGAAACTGCGAGGCTGGAGTGCTGGGGAGGTAAGCGGAATTCCTGGTGTAGCGGTG
AAATGCGTAGATATCAGGAGGAACACCGGTGGCGAAGGCGGCTTACTGGACAGTAACTGACGTTGAGGCTCGAAAGCGTG
GGGAGCGAACAGG
>4e8e5b374b70e062bbf503988167553a
TACGTAGGGGGCGAGCGTTATCCGGATTTATTGGGCGTAAAGCGTGTGTAGGCGGTTTGTTAAGTATAAGATTAAAGCCT
GGAGCTCAACTCCAGTTCGTCTTATAAACTGGCAGACTTGAGTGCAGTTGAGGCAAGTGGAATTTCTAGTGTAGCGGTTA
AATGCGTAGATATTAGAAGGAACACCAGTGGCGAAGGCGGCTTGCTGGGCTGTTACTGACGCTGAGACACGAAAGCGTGG
GGAGCAAATAGG
>4c88bc8618dda0c3a1de383483057cac
TACGTATGGTGCAAGCGTTATCCGGATTTACTGGGTGTAAAGGGAGCGCAGGCGGTACGGCAAGTCTGATGTGAAATCCC
GGGGCTCAACCCCGGTACTGCATTGGAAACTGTCGGACTAGAGTGTCGGTGGGGTAAGTGGAATTCCTAGTGTAGCGGTG
AAATGCGTAGATATTAGGAGGAACACCAGTGGCGAAGGCGGCTTACTGGACGATTACTGACGCTGAGGCTCGAAAGCGTG
GGGAGCAAACAGG
>c83d1046523367f4b042d3b5b7a8ae73
TACGGAGGGTGCAAGCGTTACTCGGAATCACTGGGCGTAAAGAGTGCGTAGGCGGGGTAATAAGTCAGATGTGAAATCCT
GTAGCTTAACTACAGAACTGCATTTGAAACTGTTACTCTGGAGTATGGGAGAGTTAGGTGGAATTCTTGGTGTAGGGGTA
AAATCCGTAGAGATCAAGAGGAATACTCATTGCGAAGGCGACCTGCTGGAACATTACTGACGCTGATGCACGAAAGCGTG
GGGAGCAAACAGG
>876caf664ac83a11475a1f8a0b1ca6f3
TACGTAGGTGGCGAGCGTTATCCGGAATGATTGGGCGTAAAGGGTGCGCAGGCGGTCCTGCAAGTCTGGAGTGAAACGCA
TGAGCTCAACTCATGCATGGCTTTGGAAACTGGAGGACTGGAGAGCTGGAGAGGGCGGTGGAACTCCATGTGTAGCGGTA
AAATGCGTAGATATATGGAAGAACACCAGTGGCGAAGGCGGCCGCCTGGCCTGTTGCTGACGCTGAGGCACGAAAGCGTG
GGGAGCAAATAGG
>c82ec0e2fd1096f387d7afefef5f21bd
TACGTATGGTGCAAGCGTTATCCGGATTTACTGGGTGTAAAGGGAGCGTAGACGGTTGTGTAAGTCTGATGTGAAAGCCC
GGGGCTCAACCCCGGGACTGCATTGGAAACTATGTAACTAGAGTGTCGTAGAGGTAAGCGGAATTCCTAGTGTAGCGGTG
AAATGCGTAGATATTAGGAGGAACACCAGTGGCGAAGGCGGCTTACTGGACGATCACTGACGTTGAGGCTCGAAAGCGTG
GGGAGCAAACAGG
>fe206e8dc594755cc6d3e9855caed54c
TACGTAGGTGGCAAGCGTTATCCGGATTTACTGGGTGTAAAGGGCGTGTAGGCGGGATTGCAAGTCAGATGTGAAATTCC
AGGGCTCAACCCTGGAACTGCATTTGAAACTGTAGTTCTTGAGTGATGGAGAGTCAGGCGGAATTCCGTGTGTAGCGGTG
AAATGCGTAGATATACGGAGGAACACCAGTGGCGAAGGCGGCCTGCTGGACATTAACTGACGCTGAGGCGCGAAAGCGTG
GGGAGCAAACAGG
>75445df791ea3fea5e4300c38e289f89
TACGTAGGGGGCAAGCGTTATCCGGATTTACTGGGTGTAAAGGGAGCGTAGACGGCCAGACAAGTCAGAAGTGAAAGCCC
AGGGCTCAACCCTGGGACTGCTTTTGAAACTGCCGGGCTGGAGTGCAGGGGAGGTAAGCGGAATTCCTAGTGTAGCGGTG
AAATGCGTAGATATTAGGAGGAACACCAGTGGCGAAGGCGGCTTACTGGACTGTAACTGACGTTGAGGCTCGAAAGCGTG
GGGAGCAAACAGG
>3389b228f44a0be92d3ae329faa624e8
TACGTAGGTGGCAAGCGTTGTCCGGATTTACTGGGTGTAAAGGGCGTGCAGCCGGAGAGGCAAGTCAGATGTGAAATCCG
CGGGCTCAACCCGCGAACTGCATTTGAAACTGCTTCCCTTGAGTATCGGTGAGGTAATCGGAATTCCTAGTGTAGCGGTG
AAATGCGTAGATATTAGGAAGAACACCAGTGGCGAAGGCGGATTACTGGACGACAACTGACGGTGAGGCGCGAAAGCGTG
GGGAGCAAACAGG
>173647901a24067b861373e928717337
TACGTAGGGTGCAAGCGTTAATCGGAATTACTGGGCGTAAAGCGTGCGCAGGCGGTTCTGTAAGATAGATGTGAAATCCC
CGGGCTCAACCTGGGAATTGCATATATGACTGCAGGACTTGAGTTTGTCTGAGGAGGGTGGAATTCCACGTGTAGCAGTG
AAATGCGTAGATATGTGGAAGAACACCGATGGCGAAGGCAGCCCTCTGGGACATGACTGACGCTCATGCACGAAAGCGTG
GGGAGCAAACAGG
>1aae3bdee2927e6fb83a69642e695937
TACGTAGGGGGCAAGCGTTATCCGGAATTACTGGGTGTAAAGGGTGCGTAGGTGGTATGGCAAGTCAGAAGTGAAAACCC
AGGGCTTAACTCTGGGACTGCTTTTGAAACTGTCAGACTGGAGTGCAGGGGAGGTAAGCGGAATTCCTAGTGTAGCGGTG
AAATGCGTAGATATTAGGAGGAACATCAGTGGCGAAGGCGGCTTACTGGACTGAAACTGACACTGAGGCACGAAAGCGTG
GGGAGCAAACAGG
>9dcda9f68a1e1de1e509003fc83b16ea
TACGTATGGGGCAAGCGTTATCCGGATTTACTGGGTGTAAAGGGAGCGTAGGCGGCATGGCAAGTCAGAAGTGAAAGCCT
GGGGCTCAACCCCGGAATTGCTTTTGAAACTGTCAGGCTAGAGTGTCGGTGGGGTAAGCGGAATTCCTAGTGTAGCGGTG
AAATGCGTAGATATTAGGAGGAACACCGGTGGCGAAGGCGGCTTACTGGACGATTACTGACGCTGAGGCTCGAAAGCGTG
GGGAGCAAACAGG
>78a411ad12626b2c69c15aaf0e00d52b
TACGGAGGATCCGAGCGTTATCCGGATTTATTGGGTTTAAAGGGAGCGTAGGTGGATTGTTAAGTCAGTTGTGAAAGTTT
GCGGCTCAACCGTAAAATTGCAGTTGAAACTGGGAGTCTTGAGTACAGTTGAGGTGGGCGGAATTCGTGGTGTAGCGGTG
AAATGCTTAGATATCACGAAGAACTCCGATTGCGAAGGCAGCTCACTAGACTGTTACTGACACTGATGCTCGAAAGTGTG
GGTATCAAACAGG
>a014bcd2eda15fb993fd7334cd83163a
TACGTAGGGAGCGAGCGTTGTCCGGATTTACTGGGTGTAAAGGGTGCGTAGGCGGCTATGCAAGTCAGTAGTGAAATCCA
TGGGCTTAACCCATGAACTGCTATTGAAACTGCACAGCTTGAGTGAAGTTGAGGTAGGCGGAATTCCCGGTGTAGCGGTG
AAATGCGTAGAGATCGGGAGGAACACCAGTGGCGAAGGCGGCCTACTGGGCTTTAACTGACGCTGAGGCACGAAAGCGTG
GGTAGCAAACAGG
>a35f956e93f21028a16fa9440eff8543
TACGTAGGGGGCAAGCGTTATCCGGATTTACTGGGTGTAAAGGGAGCGTAGGCGGCAAGGTAAGCCAGAAGTGAAAGCCC
GTGGCTCAACTGCGGGACTGCTTTTGGAACTATCTAGCTAGATTGCAGGTGAGGTAAGTGGAATTCCTAGTGTAGCGGTG
AAATGCGTAGATATTAGGAGGAACACCAGTGGCGAAGGCGGCTTACTGGACTGTAAATGACGCTGAGGCTCGAAAGCGTG
GGGAGCAAACAGG
>1713b77801d0bf124cb30334e5a109a5
TACGTATGGGGCGAGCGTTATCCGGATTCATTGGGCGTAAAGCGCGCGCAGGCGGGCTGCTAAGCGGGACCTCTAATCTC
GGGGCTCAACCCCGAGCCGGGTTCCGAACTGGCAGCCTCGGGTTCGGTCGGGGTAGGCGGAATTCCCGGTGTAGCGGTGG
AATGCGCAGATATCGGGAAGAACACCGATGGCGAAGGCAGCCTACTGGGCCGCAACCGACGCTGAGGCGCGAAAGCTGGG
GGAGCGAACAGG
>d883835d263e463e649877263bbb2e1e
TACATAGGGAGCGAGCGTTATCCGGATTTATTGGGTGTAAAGGGTGCGTAGACGGGAATTTAAGTTGGTTGTGAAATCCC
TCGGCTCAACTGAGGAACTGCAACCAAAACTGGATTTCTTGAGTACTGGTGAGGAAAGTGGAATTCCTAGTGTAGCGGTG
AAATGCGTAGATATTAGGAGGAACACCAGTGGCGAAGGCGACTTTCTGGACAGCAACTGACGTTGAGGCACGAAAGTGTG
GGGAGCAAACAGG
>b4bff6cc3968d26683668ed1939fdb17
TACGGAGGATGCAAGCGTTATCCGGATTTATTGGGTTTAAAGGGAGCGCAGACGGGTCGTTAAGTCAGCTGTGAAAGTTT
GGGGCTCAACCTTAAAATTGCAGTTGATACTGGCGTCCTTGAGTGCGCTTGAGGTGTGCGGAATTCGTGGTGTAGCGGTG
AAATGCTTAGATATCACGAAGAACTCCGATTGCGAAGGCAGCACACTAAGCCGTAACTGACGTTCATGCTCGAAAGTGTG
GGTATCAAACAGG
>b65bcb4df705671d0f10e057a1868b4f
TACGTAGGTGGCAAGCGTTATCCGGATTTATTGGGTGTAAAGGGCGTGTAGGCGGGAATGCAAGTCAGATGTGAAAACTC
AGGGCTCAACCCTGAGCCTGCATTTGAAACTGTGTTTCTTGAGTGCCTGGTGAGGCAATCGGAATTCCGTGTGTAGCGGT
GAAATGCGTAGATATACGGAGGAACACCAGTGGCGAAGGCGGATTGCTGGACAGTAACTGACGCTGAGGCGCGAAAGCGT
GGGGAGCAAACAGG
>ad1ae1fb51bf99597bda3c38cc118bd6
TACGTAGGGAGCAAGCGTTGTCCGGATTTACTGGGTGTAAAGGGTGCGTAGGCGGCTTTGCAAGTCAGAAGTGAAATCCA
TGGGCTTAACCCATGAACTGCTTTTGAAACTGCAGAGCTTGAGTGGAGTTGAGGTAGGCGGAATTCCCGGTGTAGCGGTG
AAATGCGTAGAGATCGGGAGGAACACCAGTGGCGAAGGCGGCCTACTGGGCTCTAACTGACGCTGAGGCACGAAAGCGTG
GGTAGCAAACAGG
>0efb588c9a0bef48b6c5b99dd9fc11da
TACGTAGGTGGCAAGCGTTGTCCGGAATTACTGGGTGTAAAGGGAGCGTAGGCGGGAAGACAAGTTGAATGTTTAAACTA
TCGGCTCAACCGATAATCGCGTTCAAAACTGTTTTTCTTGAGTGAAGTTGAGGCAGGCGGAATTCCTAGTGTAGCGGTGA
AATGCGTAGATATTAGGAGGAACACCAGTGGCGAAGGCGGCCTGCTGGGCTTTAACTGACGCTGAGGCTCGAAAGCGTGG
GTAGCAAACAGG
>00bbd53f768b77a1f0c979d5382de2d0
TACGTAGGGAGCGAGCGTTATCCGGATTTATTGGGTGTAAAGGGTGCGTAGACGGGAAAATAAGTTAGTTGTGAAATCCC
TCGGCTCAACTGAGGAACTGCAACTAAAACTATTTTTCTTGAGTGCAGGTGAGGAAAGTGGAATTCCTAGTGTAGCGGTG
AAATGCGTAGATATTAGGAGGAACACCAGTGGCGAAGGCGACTTTCTGGACTGTAACTGACGTTGAGGCACGAAAGTGTG
GGGAGCAAACAGG
>bb7cfa2cbd5bd6592434e4e28a27a4e9
TACGTAGGGGGCAAGCGTTGTCCGGAATGATTGGGCGTAAAGGGCGCGTAGGCGGCCTGGTAAGTCTGGAGTGAAAGTCC
TGCTTTTAAGGTGGGAATTGCTTTGGATACTGCTGGGCTTGAGTGCAGGAGAGTTAAGTGGAATTCCCAGTGTAGCGGTG
AAATGCGTAGAGATTGGGAGGAACACCAGTGGCGAAGGCGACTTACTGGACTGTAACTGACGCTGAGGCGCGAAAGTGTG
GGGAGCAAACAGG
>61e41c849d291e7628e2864a68f4085f
TACGTAGGGGGCAAGCGTTATCCGGATTTACTGGGTGTAAAGGGAGCGTAGACGGCTGTGCAAGTCTGAAGTGAAAGCCC
GTGGCTCAACCGCGGAACTGCTTTGGAAACTGTATAGCTTGAGTACTGGAGAGTCAGGCGGAATTCCTAGTGTAGCGGTG
AAATGCGTAGATATTAGGAGGAACACCAGTGGCGAAGGCGGCCTGCTGGACAGAAACTGACGTTGAGGCTCGAAAGCGTG
GGGAGCAAACAGG
>9fad7a8f748e2808e4ebb9edce2e8280
TACGTAGGGGGCAAGCGTTATCCGGATTTACTGGGTGTAAAGGGAGCGTAGACGGCACTGCAAGTCCGGAGTGAAAGCCC
AAGGCTTGACCATGGGACTGCTCTGGAAACTGTGGAGCTTGAGTGCGGGTGGGGCAGGCGGAATTCCTAGTGTAGCGGTG
AAATGCGTAGATATTAGGAGGAACACCGGCGGCGAAGGCGGCCTGCTGGACCGTAACTGACGTTGAGGCTCGAAAGCGTG
GGGAGCAAACAGG
>cf72e6bbe6284965b0531fc666b6597f
TACGTAGGGGGCGAGCGTTATCCGGATTTATTGGGCGTAAAGGGTGCGTAGGCGGTATGTTAAGTCTAAAATCAAAGCCC
GAGGCTTAACCTCGGTTCGTTTTAGAAACTGGCAAACTAGAGTGCAGTTGAGGCAAGTGGAATTTCTAGTGTAGCGGTTA
AATGCGTAGATATTAGAAGGAACACCAGTGGCGAAGGCGGCTTGCTGGGCTGTAACTGACGCTGAGGCACGAAAGCGTGG
GGAGCAAATAGG
>a149bdf26dc9f5a93dfb8a19d2b30ff7
TACGTAGGTGGCAAGCGTTGTCCGGATTTATTGGGCGTAAAGCGAGCGCAGGCGGTTTCTTAAGTCTGATGTGAAAGCCC
CCGGCTCAACCGGGGAGGGTCATTGGAAACTGGGAGACTTGAGTGCAGATGAGGAGAGTGGAATTCCATGTGTAGCGGTG
AAATGCGTAGATATATGGAGGAACACCAGTGGCGAAGGCGGCTCTCTGGTCTGTAACTGACGCTGAGGCTCGAAAGCGTG
GGGAGCGAACAGG
>bd5472b12ae25aa964d9eba4d315aa70
TACGTAGGGGGCAAGCGTTATCCGGATTTACTGGGTGTAAAGGGAGCGTAGGTGGCATGGTAAGCCAGAAGTGAAAACCC
AGGGCTCAACTCTGTGGATTGCTTTTGGAACTATCAAGCTAGAGTGCTAGAGGGGTAAGCGGAATTCCTAGTGTAGCGGT
GAAATGCGTAGATATTAGGAGGAACACCGGTGGCGAAGGCGGCTTACTGGACAGAAACTGACACTGAGGCTCGAAAGCGT
GGGGAGCAAACAGG
>1a5ba230356881ef4fd9ce1f2a3ecc42
TACGGAAGGTCCGGGCGTTATCCGGATTTATTGGGTTTAAAGGGAGCGTAGGCCGTCTTATAAGCGTGTTGTGAAATGTC
GGGGCTCAACCTGGGCATTGCAGCGCGAACTGTGAGACTTGAGTGCGCATGAAGTAGGCGGAATTCGTCGTGTAGCGGTG
AAATGCTTAGATATGACGAAGAACTCCGATTGCGAAGGCAGCCTGCTGTAGCGCAACTGACGCTGAAGCTCGAAAGCGTG
GGTATCGAACAGG
>f1ee5b85797079b18c13626fdf816d1f
TACGTAGGGAGCAAGCGTTGTCCGGATTTACTGGGTGTAAAGGGTGCGTAGGCGGGAACACAAGTCAGGCGTGAAATACC
GGGGCTCAACTCCGGGGCTGCGCTTGAAACTGTGTTTCTTGAGTGAAGTTGAGGCAGGCGGAATTCCTAGTGTAGCGGTG
GAATGCGTAGATATTAGGAGGAACACCAGTGGCGAAGGCGGCCTGCTGGGCTTTAACTGACGCTGATGCACGAAAGCATG
GGGAGCAAACAGG
>c33e5626fe105808926bbd9770eb8f1c
TACGTAGGTGACAAGCGTTGTCCGGATTTACTGGGTGTAAAGGGCGCGTAGGCGGACTGTCAAGTCAGTCGTGAAATACC
GGGGCTTAACCCCGGGGCTGCGATTGAAACTGACAGCCTTGAGTATCGGTGAGGAAAGCGGAATTCCTAGTGTAGCGGTG
AAATGCGTAGATATTAGGAGGAACACCAGTGGCGAAGGCGGCTTTCTGGACGACAACTGACGCTGAGGCGCGAAAGTGTG
GGGAGCAAACAGG
>ccfd4d4eef3b703131b5706ee3188e1b
TACGTAGGGGGCAAGCGTTATCCGGATTTACTGGGTGTAAAGGGAGCGTAGACGGCCATGCAAGTCTGATGTGAAAACCC
GGGGCTCAACCCCGGGACTGCATTGGAAACTGTGCGGCTGGAGTGTCGGGGAGGCAAGTGGAATTCCTAGTGTAGCGGTG
AAATGCGTAGATATTAGGAGGAACACCAGTGGCGAAGGCGGCTTGCTGGACGACGACTGACGTTGAGGCTCGAAAGCGTG
GGGAGCAAACAGG
>f011f18a65e0cac70dd0e72f6c6205e6
TACGTAGGTGGCAAGCGTTATCCGGATTTATTGGGTGTAAAGGGCGTGTAGGCGGGAATGCAAGTCAGATGTGAAAACTA
TGGGCTCAACCCATAGCCTGCATTTGAAACTGTATTTCTTGAGTGCTGGAGAGTCAATCGGAATTCCGTGTGTAGCGGTG
AAATGCGTAGATATACGGAGGAACACCAGTGGCGAAGGCGGATTGCTGGACAGTAACTGACGCTGAGGCGCGAAAGCGTG
GGGAGCAAACAGG
>96a44e6152ea61a85b6517ae016c0400
TACGTATGGAGCAAGCGTTATCCGGATTTACTGGGTGTAAAGGGAGCGCAGGCGGCCAGGCAAGTCTGATGTGAAATACC
GGGGCTCAACCCCGGAACTGCATTGGAAACTGTCAGGCTGGAGTGTCGGGGAGGCAGGCGGAATTCCTGGTGTAGCGGTG
AAATGCGTAGATATCAGGAGGAACACCAGTGGCGAAGGCGGCCTGCTGGACGATGACTGACGCTGAGGCTCGAAAGCGTG
GGGAGCAAACAGG
>8d6c0776865fa534797e316ecec5f443
TACGTAGGGGGCAAGCGTTATCCGGATTTACTGGGTGTAAAGGGAGCGTAGACGGCGATGCAAGTCTGAAGTGAAATACC
CGGGCTCAACCTGGGAACTGCTTTGGAAACTGTATGGCTAGAGTGCTGTAGAGGTAAGCGGAATTCCTAGTGTAGCGGTG
AAATGCGTAGATATTAGGAAGAACACCAGTGGCGAAGGCGGCTTACTGGACAGTAACTGACGTTCAGGCTCGAAAGCGTG
GGGAGCAAACAGG
>9644d2872c5566b437d6a6673d1c60a0
TACGTAGGGGGCAAGCGTTATCCGGATTTACTGGGTGTAAAGGGAGCGTAGACGGCGATGCAAGTCTGAAGTGAAAGGCG
GGGGCCCAACCCCCGGACTGCTTTGGAAACTGTATAGCTGGAGTGCAGGAGAGTTAAGTGGAATTCCTAGTGTAGCGGTG
AAATGCGTAGATATTAGGAGGAACACCAGTGGCGAAGGCGGCTTACTGGACTGTAACTGACGTTGAGGCTCGAAAGCGTG
GGGAGCAAACAGG
>147d68f4ec54ceac650944691046c2ea
TACGTAGGTGGCAAGCGTTGTCCGGATTTACTGGGTGTAAAGGGCGTGTAGCCGGGCTGACAAGTCAGATGTGAAATTCC
GGGGCTCAACCCCGGACCTGCATTTGAAACTGTTGGTCTTGAGTATCGGTGAGGCAGGCGGAATTCCTAGTGTAGCGGTG
AAATGCGTAGATATTAGGAGGAACACCAGTGGCGAAGGCGGCCTGCTGGACGACAACTGACGGTGAGGCGCGAAAGCGTG
GGGAGCAAACAGG
>43b14a3246507c80091dfa1bd1ad4010
TACGTAGGGTGCAAGCGTTATCCGGATTTACTGGGTGTAAAGGGCGAGTAGACGGCATTGCAAGTCAGATGTGAAAACCT
AGGGCTCAACCGTAGGACTGCATCTGAAACTGTAATGCTAGAGTGCAGTAGAGGTAAGTGGAATTCCTAGTGTAGCGGTG
AAATGCGTAGATATTAGGAGGAACACCAGTGGCGAAGGCGACTTACTGGACTGTAACTGACGTTGAGGAGCGAAAGTGTG
GGGAGCAAACAGG
>8cc61f7bfea6aee3e6fabaeb0b6aa3cc
TACGTAGGGGGCAAGCGTTATCCGGATTTACTGGGTGTAAAGGGAGCGTAGACGGAAGAGCAAGTCTGATGTGAAAGGCT
GGGGCTTAACCCCAGGACTGCATTGGAAACTGTTTTTCTAGAGTGCCGGTGAGGTAAGCGGAATTCCTAGTGTAGCGGTG
AAATGCGTAGATATTAGGAGGAACACCAGTGGCGAAGGCGGCTTACTGGACGGTAACTGACGTTGAGGCTCGAAAGCGTG
GGGAGCAAACAGG
>a0f9a22ffd49e1ae09f87ce860c8da1a
TACGTAGGTGGCGAGCGTTATCCGGAATTATTGGGCGTAAAGAGGGAGCAGGCGGCACTAAGGGTCTGTGGTGAAAGATC
GAAGCTTAACTTCGGTAAGCCATGGAAACCGTAGAGCTAGAGTGTGTGTGAGGATCGTGGAATTCCATGTGTAGCGGTGA
AATGCGTAGATATATGGAGGAACACCAGTGGCGAAGGCGACGATCTGGCGCATAACTGACGCTCAGTCCCGAAAGCGTGG
GGAGCAAATAGG
>edb267a3a1d4093e397a994f30cf5781
TACGTAGGGAGCAAGCGTTATCCGGATTTATTGGGTGTAAAGGGTGCGTAGACGGGATAACAAGTTAGTTGTGAAACCCC
TCGGCTTAACTGAGGAACTGCAACTAAAACTATTATTCTTGAGTGCAGGTGGGGAAAGTGGAATTCCTAGTGTAGCGGTG
AAATGCGTAGATATTAGGAAGAACACCAGTGGCGAAGGCGACTTTCTGGACTGTAACTGACGTTGAGGCACGAAAGTGTG
GGGAGCAAACAGG
>ff36a852ffd62296949f2cebe5554543
TACGTAGGGGGCAAGCGTTATCCGGATTTACTGGGTGTAAAGGGAGCGTAGACGGCCATTCAAGCCAGATGTGAAAGCCC
GGGGCTCAACCCCGGGACTGCATTTGGAACTGTGTGGCTAGAGTGTCGTAGAGGCAGGCGGAATTCCTAGTGTAGCGGTG
AAATGCGTAGATATTAGGAGGAACACCAGTGGCGAAGGCGGCCTGCTGGACGATGACTGACGTTGAGGCTCGAAAGCGTG
GGGAGCAAACAGG
>53009aab503effb1986c85977d5024bc
TACGTAGGGGGCAAGCGTTATCCGGAATTACTGGGTGTAAAGGGAGCGTAGACGGTGATGTAAGTCTGGAGTGAAAGGCG
GGGGCCCAACCCCCGGACTGCTCTGGAAACTATGTGACTGGAGTGCTGGAGAGGTGAGCGGAATTCCTAGTGTAGCGGTG
AAATGCGTAGATATTAGGAGGAACACCAGTGGCGAAGGCGGCTCACTGGACTGTAACTGACGTTGAGGCTCGAAAGCGTG
GGGAGCAAACAGG
>661565976bd46c37453cf39a4df2b5ed
TACGTAGGGGGCAAGCGTTATCCGGAATTACTGGGTGTAAAGGGAGCGTAGACGGTGATGTAAGTCTGGAGTGAAAGGCG
GGGGCCCAACCCCCGGACTGCTCTGGAAACTATGTGACTGGAGTGCAGGAGAGTTGAGCGGAATTCCTAGTGTAGCGGTG
AAATGCGTAGATATTAGGAGGAACACCAGTGGCGAAGGCGGCTCACTGGACTGTAACTGACGTTGAGGCTCGAAAGCGTG
GGGAGCAAACAGG
>97aa2ca8086cf41466fb7cf4edcb16db
TACGTAGGGGGCAAGCGTTATCCGGATTTACTGGGTGTAAAGGGAGCGTAGACGGCGCAGCAAGTCTGATGTGAAAGGCA
GGGGCTTAACCCCTGGACTGCATTGGAAACTGCTGTGCTTGAGTGCCGGTGGGGTAAGCGGAATTCCTAGTGTAGCGGTG
AAATGCGTAGATATTAGGAGGAACACCAGTGGCGAAGGCGGCTTACTGGACGGTAACTGACGTTGAGGCTCGAAAGCGTG
GGGAGCAAACAGG
>a5b151cf83780622b91581c87b260d04
TACGTAGGGAGCAAGCGTTATCCGGAATTATTGGGTGTAAAGGGTGCGTAGACGGGATAACAAGTTAGTTGTGAAACCCC
TCGGCTCAACTGAGGAACTGCAACTAAAACTATTATTCTTGAGTGCAGGTGAGGAAAGTGGAATTCCTAGTGTAGCGGTG
AAATGCGTAGATATTAGGAAGAACACCGGTGGCGAAGGCGACTTTCTGGACTGTAACTGACGTTGAGGCACGAAAGTGTG
GGGAGCAAACAGG
>dee8b1305618b2798a4d091c93062c83
AACGTAGGGTGCAAGCGTTGTCCGGAATTACTGGGTGTAAAGGGAGCGCAGGCGGACCGGCAAGTTGGAAGTGAAAACTA
TGGGCTCAACCCATAAATTGCTTTCAAAACTGCTGGCCTTGAGTAGTGCTGAGGTAGGTGGAATTCCCGGTGTAGCGGTG
GAATGCGTAGATATCGGGAGGAACACCAGTGGCGAAGGCGACCTACTGGGCACCAACTGACGCTGAGGCTCGAAAGCATG
GGTAGCAAACAGG
>a1410133e28bdd24bdc5423e51fa6142
TACGGAGGATGCGAGCGTTATCCGGATTTATTGGGTTTAAAGGGTGCGTAGGCGGTTTATTAAGTTAGTGGTTAAATATT
TGAGCTAAACTCAATTGTGCCATTAATACTGGTAAACTGGGAGTACAGAGAGGTAGGCGGAATAAGTTAAGTAGCGGTGA
AATGCATAGATATAACTTAGAACTCCGATAGCGAAGGCAGCTTACCAGACTGTAACTGACGCTGATGCACGAGAGCGTGG
GTAGCGAACAGG
>91ffc0ab10c9f8dff57cae321341d990
TACGTATGGTGCAAGCGTTATCCGGATTTACTGGGTGTAAAGGGAGCGTAGACGGAGTGGCAAGTCTGATGTGAAAACCC
GGGGCTCAACCCCGGGACTGCATTGGAAACTGTCAATCTAGAGTACCGTAGAGGTAAGCGGAATTCCTAGTGTAGCGGTG
AAATGCGTAGATATTAGGAGGAACACCAGTGGCGAAGGCGGCTTACTGGACGGTAACTGACGTTGAGGCTCGAAAGCGTG
GGGAGCAAACAGG
>abdade234475b547fe68e6b76f9c86c3
TACGTAGGGGGCAAGCGTTATCCGGATTTACTGGGTGTAAAGGGAGCGTAGACGGTTGTATAAGTCTGGAGTGAAAGCCC
GGGGCCCAACCCCGGGACTGCTTTGGAAACTGTGTAACTTGAGTACAGGTGGGGCAGGCGGAATTCCTGGTGTAGCGGTG
AAATGCGTAGATATCAGGAGGAACACCGGCGGCGAAGGCGGCCTGCTGGACTGAAACTGACGTTGAGGCTCGAAAGCGTG
GGGAGCAAACAGG
>74a18878f06a666b861e39ec202c60a0
TACGTAGGGGGCAAGCGTTATCCGGATTTACTGGGTGTAAAGGGAGCGTAGACGGCTGTGCAAGTCTGGAGTGAAAGGCA
TGGGCTCAACCTGTGGACTGCTTTGGAAACTGTGCGGCTTGAGTGTCGGTGAGGCAAGTGGAATTCCTAGTGTAGCGGTG
AAATGCGTAGATATTAGGAGGAACACCAGTGGCGAAGGCGGCTTGCTGGACGATGACTGACGTTGAGGCTCGAAAGCGTG
GGGAGCAAACAGG
>28a5826309809a867a3a2c22d9cd8417
TACGTAGGTGGCAAGCGTTATCCGGATTTATTGGGTGTAAAGGGCGTGTAGGCGGGAATGCAAGTCAGATGTGAAAACTC
AGGGCTCAACCCTGAGCCTGCATTTGAAACTGTATTTCTTGAGTGCTGGTGAGGCAATCGGAATTCCGTGTGTAGCGGTG
AAATGCGTAGATATACGGAGGAACACCAGTGGCGAAGGCGGATTGCTGGACAGTAACTGACGCTGAGGCGCGAAAGCGTG
GGGAGCAAACAGG
>a65cdb1985e84c23501d30f82b2a951f
TACGTAGGGGGCAAGCGTTATCCGGATTTACTGGGTGTAAAGGGAGCGTAGACGGCAAGGCAAGCCTGGAGTGAAAGGCG
GGGGCCCAACCCCCGGACTGCTCTGGGAACTGTCTGGCTGGAGTGCAGGAGGAGTAAGTGGAATTCCTAGTGTAGCGGTG
AAATGCGTAGATATTAGGAGGAACACCAGTGGCGAAGGCGGCTTACTGGACTGTAACTGACGTTGAGGCTCGAAAGCGTG
GGGAGCAAACAGG
>4c893caf6361608151360ecaf4157937
TACGGAAGGTCCGGGCGTTATCCGGATTTATTGGGTTTAAAGGGAGCGCAGGCCGCCCCTTAAGCGTGTTGTGAAATGCC
GCGGCTCAACCGTGGCACTGCAGCGCGAACTGGGGGGCTTGAGTGGGCTGGAGGTAGGCGGAATTCGTGGTGTAGCGGTG
AAATGCTTAGATATCACGAAGAACTCCGATTGCGAAGGCAGCCTACCGTAGCGTTACTGACGCTGAGGCTCGAAGGTGCG
GGTATCGAACAGG
>bcb3710a3a92b4f6d47aa902e0ceab6a
TACGGAAGATGCGAGCGTTATCCGGATTTATTGGGTTTAAAGGGAGCGTAGGCGGGCTTTTAAGTCAGCGGTCAAATGTC
ACGGCTCAACCGTGGCCAGCCGTTGAAACTGCAAGCCTTGAGTCTGCTCAGGGCACATGGAATTCGTGGTGTAGCGGTGA
AATGCTTAGATATCACGAAGAACTCCGATCGCGAAGGCATTGTGCCGGGGCATAACTGACGCTGAGGCTCGAAAGTGCGG
GTATCAAACAGG
>3a2316f1248f727c2f9877e02ad26dcf
TACGTAGGGGGCAAGCGTTATCCGGATTTACTGGGTGTAAAGGGAGCGTAGGTGGCAAGGCAAGCCAGAAGTGAAAACCC
GGGGCTTAACCCCGCGGATTGCTTTTGGAACTGTCTGGCTGGAGTGCAGGTGGGGCAGGCGGAATTCCTGGTGTAGCGGT
GAAATGCGTAGATATCAGGAGGAACACCGGTGGCGAAGGCGGCCTGCTGGACTGTAACTGACACTGAGGCTCGAAAGCGT
GGGGAGCAAACAGG
>b970912dfc7d9f61300c6169e5219a1c
TACGGAGGGGGCGAGCGTTGTTCGGAGTGACTGGGCGTAAAGAGCACGTAGGCGGTGTTGTAAGTCATTAGTCAAAGACT
AGAGCTCAACTTTAGTAAGGCTAGTGATACTATAATACTAGAGTATCAGAGAGTATTGCAGAATTCCTGGTGTAGCGGTG
AAATGCGTAGATATCAGGAGGAATACCGTTAGCGAAGGCGGCAATCTGGCTGGAAACTGACGCTGAGGTGCGAAAGCGTG
GGTAGCAAACAGG
>089c9f14c6846af06b51f043b70f45da
TACGTAGGGGGCAAGCGTTATCCGGATTTACTGGGTGTAAAGGGAGCGTAGACGGCTGTGCAAGTCTGAAGTGAAAGGCA
AGGGCTCAACCTTTGGACTGCTTTGGAAACTGTGCAGCTAGAGTGTCGTAGAGGCAAGTGGAATTCCTAGTGTAGCGGTG
AAATGCGTAGATATTAGGAGGAACACCAGTGGCGAAGGCGGCTTGCTGGACGATGACTGACGTTGAGGCTCGAAAGCGTG
GGGAGCAAACAGG
>aeba7b71d819f038acff66079902a175
TACGTAGGGGGCGAGCGTTATCCGGATTCACTGGGTGTAAAGGGAGCGTAGACGGCCATGCAAGCCAGGGGTGAAAGCCC
GGGGCCCAACCCCGGGACTGCCCTTGGAACTGCATGGCTGGAGTGCGGGTGGGGCAGGCGGAATTCCTGGTGTAGCGGTG
AAATGCGTAGATATCAGGAGGAACACCGGCGGCGAAGGCGGCCTGCTGGACCGCGACTGACGTTGAGGCTCGAAAGCGTG
GGGAGCGAACAGG
>423796cd46dfa4bb71e242cf1c91a311
TACGTAGGGAGCGAGCGTTGTCCGGATTTACTGGGTGTAAAGGGTGCGTAGGCGGCTAGGCAAGTCAGAAGTGAAATCCA
TGGGCTTAACCCATGAACTGCTTTTGAAACTGCGTAGCTTGAGTGAAGTTGAGGTAGGCGGAATTCCCGGTGTAGCGGTG
AAATGCGTAGAGATCGGGAGGAACACCAGTGGCGAAGGCGGCCTACTGGGCTTTAACTGACGCTGAGGCACGAAAGCGTG
GGTAGCAAACAGG
>f9e9dfceab84dfc58412b4c47da96262
TACGTAGGGGGCAAGCGTTATCCGGATTTACTGGGTGTAAAGGGAGCGTAGACGGCCAGACAAGTCAGAAGTGAAAACCC
GCGGCTCAACTGCGGGAGTGCTTTTGAAACTGTTTGGCTGGAGTGCAGGGGAGGTAAGTGGAATTCCTAGTGTAGCGGTG
AAATGCGTAGATATTAGGAGGAACACCAGTGGCGAAGGCGGCTTACTGGACTGTAACTGACGTTGAGGCTCGAAAGCGTG
GGGAGCAAACAGG
>8d2076cf62dabe185bb318e5f1a0e7eb
TACGTAGGGGGCAAGCGTTGTCCGGAATAATTGGGCGTAAAGGGCGCGTAGGCGGCTCGGTAAGTCTGGAGTGAAAGTCC
TGCTTTTAAGGTGGGAATTGCTTTGGATACTGTCGGGCTTGAGTGCAGGTGAGGTTAGTGGAATTCCCAGTGTAGCGGTG
AAATGCGTAGAGATTGGGAGGAACACCAGTGGCGAAGGCGACTAACTGGACTGTAACTGACGCTGAGGCGCGAAAGTGTG
GGGAGCAAACAGG
>228fb237bf07620e8d1ca25ab7d6571f
TACGGAGGGTGCAAGCGTTAATCGGAATCACTGGGCGTAAAGCGCACGTAGGCGGCTTGGTAAGTCAGGGGTGAAATCCC
ACAGCCCAACTGTGGAACTGCCTTTGATACTGCCAGGCTTGAGTACCGGTGAGGGTGGCGGAATTCCAGGTGTAGGAGTG
AAATCCGTAGATATCTGGAGGAACACCGGTGGCGAAGGCGGCCACCTGGACGGTAACTGACGCTGAGGTGCGAAAGCGTG
GGTAGCAAACAGG
>175cfa7fdb9a8c3f28d1efd3569a31a3
TACGTAGGTGGCAAGCGTTGTCCGGATTTACTGGGTGTAAAGGGCGTGCAGCCGGGAAGACAAGTCAGATGTGAAATCCC
GCGGCTCAACCGCGGAACTGCATTTGAAACTGTTTTTCTTGAGTATCGGTGAGGTAATCGGAATTCCTAGTGTAGCGGTG
AAATGCGTAGATATTAGGAAGAACACCAGTGGCGAAGGCGGATTACTGGACGACAACTGACGGTGAGGCGCGAAAGCGTG
GGGAGCAAACAGG
>0d515f1e293ca7d3d5a955624efec703
TACGTAGGGAGCAAGCGTTGTCCGGAATTACTGGGTGTAAAGGGAGCGTAGGCGGGGATGCAAGTTGGGTGTCAAAACTA
CCGGCTCAACCGATAGTCGCACTCAAAACTGCAGCTCTTGAGTGAAGTTGAGGCAGGCGGAATTCCTAGTGTAGCGGTGA
AATGCGTAGATATTAGGAGGAACACCAGTGGCGAAGGCGGCCTGCTGGGCTTTTACTGACGCTGAGGCTCGAAAGTGTGG
GGAGCAAACAGG
>9588fc041ad437c67d8c697998243bdc
TACGTATGGTGCAAGCGTTATCCGGATTTACTGGGTGTAAAGGGTGCGTAGGTGGCATGGCAAGTCAGAAGTGAAAGGCC
GGGGCTCAACCCCGGGACTGCTTTTGAAACTGTCAGGCTGGAGTGCAGGAGAGTAAAGCGGAATTCCTAGTGTAGCGGTG
AAATGCGTAGATATTAGGAGGAACACCAGTGGCGAAGGCGGCTTTCTGGACTGAAACTGACACTGAGGCACGAAAGCGTG
GGGAGCAAACAGG
>4b152821c42d58fa57fe6acf73e99aed
TACGTAGGGGGCGAGCGTTATCCGGATTTATTGGGCGTAAAGAGTTCGTAGGCGGTTTGTTAAGTCTAAAATTCAAGCCC
GAGGCTTAACCTCGGTTCGTTTTAGAAACTGGCAGACTTGAGTGTGGTTGAGGCAAGTGGAATTTCTAGTGTAGCGGTTA
AATGCGTAGATATTAGAAGGAACACCAGTGGCGAAGGCGGCTTGCTGGGCCATTACTGACGCTGAGGAACGAAAGCGTGG
GGAGCAAATAGG
>65885e4ea918b57ac035d84f0edd91af
TACGGAAGGTCCGGGCGTTATCCGGATTTATTGGGTTTAAAGGGAGCGTAGGCCGGAGATTAAGCGTGTTGTGAAATGTA
GATGCTCAACATCTGAACTGCAGCGCGAACTGGTTTCCTTGAGTACGCCTAAAGTGGGCGGAATTCGTGGTGTAGCGGTG
AAATGCTTAGATATCACGAAGAACTCCGATTGCGAAGGCAGCTCACTGGGGCGCAACTGACGCTGAAGCTCGAAAGCGCG
GGTATCGAACAGG
>051a56d0bdb0035622d247a684cda1f1
TACGTAGGTGGCAAGCGTTGTCCGGAATTACTGGGTGTAAAGGGAGCGTAGGCGGGAATGCAAGTTGAATGTTTAAACTA
TGGGCTCAACCCATAGTCGCGTTCAAAACTGCATTTCTTGAGTGGAGTTGAGGCAGGCGGAATTCCTAGTGTAGCGGTGA
AATGCGTAGATATTAGGAGGAACACCAGTGGCGAAGGCGGCCTGCTGGGCTCTAACTGACGCTGAGGCTCGAAAGCGTGG
GTAGCAAACAGG
>93cbecd153089d0168ba7730fc670338
TACGTAGGGGGCAAGCGTTATCCGGATTTACTGGGTGTAAAGGGAGCGTAGACGGCTTGATAAGTCTGAAGTGAAAGGCC
AAGGCTTAACCATGGAACTGCTTTGGAAACTATGAGGCTAGAGTGCTGTAGAGGTAAGCGGAATTCCTAGTGTAGCGGTG
AAATGCGTAGATATTAGGAGGAACACCAGTGGCGAAGGCGGCTTACTGGACAGAAACTGACGTTGAGGCTCGAAAGCGTG
GGGAGCAAACAGG
>3add4c64b87b1d097cc96369abc00ffd
TACGTAGGGGGCGAGCGTTATCCGGAATTACTGGGTGTAAAGGGAGCGTAGACGGCGAGGTAAGCCTGAAGTGGAAGCCC
GCGGCCCAACCGCGGAACTGCTTTGGGAACTGTTTTGCTGGAGTATGGGAGGAGTAAGCGGAATTCCTGGTGTAGCGGTG
AAATGCGTAGATATCAGGAGGAACACCGGTGGCGAAGGCGGCTTACTGGACCATAACTGACGTTGAGGCTCGAAAGCGTG
GGGAGCGAACAGG
>c2af38a3e43ebe336b2924e62e102240
TACGTAGGGAGCAAGCGTTATCCGGATTTATTGGGCGTAAAGCGTTCGTAGGCGGTTTGTTAAGTCTAAAATTAAAGCCT
GGGGCTCAACCTCAGTTCGTTTTAGAAACTGGCAGACTTGAGTGTGGTTGAGGCAAGTGGAATTTCTAGTGTAGCGGTTA
AATGCGTAGATATTAGAAGGAACACCAGTGGCGAAGGCGGCTTGCTGGGCCATTACTGACGCTGAGGAACGAAAGCGTGG
GGAGCAAATAGG
>ef92209896bd4d41a785954949342c14
TACGTAGGGGGCAAGCGTTATCCGGATTTACTGGGTGTAAAGGGAGCGTAGACGGCAGTGCAAGTCCGGAGTGAAAGCCC
GGGGCTCAACCCTGGGACTGCTCTGGAAACTGTAAAGCTGGAGTGCGGGTGGGGCAGGCGGAATTCCTGGTGTAGCGGTG
AAATGCGTAGATATCAGGAGGAACACCGGCGGCGAAGGCGGCCTGCTGGACCGTAACTGACGTTGAGGCTCGAAAGCGTG
GGGAGCAAACAGG
>1ebd717b97f50c2075a571fc3ba185ab
TACGTAGGGGGCAAGCGTTATCCGGAATTACTGGGTGTAAAGGGAGCGTAGACGGCAATGCAAGTCCGGAGTGGAATGCG
GCAGCTCAACTGCCGAACTGCTCTGGAAACTGTATGGCTTGAGTGCAGGTGGGGTAAGCGGAATTCCTGGTGTAGCGGTG
AAATGCGTAGATATCAGGAGGAACACCGGTGGCGAAGGCGGCTTACTGGACTGTAACTGACGTTGAGGCTCGAAAGCGTG
GGGAGCAAACAGG
>903db1517cd342ee34ea10156eb29482
TACGTAGGGAGCAAGCGTTGTCCGGAATTACTGGGTGTAAAGGGAGCGTAGGCGGGAGGATAAGTTGAATGTGAAATCTA
TGGGCTCAACCCATAGCTGCGTTCAAAACTGTTCTTCTTGAGTGAAGTTGAGGCAGGCGGAATTCCTAGTGTAGCGGTGA
AATGCGTAGATATTAGGAGGAACACCAGTGGCGAAGGCGGCCTGCTGGGCTTTTACTGACGCTGAGGCTCGAAAGCGTGG
GTAGCAAACAGG
>951407d990b31e6c7d0ce3596ce6496a
TACGTAGGGGGCAAGCGTTATCCGGATTTACTGGGTGTAAAGGGAGCGTAGACGGCCAGACAAGTCTGAAGTGAAAATCC
AGCGCTTAACGTTGGAAGTGCTTTGGAAACTGCCGGGCTAGAGTGCAGGTGGGGCAGGCGGAATTCCTAGTGTAGCGGTG
AAATGCGTAGATATTAGGAGGAACACCAGTGGCGAAGGCGGCCTGCTGGACTGCAACTGACGTTGAGGCTCGAAGGCGTG
GGGAGCAAACAGG
>670dfd0aa866a1a0c0f6f02b85ba0e6d
TACGGAAGGTCCGGGCGTTATCCGGATTTATTGGGTTTAAAGGGAGCGTAGGCCGGAGATTAAGCGTGTTGTGAAATGTA
GATGCTCAACATCTGCACTGCAGCGCGAACTGGTTTCCTTGAGTACGCATAGAGTGGGCGGAATTCGTGGTGTAGCGGTG
AAATGCTTAGATATCACGAAGAACTCCGATTGCGAAGGCAGCTCACTGGAGCGCAACTGACGCTGAAGCTCGAAAGTGCG
GGTATCGAACAGG
>09646ec75960804660ad1ee1c61be97c
TACGTATGGTGCAAGCGTTATCCGGATTTACTGGGTGTAAAGGGAGCGTAGACGGCTGTGTAAGTCTGAAGTGAAAGCCC
GGGGCTCAACCCCGGGACTGCTTTGGAAACTATGCAGCTAGAGTGTCGTAGAGGTAAGTGGAATTCCCAGTGTAGCGGTG
AAATGCGTAGATATTGGGAGGAACACCAGTGGCGAAGGCGGCTTACTGGACGATGACTGACGTTGAGGCTCGAAAGCGTG
GGGAGCAAACAGG
>93b770b972aaec179a76ff64bd08b4e9
TACGGAGGATCCGAGCGTTATCCGGATTTATTGGGTTTAAAGGGAGCGTAGGTGGATTGTTAAGTCAGTTGTGAAAGTTT
GCGGCTCAACCGTAAAATTGCAGTTGAAACTGGGAGTCTTGAGTACAGTTGAGGTGGGCGGAATTCGTGGTGTAGCGGTG
AAATGCTTAGATATCACGAAGAACTCCGATTGCGAAGGCAGCTCACTAGACTGTCACTGACACTGATGCTCGAAAGTGTG
GGTATCAAACAGG
>d34e0e5f9a5811298c9d21c96f70c35d
TACGGAAGATGCGAGCGTTATCCGGATTTATTGGGTTTAAAGGGAGCGTAGGCGGGCTTTTAAGTCAGCGGTCAAATGCC
ACGGCTCAACCGTGGCCAGCCGTTGAAACTGCAAGCCTTGAGTCTGCTCAGGGCACATGGAATTCGTGGTGTAGCGGTGA
AATGCTTAGATATCACGAAGAACTCCGATCGCGAAGGCATTGTGCCGGGGCAGCACTGACGCTGAGGCTCGAAAGTGCGG
GTATCAAACAGG
>49bc3e02bad38702bef2bf14aadd2d6b
TACGTAGGTGGCGAGCGTTGTCCGGAATTACTGGGTGTAAAGGGAGTGTAGGCGGGAAAGCAAGTCAGAAGTGAAAACTA
TGGGCTTAACCTATAGCCTGCTTTTGAAACTGTTTTTCTTGAGTGAAGTTGAGGCAAGCGGAATTCCTAGTGTAGCGGTG
AAATGCGTAGATATTAGGAGGAACACCAGTGGCGAAGGCGGCTTGCTGGGCTTTTACTGACGCTGAGGCTCGAAAGCGTG
GGGAGCAAACAGG
>10055dbb116ab89985c88a32bb2a6ba8
TACGTAGGGAGCGAGCGTTGTCCGGAATGACTGGGTGTAAAGGGAGCGTAGGCGGGATGGCAAGTCAGATGTGAAACCTG
AGGGCTCAACCTTCAGACTGCATTTGAAACTGCTGTTCTTGAGTGAAGTTGAGGTAAGCGGAATTCCTGGTGTAGCGGTG
AAATGCGTAGAGATCAGGAGGAACATCGGTGGCGAAGGCGGCTTACTGGGCTTTTACTGACGCTGAGGCTCGAAAGCGTG
GGGAGCAAACAGG
>96977d37566f7e9e01e7d6105988699c
TACGTATGGAGCAAGCGTTATCCGGATTTACTGGGTGTAAAGGGAGCGTAGGCGGCTCTGTAAGTCTGATGTGAAAATTT
GGGGCTCAACCCCAAACGTGCATTGGAAACTGCAGGGCTTGAGTGCCGGTGAGGCAGGCGGAATTCCTAGTGTAGCGGTG
AAATGCGTAGATATTAGGAGGAACACCAGTGGCGAAGGCGGCCTGCTGGACGGTAACTGACGCTGAGGCTCGAAAGCGTG
GGGAGCAAACAGG
>4e2ba80816e1673fc036aef01789077b
TACGTAGGGGGCAAGCGTTATCCGGATTTACTGGGTGTAAAGGGAGCGTAGACGGTTACGCAAGTCTGGAGTGAAAGGCG
GGGGCCCAACCCCCGGACTGCTTTGGAAACTGTATAACTGGAGTGCAGGGGAGGTAAGTGGAATTCCTAGTGTAGCGGTG
AAATGCGTAGATATTAGGAGGAACACCAGTGGCGAAGGCGGCTTACTGGACTGTAACTGACGTTGAGGCTCGAAAGCGTG
GGGAGCAAACAGG
>05cfeea36d160098003923ce25a8171f
TACGTATGTCGCAAGCGTTATCCGGATTTATTGGGCGTAAAGCGCGTCTAGGCGGCTTAGTAAGTCTGATGTGAAAATGC
GGGGCTCAACCCCGTATTGCGTTGGAAACTGCTAAACTAGAGTACTGTAGAGGTAGGCGGAACTACAAGTGTAGAGGTGA
AATTCGTAGATATTTGTAGGAATGCCGATGGGGAAGCCAGCCTACTGGACAGATACTGACGCTAAAGCGCGAAAGCGTGG
GTAGCAAACAGG
>b0ad340d1d9a0c85bcfd2a7daf0e7d73
TACGTAGGGAGCAAGCGTTATCCGGATTTACTGGGTGTAAAGGGCGCGCAGGCGGGCCGGCAAGTTGGAAGTGAAATCCG
GGGGCTTAACCCCCGAACTGCTTTCAAAACTGCTGGTCTTGAGTGATGGTGAGGCAGGCGGAATTCCGTGTGTAGCGGTG
AAATGCGTAGATATACGGAGGAACACCAGTGGCGAAGGCGGCCTGCTGGACATTAACTGACGCTGAGGCGCGAAAGCGTG
GGGAGCAAACAGG
>28f5cbf4a3e04c93f62d6132f9361604
TACGTAGGGGGCAAGCGTTATCCGGATTTACTGGGTGTAAAGGGAGCGTAGACGGCGGAGCAAGTCTGAAGTGAAAGCCC
GGGGCTCAACCCCGGGACTGCTTTGGAAACTGTTCTGCTAGAGTGCTGTAGAGGTAAGTGGAATTCCTAGTGTAGCGGTG
AAATGCGTAGATATTAGGAGGAACACCAGTGGCGAAGGCGGCTTACTGGACAGTAACTGACGTTGAGGCTCGAAAGCGTG
GGGAGCAAACAGG
>cce5adf49bd276e4db58ed7879cb274d
TACGTAGGGAGCAAGCGTTGTTCGGAATGACTGGGCGTAAAGGGTGCGTAGGCGGTTGTACAAGTTAGAAGTGAAATACC
CAGGGCTTAACTCGGGTGCTGCTTCTAAAACTGTATGACTTGAGTGCAGTTGAGGTTAGTGGAATTCCTAGTGTAGCGGT
GGAATGCGTAGATATTAGGAGGAACACCAGAGGCGAAGGCGGCTAACTGGACTGCAACTGACGCTGAGGCACGAAAGTGT
GGGGAGCAAACAGG
>cc50b020d84cab6134c026406fe6741c
TACGTAGGGAGCAAGCGTTATCCGGAATTATTGGGTGTAAAGGGTGCGTAGACGGGAATACAAGTTGGTTGTGAAATCCC
TCGGCTCAACCGAGGAACTGCAACCAAAACTATATTTCTTGAGTGCAGGAGAGTAAAGCGGAATTCCTAGTGTAGCGGTG
AAATGCGTAGATATTAGGAGGAACACCAGTGGCGAAGGCGGCTTTCTGGACTGTAACTGACGTTGAGGCACGAAAGTGTG
GGGAGCAAACAGG
>d313c70497d9810e25fbd208a6d69817
TACGTAGGGGGCAAGCGTTATCCGGATTTACTGGGTGTAAAGGGAGCGTAGACGGCTGTGCAAGCCAGATGTGAAAGCCC
GGGGCTCAACCCCGGGACTGCATTTGGAACTGTGTGGCTGGAGTGTCGGGGAGGCAGGCGGAATTCCTAGTGTAGCGGTG
AAATGCGTAGATATTAGGAGGAACACCAGTGGCGAAGGCGGCCTGCTGGACGATGACTGACGTTGAGGCTCGAAAGCGTG
GGGAGCAAACAGG
>98c52d6a22a079ea0d3c7eac27497457
TACGTAGGTGGCGAGCGTTATCCGGATTTATTGGGCGTAAAGCGTCCGCAGACGGTTTATTAAGTATATAATTAAAGTCC
GAAGCTTAACTTCGGTTCGTTATATAAACTGGTAGACTTGAGTACAGTTGAGGCAAGTGGAATTTCTAGTGTAGCGGTAA
AATGCGTAGATATTAGAAGGAACACCAGTGGCGAAGGCGACTTGCTGGGCTGTTACTGACGTTCATGGACGAAAGCGTGG
GGAGCAAATAGG
>087d17c09b29f038482b5f91ac4882db
TACGTAGGGGGCAAGCGTTATCCGGATTTACTGGGTGTAAAGGGAGCGTAGACGGTTAAGCAAGTCTGAAGTGAAAGCCC
GGGGCTCAACCCCGGTACTGCTTTGGAAACTGTTTGACTTGAGTGCAGGTGAGGTAAGTGGAATTCCTAGTGTAGCGGTG
AAATGCGTAGATATTAGGAGGAACACCAGTGGCGAAGGCGGCTTACTGGACTGTAACTGACGTTGAGGCTCGAAAGCGTG
GGGAGCAAACAGG
>f33115dd0f09736349ab12f50f7d4b40
TACGTAGGGGGCAAGCGTTATCCGGAATTACTGGGTGTAAAGGGAGCGTAGGCGGCACGCCAAGCCAGATGTGAAAGCCC
GAGGCTTAACCTCGTGGATTGCATTTGGAACTGGCGAGCTAGAGTACAGTAGAGGAAAGCGGAATTCCTAGTGTAGCGGT
GAAATGCGTAGATATTAGGAAGAACACCAGTGGCGAAGGCGGCTTTCTGGACTGAAACTGACGCTGAGGCTCGAAAGCGT
GGGGAGCAAACAGG
>fbf13f914429f08369612988bce9507b
TACGTAGGTCCCGAGCGTTGTCCGGATTTATTGGGCGTAAAGCGAGCGCAGGCGGTTTGATAAGTCTGAAGTTAAAGGCT
GTGGCTCAACCATAGTTCGCTTTGGAAACTGTCAAACTTGAGTGCAGATGGGGAGAGTGGAATTCCATGTGTAGCGGTGA
AATGCGTAGATATATGGAGGAACACCGGTGGCGAAAGCGGCTCTCTGGTCTGTAACTGACGCTGAGGCTCGAAAGCGTGG
GGAGCGAACAGG
>be7bd51108216daa2f622d4ce071601f
TACGTAGGGAGCAAGCGTTATCCGGATTTATTGGGTGTAAAGGGTGCGTAGACGGGAAAACAAGTTAGTTGTGAAATCCC
TCGGCTTAACTGAGGAACTGCAACTAAAACTATTTTTCTTGAGTGCTGGAGAGTAAAGTGGAATTCCTAGTGTAGCGGTG
AAATGCGTAGATATTAGGAGGAACACCAGTGGCGAAGGCGACTTTCTGGACAATAACTGACGTTGAGGCACGAAAGTGTG
GGGAGCAAACAGG
>a2a4538e65e3189d62527a32391d0afc
TACGTAGGGGGCTAGCGTTATCCGGAATTACTGGGCGTAAAGGGTGCGTAGGTGGTTTCTTAAGTCAGAGGTGAAAGGCT
ACGGCTCAACCGTAGTAAGCCTTTGAAACTGGGGAACTTGAGTGCAGGTGAGGAGAGTGGAATTCCTAGTGTAGCGGTGA
AATGCGTAGATATTAGGAGGAACACCAGTTGCGAAGGCGGCTCTCTGGACTGTAACTGACACTGAGGCACGAAAGCGTGG
GGAGCAAACAGG
>f8da8465c091247526788224b9d9fcd2
TACGGAAGGTCCGGGCGTTATCCGGATTTATTGGGTTTAAAGGGAGCGTAGGCCGTCTGATAAGCGTGTTGTGAAATGTC
GGGGCTCAACCTGGGCATTGCAGCGCGAACTGTCAGACTTGAGTGCGCGTGAAGTAGGCGGAATTCGTCGTGTAGCGGTG
AAATGCTTAGATATGACGAAGAACTCCGATTGCGAAGGCAGCCTGCTGTAGCGCAACTGACGCTGAAGCTCGAAAGCGTG
GGTATCGAACAGG
>920430519f65b887e349dacef094d11e
TACGTAGGGGGCAAGCGTTATCCGGATTCACTGGGTGTAAAGGGAGCGTAGACGGCGACGCAAGTCTGGAGTGAAAGCCC
GGGGCCCAACCCCGGGACTGCTCTGGAAACTGCGTCGCTGGAGTACGGGTGGGGCAGGCGGAATTCCTGGTGTAGCGGTG
AAATGCGTAGATATCAGGAGGAACACCGGCGGCGAAGGCGGCCTGCTGGACCGTGACTGACGTTGAGGCTCGAGAGCGTG
GGGAGCAAACAGG
>b0936e9eaf47f1b6bc33f53918b0a236
TACGTAGGGGGCGAGCGTTATCCGGATTTACTGGGTGTAAAGGGAGCGTAGACGGCGTCGCAAGTCTGAAGTGAAAGCCC
GTGGCTTAACCGCGGAACCGCTTTGGAAACTGTGAGGCTGGAGTGCTGGGGAGGTAAGCGGAATTCCTGGTGTAGCGGTG
AAATGCGTAGATATCAGGAGGAACACCGGCGGCGAAGGCGGCTTACTGGACAGTGACTGACGTTGAGGCTCGAAAGCGTG
GGGAGCGAACAGG
>73dd0a8394b286a7d4712d526a08d1b7
TACGTAGGGAGCAAGCGTTATCCGGATTTACTGGGTGTAAAGGGCGCGCAGGCGGGCCGGCAAGTTGGAAGTGAAATCTA
TGGGCTTAACCCATAAACTGCTTTCAAAACTGCTGGTCTTGAGTGATGGTGAGGCAGGCGGAATTCCGTGTGTAGCGGTG
AAATGCGTAGATATACGGAGGAACACCAGTGGCGAAGGCGGCCTGCTGGACATTAACTGACGCTGAGGCGCGAAAGCGTG
GGGAGCAAACAGG
>62f9bf1b61f91a5b6869eb6c7ec2fe26
TACGTAGGGGGCGAGCGTTATCCGGATTTACTGGGTGTAAAGGGAGCGTAGACGGCTGGTCAAGTCTGAAGTGAAAGCCC
GGGGCTTAACCCCGGAACGGCTTTGGAAACTGAGCAGCTAGAGTGTTGTAGAGGTAAGCGGAATTCCTAGTGTAGCGGTG
AAATGCGTAGATATTAGGAGGAACACCAGTGGCGAAGGCGGCTTACTGGACAGTAACTGACGTTGAGGCTCGAAAGCGTG
GGGAGCAAACAGG
>8948ca151ee3aa29b0982c1de9e4a084
TACGTAGGGGGCGAGCGTTATCCGGATTTATTGGGCGTAAAGCGTTCGTAGGCGGTTTGTTAAGTCTGAGATTCAAGCCC
GAGGCTCAACCTCGGTTCGTTTCAGAAACTGGCAGACTTGAGTGTGGTTGAGGCAAGTGGAATTTCTAGTGTAGCGGTTA
AATGCGTAGATATTAGAAGGAACACCAGTGGCGAAGGCGGCTTGCTGGGCCATTACTGACGCTGAGGAACGAAAGCGTGG
GGAGCAAATAGG
>860d7815946112e7423d35017fd8e8ab
TACGTAGGGGGCAAGCGTTATCCGGATTTACTGGGTGTAAAGGGAGCGTAGACGGCTAATCAAGTCAGAAGTGAAAACCC
AGGGCTCAACCTTGGGACTGCTTTTGAAACTGAGTAGCTAGAGTGCAGTAGAGGTAAGCGGAATTCCTAGTGTAGCGGTG
AAATGCGTAGATATTAGGAGGAACACCAGTGGCGAAGGCGGCTTACTGGACTGTAACTGACGTTGAGGCTCGAAAGCGTG
GGGAGCAAACAGG
>bf4ea27a46de2b2179d3169b91be9ec3
TACGTAGGGAGCAAGCGTTATCCGGATTTATTGGGTGTAAAGGGTGCGTAGACGGGCTAACAAGTTAGTTGTGAAATCCC
TCGGCTCAACTGAGGAACTGCAACTAAAACTATTAGTCTCTGAGTGCGGTTGAGTAAAGTGGAATTCCTAGTGTAGCGGT
GAAATGCGTAGATATTAGGAGGAACACCAGTGGCGAAGGCGACTTTCTGGACCGTAACTGACGTTGAGGCACGAAAGTGT
GGGGAGCAAACAGG
>2892517f1700a71932ab5b88ffa136b4
TACGTAGGGGGCAAGCGTTATCCGGATTTACTGGGTGTAAAGGGAGCGTAGACGGCAATGCAAGCCAGATGTGAAAGCCC
GGGGCTCAACCCCGGGACTGCATTTGGAACTGTGTAGCTGGAGTGTCGGGGAGGCAGGCGGAATTCCTAGTGTAGCGGTG
AAATGCGTAGATATTAGGAGGAACACCAGTGGCGAAGGCGGCCTGCTGGACGATAACTGACGTTGAGGCTCGAAAGCGTG
GGGAGCAAACAGG
>49e7efdd2a4c859f2d5cff10c7dfce5f
TACGTAGGGGGCAAGCGTTATCCGGAATTACTGGGTGTAAAGGGAGCGTAGACGGTAATGTAAGTCTGGAGTGAAAGGCG
GGGGCCCAACCCCCGGACTGCTCTGGAAACTATGTTACTAGAGTGCTGGAGAGGTAAGCGGAATTCCTAGTGTAGCGGTG
AAATGCGTAGATATTAGGAGGAACACCAGTGGCGAAGGCGGCTTACTGGACTGTAACTGACGTTGAGGCTCGAAAGCGTG
GGGAGCAAACAGG
>16b501ab3ef981360f082c1ef8271bee
TACGTAGGGGGCAAGCGTTATCCGGATTCATTGGGCGTAAAGCGCGCGCAGGCGGGTTGCTAAGCGGGACCTCTAATCTC
AGGGCTCAACCTTGAGCCGGGTCCCGAACTGGCAGCCTCGGGTTCGGTCGGGGAGATCGGAATTCCCGGTGTAGCGGTGG
AATGCGCAGATATCGGGAAGAACACCGATGGCGAAGGCAGGTCTCTGGGCCGCAACCGACGCTGAGGCGCGAAAGCTAGG
GGAGCGAACAGG
>adb33cf95d4762ef3c1b0dd79f6a5336
TACGTAGGGTGCAAGCGTTAATCGGAATTACTGGGCGTAAAGCGTGCGCAGGCGGTTTCGTAAGACAGATGTGAAATCCC
CGGGCTTAACCTGGGAATTGCATTTGTGACTGCGGGACTAGAGTTTGGTAGAGGGAGGTGGAATTCCAAGTGTAGCAGTG
AAATGCGTAGATATTTGGAAGAACACCGATGGCGAAGGCAGCCTCCTGGGCCAAGACTGACGCTCATGCACGAAAGCGTG
GGGAGCAAACAGG
>94b5a86be3e9abd2eda727ead9b6f21c
TACGTAGGGGGCAAGCGTTATCCGGAATTACTGGGTGTAAAGGGAGCGTAGACGGCGGTGTAAGTCTGGAGTGAAAGGCG
GGGGCCCAACCCCCGGACTGCTCTGGAAACTATACGGCTGGAGTGCAGTGGAGGTGAGCGGAATTCCTAGTGTAGCGGTG
AAATGCGTAGATATTAGGAGGAACACCAGTGGCGAAGGCGGCTCACTGGACTGTAACTGACGTTGAGGCTCGAAAGCGTG
GGGAGCAAACAGG
>6bd3d2409dd8dbe1fe98d9e697697cce
TACGTAGGGAGCAAGCGTTGTCCGGATTTACTGGGTGTAAAGGGTGCGTAGGCGGCTAGGCAAGTCAGGCGTGAAAACCA
TGGGCTCAACCTGTGGACTGCGTTTGAAACTGTTTAGCTTGAGTGAAGTAGAGTTAGGCGGAATTCCCGGTGTAGCGGTG
AAATGCGTAGAGATCGGGAGGAACACCAGTGGCGAAGGCGGCCTACTGGGCTTTAACTGACGCTGAGGCACGAAAGCATG
GGTAGCAAACAGG
>b2c849de353a1812a46485378f47f173
TACGTAGGGAGCGAGCGTTGTCCGGATTTACTGGGTGTAAAGGGTGCGTAGGCGGCTTGGCAAGTCAGTAGTGAAATCCA
TGGGCTTAACCCATGAACTGCTATTGAAACTGTCGAGCTTGAGTGAAGTTGAGGTAGGCGGAATTCCCGGTGTAGCGGTG
AAATGCGTAGAGATCGGGAGGAACACCAGTGGCGAAGGCGGCCTACTGGGCTTTAACTGACGCTGAGGCACGAAAGCGTG
GGTAGCAAACAGG
>4b0475ed759d56036ab4717a029a5887
TACGTAGGGGGCGAGCGTTATCCGGATTCATTGGGCGTAAAGCGCGCGTAGGCGGCCGCCTAAGCGGAACCTCTAATCCC
GGGGCTCAACCTCGGGCCGGGTTCCGGACTGGGCGGCTCGAGTGCGGTTGAGGCAGGCGGAATTCCCGGTGTAGCGGTGG
AATGCGCAGATATCGGGAAGAACACCGATGGCGAAGGCAGCCTGCTGGGCCGCCACTGACGCTGAGGCGCGAAAGCTGGG
GGAGCGAACAGG
>9a723c2f158c7961d7ff756419ac9b70
TACGTAGGGGGCAAGCGTTATCCGGATTTACTGGGTGTAAAGGGAGCGTAGACGGCAGCGCAAGTCTGAAGTGAAATGCC
AGGGCTTAACCCTGGAACTGCTTTGGAAACTGTGCAGCTAGAGTGCAGGTGAGGTAAGTGGAATTTCTAGTGTAGCGGTG
AAATGCGTAGATATTAGGAGGAACACCAGTGGCGAAGGCGGCTTACTGGACTGTAACTGACGTTGAGGCTCGAAAGCGTG
GGGAGCAAACAGG
>8fd6adc08a632ebb3ec6da71e437065e
TACGTAGGGAGCAAGCGTTGTTCGGAATGACTGGGCGTAAAGGGTGCGTAGGCGGTTATACAAGTTAGAAGTGAAATACC
CAGGGCTTAACTCGGGTGCTGCTTCTAAAACTGTAAGACTTGAGTGCAGTTGAGGTTAGTGGAATTCCTAGTGTAGCGGT
GGAATGCGTAGATATTAGGAGGAACACCAGAGGCGAAGGCGGCTAACTGGACTGCAACTGACGCTGAGGCACGAAAGTGT
GGGGAGCAAACAGG
>00845cbbec7214d2185f7ac618e33ade
TACGTAGGGGGCAAGCGTTATCCGGATTTACTGGGTGTAAAGGGAGCGTAGACGGTATGGCAAGTCTGAAGTGAAAGCCC
AGGGCTTAACCCTGGGACTGCTTTGGAAACTGTTAGACTAGAGTGCTGTAGAGGTAAGTGGAATTCCTAGTGTAGCGGTG
AAATGCGTAGATATTAGGAGGAACACCAGTGGCGAAGGCGGCTTACTGGACAGTAACTGACGTTGAGGCTCGAAAGCGTG
GGGAGCAAACAGG
>5e161a93813c6542afd407def1f537fc
TACGTAGGGGGCAAGCGTTATCCGGATTTACTGGGTGTAAAGGGAGCGTAGACGGCTGCGCAAGTCTGAAGTGAAAGGCG
GGGGCTCAACCCCCGGACTGCTTTGGAAACTGTACAGCTAGAGTGTCGGAGAGTCAAGTGGAATTCCTAGTGTAGCGGTG
AAATGCGTAGATATTAGGAGGAACACCAGTGGCGAAGGCGGCTTGCTGGACGATGACTGACGTTGAGGCTCGAAAGCGTG
GGGAGCAAACAGG
>ff1600bb0fb4ddfd55e485d9296e18b8
TACGGAGGATCCGAGCGTTATCCGGATTTATTGGGTTTAAAGGGAGCGTAGGCGGACTATTAAGTCAGCTGTGAAAGTTT
GCGGCTCAACCGTAAAATTGCAGTTGATACTGGTCGTCTTGAGTGCAGTTGAGGTAGGCGGAATTCGTGGTGTAGCGGTG
AAATGCTTAGATATCACGAAGAACTCCGATTGCGAAGGCAGCTTACTGGACTGTAACTGACGCTGATGCTCGAAAGTGTG
GGTATCAAACAGG
>9e3c03529931ec09e68f0f7acc44ceff
TACGTAGGTGGCAAGCGTTGTCCGGAATTACTGGGTGTAAAGGGAGCGCAGGCGGGTGATCAAGTCAGCTGTGAAAACTA
CGGGCTTAACCCGTAGACTGCAGTTGAAACTGTTCATCTTGAGTGAAGTTGAGGTTGGCGGAATTCCGAGTGTAGCGGTG
AAATGCGTAGATATTCGGAGGAACACCGGTGGCGAAGGCGGCCAACTGGGCTTTAACTGACGCTGAGGCTCGAAAGTGTG
GGGAGCAAACAGG
>55732eeefdf4f0504b1f8096e1827289
TACGGAAGATGCGAGCGTTATCCGGATTTATTGGGTTTAAAGGGAGCGTAGGCGGGCTTTTAAGTCAGCGGTCAAATGCC
ACGGCTCAACCGTGGCCAGCCGTTGAAACTGTAAGCCTTGAGTCTGCTCAGGGCACATGGAATTCGTGGTGTAGCGGTGA
AATGCTTAGATATCACGAAGAACTCCGATCGCGAAGGCATTGTGCCGGGGCAGCACTGACGCTGAGGCTCGAAAGTGCGG
GTATCAAACAGG
>bd77fbaed59fe1734da081d127ab75ca
TACGTAGGTGGCAAGCGTTGTCCGGATTTACTGGGTGTAAAGGGCGTGCAGCCGGGAAGACAAGTCAGATGTGAAATCCC
GCGGCTCAACCGCGGAACTGCATTTGAAACTGTTTTTCTTGAGTGCCGGTGAGGTCATCGGAATTCCTTGTGTAGCGGTG
AAATGCGTAGATATAAGGAAGAACACCAGTGGCGAAGGCGGATGACTGGACGGCAACTGACGGTGAGGCGCGAAAGCGTG
GGGAGCAAACAGG
>ea2668c4f30474eeccc19bb8a7ea60a9
TACGTAGGGGGCAAGCGTTATCCGGATTTACTGGGTGTAAAGGGAGCGTAGGCGGTAATGCAAGTCAGAAGTGAAAGCCC
GGGGCTCAACTCCGGGACTGCTTTTGAAACTGTGTTACTAGATTGCAGGTGAGGTAAGTGGAATTCCTAGTGTAGCGGTG
AAATGCGTAGATATTAGGAGGAACACCAGTGGCGAAGGCGGCTTACTGGACTGTAAATGACGCTGAGGCTCGAAAGCGTG
GGGAGCAAACAGG
>ec3aff14554126a3b8aa549b3c993c31
TACGGAGGATGCGAGCGTTATCCGGATTTATTGGGTTTAAAGGGTGCGTAGGTTGTTTTTTAAGTCAGCGGTGAAAGTTT
GTGGCTCAACCATAAAATTGCCGTTGAAACTGGAAGACTTGAGTGTGTGTGAGGTAGGCGGAATGCGTGGTGTAGCGGTG
AAATGCATAGATATCACGCAGAACTCCGATTGCGAAGGCAGCTTACTAAGCCATAACTGACACTGAAGCACGAAAGCGTG
GGGATCAAACAGG
>1bcc84bd60d291b39dc9732ad6c6ce51
TACGTAGGTGGCAAGCGTTATCCGGATTTACTGGGTGTAAAGGGCGTGTAGGCGGGAGAGCAAGTCAGATGTGAAATTCC
AGGGCTCAACCCTGGAACTGCATTTGAAACTGTTCTTCTTGAGTGATGGTGAGGCAGGCGGAATTCCGTGTGTAGCGGTG
AAATGCGTAGATATACGGAGGAACACCAGTGGCGAAGGCGGCCTGCTGGACATTAACTGACGCTGAGACGCGAAAGCGTG
GGGAGCAAACAGG
>bc794b0418706ddc6fdfdf59db217818
TACGTAGGGGGCAAGCGTTATCCGGATTTACTGGGTGTAAAGGGAGCGTAGACGGCTGTGCAAGCCAGATGTGAAAGCCC
GGGGCTCAACCCCGGGACTGCATTTGGAACTGCGTGGCTTGAGTGTCGGTGAGGCAGGCGGAATTCCTAGTGTAGCGGTG
AAATGCGTAGATATTAGGAGGAACACCAGTGGCGAAGGCGGCCTGCTGGACGATGACTGACGTTGAGGCTCGAAAGCGTG
GGGAGCAAACAGG
>378995741ab6e8f97a3b8d8595d0de97
TACGTAGGGTGCAAGCGTTAATCGGAATTACTGGGCGTAAAGCGTGCGCAGGCGGTTCTGTAAGACAGATGTGAAATCCC
CGGGCTCAACCTGGGAATTGCATTTGTGACTGCAGGACTAGAGTTCATTAGAGGGGGGTGGAATTCCAAGTGTAGCAGTG
AAATGCGTAGATATTTGGAAGAACACCAATGGCGAAGGCAGCCCCCTGGGATGCGACTGACGCTCATGCACGAAAGCGTG
GGGAGCAAACAGG
>5b27113eb20214573de52b507d0d8934
TACGTAGGGAGCAAGCGTTATCCGGATTTATTGGGTGTAAAGGGTGCGTAGACGGGAAGGCAAGTTAGTTGTGAAATCCC
TCGGCTTAACTGAGGAACTGCAACTAAAACTATCTTTCTTGAGTGCTGGAGAGTAAAGTGGAATTCCTAGTGTAGCGGTG
AAATGCGTAGATATTAGGAGGAACACCAGTGGCGAAGGCGACTTTCTGGACAGTAACTGACGTTGAGGCACGAAAGTGTG
GGGAGCAAACAGG
>e4bb39c10d3c80809a695bf38a9c33f7
TACGTAGGGAGCGAGCGTTGTCCGGATTTACTGGGTGTAAAGGGTGCGTAGGCGGCAATGCAAGTCAGATGTGAAATACA
TGGGCTTAACCGATGAACTGCATTTGAAACTGTGTTGCTTGAGTGAAGTAGAGTTAGGCGGAATTCCCTGTGTAGCGGTG
AAATGCGTAGAGATAGGGAGGAACACCAGTGGCGAAGGCGGCCTACTGGGCTTTAACTGACGCTGAGGCACGAAAGCATG
GGTAGCAAACAGG
>093aab23e894551522f70bcce342164f
TACGTAGGGGGCAAGCGTTATCCGGATTTACTGGGTGTAAAGGGAGCGTAGACGGCAGGGCAAGTCTGGAGTGAAAGGCG
GGGGCTCAACCCCCGGACTGCTCTGGAAACTGCCAGGCTGGAGTGCAGGAGAGTTAAGTGGAATTCCTAGTGTAGCGGTG
AAATGCGTAGATATTAGGAGGAACACCAGTGGCGAAGGCGGCTTACTGGACTGTAACTGACGTTGAGGCTCGAAAGCGTG
GGGAGCAAACAGG
>c321788112b86f1601a7cb0455bbe9f0
TACGGAGGATGCGAGCGTTATCCGGATTTATTGGGTTTAAAGGGTGCGCAGGCGGCGTGTCAAGTCAGCGGTAAAATGTC
GGGGCTCAACCCCGGCCGGCCGTTGAAACTGGCGTGCTCGAGTTGGAGAGAGGTATGCGGAATTCGTGGTGTAGCGGTGA
AATGCATAGATATCACGAAGAACCCCGATTGCGAAGGCAGCATACCGGCTCCACACTGACGCTGAGGCACGAAAGCGTGG
GTATCGAACAGG
>c85c926e01b6eb3cdd763409530fe552
TACGTAGGTGGCAAGCGTTATCCGGATTTACTGGGTGTAAAGGGCGTGTAGGCGGGATTGCAAGTCAGATGTGAAAACTG
GGGGCTCAACCTCCAGCCTGCATTTGAAACTGTAGTTCTTGAGTGCTGGAGAGTCAATCGGAATTCCGTGTGTAGCGGTG
AAATGCGTAGATATACGGAGGAACACCAGTGGCGAAGGCGGATTGCTGGACAGTAACTGACGCTGAGGCGCGAAAGCGTG
GGGAGCAAACAGG
>1cc56a5d05df71d3082af7e851a3fd99
TACGTAGGTGGCAAGCGTTGTCCGGATTTACTGGGTGTAAAGGGCGTGTAGCCGGGAAGGCAAGTCAGATGTGAAATCTG
GAGGCTCAACCTCCAAATTGCATTTGAAACTGTTTTTCTTGAGTACTGGTGAGGCAGACGGAATTCCTTGTGTAGCGGTG
AAATGCGTAGATATAAGGAGGAACACCAGTGGCGAAGGCGGTCTGCTGGACAGCAACTGACGGTGAGGCGCGAAAGCGTG
GGGAGCAAACAGG
>f9102f1778f8f8e6deb2937b5e11a3e9
TACGTAGGTGGCGAGCGTTGTCCGGAATTACTGGGTGTAAAGGGCGAGTAGGCGGACATACAAGTCAGAAGTGAAATCTA
GGGGCTCAACCCCTAAACTGCTTTTGAAACTGTATGCCTTGAGTGCCGGTGAGGAAAGCGGAATTCCTAGTGTAGCGGTG
AAATGCGTAGATATTAGGAGGAACACCAGTGGCGAAGGCGGCTTTCTGGACGGTAACTGACGCTGAGGCGCGAAAGCGTG
GGGAGCAAACAGG
>cd3b5e25d50095cf4cb5e967b4aa43cb
TACGTAGGGGGCAAGCGTTATCCGGATTTACTGGGTGTAAAGGGAGCGTAGGCGGCGGAGCAAGTCAGAAGTGAAAGCCC
GGGGCTCAACCCCGGGACGGCTTTTGAAACTGCCCTGCTTGATTTCAGGTGAGGTAAGCGGAATTCCTAGTGTAGCGGTG
AAATGCGTAGATATTAGGAGGAACACCAGTGGCGAAGGCGGCTTACTGGACTGACAATGACGCTGAGGCTCGAAAGCGTG
GGGAGCAAACAGG
>e50d1e50e38e047315edb9a857d428ff
AACGTAGGGTGCAAGCGTTGTCCGGAATTACTGGGTGTAAAGGGAGCGCAGGCGGACCGGCAAGTTGGAAGTGAAATCCA
TGGGCTCAACCCGTGAATTGCTTTCAAAACTGCTGGCCTTGAGTAGTGCTGAGGTAGGTGGAATTCCCGGTGTAGCGGTG
GAATGCGTAGATATCGGGAGGAACACCAGTGGCGAAGGCGACCTACTGGGCACCAACTGACGCTGAGGCTCGAAAGCATG
GGTAGCAAACAGG
>66666f570369c051893820687c794f49
TACGTAGGGAGCGAGCGTTGTCCGGAATTACTGGGTGTAAAGGGAGCGTAGGCGGGAATGCAAGTCAGATGTGAAAACTA
CGGGCTTAACCTGTAGACTGCATTTGAAACTGCAATTCTTGAGTGAAGTTGAGGTAAGCGGAATTCCTGGTGTAGCGGTG
AAATGCGTAGATATCAGGAGGAACACCGGTGGCGAAGGCGGCTTACTGGGCTTTTACTGACGCTGAGGCTCGAAAGCGTG
GGGAGCAAACAGG
>c778715dec7b6680a68fbefdbea72594
TACGTAGGAGGCAAGCGTTATCCGGAATGACTGGGCGTAAAGGGTGCGTAGGTGGTTTGACAAGTTGGTAGCGTAACTCC
GAGGCTCAACCTCGGCACTACTACCAAAACTGTTGGACTCGAGTGCAGGTGGGGCAAATGGAATTCCTAGTGTAGCGGTG
GAATGCGTAGATATTAGGAGGAACACCAGTGGCGAAGGCGATTTGCTGGACTGTAACTGACACTGAGGCACGAAAGCGTG
GGGAGCAAACAGG
>2a758e9d16c7862001066201d5d17d8d
TACGTAGGTCCCGAGCGTTATCCGGATTTATTGGGCGTAAAGCGAGCGCAGGCGGTTAGATAAGTCTGAAGTTAAAGGCT
GTGGCTTAACCATAGTACGCTTTGGAAACTGTTTAACTTGAGTGCAGATGGGGAGAGTGGAATTCCATGTGTAGCGGTGA
AATGCGTAGATATATGGAGGAACACCGGTGGCGAAAGCGGCTCTCTGGTCTGTAACTGACGCTGAGGCTCGAAAGCGTGG
GGAGCAAACAGG
>911cd211b9a2f8b49f3674f9fa21ab80
TACATAGGGAGCAAGCGTTATCCGGAATTATTGGGTGTAAAGGGTGCGTAGACGGGAAATTAAGTTAGTTGTGAAATCCC
TTGGCTTAACTGAGGAACTGCAACTAAAACTGATTTTCTTGAGTGCTGGAGAGTAAAGTGGAATTCCTAGTGTAGCGGTG
AAATGCGTAGATATTAGGAGGAACACCAGTGGCGAAGGCGACTTTCTGGACAGTAACTGACGTTGAGGCACGAAAGTGTG
GGGAGCAAACAGG
>26f2009cb819707e407e1b226e9a7ec6
TACGTAGGGGGCGAGCGTTGTCCGGATTTACTGGGCGTAAAGAGTGCGTAGGTGGCTTTGCAAGTCAGATGTGAAATACC
GGGGCTTAACCCCGGGGCTGCATCTGAAACTGTAGAGCTAGAGTACAGGTGGGGAAAGCGGAATTCCTAGTGGAGCGGTG
AAATGCGTAGAGATTAGGAGGAACACCGGTGGCGAAGGCGGCTTTCTGGACTGCAACTGACACTGAGGCACGAAAGCGTG
GGGAGCAAACAGG
>6ad7648840b83e75602f5aac9c695e15
TACGTAGGGGGCAAGCGTTATCCGGAATCACTGGGTGTAAAGGGAGCGTAGACGGCTGAGCAAGCCTGAAGTGAAAGGCG
GGGGCCCAACCCCCGGACTGCTTTGGGAACTGTACGGCTGGAGTGCAGGGGAGGTAAGTGGAATTCCGAGTGTAGCGGTG
AAATGCGTAGATATTAGGAGGAACACCAGTGGCGAAGGCGGCTTACTGGACTGTAACTGACGTTGAGGCTCGAAAGCGTG
GGGAGCAAACAGG
>f13a91b7d05890f2cbd472a058fc7ccb
AACGTAGGGGGCGAGCGTTGTCCGGAATGACTGGGCGTAAAGGGTGCGTAGGCGGCATAATAAGTTAGAAGTGAAATACC
CAGAGCTTAACTCGGGTGCTGCTTCTAAGACTGTTGAGCTTGAGTGCGGGTGAGGTTAATGGAATTCCTAGTGTAGCGGT
GGAATGCGTAGATATTAGGAGGAACACCAGAGGCGAAGGCGATTAACTGGACCGTAACTGACGCTGAGGCACGAAAGTGT
GGGTAGCAAACAGG
>310554b10bcbbb61353c9702dc38556b
TACGTAGGGGGCAAGCGTTATCCGGATTTACTGGGTGTAAAGGGAGCGCAGGCGGTGCGGCAAGTCAGATGTGAAAACCC
GGGGCTCAACCCCGGGACTGCATTTGAAACTGTCGGACTAGAGTGCCGTAGAGGTAAGTGGAATTCCTAGTGTAGCGGTG
AAATGCGTAGATATTAGGAGGAACACCAGTGGCGAAGGCGGCTTACTGGACGGTAACTGACGCTGAGGCTCGAAAGCGTG
GGGAGCAAACAGG
>2d51a7fa902a2b62fb99bd894d80ca2b
TACGTAGGGGGCAAGCGTTATCCGGATTTACTGGGTGTAAAGGGAGCGTAGACGGCTACTGCAAGTCTGAAGTGAAAACC
CAGGGCTCAACCTTGGGACTGCTTTGGAAACTGTAGAGCTTGAGTACCTGAGGGGTAAGCGGAATTCCTAGTGTAGCGGT
GAAATGCGTAGATATTAGGAGGAACACCAGTGGCGAAGGCGGCTTACTGGACGGTAACTGACGTTGAGGCTCGAAAGCGT
GGGGAGCAAACAGG
>7121a0a361be5e3d48249c020f65dbeb
TACGTAGGGGGCAAGCGTTATCCGGATTTACTGGGTGTAAAGGGAGCGTAGACGGAGGAGCAAGTCTGAAGTGAAAGCCC
GCGGCTCAACTGCGGGACTGCTTTGGAAACTGTTCATCTAGAGTGTCGTAGAGGTAAGTGGAATTCCTAGTGTAGCGGTG
AAATGCGTAGATATTAGGAGGAACACCAGTGGCGAAGGCGGCTTACTGGACGATGACTGACGTTGAGGCTCGAAAGCGTG
GGGAGCAAACAGG
>8251d0b0748ff02c8de5771c4094d03b
TACGTAGGGGGCAAGCGTTATCCGGATTTACTGGGTGTAAAGGGAGCGTAGACGGCTGTGCAAGTCTGAAGTGAAATGCC
GGGGCTCAACCCCGGAACTGCTTTGGAAACTGTACAGCTAGAGTGCAGGTGGGGTGAGCGGAATTCCTAGTGTAGCGGTG
AAATGCGTAGATATTAGGAGGAACACCGGTGGCGAAGGCGGCTCACTGGACTGTAACTGACGTTGAGGCTCGAAAGCGTG
GGGAGCAAACAGG
>4fed424dc699058e18c1cb6644cb377f
TACGTAGGTGGCAAGCGTTGTCCGGAATTATTGGGCGTAAAGCGCGCGCAGGCGGCTTTCTAAGTCCATCTTAAAAGTGC
GGGGCTTAACCCCGTGATGGGATGGAAACTGGGAAGCTGGAGTATCGGGGAGGAAAGTGGAATTCCTAGTGTAGCGGTGA
AATGCGTAGAGATTAGGAAGAACACCGGTGGCGAAGGCGACTTTCTGGACGACAACTGACGCTGAGGCGCGAAAGCGTGG
GGAGCAAACAGG
>00fbb031d698b12fa7ce9ed41bc2c8ad
TACGTAGGGGGCGAGCGTTATCCGGAATTACTGGGTGTAAAGGGAGCGTAGACGGCGAAGTAAGCCTGAAGTGGAAGCCC
GCGGCCCAACCGCGGAACTGCTTTGGGAACTGTTTTGCTGGAGTATGGGTGGGGTAAGCGGAATTCCTGGTGTAGCGGTG
AAATGCGTAGATATCAGGAGGAACACCGGTGGCGAAGGCGGCTTACTGGACCATGACTGACGTTGAGGCTCGAAAGCGTG
GGGAGCGAACAGG
>7c5b7e6beae9b5f1f545237764df2834
TACGTAGGGGGCAAGCGTTATCCGGATTTACTGGGTGTAAAGGGAGCGTAGACGGCGACGCAAGTCTGAAGTGAAATACC
CGGGCTCAACCTGGGAACTGCTTTGGAAACTGTGTTGCTGGAGTGCTGGGGAGGTAAGCGGAATTCCTAGTGTAGCGGTG
AAATGCGTAGATATTAGGAAGAACACCAGTGGCGAAGGCGGCTTACTGGACAGTAACTGACGTTGAGGCTCGAAAGCGTG
GGGAGCAAACAGG
>452d6d09854c54c53f3b264ff674ae74
TACGTAGGGGGCGAGCGTTATCCGGATTCATTGGGCGTAAAGCGCGCGCAGGCGGGCTTGCAAGCGGGGCCTTTAATCTT
GGGGCTTAACCTCAAGTCGGGTTCCGAACTGCAAGCCTCGAGTGTGGTTGGGGAAGGCGGAATTCCCGGTGTAGCGGTGG
AATGCGCAGATATCGGGAAGAACACCGATGGCGAAGGCAGCCTTCTGGGCCACTACTGACGCTGAGGCGCGAAAGCTGGG
GGAGCGAACAGG
>59b404dddf9b08cab4a88e13c5202c0b
TACGTAGGGGGCAAGCGTTATCCGGAATTACTGGGTGTAAAGGGAGCGCAGACGGCAGTGCAAGTCTGGAGTGAAAGCCC
GTGGCTTAACTACGGGACTGCTCTGGAAACTGTGCAGCTAGAGTGCAGTAGAGGCAGGCGGAATTCCTAGTGTAGCGGTG
AAATGCGTAGATATTAGGAGGAACACCGGTGGCGAAGGCGGCCTGCTGGACTGTAACTGACGTTGAGGCTCGAAAGCGTG
GGGAGCAAACAGG
>13daf87a1dcc78fc83656d9828e20b4f
TACGTAGGGAGCAAGCGTTATCCGGAATTATTGGGTGTAAAGGGTGCGTAGACGGGAATACAAGTTGGTTGTGAAATCCC
TCGGCTTAACTGAGGAACTGCAACCAAAACTATATTTCTTGAGTGCAGGTGAGGAAAGCGGAATTCCTAGTGTAGCGGTG
AAATGCGTAGATATTAGGAGGAACACCAGTGGCGAAGGCGGCTTTCTGGACTGTAACTGACGTTGAGGCACGAAAGTGTG
GGGAGCAAACAGG
>b1b9ab973ba3da85715360d90482f2d3
TACGTAGGTGGCAAGCGTTGTCCGGATTTACTGGGTGTAAAGGGCGCGTAGGCGGGCTCGTAAGTCAGACGTGAAATACC
GGGGCTCAACCCCGGGGCTGCGTTTGAAACTGCGAGTCTTGAGTGCCGGTGAGGAAAGCGGAATTCCTAGTGTAGCGGTG
AAATGCGTAGATATTAGGAGGAACACCAGTGGCGAAGGCGGCTTTCTGGACGGTAACTGACGCTGAGGCGCGAAAGCGTG
GGGAGCAAACAGG
>7c59b4a4d5992d85cd9303bfe792582a
TACGTAGGGGGCAAGCGTTATCCGGATTTACTGGGTGTAAAGGGAGCGTAGACGGCGATGCAAGTCTGAAGTGAAAGGCG
GGGGCCCAACCCCCGGACTGCTTTGGAAACTGTATGGCTGGAGTGCAGGAGAGTTAAGTGGAATTCCTAGTGTAGCGGTG
AAATGCGTAGATATTAGGAGGAACACCAGTGGCGAAGGCGGCTTACTGGACTGTAACTGACGTTGAGGCTCGAAAGCGTG
GGGAGCAAACAGG
>a1a0b61cc49786be8a31a9c7e2e4e19c
TACGTAGGGGGCAAGCGTTATCCGGATTTACTGGGTGTAAAGGGAGCGTAGACGGCGATGCAAGTCTGAAGTGAAAGCCC
GGGGCTCAACCCCGGGACTGCTTTGGAAACTGTATAGCTGGAGTGCTGTAGAGGCAAGCGGAATTCCTAGTGTAGCGGTG
AAATGCGTAGATATTAGGAAGAACACCAGTGGCGAAGGCGGCTTGCTGGACAGTAACTGACGTTGAGGCTCGAAAGCGTG
GGGAGCAAACAGG
>46b59628619bc00eeb3a84cd9be3c355
TACGTAGGGGGCAAGCGTTATCCGGATTTACTGGGTGTAAAGGGAGCGTAGACGGTGATGCAAGTCAGAAGTGAAAGCCC
GGGGCTCAACTCCGGGACTGCTTTTGAAACTGTGTAACTGGAGTGCAGGAGAGTTAAGCGGAATTCCTGGTGTAGCGGTG
AAATGCGTAGATATCAGGAGGAACACCAGTGGCGAAGGCGGCTTACTGGACTGTAACTGACGTTGAGGCTCGAAAGCGTG
GGGAGCAAACAGG
>145684f24fbdea92994e85d7cfcd8e6c
TACGTAGGGGGCAAGCGTTATCCGGATTTACTGGGTGTAAAGGGAGCGTAGACGGCAGCGCAAGTCTGGAGTGAAATGCC
GGGGCCCAACCCCGGAACTGCTTTGGAAACTGTGCAGCTGGAGTGCAGGGGAGGTAAGCGGAATTCCTAGTGTAGCGGTG
AAATGCGTAGATATTAGGAGGAACACCAGTGGCGAAGGCGGCTTACTGGACTGTAACTGACGTTGAGGCTCGAAAGCGTG
GGGAGCAAACAGG
>3ae7c8ec4fd5a9b2274501c3cbe257fe
TACGTAGGGGGCAAGCGTTGTCCGGATTGACTGGGCGTAAAGGGAGCGTAGGCGGTTTGGTAAGTCAAATGTGAAAGCCC
GTAGCTTAACTACGGAACTGCATTTGATACTGCTAGACTGGAGTGCAGTTGAGGTAAGTAGAATTCCTAGTGTAGCGGTG
GAATGCGTAGATATTAGGAGGAATACCAGTGGCGAAGGCGGCTTGCTGGAATGACACTGACGCTGAGGCTCGAAAGCGTG
GGGAGCAAACAGG
>4bd21f5b71717fb92711cb1011714a47
TACGTAGGGGGCAAGCGTTATCCGGATTTACTGGGTGTAAAGGGAGCGTAGACGGCTGAGCAAGTCAGAAGTGAAAGCCC
GGGGCTCAACCCCGGGACTGCTTTTGAAACTGCGTGGCTGGGGAGCTGGAGAGGTAAGCGGAATTCCTGGTGTAGCGGTG
AAATGCGTAGATATCAGGAGGAACACCAGTGGCGAAGGCGGCTTACTGGACTGTAACTGACGTTGAGGCTCGAAAGCGTG
GGGAGCAAACAGG
>433a3986afe4ac1c8b388d16272ed2d7
TACGTATGTCGCAAGCGTTATCCGGATTTATTGGGCGTAAAGCGCGTCTAGGCGGTTTGGTAAGTCTGATGTGAAAATGC
GGGGCTCAACTCCGTATTGCGTTGGAAACTGTCAAACTAGAGTACTGTAGAGGTGGGCGGAACTACAAGTGTAGAGGTGA
AATTCGTAGATATTTGTAGGAATGCCGATGGGGAAGCCAGCCCACTGGACAGATACTGACGCTAAAGCGCGAAAGCGTGG
GTAGCAAACAGG
>d592298a0121ef1ef9e216ede5b8c913
TACGTAGGGGGCGAGCGTTATCCGGATTCACTGGGTGTAAAGGGAGCGTAGACGGCCATGCAAGCCAGGGGTGAAAGCCC
GGGGCCCAACCCCGGGACTGCCCTTGGAACTGTGCGGCTAGAGTGCGGGTGGGGCAGGCGGAATTCCTGGTGTAGCGGTG
AAATGCGTAGATATCAGGAGGAACACCGGCGGCGAAGGCGGCCTGCTGGACCGCGACTGACGTTGAGGCTCGAAAGCGTG
GGGAGCGAACAGG
>330b9f74bd84e5b05b779013f661e260
TACGGAGGGTGCAAGCGTTACTCGGAATCACTGGGCGTAAAGAGTGCGTAGGCGGGGTAATAAGTCAGATGTGAAATCCT
GTAGCTTAACTACAGAACTGCATTTGAAACTGTTACTCTGGAGTATGGGTGAGGTAGGTGGAATTCTTGGTGTAGGGGTA
AAATCCGTAGAGATCAAGAGGAATACTCATTGCGAAGGCGACCTGCTGGAACATTACTGACGCTGATGCACGAAAGCGTG
GGGAGCAAACAGG
>5c60fce48dd67aeaf0565b9e78858306
TACGTAGGTGGCAAGCGTTGTCCGGATTTACTGGGTGTAAAGGGCGTGCAGCCGGGCATGCAAGTCAGATGTGAAATCTC
AGGGCTTAACCCTGAAACTGCATTTGAAACTGTATGTCTTGAGTGCCGGTGAGGTAATCGGAATTCCTTGTGTAGCGGTG
AAATGCGTAGATATAAGGAAGAACACCAGTGGCGAAGGCGGATTACTGGACGGTAACTGACGGTGAGGCGCGAAAGCGTG
GGGAGCGAACAGG
>016984704029144e6e3627a4cc05848c
TACGTAGGTGGCAAGCGTTATCCGGAATGATTGGGCGTAAAGGGTGCGCAGGCGGATGTATAAGTCTGAAGTAAAAGCCA
TCGGCTCAACCGATGTAAGCTTTGGAAACTGTAGATCTAGAGTGCAGGTGAGGACAGTGGAATTCCATGTGTAGCGGTAA
AATGCGTAGATATATGGAGGAACACCAGTGGCGAAGGCGGCTGTCTGGCCTGTAACTGACGCTGAGGCACGAAAGCGTGG
GGAGCAAATAGG
>ae918e8e8276052fbc293c7d3f4d5d8d
TACGTAGGTGGCAAGCGTTGTCCGGAATTATTGGGCGTAAAGAGCATGTAGGCGGCCTATTAAGTCGGGCGTGAAAATGC
GGGGCTCAACCCCGTATGGCGCCCGATACTGGTGGGCTTGAGTGCAGGTGAGGAAAGGGGAATTCCCAGTGTAGCGGTGA
AATGCGTAGATATTGGGAGGAACACCAGTGGCGAAGGCGCCTTTCTGGACTGTGTCTGACGCTGAGATGCGAAAGCCAGG
GGAGCGAACGGG
>ad5f04a141335cce4d0a6a8cf91e4f10
TACGTAGGTGGCAAGCGTTGTCCGGATTTACTGGGTGTAAAGGGCGTGCAGCCGGGCCGGCAAGTCAGATGTGAAATCTG
GAGGCTTAACCTCCAAACTGCATTTGAAACTGTAGGTCTTGAGTACCGGTGAGGTTATCGGAATTCCTTGTGTAGCGGTG
AAATGCGTAGATATAAGGAAGAACACCAGTGGCGAAGGCGGATAACTGGACGGCAACTGACGGTGAGGCGCGAAAGCGTG
GGGAGCAAACAGG
>5e11f33da67953213def46fd94020cc1
TACGTAGGTGGCAAGCGTTATCCGGAATCATTGGGCGTAAAGGGTGCGTAGGTGGCGTACTAAGTCTGTAGTAAAAGGCA
ATGGCTCAACCATTGTAAGCTATGGAAACTGGTATGCTGGAGTGCAGAAGAGTGCGATGGAATTCCATGTGTAGCGGTAA
AATGCGTAGATATATGGAGGAACACCAGTGGCGAAGGCGGTCGCCTGGTCTGTAACTGACACTGAGGCACGAAAGCGTGG
GGAGCAAATAGG
>5dafc271bc38d54fbbb81787e38a25d6
TACGTAGGTGGCAAGCGTTGTCCGGAATTACTGGGTGTAAAGGGAGCGTAGGCGGGATGCCAAGTCAGCTGTGAAAACTA
TGGGCTTAACCTGTAGACTGCAGTTGAAACTGGTATTCTTGAGTGAAGTTGAGGTTGGCGGAATTCCGAGTGTAGCGGTG
AAATGCGTAGATATTCGGAGGAACACCGGTGGCGAAGGCGGCCAACTGGGCTTTAACTGACGCTGAGGCTCGAAAGTGTG
GGGAGCAAACAGG
>827daeeab877d1469219a71aa9635d5f
TACGTAGGGGGCAAGCGTTATCCGGAATTATTGGGCGTAAAGAGTACGTAGGCGGTTCTTTAAGCGCAGGGTTTAAGGCG
ATAGCTTAACTATCGTTCGCCCTGTGAACTGGGGGACTTGAGTATCGGTGAGGAAAGCGGAATTCCTAGTGTAGCGGTGA
AATGCGTAGATATTAGGAGGAACACCAGTGGCGAAGGCGGCTTTCTGGACGAAAACTGACGCTGAGGTACGAAAGCGTGG
GGAGCAAACAGG
>b27b5d59eb0bad8780bd476eb8dd08ee
TACGTAGGGGGCAAGCGTTATCCGGATTTACTGGGTGTAAAGGGAGCGTAGACGGCAGCGCAAGTCTGGAGTGAAATGCC
GGGGCCCAACCCCGGAACTGCTCTGGAAACTGTGAAGCTGGAGTGCAGGTGAGGTAAGCGGAATTCCTGGTGTAGCGGTG
AAATGCGTAGATATCAGGAGGAACACCGGCGGCGAAGGCGGCTTACTGGACTGTAACTGACGTTGAGGCTCGAAGGCGTG
GGGAGCAAACAGG
>86012e6384b5d77bc26fab6b2d73de96
TACGGAGGGTGCGAGCGTTAATCGGAATTACTGGGCGTAAAGCGCTCGTAGGCGGTATGTCAAGTCAAGGGTGAAATCCC
CGCGCTCAACGTGGGAACTGCCTTTGAAACTGGCAAACTAGAGTGTTGGAGAGGATAGTGGAATTCCAGGTGTAGGAGTG
AAATCCGTAGATATCTGGAGGAACATCAGTGGCGAAGGCGACTATCTGGCACATAACTGACGCTGAGGAGCGAAAGCGTG
GGTAGCAAACAGG
>5085c11d7ec8dace456d4ce6917e001e
AACGTAGGTCACAAGCGTTGTCCGGAATTACTGGGTGTAAAGGGAGCGCAGGCGGGCGATCAAGTTGGAAGTGAAATCCA
TGGGCTCAACCCATGAACTGCTTTCAAAACTGGTCGTCTTGAGTAGTGCTGAGGTAGGCGGAATTCCCGGTGTAGCGGTG
GAATGCGTAGATATCGGGAGGAACACCAGTGGCGAAGGCGGCCTACTGGGCACCAACTGACGCTGAGGCTCGAAAGTGTG
GGTAGCAAACAGG
>48827d592e836fcfebeea56bd9971773
TACGTAGGGAGCAAGCGTTATCCGGAATTATTGGGTGTAAAGGGTGCGTAGACGGGATAACAAGTTAGTTGTGAAACCCC
TCAGCTCAACTGAGGAACTGCAACTAAAACTATTATTCTTGAGTGCAGGTGAGGAAAGTGGAATTCCTAGTGTAGCGGTG
AAATGCGTAGATATTAGGAAGAACACCGGTGGCGAAGGCGACTTTCTGGACTGTAACTGACGTTGAGGCACGAAAGTGTG
GGGAGCAAACAGG
>fa7d13968a599dbf365b96859763ebba
TACGTAGGGGGCAAGCGTTATCCGGATTTACTGGGTGTAAAGGGAGCGTAGACGGTTATGTAAGTCTGATGTGAAAACCC
GGGGCTCAACCCCGGGACTGCATTGGAAACTATGTAACTAGAGTGTCGGTGAGGTAAGTGGAATTCCTAGTGTAGCGGTG
AAATGCGTAGATATTAGGAGGAACACCAGTGGCGAAGGCGGCTTACTGGACGATGACTGACGTTGAGGCTCGAAAGCGTG
GGGAGCAAACAGG
>3cd9129e5c2b2b073420c3447533cbf9
TACGTAGGGGGCAAGCGTTATCCGGATTTACTGGGTGTAAAGGGAGCGTAGACGGCAGTGCAAGTCTGAAGTGAAAGGCA
TGGGCTCAACCTGTGGACTGCTTTGGAAACTGTGCTGCTTGAGTGTCGGAGAGTCAAGTGGAATTCCTAGTGTAGCGGTG
AAATGCGTAGATATTAGGAGGAACACCAGTGGCGAAGGCGGCTTGCTGGACGATGACTGACGTTGAGGCTCGAAAGCGTG
GGGAGCAAACAGG
>62f73d252e0459a352bc0e4e6957ad12
TACGTAGGGGGCAAGCGTTATCCGGATTTACTGGGTGTAAAGGGAGCGTAGACGGCTGCGCAAGTCAGAAGTGAAAGCCC
GGGGCTCAACCGCGGGACTGCTTTTGAAACTGTGTAGCTAGAGTGCAGTAGAGGTAAGTGGAATTCCTAGTGTAGCGGTG
AAATGCGTAGATATTAGGAGGAACACCGGTGGCGAAGGCGGCTTACTGGACTGTAACTGACGTTGAGGCTCGAAAGCGTG
GGGAGCAAACAGG
>77319870a8f9cf7cfeb4918064dfce91
TACGTAGGGGGCAAGCGTTATCCGGATTTACTGGGTGTAAAGGGAGCGTAGACGGAAGAGCAAGTCTGATGTGAAAGGCT
GGGGCTTAACCCCAGGACTGCATTGGAAACTGTTTTTCTTGAGTGCCGGTGAGGTAAGCGGAATTCCTAGTGTAGCGGTG
AAATGCGTAGATATTAGGAGGAACACCAGTGGCGAAGGCGGCTTACTGGACGGTAACTGACGTTGAGGCTCGAAAGCGTG
GGGAGCAAACAGG
>3172ecb7ebfc2d9b136cd76f92804d65
TACGTAGGGGGCAAGCGTTATTCGGAATTACTGGGTGTAAAGGGAGCGTAGACGGTAATGTAAGTCTGGAGTGAAAGGCG
GGGGCCCAACCCCCGGACTGCTCTGGAAACTATGTTACTGGAGTGCAAGTGAGGTAAGCGGAATTCCTAGTGTAGCGGTG
AAATGCGTAGATATTAGGAGGAACACCAGTGGCGAAGGCGGCTTACTGGACTGTAACTGACGTTGAGGCTCGAAAGCGTG
GGGAGCAAACAGG
>67dda401bab7b594c1554e5b39ac2d1e
TACGGGGGGTGCAAGCGTTGTCCGGAATCATTGGGCGTAAAGCGTTCGTAGGCGGTGAGGTAAGTCAGATGTTAAAGCCC
GGGGCTCAACTCCGGTTCGGCATTTGATACTACTTGACTGGAATGCGGTAGAGGTAAAGGGAATTCCTGGTGTAGCGGTG
AAATGCGTAGATATCAGGAGGAACATCGGTGGCGAAAGCGCTTTGCTGGGCCGTTATTGACGCTGAGGAACGAAAGCCGG
GGGAGCAAATGGG
>d9baeb8aa0b9aa0e1140b3de8d3e01b5
TACGTAGGGGGCAAGCGTTATCCGGATTTACTGGGTGTAAAGGGAGCGTAGACGGCAGCGCAAGTCTGGAGTGAAATGCC
GGGGCTCAACCCCGGAACTGCTTTGGAAACTGTGCAGCTCGAGTGCAGGCGAGGTAAGCGGAATTCCTAGTGTAGCGGTG
AAATGCGTAGATATTAGGAGGAACACCAGTGGCGAAGGCGGCTTACTGGACTGTAACTGACGTTGAGGCTCGAAAGCGTG
GGGAGCAAACAGG
>42e9c3b39007e8e78f92575124b2fcc7
TACGTAGGGGGCAAGCGTTATCCGGATTTACTGGGTGTAAAGGGAGCGTAGACGGCGGTGCAAGCCAGATGTGAAAGCCC
GGGGCTCAACCCCGGGACTGCATTTGGAACTGTATGGCTGGAGCGTCGGGGAGGCAGGCGGAATTCCTAGTGTAGCGGTG
AAATGCGTAGATATTAGGAGGAACACCAGTGGCGAAGGCGGCCTGCTGGACGATGACTGACGTTGAGGCTCGAAAGCGTG
GGGAGCAAACAGG
>86195967ffe245823f44139ae01235b5
TACGTAGGGAGCAAGCGTTATCCGGATTTATTGGGTGTAAAGGGTGCGTAGACGGGTGTATAAGTTAGTTGTGAAATCCC
TCGGCTCAACTGAGGAACTGCAACTAAAACTGTATATCTTGAGTGCGGGAGAGTAAAGTGGAATTCCTAGTGTAGCGGTG
AAATGCGTAGATATTAGGAGGAACACCAGTGGCGAAGGCGACTTTCTGGACCGTAACTGACGTTGAGGCACGAAAGTGTG
GGGAGCAAACAGG
>f7f5a017936c306e3b55d66c78d70a85
TACGTAGGTGGCGAGCGTTATCCGGAATTACTGGGCGTAAAGGGTGTGTAGGCGGGAGAGCAAGTCAGATGTGAAAATTA
TGGGCTTAACCCATAACCTGCATTTGAAACTGTTCTTCTTGAGGATGGGTGAGGTAAATGGAATTCCCGGTGTAGCGGTG
AAATGCGTAGATATCGGGAGGAACACCAGTGGCGAAGGCGGTTTACTGGACCATTACTGACGCTGAGACACGAAAGCGTG
GGGAGCAAACAGG
>6617f9564067fb090028d776904d6c89
TACGTAGGTGGCAAGCGTTGTCCGGAATTACTGGGTGTAAAGGGAGCGTAGGCGGGAAAGCAAGTTGAATGTTTAAGGTA
CGGGCTCAACCTGTACAAGCGTTCAAAACTGTTTTTCTTGAGTGGAGTTGAGGTAAGCGGAATTCCTAGTGTAGCGGTGA
AATGCGTAAATATTAGGAGGAACACCAGTGGCGAAGGCGGCTTACTGGGCTTTAACTGACGCTGAGGCTCGAAAGCGTGG
GTAGCAAACAGG
>582af82606414d93b775b1e62f5b87ea
TACGGGGGATGCAAGCGTTGTCCGGAATCATTGGGCGTAAAGAGTTCGTAGGTGGCACGTTAAGTCTGGTGTTAAATGCA
GGGGCTCAACCTCTGTTCGGCACTGGATACTGGCGAGCTTGAATGCGGTTGAGGTAAAGGGAATTCCTGGTGTAGCGGTG
AAATGCGTAGATATCAGGAGGAACATCGGTGGCGTAAGCGCTTTACTGGGCCGTAATTGACACTGAGGAACGAAAGCCAG
GGTAGCAAATGGG
>b58dab19a116449d3d3846f891df90b8
TACGTAGGGGGCAAGCGTTATCCGGATTTACTGGGTGTAAAGGGAGCGTAGACGGCAGAGCAAGTCTGAAGTGAAAGCCC
GCGGCCCAACTGCGGGACTGCTTTGGAAACTGCCCGGCTAGAGTGCTGTAGAGGTAAGCGGAATTCCTAGTGTAGCGGTG
AAATGCGTAGATATTAGGAGGAACACCAGTGGCGAAGGCGGCTTACTGGACAGTAACTGACGTTGAGGCTCGAAAGCGTG
GGGAGCAAACAGG
>c9a6e90056513eb51f84cce04ac050f9
TACATAGGGGGCAAGCGTTATCCGGATTTATTGGGTGTAAAGGGTGCGTAGACGGAGAAACAAGTTGGTTGTGAAATCCC
TCGGCTCAACTGAGGAACTGCAACCAAAACTATTTCCCTTGAGTGTCGGAGGGTAAAGTGGAATTCCTAGTGTAGCGGTG
AAATGCGTAGATATTAGGAGGAACACCGGTGGCGAAGGCGACTTTCTGGACGATAACTGACGTTGAGGCACGAAAGTGTG
GGGAGCAAACAGG
>5f7b847dd5d81dbbdc0db3e1a6935bca
TACGTAGGTGGCAAGCGTTATCCGGATTTATTGGGTGTAAAGGGCGTGTAGGCGGGAATGCAAGTCAGATGTGAAAACTC
AGGGCTTAACCCTGAGCCTGCATTTGAAACTGTGTTTCTTGAGTGCCTGGTGAGGCAATCGGAATTCCGTGTGTAGCGGT
GAAATGCGTAGATATACGGAGGAACACCAGTGGCGAAGGCGGATTGCTGGACAGTAACTGACGCTGAGGCGCGAAAGCGT
GGGGAGCAAACAGG
>c1eb313205aa918a9ffe814035b8897e
TACGTAGGGGGCGAGCGTTATCCGGATTCATTGGGCGTAAAGCGCGCGTAGGCGGGTGCCTAAGCGGGACCTCTAACCTC
GGGGCTCAACCCCGAGCCGGGTCCCGAACTGGGCGCCTCGAGTGCGGTTGGGGAGATCGGAATTCCCGGTGTAGCGGTGG
AATGCGCAGATATCGGGAAGAACACCGATGGCGAAGGCAGATCTCTGGGCCGCCACTGACGCTGAGGCGCGAAAGCTAGG
GGAGCGAACAGG
>039744393e5da7f22be16642a4edc43b
TACGTAGGGAGCAAGCGTTGTCCGGAATTACTGGGCGTAAAGGGTGCGTAGGCGGCCTGGTAAGTCAGATGTGAAATACC
CGTGCTTAACATGGGGGGTGCATCTGATACTGTCAGGCTTGAGTGCAGGTGAGGAAAGCGGAATTCCTAGTGTAGCGGTG
AAATGCATAGATATTAGGAGGAACACCAGTGGCGAAGGCGGCTTTCTGGACTGTAACTGACGCTGAGGCACGAAAGCGTG
GGGAGCAAACAGG
>27a0b3a5cc0d48e085879db34c67a4b1
TACGTAGGGGGCAAGCGTTATCCGGATTTACTGGGTGTAAAGGGAGCGTAGACGGAGCAGCAAGTCTGATGTGAAAACCC
GGGGCTCAACCCCGGGACTGCATTGGAAACTGTTGATCTGGAGTGCCGGGGAGGTAAGCGGAATTCCTAGTGTAGCGGTG
AAATGCGTAGATATTAGGAGGAACACCAGTGGCGAAGGCGGCTTACTGGACGGTAACTGACGTTGAGGCTCGAAAGCGTG
GGGAGCAAACAGG
>42c14c702d28687d2d40d1993c7b9d6f
TACGTAGGGGGCAAGCGTTATCCGGATTTACTGGGTGTAAAGGGAGCGTAGACGGCTAATCAAGTCAGAAGTGAAAACCC
AGGGCTCAACCTTGGGAGTGCTTTTGAAACTGAGTAGCTAGAGTGCAGTAGAGGTAAGCGGAATTCCTAGTGTAGCGGTG
AAATGCGTAGATATTAGGAGGAACACCAGTGGCGAAGGCGGCTTACTGGACTGTAACTGACGTTGAGGCTCGAAAGCGTG
GGGAGCAAACAGG
>742a854abfaefe73184a0129d7f68776
TACGTAGGGAGCGAGCGTTATCCGGAATTATTGGGTGTAAAGGGTGCGTAGACGGGAATACAAGTTAGTTGTGAAATCCC
TCGGCTTAACTGAGGAACTGCAACTAAAACTATATTTCTTGAGTGCAGGAGAGTTAAGTGGAATTCCTAGTGTAGCGGTG
AAATGCGTAGATATTAGGAGGAACACCAGTGGCGAAGGCGACTTACTGGACTGTAACTGACGTTGAGGCACGAAAGTGTG
GGGAGCAAACAGG
>70fa93324f0942598f7d22d154ff904b
TACGTAGGTGGCAAGCGTTGTCCGGATTTACTGGGTGTAAAGGGCGTGCAGCCGGGAATGCAAGTCAGATGTGAAATCCC
GCGGCTCAACCGCGGAACTGCATTTGAAACTGTGTTTCTTGAGTACTGGTGAGGCAGACGGAATTCCTAGTGTAGCGGTG
AAATGCGTAGATATTAGGAGGAACACCAGTGGCGAAGGCGGTCTGCTGGACAGCAACTGACGGTGAGGCGCGAAAGCGTG
GGGAGCAAACAGG
>903a0372f740d25ce8bc582a3c5adc9a
TACGTAGGGGGCAAGCGTTATCCGGATTTACTGGGTGTAAAGGGAGCGTAGACGGCAAGGCAAGTCTGAAGTGAAAGCCC
GGTGCTTAACGCCGGGACTGCTTTGGAAACTGTTTGGCTGGAGTGCCGGGGAGGTAAGCGGAATTCCTAGTGTAGCGGTG
AAATGCGTAGATATTAGGAAGAACACCAGTGGCGAAGGCGGCTTACTGGACGGTAACTGACGTTGAGGCTCGAAAGCGTG
GGGAGCAAACAGG
>88f35f5a2709b8a2bb832e5f0afd27cd
TACGTAGGGGGCAAGCGTTATCCGGATTTACTGGGTGTAAAGGGAGCGTAGACGGTGAAGCAAGTCTGAAGTGAAAGGCG
GGGGCTCAACCCCTGGACTGCTTTGGAAACTGTTTGACTGGAGTGCAGGGGAGGTAAGTGGAATTCCTAGTGTAGCGGTG
AAATGCGTAGATATTAGGAGGAACACCAGTGGCGAAGGCGGCTTACTGGACTGTAACTGACGTTGAGGCTCGAAAGCGTG
GGGAGCAAACAGG
>0c5a50d5b81f5848f8fbd433a85426f3
TACATAGGTGGCAAGCGTTGTCCGGAATGACTGGGCGTAAAGGGAGCGTAGGCGGTCTGTTAAGTTGGAAGTGAAATCCC
GGGGCTCAACCCCGGAACTGCTTTCAAGACTGACGGACTTGAGTGTAAGTGGGGTAAGCGGAATTCCTAGTGTAGCGGTG
GAATGCGTAGATATTAGGAGGAACACCAGTGGCGAAGGCGGCTTACTGGATTATAACTGACGCTGAGGCTCGAAAGCGTG
GGTAGCAAACAGG
>8e395646dad779fb50fa8ba1c25ca9db
TACGTAGGGGGCAAGCGTTATCCGGATTTACTGGGTGTAAAGGGAGCGTAGACGGCGCGGCAAGTCTGAAGTGAAAGGCA
GGGGCTTAACCCCTGAACTGCTTTGGAAACTGCCATGCTAGAGTGCTGTAGAGGTAAGTGGAATTCCGAGTGTAGCGGTG
AAATGCGTAGATATTAGGAGGAACACCAGTGGCGAAGGCGGCTTACTGGACAGTAACTGACGTTGAGGCTCGAAAGCGTG
GGGAGCAAACAGG
>00613fb0615e9b049516b6ccbe1561f2
TACGTAGGGGGCAAGCGTTATCCGGATTTACTGGGTGTAAAGGGAGCGCAGACGGCTGTGCAAGTCTGGAGTGAAAGGCG
GGGGCCCAACCCCCGGACTGCTCTGGAAACTGTAAAGCTGGAGTGCAGGGGAGGTAAGCGGAATTCCTAGTGTAGCGGTG
AAATGCGTAGATATTAGGAGGAACACCAGTGGCGAAGGCGGCTTACTGGACTGCAACTGACGTTGAGGCTCGAAAGCGTG
GGGAGCAAACAGG
>6454a93bc573e527205f2fecb824f0d2
TACGTAGGGAGCAAGCGTTATCCGGATTTATTGGGTGTAAAGGGTGCGTAGACGGGATAATAAGTTAGTTGTGAAATCCC
TCGGCTCAACTGAGGAACTGCAACTAAAACTGTTATTCTTGAGTGTTGGTGAGGAAAGCGGAATTCCTAGTGTAGCGGTG
AAATGCGTAGATATTAGGAGGAACACCAGTGGCGAAGGCGGCTTTCTGGACAATAACTGACGTTGAGGCACGAAAGTGTG
GGGAGCAAACAGG
>9a6d7b071ffd6820220cd18428de2133
TACGGAGGGTGCAAGCGTTAATCGGAATAACTGGGCGTAAAGGGCATGCAGGCGGTTCATCAAGTAGGATGTGAAATCCC
CGGGCTCAACCTGGGAACAGCATACTAAACTGGTGGACTAGAGTATTGCTGGGGGAGACGGAATTCCAGGTGTAGCGGTG
GAATGCGTAGATATCTGGAAGAACACCAAAGGCGAAGGCAGTCTCCTGGGCAAATACTGACGCTCATATGCGAAAGCGTG
GGTAGCAAACAGG
>13908714e1acb3efdb68542f52d2ea51
TACGGAAGGTCCGGGCGTTATCCGGATTTATTGGGTTTAAAGGGAGCGTAGGCCGTTTGTTAAGCGTGTTGTGAAATGTC
GGGGCTCAACCTGGGCATTGCAGCGCGAACTGGCAGACTTGTGTGCGCATGAAGTAGGCGGAATTCGTCGTGTAGCGGTG
AAATGCTTAGATATGACGAAGAACTCCGATTGCGAAAGCAGCCTGCTGTAGCGTAACTGACGCTGAAGCTCGAAAGCGTG
GGTATCGAACAGG
>402bdc14f993c8cfd366b4dd4da3afe5
TACGGAAGGTCCGGGCGTTATCCGGATTTATTGGGTTTAAAGGGAGCGTAGGCCGTTTGGTAAGCGTGTTGTGAAATGTC
GGGGCTCAACCTGGGCATTGCAGCGCGAACTGTCAGACTTGAGTGCGCATGAAGTAGGCGGAATTCGTCGTGTAGCGGTG
AAATGCTTAGATATGACGAAGAACTCCGATTGCGAAGGCAGCCTGCTGTAGCGCAACTGACGCTGAAGCTCGAAAGCGTG
GGTATCGAACAGG
>93fb25c96ab27c253d7a50bdeae62006
TACGTAGGGGGCAAGCGTTATCCGGAATTACTGGGTGTAAAGGGTGCGTAGGCGGCACGCCAAGTCAGTTGTGAAACCCG
TAGGCTCAACCTACGGCTTGCAATTGAAACTGGCGAGCTAGAGTACAGGAGAGTAAAGCGGAATTCCTAGTGTAGCGGTG
AAATGCGTAGATATTAGGAAGAACACCGGTGGCGAAGGCGGCTTTCTGGACTGAAACTGACGCTGAGGCACGAAAGCGTG
GGGAGCAAACAGG
>f23a99ee8b20a7f465d1ab30000a9119
TACGTAGGAAGCAAGCGTTGTCCGGAATGACTGGGCGTAAAGGGTGCGTAGGCGGTCTTTTAAGTTTGATGTGAAATCCT
GTGGCTCAACCATAGAACTGCATCAAATACTGGGAGGCTAGAGTGCAGTAGAGGTAGACGGAATTACTAGTGTAGCGGTA
GAATGCGTAGATATTAGTAAGAAGACCGGTGGCGAAGGCGGTCTACTGGGACGTAACTGACGCTGAGGCACGAAAGCGTG
GGGAGCAAACAGG
>96b972b72c32ae1f2230dc27ba4d1a77
TACGTAGGGGGCAAGCGTTATCCGGATTTACTGGGTGTAAAGGGAGCGTAGACGGCGATGCAAGCCAGATGTGAAAGCCC
GGGGCTCAACCCCGGGACTGCATTTGGAACTGTGTGGCTGGAGTGTCGGGGAGGCAAGTGGAATTCCTAGTGTAGCGGTG
AAATGCGTAGATATTAGGAGGAACACCAGTGGCGAAGGCGGCTTGCTGGACGATGACTGACGTTGAGGCTCGAAAGCGTG
GGGAGCAAACAGG
>3ddcd1683fd33a1cbfdaea8e7e41e0c9
TACGTAGGTGGCAAGCGTTGTCCGGAATTATTGGGCGTAAAGCGCGCGCAGGCGGATCAGTCAGTCTGTCTTAAAAGTTC
GGGGCTTAACCCCGTGAGGGGATGGAAACTGCTGATCTAGAGTATCGTAGAGGAAAGTGGAATTCCTAGTGTAGCGGTGA
AATGCGTAGATATTAGGAAGAACACCAGTGGCGAAGGCGACTTTCTGGACGAAAACTGACGCTGAGGCGCGAAAGCCAGG
GGAGCGAACGGG
>d0d2d50b735a4bcf75345ad25706097a
TACGTAGGGGGCAAGCGTTATCCGGAATTACTGGGTGTAAAGGGAGCGTAGGCGGCATGGTAAGCCAGATGTGAAAGCCT
TGGGCTTAACCCGAGGATTGCATTTGGAACTATCAAGCTAGAGTACAGTAGAGGAAAGCGGAATTCCTAGTGTAGCGGTG
AAATGCGTAGATATTAGGAAGAACACCAGTGGCGAAGGCGGCTTTCTGGACTGAAACTGACGCTGAGGCTCGAAAGCGTG
GGGAGCAAACAGG
>837c09e515127335f76dfd0aba016bd8
TACGTAGGGGGCAAGCGTTATCCGGATTTACTGGGTGTAAAGGGAGCGTAGACGGCTGTTTAAGTCAGAAGTGAAAGCCC
ATTGCTTAACGATGGGACTGCTTTTGAAACTAAGGAGCTAGAGTGCAGTAGAGGTAAGTGGAATTCCTAGTGTAGCGGTG
AAATGCGTAGAGATTAGGAGGAACACCAGTGGCGAAGGCGGCTTACTGGACTGTAACTGACGTTGAGGCTCGAAAGCGTG
GGGAGCAAACAGG
>8bbe337af1810b8a74d5636a6bd83248
TACGTAGGGGGCAAGCGTTATCCGGATTTACTGGGTGTAAAGGGAGCGTAGACGGCTGCGCAAGTCTGAAGTGAAAGGCG
GGGGCTCAACCCCCGGACTGCTTTGGAAACTGTACAGCTAGAGTGTCGGTGAGGCAAGTGGAATTCCTAGTGTAGCGGTG
AAATGCGTAGATATTAGGAGGAACACCAGTGGCGAAGGCGGCTTGCTGGACGATGACTGACGTTGAGGCTCGAAAGCGTG
GGGAGCAAACAGG
>deb67a62da16e9e4af759f9d32e9513b
TACATAGGGAGCAAGCGTTATCCGGATTTATTGGGTGTAAAGGGTGCGTAGACGGGAAAGCAAGTTAGTTGTGAAATCCC
TCGGCTTAACTGAGGAACTGCAACTAAAACTGTTTTTCTTGAGTGCTGGTGAGGAAAGTGGAATTCCTAGTGTAGCGGTG
AAATGCGTAGATATTAGGAGGAACACCAGTGGCGAAGGCGACTTTCTGGACGATAACTGACGTTGAGGCACGAAAGTGTG
GGGAGCAAACAGG
>6b653afa891e4497a65c38f86f69d2a2
TACGTAGGGGGCAAGCGTTATCCGGATTTACTGGGTGTAAAGGGAGCGCAGGCGGTGCGGCAAGTCTGATGTGAAAGCCC
GGGGCTCAACCCCGGGACTGCATTGGAAACTGTCGTACTTGAGTATCGGTGAGGTAAGTGGAATTCCTAGTGTAGCGGTG
AAATGCGTAGATATTAGGAGGAACACCAGTGGCGAAGGCGGCTTACTGGACGATAACTGACGCTGAGGCTCGAAAGCGTG
GGGAGCAAACAGG
>f837d26bb12f9c3e7e8281b9a2890e3e
TACGTAGGGGGCAAGCGTTATCCGGAATCACTGGGTGTAAAGGGAGCGTAGACGGCTGTGCAAGCCTGAAGTGAAAGGCG
GGGGCCCAACCCCCGGACTGCTTTGGGAACTGTACGGCTGGAGTGCAGGGGAGGTAAGTGGAATTCCTAGTGTAGCGGTG
AAATGCGTAGATATTAGGAGGAACACCAGTGGCGAAGGCGGCTTACTGGACTGTAACTGACGTTGAGGCTCGAAAGCGTG
GGGAGCAAACAGG
>42d2f726e05bfe19b890e99de3f50e2a
TACGTAGGGGGCGAGCGTTATCCGGATTTATTGGGCGTAAAGCGTGCGTAGGCGGTTTATTAAGTATAAGATTAAAGCCC
GAGGCTCAACCTCGGATCGTCTTATAAACTGGTAGACTTGAGTATGGTTGAGGCAAGTGGAATTTCTAGTGTAGCGGTTA
AATGCGTAGATATTAGAAGGAACACCAGTGGCGAAGGCGGCTTGCTGGGCCATTACTGACGCTGATGCACGAAAGCGTGG
GGAGCAAATAGG
>afd23289a5d201a8c73f914426faab97
TACGTAGGGGGCAAGCGTTATCCGGAATTACTGGGTGTAAAGGGTGCGTAGGTGGCATGGTAAGTCAGAAGTGAAAGCCC
GGGGCTTAACCCCGGGACTGCTTTTGAAACTGTCATGCTGGAGTGCAGGGGAGGTAAGCGGAATTCCTAGTGTAGCGGTG
AAATGCGTAGATATTAGGAGGAACACCAGTGGCGAAGGCGGCTTACTGGACTGTCACTGACACTGATGCACGAAAGCGTG
GGGAGCAAACAGG
>0bad1628acfeba730576e739f5122eb6
TACGTAGGTGGCAAGCGTTGTCCGGATTTACTGGGCGTAAAGGGAGCGTAGGCGGATTTTTAAGTGGGATGTGAAATACC
CGGGCTCAACCTGGGTGCTGCATTCCAAACTGGAAATCTAGAGTGCAGGTGGGGAAAGTGGAATTCCTAGTGTAGCGGTG
AAATGCGTAGAGATTAGGAAGAACACCAGTGGCGAAGGCGACTTTCTGGACTGTAACTGACGCTGAGGCTCGAAAGCGTG
GGGAGCAAACAGG
>560a52021d92371ffcf8bec0f7f40e42
TACGTAGGGAGCAAGCGTTATCCGGAATTATTGGGTGTAAAGGGTGCGTAGACGGGATAACAAGTTAGTTGTGAAACCCC
TCAGCTCAACTGAGGAACTGCAACTAAAACTATTATTCTTGAGTGCAGGTGAGGAAAGTGGAATTCCTAGTGTAGCGGTG
AAATGCGTAGATATTAGGAAGAACACCAGTGGCGAAGGCGACTTTCTGGACTGTAACTGACGTTGAGGCACGAAAGTGTG
GGGAGCAAACAGG
>27d937ed172df7adfed394ec6f2a111a
TACGGAAGGTCCGGGCGTTATCCGGATTTATTGGGTTTAAAGGGAGCGTAGGCCGTCTGTTAAGCGTGTTGTGAAATGTC
GGGGCTCAACCTGGGCATTGCAGCGCGAACTGGCAGACTTGGGTGCGCATGAAGTAGGCGGAATTCGTCGTGTAGCGGTG
AAATGCTTAGATATGACGAAGAACTCCGATTGCGAAGGCAGCCTGCTGTAGCGTAACTGACGCTGAAGCTCGAAAGCGTG
GGTATCGAACAGG
>f3690b7e3bc3af06d16c35cadd65651b
TACGTAGGGAGCGAGCGTTATCCGGATTTATTGGGTGTAAAGGGTGCGTAGACGGGAATACAAGTTAGTTGTGAAATACC
TCGGCTTAACTGAGGAACTGCAACTAAAACTATATTTCTTGAGTACAGGTGAGGTAAGTGGAATTCCTAGTGTAGCGGTG
AAATGCGTAGATATTAGGAGGAACACCAGTGGCGAAGGCGACTTACTGGACTGAAACTGACGTTGAGGCACGAAAGTGTG
GGGAGCAAACAGG
>2119085e472cd4d71ff3061f07305742
TACGTAGGTGGCAAGCGTTATCCGGATTTACTGGGTGTAAAGGGCGTGTAGGCGGGGAGGCAAGTCAGATGTGAAAACCA
CGGGCTCAACCTGTGGCCTGCATTTGAAACTGTTTTTCTTGAGTGCTGGTGAGGCAATCGGAATTCCGTGTGTAGCGGTG
AAATGCGTAGATATACGGAGGAACACCAGTGGCGAAGGCGGATTGCTGGACAGTAACTGACGCTGAGGCGCGAAAGCGTG
GGGAGCAAACAGG
>c55fba440ebbd9a9d3202735902df2c7
TACGTAGGGGGCAAGCGTTATCCGGATTTACTGGGTGTAAAGGGGGCGCAGACGGCCATGGCAAGCCCGGTGTGAAAGGC
AGGGGCATAACCCCTGGACTGCACTGGGAACTGTCAGGCTGGAGTGCCGGTGGGGTAAGCGGAATTCCTGGTGTAGCGGT
GAAATGCGTAGATATCAGGAGGAACACCGGCGGCGAAGGCGGCTTACTGGACGGCAACTGACGTTGAGGCCCGAAAGCGT
GGGGAGCGAACAGG
>cce3d7443b181c499615bdcc192a95df
TACGTAGGGGGCAAGCGTTATCCGGAATTACTGGGTGTAAAGGGTGAGTAGGCGGCATGGTAAGCCAGATGTGAAAGCCT
TGGGCTTAACCCGAGGATTGCATTTGGAACTATCAAGCTAGAGTACAGGAGAGTAAAGCGGAATTCCTAGTGTAGCGGTG
AAATGCGTAGATATTAGGAAGAACACCAGTGGCGAAGGCGGCTTTCTGGACTGAAACTGACGCTGAGGCACGAAAGCGTG
GGGAGCGAACAGG
>5f6e8d13f2a65fd70854133db60ae8a9
TACGTAGGGGGCAAGCGTTATCCGGATTTACTGGGTGTAAAGGGAGCGTAGACGGTTATGTAAGTCTGATGTGAAAACCC
GGGGCTCAACCCCGGGACTGCATTGGAAACTATGTAACTAGAGTGTCGGAGAGTTAAGTGGAATTCCTAGTGTAGCGGTG
AAATGCGTAGATATTAGGAGGAACACCAGTGGCGAAGGCGGCTTACTGGACGATGACTGACGTTGAGGCTCGAAAGCGTG
GGGAGCAAACAGG
>d07dc355b9b3af614223f5340a5e083f
TACGTAGGAGGCAAGCGTTATCCGGAATGACTGGGCGTAAAGGGTGCGTAGGTGGTTCGACAAGTTGGTAGCGTAATTCC
GGGGCTCAACCTCGGCGCTACTACCAAAACTGTTGGGCTTGAGTGCAGGTGGGGCAGATGGAATTCCTAGTGTAGCGGTG
GAATGCGTAGATATTAGGAGGAACACCAGTGGCGAAGGCGATCTGCTGGACTGTAACTGACACTGAGGCACGAAAGCGTG
GGGAGCAAACAGG
>c17c5a39388619de532e33f849c92839
TACGTAGGGGGCAAGCGTTGTCCGGAATTATTGGGCGTAAAGAGTACGTAGGCGGTCTGTTAAGCGCAAGGTGAAAGGCA
TAGGCTCAACCAATGTGAGCCTTGCGAACTGGCAGACTTGAGTGCAGGTGAGGAAAGCGGAATTCCTAGTGTAGCGGTGA
AATGCGTAGATATTAGGAGGAACACCGGTGGCGAAGGCGGCTTTCTGGACTGAAACTGACGCTGAGGTACGAAAGCGTGG
GGAGCAAACAGG
>ba914788d5e914f6b84d801eb832c126
TACGTAGGTGGCGAGCGTTATCCGGATTTATTGGGCGTAAAGAGTGCGCAGGCGGTTTGTTAAGTCTAAGATAAAAGCCC
GGAGCTTAACTTCGGTTCGTCTTAGAAACTGGCAGACTTGAGTATGGTTGAGGCAAATGGAATTCCTAGTGTAGCGGTGG
AATGCGTAGATATTAGGAGGAACACCAGTGGCGAAGGCGGTTTGCTGGGCCATTACTGACGCTCATGCACGAAAGCGTGG
GGAGCAAATAGG
>3544a8bd90af500a45b75114118d5c3a
TACGTAGGGGGCAAGCGTTATCCGGATTTACTGGGTGTAAAGGGAGCGTAGGCGGCAGTGTAAGTCAGAAGTGAAAGCCC
GGGGCTCAACTCCGGGACTGCTTTTGAAACTGTACAGCTTGATTGCAGGTGAGGCAAGTGGAATTCCTAGTGTAGCGGTG
AAATGCGTAGATATTAGGAGGAACACCAGTGGCGAAGGCGGCTTGCTGGACTGTAAATGACGCTGAGGCTCGAAAGCGTG
GGGAGCAAACAGG
>12bbd727a86cf685980963d3dd2050d6
TACGGAGGATGCGAGCGTTATCCGGATTTATTGGGTTTAAAGGGTGCGTAGGTGGTTAATTAAGTCAGCGGTGAAAGTTT
GTGGCTCAACCATAAAATTGCCGTTGAAACTGGTTGACTTGAGTATACTTGAGGTAGGCGGAATGCGTGGTGTAGCGGTG
AAATGCATAGATATCACGCAGAACTCCGATTGCGAAGGCAGCTTACTAAACTATAACTGACACTGAAGCACGAAAGCGTG
GGGATCAAACAGG
>d80272c82edc36ac727c526b9645039d
TACGTAGGGTGCAAGCGTTATCCGGATTTACTGGGTGTAAAGGGCGAGTAGACGGCGATGCAAGTCAGATGTGAAATGCT
AGGGCTTAACCTTAGAACTGCATCTGAAACTGCATTGCTAGAGTGCAGGAGAGTTAAGCGGAATTCCTAGTGTAGCGGTG
AAATGCGTAGATATTAGGAGGAACATCAGTGGCGAAGGCGGCTTACTGGACTGTAACTGACGTTGAGGCGCGAAAGCGTG
GGGAGCAAACAGG
>e254c4766cb088428b70af9100528d8c
TACGTAGGAGGCAAGCGTTATCCGGAATGACTGGGCGTAAAGGGTGCGTAGGTGGTTTGACAAGTTGGTAGCGCAACTCC
GGGGCTCAACCTCGGCACTACTACCAAAACTGTTGAACTTGAGTGCAGGTGGGGCAAATGGAATTCCTAGTGTAGCGGTG
GAATGCGTAGATATTAGGAGGAACACCAGTGGCGAAGGCGATTTGCTGGACTGTAACTGACACTGAGGCACGAAAGCGTG
GGGAGCAAACAGG
>903b033cd64ec167eb76a6bbbce44825
TACGGAGGATCCGAGCGTTATCCGGATTTATTGGGTTTAAAGGGAGCGTAGGCGGGTTGTTAAGTCAGTTGTGAAAGTTT
GCGGCTCAACCGTAAAATTGCAGTTGATACTGGCGACCTTGAGTGCACTTGAGGTAGGCGGAATTCGTGGTGTAGCGGTG
AAATGCTTAGATATCACGAAGAACTCCGATTGCGAAGGCAGCCTGCTAAGCTGCAACTGACATTGAGGCTCGAAAGTGTG
GGTATCAAACAGG
>0fb7904c9406c50a9f2078065c2b9c55
TACGTAGGGAGCGAGCGTTATCCGGAATTATTGGGTGTAAAGGGTGCGTAGACGGGAAAACAAGTTAGTTGTGAAATCCC
TCGGCTTAACTGAGGAACTGCAACTAAAACTATTTTTCTTGAGTGCAGGTGAGGTAAGTGGAATTCCTAGTGTAGCGGTG
AAATGCGTAGATATTAGGAGGAACACCAGTGGCGAAGGCGACTTACTGGACTGTAACTGACGTTGAGGCACGAAAGTGTG
GGGAGCAAACAGG
>740e642b4c5d97688cafa847640e2f9e
TACGTAGGTGGCAAGCGTTGTCCGGAATGACTGGGCGTAAAGGGAGCGTAGGCGGCGCAGTAAGTTAGGAGTGAAATCCC
GGGGCTCAACCCCGGAACTGCTTTTAAAACTGCTGTGCTTGAGTGATGGTGAGGAAAGCGGAATTCCTAGTGTAGCGGTG
GAATGCGTAGATATTAGGAGGAACACCAGAGGCGAAGGCGGCTTTCTGGACATTAACTGACGCTGAGGCTCGAAAGCGTG
GGGAGCAAACAGG
>8de91078f55aec3fce20d506d5e79cc4
TACGTAGGTGGCAAGCGTTATCCGGATTTACTGGGTGTAAAGGGCGTGTAGGCGGGGAAGCAAGTCAGATGTGAAAACCA
CGGGCTCAACCTGTGGCCTGCATTTGAAACTGTTTTTCTTGAGTGCTGGTGAGGCAATCGGAATTCCGTGTGTAGCGGTG
AAATGCGTAGATATACGGAGGAACACCAGTGGCGAAGGCGGATTGCTGGACAGTAACTGACGCTGAGGCGCGAAAGCGTG
GGGAGCAAACAGG
>dea574c928dfc3cbc3467d17b8c8dc8f
TACGTAGGGAGCGAGCGTTATCCGGATTCATTGGGCGTAAAGCGCGCGTAGGCGGCTGCCTAAGCGGAACCTCTAACCCC
GGGGCTCAACCTCGGGCCGGGTTCCGAACTGGGCGGCTCGAGTGCGGTTGAGGAGAGCGGAATTCCCGGTGTAGCGGTGG
AATGCGCAGATATCGGGAAGAACACCGATGGCGAAGGCAGCTCTCTGGGCCGGCACTGACGCTGAGGCGCGAAAGCTGGG
GGAGCGAACAGG
>540400bbe5efc595dab11853982825bb
TACGTAGGGGGCAAGCGTTATCCGGATTTACTGGGTGTAAAGGGAGCGTAGACGGCTTAGCAAGTCTGAAGTGAAAGCCC
GGGGCTCAACCCCGGGACTGCTTTGGAAACTGTTAAGCTGGAGTGCTGGGGAGGTAAGCGGAATTCCTAGTGTAGCGGTG
AAATGCGTAGATATTAGGAGGAACACCAGTGGCGAAGGCGGCTTACTGGACAGTAACTGACGTTGAGGCTCGAAAGCGTG
GGGAGCAAACAGG
>3c977d7aa10d717e9732d92914e1f6d1
TACGTAGGGGGCGAGCGTTATCCGGATTCATTGGGCGTAAAGCGCGCGTAGGCGGCCGCCTAAGCGGGACCTCTAACCCC
GGGGCTCAACCCCGGGCCGGGTCCCGGACTGGGCGGCTCGAGTGCGGTTGAGGAGAGCGGAATTCCCGGTGTAGCGGTGG
AATGCGCAGATATCGGGAAGAACACCGATGGCGAAGGCAGCTCTCTGGGCCGTCACTGACGCTGAGGCGCGAAAGCTGGG
GGAGCGAACAGG
>a1e1bfbba63f954f1a191725c5abd05a
TACGTAGGGGGCAAGCGTTGTCCGGATTGACTGGGCGTAAAGGGAGCGTAGGCGGTTTGGTAAGTCAAATGTGAAAGCCC
GTAGCTTAACTACGGAATTGCATTTGATACTGCTAGACTAGAGTGCAGTTGAGGTAAGTAGAATTCCTAGTGTAGCGGTG
GAATGCGTAGATATTAGGAGGAATACCAGTGGCGAAGGCGGCTTGCTGGAATGACACTGACGCTGAGGCTCGAAAGCGTG
GGGAGCAAACAGG
>9c895f82f4474b4789753c368be070f9
TACGTAGGGGGCAAGCGTTATCCGGATTTACTGGGTGTAAAGGGAGCGTAGACGGCTAAGCAAGTCTGAAGTGAAAGCCC
GGGGCTTAACCCCGGGACTGCTTTGGAAACTGTTAAGCTAGAGTGCTGTAGAGGTAAGTGGAATTCCTAGTGTAGCGGTG
AAATGCGTAGATATTAGGAGGAACACCAGTGGCGAAGGCGGCTTACTGGACAGTAACTGACGTTGAGGCTCGAAAGCGTG
GGGAGCAAACAGG
>242823dd8f8dce8e93befbfa1519c266
TACGTAGGGGGCAAGCGTTATCCGGATTTACTGGGTGTAAAGGGAGCGTAGACGGTATGGCAAGTCTGAAGTGAAAGCCC
CGGGCTCAACCTGGGAATTGCTTTGGAAACTGTTAAACTAGAGTGCTGTAGAGGCAGGCGGAATTCCTAGTGTAGCGGTG
AAATGCGTAGATATTAGGAGGAACACCAGTGGCGAAGGCGGCCTGCTGGACAGTAACTGACGTTGAGGCTCGAAAGCGTG
GGGAGCAAACAGG
>4a828b3cd1946cda76ce0945843bbaa4
TACGTAGGGGGCAAGCGTTATCCGGATTTACTGGGTGTAAAGGGAGCGTAGACGGAATTGCAAGTCTGATGTGAAAATCC
GGGGCCCAACCCCGGAAGTGCATTGGAAACTGTATTTCTAGAGTGTCGTAGAGGCAAGTGGAATTCCTGGTGTAGCGGTG
AAATGCGTAGATATCAGGAGGAACACCAGTGGCGAAGGCGGCTTGCTGGACGATGACTGACGTTGAGGCTCGAAAGCGTG
GGGAGCAAACAGG
>9d00d965c8936c3e1f0af7d0fe48d696
TACGGAAGGTCCAGGCGTTATCCGGATTTATTGGGTTTAAAGGGAGCGCAGGCGGACCTTTAAGTCAGCTGTGAAATACG
GCGGCTCAACCGTCGAACTGCAGTTGATACTGGAGGTCTTGAGTGCACAGAGGGATACTGGAATTCATGGTGTAGCGGTG
AAATGCTCAGATATCATGAAGAACTCCGATCGCGAAGGCAGGTATCCGGGGTGCAACTGACGCTGAGGCTCGAAAGTGCG
GGTATCAAACAGG
>ba06c05778d6316d780d0e275e3590f8
TACGTAGGGGGCGAGCGTTATCCGGATTCACTGGGTGTAAAGGGAGCGTAGACGGCCATGCAAGCCAGGGGTGAAAGCCC
GGGGCCCAACCCCGGGACTGCCCTTGGAACTGTGCGGCTAGAGTGCGGGTGGGGCAGGCGGAATTCCTGGTGTAGCGGTG
AAATGCGTAGATATCAGGAGGAACACCGGCGGCGAAGGCGGCCTGCTGGACTGCGACTGACGTTGAGGCTCGAAAGCGTG
GGGAGCGAACAGG
>951a842bc2c5a9cef0ddc9c5e2b41d6a
TACGTAGGTGGCGAGCGTTGTCCGGAATTATTGGGCGTAAAGAGCATGTAGGCGGTTTTTTAAGTCTGGAGTGAAAATGC
GGGGCTCAACCCCGTATGGCTCTGGATACTGGAAGACTTGAGTGCAGGTGAGGAAAGGGGAATTCCCAGTGTAGCGGTGA
AATGCGTAGATATTGGGAGGAACACCAGTGGCGAAGGCGCCTTTCTGGACTGTGTCTGACGCTGAGATGCGAAAGCCAGG
GTAGCGAACGGG
>5d17856d79ec87a9680ac1acda0c1dc7
TACGTAGGTGGCAAGCGTTATCCGGATTTACTGGGTGTAAAGGGCGTGTAGGCGGGACTGCAAGTCAGATGTGAAACCCA
TGGGCTCAACCCATGGTCTGCATTTGAAACTGTAGTTCTTGAGTGATGGTGAGGCAGGCGGAATTCCGTGTGTAGCGGTG
AAATGCGTAGATATACGGAGGAACACCAGTGGCGAAGGCGGCCTGCTGGACATTAACTGACGCTGAGGCGCGAAAGCGTG
GGGAGCAAACAGG
>99abea8b3cf883f3a5e8f6156e074cf8
TACGTAGGTGACAAGCGTTGTCCGGATTTACTGGGTGTAAAGGGCGCGTAGGCGGGATAGCAAGTCAGTCGTGAAATGCC
GAGGCTTAACCTCGGAGCTGCGATTGAAACTGTTATTCTTGAGTATCGGTGAGGAAAGCGGAATTCCTAGTGTAGCGGTG
AAATGCGTAGATATTAGGAGGAACACCAGTGGCGAAGGCGGCTTTCTGGACGACAACTGACGCTGAGGCGCGAAAGTGTG
GGGAGCAAACAGG
>08b2181ceac6e729d6646cb6b2c11f02
TACGTAGGGGGCAAGCGTTATCCGGATTTACTGGGTGTAAAGGGAGCGTAGACGGCAAGGCAAGTCAGAAGTGAAAACCC
ATGGCTCAACCATGGGACTGCTTTTGAAACTGTCTGGCTGGAGTGCAGGAGAGTTAAGCGGAATTCCTAGTGTAGCGGTG
AAATGCGTAGATATTAGGAGGAACACCAGTGGCGAAGGCGGCTTACTGGACTGTAACTGACGTTGAGGCTCGAAAGCGTG
GGGAGCAAACAGG
>cdfc601e8dd62a3ba5c0b2b0aeb0e36d
TACGTAGGGAGCAAGCGTTATCCGGATTTACTGGGTGTAAAGGGCGCGCAGGCGGGCCGGTAAGTTGGAAGTGAAATCTA
TGGGCTTAACCCATAAACTGCTTTCAAAACTGCTGGTCTTGAGTGATGGTGAGGCAGGCGGAATTCCGTGTGTAGCGGTG
AAATGCGTAGATATACGGAGGAACACCAGTGGCGAAGGCGGCCTGCTGGACATTAACTGACGCTGAGGCGCGAAAGCGTG
GGGAGCAAACAGG
>1d7270b20ad74fda578fbce7f4b3f5c4
TACGGAAGGTCCGGGCGTTATCCGGATTTATTGGGTTTAAAGGGAGCGTAGGCCGGAGATTAAGCGTGTTGTGAAATGTA
GATGCTCAACATCTGAACTGCAGCGCGAACTGGTTTCCTTGAGTACGCATAGAGTGGGCGGAATTCGTGGTGTAGCGGTG
AAATGCTTAGATATCACGAAGAACTCCGATTGCGAAGGCAGCTCACTGGAGCGCAACTGACGCTGAAGCTCGAAAGTGCG
GGTATCGAACAGG
>217c39d8601074d4d5bb7d9126ccbeec
TACGTAGGTGGCGAGCGTTATCCGGATTTATTGGGCGTAAAGCGTGCGCAGGCGGTTTATTAAGTCTAAGATTAAAGCCC
GGAGCTTAACTCCGGTTCGTCTTAGAAACTGGTAGACTTGAGTATGGTTGAGGCAAATGGAATTCCTAGTGTAGCGGTGG
AATGCGTAGATATTAGGAGGAACACCAGTGGCGAAGGCGATTTGCTGGGCCATTACTGACGCTCATGCACGAAAGCGTGG
GGAGCAAATAGG
>19099d5abc5ef3418267df31a1f79bab
TACGTAGGTGGCAAGCGTTGTCCGGAATTATTGGGCGTAAAGGGCTCGCAGGCGGTTCCTTAAGTCTGATGTGAAAGCCC
CCGGCTCAACCGGGGAGGGTCATTGGAAACTGGGGAACTTGAGTGCAGATGAGGAGAGTGGAATTCCACGTGTAGCGGTG
AAATGCGTAGAGATGTGGAGGAACACCAGTGGCGAAGGCGACTCTCTGGTCTGTAACTGACGCTGAGGAGCGAAAGCGTG
GGGAGCGAACAGG
>1931cc0812b9e8248a3bc8bc966aaff8
TACGGAGGATGCGAGCGTTATCCGGATTTATTGGGTTTAAAGGGAGCGCAGGCTGCGAGGCAAGTCAGCGGTCAAATGTC
GGGGCTCAACCCCGGCCTGCCGTTGAAACTGTCTTGCTAGAGTTCGAGAGAGGTATGCGGAATGCGTTGTGTAGCGGTGA
AATGCATAGATATGACGCAGAACTCCGATTGCGAAGGCAGCATACCAACTCGCGACTGACGCTGAGGCTCGAAAGCGTGG
GTATCGAACAGG
>04a796cb1d1f0b640daa93d325bf175e
TACGTAGGTGGCAAGCGTTGTCCGGAATTATTGGGCGTAAAGAGCATGTAGGCGGGCTTTTAAGTCCGACGTGAAAATGC
GGGGCTTAACCCCGTATGGCGTTGGATACTGGAAGTCTTGAGTGCAGGTGAGGAAAGGGGAATTCCCAGTGTAGCGGTGA
AATGCGTAGATATTGGGAGGAACACCAGTGGCGAAGGCGCCTTTCTGGACTGTGTCTGACGCTGAGATGCGAAAGCCAGG
GTAGCAAACGGG
>7529f37f95c300db304bb606f5dc32a4
TACGTAGGTGGCAAGCGTTGTCCGGATTTACTGGGTGTAAAGGGCGTGCAGCCGGAGAGACAAGTCAGATGTGAAATCCA
CGGGCTCAACCCGTGAACTGCATTTGAAACTGTTTCCCTTGAGTGTCGGAGAGTTAATCGGAATTCCTTGTGTAGCGGTG
AAATGCGTAGATATAAGGAAGAACACCAGTGGCGAAGGCGGATTACTGGACGATAACTGACGGTGAGGCGCGAAAGCGTG
GGGAGCAAACAGG
>3be6d7f071d45596d2d7a12a10613344
TACGTAGGGGGCAAGCGTTATCCGGATTTACTGGGTGTAAAGGGAGCGTAGGCGGCAGTGCAAGTCAGAAGTGAAAGCCC
AAGGCTCAACCATGGGACTGCTTTTGAAACTGTACAGCTAGATTGCAGGTGAGGTAAGTGGAATTCCTAGTGTAGCGGTG
AAATGCGTAGATATTAGGAGGAACACCAGTGGCGAAGGCGGCTTACTGGACTGTAAATGACGCTGAGGCTCGAAAGCGTG
GGGAGCAAACAGG
>70d9c935b8d776e61400a569c36c94a0
TACGTAGGGGGCAAGCGTTATCCGGAATTACTGGGTGTAAAGGGAGCGCAGACGGCAGTGCAAGTCTGGAGTGAAAGCCC
GTGGCTTAACCACGGGACTGCTCTGGAAACTGTGCAGCTAGAGTGCAGTAGAGGCAGGCGGAATTCCTAGTGTAGCGGTG
AAATGCGTAGATATTAGGAGGAACACCGGTGGCGAAGGCGGCCTGCTGGACTGTAACTGACGTTGAGGCTCGAAAGCGTG
GGGAGCAAACAGG
>b2085898ad825c09c191cc7c8723e218
TACGTAGGGGGCAAGCGTTATCCGGATTTACTGGGTGTAAAGGGAGCGTAGGTGGCAAGGCAAGCCAGAAGTGAAACCCC
GGGGCTTAACCCCGCGGATTGCTTTTGGAACTGTCTGGCTGGAGTGCAGGTGGGGCAGGCGGAATTCCTGGTGTAGCGGT
GAAATGCGTAGATATCAGGAGGAACACCGGTGGCGAAGGCGGCCTGCTGGACTGTAACTGACACTGAGGCTCGAAAGCGT
GGGGAGCAAACAGG
>13cc4a7ac7d77caf0101c44f59517837
TACGTAGGGAGCGAGCGTTATCCGGATTTATTGGGTGTAAAGGGTGCGTAGACGGGTAAGCAAGTTGGTTGTGAAATCCC
TCGGCTTAACTGAGGAACTGCAACCAAAACTGCGTATCTTGAGTGCGGGTGAGGTAAGTGGAATTCCTAGTGTAGCGGTG
AAATGCGTAGATATTAGGAGGAACACCAGTGGCGAAGGCGACTTACTGGACTGAAACTGACGTTGAGGCACGAAAGTGTG
GGGAGCAAACAGG
>4ea3040bedb6ad13e04a81b5751f0238
GACATAGGGGGCAAGCGTTGTTCGGAATTACTGGGCGTAAAGGGAGCGTAGGCGGGAGATTAAGTTAAGAGTGAAAGCCT
TGGGCTCAACCCAAGAAATGCTCTTAATACTGTGTAACTGGGGTTTTCTAGAGGTAAGTGGAATTCCTAGTGTAGCGGTA
GAATGCGTAGAGATTAGGAGGAACATCAGAGGCGAAGGCGGCTTACTGGACCATAACTGACGCTGAGGCTCGAAAGCGTG
GGGAGCAAACAGG
>9316441101c2f555d4916a1125f2d812
TACGTAGGGAGCAAGCGTTATCCGGATTTATTGGGTGTAAAGGGTGCGTAGACGGGAATTTAAGTTAGTTGTGAAATCCC
TCGGCTTAACTGAGGAACTGCAACTAAAACTGGATTTCTTGAGTACTGGTGAGGAAAGCGGAATTCCTAGTGTAGCGGTG
AAATGCGTAGATATTAGGAGGAACACCAGTGGCGAAGGCGGCTTTCTGGACTGTAACTGACGTTGAGGCACGAAAGTGTG
GGGAGCAAACAGG
>32258ceb877447f399a358bdf290111f
TACGTAGGGGGCAAGCGTTATCCGGATTTACTGGGTGTAAAGGGAGCGTAGGTGGCAAGGCAAGTCAGAAGTGAAACCCT
CGGGCTCAACCTGAGGCATGCTTTTGAAACTGTCAAGCCAGAGTGCTCTGGAGGTAAGCGGAATTCCTAGTGTAGCGGTG
AAATGCGTAGATATTAGGAGGAACACCGGTGGCGAAGGCGGCTTACTGGACAGTAACTGACACTGAGGCTCGAAAGCGTG
GGGAGCAAACAGG
>8c918babd276076d7911f7574887c166
TACGTAGGTGGCAAGCGTTGTCCGGATTTACTGGGTGTAAAGGGCGAGTAGGCGGACCTGCAAGTCAGATGTGAAATCCC
GGGGCTTAACCCCGGAACTGCATTTGAAACTGTAGGCCTTGAGTGATGGTGAGGCAGGCGGAATTCCCGGTGTAGCGGTG
GAATGCGTAGATATCGGGAGGAACACCAGTGGCGAAGGCGGCCTGCTGGACATTAACTGACGCTGAGGAGCGAAAGCGTG
GGGAGCAAACAGG
>df113feb124aa1dbd3d3e049235de9bb
TACGGAGGATGCGAGCGTTATCCGGATTTATTGGGTTTAAAGGGAGCGCAGACGGGTCGTTAAGTCAGCTGTGAAAGTTT
GGGGCTCAACCTTAAAATTGCAGTTGATACTGGCGTCCTTGAGTGCGGGTGAGGTGTGCGGAATTCGTGGTGTAGCGGTG
AAATGCTTAGATATCACGAAGAACTCCGATTGCGAAGGCAGCACACTAATCCGTAACTGACGTTCATGCTCGAAAGTGTG
GGTATCAAACAGG
>abcd79e43f5e91a020d6717a10c28c25
TACGTAGGGAGCGAGCGTTATCCGGATTTATTGGGTGTAAAGGGTGCGTAGGCGGCTTTTTAGGTCTAAGGTTTAAGCCC
GGAGCTTAACTCCGGTTCGCCTTAGAAACCGATTGGCTTGAGTATGGTTGAGGCAAGTGGAATTTCTAGTGTAGCGGTAA
AATGCGTAGATATTAGAAGGAACACCAGTGGCGAAGGCGACTTGCTGGGCCATTACTGACGCTGAGGCACGAAAGCGTGG
GGAGCAAATAGG
>9759b6bf05c706fe76922b49bf1bfad7
TACGTAGGTGGCAAGCGTTATCCGGAATTACTGGGTGTAAAGGGAGCGCAGGCGGGATAGCAAGTCAGCTGTGAAAACTA
TGGGCTCAACCCATAAACTGCAGTTGAAACTGTTATTCTTGAGTGGAGTTGAGGCAAGCGGAATTCCGAGTGTAGCGGTG
AAATGCGTAGATATTCGGAGGAACACCAGTGGCGAAGGCGGCTTGCTGGGCTCTAACTGACGCTGAGGCTCGAAAGTGTG
GGGAGCAAACAGG
>ff1ac109b4d85c3aeda66b3f013e622e
AACGTAGGGTGCAAGCGTTGTCCGGAATTACTGGGTGTAAAGGGAGCGCAGGCGGATTGGCAAGTTGGGAGTGAAATCTA
TGGGCTCAACCCATAAATTGCTTTCAAAACTGTCAGTCTTGAGTGGTGTTGAGGTAGGCGGAATTCCCGGTGTAGCGGTG
GAATGCGTAGATATCGGGAGGAACACCAGTGGCGAAGGCGGCCTACTGGGCACTAACTGACGCTGAGGCTCGAAAGCATG
GGTAGCAAACAGG
>9a29a7a12876953449e937ae15054bcc
TACGTAGGGGGCAAGCGTTATCCGGATTCACTGGGTGTAAAGGGAGCGTAGACGGCCATGCAAGCCAGGGGTGAAAGCCC
GGGGCCCAACCCCGGGACTGCCCTTGGAACTGCATGGCTGGAGTGCGGGTGGGGCAGGCGGAATTCCTGGTGTAGCGGTG
AAATGCGTAGATATCAGGAGGAACACCGGCGGCGAAGGCGGCCTGCTGGACCGCGACTGACGTTGAGGCTCGAAAGCGTG
GGGAGCGAACAGG
>36750d22f81000318137785ac58d7bc7
TACGTAGGGGGCAAGCGTTATCCGGATTTACTGGGTGTAAAGGGAGCGTAGACGGCAGAGAAAGTCTGAAGTGAAAGCCC
GCGGCTCAACCGCGGAACTGCTTTGGAAACTTTTCGGCTAGAGTACCGTAGAGGTAAGCGGAATTCCTAGTGTAGCGGTG
AAATGCGTAGATATTAGGAGGAACACCAGTGGCGAAGGCGGCTTACTGGACGGTAACTGACGTTGAGGCTCGAAAGCGTG
GGGAGCAAACAGG
>32461832a6180d64c20f18c774a1f176
TACGTAGGTGGCAAGCGTTGTCCGGATTTACTGGGTGTAAAGGGCGTGTAGCCGGGAAGGCAAGTCAGATGTGAAATCCA
CGGGCTTAACTCGTGAACTGCATTTGAAACTACTTTTCTTGAGTATCGGTGAGGCAATCGGAATTCCTAGTGTAGCGGTG
AAATGCGTAGATATTAGGAGGAACACCAGTGGCGAAGGCGGATTGCTGGACGACAACTGACGGTGAGGCGCGAAAGCGTG
GGGAGCAAACAGG
>5b26df96756216fefe102fda0c9ff263
TACGGAGGATCCGAGCGTTATCCGGATTTATTGGGTTTAAAGGGAGCGTAGGCGGGGTATTAAGTCAGTTGTGAAAGTTT
GCGGCTCAACCGTAAAATTGCAGTTGATACTGGTATCCTTGAGTGCAGCTGAGGTGGGCGGAATTCGTGGTGTAGCGGTG
AAATGCTTAGATATCACGAAGAACTCCGATTGCGAAGGCAGCTCACTGGAGTGTAACTGACGCTGATGCTCGAAAGTGTG
GGTATCAAACAGG
>35a4cf6aa21819b23e50cb747c7bdba6
TACGTAGGGGGCAAGCGTTATCCGGATTTACTGGGTGTAAAGGGAGCGTAGACGGATGGACAAGTCTGATGTGAAAGGCT
GGGGCTCAACCCCGGGACTGCATTGGAAACTGCCCGTCTTGAGTGCCGGTGAGGTAAGCGGAATTCCTAGTGTAGCGGTG
AAATGCGTAGATATTAGGAGGAACACCAGTGGCGAAGGCGGCTTACTGGACGGTAACTGACGTTGAGGCTCGAAAGCGTG
GGGAGCAAACAGG
>d413f4c2a78200895f6cd482b0176a8f
TACGGAAGATGCGAGCGTTATCCGGATTTATTGGGTTTAAAGGGAGCGTAGGCGGGCTTTTAAGTCAGCGGTCAAATGCC
ACGGCTCAACCGTGGCCAGCCGTTGAAACTGCAAGCCTTGAGTCTGCTCAGGGCACATGGAATTCGTGGTGTAGCGGTGA
AATGCTTAGATATCACGAAGAACTCCGATCGCGAAGGCATTGTGCCGGGGCATAACTGACGCTGAGGCTCGAAAGTGCGG
GTATCAAACAGG
>44f46f52c97c762d8b355eaa6b9563c4
TACGTAGGGGGCAAGCGTTATCCGGATTCACTGGGTGTAAAGGGAGCGTAGACGGCCAGGCAAGCCTGGAGTGAAAGCCC
GGGGCCCAACCCCGGGACTGCTCTGGGAACTGTCCGGCTGGAGTGCGGGTGGGGCAGGCGGAATTCCTGGTGTAGCGGTG
AAATGCGTAGATATCAGGAGGAACACCGGCGGCGAAGGCGGCCTGCTGGACCGCGACTGACGTTGAGGCTCGAAAGCGTG
GGGAGCGAACAGG
>4b2132817fa02fa25b9eb47aa5b29538
TACGTAGGTGGCAAGCGTTGTCCGGATTTACTGGGTGTAAAGGGCGTGCAGCCGGAGAGACAAGTCAGATGTGAAATCCA
CAGGCTCAACCTGTGAACTGCATTTGAAACTGTTTCCCTTGAGTATCGGTGAGGTCATCGGAATTCCTAGTGTAGCGGTG
AAATGCGTAGATATTAGGAAGAACACCAGTGGCGAAGGCGGATGACTGGACGACAACTGACGGTGAGGCGCGAAAGCGTG
GGGAGCAAACAGG
>2dc9d0c1e451b0d58d7c675a28346653
TACGTAGGGGGCAAGCGTTATCCGGATTTACTGGGTGTAAAGGGAGCGTAGACGGCTGAGCAAGTCTGAAGTGAAAGGCG
GGGGCCCAACCCCCGGACTGCTTTGGAAACTGTATAGCTAGAGTGCAGTAGAGGTAAGTGGAATTCCTAGTGTAGCGGTG
AAATGCGTAGATATTAGGAGGAACACCAGTGGCGAAGGCGGCTTACTGGACTGTAACTGACGTTGAGGCTCGAAAGCGTG
GGGAGCAAACAGG
>a7d517d27744116f6836f33d19cb4919
TACGGAGGATGCGAGCGTTATCCGGATTTATTGGGTGTAAAGGGTGCGTAGACGGGAAATTAAGTTAGTTGTGAAATCCC
TCGGCTTAACTGAGGAACTGCAACTAAAACTGATTTTCTTGAGTGCTGGTGAGGAAAGTGGAATTCCTAGTGTAGCGGTG
AAATGCGTAGATATTAGGAGGAACACCAGTGGCGAAGGCGACTTTCTGGACAATAACTGACGTTGAGGCACGAAAGTGTG
GGGAGCAAACAGG
>a29eb7c90b4077eb7755ede31796da7c
TACGTATGTCGCAAGCGTTATCCGGATTTATTGGGCGTAAAGCGCGTCTAGGCGGTTTAGTAAGTCTGATGTGAAAATGC
GGGGCTCAACCCCGTATTGCGTTGGAAACTGCTAAACTAGAGTACTGTAGAGGTAGGCGGAACTACAAGTGTAGAGGTGA
AATTCGTAGATATTTGTAGGAATGCCGATGGGGAAGCCAGCCTACTGGACAGATACTGACGCTAAAGCGCGAAAGCGTGG
GTAGCAAACAGG
>620a3742509b490edaad64885d17f31e
TACGTAGGTGGCGAGCGTTATCCGGATTTATTGGGCGTAAAGCGTGCGCAGGCGGCTTATTAAGTCTAAGATTAAAGCCC
GGAGCTTAACTCCGGTTCGTCTTAGAAACTGGTAGGCTTGAGTATGGTTGAGGCAAACGGAATTCCTAGTGTAGCGGTGG
AATGCGTAGATATTAGGAGGAACACCAGTGGCGAAGGCGGTTTGCTGGGCCATTACTGACGCTCATGCACGAAAGCGTGG
GGAGCAAATAGG
>1d2bc573eed6fde60f9086e5c4992712
TACGTATGTCGCAAGCGTTATCCGGATTTATTGGGCGTAAAGCGCGTCTAGGCGGTTTGGTAAGTCTGATGTGAAAATGC
GGGGCTCAACTCCGTATTGCGTTGGAAACTGCCAAACTAGAGTACTGTAGAGGTAGGCGGAACTACAAGTGTAGAGGTGA
AATTCGTAGATATTTGTAGGAATGCCGATGGGGAAGCCAGCCTACTGGACAGATACTGACGCTAAAGCGCGAAAGCGTGG
GTAGCAAACAGG
>a037248c5749238de0d0f8fbfa66dc0b
TACGTAGGTGGCAAGCGTTGTCCGGATTTACTGGGTGTAAAGGGCGTGTAGCCGGGCTTACAAGTCAGGTGTGAAATCCG
GGGGCTCAACCCCCGAACTGCACTTGAAACTGTAGGTCTTGAGTATCGGTGAGGCAGGCGGAATTCCTAGTGTAGCGGTG
AAATGCGTAGATATTAGGAGGAACACCAGTGGCGAAGGCGGCCTGCTGGACGACAACTGACGGTGAGGCGCGAAAGCGTG
GGGAGCAAACAGG
>f8c3daf2e2a039f956e562659eb9aa3a
TACGTAGGGGGCGAGCGTTGTCCGGAATCACTGGGCGTAAAGGGCGCGTAGGCGGTAATATAAGTCAGATGTGAAAGGTG
GGGGCTCAACCCCTAGAGTGCAACTGATACTGTATAACTTGAGTGTGAGTGAGGGAAGCGGAATTCCTAGTGTAGCGGTG
AAATGCGTAGATATTAGGAGGAACACCAGTGGCGAAGGCGGCTTTCTGGCTCATAACTGACGCTGAGGCGCGAAAGCGTG
GGGAGCAAACAGG
>883585afacbc33c240fdedd3ab9bb8af
TACGTAGGGGGCGAGCGTTATCCGGATTTATTGGGCGTAAAGCGTGTGTAGGCGGTTTATTAAGTCTAAGATTAAAGCCC
GAGGCTTAACCTCGGTTCGTTTTAGAAACTGGTAGACTTGAGTGTGGTTGAGGCAAGTGGAATTTCTAGTGTAGCGGTTA
AATGCGTAGATATTAGAAGGAACACCAGTGGCGAAGGCGGCTTGCTGGGCCATTACTGACGCTGAGACACGAAAGCGTGG
GGAGCAAATAGG
>fe517415028ed3ae49fe51b3be590a4b
TACGTAGGGAGCGAGCGTTGTCCGGAATTACTGGGCGTAAAGGGCGCGTAGGCGGGAACTTAAGTTAGATGTGAAAACTC
CGGGCTTAACCTGGAGACTGCATTTAAAACTGGGTTTCTTGAGGGCAGGTGAGGAAAGTGGAATTCCTAGTGTAGCGGTG
AAATGCGTAGATATTAGGAGGAACACCAGTGGCGAAGGCGACTTTCTGGACTGTACCTGACGCTGAGGCGCGAAAGCATG
GGGAGCGAACAGG
>5852435221dc2b88fb7a0d40faadcb40
TACGTAGGGGGCGAGCGTTATCCGGATTTATTGGGCGTAAAGTGTGCGTAGGCGGTTTATTAAGTCTAAAATTAAAGCCT
GAGGCTTAACCTCAGTTCGTTTTAGAAACTGGTAGACTTGAGTGTGGTTGAGGCAAGTGGAATTTCTAGTGTAGCGGTTA
AATGCGTAGATATTAGAAGGAACACCAGTGGCGAAGGCGGCTTGCTGGGCCATTACTGACGCTGAGGCACGAAAGCGTGG
GGAGCAAATAGG
>386019397edba8388e08180dbfd6cb9d
TACGTAGGTGGCAAGCGTTATCCGGAATTATTGGGCGTAAAGCGCGCGTAGGCGGTTTCTTAAGTCTGATGTGAAAGCCC
ACGGCTCAACCGTGGAGGGTCATTGGAAACTGGGAAACTTGAGTGCAGATGAGGAGAGTGGAATTCCATGTGTAGCGGTG
AAATGCGCAGAGATATGGAGGAACACCAGTGGCGAAGGCGGCTCTCTGGTCTGTAACTGACGCTGATGTGCGAAAGCGTG
GGGATCAAACAGG
>e6bba79a780118e62b3d0aa5eb6821c1
TACGGAGGATGCGAGCGTTATCCGGATTTATTGGGTTTAAAGGGAGCGTAGACGGGTTTTTAAGTCAGCTGTGAAAGTTT
GGGGCTCAACCTTAAAATTGCAGTTGAAACTGGAGACCTTGAGTACGCTTGAGGCAGGCGGAATTCGTGGTGTAGCGGTG
AAATGCTTAGATATCACGAAGAACCCCGATTGCGAAGGCAGCCTGCTAAGCCGCCACTGACGTTGAGGCTCGAAAGTGCG
GGTATCAAACAGG
>f6d0eb2fe4812e13bdb933e9ba27edaf
TACGTAGGGGGCGAGCGTTATCCGGATTTATTGGGCGTAAAGCGTGTGTAGGCGGTTTGTTAAGTGTAAGATTAAAGCCT
GGAGCTCAACTCCAGTTCGTCTTACAAACTGGCAGACTTGAGTGCAGTTGAGGCAAGTGGAATTTCTAGTGTAGCGGTTA
AATGCGTAGATATTAGAAGGAACACCAGTGGCGAAGGCGGCTTGCTGGGCTGTTACTGACGCTGAGACACGAAAGCGTGG
GGAGCAAATAGG
>0bf690386a0d8aa063c7ba06913f31ae
TACGTAGGGGGCAAGCGTTATTCGGAATTACTGGGTGTAAAGGGAGCGTAGACGGTAATGTAAGTCTGGAGTGAAAGGCG
GGGGCCCAACCCCCGGACTGCTCTGGAAACTATGTTACTAGAGTGCTGGAGAGGTAAGCGGAATTCCTAGTGTAGCGGTG
AAATGCGTAGATATTAGGAGGAACACCAGTGGCGAAGGCGGCTTACTGGACTGTAACTGACGTTGAGGCTCGAAAGCGTG
GGGAGCAAACAGG
>02117ecd6e9c630b9001ea1ae00771fb
TACGTAGGGGGCAAGCGTTATCCGGATTTACTGGGTGTAAAGGGAGCGTAGACGGTAATGCAAGTCTGGAGTGAAATGCA
GGGGCTCAACCCCTGAACTGCTTTGGAAACTGTATGACTGGAGTGCAGGAGAGTTAAGTGGAATTCCGAGTGTAGCGGTG
AAATGCGTAGATATTAGGAGGAACACCAGTGGCGAAGGCGGCTTACTGGACTGTAACTGACGTTGAGGCTCGAAAGCGTG
GGGAGCAAACAGG
>8c1a0597a37d37196d2c3356570e3878
TACGTAGGTGGCAAGCGTTGTCCGGAATTATTGGGCGTAAAGCGCGCGCAGGCGGCTTCCTAAGTCCATCTTAAAAGTGC
GGGGCTTAACCCCGTGATGGGATGGAAACTGGGAAGCTGGAGTATCGGGGAGGAAAGTGGAATTCCTAGTGTAGCGGTGA
AATGCGTAGAGATTAGGAAGAACACCGGTGGCGAAGGCGACTTTCTGGACGACAACTGACGCTGAGGCGCGAAAGCGTGG
GGAGCAAACAGG
>f226753af479caa1013b087638678a0d
TACGTAGGGAGCAAGCGTTGTTCGGAATGACTGGGCGTAAAGGGTGCGTAGGCGGTTGTACAAGTTAGAAGTGAAATACC
CAGGGCTCAACTCGGGTGCTGCTTCTAAAACTGTATGACTTGAGTGCAGTTGAGGTTAGTGGAATTCCTAGTGTAGCGGT
GGAATGCGTAGATATTAGGAGGAACACCAGAGGCGAAGGCGGCTAACTGGACTGCAACTGACGCTGAGGCACGAAAGTGT
GGGGAGCAAACAGG
>0432eccef6cc4f1656e18add8a89363b
TACGTAGGGGGCAAGCGTTATCCGGATTTACTGGGTGTAAAGGGAGCGTAGACGGTCAAGCAAGTCAGAAGTGAAAGGCT
GGGGCTCAACCCCGGGACTGCTTTTGAAACTGTTTGACTGGAGTGCTGGGGAGGTAAGCGGAATTCCTAGTGTAGCGGTG
AAATGCGTAGATATTAGGAGGAACACCAGTGGCGAAGGCGGCTTACTGGACAGTAACTGACGTTGAGGCTCGAAAGCGTG
GGGAGCAAACAGG
>7487047df103f82dd3ce4bc9824e45d0
TACGTATGGTGCAAGCGTTATCCGGATTTACTGGGTGTAAAGGGAGCGCAGGCGGTCTGGCAAGTCTGATGTGAAAATCC
GGGGCTCAACTCCGGAACTGCATTGGAAACTGTCAGACTAGAGTGTCGTAGAGGTAAGTGGAATTCCTAGTGTAGCGGTG
AAATGCGTAGATATTAGGAGGAACACCAGTGGCGAAGGCGGCTTACTGGACGATAACTGACGCTGAGGCTCGAAAGCGTG
GGGAGCAAACAGG
>893ac00fe74f371841dd01c114a1615e
TACGTAGGGGGCAAGCGTTATCCGGATTTACTGGGTGTAAAGGGAGCGTAGGTGGCAAGGCAAGTCAGATGTGAAAACCC
GGGGCCCAACCCCGGGAGTGCATTTGAAACTGTCTGGCTAGAGTGCAGTAGAGGTAAGTGGAATTCCTAGTGTAGCGGTG
AAATGCATAGATATTAGGAGGAACACCAGTGGCGAAGGCGGCTTACTGGACTGTAACTGACACTGAGGCTCGAAAGCGTG
GGGAGCAAACAGG
>ae799168daef452f060da06800fdc127
TACGGAGGATCCGAGCGTTATCCGGATTTATTGGGTTTAAAGGGAGCGTAGGCGGATTATTAAGTCAGTTGTGAAAGTTT
GCGGCTCAACCGTAAAATTGCAGTTGATACTGGTAGTCTTGAGTGCAGCTGAGGTAGGCGGAATTCGTGGTGTAGCGGTG
AAATGCTTAGATATCACGAAGAACTCCGATTGCGAAGGCAGCTTACTGGACTGTAACTGACGCTGATGCTCGAAAGTGTG
GGTATCAAACAGG
>7ed02ca1491bd3538d5fc21c71c9ea21
TACGTAGGGGGCAAGCGTTATCCGGATTTACTGGGTGTAAAGGGAGCGTAGACGGCAGCGCAAGTCTGGAGTGAAATGCC
GGGGCCCAACCCCGGAACTGCTCTGGAAACTGTGAAGCTGGAGTGCTGGAGAGGTAAGCGGAATTCCTGGTGTAGCGGTG
AAATGCGTAGATATCAGGAGGAACACCGGCGGCGAAGGCGGCTTACTGGACTGTAACTGACGTTGAGGCTCGAAGGCGTG
GGGAGCAAACAGG
>58f14cef4b02ee849a6f8bef20911157
TACGTAGGGGGCAAGCGTTATCCGGATTTACTGGGTGTAAAGGGAGCGTAGACGGCGTGCCAAGTCTGATGTGAAAGGCC
GGGGCTCAACCCCGGGACTGCATTGGAAACTGGCATGCTGGAGTGCCGGTGGGGCAAGCGGAATTCCTAGTGTAGCGGTG
AAATGCGTAGATATTAGGAGGAACACCGGTGGCGAAGGCGGCTTGCTGGACGGTAACTGACGTTGAGGCTCGAAAGCGTG
GGGAGCAAACAGG
>88a287a8424245497996c0c49cb8e5cf
TACGTAGGTGGCAAGCGTTATCCGGATTTACTGGGTGTAAAGGGCGTGTAGGCGGGAAAGCAAGTCAGATGTGAAAACCA
TGGGCTCAACCTGTGGCCTGCATTTGAAACTGTTTTTCTTGAGTACTGGTGAGGCAGACGGAATTCCTCGTGTAGCGGTG
AAATGCGTAGATATGAGGAGGAACACCAGTGGCGAAGGCGGTCTGCTGGACAGCAACTGACGCTGAGGCGCGAAAGCGTG
GGGAGCAAACAGG
>c09b3bf35504646cdb5ae59c506b3c48
TACGTAGGGAGCGAGCGTTGTCCGGATTTACTGGGTGTAAAGGGTGCGTAGGCGGGTAAGCAAGTCAGAAGTGAAATCCA
TGGGCTTAACCCATGAACTGCTTTTGAAACTGTTTATCTTGAGTGAAGTAGAGTTAGGCGGAATTCCCGGTGTAGCGGTG
AAATGCGTAGAGATCGGGAGGAACACCAGTGGCGAAGGCGGCCTACTGGGCTTTAACTGACGCTGAAGCACGAAAGCGTG
GGTAGCAAACAGG
>9ff7b0e140a3f831c4dda136546c4158
TACGTAGGGGGCAAGCGTTATCCGGAATTACTGGGTGTAAAGGGAGAGTAGGCGGCAAGGTAAGCGATATGTGAAAGCCT
TAGGCTTAACCAAAGGATTGCATAACGAACTATCTAGCTAGAGTACAGTAGAGGAAAGCGGAATTCCTAGTGTAGCGGTG
AAATGCGTAGATATTAGGAAGAACACCAGTGGCGAAGGCGGCTTTCTGGACTGAAACTGACGCTGAGGCTCGAAAGCGTG
GGGAGCGAACAGG
>2e12c9778682ca1b5ff085560f2d4ddf
TACGTAGGGGGCAAGCGTTATCCGGATTTACTGGGTGTAAAGGGAGCGTAGACGGCCAGACAAGTCTGAAGTGAAAATCC
AGCGCTTAACGTTGGAAGTGCTTTGGAAACTGCCGGGCTACAGTGCAGGTGGGGCAGGCGGAATTCCTAGTGTAGCGGTG
AAATGCGTAGATATTAGGAGGAACACCAGTGGCGAAGGCGGCCTGCTGGACTGCAACTGACGTTGAGGCTCGAAGGCGTG
GGGAGCAAACAGG
>eccfdccab91533c37a9a3f1ff5a81d83
TACGTAGGGAGCAAGCGTTATCCGGAATTATTGGGTGTAAAGGGTGCGTAGACGGGAAAATAAGTTAGTTGTGAAATCCC
TCGGCTCAACTGAGGAACTGCAACTAAAACTGTATTTCTTGAGTACTGGTGAGGAAAGTGGAATTCCTAGTGTAGCGGTG
AAATGCGTAGATATTAGGAGGAACACCAGTGGCGAAGGCGACTTTCTGGACTGCAACTGACGTTGAGGCACGAAAGTGTG
GGGAGCAAACAGG
>a1c63e9c23fd4edcd87a7e58fb0d9f23
TACGTAGGTGGCAAGCGTTGTCCGGATTTACTGGGTGTAAAGGGCGTGTAGCCGGGAAGGCAAGTCAGATGTGAAATCCA
CGGGCTCAACTCGTGAACTGCATTTGAAACTGTTTTTCTTGAGTATCGGTGAGGCAATCGGAATTCCTAGTGTAGCGGTG
AAATGCGTAGATATTAGGAGGAACACCAGTGGCGAAGGCGGATTGCTGGACGACAACTGACGGTGAGGCGCGAAAGCGTG
GGGAGCAAACAGG
>ce3e904f1ee09ee7a9ed96514693f68c
TACGGAGGGTGCAAGCGTTGTCCGGAATCATTGGGCGTAAAGAGTTCGTAGGTGGCATATTAAGTCTGGTGTTAAATGCA
GAAGCTCAACTTCTGTTCGGCACTGGATACTGGTAAGCTTGAATGCGGTTGAGGTAAAGGGAATTCCTGGTGTAGCGGTG
AAATGCGTAGATATCAGGAGGAACATCGGTGGCGTAAGCGCTTTACTGGGCCGTAATTGACACTGAGGAACGAAAGCCGG
GGTAGCAAATGGG
>e02c4d42132e38c06ba560be3500312f
TACGGGGGGTGCAAGCGTTGTCCGGAATCATTGGGCGTAAAGCGTTCGTAGGCGGCAAGGTAAGTCTGATGTTAAAGCCC
GGGGCTCAACTCCGGTTCGGCATTGGATACTATCTAGCTAGAATGTGGTTGAGGTAAAGGGAATTCCTGGTGTAGCGGTG
AAATGCGTAGATATCAGGAGGAACATCGGTGGCGAAAGCGCTTTACTGGACCATTATTGACGCTGAGGAACGAAAGCCAG
GGGAGCAAATGGG
>7c777fc4f6b34e8bbf0226533301b556
TACATAGGGAGCAAGCGTTATCCGGATTTATTGGGTGTAAAGGGTGCGTAGACGGGAAATTAAGTTAGTTGTGAAATCCC
TCGGCTTAACTGAGGAACTGCAACTAAAACTGATTTTCTTGAGTGCTGGAGAGTAAAGTGGAATTCCTAGTGTAGCGGTG
AAATGCGTAGATATTAGGAGGAACACCAGTGGCGAAGGCGACTTTCTGGACAGTAACTGACGTTGAGGCACGAAAGTGTG
GGGAGCAAACAGG
>24449380d5cf00804627769cb3342922
TACGTAGGTGGCAAGCGTTGTCCGGATTTACTGGGTGTAAAGGGCGTGCAGCCGGGTGCGCAAGTCAGATGTGAAATCTC
AGGGCTCAACCCTGAAACTGCATTTGAAACTGTGCATCTTGAGTGCCGGTGAGGTAATCGGAATTCCTTGTGTAGCGGTG
AAATGCGTAGATATAAGGAAGAACACCAGTGGCGAAGGCGGATTACTGGACGGTAACTGACGGTGAGGCGCGAAAGCGTG
GGGAGCAAACAGG
>3597f20b5fc46fcfd511e49364df68d9
TACGTAGGGGGCAAGCGTTATCCGGATTTACTGGGTGTAAAGGGAGCGTAGACGGCAGTGCAAGTCTGAAGTGAAAGGCA
AGGGCTCAACCCTTGGACTGCTTTGGAAACTGTGCTGCTGGAGTGTCGGGGAGGCAAGTGGAATTCCTAGTGTAGCGGTG
AAATGCGTAGATATTAGGAGGAACACCAGTGGCGAAGGCGGCTTGCTGGACGATGACTGACGTTGAGGCTCGAAAGCGTG
GGGAGCAAACAGG
>30abe73d449671042ed227bdd094aa52
TACGGAGGATGCGAGCGTTATCCGGATTTATTGGGTTTAAAGGGTGCGCAGGCGGCGTGTCAAGTCAGCGGTAAAATGTC
GGGGCTCAACCCCGGCCGGCCGTTGAAACTGGCGAGCTCGAGTTGGAGAGAGGTATGCGGAATTCGTGGTGTAGCGGTGA
AATGCATAGATATCACGAAGAACCCCGATTGCGAAGGCAGCATACCGGCTCCACACTGACGCTGAGGCACGAAAGCGTGG
GTATCGAACAGG
>f0115d1b02830db3a91c2193ccd45d7a
TACGTAGGTGGCGAGCGTTATCCGGATTTATTGGGCGTAAAGCGTGCGCAGGCGGCTTATTAAGTCTAAGATTAAAGCCC
GGAGCTTAACTCCGGTTCGTCTTAGAAACTGGTAGGCTTGAGTATGGTTGAGGCAAATGGAATTCCTAGTGTAGCGGTGG
AATGCGTAGATATTAGGAGGAACACCAGTGGCGAAGGCGATTTGCTGGGCCATTACTGACGCTCATGCACGAAAGCGTGG
GGAGCAAATAGG
>97d446afc0598108b2a7cbae4cf54707
TACGTAGGGGGCAAGCGTTATCCGGATTTACTGGGTGTAAAGGGAGCGTAGACGGACTGGCAAGTCTGATGTGAAAGGCG
GGGGCTCAACCCCTGGACTGCATTGGAAACTGTTAGTCTTGAGTGCCGGTGAGGTAAGCGGAATTCCTAGTGTAGCGGTG
AAATGCGTAGATATTAGGAGGAACACCAGTGGCGAAGGCGGCTTACTGGACGGTAACTGACGTTGAGGCTCGAAAGCGTG
GGGAGCAAACAGG
>7d20449cc73d57fac711e4fe73c2988e
TACGTAGGGAGCAAGCGTTATCCGGATTTATTGGGTGTAAAGGGTGCGTAGACGGGTATATAAGTTAGTTGTGAAATCCC
TCGGCTCAACTGAGGAACTGCAACTAAAACTGTAAATCTTGAGTGCGGGTGAGGAAAGTGGAATTCCTAGTGTAGCGGTG
AAATGCGTAGATATTAGGAGGAACACCAGTGGCGAAGGCGACTTTCTGGACCGTAACTGACGTTGAGGCACGAAAGTGTG
GGGAGCAAACAGG
>fceaa32545322d7f86c8e86965c21c7e
TACGGAGGATTCAAGCGTTATCCGGATTTATTGGGTTTAAAGGGTGCGTAGGCGGTTGGATAAGTTAGAGGTGAAATCCC
GGGGCTCAACTCCGGAATTGCCTCTGATACTGTTCGGCTAGAGAGTAGTAGCGGTAGGCGGAATGTATGGTGTAGCGGTG
AAATGCTTAGAGATCATACAGAACACCGATTGCGAAGGCAGCTTACCAAGCTGAATCTGACGTTGAGGCACGAAAGCGTG
GGTAGCAAACAGG
>ede2d8685831dbfdce66e1c9a9822a9b
TACGTAGGTGGCAAGCGTTGTCCGGATTTACTGGGTGTAAAGGGCGTGTAGGCGGAGATGCAAGTCAGATGTGAAATCCT
CGGGCTTAACCCGGGAACTGCATTTGAAACTGTATCCCTTGAGTATCGGTGAGGCAGGCGGAATTCCTAGTGTAGCGGTG
AAATGCGTAGATATTAGGAGGAACACCAGTGGCGAAGGCGGCCTGCTGGACGACAACTGACGCTGAGGCGCGAAAGCGTG
GGGAGCAAACAGG
>b83abd1a669b3fd80d994761d7840ccd
TACGTAGGGAGCAAGCGTTGTCCGGAATTACTGGGTGTAAAGGGAGCGTAGGCGGGGCAGCAAGTTGAATGTGAAATCTA
TGGGCTCAACCCATAAACTGCGTTCAAAACTGTTGCTCTTGAGTGGAGTTGAGGCAGGCGGAATTCCTAGTGTAGCGGTG
AAATGCGTAGATATTAGGAGGAACACCAGTGGCGAAGGCGGTCTGCTGGGCTTTAACTGACGCTGAGGCTCGAAAGCGTG
GGTAGCAAACAGG
>26478a11e20d3d497f7f69707967e4de
TACGTAGGGGGCAAGCGTTATCCGGATTTACTGGGTGTAAAGGGAGCGTAGACGGCATGGCAAGTCTGATGTGAAAACCC
GGGGCTCAACCCCGGGACTGCATTGGAAACTGTCAGGCTAGAGTGTCGTAGAGGCAAGTGGAATTCCTAGTGTAGCGGTG
AAATGCGTAGATATTAGGAGGAACACCAGTGGCGAAGGCGGCTTGCTGGACGATGACTGACGTTGAGGCTCGAAAGCGTG
GGGAGCAAACAGG
>b54d29ada068899577aac7085f32bfc7
TACGGAGGATGCGAGCGTTATCCGGATTTATTGGGTTTAAAGGGTGCGTAGGCGGCATGTTAAGTTAGTGGTAAAATGTC
GGAGCTAAACTCCGGATCGCCATTAATACTGTCATGCTCGAGTACAGAAGAGGTAGGCGGAATAAGTTAAGTAGCGGTGA
AATGCATAGATATAACTTAGAACTCCGATCGCGAAGGCAGCTTACCAGACTGTAACTGACGCTGAAGCACGAGAGCGTGG
GTAGCAAACAGG
>3716ffba9ecd1c467d193f6324cac2f9
TACGTAGGTGGCGAGCGTTATCCGGATTTACTGGGTGTAAAGGGCGTGTAGGCGGGAGAGCAAGTCAGATGTGAAAACTA
CAGGCTTAACCTGTAGCCTGCATTTGAAACTGTTCTTCTTGAGTGATGGTGAGGCAGGCGGAATTCCTAGTGTAGCGGTG
AAATGCGTAGATATTAGGAGGAACACCAGTGGCGAAGGCGGCCTGCTGGACATTAACTGACGCTGAGGCGCGAAAGCGTG
GGGAGCAAACAGG
>6ab13b8d8b86692322ed1d52d886aefd
TACGTAGGTGGCGAGCGTTATCCGGAATTACTGGGCGTAAAGGGTGTGTAGGCGGGACTGCAAGTCAGATGTGAAAATTA
CGGGCTTAACCTGTAAACTGCATTTGAAACTGTGGTTCTTGAGAGCCAGAGGGGTAAATGGAATTCCCAGTGTAGCGGTG
AAATGCGTAGATATTGGGAGGAACACCAGTGGCGAAGGCGATTTACTGGACGGCAACTGACGCTGAGACACGAAAGTGTG
GGGAGCAAACAGG
>ca11066de4efedadeead6e0cfc1adf1d
TACGTAGGGAGCAAGCGTTATCCGGAATTATTGGGTGTAAAGGGTGCGTAGACGGGAGTCTAAGTTAGTTGTGAAATCCC
TCGGCTCAACTGAGGAACTGCAACTAAAACTGGACATCTTGAGTGCAGGTGAGGAAAGTGGAATTCCTAGTGTAGCGGTG
AAATGCGTAGATATTAGGAGGAACACCAGTGGCGAAGGCGACTTTCTGGACTGTAACTGACGTTGAGGCACGAAAGTGTG
GGGAGCAAACAGG
>fa01c0af42fa7d1cc76ebddcb4c4f3ce
TACGTAGGGGGCAAGCGTTATCCGGATTTACTGGGTGTAAAGGGAGCGTAGACGGCACGGCAAGCCAGATGTGAAAGCCC
GGGGCTCAACCCCGGGACTGCATTTGGAACTGCTGAGCTAGAGTGTCGTAGAGGCAAGTGGAATTCCTAGTGTAGCGGTG
AAATGCGTAGATATTAGGAGGAACACCAGTGGCGAAGGCGGCTTGCTGGACGATGACTGACGTTGAGGCTCGAAAGCGTG
GGGAGCAAACAGG
>6f693b9ed1808a4a8fcfbc45744b8f24
TACGTAGGGAGCGAGCGTTATCCGGATTTATTGGGCGTAAAGGGTGCGTAGGCGGCTTGTTAAGTATGAAATTAAAGCCC
GGGGCTTAACTCCGGTTCGTTTCATAAACTGGCAGGCTTGAGTATGGAAGAGTTAAACGGAATTTCTAGTGTAGCGGTGG
AATGCGTAGATATTAGAAGGAACACCAGTGGCGAAGGCGGTTTACTGGGCCATTACTGACGCTGAGGCACGAAAGCGTGG
GGAGCAAATAGG
>cb329344d3bb916c35e9f4c063cd1cac
TACGTAGGTGGCAAGCGTTGTCCGGATTTACTGGGTGTAAAGGGCGTGCAGCCGGGCCGACAAGTCAGATGTGAAATCCG
CGGGCTTAACCCGCGAACTGCATTTGAAACTATTGGTCTTGAGTACCGGTGAGGTCATCGGAATTCCTTGTGTAGCGGTG
AAATGCGTAGATATAAGGAAGAACACCAGTGGCGAAGGCGGATGACTGGACGGCAACTGACGGTGAGGCGCGAAAGCGTG
GGGAGCAAACAGG
>aa00b06312f0a78eae5434cd784f4317
TACGTAGGTGGCAAGCGTTATCCGGATTTATTGGGTGTAAAGGGCGTGTAGGCGGGAGCGCAAGTCAGATGTGAAAACTC
AGGGCTCAACCCTGAGCCTGCATTTGAAACTGTGTTTCTTGAGTGCTGGAGAGTCAATCGGAATTCCGTGTGTAGCGGTG
AAATGCGTAGATATACGGAGGAACACCAGTGGCGAAGGCGGATTGCTGGACAGTAACTGACGCTGAGGCGCGAAAGCGTG
GGGAGCAAACAGG
>29c5645b95bed38bd3611e75206a5e31
TACGTAGGGAGCAAGCGTTGTCCGGATTTACTGGGTGTAAAGGGTGCGTAGGCGGCCTTGCAAGTCAGAAGTGAAATCCA
TGGGCTTAACCCGTGAACTGCTTTTGAAACTGTAGGGCTTGAGTGAAGTAGAGTCAGGCGGAATTCCCGGTGTAGCGGTG
AAATGCGTAGAGATCGGGAGGAACACCAGTGGCGAAGGCGGCCTGCTGGGCTTTAACTGACGCTGAAGCACGAAAGCGTG
GGTAGCAAACAGG
>eefd5062d6e9f78846336aed4dee3ccb
TACGTAGGGGGCGAGCGTTATCCGGATTTACTGGGTGTAAAGGGAGCGTAGACGGCGTCGCAAGTCTGAAGTGAAAGCCC
GTGGCTCAACCGCGGAACCGCTTTGGAAACTGCGAGGCTGGAGTGCTGGAGAGTTAAGCGGAATTCCTGGTGTAGCGGTG
AAATGCGTAGATATCAGGAGGAACACCGGTGGCGAAGGCGGCTTACTGGACAGTGACTGACGTTGAGGCTCGAAAGCGTG
GGGAGCGAACAGG
>6c3d34be9d04037b7556965a1c24e525
TACGTAGGTGGCGAGCGTTATCCGGAATGATTGGGCGTAAAGGGTGCGTAGGTGGCAGAACAAGTCTGGAGTAAAAGGTA
TGGGCTCAACCCGTACTGGCTCTGGAAACTGTTCAGCTAGAGAACAGTAGAGGACGGCGGAACTCCATGTGTAGCGGTAA
AATGCGTAGATATATGGAAGAACACCGGTGGCGAAGGCGGCCGTCTGGTCTGTTGCTGACACTGAAGCACGAAAGCGTGG
GGAGCAAATAGG
>82bc1d693d2af6b4a2a957fbc8e6af75
TACGTAGGTGGCAAGCGTTATCCGGATTTACTGGGTGTAAAGGGCGTGTAGGCGGGAGTGCAAGTCAGATGTGAAAACTA
TGGGCTCAACCCATAGCCTGCATTTGAAACTGTACTTCTTGAGTGCTGGTGAGGCAATCGGAATTCCGTGTGTAGCGGTG
AAATGCGTAGATATACGGAGGAACACCAGTGGCGAAGGCGGATTGCTGGACAGTAACTGACGCTGAGGCGCGAAAGCGTG
GGGAGCAAACAGG
>4f27e882b2eb32c35e26df92333210d3
TACGTAGGGGGCAAGCGTTATCCGGAATCACTGGGTGTAAAGGGAGCGTAGACGGCTGTGCAAGCCTGGAGTGAAAGGCG
GGGGCCCAACCCCCGGACTGCTCTGGGAACTGCAAAGCTGGAGTGCAGGGGAGGTAAGTGGAATTCCTGGTGTAGCGGTG
AAATGCGTAGATATCAGGAGGAACACCAGTGGCGAAGGCGGCTTACTGGACTGTAACTGACGTTGAGGCTCGAAAGCGTG
GGGAGCAAACAGG
>4e229f8ded36440cffb1cea0b15de857
TACGTAGGTGGCAAGCGTTGTCCGGATTTACTGGGTGTAAAGGGCGTGCAGCCGGGAATGCAAGTCAGATGTGAAATCCA
TGGGCTTAACCCATGAACTGCATTTGAAACTGTATTTCTTGAGTACTGGTGAGGCAATCGGAATTCCTAGTGTAGCGGTG
AAATGCGTAGATATTAGGAGGAACACCAGTGGCGAAGGCGGATTGCTGGACAGCAACTGACGGTGAGGCGCGAAAGTGTG
GGGAGCAAACAGG
>d35655e7613285a878450ecdca3e6204
TACGTAGGTGGCGAGCGTTGTCCGGAATTATTGGGCGTAAAGAGCATGTAGGCGGTTTTTTAAGTCTGGAGTGAAAATGC
GGGGCTCAACCCCGTATGGCTCTGGATACTGGAAGACTTGAGTGCAGGTGAGGAAAGGGGAAGTCCCAGTGTAGCGGTGA
AATGCGTAGATATTGGGAGGAACACCAGTGGCGAAGGCGCCTTTCTGGACTGTGTCTGACGCTGAGATGCGAAAGCCAGG
GTAGCGAACGGG
>8306866cc07822592e1ef53c5562d6ab
TACGTAGGTGGCGAGCGTTGTCCGGAATTATTGGGCGTAAAGAGCATGTAGGCGGTTTCTTAAGTCTGGAGTGAAAATGC
GGGGCTCAACCCCGTATGGCTCTGGATACTGGGAGACTTGAGTGCAGGTGAGGAAAGGGGAATTCCCAGTGTAGCGGTGA
AATGCGTAGATATTGGGAGGAACACCAGTGGCGAAGGCGCCTTTCTGGACTGTGTCTGACGCTGAGATGCGAAAGCCAGG
GTAGCGAACGGG
>0179cfdf33237119d6db3f60c1e0cea1
TACGTAGGGGGCAAGCGTTATCCGGATTTACTGGGTGTAAAGGGGGCGCAGACGGCAATGCAAGCCAGGAGTGAAAGCCC
GGGGCCCAACCCCGGGACTGCTCTTGGAACTGCATGGCTGGAGTACAGGAGGAGCAGGCGGAATTCCTAGTGTAGCGGTG
AAATGCGTAGATATTAGGAGGAACACCGGTGGCGAAGGCGGCCTGCTGGACTGTGACTGACGTTGAGGCCCGAAGGCGTG
GGGAGCAAACAGG
>829a00cb9c0d8ce534e37c48ca18501c
TACGTAGGGAGCGAGCGTTATCCGGATTTACTGGGTGTAAAGGGCGTGTAGGCGGGATGGCAAGTCAGGCGTGAAAACTA
TGGGCTCAACCCATAGCCTGCGTTTGAAACTGTCGTTCTTGAGTGATGGTGAGGCAAGCGGAATTCCGTGTGTAGCGGTG
AAATGCGTAGATATACGGAGGAACACCAGTGGCGAAGGCGGCTTGCTGGACATTAACTGACGCTGAGGCGCGAAAGCGTG
GGGAGCAAACAGG
>70f0172d6c4bf1eaea913582c50698f4
TACGTAGGGAGCAAGCGTTGTCCGGAATTACTGGGTGTAAAGGGAGCGTAGGCGGGATAGTAAGTTGATTGTTAAAACTA
TCGGCTCAACTGATAGATGCGATCAAAACTGCAATTCTTGAGTGAAGTTGAGGCAGGCGGAATTCCTAGTGTAGCGGTGA
AATGCGTAGATATTAGGAGGAACACCAGTGGCGAAGGCGGCCTGCTGGGCTTTAACTGACGCTGAGGCTCGAAAGTGTGG
GTAGCAAACAGG
>6ba805372be493b35ad61f1e18936c66
TACGTAGGGGGCAAGCGTTATCCGGATTTACTGGGTGTAAAGGGAGCGTAGACGGCTGCGCAAGTCTGAAGTGAAAGCCC
GGGGCTCAACCCCGGGACTGCTTTGGAAACTGTGTAGCTAGAGTGCTGTAGAGGCAAGCGGAATTCCTAGTGTAGCGGTG
AAATGCGTAGATATTAGGAAGAACACCAGTGGCGAAGGCGGCTTGCTGGACAGTAACTGACGTTGAGGCTCGAAAGCGTG
GGGAGCAAACAGG
>4881da44b3a850d650cf87200409895d
TACGTAGGATGCGAGCGTTATCCGGAATTACTGGGTGTAAAGGGAGCGCAGGCGGGACTGCAAGTTGGATGTGAAATGCC
GCAGCTTAACTGCGGAGCTGCATCCAAAACTGTAGTTCTTGAGTGGAGTAGAGTCAAGCGGAATTCCGAGTGTAGCGGTG
AAATGCGTAGATATTCGGAGGAACACCAGTGGCGAAGGCGGCTTGCTGGGCTCTAACTGACGCTGAGGCTCGAAAGTGTG
GGGAGCAAACAGG
>3b9a8599f52dff91101354b94d752fa2
TACGTAGGGGGCAAGCGTTATCCGGATTTACTGGGTGTAAAGGGAGCGTAGACGGCAATACAAGTCGGAAGTGAAATACC
CGGGCTCAACCTGGGAACTGCTTTGGAAACTGTATGGCTGGAGTGCTGGGGAGGTAAGCGGAATTCCTAGTGTAGCGGTG
AAATGCGTAGATATTAGGAGGAACACCAGTGGCGAAGGCGGCTTACTGGACAGTAACTGACGTTGAGGCTCGAAAGCGTG
GGGAGCAAACAGG
>e129873958b69445310af8c24b1e172b
TACGTAGATGGCGAGCGTTGTCCGGAATTACTGGGTGTAAAGGGAGTGTAGGCGGGATCATAAGTTGCGTGTGAAATGCA
GGGGCTCAACCCCTGAACTGCGCGCAAAACTGTGGTTCTTGAGTGAAGTAGAGTCAGGCGGAATTCCCGGTGTAGCGGTG
GAATGCGTAGATATCGGGAGGAACACCAGTGGCGAAGGCGGCCTGCTGGGCTTTTACTGACGCTGAGGCTCGAAAGCATG
GGGAGCAAACAGG
>8f5b1e73899286993132b15659ba31c0
TACGTAGGTGGCAAGCGTTGTCCGGATTTACTGGGTGTAAAGGGCGTGTAGCCGGGTTGACAAGTCAGATGTGAAATCCT
GCGGCTTAACCGCAGAACTGCATTTGAAACTGTTGATCTTGAGTACTGGAGAGTCAGACGGAATTCCTAGTGTAGCGGTG
AAATGCGTAGATATTAGGAGGAACACCAGTGGCGAAGGCGGTCTGCTGGACAGCAACTGACGGTGAGGCGCGAAAGCGTG
GGGAGCAAACAGG
>d94bb921de0549d893dde0d9e1512aa3
TACGTATGTCGCAAGCGTTATCCGGATTTATTGGGCGTAAAGCGCGTCTAGGCGGTTTGGTAAGTCTGATGTGAAAATGC
GGGGCTCAACCCCGTATTGCGTTGGAAACTGCCAAACTAGAGTACTGTAGAGGTGGGCGGAACTACAAGTGTAGAGGTGA
AATTCGTAGATATTTGTAGGAATGCCGATGGAGAAGTCAGCCCACTGGACAGATACTGACGCTGAAGCGCGAAAGCGTGG
GTAGCAAACAGG
>d3270e7fbfc12ad5980828d5450e333b
TACGTAGGGTGCAAGCGTTAATCGGAATTACTGGGCGTAAAGCGTGCGCAGGCGGTTCCGTAAGATAGATGTGAAATCCC
CGGGCTTAACCTGGGAATTGCATTTATGACTGCGGAACTGGAGTTTGTCGGAGGGGGGTGGAATTCCAAGTGTAGCAGTG
AAATGCGTAGATATTTGGAAGAACACCAATGGCGAAGGCAGCCCCCTGGGATACGACTGACGCTCATGCACGAAAGCGTG
GGGAGCAAACAGG
>a86577ed886954c332f5a17460678ec6
TACGTAGGGGGCAAGCGTTATCCGGATTTACTGGGTGTAAAGGGAGCGTAGACGGCGATGCAAGCCAGATGTGAAAGCCC
GGGGCTCAACCCCGGGACTGCATTTGGAACTGTATAGCTAGAGTGTCGTAGAGGCAGGCGGAATTCCTAGTGTAGCGGTG
AAATGCGTAGATATTAGGAGGAACACCAGTGGCGAAGGCGGCCTGCTGGACGATGACTGACGTTGAGGCTCGAAAGCGTG
GGGAGCAAACAGG
>ba92d109a4ffde967411b89a4033e380
TACGTATGGAGCAAGCGTTATCCGGATTTACTGGGTGTAAAGGGAGCGTAGGCGGTCCTGCAAGTCTGATGTGAAAGGCC
GGGGCTCAACCCCGGGACTGCATTGGAAACTGTAGGACTAGAGTGTCGGTGGGGTAAGTGGAATTCCTAGTGTAGCGGTG
AAATGCGTAGATATTAGGAGGAACACCAGTGGCGAAGGCGGCTTACTGGACGACTACTGACGCTGAGGCTCGAAAGCGTG
GGGAGCAAACAGG
>a75a6aa260f66afddc6b0119b1464921
TACGTAGGTGGCAAGCGTTGTCCGGATTTACTGGGTGTAAAGGGCGTGCAGCCGGAGAGACAAGTCAGATGTGAAATCCG
CAGGCTCAACCTGCGAACTGCATTTGAAACTGTTTCCCTTGAGTATCGGTGAGGTCATCGGAATTCCTAGTGTAGCGGTG
AAATGCGTAGATATTAGGAAGAACACCAGTGGCGAAGGCGGATGACTGGACGACAACTGACGGTGAGGCGCGAAAGCGTG
GGGAGCAAACAGG
>fd343d0169e6e1d75b4eb7cfc9fc5858
TACGTAGGTGGCGAGCGTTATCCGGATTTATTGGGCGTAAAGCGTGCGCAGGCGGTTTGTTAAGTCTAAAATTAAAGCCC
GAAGCTTAACTTCGGTTCGTTTTAGAAACTGGCAGGCTTGAGTATGGTTGAGGCAAACGGAATTTCTAGTGTAGCGGTAA
AATGCGTAGATATTAGAAGGAACACCAGTGGCGAAGGCGGTTTGCTGGGCCATTACTGACGCTCATGCACGAAAGCGTGG
GGAGCAAATAGG
>9cd59c66d79a3dcbd5f11c74f8442583
TACGTAGGGGGCGAGCGTTATCCGGATTCACTGGGTGTAAAGGGAGCGTAGACGGCCGATCAAGTCTGGAGTGAAAGCCC
GGGGCCCAACCCCGGGACTGCTCTGGAAACTGGTGGGCTAGAGTGCTGGAGAGTTAAGTGGAATTCCTAGTGTAGCGGTG
AAATGCGTAGATATTAGGAGGAACACCAGTGGCGAAGGCGGCTTACTGGACAGTGACTGACGTTGAGGCTCGAAAGCGTG
GGGAGCAAACAGG
>8ef0ec418003fbf8eee52bb196457a25
TACGTAGGGGGCAAGCGTTATCCGGATTTACTGGGTGTAAAGGGAGCGTAGACGGTGATGCAAGTCAGAAGTGAAAGCCC
GGGGCTCAACTCCGGGACTGCTTTTGAAACTGTGTAACTGGAGTGCAGGAGAGTTAAGCGGAATTCCTAGTGTAGCGGTG
AAATGCGTAGATATTAGGAGGAACACCAGTGGCGAAGGCGGCTTACTGGACTGTAACTGACGTTGAGGCTCGAAAGCGTG
GGGAGCAAACAGG
>5a712d52716391dd76f3b266bcfb6331
TACGTAGGGGGCAAGCGTTATCCGGATTTACTGGGTGTAAAGGGAGCGTAGACGGCTGTGCAAGTCAGAAGTGAAAGCCC
GGGGCTCAACCGCGGGACTGCTTTTGAAACTGTGTAGCTAGAGTGCAGTAGAGGTAAGTGGAATTCCGAGTGTAGCGGTG
AAATGCGTAGATATTAGGAGGAACACCGGTGGCGAAGGCGGCTTACTGGACTGTAACTGACGTTGAGGCTCGAAAGCGTG
GGGAGCAAACAGG
>693744541f4273d00914bdcb2c005f93
TACGTAGGTGGCGAGCGTTATCCGGATTTATTGGGCGTAAAGCGTGCGCAGGCGGTTTGTTAAGTCTAAAATTAAATCCC
GAAGCTTAACTTCGGTTCGTTTTAGAAACTGGCAGGCTTGAGTATGGTTGAGGCAAACGGAATTTCTAGTGTAGCGGTAA
AATGCGTAGATATTAGAAGGAACACCAGTGGCGAAGGCGGTTTGCTGGGCCATTACTGACGCTCATGCACGAAAGCGTGG
GGAGCAAATAGG
>02bb2db53c39f260964638bf00a2eb1a
TACGGAGGATGCGAGCGTTATCCGGATTTATTGGGTTTAAAGGGTGCGTAGGCGGACCATCAAGTCAGCGGTCAAAAGTC
GGGGCTCAACCCCGTAAAGCCGTTGAAACTGGCGGTCTGGAGTGAGCGTGAAGCAGGCGGAATGCGTGGTGTAGCGGTGA
AATGCATAGATATCACGCAGAACCCCGATTGCGAAGGCAGCCTGCCGGCGCTCAACTGACGCTGAGGCACGAAAGTGCGG
GGATCGAACAGG
>00c40db54b96c0d50545251220051c1c
TACGTAGGGAGCAAGCGTTATCCGGATTTATTGGGTGTAAAGGGTGCGTAGACGGGAATGCAAGTTGGTTGTGAAATCCC
TCGGCTTAACTGAGGAACTGCAACCAAAACTACATTTCTTGAGTGCTGGTGAGGAAAGTGGAATTCCTAGTGTAGCGGTG
AAATGCGTAGATATTAGGAGGAACACCAGTGGCGAAGGCGACTTTCTGGACAGTAACTGACGTTGAGGCACGAAAGTGTG
GGGAGCAAACAGG
>d07f6e7d440e302afacdc6fc4a136dbe
TACGGAAGATGCGAGCGTTATCCGGATTTATTGGGTTTAAAGGGAGCGTAGGCGGGCTTTTAAGTCAGCGGTCAAATGTC
GTGGCTCAACCATGTCAAGCCGTTGAAACTGTAAGCCTTGAGTCTGCTCAGGGCACATGGAATTCGTGGTGTAGCGGTGA
AATGCTTAGATATCACGAAGAACTCCGATCGCGAAGGCATTGTGCCGGGGCATAACTGACGCTGAGGCTCGAGAGTGCGG
GTATCAAACAGG
>e48ef99cb1f523884966ae2ffe190773
TACGTAGGGGGCAAGCGTTATCCGGATTTACTGGGTGTAAAGGGAGCGTAGACGGCTGTGCAAGTCTGAAGTGAAAGGCA
TGGGCTCAACCTGTGGACTGCTTTGGAAACTGTGCAGCTAGAGTGTCGTAGAGGTAAGTGGAATTCCTAGTGTAGCGGTG
AAATGCGTAGATATTAGGAGGAACACCAGTGGCGAAGGCGGCTTACTGGACGATGACTGACGTTGAGGCTCGAAAGCGTG
GGGAGCAAACAGG
>52761b836c30ca9faf2887f766bd822d
TACGTAGGGAGCGAGCGTTGTCCGGAATTACTGGGTGTAAAGGGTGCGTAGGCGGGAGCGCAAGTCAGACGTGAAACCTA
CCGGCTTAACTGGTAGCCTGCGTTTGAAACTGCGATTCTTGAGTGAAGTTGAGGTAAGCGGAATTCCCGGTGTAGCGGTG
AAATGCGTAGAGATCGGGAGGAACACCAGTGGCGAAGGCGGCTTACTGGGCTTTAACTGACGCTGAGGCACGAAAGCATG
GGTAGCAAACAGG
>709f62551cba2b6009e00233d90d5c54
TACGGAGGATCCGAGCGTTATCCGGATTTATTGGGTTTAAAGGGAGCGTAGGCGGACGCTTAAGTCAGTTGTGAAAGTTT
GCGGCTCAACCGTAAAATTGCAGTTGATACTGGATATCTTGAGTACAGTTGAGGCAGGCGGAATTCGTGGTGTAGCGGTG
AAATGCTTAGATATCACGAAGAACTCCGATTGCGAAGGCAGCCTGCTAAGCTGCAACTGACATTGAGGCTCGAAAGTGTG
GGTATCAAACAGG
>d47f1e02536ec727226ff229d339ef7b
TACGTAGGGGGCGAGCGTTATCCGGATTTATTGGGCGTAAAGCGTGCGTAGGCGGTTTACTAAGTCCAGAATTAAAGCCC
GAGGCTTAACCTCGGTTCGTTCTGGATACTGGTAGGCTTGAGTATGGTTGAGGCAAATGGAATTCCTAGTGTAGCGGTGA
AATGCGTAGATATTAGGAGGAACACCAGTGGCGAAGGCGATTTGCTGGGCCATCACTGACGCTGAGGTACGAAAGCGTGG
GGAGCAAATAGG
>8a5c7c4569af046c10c6e4a268fc1025
TACGTAGGGAGCAAGCGTTATCCGGATTTATTGGGTGTAAAGGGTGCGTAGACGGGAAATTAAGTTAGTTGTGAAATCCC
TCGGCTCAACTGAGGAACTGCAACTAAAACTGGTTTTCTTGAGTGTTGGAGAGTAAAGCGGAATTCCTAGTGTAGCGGTG
AAATGCGTAGATATTAGGAGGAACACCAGTGGCGAAGGCGGCTTTCTGGACAATAACTGACGTTGAGGCACGAAAGTGTG
GGGAGCAAACAGG
>b56771050d37ea07a56ee715a98c258a
TACGGAGGGTGCAAGCGTTAATCGGAATTACTGGGCGTAAAGCGCTCGTAGGCTGTTATGTAAGTCAGAGGTGAAATGCC
AGGGCTCAACCGTGGAACTGCCTTTGATACTGCGTAACTCGAGTCCGGTTGAGGATGGCGGAATTCCAGGTGTAGGAGTG
AAATCCGTAGATATCTGGAGGAACATCAGTGGCGAAGGCGGCCATCTGGACCGGAACTGACGCTGAGGAGCGAAAGCGTG
GGGAGCAAACAGG
>d08c5e937e08600d1a1836bf2baa6259
TACGTAGGTGGCAAGCGTTATCCGGAATGATTGGGCGTAAAGGGTGCGCAGGCGGAACCATAAGTCTGAAGTAAAAGCCA
TCGGCTCAACCGATGTAAGCTTTGGAAACTGTGGATCTAGAGTGCAGGTGAGGACAGTGGAATTCCATGTGTAGCGGTAA
AATGCGTAGATATATGGAGGAACACCAGTGGCGAAGGCGGCTGTCTGGCCTGTAACTGACGCTGAGGCACGAAAGCGTGG
GGAGCAAATAGG
>c173cb4c56bc59fdbdd0f7aa5f6d693b
TACGTAGGTGGCGAGCGTTGTCCGGAATTATTGGGCGTAAAGGGAGCGCAGGCGGGAAGGTAAGTCTATCTTAAAAGTGC
GGGGCTCAACCCCGTGAGGGGATGGAAACTATCTTTCTTGAGTGCAGGTGAGGAAAGCGGAATTCCTAGTGTAGCGGTGA
AATGCGTAGATATTAGGAGGAACACCAGTGGCGAAGGCGGCTTTCTGGACTGTAACTGACGCTGAGGCTCGAAAGCGTGG
GGAGCGAACAGG
>1bfd8faab21e5eb6db0af9dbc53c2577
TACGTATGGTGCAAGCGTTATCCGGATTTACTGGGTGTAAAGGGAGCGTAGACGGCTGTGCAAGTCTGAAGTGAAAGGCC
GGGGCCCAACCCCGGGAGTGCTTTGGAAACTGTGCGGCTAGAGTGTCGTAGAGGCAAGTGGAATTCCCAGTGTAGCGGTG
AAATGCGTAGATATTGGGAGGAACACCAGTGGCGAAGGCGTCTTGCTGGACGATGACTGACGTTGAGGCTCGAAAGCGTG
GGGAGCAAACAGG
>8e613aea26ffc3c5ea5863f3f9259f70
TACGTAGGTTGCAAGCGTTGTCCGGATTTACTGGGTGTAAAGGGCGTGTAGGCGGAGATGCAAGTTGGGAGTGAAATCCA
TGGGCTCAACCCATGAACTGCTCTCAAAACTGTATCCCTTGAGTATCGGTGAGGCAAGCGGAATTCCTAGTGTAGCGGTG
AAATGCGTAGATATTAGGAGGAACACCAGTGGCGAAGGCGGCTTGCTGGACGACAACTGACGCTGAGGCGCGAAAGCGTG
GGGAGCAAACAGG
>eb473825b54a4e6c3ee413f73ae0f5bb
TACGTAGGGGGCAAGCGTTATCCGGATTTACTGGGTGTAAAGGGAGCGTAGACGGTCCTGCAAGCCAGATGTGAAAGCCC
GGGGCTCAACCCCGGGACTGCATTTGGAACTGTAAGGCTAGAGTGTCGTAGAGGCAGGCGGAATTCCTAGTGTAGCGGTG
AAATGCGTAGATATTAGGAGGAACACCAGTGGCGAAGGCGGCCTGCTGGACGATGACTGACGTTGAGGCTCGAAAGCGTG
GGGAGCAAACAGG
>d106e1ad6fb1a07ac9bfa98ae979f62c
TACGTAGGGGGCAAGCGTTATCCGGATTTACTGGGTGTAAAGGGAGCGTAGACGGCGATGCAAGCCAGATGTGAAAGCCC
GGGGCTCAACCCCGGGACTGCATTTGGAACTGTGTGGCTGGAGTGTCGGGGAGGCAGGCGGAATTCCTAGTGTAGCGGTG
AAATGCGTAGATATTAGGAGGAACACCAGTGGCGAAGGCGGCCTGCTGGACGATGACTGACGTTGAGGCTCGAAAGCGTG
GGGAGCAAACAGG
>a535f145df3ac26d88d7d3e4f79ddad0
TACGTAGGGGGCGAGCGTTATCCGGATTCATTGGGCGTAAAGCGCGCGCAGGCGGACCGTTAAGCGGGACCTCTAATCCT
GGGGCTCAACCTCAGGCCGGGTCCCGAACTGGGCGCCCGCGGTCTCGAGTGGGGAGGTCGGAATTCCCGGTGTAGCGGTG
GAATGCGCAGATATCGGGAAGAACACCGATGGCGAAGGCAGACCTCTGGGCCGACACTGACGCTGAGGCGCGAAAGCTAG
GGGAGCGAACAGG
>3cfb4489c6928a4b9cc3f8ffe960a875
TACGTAGGGGGCAAGCGTTGTTCGGAATGACTGGGCGTAAAGGGTGTGTAGGTGGTTTGATAAGTTAGATGTGTAATACC
CAGGGCTTAACTCGGGTGCTGCATCTAAAACTGTTAGACTTGAGTACTGGTGAGGATAGTGGAATTCCTAGTGTAGCGGT
GGAATGCGTAGATATTAGGAGGAACATCAGTGGCGAAGGCGACTATCTGGACAGCAACTGACACTGAGGCACGAAAGCGT
GGGGAGCAAACAGG
>bfa60d9ab44324129c73e1a406e5b21b
TACGTAGGGGGCAAGCGTTATCCGGATTTACTGGGTGTAAAGGGAGCGTAGACGGCTGTGCAAGTCTGAAGTGAAATGCC
GGGGCTCAACCCCGGAACTGCTTTGGAAACTGTACAGCTAGAGTGCAGGTGGGGTGAGCGGAATTCCTAGTGTAGCGGTG
AAATGCGTAGATATTAGGAGGAACACCAGTGGCGAAGGCGGCTCACTGGACTGTAACTGACGTTGAGGCTCGAAAGCGTG
GGGAGCAAACAGG
>989321c8a73639416dad69a3ff9d8366
TACGTAGGTGGCAAGCGTTGTCCGGATTTACTGGGTGTAAAGGGCGTGCAGCCGGGAAGACAAGTCAGATGTGAAATCCC
GCGGCTCAACCGCGGAACTGCATTTGAAACTGTTTTTCTTGAGTATCGGTGAGGTAACCGGAATTCCTAGTGTAGCGGTG
AAATGCGTAGATATTAGGAAGAACACCAGTGGCGAAGGCGGGTTACTGGACGACAACTGACGGTGAGGCGCGAAAGCGTG
GGGAGCAAACAGG
>fb9163f616658f58a436751a039d28aa
TACGTAGGTGGCAAGCGTTGTCCGGAATTACTGGGTGTAAAGGGAGCGTAGGCGGGATATTAAGTTGAATGTATAAACTA
CCGGCTCAACCGGTAGAAGCGTTCAAAACTGATATTCTTGAGTGGAGTTGAGGCAGGCGGAATTCCTAGTGTAGCGGTGA
AATGCGTAGATATTAGGAGGAACACCAGTGGCGAAGGCGGCCTGCTGGGCTTTAACTGACGCTGAGGCTCGAAAGCGTGG
GTAGCAAACAGG
>8e210cb31727e7960268f4c3f80a0cdf
TACGGAAGGTCCGGGCGTTATCCGGATTTATTGGGTTTAAAGGGAGCGTAGATGGATGTTTAAGTCAGTTGTGAAAGTTT
GCGGCTCAACCGTAAAATTGCAGTTGATACTGGATATCTTGAGTGCAGTTGAGGCAGGCGGAATTCGTGGTGTAGCGGTG
AAATGCTTAGATATCACGAAGAACTCCGATTGCGAAGGCAGCCTGCTAAGCTGCAACTGACATTGAGGCTCGAAAGTGTG
GGTATCAAACAGG
>85d6a2eab8383f93925249fa59a3561c
TACGTAGGGGGCGAGCGTTGTCCGGAATTACTGGGCGTAAAGGGTGCGTAGGCGGTTTGGTAAGTTGGATGTGAAATACC
CGGGCTTAACTTGGGGGCTGCATCCAATACTGTCGGACTTGAGTACAGGTGAGGAAAGCGGAATTCCTAGTGTAGCGGTG
AAATGCGTAGATATTAGGAGGAACACCGGTGGCGAAGGCGGCTTTCTGGACTGTAACTGACGCTGAGGCACGAAAGCGTG
GGGAGCAAACAGG
>63e0d239b2d3b780aff6eccd397b7bf9
TACGTAGGGGGCAAGCGTTATCCGGATTTACTGGGTGTAAAGGGAGCGCAGGCGGCATGATAAGTCTGATGTGAAAACCC
AAGGCTCAACCATGGGACTGCATTGGAAACTGTCGTGCTGGAGTGTCGGGGAGGTAAGCGGAATTCCTAGTGTAGCGGTG
AAATGCGTAGATATTAGGAGGAACACCAGTGGCGAAGGCGGCTTACTGGACGATGACTGACGCTGAGGCTCGAAAGCGTG
GGGAGCAAACAGG
>90ba2b7aa59784e3e72c9e2192100df7
TACGTAGGGTGCAAGCGTTAATCGGAATTACTGGGCGTAAAGGGTGCGCAGGCGGCTGTGCAAGACAGATGTGAAATCCC
CGGGCTTAACCTGGGAACTGCATTTGTGACTGCACGGCTAGAGTTTGTTAGAGGAGGGTGGAATTCCGCGTGTAGCAGTG
AAATGCGTAGATATGCGGAAGAACACCAATGGCGAAGGCAGCCCTCTGGGACATGACTGACGCTCATGCACGAAAGCGTG
GGGAGCAAACAGG
>2e6751c80dbf3eb13a061608ace8de75
TACGTAGGGGGCAAGCGTTATCCGGATTTACTGGGTGTAAAGGGAGCGTAGACGGCAGCACAAGTCCGAAGTGAAAGCCC
GGGGCCCAACCCCGGGACTGCTTTGGAAACTGTGAAGCTGGAGTGCGGGTGGGGCAGGCGGAATTCCTGGTGTAGCGGTG
AAATGCGTAGATATCAGGAGGAACACCGGCGGCGAAGGCGGCCTGCTGGACCGTAACTGACGTTGAGGCTCGAAAGCGTG
GGGAGCAAACAGG
>f3e719d01d29d6a2879a8ae253a9be0a
TACGGAGGATCCGAGCGTTATCCGGATTTATTGGGTTTAAAGGGAGCGTAGGTGGACATGTAAGTCAGTTGTGAAAGTTT
GCGGCTCAACCGTAAAATTGCAGTTGAAACTGCGTGTCTTGAGTACAGTTGAGGTGGGCGGAATTCGTGGTGTAGCGGTG
AAATGCTTAGATATCACGAAGAACTCCGATTGCGAAGGCAGCTCACTGGACTGCAACTGACACTGATGCTCGAAAGTGTG
GGTATCAAACAGG
>a1b93b99e61f683f5cc5bf962fa2dd76
TACGTAGGGGGCAAGCGTTATCCGGAATTATTGGGCGTAAAGGGTACGTAGGCGGCTTGGTAAGCGTGAGGTGAAAGGCA
ATTGCTTAACGATTGTAAGCCTTGCGAACTGTCAGGCTTGAGTGCAGGTGAGGAAAGCGGAATTCCTAGTGTAGCGGTGA
AATGCGTAGATATTAGGAGGAACACCAGTGGCGAAGGCGGCTTTCTGGACTGTAACTGACGCTGAGGTACGAAAGCGTGG
GGAGCAAACAGG
>c0953624a3748966ba4dbd835bc60cf5
TACGTAGGTGGCAAGCGTTGTCCGGATTTACTGGGTGTAAAGGGCGTGCAGCCGGGCTGACAAGTCAGATGTGAAATCCG
CGGGCTTAACCCGCGAACTGCATTTGAAACTATTGGTCTTGAGTGCCGGTGAGGTAATCGGAATTCCTTGTGTAGCGGTG
AAATGCGTAGATATAAGGAAGAACACCAGTGGCGAAGGCGGATTACTGGACGGTAACTGACGGTGAGGCGCGAAAGCGTG
GGGAGCAAACAGG
>dc96ffbdb478c1bcd066a5aca9c52602
TACGTAGGTGGCAAGCGTTGTCCGGAATTACTGGGTGTAAAGGGAGCGTAGGCGGGAATGCAAGTTGAATGTATAAACGG
TCGGCTCAACCGGCCGAAGCGTTCAAAACTGCAGTTCTTGAGTGGAGTTGAGGCAGGCGGAATTCCTAGTGTAGCGGTGA
AATGCGTAGATATTAGGAGGAACACCAGTGGCGAAGGCGGCCTGCTGGGCTTTAACTGACGCTGAGGCTCGAAAGCGTGG
GTAGCAAACAGG
>539bd549b68beded23fb9dd11a6a6c3d
TACGTAGGGAGCGAGCGTTGTCCGGAATTACTGGGTGTAAAGGGAGCGTAGGCGGGCGAGAAAGTTGAATGTTAAATCTA
CCGGCTTAACTGGTAGCTGCGTTCAAAACTTCTTGTCTTGAGTGAAGTTGAGGCAGGCGGAATTCCTAGTGTAGCGGTGA
AATGCGTAGATATTAGGAGGAACACCAGTGGCGAAGGCGGCCTGCTGGGCTTTAACTGACGCTGAGGCTCGAAAGCGTGG
GGAGCAAACAGG
>0251e5e53160fb39c9a25605a46a85a9
TACGGAGGATCCAAGCGTTATCCGGATTTATTGGGTTTAAAGGGTGCGTAGGCGGTTTGATAAGTTAGAGGTGAAATACC
GGGGCTCAACTCCGGAACTGCCTCTAATACTGTTGAACTAGAGAGTAGTAGCGGTAGGCGGAATGTATGGTGTAGCGGTG
AAATGCTTAGAGATCATACAGAACACCGATTGCGAAGGCAGCTTACCAAACTATATCTGACGTTGAGGCACGAAAGCGTG
GGGAGCAAACAGG
>44ec48557780365d9b4c4a0d02f9bd87
TACGTAGGTGGCAAGCGTTGTCCGGATTTACTGGGTGTAAAGGGCGTGCAGCCGGGCTTACAAGTCAGATGTGAAATCCT
GCGGCTCAACCGCAGAACTGCATTTGAAACTGTAGGTCTTGAGTACTGGTGAGGCAGACGGAATTCCTAGTGTAGCGGTG
AAATGCGTAGATATTAGGAGGAACACCAGTGGCGAAGGCGGTCTGCTGGACAGCAACTGACGGTGAGGCGCGAAAGCGTG
GGGAGCAAACAGG
>d4e54260a6076e1b9b5041835ecf51df
TACGTAGGGGGCAAGCGTTATCCGGATTCACTGGGCGTAAAGGGAGCGCAGGCGGCATGGCAAGTCTGATGTGAAAACCC
GGGGCCCAACCCCGGGAGTGCATTGGAAACTGCCAGGCTGGAGTGTCGGTGGGGTAAGCGGAATTCCTAGTGTAGCGGTG
AAATGCGTAGATATTAGGAGGAACACCAGTGGCGAAGGCGGCTTACTGGACGACTACTGACGCTGAGGCTCGAAAGCGTG
GGGAGCAAACAGG
>cf94229e9592ef17b2f91fb0c4e4cefa
TACGGAGGATGCGAGCGTTATCCGGATTTATTGGGTTTAAAGGGAGCGCAGACGGGTCGTTAAGTCAGCTGTGAAAGTTT
GGGGCTCAACCTTAAAATTGCAGTTGATACTGGCGTCCTTGAGTGCGGGTGAGGTGTGCGGAATTCGTGGTGTAGCGGTG
AAATGCTTAGATATCACGAAGAACTCCGATTGCGAAGGCAGCACACTAAGCCGTAACTGACGTTCATGCTCGAAAGTGTG
GGTATCAAACAGG
>0b99171fc7bbeb90fa9e07dac0150db7
TACGTAGGGGGCAAGCGTTATCCGGATTTACTGGGTGTAAAGGGAGCGTAGACGGCGATGCAAGCCAGATGTGAAAGCCC
GCGGCTCAACTGCGGTAGTGCATTTGGAACTGTATGGCTGGAGTGCAGGAGAGTCAGGCGGAATTCCTAGTGTAGCGGTG
AAATGCGTAGATATTAGGAGGAACACCAGTGGCGAAGGCGGCCTGCTGGACTGTAACTGACGTTGAGGCTCGAAAGCGTG
GGGAGCAAACAGG
>bec6c8db73d4e58b0e93508f3d7a0000
TACGGAAGGTCCGGGCGTTATCCGGATTTATTGGGTTTAAAGGGAGCGCAGGCGGACCTTTAAGTCAGCTGTGAAATACG
GCGGCTCAACCGTCGAACTGCAGTTGATACTGGAGGTCTTGAGTGCACAGAGGGATGCTGGAATTCATGGTGTAGCGGTG
AAATGCTCAGATATCATGAAGAACTCCGATCGCGAAGGCAGGCATCCGGGGTGCAACTGACGCTGAGGCTCGAAAGTGCG
GGTATCAAACAGG
>48bf97127f29af45a0cae7ce4033443e
TACGGAGGGTGCAAGCGTTAATCGGAATTACTGGGCGTAAAGCGCACGCAGGCGGTCTGTCAAGTCGGATGTGAAATCCC
CGGGCTCAACCTGGGAACTGCATTCGAAACTGGCAGGCTTGAGTCTTGTTGAGGGGGGTAGAATTCCAGGTGTAGCGGTG
AAATGCGTAGAGATCTGGAGGAATACCGGTGGCGAAGGCGGCCCCCTGGACAAAGACTGACGCTCAGGTGCGAAAGCGTG
GGGAGCAAACAGG
>e5bbc3cc1240f0e57ff6b533f87396e2
TACGTAGGTGGCGAGCGTTATCCGGAATTATTGGGCGTAAAGAGGGAGCAGGCGGCAGCTAAGGTCTGCGGTGAAAGCCC
GAAGCTAAACTTCGGTAAGCCGTGGAAACCGAGCAGCTAGAGTGCAGTTGAGGATCGTGGAATTCCATGTGTAGCGGTGA
AATGCGTAGATATATGGAGGAACACCAGTGGCGAAGGCGACGATCTGGGCTGCAACTGACGCTCAGTCCCGAAAGCGTGG
GGAGCAAATAGG
>64494a39f6d699410857f4ad6b59c21f
TACGTAGGGGGCAAGCGTTATCCGGATTTACTGGGTGTAAAGGGAGCGTAGACGGCACAGCAAGTCTGAAGTGAAATCCC
CGGGCTCAACCCGGGAACTGCTTTGGAAACTGTTGGGCTGGAGTGCTGGGGAGGCAAGCGGAATTCCTAGTGTAGCGGTG
AAATGCGTAGATATTAGGAGGAACACCAGTGGCGAAGGCGGCTTGCTGGACAGTAACTGACGTTGAGGCTCGAAAGCGTG
GGGAGCAAACAGG
>93c046f97bd5f7a27bc6bd4412c10210
TACGTAGGTGGCAAGCGTTGTCCGGAATGACTGGGCGTAAAGGGAGCGTAGGCGGCGCGGTAAGTTAGGAGTGAAATCCC
GGGGCTCAACCCCGGAACTGCTTTTAAAACTGCCGTGCTTGAGTGATGGTGAGGAAAGCGGAATTCCTAGTGTAGCGGTG
GAATGCGTAGATATTAGGAGGAACACCAGAGGCGAAGGCGGCTTTCTGGACATTAACTGACGCTGAGGCTCGAAAGCGTG
GGGAGCAAACAGG
>25040512bc151e9d2af6e5de29c44f0b
TACGGAGGATGCGAGCGTTATCCGGATTTATTGGGTTTAAAGGGTGCGTAGGTTGTTTTTTAAGTCAGCGGTGAAAGTTT
GTGGCTCAACCATAAAATTGCAGTTGAAACTGGAAGACTTGAGTGTGCTTGAGGTAGGCGGAATGCGTGGTGTAGCGGTG
AAATGCATAGATATCACGCAGAACTCCGATTGCGAAGGCAGCTTACTAAGCCATAACTGACACTGAAGCACGAAAGCGTG
GGGATCAAACAGG
>49e4796078374bbfa7aae833b6e292f4
TACGGAGGATGCGAGCGTTATCCGGATTTATTGGGTTTAAAGGGTGCGTAGGCGGCGAGTTAAGTCAGCGGTAAAAGCCC
GGGGCTCAACCCCGGCCCGCCGTTGAAACTGGCTGGCTTGAGACGGGTTAAGGCAGGCGGAATGCGCGGTGTAGCGGTGA
AATGCATAGATATCACGCAGAACTCCGATTGCGAAGGCAGCATACCGGCGCCCAACTGACGCTGAAGCACGAAAGCGTGG
GTATCGAACAGG
>164108971c9a1ebc90833dd78cdfae56
TACGTAGGGGGCAAGCGTTATCCGGATTTACTGGGTGTAAAGGGTGCGTAGGTGGCAGGGCAAGTCAGATGTGAAAGCCC
GGGGCCCAACCCCGGTACTGCATTTGAAACTGTCCGGCTGGAGTGCAGGGGAGGTAAGCGGAATTCCTAGTGTAGCGGTG
AAATGCGTAGATATTAGGAGGAACACCAGTGGCGAAGGCGGCTTACTGGACTGTAACTGACACTGAGGCACGAAAGCGTG
GGGAGCAAACAGG
>7171603f5329a8d6768f1102b4747e05
TACGTAGGGAGCGAGCGTTATCCGGATTTATTGGGTGTAAAGGGTGCGTAGGCGGCCTATTAAGTCTGTAGTCTAAGCCC
GGAGCTTAACTCCGGTTCGCTACAGAAACTGATTAGCTTGAGTATGGTTGAGGCAAGTGGAATTTCTAGTGTAGCGGTTA
AATGCGTAGATATTAGAAGGAACACCAGTGGCGAAGGCGACTTGCTGGGCCATTACTGACGCTGAGGCACGAAAGCGTGG
GGAGCAAATAGG
>e1ef845219cfa3aee478327aa605eb97
TACGGAGGATGCGAGCGTTATCCGGATTTATTGGGTTTAAAGGGAGCGCAGACGGGTCGTTAAGTCAGCTGTGAAAGTTT
GGGGCTCAACCTTAAAATTGCAGTTGATACTGGATATCTTGGGCGTCCTTGAGGTGTGCGGAATTCGTGGTGTAGCGGTG
AAATGCTTAGATATCACGAAGAACTCCGATTGCGAAGGCAGCCTGCTAAGCTGCAACTGACATTGAGGCTCGAAAGTGTG
GGTATCAAACAGG
>31fab912126e3e82f99a613b3e92232e
TACGTAGGTGGCAAGCGTTGTTCGGAATTATTGGGCGTAAAGCGCGCGCAGGCGGCTTCTTAAGTCCATCTTAAAAGTGC
GGGGCTTAACCCCGTGATGGGATGGAAACTGGGAGGCTGGAGTATCGGGGAGGAAAGTGGAATTCCTAGTGTAGCGGTGA
AATGCGTAGAGATTAGGAAGAACACCGGTGGCGAAGGCGACTTTCTGGACGACAACTGACGCTGAGGCGCGAAAGCGTGG
GGAGCAAACAGG
>e470b61ec347d31385bcb23f2b3f17ea
TACGTAGGTGGCAAGCGTTGTCCGGATTTACTGGGTGTAAAGGGCGAGTAGGCGGGATTGCAAGTCAGATGTGAAATGCC
GGGGCTTAACCCCGGAGCTGCATTTGAAACTGTAGTTCTTGAGTGATGGTGAGGCAGGCGGAATTCCCGGTGTAGCGGTG
GAATGCGTAGATATCGGGAGGAACACCAGTGGCGAAGGCGGCCTGCTGGACGACAACTGACGCTGAGGAGCGAAAGCGTG
GGGAGCAAACAGG
>9df7a9e5093aba52fb38e697d76f7056
TACGTAGGGGGCAAGCGTTATCCGGATTTACTGGGTGTAAAGGGAGCGTAGACGGCAGCGCAAGTCTGAAGTGAAAGCCC
GGGGCTCAACCCCGGAATGGCTTTGGAAACTGTGCGGCTAGAGTACCGGTGGGGTAAGCGGAATTCCTAGTGTAGCGGTG
AAATGCGTAGATATTAGGAGGAACACCAGTGGCGAAGGCGGCTTACTGGACGGTAACTGACGTTGAGGCTCGAAAGCGTG
GGGAGCAAACAGG
>68ddaa6dc74f296435cde64429334228
TACGTAGGTGGCAAGCGTTATCCGGAATTATTGGGTGTAAAGGGTGCGTAGGCGGGATGTAAAGTCAGATGTGAAATGCC
GCAGCTTAACTGCGGAGCTGCATTTGAAACTTATGTTCTTGAGTGAAGTTGAGGCAAGCGGAATTCCTAGTGTAGCGGTG
GAATGCGTAGATATTAGGAGGAACACCGGTGGCGAAGGCGGCTTGCTGGGCTTTTACTGACGCTGAGGCACGAAAGTGTG
GGGAGCAAACAGG
>9d70b1417f1eedef7aa6faf0ad9bb101
TACGTAGGGGGCAAGCGTTATCCGGATTTACTGGGTGTAAAGGGAGCGTAGACGGCATGGCAAGTCTGGTGTGAAAGGCA
GGGGCTCAACCCCTGGACTGCATTGGAAACTGTCAGGCTGGAGTGCAGGAGAGTTAAGTGGAATTCCTAGTGTAGCGGTG
AAATGCGTAGATATTAGGAGGAACACCAGTGGCGAAGGCGACTTACTGGACTGTAACTGACGTTGAGGCTCGAAAGCGTG
GGGAGCAAACAGG
>c7b63f7199bd1f058b097d39ac5c6310
TACGTAGGGGGCAAGCGTTATCCGGATTTACTGGGTGTAAAGGGAGCGCAGGCGGCAGGATGAGTCTGATGTGAAAACCC
GCGGCTCAACCACGGGATTGCATTGGAAACTGTCCAGCTAGAGTGTCGTAGAGGTAAGCGGAATTCCTAGTGTAGCGGTG
AAATGCGTAGATATTAGGAGGAACACCAGTGGCGAAGGCGGCTTACTGGACGATGACTGACGCTGAGGCTCGAAAGCGTG
GGGAGCAAACAGG
>b2eaca274d600f562229d0bf9a388868
TACGTAGGTGGCAAGCGTTATCCGGATTTACTGGGTGTAAAGGGCGTGTAGGCGGGCTTGCAAGTCAGATGTGAAATTCC
AGGGCTCAACCCTGGAACTGCATTTGAAACTGTAGGTCTTGAGTGCTGGTGAGGCAATCGGAATTCCGTGTGTAGCGGTG
AAATGCGTAGATATACGGAGGAACACCAGTGGCGAAGGCGGATTGCTGGACAGTAACTGACGCTGAGGCGCGAAAGCGTG
GGGAGCAAACAGG
>1e3a48473da3a010bd861567f4ee6871
TACGTAGGTGGCAAGCGTTGTCCGGATTTATTGGGCGTAAAGCGCGCGCAGGCGGTCTTTTAAGTCTGATGTGAAAGCCC
CCGGCTTAACCGGGGAGGGTCATTGGAAACTGGAAGACTGGAGTGCAGAGGAGGAGAGTGGAATTCCACGTGTAGCGGTG
AAATGCGTAGATATGTGGAGGAACACCAGTGGCGAAGGCGACTCTCTGGTCTGTAACTGACGCTGAGGCGCGAAAGCGTG
GGGAGCAAACAGG
>7bb56eb3fd1d2ee5af9a5f09cbd6b7e9
TACGTAGGTGGCAAGCGTTGTCCGGATTTACTGGGTGTAAAGGGCGTGCAGCCGGGCTGACAAGTCAGATGTGAAATCCC
GCGGCTCAACCGCGGAACTGCATTTGAAACTGTCAGTCTTGAGTACCGGTGAGGTCATCGGAATTCCTTGTGTAGCGGTG
AAATGCGTAGATATAAGGAAGAACACCAGTGGCGAAGGCGGATGACTGGACGGCAACTGACGGTGAGGCGCGAAAGCGTG
GGGAGCAAACAGG
>9c125c9ef63567ded439aa4bd04c3a1b
TACGTAGGGAGCGAGCGTTGTCCGGATTTACTGGGTGTAAAGGGTGCGTAGGCGGCCCTGCAAGTCAGAAGTGAAATCCA
TGGGCTTAACCCGTGAACTGCTTTTGAAACTGCAGGACTTGAGTGGAGTAGAGTTAGGCGGAATTCCCGGTGTAGCGGTG
AAATGCGTAGAGATCGGGAGGAACACCAGTGGCGAAGGCGGCCTACTGGGCTTTAACTGACGCTGAAGCACGAAAGCGTG
GGTAGCAAACAGG
>8e0e6fc44fb4b6921da53240a2065bec
TACGTAGGTGGCAAGCGTTATCCGGATTTACTGGGTGTAAAGGGCGTGTAGGCGGGAAAGCAAGTCAGATGTGAAAACCA
TGGGCTCAACCTGTGGCCTGCATTTGAAACTGTTTTTCTTGAGTACTGGAGAGTCAGACGGAATTCCTAGTGTAGCGGTG
AAATGCGTAGATATTAGGAGGAACACCAGTGGCGAAGGCGGTCTGCTGGACAGCAACTGACGCTGAGGCGCGAAAGCGTG
GGGAGCAAACAGG
>0b6151ac711939c1e449ff12f7d91c3f
TACGTAGGGGGCAAGCGTTATCCGGATTTACTGGGTGTAAAGGGAGCGTAGACGGCATGGCAAGCCAGATGTGAAAACCC
AGGGCTCAACCTTGGGATTGCATTTGGAACTGCCAGGCTGGAGTGCAGGGGAGGTAAGCGGAATTCCTAGTGTAGCGGTG
AAATGCGTAGATATTAGGAGGAACACCAGTGGCGAAGGCGGCTTACTGGACTGTAACTGACGTTGAGGCTCGAAAGCGTG
GGGAGCAAACAGG
>dc40f56a3978623bcedc6c47a894be81
TACGTAGGTGGCAAGCGTTATCCGGAATTATTGGGCGTAAAGAGCGCGCAGGTGGTTAATTAAGTCTGATGTGAAAGCCC
ACGGCTTAACCGTGGAGGGTCATTGGAAACTGGTTGACTTGAGTGCAGAAGAGTGAAGTGGAAGTCCATGTGTAGCGGTG
AAATGCGTAGAGATATGGAGGAACACCAGTGGCGAAGGCGGCTTCCTGGTCTGCAACTGACACTGAGGCGCGAAAGCGTG
GGGAGCAAACAGG
>a82855635e1ccaa0ff749d5895c7bdca
TACGTAGGGGGCAAGCGTTATCCGGATTTACTGGGTGTAAAGGGAGCGTAGACGGCATGGCAAGCCAGATGTGAAAACCC
AGGGCTCAACCTTGGGATTGCATTTGGAACTGCCGGGCTGGAGTGCAGGGGAGGTAAGCGGAATTCCTAGTGTAGCGGTG
AAATGCGTAGATATTAGGAGGAACACCAGTGGCGAAGGCGGCTTACTGGACTGTAACTGACGTTGAGGCTCGAAAGCGTG
GGGAGCAAACAGG
>dbf1ff5be09c4b3353c7ecc54cba7386
TACGGAGGGTGCAAGCGTTAATCGGAATAACTGGGCGTAAAGGGCACGCAGGCGGTGACTTAAGTGAGGTGTGAAAGCCC
CGGGCTTAACCTGGGAATTGCATTTCATACTGGGTCGCTAGAGTACTTTTGGGAGGGGTAGAATTCCACGTGTAGCGGTG
AAATGCGTAGAGATGTGGAGGAATACCGAAGGCGAAGGCAGCCCCTTGGGAATGTACTGACGCTCATGTGCGAAAGCGTG
GGGAGCAAACAGG
>db6be7f0d69eee48db21a8fd43324c81
TACGTAGGGGGCGAGCGTTATCCGGATTTATTGGGCGTAAAGCGTTCGTAGGCGGTTTGTTAAGTCTGAGATTTAAGCCC
GAGGCTCAACCTCGGTTCGTTTCAGAAACTGGCAGACTTGAGTGTGGTTGAGGCAAGTGGAATTTCTAGTGTAGCGGTTA
AATGCGTAGATATTAGAAGGAACACCAGTGGCGAAGGCGGCTTGCTGGGCCATTACTGACGCTGAGGAACGAAAGCGTGG
GGAGCAAATAGG
>a00a30e8e210e51fc4eb588e60c43c16
TACGTAGGATGCGAGCGTTATCCGGAATTACTGGGTGTAAAGGGAGCGCAGGCGGGACTGCAAGTTGGATGTGAAATGCC
GCAGCTTAACTGCGGAGCTGCATCCAAAACTGTAGTTCTTGAGTGGAGGAGAGGCAAGCGGAATTCCGAGTGTAGCGGTG
AAATGCGTAGATATTCGGAGGAACACCAGTGGCGAAGGCGGCTTGCTGGGCTCTAACTGACGCTGAGGCTCGAAAGTGTG
GGGAGCAAACAGG
>48e4c86a8d57b08140a7b2ba806e847a
TACGTAGGGGGCAAGCGTTATCCGGATTCACTGGGTGTAAAGGGAGCGTAGACGGCGACGCAAGTCTGGAGTGAAAGCCC
GGGGCCCAACCCCGGGACTGCTCTGGAAACTGCGGCGCTGGAGTACGGGTGGGGCAGGCGGAATTCCTGGTGTAGCGGTG
AAATGCGTAGATATCAGGAGGAACACCGGCGGCGAAGGCGGCCTGCTGGACCGTGACTGACGTTGAGGCTCGAGAGCGTG
GGGAGCAAACAGG
>e543ff6055d085d280f9d9fd355c0f96
TACGTAGGGGGCGAGCGTTATCCGGATTTACTGGGTGTAAAGGGAGCGTAGACGGCAATGCAAGTCTGAAGTGAAACCCC
AAGGCTCAACCATGGGCATGCTTTGGAAACTGTGTAGCTAGAGTGCAGGAGAGTCAGGCGGAATTCCTAGTGTAGCGGTG
AAATGCGTAGATATTAGGAGGAACACCAGTGGCGAAGGCGGCCTGCTGGACTGAAACTGACGTTGAGGCTCGAAGGCGTG
GGGAGCAAACAGG
>d15b2010df1d6ba50929637acea9f72b
TACGTAGGGAGCAAGCGTTATCCGGATTTACTGGGTGTAAAGGGCGTGTAGGCGGGCCTGCAAGTCAGAAGTGAAATCTG
GGGGCTTAACCCCCAAACTGCTTTTGAAACTGCGGGTCTTGAGTGATGGTGAGGCAGGCGGAATTCCCAGTGTAGCGGTG
AAATGCGTAGATATTGGGAGGAACACCAGTGGCGAAGGCGGCCTGCTGGACATTAACTGACGCTGAGGCGCGAAAGCGTG
GGGAGCAAACAGG
>3597f6c75da57bb8bf216492110bfd22
TACGTAGGGGGCAAGCGTTATCCGGATTCATTGGGCGTAAAGCGCGCGCAGGCGGGCCGCTAAGCGGGACCTCTAATCTT
GGGGCTCAACCTCAAGCCGGGTCCCGAACTGGCAGCCTCGAGTGCGGTTGGGGTAAGCGGAATTCCCGGTGTAGCGGTGG
AATGCGCAGATATCGGGAAGAACACCGATGGCGAAGGCAGCTTACTGGGCCGACACTGACGCTGAGGCGCGAAAGCTAGG
GGAGCGAACAGG
>6fd9b0b6576ae86b77aabe94fe581fb4
TACGTAGGTGGCAAGCGTTATCCGGATTTACTGGGTGTAAAGGGCGTGTAGGCGGGACTGCAAGTCAGATGTGAAATTCC
AGGGCTCAACTCTGGAACTGCATTTGAAACTGTAGTTCTTGAGTGACGGTGAGGCAGGCGGAATTCCGTGTGTAGCGGTG
AAATGCGTAGATATACGGAGGAACACCAGTGGCGAAGGCGGCCTGCTGGACATTAACTGACGCTGAGGCGCGAAAGCGTG
GGGAGCAAACAGG
>3bb9037376ac67e0c1fb6346e22d9351
TACGTAGGTGGCGAGCGTTGTCCGGAATTACTGGGTGTAAAGGGAGTGTAGGCGGGAAGGCAAGTCAGAAGTGAAAATTA
TGGGCTTAACCCATAACCTGCTTTTGAAACTGTTTTTCTTGAGTGAGGCTGAGGCAAGCGGAATTCCTAGTGTAGCGGTG
AAATGCGTAGATATTAGGAGGAACACCAGTGGCGAAGGCGGCTTGCTGGGCCTTTACTGACGCTGAGGCTCGAAAGCGTG
GGGAGCAAACAGG
>51ec3a00e9bd877252c098dbecc50789
TACGTATGGAGCAAGCGTTATCCGGATTTACTGGGTGTAAAGGGAGCGTAGGCGGTAAGGCAAGTCTGATGTGAAAGGCC
AGGGCTCAACCCTGGGACTGCATTGGAAACTGTTTAACTGGAGTGTCGGAGAGTCAAGTGGAATTCCTAGTGTAGCGGTG
AAATGCGTAGATATTAGGAGGAACACCAGTGGCGAAGGCGGCTTGCTGGACGATGACTGACGCTGAGGCTCGAAAGCGTG
GGGAGCAAACAGG
>cb3bf1298b3c4226139502a0dde637cb
TACGTAGGGAGCGAGCGTTGTCCGGATTTACTGGGTGTAAAGGGTGCGCAGGCGGCTCTGCAAGTCAGGCGTGAAAGCTA
GGGGCTCAACCCCTAAACTGCGCTTGAAACTGTGGAGCTTGAGTGAAGTTGAGGCAGGCGGAATTCCCGGTGTAGCGGTG
AAATGCGTAGAGATCGGGAGGAACACCAGTGGCGAAGGCGGCCTGCTGGGCTTTAACTGACGCTCAGGCACGAAAGCATG
GGTAGCAAACAGG
>5429ca43e58daa04983c35506d929a1a
TACGTAGGGGGCAAGCGTTATCCGGATTTACTGGGTGTAAAGGGAGCGTAGACGGCATGGCAAGTCTGAAGTGAAAGCCC
GGGGCTCAACCGCGGGACTGCTTTGGAAACTGTTAAGCTGGAGTGCAGGAGAGTTAAGTGGAATTCCTAGTGTAGCGGTG
AAATGCGTAGATATTAGGAGGAACACCAGTGGCGAAGGCGGCTTACTGGACTGTAACTGACGTTGAGGCTCGAAAGCGTG
GGGAGCAAACAGG
>9a204517312a2345069e50e964d7e1f5
TACGTATGGAGCAAGCGTTATCCGGATTTACTGGGTGTAAAGGGAGCGTAGGCGGCCCTGTAAGTCTGATGTGAAAATTT
GGGGCTCAACCCCAAACGTGCATTGGAAACTGCAGGGCTTGAGTGCCGGTGAGGCAGGCGGAATTCCTAGTGTAGCGGTG
AAATGCGTAGATATTAGGAGGAACACCAGTGGCGAAGGCGGCCTGCTGGACGGTAACTGACGCTGAGGCTCGAAAGCGTG
GGGAGCAAACAGG
>d8c713eac8f2f9f466aa768c16aa59e0
TACGTAGGGGGCAAGCGTTATCCGGATTTACTGGGTGTAAAGGGAGCGTAGACGGTTTTGCAAGTCTGAAGTGAAAGCCC
GGGGCTTAACCCCGGGACTGCTTTGGAAACTGTAGAACTAGAGTGCAGTAGAGGTAAGTGGAATTCCGAGTGTAGCGGTG
AAATGCGTAGATATTAGGAGGAACACCAGTGGCGAAGGCGGCTTACTGGACTGTAACTGACGTTGAGGCTCGAAAGCGTG
GGGAGCAAACAGG
>861bc9ff0156d9e565d5b77e1ddfdfb9
TACATAGGGGGCAAGCGTTATCCGGAATTATTGGGTGTAAAGGGTGCGTAGACGGAGAAACAAGTTGGTTGTGAAATCCC
TCGGCTCAACTGAGGAACTGCAACCAAAACTGGATATCTTTATTTCCCTGGAGGAAAGTGGAATTCCTAGTGTAGCGGTG
AAATGCGTAGATATTAGGAGGAACACCAGTGGCGAAGGCGACTTTCTGGACGATAACTGACGTTGAGGCACGAAAGTGTG
GGGAGCAAACAGG
>ad2d7ac81477e91a540a372a6b6f705e
TACGTAGGGGGCAAGCGTTATCCGGATTTACTGGGTGTAAAGGGAGCGTAGACGGCAGGGCAAGTCTGGAGTGAAAGCCC
GGGGCCCAACCCCGGGACTGCTTTGGAAACTGCCATGCTGGAGTGCTGTAGAGGTAAGCGGAATTCCTAGTGTAGCGGTG
AAATGCGTAGATATTAGGAGGAACACCAGTGGCGAAGGCGGCTTACTGGACAGTAACTGACGTTGAGGCTCGAAAGCGTG
GGGAGCAAACAGG
>67ccc079cf016fa7aa9fc3c49cc9cb5b
TACGTAGGTGGCAAGCGTTATCCGGATTTACTGGGTGTAAAGGGCGTGTAGGCGGGAAAGCAAGTCAGATGTGAAAACCA
CGGGCTCAACCTGTGGCCTGCATTTGAAACTGTTTTTCTTGAGTACTGGTGAGGCAGACGGAATTCCTCGTGTAGCGGTG
AAATGCGTAGATATGAGGAGGAACACCAGTGGCGAAGGCGGTCTGCTGGACAGCAACTGACGCTGAGGCGCGAAAGCGTG
GGGAGCAAACAGG
>04dd0979fc84a84e49a3714fc7326da6
TACGTATGTCGCAAGCGTTATCCGGATTTATTGGGCGTAAAGCGCGTCTAGGTGGTTTGGTAAGTCTGATGTGAAAATGC
GGGGCTCAACTCCGTATTGCGTTGGAAACTGTCAAACTAGAGTACTGTAGAGGTGGGCGGAACTACAAGTGTAGAGGTGA
AATTCGTAGATATTTGTAGGAATGCCGATGGAGAAGTCAGCCCACTGGACAGATACTGACGCTGAAGCGCGAAAGCGTGG
GTAGCAAACAGG
>c4e300c6edc3318d1081d0bed0d5d8c1
TACGTAGGGGGCAAGCGTTATCCGGATTTACTGGGTGTAAAGGGAGCGTAGACGGCAAGGCAAGTCTGATGTGAAAACCC
AGGGCTTAACCCTGGGACTGCATTGGAAACTGTCTGGCTCGAGTGCCGGAGAGTTAAGCGGAATTCCTAGTGTAGCGGTG
AAATGCGTAGATATTAGGAAGAACACCAGTGGCGAAGGCGGCTTACTGGACGGTAACTGACGTTGAGGCTCGAAAGCGTG
GGGAGCAAACAGG
>107f74c67ab2aae7b4c03cde17bf5fae
TACGTAGGGGGCAAGCGTTATCCGGATTTACTGGGTGTAAAGGGAGCGCAGGCGGTCTGGCAAGTCTGATGTGAAATCCC
GGGGCTCAACTCCGGAATTGCATTGGAAACTGTCAGACTAGAGTGCCGTAGAGGTAAGTGGAATTCCTAGTGTAGCGGTG
AAATGCGTAGATATTAGGAGGAACACCAGTGGCGAAGGCGGCTTACTGGACGGTAACTGACGCTGAGGCTCGAAAGCGTG
GGGAGCAAACAGG
>5a2809ef9b0d7b59d4153a58bfcb22fd
TACGTATGGTGCAAGCGTTATCCGGATTTACTGGGTGTAAAGGGTGAGTAGGCGGTCATGCAAGTCATATGTGAAATGTC
AGGGCTTAACCTTGGCGCTGCATAAGAAACTGTATGACTAGAGTGCAGTAGAGGTAAGCGGAATTCCTAGTGTAGCGGTG
AAATGCGTAGATATTAGGAAGAACACCGGTGGCGAAGGCGGCTTACTGGACTGTTACTGACGCTGAGTCACGAAAGCGTG
GGGAGCAAACAGG
>c795464787951ff2c109404360869d8f
TACGTAGGGAGCGAGCGTTGTCCGGATTTACTGGGTGTAAAGGGTGCGTAGGCGGGCTGTCAAGTCAGATGTGAAATACC
GGGGCTTAACTCCGGGGCTGCATTTGAAACTGATGGTCTTGAGTGAAGTTGAGGCAGGCGGAATTCCTAGTGTAGCGGTG
AAATGCGTAGATATTAGGAGGAACACCAGTGGCGAAGGCGGCCTGCTGGGCTTTAACTGACGCTGAGGCACGAAAGCATG
GGGAGCAAACAGG
>727797a89338e12d484f014463e6f86c
TACGTAGGTGGCAAGCGTTGTCCGGATTTACTGGGTGTAAAGGGCGTGTAGCCGGGAAGGCAAGTCAGATGTGAAATCCG
GAGGCTCAACCTCCGAATTGCATTTGAAACTGTTTTTCTTGAGTACTGGTGAGGCAGACGGAATTCCTTGTGTAGCGGTG
AAATGCGTAGATATAAGGAGGAACACCAGTGGCGAAGGCGGTCTGCTGGACAGCAACTGACGGTGAGGCGCGAAAGCGTG
GGGAGCAAACAGG
>69c8f7e963cbd07ef826fde82287bd33
TACGTAGGGGGCAAGCGTTATCCGGATTTACTGGGTGTAAAGGGAGCGCAGACGGCAATGCAAGCCTGGAGTGAAAGGCG
GGGGCCCAACCCCCGGACTGCTCTGGGAACTGTATAGCTAGAGTGCAGTAGAGGCAAGTGGAATTCCTAGTGTAGCGGTG
AAATGCGTAGATATTAGGAGGAACACCAGTGGCGAAGGCGGCTTGCTGGACTGTAACTGACGTTGAGGCTCGAAAGCGTG
GGGAGCAAACAGG
>e54a0146555f9edecf7428468514499a
TACGGAGGGTGCAAGCGTTGTCCGGAATCATTGGGCGTAAAGAGTTCGTAGGCGGCATGTAAAGTCAGGTGTTAAAGGCG
CAGGCTCAACCTGTGTATGGCACTTGATACTTGCAAGCTGGAATGCGGTTGAGGTAAAGGGAATTCCTGGTGTAGCGGTG
AAATGCTTAGATATCAGGAGGAACATCGGTGGCGTAAGCGCTTTACTGGGCCGTAATTGACGCTGAGGAACGAAAGCCAG
GGTAGCAAATGGG
>b3566877db60e1ff66a619453b37a020
TACGTAGGGGGCAAGCGTTATCCGGATTTACTGGGTGTAAAGGGAGCGTAGACGGCAGGGCAAGTCTGGAGTGAAAGCCC
GGGGCCCAACCCCGGGACTGCTTTGGAAACTGCCATGCTGGAGTGCTGGGGAGGTAAGCGGAATTCCTAGTGTAGCGGTG
AAATGCGTAGATATTAGGAGGAACACCAGTGGCGAAGGCGGCTTACTGGACAGTAACTGACGTTGAGGCTCGAAAGCGTG
GGGAGCAAACAGG
>7a9602e3633987bdb5f1b8b454bf1f15
TACGGAGGGTGCAAGCGTTACTCGGAATCACTGGGCGTAAAGAGTGCGTAGGCGGGGTAATAAGTCAGATGTGAAATCCT
GTAGCTTAACTACAGAACTGCATTTGAAACTGTTACTCTAGAGTATTGGAGAGGTAGGTGGAATTCTTGGTGTAGGGGTA
AAATCCGTAGAGATCAAGAGGAATACTCATTGCGAAGGCGACCTGCTGGAACATTACTGACGCTGATGCACGAAAGCGTG
GGGAGCAAACAGG
>8a50fc21eee0989782d2773deeba06c3
TACGTAGGTGGCAAGCGTTATCCGGAATTATTGGGCGTAAAGAGCGCGCAGGTGGTTAATTAAGTCTGATGTGAAAGCCC
ACGGCTTAACCGTGGAGGGTCATTGGAAACTGGTTGACTTGAGTGCAGAAGAGTGAAGTGGAATTCCATGTGTAGCGGTG
AAATGCGTAGAGATATGGAGGAACACCAGTGGCGAAGGCGGCTTCCTGGTCTGCAACTGACACTGAGGCGCGAAAGCGTG
GGGAGCAAACAGG
>c3c70003f0f46c331d25f2679be2fda6
TACGTAGGTGGCGAGCGTTATCCGGAATTATTGGGCGTAAAGGGTGCGCAGGCGGCAAGAGAAGCTTAAGTTGAAAGCGT
GGGGCTCAACTCCATAAAGGCTTAGGAACTGACTTGCTGGAGTGCAGGAGAGTGCGATGGAATTCCATGTGTAGCGGTAA
AATGCGTAGAGATATGGAGGAACACCAGTGGCGAAGGCGGTCGCCTGGCCTGTAACTGACGCTGAGGCACGAAAGCGTGG
GGAGCAAATAGG
>182ea0f221b5fc2e80bc52ed928abf09
TACGTAGGGAGCGAGCGTTGTCCGGAATTACTGGGTGTAAAGGGAGCGTAGGCGGGGATGCAAGTTGGATGTTTAAACTA
TCGGCTCAACCGGTAATTGCAACCAAAACTGCAACTCTTGAGTGAAGTTGAGGCAGGCGGAATTCCTAGTGTAGCGGTGA
AATGCGTAGATATTAGGAGGAACACCAGTGGCGAAGGCGGCCTGCTGGGCTTTAACTGACGCTGAGGCTCGAAAGCGTGG
GGAGCAAACAGG
>8895bd9c6a5b691796e73c3e8642076c
TACGTAGGGGGCAAGCGTTATCCGGAATTACTGGGTGTAAAGGGTGCGTAGGTGGTATGGCAAGTCAGAAGTGAAAACCC
AGGGCTTAACTCTGGGACTGCTTTTGAAACTGTCAGACTAGAGTGCAGTAGAGGTAAGCGGAATTCCTAGTGTAGCGGTG
AAATGCGTAGATATTAGGAGGAACATCAGTGGCGAAGGCGGCTTACTGGACTGAAACTGACACTGAGGCACGAAAGCGTG
GGGAGCAAACAGG
>03ecaf056f6b553ce84aa2becfb19d35
TACGTAGGTGGCAAGCGTTATCCGGATTTACTGGGTGTAAAGGGCGTGTAGGCGGGATCGCAAGTCAGATGTGAAAACTG
GAGGCTCAACCTCCAGCCTGCATTTGAAACTGTGGTTCTTGAGTACTGGTGAGGCAGACGGAATTCCTAGTGTAGCGGTG
AAATGCGTAGATATTAGGAGGAACACCAGTGGCGAAGGCGGTCTGCTGGACAGCAACTGACGCTGAGGCGCGAAAGCGTG
GGGAGCAAACAGG
>513b635914a5519b6499b340764fa91a
TACGTAGGGTGCAAGCGTTATCCGGATTTACTGGGTGTAAAGGGCGAGTAGACGGCGTTGCAAGTCAGATGTGAAAGGCT
AGAGCTCAACTTTAGGACTGCATCTGAAACTGTAATGCTAGAGTGCAGTAGAGGTAAGCGGAATTCCTAGTGTAGCGGTG
AAATGCGTAGATATTAGGAGGAACACCAGTGGCGAAGGCGGCTTACTGGACTGTAACTGACGTTGAGGCGCGAAAGTGTG
GGGAGCAAACAGG
>4d4efd6cd32d4e335592762d44d8ce8e
TACGTAGGGTGCAAGCGTTATCCGGATTTACTGGGTGTAAAGGGCGAGTAGACGGCGTTGCAAGTCAGATGTGAAAGGCT
AGGGCTCAACCTTAGGAGAGCATCTGAAACTGTAATGCTAGAGTGCAGGAGAGTTAAGCGGAATTCCTAGTGTAGCGGTG
AAATGCGTAGATATTAGGAGGAACACCAGTGGCGAAGGCGGCTTACTGGACTGTAACTGACGTTGAGGCGCGAAAGTGTG
GGGAGCAAACAGG
>60f4d201e2c0149ae84cd48d90cd744c
TACGTAGGTGGCAAGCGTTGTCCGGATTTACTGGGTGTAAAGGGCGTGTAGCCGGGAGGGCAAGTCAGATGTGAAATCCA
CGGGCTCAACTCGTGAACTGCATTTGAAACTACTCTTCTTGAGTATCGGTGAGGCAATCGGAATTCCTAGTGTAGCGGTG
AAATGCGTAGATATTAGGAGGAACACCAGTGGCGAAGGCGGATTGCTGGACGACAACTGACGGTGAGGCGCGAAAGCGTG
GGGAGCAAACAGG
>40d976b055f5c60c6262f3228b701ceb
TACGTAGGGGGCAAGCGTTATCCGGATTTACTGGGTGTAAAGGGAGCGCAGACGGCACTGCAAGTCTGAAGTGAAAGCCC
GGGGCTCAACCCCGGGACTGCTTTGGAAACTGTAGAGCTAGAGTGCTGGTGAGGCAAGCGGAATTCCTAGTGTAGCGGTG
AAATGCGTAGATATTAGGAAGAACACCAGTGGCGAAGGCGGCTTGCTGGACAGTAACTGACGTTCAGGCTCGAAAGCGTG
GGGAGCAAACAGG
>5ebeaf0c4d6727e2eba05aefa8ab21ae
TACGTAGGTGGCGAGCGTTATCCGGATTTATTGGGCGTAAAGCGTCCGCAGCCGGTTTATTAAGTCCAGAATCAAAGCCC
GAAGCTCAACTTCGGTTCGTTTTGGAAACTGATAGGCTAGAGTGTGGTTGAGGCAAGTGGAACTTCTAGTGTAGCGGTAA
AATGCGTAGATATTAGAAAGAACACCAGTGGCGAAGGCGACTTGCTGGGCCACCACTGACGGTCAGGGACGAAAGCGTGG
GGAGCAAATAGG
>a91ebae27bd201865a8c1e0e75198d6b
TACGTAGGGGGCAAGCGTTATCCGGATTTACTGGGTGTAAAGGGAGCGTAGACGGCTAAGCAAGTCAGAAGTGAAAGGCT
GGGGCTCAACCCCGGGACTGCTTTTGAAACTGTTTGGCTAGAGTGCTGTAGAGGTAAGCGGAATTCCTAGTGTAGCGGTG
AAATGCGTAGATATTAGGAGGAACACCAGTGGCGAAGGCGGCTTACTGGACAGTAACTGACGTTGAGGCTCGAAAGCGTG
GGGAGCAAACAGG
>beb6e31b606ac05750f14cd73ab93256
TACGTAGGGGGCAAGCGTTATCCGGATTTACTGGGTGTAAAGGGAGCGCAGACGGCACTGCAAGTCTGAAGTGAAAGCCC
GGGGCTCAACCCCGGGACTGCTTTGGAAACTGTAGAGCTAGAGTGCTGGAGAGTCAAGCGGAATTCCTAGTGTAGCGGTG
AAATGCGTAGATATTAGGAAGAACACCAGTGGCGAAGGCGGCTTGCTGGACAGTAACTGACGTTCAGGCTCGAAAGCGTG
GGGAGCAAACAGG
>8e8019075c4f5642d05b007575853f0d
TACGGAGGATGCGAGCGTTATCCGGATTTATTGGGCGTAAAGGGAACGCAGGCGGTCTTTTAAGTCTGATGTGAAAGCCT
TCGGCTTAACCGGAGTAGTGCATTGGAAACTGGGAGACTTGAGTGCAGAAGAGTAGAGTGGAACTCCATGTGTAGCGGTG
AAATGCGTAGATATATGGAAGAACACCAGTGGCGAAAGCGGCTCTCTGGTCTGTAACTGACGCTGAGGTTCGAAAGCGTG
GGTAGCAAACAGG
>0b92417213ce2d7b90c1b28f1c0c8a8b
TACGTAGGGGGCTAGCGTTATCCGGATTTACTGGGCGTAAAGGGTGCGTAGGCGGTCTTTTAAGTCAGGAGTGAAAGGCT
ACGGCTCAACCGTAGTAAGCTCTTGAAACTGGAGGACTTGAGTGCAGGTGAGGAGAGTGGAATTCCTAGTGTAGCGGTGA
AATGCGTAGATATTAGGAGGAACACCAGTAGCGAAGGCGGCTCTCTGGACTGTAACTGACGCTGAGGCACGAAAGCGTGG
GGAGCAAACAGG
>b720d6c115168728ac31e3e766fcd498
TACGTAGGTGGCGAGCGTTATCCGGATTTACTGGGTGTAAAGGGCGCGTAGGCGGGAATGCAAGTCAGATGTGAAATCCA
AGGGCTCAACCCTTGAACTGCATTTGAAACTGTATTTCTTGAGTGTCGGTGAGGTTGACGGAATTCCTAGTGTAGCGGTG
AAATGCGTAGATATTAGGAGGAACACCAGTGGCGAAGGCGGTCAACTGGACGATAACTGACGCTGAGGCGCGAAAGCGTG
GGGAGCAAACAGG
>be0edfc3ba494bdd5608510d86d30f20
TACGTAGGGAGCGAGCGTTGTCCGGATTTACTGGGTGTAAAGGGTGCGTAGGCGGCTAGACAAGTCAGGTGTGAAATACC
GCAGCTCAACTGCGGGGCTGCACTTGAAACTGTAGAGCTTGAGTGAAGTTGAGGTAAGCGGAATTCCTAGTGTAGCGGTA
AAATGCGTAGATATTAGGAGGAACACCAGTGGCGAAGGCGGCTTACTGGACATTAACTGACGCTGAGGCACGAAAGCGTG
GGGAGCAAACAGG
>a3a14b654f157014ad5bdde6bbc1edae
TACGTAGGTGGCAAGCGTTGTCCGGAATTACTGGGTGTAAAGGGAGCGTAGGCGGGCAGGCAAGTCAGGCGTGAAATATA
TCGGCTCAACCGGTAACGGCGCTTGAAACTGCAGGTCTTGAGTGAAGTTGAGGTTGGCGGAATTCCTAGTGTAGCGGTGA
AATGCGTAGATATTAGGAGGAACACCAGTGGCGAAGGCGGCCAACTGGGCTTTTACTGACGCTGAGGCTCGAAAGTGTGG
GGAGCAAACAGG
>e0ce9236dfe18232f3cbcd64b97b5586
TACGGAGGGTGCGAGCGTTAATCGGAATTACTGGGCGTAAAGCGCTCGTAGGCGGTATGTCAAGTCAAGGGTGAAATCCC
CGCGCTCAACGTGGGAACTGCCTTTGAAACTGGCAAACTGGAGTGTGTGTGATGATAGTGGAATTCCAGGTGTAGGAGTG
AAATCCGTAGATATCTGGAGGAACATCAGTGGCGAAGGCGACTATCTGGCACATAACTGACGCTGAGGAGCGAAAGCGTG
GGTAGCAAACAGG
>c2309cdb9cf730b5dde30eac433e1ed3
TACGTAGGGAGCAAGCGTTGTCCGGATTTACTGGGTGTAAAGGGTGCGTAGGCGGGCTTGCAAGTCAGAAGTGAAATCTA
TGGGCTTAACCCATAAACTGCTTTTGAAACTGTAAGTCTTGAGTGAAGTTGAGGTAGGCGGAATTCCCGGTGTAGCGGTG
AAATGCGTAGAGATCGGGAGGAACACCAGTGGCGAAGGCGGCCTACTGGGCTTTAACTGACGCTGAGGCACGAAAGCGTG
GGTAGCAAACAGG
>d4d07c968d6ac1e8b9cc932b41f95e2a
TACGGAAGATGCGAGCGTTATCCGGATTTATTGGGTTTAAAGGGAGCGTAGGCGGGCAGTCAAGTCAGCGGTCAAATGGC
GCGGCTCAACCGCGTTCCGCCGTTGAAACTGGCAGCCTTGAGTATGCATAGGGTACATGGAATTCGTGGTGTAGCGGTGA
AATGCTTAGATATCACGAGGAACTCCGATCGCGCAGGCATTGTACCGGGGCATTACTGACGCTGAGGCTCGAAGGTGCGG
GTATCAAACAGG
>04fda27e1ef6c22825ec50ad9ef6eaca
TACGTAGGTGGCAAGCGTTGTCCGGATTTACTGGGTGTAAAGGGCGTGCAGCCGGAGAGACAAGTCAGATGTGAAATCCA
CGGGCTCAACCCGTGAACTGCATTTGAAACTGTTTCCCTTGAGTGTCGGTGAGGTAATCGGAATTCCTAGTGTAGCGGTG
AAATGCGTAGATATTAGGAAGAACACCAGTGGCGAAGGCGGATTACTGGACGATAACTGACGGTGAGGCGCGAAAGCGTG
GGGAGCAAACAGG
>4c42e05c88d025b2b776c8ab5335caa1
TACGTAGGTCCCGAGCGTTATCCGGATTTATTGGGCGTAAAGCGAGCGCAGGCGGTTGGATAAGTCTGAAGTTAAAGGCT
GTGGCTCAACCATAGTATGCTTTGGAAACTGTTCAACTTGAGTGCAGATGGGGAGAGTGGAATTCCATGTGTAGCGGTGG
AATGCGTAGATATATGGAGGAACACCGGTGGCGAAAGCGGCTCTCTGGTCTGTAACTGACGCTGAGGCTCGAAAGCGTGG
GTAGCGAACAGG
>5c0ca6bda529f4e03f4d46f9564d8ab3
TACGGAGGATGCGAGCGTTATCCGGATTTATTGGGTTTAAAGGGTGCGCAGGCGGACCGGAAAGTCAGCGGTAAAATCGA
GGAGCTCAACTCCTTCCAGCCGTTGAAACTGTCGGTCTAGAGTGGGTGAGAAGTATGCGGAATGCGTGGTGTAGCGGTGA
AATGCATAGATATCACGCAGAACTCCGATTGCGAAGGCAGCATACCGGCGCCCAACTGACGCTCAGGCACGAAAGCGTGG
GTATCGAACAGG
>421f2dc43f39140a9529c226e1fc2f5e
TACGTAGGGAGCAAGCGTTATCCGGATTTATTGGGCGTAAAGCGTGCGTAGGCGGTTTGTTAAGTCTGAAATTAAAGTCT
GAGGCTCAACCTCAGTTCGTTTCAGAAACTGGCAGACTTGAGTAAGATTGAGGTAAATGGAATTTCTAGTGTAGCGGTAA
AATGCGTAGATATTAGAAGGAACACCAGTGGCGAAGGCGATTTACTGGGCCATTACTGACGCTGAGGCACGAAAGCGTGG
GGAGCAAATAGG
>4f25509d0942f938a217b4e52171db85
TACGTAGGTGGCAAGCGTTATCCGGATTTACTGGGTGTAAAGGGCGTGTAGGCGGGAAAGCAAGTCAGATGTGAAAACCA
CGGGCTCAACCTGTGGCCTGCATTTGAAACTGTTTTTCTTGAGTACTGGAGAGTCAGACGGAATTCCTAGTGTAGCGGTG
AAATGCGTAGATATTAGGAGGAACACCAGTGGCGAAGGCGGTCTGCTGGACAGCAACTGACGCTGAGGCGCGAAAGCGTG
GGGAGCAAACAGG
>4d51b36e0222ff7814b3ff1cb484c71b
TACGTAGGGGGCAAGCGTTATCCGGATTTACTGGGTGTAAAGGGAGCGTAGACGGCATGGCAAGTCTGAAGTGAAAACCC
AGGGCTCAACCCTGGGACTGCTTTGGAAACTGTCAAGCTAGAGTGCAGTAGAGGTAAGTGGAATTCCTAGTGTAGCGGTG
AAATGCGTAGATATTAGGAGGAACACCAGTGGCGAAGGCGGCTTACTGGACTGTAACTGACGTTGAGGCTCGAAAGCGTG
GGGAGCAAACAGG
>beac61ca9b85d17279a106da0907c2e4
AACGTAGGTCACAAGCGTTGTCCGGAATTACTGGGTGTAAAGGGAGCGCAGGCGGGCAGACAAGTTGGAAGTGAAATCCA
TGGGCTCAACCCATGAACTGCTTTCAAAACTGTATGTCTTGAGTAGTGCTGAGGTAGGCGGAATTCCCGGTGTAGCGGTG
GAATGCGTAGATATCGGGAGGAACACCAGTGGCGAAGGCGGCCTACTGGGCACCAACTGACGCTGAGGCTCGAAAGTGTG
GGTAGCAAACAGG
>6ddf97b3a5650733c7ed325e1026c862
TACGTATGGAGCAAGCGTTATCCGGATTTACTGGGTGTAAAGGGAGTGTAGGTGGCATCACAAGTCAGAAGTGAAAGCCC
GGGGCTCAACCCCGGGACTGCTTTTGAAACTGTGGAGCTGGAGTGCAGGAGAGTCAAGTGGAATTCCTAGTGTAGCGGTG
AAATGCGTAGATATTAGGAGGAACACCAGTGGCGAAGGCGGCTTGCTGGACTGTAACTGACACTGAGGCTCGAAAGCGTG
GGGAGCAAACAGG
>d1b8bb686a631fd649978c36a7cba3a5
TACGTAGGTGGCGAGCGTTATCCGGATTTATTGGGCGTAAAGCGTCCGCAGCCGGTTTATTAAGTCTAAGATTAAAGCCC
GAAGCTCAACTTCGGTTCGTTTTAGAAACTGGTAGACTTGAGTTTGGTTGAGGCAAGTGGAACTTCTAGTGTAGCGGTAA
AATGCGTAGATATTAGAAAGAACACCAGTGGCGAAGGCGACTTGCTGGGCCACCACTGACGGTCAGGGACGAAAGCGTGG
GGAGCAAATAGG
>286f28b325c6ea4882cb8d873f2e7c81
TACGGAGGATGCGAGCGTTATCCGGATTTATTGGGTTTAAAGGGTGCGTAGGCGGAGTGCCAAGTCAGCGGTAAAAATTC
GGGGCTCAACCCCGTCGTGCCGTTGAAACTGATGTTCTTGGGCAGTCTCGAAGTATGCGGAATGCGCGGTGTAGCGGTGA
AATGCATAGATATCGCGCAGAACTCCGATTGCGAAGGCAGCATGCCGGCTCCACACTGACGCTGAGGCACGAAAGCGTGG
GTATCGAACAGG
>266b941d7d852d165c2f1ef9f2ea58b0
TACGTAGGGGGCGAGCGTTATCCGGATTCATTGGGCGTAAAGCGCGCGTAGGCGGCCCGGCAGGCCGGGGGTCGAAGCGG
GGGGCTCAACCCCCCGAAGCCCCCGGAACCTCCGCGGCTTGGGTCCGGTTGGGGAGGGTGGAACACCCGGTGTAGCGGTG
GAATGCGCAGATATCGGGTGGAACACCGGTGGCGAAGGCGGCCCTCTGGGCCGAGACCGACGCTGAGGCGCGAAAGCTGG
GGGAGCGAACAGG
>649f574faade5f12ed4cbfd81f21eeac
TACGTAGGGGGCAAGCGTTATCCGGATTTACTGGGTGTAAAGGGAGCGTAGGTGGTAGGTCAAGTCAGATGTGAAAGCCC
AGGGCTCAACCCTGGGACTGCATTTGAAACTGGCATACTAGAGTGCAGTAGAGGTAAGTGGAATTCCTAGTGTAGCGGTG
AAATGCGTAGATATTAGGAGGAACACCAGTGGCGAAGGCGGCTTACTGGACTGTAACTGACACTGAGGCTCGAAAGCGTG
GGGAGCAAACAGG
>35b97368ef1de5bb81cdb4a89881ec3c
TACGGAAGGTCCGGGCGTTATCCGGATTTATTGGGTTTAAAGGGAGCGTAGGCCGTTGTTTAAGCGTGTTGTGAAATGTC
CCGGCTCAACCGTGGCACTGCAGCGCGAACTGGACGACTTGAGTGCGCGTAACGTATGCGGAATTTGTGGTGTAGCGGTG
AAATGCTTAGATATCACGAAGAACTCCGATTGCGAAGGCAGCATACGGCAGCGCTACTGACGCTGAAGCTCGAAAGCGCG
GGTATCGAACAGG
>f67a347f4b71362bc1cf98f073184877
TACGTAGGTGGCGAGCGTTATCCGGAATTATTGGGCGTAAAGGGTGCGCAGGCGGCAAGAGAAGCTTAAGTTGAAAGCGT
GGGGCTCAACTCCATAAAGGCTTAGGAACTGACTTACTAGATTGCTGGAGAGGGCGATGGAATTCCATGTGTAGCGGTAA
AATGCGTAGAGATATGGAGGAACACCAGTGGCGAAGGCGGTCGCCTGGCCTGTAACTGACGCTGAGGCACGAAAGCGTGG
GGAGCAAATAGG
>bfebe54b7e9bffe8a7492fd517cc4f14
TACGTAGGGAGCGAGCGTTATCCGGAATTATTGGGTGTAAAGGGTGCGTAGACGGGAAAGCAAGTTAGTTGTGAAATCCC
TCGGCTTAACTGAGGAACTGCAACTAAAACTACTTTTCTTGAGTGCAGGAGAGTTAAGTGGAATTCCTAGTGTAGCGGTG
AAATGCGTAGATATTAGGAGGAACACCAGTGGCGAAGGCGACTTACTGGACTGTAACTGACGTTGAGGCACGAAAGTGTG
GGGAGCAAACAGG
>620ee6fe7d928651e08fb0f5b04735e5
TACGGAGGATGCGAGCGTTATCCGGATTTATTGGGTTTAAAGGGTGCGCAGGCGGCCTGTTAAGTCAGCGGTAAAAGCCC
GGGGCTCAACCCCGGCGAGCCGTTGAAACTGGCGGGCTAGAGACGGCGTGAAGTACGCGGAATGCGCGGTGTAGCGGTGA
AATGCATAGATATCACGCAGAACTCCGATTGCGAAGGCAGCATACCGGCGCCCAACTGACGCTGAAGCACGAAAGCGTGG
GTATCGAACAGG
>a2633827292bdef571d37ac5459359b3
TACGTAGGTGGCAAGCGTTGTCCGGATTTACTGGGTGTAAAGGGCGTGCAGCCGGGAGTGCAAGTCAGATGTGAAATCCC
GCGGCTCAACCGCGGAACTGCATTTGAAACTGTGCTTCTTGAGTACTGGTGAGGCAGACGGAATTCCTAGTGTAGCGGTG
AAATGCGTAGATATTAGGAGGAACACCAGTGGCGAAGGCGGTCTGCTGGAGAGTAACTGACGGTGAGGCGCGAAAGCGTG
GGGAGCAAACAGG
>2c3fa4d838292ca0f814f678f3a25f25
TACGGAGGATGCGAGCGTTATCCGGATTTATTGGGTTTAAAGGGTGCGTAGGCGGTCCGTTAAGTCAGCGGTAAAATTGC
GGGGCTCAACCCCGTCGAGCCGTTGAAACTGGCAGACTTGAGTTGGCGAGAGGTACGCGGAATGCGCGGTGTAGCGGTGA
AATGCATAGATATCGCGCAGAACTCCGATTGCGAAGGCAGCGTACCGGCGCCAGACTGACGCTGAGGCACGAAAGCGTGG
GGATCGAACAGG
>6e0e0e4b39d9b59378020b61a65ecfd2
TACGTAGGAGGCGAGCGTTATCCGGAATGACTGGGCGTAAAGGGTGCGTAGGTGGTTTGACAAGTTGGTAGCGTAACTCC
GAGGCTCAACCTCGGCACTACTACCAAAACTGTCGGACTTGAGTGCAGGTGGGGCAATTGGAATTCCTAGTGTAGCGGTG
GAATGCGCAGATATTAGGAGGAACACCGGTGGCGAAGGCGAATTGCTGGACTGTAACTGACACTGAGGCACGAAAGCGTG
GGGAGCAAACAGG
>dc2ee81e5221e881f43bc7f8fc7d46ed
TACGTAGGGGGCAAGCGTTATCCGGATTTACTGGGTGTAAAGGGAGCGTAGACGGTCAAGCAAGTCAGAAGTGAAAGGCT
GGGGCTCAACCCCGGGACTGCTTTTGAAACTGTTTGACTAGAGTGCTGTAGAGGTAAGCGGAATTCCTAGTGTAGCGGTG
AAATGCGTAGATATTAGGAGGAACACCAGTGGCGAAGGCGGCTTACTGGACAGTAACTGACGTTGAGGCTCGAAAGCGTG
GGGAGCAAACAGG
>087775de4cca1f09f5444e6de5a748ef
TACGGAGGATGCGAGCGTTATCCGGATTTATTGGGTTTAAAGGGTGCGCAGGCGGAGGTGCAAGTCAGCGGTCAAATTGA
GGGGCTCAACCCCGTACTGCCGTTGAAACTGCATCCCTTGAGTGGCGCGGAAGTATGCGGAATGCGTGGTGTAGCGGTGA
AATGCATAGATATCACGCAGAACTCCGATTGCGAAGGCAGCATACCGGCGCGCAACTGACGCTCATGCACGAAAGCGTGG
GTATCGAACAGG
>721fe577792981453784934020c6fea3
TACGTATGGTGCAAGCGTTATCCGGATTTACTGGGTGTAAAGGGAGCGCAGGCGGTACTGCAAGTCTGGTGTGAAAGCCC
GGGGCTCAACCCCGGGACTGCACTGGAAACTGCAGGACTGGAGTGTCGGAGGAGTAAGCGGAATTCCTGGTGTAGCGGTG
AAATGCGTAGATATCAGGAGGAACACCGGTGGCGAAGGCGGCTTACTGGACGATGACTGACGCTGAGGCTCGAAAGCGTG
GGGAGCAAACAGG
>ae0c8fd4d997c6dc17e57b8a13e3a0fd
TACGGAAGGTCCGGGCGTTATCCGGATTTATTGGGTTTAAAGGGAGCGTAGGCCGGAGATTAAGCGTGTTGTGAAATGTA
GATGCTCAACATCTGAACTGCAGCGCGAACTGGTTTCCTTGAGTACGCCTAGAGTGGGCGGAATTCGTGGTGTAGCGGTG
AAATGCTTAGATATCACGAAGAACTCCGATTGCGAAGGCAGCTCACTGGGGCGCAACTGACGCTGAAGCTCGAAAGCGCG
GGTATCGAACAGG
>eb6bef8e684331944776c3944af1d69c
TACGTAGGTGGCAAGCGTTGTCCGGATTTACTGGGCGTAAAGGGAGCGTAGGTGGATATTTAAGTGGGATGTGAAATACC
CGGGCTTAACCTGGGTGCTGCATTCCAAACTGGATATCTAGAGTGCAGTAGAGGAAAGGAGAATTCCTAGTGTAGCGGTG
AAATGCGTAGAGATTAGGAAGAATACCAGTGGCGAAGGCGCCTTTCTGGACTGTAACTGACACTGAGGCTCGAAAGCGTG
GGGAGCAAACAGG
>91e2d48c5522682c196a840faccef175
TACGTAGGGAGCAAGCGTTATCCGGAATTATTGGGTGTAAAGGGTGCGTAGACGGGATAACAAGTTGGTTGTGAAACCCC
TCGGCTCAACTGAGGAACTGCAACCAAAACTATTATTCTTGAGTGCAGGAGAGTAAAGTGGAATTCCTAGTGTAGCGGTG
AAATGCGTAGATATTAGGAAGAACACCGGTGGCGAAGGCGACTTTCTGGACTGTAACTGACGTTGAGGCACGAAAGTGTG
GGGAGCAAACAGG
>89c9c602e68633a8370f729e25687d1a
TACGTAGGGGGCAAGCGTTATCCGGATTTACTGGGTGTAAAGGGAGCGTAGACGGCGAGACAAGTCTGAAGTGAAAGCCC
GGGGCTCAACCCCGGGACTGCTTTGGAAACTGCCTTGCTAGAGTGCTGTAGAGGTAAGTGGAATTCCGAGTGTAGCGGTG
AAATGCGTAGATATTAGGAGGAACACCAGTGGCGAAGGCGGCTTACTGGACAGTAACTGACGTTGAGGCTCGAAAGCGTG
GGGAGCAAACAGG
>9fd13d88b5391618ba98a7a5f102b0f0
TACGTAGGGGGCAAGCGTTATCCGGATTTACTGGGTGTAAAGGGAGCGTAGACGGCGAGGCAAGTCTGATGTGAAAACCC
GGGGCTCAACCCCGTGACTGCATTGGAAACTGTTTTGCTTGAGTGCCGGTGAGGTAAGCGGAATTCCTAGTGTAGCGGTG
AAATGCGTAGATATTAGGAGGAACACCAGTGGCGAAGGCGGCTTACTGGACGGCAACTGACGTTGAGGCTCGAAAGCGTG
GGGAGCAAACAGG
>3a4cdd160f7701b6e5e7deae311a8b9d
TACGTAGGTGGCGAGCGTTATCCGGAATGATTGGGCGTAAAGGGTGCGTAGGCGGCCTGCTAAGTCTGGAGTGAAAGGTA
CCGGCTCAACCGGTACAGGCTCTGGAAACTGGCGGGCTAGAGAGCAGTAGAGGGCGGTGGAACTCCATGTGTAGCGGTAA
AATGCGTAGATATATGGAAGAACACCAGTGGCGAAGGCGGCCGCCTGGCCTGTTGACTGACGCTGAGGCACGAAAGCGTG
GGGAGCAAATAGG
>6c14808280de31def74cf479c782cb2b
TACGTAGGGGGCAAGCGTTATCCGGATTTACTGGGTGTAAAGGGAGCGTAGGTGGCAAGGCAAGCCAGAAGTGAAAACCC
GGGGCTTAACCCCGTGGATTGCTTTTGGAACTGTCTGGCTGGAGTGCAGGTGGGGCAGGCGGAATTCCTGGTGTAGCGGT
GAAATGCGTAGATATCAGGAGGAACACCGGTGGCGAAGGCGGCCTGCTGGACTGTAACTGACACTGAGGCTCGAAAGCGT
GGGGAGCAAACAGG
>3e355b6a8c2e4ba20e3e0211d0ed60b6
TACGTAGGTGGCAAGCGTTGTCCGGAATTACTGGGTGTAAAGGGAGCGTAGGCGGGATGTCAAGTCAGAAGTGAAAATTA
TGGGCTCAACTCATAACCTGCTTTTGAAACTGATATTCTTGAGTGAAGTAGAGTCAAGCGGAATTCCTAGTGTAGCGGTG
AAATGCGTAGATATTAGGAGGAACACCAGTGGCGAAGGCGGCTTGCTGGGCTTTTACTGACGCTGAGGCTCGAAAGCGTG
GGGAGCAAACAGG
>1e62977e54230a277cc551341ba363b5
TACGTAGGGGGCAAGCGTTATCCGGATTTACTGGGTGTAAAGGGAGCGTAGACGGCTGTGCAAGTCTGAAGTGAAAGGCA
GGGGCTCAACCCTTGGACTGCTTTGGAAACTGTGCAGCTTGAGTGTCGGTGAGGCAAGTGGAATTCCTAGTGTAGCGGTG
AAATGCGTAGATATTAGGAGGAACACCAGTGGCGAAGGCGGCTTGCTGGACGATGACTGACGTTGAGGCTCGAAAGCGTG
GGGAGCAAACAGG
>9096f151fc1a5c3199e2f95212c8c195
TACGTAGGGGGCGAGCGTTATCCGGATTTACTGGGTGTAAAGGGAGCGTAGACGGTTTTTCAAGTCTGAAGTGAAAGCCC
GCGGCTCAACTGCGGAACGGCTTTGGAAACTGAGGGACTAGAGTGCTGGTGGGGCAGGCGGAATTCCTGGTGTAGCGGTG
AAATGCGTAGATATCAGGAGGAACACCGGTGGCGAAGGCGGCCTGCTGGACAGTAACTGACGTTGAGGCTCGAAAGCGTG
GGGAGCAAACAGG
>36744afc2eda562ce01a1c611b150748
TACGTAGGGGGCAAGCGTTATCCGGATTTACTGGGTGTAAAGGGAGCGTAGACGGCCGTACAAGTCTGAAGTGAAAGCCC
GTGGCTCAACCGCGGAACTGCTTTGGAAACTGTAAGGCTGGAGTACTGGGGAGGCAGGCGGAATTCCTAGTGTAGCGGTG
AAATGCGTAGATATTAGGAGGAACACCAGTGGCGAAGGCGGCCTGCTGGACAGAAACTGACGTTGAGGCTCGAAAGCGTG
GGGAGCAAACAGG
>266ce3d71ec46d9a2b4c44ba98866773
TACGTAGGTGGCAAGCGTTGTCCGGATTTACTGGGTGTAAAGGGCGTGCAGCCGGGCTGACAAGTCAGATGTGAAATCCC
GCGGCTCAACCGCGGAACTGCATTTGAAACTGTTAGTCTTGAGTACCGGTGAGGTCATCGGAATTCCTTGTGTAGCGGTG
AAATGCGTAGATATAAGGAAGAACACCAGTGGCGAAGGCGGATGACTGGACGGCAACTGACGGTGAGGCGCGAAAGCGTG
GGGAGCAAACAGG
>c3ebff2a454aea0af782dc3bb149cb29
TACGTATGGTGCAAGCGTTATCCGGATTTACTGGGTGTAAAGGGTGCGTAGGTGGCAAGGCAAGTCTGAAGTGAAAATCC
GGGGCTCAACCCCGGAACTGCTTTGGAAACTGTTTAGCTGGAGTACAGTAGAGGTAAGTGGAATTCCTAGTGTAGCGGTG
AAATGCGTAGATATTAGGAGGAACACCAGTGGCGAAGGCGACTTACTGGACTGCTACTGACACTGAGGCACGAAAGCGTG
GGGAGCAAACAGG
>00436a54bf2f39b457bda6c92d1d840a
TACGGAGGATCCGAGCGTTATCCGGATTTATTGGGTTTAAAGGGTGCGTAGGTTGTTTTTTAAGTCAGCGGTGAAAGTTT
GTGGCTCAACCATAAAATTGCCGTTGAAACTGGAAGACTTGAGTATGCTTGAGGTAGGCGGAATGCGTGGTGTAGCGGTG
AAATGCATAGATATCACGCAGAACTCCGATTGCGAAGGCAGCTTACTAAGCCATAACTGACACTGAAGCACGAAAGCGTG
GGGATCAAACAGG
>49a740997d86ab8f1c96628348583c8e
TACGTAGGGGGCAAGCGTTATCCGGATTTACTGGGTGTAAAGGGAGCGTAGGTGGCATGGTAAGCCAGAAGTGAAAACCC
GGGGCTCAACTCCGAGGATTGCTTTTGGAACTATCAAGCTGGAGTGCTGGTGGGGTAAGCGGAATTCCTAGTGTAGCGGT
GAAATGCGTAGATATTAGGAGGAACACCGGTGGCGAAGGCGGCTTACTGGACAGAAACTGACACTGAGGCTCGAAAGCGT
GGGGAGCAAACAGG
>4b6416fa89ecb10a6d03d69e2e7c15f9
TACGTAGGGAGCAAGCGTTATCCGGATTTATTGGGTGTAAAGGGTGCGTAGACGGGAAGGCAAGTTGGTTGTGAAATCCC
TCGGCTTAACTGAGGAACTGCAACCAAAACTATCTTTCTTGAGTGCTGGAGAGTAAAGTGGAATTCCTAGTGTAGCGGTG
AAATGCGTAGATATTAGGAGGAACACCAGTGGCGAAGGCGACTTTCTGGACAGTAACTGACGTTGAGGCACGAAAGTGTG
GGGAGCAAACAGG
>e2bf7a1ee0147f79e5e92b9d1609e4f3
TACGGAAGGTTCAGGCGTTATCCGGATTTATTGGGTTTAAAGGGAGCGCAGGCGGACCTTTAAGTCAGCTGTGAAATACG
GCGGCTCAACCGTCGAACTGCAGTTGATACTGGAGGTCTTGAGTGCACAGAGGGATACTGGAATTCATGGTGTAGCGGTG
AAATGCTCAGATATCATGAAGAACTCCGATCGCGAAGGCAGGTATCCGGGGTGCAACTGACGCTGAGGCTCGAAAGTGCG
GGTATCAAACAGG
>1763fb34cdf15bf429c2eac82009a638
TACGGAGGATCCAAGCGTTATCCGGATTTATTGGGTTTAAAGGGAGCGTAGGCGGACTATTAAGTCAGCTGTGAAAGTTT
GCGGCTCAACCGTAAAATTGCAGTTGATACTGGTCGTCTTGAGTGCAGTTGAGGTAGGCGGAATTCGTGGTGTAGCGGTG
AAATGCTTAGATATCACGAAGAACTCCGATTGCGAAGGCAGCTTACTGGACTGTAACTGACGCTGATGCTCGAAAGTGTG
GGTATCAAACAGG
>8e099576e676b8b07b033f155f97f7ce
TACGGAGGATCCGAGCGTTATCCGGATTTATTGGGTTTAAAGGGTGCGTAGGCGGACTGTTAAGTCAGCTGTGAAAGTTT
GCGGCTCAACCGTAAAATTGCAGTTGAAACTGCCAGTCTTGAAGTGTACATAGGTAGGCGGAATTCGTGGTGTAGCGGTG
AAATGCTTAGATATCACGAAGAACTCCGATTGCGTAGGCAGCTTACTAGGGTACAACTGACGCTGAGGCACGAAAGTGTG
GGTATCAAACAGG
>4992b004641edb7266266630e5d39bd0
TACGTATGGTGCAAGCGTTATCCGGATTTACTGGGTGTAAAGGGAGCGCAGGCGGTCTGGCAAGTCTGATGTGAAAGCCC
GGGGCTCAACCCCGGGACTGCATTGGAAACTGTCAGACTAGAGTGTCGTAGAGGTAAGTGGAATTCCTAGTGTAGCGGTG
AAATGCGTAGATATTAGGAGGAACACCAGTGGCGAAGGCGGCTTACTGGACGATAACTGACGCTGAGGCTCGAAAGCGTG
GGGAGCAAACAGG
>49d6f21bdc7722229a3a6c8e6850e1bf
TACGTATGGAGCAAGCGTTATCCGGATTTACTGGGTGTAAAGGGAGTGTAGGTGGCCATGCAAGTCAGAAGTGAAAATCC
GGGGCTCAACCCCGGAACTGCTTTTGAAACTGTAAGGCTGGAGTGCAGGAGGAGTGAGTGGAATTCCTAGTGTAGCGGTG
AAATGCGTAGATATTAGGAGGAACACCAGTGGCGAAGGCGGCTCACTGGACTGTAACTGACACTGAGGCTCGAAAGCGTG
GGGAGCAAACAGG
>e147bcf220e5b8e9a8d0b483e7ff82a6
TACGTAGGGGGCAAGCGTTATCCGGATTTACTGGGTGTAAAGGGAGCGTAGACGGCACAGCAAGTCTGATGTGAAAGCCC
GGGGCCCAACCCCGGAACTGCATTGGAAACTGCTGGGCTTGAGTGCAGGTGAGGTAAGCGGAATTCCTAGTGTAGCGGTG
AAATGCGTAGATATTAGGAGGAACACCAGTGGCGAAGGCGGCTTACTGGACTGTAACTGACGTTGAGGCTCGAAAGCGTG
GGGAGCAAACAGG
>9ccbcb9ae87a64c9b6d349cf32e8c112
TACGTAGGGGGCGAGCGTTGTCCGGAATGATTGGGCGTAAAGGGCGCGTAGGCGGCCTGCTAAGTCTGGAGTGAAAGTCC
TGCTTTCAAGGTGGGAATTGCTTTGGATACTGGTGGGCTGGAGTGCAGGGGAGGAAAGCGGAATTACCGGTGTAGCGGTG
AAATGCGTAGAGATCGGTAGGAACACCAGTGGCGAAGGCGGCTTTCTGGACTGAAACTGACGCTGAGGCGCGAAAGCGTG
GGGAGCAAACAGG
>27c1cfc0ab26a3b8b2b5fc9284722c2f
TACGTAGGTGGCAAGCGTTGTCCGGATTTACTGGGTGTAAAGGGCGTGTAGCCGGGAGGGCAAGTCAGATGTGAAATCCA
CGGGCTTAACTCGTGAACTGCATTTGAAACTGTTCTTCTTGAGTATCGGTGAGGCAATCGGAATTCCTAGTGTAGCGGTG
AAATGCGTAGATATTAGGAGGAACACCAGTGGCGAAGGCGGATTGCTGGACGACAACTGACGGTGAGGCGCGAAAGCGTG
GGGAGCAAACAGG
>e70f3674eac0f95e341983c9e84a406b
TACGTAGGTGGCAAGCGTTATCCGGATTTATTGGGCGTAAAGAGAGTGCAGGCGGTTTTCTAAGTCTGATGTGAAAGCCT
TCGGCTTAACCGGAGAAGTGCATCGGAAACTGGATAACTTGAGTGCAGATGAGGGTAGTGGAACTCCATGTGTAGCGGTG
GAATGCGTAGATATATGGAAGAACACCAGTGGCGAAGGCGGCTACCTGGTCTGCAACTGACGCTGAGACTCGAAAGCATG
GGTAGCGAACAGG
>185154ddd9f3dbccba4124cd8c29b412
TACGTAGGGGGCAAGCGTTATCCGGATTTACTGGGTGTAAAGGGAGCGTAGACGGCTTTGCAAGTCTGACGTGAAACTCC
GGGGCTCAACTCCGGAACTGCGTTGGAAACTGTAAGGCTTGAGTGCCGGTGAGGTAAGCGGAATTCCTAGTGTAGCGGTG
AAATGCGTAGATATTAGGAGGAACACCAGTGGCGAAGGCGGCTTACTGGACGGCAACTGACGTTGAGGCTCGAAAGCGTG
GGGAGCAAACAGG
>e4667548309bf2bc3fadb47c3a6df686
TACGTAGGTGGCGAGCGTTGTCCGGAATTACTGGGTGTAAAGGGAGCGTAGGCGGGAACGCAAGTTGAATGTGAAAACTA
TGGGCTCAACCGATAGTTGCGTTCAAAACTGCGAATCTTGAGTGAAGTTGAGGCAGGCGGAATTCCTAGTGTAGCGGTAA
AATGCGTAGATATTAGGAGGAACACCAGTGGCGAAGGCGGCCTGCTGGGCTTTAACTGACGCTGAGGCTCGAAAGTGTGG
GGAGCAAACAGG
>4470e14941f7a620cf5b5aa60a7deb87
TACGGAGGATGCGAGCGTTATCCGGATTTATTGGGTTTAAAGGGTGCGTAGGTTGTTTTTTAAGTCAGCGGTGAAAGTTT
GTGGCTCAACCATAAAATTGCCGTTGAAACTGGAAGACTTGAGTGTGCTTGAGGTAGGCTGAATGCGTGGTGTAGCGGTG
AAATGCATAGATATCACGCAGAACTCCGATTGCGAAGGCAGCTTACTAAGCCATAACTGACACTGAAGCACGAAAGCGTG
GGGATCAAACAGG
>c710f658d4d6e04a994855adc28da6e1
TACGTAGGGGGCAAGCGTTATCCGGAATCACTGGGTGTAAAGGGAGCGTAGACGGCTGTGCAAGCCTGAAGTGAAAGGCG
GGGGCCCAACCCCTGGACTGCTTTGGGAACTGTACGGCTGGAGTGCAGGAGAGTTAAGTGGAATTCCTAGTGTAGCGGTG
AAATGCGTAGATATTAGGAGGAACACCAGTGGCGAAGGCGGCTTACTGGACTGTAACTGACGTTGAGGCTCGAAAGCGTG
GGGAGCAAACAGG
>9e7edae15624b08968c5bf823f84e518
TACGTAGGGGGCAAGCGTTATCCGGATTTACTGGGTGTAAAGGGAGCGTAGACGGAAAGGCAAGTCAGAAGTGAAAGCCC
AAGGCTCAACCATGGGACTGCTTTTGAAACTGTCAAACTAGAGTACGGTAGAGGTAAGAGGAATTCCTAGTGTAGCGGTG
AAATGCGTAGATATTAGGAGGAACACCAGTGGCGAAGGCGTCTTACTGGACCGAAACTGACGTTGAGGCTCGAAAGCGTG
GGGAGCAAACAGG
>7f3327ea28e0f04f415e4f0cb75f617a
TACGGAGGATCCGAGCGTTATCCGGATTTATTGGGTTTAAAGGGAGCGTAGGCGGACGCTTAAGTCAGTTGTGAAAGTTT
GCGGCTCAACCGTAAAATTGCAGTTGATACTGGGTGTCTTGAGTGCACTTGAGGCAGGCGGAATTCGTGGTGTAGCGGTG
AAATGCTTAGATATCACGAAGAACTCCGATTGCGAAGGCAGCTCACTGGAGCGCAACTGACGCTGAAGCTCGAAAGTGCG
GGTATCGAACAGG
>bc01b963363ff421d388e2a29eacc94d
TACGTAGGGAGCAAGCGTTATCCGGATTTATTGGGTGTAAAGGGTGCGTAGACGGGACAACAAGTTAGTTGTGAAATCCC
TCGGCTTAACTGAGGAACTGCAACTAAAACTATTGTTCTTGAGTGTTGGTGAGGAAAGTGGAATTCCTAGTGTAGCGGTG
AAATGCGTAGATATTAGGAGGAACACCGGTGGCGAAGGCGACTTTCTGGACAATAACTGACGTTGAGGCACGAAAGTGTG
GGGAGCAAACAGG
>0e56691402439fdb6867cce18f162e9a
TACGTATGGGGCAAGCGTTATCCGGATTTACTGGGTGTAAAGGGAGCGTAGGCGGTAAGACAAGTCAGAAGTGAAAGGCT
GGGGCTCAACCCTGGGACTGCTTTTGAAACTGTCTAACTAGAGTGCAGTAGAGGTAAGTGGAATTCCTAGTGTAGCGGTG
AAATGCGTAGATATTAGGAGGAACACCAGTGGCGAAGGCGGCTTACTGGACTGTAACTGACGCTGAGGCTCGAAAGCGTG
GGGAGCAAACAGG
>faf72c2a6cfe603bde05d898e716cb35
TACGTAGGGGGCAAGCGTTGTCCGGAATGACTGGGCGTAAAGGGAGTGTAGGCGGCTTATCAAGTTAGATGTGAAATCCC
GCGGCTTAACCGCGGAACTGCATCTAAAACTGGTGAGCTGGAGTGCAGGGGAGGTGAGTGGAATTCCTAGTGTAGCGGTG
GAATGCGTAGATATTAGGAGGAACACCAGAGGCGAAGGCGACTCACTGGACTGTAACTGACGCTGAGGCTCGAAAGCGTG
GGGAGCAAACAGG
>6680bb05798b0c36dfb244e3efc630fd
TACGTAGGGGGCGAGCGTTATCCGGATTTATTGGGTGTAAAGCGTGTGTAGGCGGTTTCTTAAGTCTAAAGTCAAAGCCC
GGAGCTTAACTCCGGTTCGCTTTAGAAACTGGGTCACTTGAGTATGGTTGAGGCAAATGGAATTTCTAGTGTAGCGGTAA
AATGCGTAGATATTAGAAGGAACACCAGTGGCGAAGGCGATTTGCTGGGCCATTACTGACGCTGAGACACGAAAGCGTGG
GGAGCAAATAGG
>ded57b25ca06c9f87ed3b794c493a71d
TACGTAGGGGGCGAGCGTTATCCGGATTTATTGGGCGTAAAGCGTGCGTAGGCGGTTTGTTAAGTCTAAAATAAAAGCCC
GAGGCTTAACCTCGGTTCGTTTTAGAAACTGGCAGACTTGAGTATGGTTGAGGCAAATGGAATTCCTAGTGTAGCGGTGG
AATGCGTAGATATTAGGAGGAACACCAGTGGCGAAGGCGATTTGCTGGGCCATTACTGACGCTGAGGTACGAAAGCGTGG
GGAGCAAATAGG
>b4b5bc4eaba36fda54b0be7914de45f2
TACGGAGGATGCGAGCGTTATCCGGATTTATTGGGTTTAAAGGGTGCGTAGGCGGCACGCCAAGTCAGCGGTGAAATTTC
CGGGCTCAACCCGGACTGTGCCGTTGAAACTGGCGAGCTAGAGTGCACTAGAGGCAGGCGGAATGCGTGGTGTAGCGGTG
AAATGCATAGATATCACGCAGAACCCCGATTGCGAAGGCAGCCTGCTAGGGTGCGACAGACGCTGAGGCACGAAAGCGTG
GGTATCGAACAGG
>3020d55493d407b126706ba768794538
TACGTAGGGGGCAAGCGTTATCCGGATTTACTGGGTGTAAAGGGAGCGTAGACGGAGCAGCAAGTCTGATGTGAAAGGCG
GGGGCTCAACCCCCGGACTGCATTGGAAACTGTTGATCTTGAGTACCGGTGAGGTAAGCGGAATTCCTAGTGTAGCGGTG
AAATGCGTAGATATTAGGAGGAACACCAGTGGCGAAGGCGGCTTACTGGACGGTAACTGACGTTGAGGCTCGAAAGCGTG
GGGAGCAAACAGG
>85df921905f7598ffdd87936fde08fe5
TACGTAGGTGGCGAGCGTTATCCGGATTTATTGGGCGTAAAGGGTGCGCAGACGGTTTATTAAGTCTAAAATTAAATCTT
GGGGCTTAACCCCATTCCGTTTTAGAAACTGGTAGACTCGAGTATGCTTGAGGCAAATGGAATTCCTAGTGTAGCGGTGG
AATGCGTAGATATTAGGAGGAACACCAGTGGCGAAGGCGATTTGCTGGGCCATTACTGACGTTCATGCACGAAAGCGTGG
GGAGCAAATAGG
>4019d197544acce3c89ecdfb06e404e9
TACGTAGGGGGCAAGCGTTATCCGGATTTACTGGGTGTAAAGGGAGCGTAGACGGTGAAGCAAGTCTGAAGTGAAAGGTT
GGGGCTCAACCCCGAAACTGCTTTGGAAACTGTTTAACTGGAGTACAGGGGAGGTAAGTGGAATTCCTAGTGTAGCGGTG
AAATGCGTAGATATTAGGAGGAACACCAGTGGCGAAGGCGGCTTACTGGACTGTAACTGACGTTGAGGCTCGAAAGCGTG
GGGAGCAAACAGG
>bc0093f87613a11341ab44364b63c434
TACGTATGGTGCAAGCGTTATCCGGATTTACTGGGTGTAAAGGGAGCGTAGACGGAGTGGCAAGTCTGATGTGAAAACCC
GGGGCTCAACCCCGGGACTGCATTGGAAACTGTCAATCTGGAGTACCGGGGAGGTAAGCGGAATTCCTAGTGTAGCGGTG
AAATGCGTAGATATTAGGAGGAACACCAGTGGCGAAGGCGGCTTACTGGACGGTAACTGACGTTGAGGCTCGAAAGCGTG
GGGAGCAAACAGG
>5581c49a439bd28d9d13da0d38fdd7f9
TACGTAGGGGGCGAGCGTTATCCGGATTTATTGGGCGTAAAGCGTGCGTAGGCGGTTTGTTAAGTCCAGAATTAAAGCCC
GAGGCTTAACCTCGGTTCGTTCTGGATACTGGCAGACTTGAGTAGGCTAGAGGCAAATGGAATTCCTAGTGTAGCGGTGA
AATGCGTAGATATTAGGAGGAACACCAGTGGCGAAAGCGATTTGCTGGGCCATCACTGACGCTGAGGTACGAAAGCGTGG
GGAGCAAATAGG
>b68e28f12c76fd9454bbbef087f97c82
TACGTAGGGGGCAAGCGTTATCCGGATTTACTGGGTGTAAAGGGAGCGTAGACGGATAAGCAAGTCTGATGTGAAAATCC
GGGGCCCAACCCCGGAATTGCATTGGAAACTGCATATCTAGAGTGTCGTAGAGGCAAGTGGAATTCCTGGTGTAGCGGTG
AAATGCGTAGATATCAGGAGGAACACCAGTGGCGAAGGCGGCTTGCTGGACGATGACTGACGTTGAGGCTCGAAAGCGTG
GGGAGCAAACAGG
>b0298878a341810d8158d1be122a60b1
TACGTAGGGGGCAAGCGTTATCCGGAATTATTGGGCGTAAAGAGTACGTAGGTGGTTTTGTAAGCGCGGGGTGAAAGGCA
GTGGCTTAACCATTGTAAGCCTTGCGAACTGCAAGACTTGAGTGCAGGTGAGGAAAGCGGAATTCCTAGTGTAGCGGTGA
AATGCTTAGATATTAGGAGGAACACCAGTGGCGAAGGCGGCTTTCTGGACTGTAACTGACACTGAGGTACGAAAGCGTGG
GGAGCAAACAGG
>50adeb1068df01b3508fb77fc960f651
TACGTAGGGGGCAAGCGTTATCCGGATTTACTGGGTGTAAAGGGAGCGTAGACGGTATGGCAAGTCTGATGTGAAAACCC
GGGGCTCAACCCCGGGACTGCATTGGAAACTGTCGGACTAGAGTGTCGGAGAGTCAAGTGGAATTCCTAGTGTAGCGGTG
AAATGCGTAGATATTAGGAGGAACACCAGTGGCGAAGGCGGCTTGCTGGACGATGACTGACGTTGAGGCTCGAAAGCGTG
GGGAGCAAACAGG
>3fb446aae93b4fab6c8ebcd4d0067f39
TACGTAGGGGGCAAGCGTTATCCGGATTTACTGGGTGTAAAGGGAGCGTAGACGGCGGAGCAAGTCTGAAGTGAAAGCCC
GGGGCTCAACCCCGGGACTGCTTTGGAAACTGTTCTGCTAGAGTGCTGTAGAGGTAAGTGGAATTCCGAGTGTAGCGGTG
AAATGCGTAGATATTAGGAGGAACACCAGTGGCGAAGGCGGCTTACTGGACAGTAACTGACGTTGAGGCTCGAAAGCGTG
GGGAGCAAACAGG
>951320e0b8f2e77ad0982987bd9d35a2
TACGTAGGTGGCAAGCGTTATCCGGATTTACTGGGTGTAAAGGGCGTGTAGGCGGGACTGCAAGTCAGATGTGAAAACCA
TGGGCTCAACCTATGGCCTGCATTTGAAACTGTAGTTCTTGAGTACTGGAGAGTCAGACGGAATTCCTAGTGTAGCGGTG
AAATGCGTAGATATTAGGAGGAACACCAGTGGCGAAGGCGGTCTGCTGGACAGCAACTGACGCTGAGGCGCGAAAGCGTG
GGGAGCAAACAGG
>9470155c3f99bf028a7551a77248fae1
TACGTAGGGAGCAAGCGTTATCCGGATTTATTGGGTGTAAAGGGTGCGTAGACGGGAAAACAAGTTGGTTGTGAAATCCC
TCGGCTTAACTGAGGAACTGCAACCAAAACTATTTTTCTTGAGTGCTGGTGAGGAAAGTGGAATTCCTAGTGTAGCGGTG
AAATGCGTAGATATTAGGAGGAACACCAGTGGCGAAGGCGACTTTCTGGACAGTAACTGACGTTGAGGCACGAAAGTGTG
GGGAGCAAACAGG
>3fed54ba41e28112983ae5b90a3b753a
TACGTAGGTGGCAAGCGTTGTCCGGAATTACTGGGTGTAAAGGGAGCGTAGGCGGGGAGGCAAGTTGAATGTCTAAACTA
TCGGCTCAACTGATAGTCGCGTTCAAAACTGCCACTCTTGAGTGCAGTTGAGGTAGGCGGAATTCCTAGTGTAGCGGTGA
AATGCGTAGATATTAGGAGGAACACCAGTGGCGAAGGCGGCCTACTGGGCTGTAACTGACGCTGAGGCTCGAAAGCGTGG
GTAGCAAACAGG
>f7e3d74582d2da53b680e07be1c1a4a7
TACGTAGGGAGCGAGCGTTATCCGGATTTATTGGGTGTAAAGGGTGCGTAGACGGGAAAATAAGTTAGTTGTGAAATCCC
TCGGCTCAACTGAGGAACTGCAACTAAAACTATTTTTCTTGAGTGCAGGTGAGGAAAGTGGAAGTCCTAGTGTAGCGGTG
AAATGCGTAGATATTAGGAGGAACACCAGTGGCGAAGGCGACTTTCTGGACTGTAACTGACGTTGAGGCACGAAAGTGTG
GGGAGCAAACAGG
>127e3b7c8a34ff8de0a96535a5bc1f31
TACGTAGGGGGCAAGCGTTATCCGGATTTACTGGGTGTAAAGGGAGCGTAGACGGCGATGCAAGTCTGAAGTGAAAGCCC
GGGGCTCAACCCCGGGACTGCTTTGGAAACTGTATGGCTGGAGTGCTGGGGAGGCAAGCGGAATTCCTAGTGTAGCGGTG
AAATGCGTAGATATTAGGAAGAACACCAGTGGCGAAGGCGGCTTGCTGGACAGTAACTGACGTTGAGGCTCGAAAGCGTG
GGGAGCAAACAGG
>a84ea474fc6fad16ff9403acf6541487
TACGTAGGGGGCAAGCGTTATCCGGATTTACTGGGTGTAAAGGGAGCGTAGACGGCGAAGCAAGTCTGATGTGAAAGGCA
GGGGCTCAACCCCTGGACTGCATTGGAAACTGTTTTGCTTGAGTACCGTAGAGGTAAGCGGAATTCCTAGTGTAGCGGTG
AAATGCGTAGATATTAGGAGGAACACCAGTGGCGAAGGCGGCTTACTGGACGGTAACTGACGTTGAGGCTCGAAAGCGTG
GGGAGCAAACAGG
>12c275c9af2b7466cdf7268693ef9d9d
TACGTAGGGGGCAAGCGTTATCCGGATTTACTGGGTGTAAAGGGAGCGTAGACGGCAATGCAAGCCAGATGTGAAAACCC
GCAGCTCAACTGGGGGAGTGCATTTGGAACTGTGTAGCTGGAGTGCAGGGGAGGTAAGCGGAATTCCTGGTGTAGCGGTG
AAATGCGTAGATATCAGGAGGAACACCAGTGGCGAAGGCGGCTTACTGGACTGTAACTGACGTTGAGGCTCGAAAGCGTG
GGGAGCAAACAGG
>0c288d875b37956d35c74027b61481d3
TACGTAGGTGGCAAGCGTTGTCCGGAATTACTGGGTGTAAAGGGAGCGTAGGCGGGGCCGCAAGCCTCATGTGAAATCGA
CCGGCTCAACCGGTCGCTGCGTGAGGAACTGCGGTTCTTGAGTGGAGTTGAGGCAGGCGGAATTCCTAGTGTAGCGGTGA
AATGCGTAGATATTAGGAGGAACACCAGTGGCGAAGGCGGCCTGCTGGGCTCTAACTGACGCTGAGGCTCGAAAGCGTGG
GTAGCAAACAGG
>7e097ad13a78d946a82f801d2bc01024
TACGTAGGTGGCAAGCGTTGTCCGGATTTACTGGGCGTAAAGGGAGCGTAGGCGGATGTTTAAGTGGGATGTGAAATACT
CGGGCTCAACTTGAGTGCTGCATTCCAAACTGGATATCTAGAGTGCAGTAGAGGAAAGGAGAATTCCTAGTGTAGCGGTG
AAATGCGTAGAGATTAGGAAGAATACCAGTGGCGAAGGCGCCTTTCTGGACTGTAACTGACGCTGAGGCTCGAAAGCGTG
GGGAGCAAACAGG
>5d2f22e562653cd1e45169deff8155ef
TACGTAGGTGGCAAGCGTTGTCCGGATTTACTGGGTGTAAAGGGCGTGCAGCCGGGCCGACAAGTCAGATGTGAAATCCG
CGGGCTTAACCCGCGAACTGCATTTGAAACTATAGGTCTTGAGTGCCGGTGAGGTAATCGGAATTCCTTGTGTAGCGGTG
AAATGCGTAGATATAAGGAAGAACACCAGTGGCGAAGGCGGATTACTGGACGGTAACTGACGGTGAGGCGCGAAAGCGTG
GGGAGCAAACAGG
>69b9e5825c454cb8392cbb0154cd8f53
TACGTAGGGGGCAAGCGTTATCCGGATTTACTGGGTGTAAAGGGAGCGTAGACGGTTTTGCAAGTCTGAAGTGAAAGCCC
GGGGCTTAACCCCGGGACTGCTTTGGAAACTGTAGAACTAGAGTGCAGGAGAGTTAAGTGGAATTCCTAGTGTAGCGGTG
AAATGCGTAGATATTAGGAGGAACACCAGTGGCGAAGGCGGCTTACTGGACTGTAACTGACGTTGAGGCTCGAAAGCGTG
GGGAGCAAACAGG
>59dda5fff445ffc179543814a55a4983
TACGTAGGGGGCAAGCGTTATCCGGATTTACTGGGTGTAAAGGGAGCGTAGACGGAAAGGCAAGTCAGAAGTGAAAACCC
AAGGCTCAACCATGGGACTGCTTTTGAAACTGTCAAACTAGAGTACGGTAGAGGTAAGAGGAATTCCTAGTGTAGCGGTG
AAATGCGTAGATATTAGGAGGAACACCAGTGGCGAAGGCGTCTTACTGGACCGAAACTGACGTTGAGGCTCGAAAGCGTG
GGGAGCAAACAGG
>9b2c513d3b2a223385880ce0efa4e8e7
TACGTAGGTGGCGAGCGTTATCCGGATTTATTGGGCGTAAAGCGTGCGCAGGCGGCTTATTAAGTCTAAGATTAAAGCCC
GGAGCTTAACTCCGGTTCGTCTTAGAAACTGGTAGGCTTGAGTATGGTTGAGGCAAATGGAATTCCTAGTGTAGCGGTGG
AATGCGTAGATATTAGGAGGAACACCAGTGGCGAAGGCGATTTGCTGGGCCATCACTGACGCTCATGCACGAAAGCGTGG
GGAGCAAATAGG
>8d4bae1e12f0ad79d9c31593a3d173a0
TACGTAGGTGGCAAGCGTTGTCCGGAATTATTGGGCGTAAAGCGCGCGCAGGCGGATGCGTAAGTCTATCTTAAAAGTGC
GGGGCTTAACCCCGTGAGGGGATGGAAACTGGGCATCTAGAGTATCGTAGAGGAAAGCGGAATTCCTAGTGTAGCGGTGA
AATGCGTAGATATTAGGAAGAACACCAGTGGCGAAGGCGGCTTTCTGGACGACAACTGACGCTGAGGCGCGAAAGCCAGG
GGAGCGAACGGG
>13f0dd7881cd3933a74327bae72c7481
TACATAGGGGGCAAGCGTTATCCGGAATTATTGGGTGTAAAGGGTGCGTAGACGGGAAATTAAGTTAGTTGTGAAATACC
TTGGCTCAACTAAGGAACTGCAACTAAAACTGGTTTTCTTGAGTACTGGAGAGTAAAGTGGAATTCCTAGTGTAGCGGTG
AAATGCGTAGATATTAGGAGGAACACCAGTGGCGAAGGCGACTTTCTGGACAGAAACTGACGTTGAGGCACGAAAGTGTG
GGGAGCAAACAGG
>8231458410c79d6d0ed1996dc108b31b
TACGTAGGTGGCAAGCGTTGTCCGGAATGACTGGGCGTAAAGGGAGCGTAGGTTGTTGTTTAAGTTAAATGTGAAAGCCC
GTGGCTCAACTACGGAACTGCATTTAATACTGGACAACTAGAGTGCAGGTGGGGTAAGCGGAATTCCTAGTGTAGCGGTG
GAATGCGTAGATATTAGGAAGAACACCAGAGGCGAAGGCGGCTTACTGGACTGTAACTGACACTGAGGCTCGAAAGCGTG
GGGAGCAAACAGG
>e64b621c605660ace3f42eb89c2ff4cc
TACGTAGGAGGCAAGCGTTATCCGGAATGACTGGGCGTAAAGGGTGCGTAGGTGGTTTGACAAGTTAGTAGCGCAACTCC
GGAGCTCAACTTCGGAACTACTACTAAAACTGTTGGACTTGAGTGCAGGTGGGGCAATCGGAATTCCTAGTGTAGCGGTG
GAATGCGTAGATATTAGGAGGAACACCAGTGGCGAAGGCGGATTGCTAGACTGTAACTGACACTGAGGCACGAAAGCGTG
GGGAGCAAACAGG
>b1b5dbcd9d81884633d4588c618cfcd3
TACGGAGGATCCAAGCGTTATCCGGATTTATTGGGTTTAAAGGGTGCGTAGGCGGTTTAGTAAGTCAGCGGTGAAATTTT
GGTGCTTAACACCAAACGTGCCGTTGATACTGCTGGGCTAGAGAGTAGTAGCGGTAGGCGGAATGTATGGTGTAGCGGTG
AAATGCTTAGAGATCATACAGAACACCGATTGCGAAGGCAGCTTACCAAACTATATCTGACGTTGAGGCACGAAAGCGTG
GGGAGCAAACAGG
>b640a141d10e2f165d25886914e493f7
TACGTAGGGAGCAAGCGTTATCCGGATTTACTGGGTGTAAAGGGCGCGCAGGCGGGCCCGCAAGTTGGGAGTGAAATCCG
GGGGCTTAACCCCCGAACTGCTTTCAAAACTGCGAGTCTTGAGTGATGGTGAGGCAGGCGGAATTCCGTGTGTAGCGGTG
AAATGCGTAGATATACGGAGGAACACCAGTGGCGAAGGCGGCCTGCTGGACATTAACTGACGCTGAGGCGCGAAAGCGTG
GGGAGCAAACAGG
>a0a324e7cfb67a3573cfdec476b994dc
TACGTATGGTGCAAGCGTTATCCGGATTTACTGGGTGTAAAGGGAGCGCAGGCGGAAGGCTAAGTCTGATGTGAAAGCCC
GGGGCTCAACCCCGGTACTGCATTGGAAACTGGTCATCTAGAGTGTTAGAGGGGTAAGTGGAATTCCTAGTGTAGCGGTG
AAATGCGTAGATATTAGGAGGAACACCAGTGGCGAAGGCGGCTTACTGGACGATAACTGACGCTGAGGCTCGAAAGCGTG
GGGAGCAAACAGG
>44f26f07c632ca9a79481fd63256bd8a
TACGGAGGATGCGAGCGTTATCCGGATTTATTGGGTTTAAAGGGAGCGCAGACGGGAGATTAAGTCAGTTGTGAAAGTTT
GCGGCTCAACCGTAAAATTGCAGTTGATACTGGTTTCCTTGAGTGCAGGTGAGGCAGGCGGAATTCGTGGTGTAGCGGTG
AAATGCTTAGATATCACGAAGAACCCCGATTGCGAAGGCAGCTTGCTAAACTGTAACTGACGTTCATGCTCGAAAGTGTG
GGTATCAAACAGG
>a8504726f294bc1e81f1e357993741be
TACGGAGGATCCGAGCGTTATCCGGATTTATTGGGTTTAAAGGGAGCGTAGGTGGACATGTAAGTCAGTTGTGAAAGTTT
GCGGCTCAACCGTAAAATTGCAGTTGATACTGCGTGTCTTGAGTACAGTTGAGGTGGGCGGAATTCGTGGTGTAGCGGTG
AAATGCTTAGATATCACGAAGAACTCCGATTGCGAAGGCAGCTCACTGGACTGCAACTGACACTGATGCTCGAAAGTGTG
GGTATCAAACAGG
>ee951eae226d682e16a4543758241a47
TACGTAGGTGGCGAGCGTTGTCCGGATTTACTGGGCGTAAAGGGAGCGTAGGCGGACTTTTAAGTGAGATGTGAAATACC
CGGGCTCAACTTGGGTGCTGCATTTCAAACTGGAAGTCTAGAGTGCAGTAGAGGAGAATGGAATTCCTAGTGTAGCGGTG
AAATGCGTAGAGATTAGGAAGAACACCAGTGGCGAAGGCGATTCTCTGGACTGTAACTGACGCTGAGGCTCGAAAGCGTG
GGGAGCAAACAGG
>9c8995acb6ffe26f181e3889fd702af3
TACGGAGGATGCGAGCGTTATCCGGATTTATTGGGGTTAAAGGGTGCGTAGGTTGTTTTTTAAGTCAGCGGTGAAAGTTT
GTGGCTCAACCATAAAATTGCCGTTGAAACTGGAAGACTTGAGTGTGCTTGAGGTAGGCGGAATGCGTGGTGTAGCGGTG
AAATGCATAGATATCACGCAGAACTCCGATTGCGAAGGCAGCTTACTAAGCCATAACTGACACTGAAGCACGAAAGCGTG
GGGATCAAACAGG
>08e7b4d9986fdba927715891f469be7e
TACGTAGGTGGCAAGCGTTGTCCGGATTTACTGGGTGTAAAGGGCGTGCAGCCGGGACTGCAAGTCAGATGTGAAATCCG
CGGGCTTAACCCGCGAACTGCATTTGAAACTGCGGATCTTGAGTACCGGTGAGGTTATCGGAATTCCTTGTGTAGCGGTG
AAATGCGTAGATATAAGGAAGAACACCAGTGGCGAAGGCGGATAACTGGACGGCAACTGACGGTGAGGCGCGAAAGCGTG
GGGAGCAAACAGG
>8bf3ec30baa332b933ecd91b7edacfbf
TACGTAGGGGGCAAGCGTTATCCGGATTTACTGGGTGTAAAGGGAGCGTAGACGGCATGGCAAGTCTGAAGTGAAATGCG
GGGGCTCAACCCCTGAACTGCTTTGGAAACTGTCAGGCTGGAGTGCAGGGGAGGTAAGTGGAATTCCTAGTGTAGCGGTG
AAATGCGTAGATATTAGGAGGAACACCAGTGGCGAAGGCGGCTTACTGGACTGTAACTGACGTTGAGGCTCGAAAGCGTG
GGGAGCAAACAGG
>b1caf7edb82347bc313e4067482b24bb
TACGTAGGGGGCAAGCGTTATCCGGAATCACTGGGTGTAAAGGGAGCGTAGACGGCTGAGCAAGCCTGAAGTGAAAGGCG
GGGGCCCAACCCCCGGACTGCTTTGGGAACTGTACGGCTGGAGTGCAGGAGAGTTAAGTGGAATTCCTAGTGTAGCGGTG
AAATGCGTAGATATTAGGAGGAACACCAGTGGCGAAGGCGGCTTACTGGACTGTAACTGACGTTGAGGCTCGAAAGCGTG
GGGAGCAAACAGG
>9199da0a2b9e36581b2beff2610ea33d
TACGTAGGGAGCAAGCGTTATCCGGATTTACTGGGTGTAAAGGGCGTGTAGGCGGGCATGCAAGCCAGAAGTGAAATCTG
GGGGCTTAACCCCCAAACTGCTTTTGGAACTGCGTGTCTTGAGTGATGGAGAGTCAGGCGGAATTCCCAGTGTAGCGGTG
AAATGCGTAGATATTGGGAGGAACACCAGTGGCGAAGGCGGCCTGCTGGACATTAACTGACGCTGAGGCGCGAAAGCGTG
GGGAGCAAACAGG
>e890ee86f4a617f552c714fd38d04719
TACGTAGGGGGCGAGCGTTATCCGGATTCACTGGGTGTAAAGGGAGCGTAGACGGCCAAGCAAGCCAGGGGTGAAAGCCC
GGGGCCCAACCCCGGGACTGCCCTTGGAACTGCATGGCTGGAGTGCGGGTGGGGCAGGCGGAATTCCTGGTGTAGCGGTG
AAATGCGTAGATATCAGGAGGAACACCGGCGGCGAAGGCGGCCTGCTGGACCGCGACTGACGTTGAGGCTCGAAAGCGTG
GGGAGCGAACAGG
>5b3f72c3df0355b907283433d031f348
TACGGAGGATTCAAGCGTTATCCGGATTTATTGGGTTTAAAGGGTGCGTAGGCGGTTTGATAAGTTAGAGGTGAAATGTT
AGGGCTCAACCCTGAAACTGCCTCTAATACTGTTGGACTAGAGAGTAGTAGCGGTAGGCGGAATGTATGGTGTAGCGGTG
AAATGCTTAGAGATCATACAGAACACCGATTGCGAAGGCAGCTTACCAAACTATATCTGACGTTGAGGCACGAAAGCGTG
GGGAGCAAACAGG
>95eaf14c1779c63ffda50649012d638c
TACGTAGGTGGCAAGCGTTGTCCGGAATTACTGGGTGTAAAGGGAGCGTAGGCGGGGAGACAAGTTGAATGTCTAAACTA
TCGGCTTAACTGATAGTCGCGTTCAAAACTATCACTCTTGAGTGCAGTTGAGGTAGGCGGAATTCCTAGTGTAGCGGTGA
AATGCGTAGATATTAGGAGGAACACCAGTGGCGAAGGCGGCCTACTGGGCTGTAACTGACGCTGAGGCTCGAAAGCGTGG
GTAGCAAACAGG
>534c81e74da6fe00b3b8ea825df6ee89
TACGTAGGTGGCAAGCGTTGTCCGGAATTATTGGGCGTAAAGCGCGCGCAGGCGGCTTTCTAAGTCCATCTTAAAAGTGC
GGGGCTTAACCCCGTGATGGGATGGAAACTGGAAAGCTGGAGTATCGGGGAGGAAAGTGGAATTCCTAGTGTAGCGGTGA
AATGCGTAGAGATTAGGAAGAACACCGGTGGCGAAGGCGACTTTCTGGACGACAACTGACGCTGAGGCGCGAAAGCGTGG
GGAGCAAACAGG
>d86e273d093bcad61b948b533ba0d5a2
TACGTAGGTGGCAAGCGTTATCCGGATTTACTGGGTGTAAAGGGCGTGTAGGCGGGACTGCAAGTCAGATGTGAAAACCA
CGGGCTCAACCTGTGGCCTGCATTTGAAACTGTAGTTCTTGAGTACTGGAGAGTCAGACGGAATTCCTAGTGTAGCGGTG
AAATGCGTAGATATTAGGAGGAACACCAGTGGCGAAGGCGGTCTGCTGGACAGCAACTGACGCTGAGGCGCGAAAGCGTG
GGGAGCAAACAGG
>a1b7bb849c96313c017c6ac37e92d754
TACGTAGGGGGCAAGCGTTGTTCGGAATGACTGGGCGTAAAGGGTGCGTAGGCGGTGTAGCAAGTTAGAAGTGAAATACC
TAGAGCTTAACTCAGGTGCTGCTTCTAAAACTGCTATACTTGAGTGCAGTTGAGGAAAGTGGAATTCCTAGTGTAGCGGT
GGAATGCGTAGATATTAGGAGGAACATCAGTGGCGAAGGCGACTTTCTGGACTGTAACTGACGCTGAGGCACGAAAGTGT
GGGGAGCAAACAGG
>2d1eba1048237d22d68bf3c1a5a0c0ac
TACGTAGGGGGCAAGCGTTATCCGGATTTACTGGGTGTAAAGGGAGCGTAGACGGTATGGCAAGTCTGATGTGAAAACCC
GGGGCTCAACCCCGGGACTGCATTGGAAACTGTCGGACTAGAGTGTCGGTGAGGCAAGTGGAATTCCTAGTGTAGCGGTG
AAATGCGTAGATATTAGGAGGAACACCAGTGGCGAAGGCGGCTTGCTGGACGATGACTGACGTTGAGGCTCGAAAGCGTG
GGGAGCAAACAGG
>3c885da9fc1988e7409b9be7a2d16f24
TACGTATGTCGCAAGCGTTATCCGGATTTATTGGGCGTAAAGCGCGTCTAGGCGGCTTAGTAAGTCTGATGTGAAAATGC
GGGGCTCAACCCCGTATTGCGTTGGAAACTGCTAAACTAGAGTACTGGAGAGTTAGGCGGAACTACAAGTGTAGAGGTGA
AATTCGTAGATATTTGTAGGAATGCCGATGGGGAAGCCAGCCTACTGGACAGATACTGACGCTAAAGCGCGAAAGCGTGG
GTAGCAAACAGG
>32474a42901259e004ca818682d60792
TACGTAGGGTGCAAGCGTTATCCGGATTTACTGGGTGTAAAGGGCGAGTAGACGGCGTTGCAAGTCAGATGTGAAAGGCT
AGGGCTCAACCTTAGGAGAGCATCTGAAACTGTAATGCTAGAGTGCAGGAGAGTTAAGTGGAATTCCTAGTGTAGCGGTG
AAATGCGTAGATATTAGGAGGAACACCAGTGGCGAAGGCGGCTTACTGGACTGTAACTGACGTTGAGGCGCGAAAGTGTG
GGGAGCAAACAGG
>52548d4fc4d9acc4695b5d699129b9ba
TACATAGGGGGCAAGCGTTATCCGGAATTATTGGGTGTAAAGGGTGCGTAGACGGAGAAACAAGTTGGTTGTGAAATCCC
TCGGCTCAACTGAGGAACTGCAACCAAAACTGGATATCTTTATTTCCCGTGAGGAAAGTGGAATTCCTAGTGTAGCGGTG
AAATGCGTAGATATTAGGAGGAACACCAGTGGCGAAGGCGACTTTCTGGACGATAACTGACGTTGAGGCACGAAAGTGTG
GGGAGCAAACAGG
>69d93ea7bb8f1ed129938121bcf64bb9
TACGTAGGTGGCAAGCGTTGTCCGGATTTACTGGGTGTAAAGGGCGTGTAGGCGGGAGAGCAAGTCAGAAGTGAAATCTA
TGGGCTTAACCCATAAACTGCTTTTGAAACTGTTCTTCTTGAGTATCGGTGAGGCAGGCGGAATTCCTAGTGTAGCGGTG
AAATGCGTAGATATTAGGAGGAACACCAGTGGCGAAGGCGGCCTGCTGGACGACAACTGACGCTGAGGCGCGAAAGCGTG
GGGAGCAAACAGG
>7d3af59648962b6c3b6c2c88dabed9e2
TACGGAGGATGCGAGCGTTATCCGGATTTATTGGGTTTAAAGGGAGCGCAGGCTGCGAGGCAAGTCAGCGGTCAAATGTC
GGGGCTCAACCCCGGCCTGCCGTTGAAACTGTCCTGCTAGAGTTCGAGAGAGGTATGCGGAATGCGTTGTGTAGCGGTGA
AATGCATAGATATGACGCAGAACTCCGATTGCGAAGGCAGCATACCAACTCGCGACTGACGCTGAGGCTCGAAAGCGTGG
GTATCGAACAGG
>ae432e599c18d3ae74d8738b5e71a934
TACGGAGGATCCGAGCGTTATCCGGATTTATTGGGTTTAAAGGGAGCGTAGGTGGACATGTAAGTCAGTTGTGAAAGTTT
GCGGCTCAACCGTAAAATTGCAGTTGATACTGTGTGTCTTGAGTACAGTTGAGGTGGGCGGAATTCGTGGTGTAGCGGTG
AAATGCTTAGATATCACGAAGAACTCCGATTGCGAAGGCAGCTCACTGGACTGTTACTGACACTGAGGCTCGAAAGTGTG
GGTATCAAACAGG
>82cb4b409116b51c36c56373fe46124b
TACGGAGGATCCGAGCGTTATCCGGATTTATTGGGTTTAAAGGGAGCGTAGATGGATGTTTAAGTCAGTTGTGAAAGTTT
GCGGCTCAACCGTAAAATTGCAATTGATACTGGATGTCTTGAGTGCACTTGAGGTAGGCGGAATTCGTGGTGTAGCGGTG
AAATGCTTAGATATCACGAAGAACTCCGATTGCGAAGGCAGCTTACTAAACTGCAACTGACATTGAGGCTCGAAAGTGTG
GGTATCAAACAGG
>fd5a877ba4e73728bf8a3c03bd457195
TACGTATGGTGCAAGCGTTATCCGGATTTACTGGGTGTAAAGGGTGCGTAGGTGGTATGGCAAGTCAGAAGTGAAAGGCT
GGGGCTCAACCCCGGGACTGCTTTTGAAACTGTCAAACTAGAGTACAGGAGAGTAAAGCGGAATTCCTAGTGTAGCGGTG
AAATGCGTAGATATTAGGAGGAACACCAGTGGCGAAGGCGGCTTTCTGGACTGAAACTGACACTGAGGCACGAAAGCGTG
GGGAGCAAACAGG
>1b1ea8228b8aab445aab0223be5fd6fc
TACGGAAGGTCCGGGCGTTATCCGGATTTATTGGGTTTAAAGGGAGCGTAGGCCGTCTGATAAGCGTGTTGTGAAATGTC
GGGGCTCAACCTGGACATTGCAGCGCGAACTGTGAGACTTGAGTGCGCATGAAGTAGGCGGAATTCGTCGTGTAGCGGTG
AAATGCTTAGATATGACGAAGAACTCCGATTGCGAAGGCAGCCTGCTGTAGCGCAACTGACGCTGAAGCTCGAAAGCGTG
GGTATCGAACAGG
>4e395096a7dda36d478a1454fc67fa09
TACGTAGGTGGCGAGCGTTATCCGGAATCATTGGGCGTAAAGAGGGAGCAGGCGGCCGCAAGGGTCTGTGGTGAAAGACC
GAAGCTAAACTTCGGTAAGCCATGGAAACCGGGCGGCTAGAGTGCGGATGAGGATCGTGGAATTCCATGTGTAGCGGTGA
AATGCGTAGATATATGGAGGAACACCAGTGGCGAAGGCGACGGTCTGGGCCGCAACTGACGCTCATTCCCGAAAGCGTGG
GGAGCAAATAGG
>cec3402e4d58187969cf85a9754b303c
TACGTAGGGGGCAAGCGTTATCCGGAATTACTGGGTGTAAAGGGAGCGTAGGCGGCATGGTAAGCCAGATGTGAAAGCCC
GAAGCTTAACTTCGAGGATTGCATTTGGAACTATCAAGCTAGAGTACAGTAGAGGAAAGCGGAATTCCTAGTGTAGCGGT
GAAATGCGTAGATATTAGGAAGAACACCAGTGGCGAAGGCGGCTTTCTGGACTGAAACTGACGCTGAGGCTCGAAAGCGT
GGGGAGCAAACAGG
>26a1cff2e2ba586daab4e46d1c716b5f
TACGGAGGATGCGAGCGTTATCCGGATTTATTGGGTTTAAAGGGTGCGTAGGCGGAGTGCCAAGTCAGCGGTAAAAATTC
GGGGCTCAACCCCGTACTGCCGTTGAAACTGCATCCCTTGAGTGGCGCGGAAGTATGCGGAATGCGTGGTGTAGCGGTGA
AATGCATAGATATCACGCAGAACTCCGATTGCGAAGGCAGCATACCGGCGCGCAACTGACGCTCATGCACGAAAGCGTGG
GTATCGAACAGG
>8c6a5c4448b0327a810db8ee00e459f7
TACGTAGGTGGCGAGCGTTATCCGGAATGATTGGGCGTAAAGGGTGCGCAGGCGGTCCTGCAAGTCTGGAGTGAAACGTA
TGAGCTCAACTCATGCATGGCTCTGGAAACTGGAGGACTGGAGAGCTGGAGAGGGCGGTGGAACTCCATGTGTAGCGGTA
AAATGCGTAGATATATGGAAGAACACCAGTGGCGAAGGCGGCCGCCTGGCCTGTTGCTGACGCTGAGGCACGAAAGCGTG
GGGAGCAAATAGG
>36680f095955f2f61292e123f9e48518
TACGTAGGGGGCAAGCGTTATCCGGATTTACTGGGTGTAAAGGGAGCGTAGACGGAATGGCAAGTCTGATGTGAAAGGCC
GGGGCTCAACCCCGGGACTGCATTGGAAACTGTCAATCTAGAGTACCGGTGGGGTAAGTGGAATTCCTAGTGTAGCGGTG
AAATGCGTAGATATTAGGAGGAACACCAGTGGCGAAGGCGGCTTACTGGACGGTAACTGACGTTGAGGCTCGAAAGCGTG
GGGAGCAAACAGG
>93fe2a9b4664f2c97063e5c06f9ad49a
TACGTAGGGAGCGAGCGTTATCCGGATTTATTGGGCGTAAAGCGCGCGTAGGCGGGCTATTAAGTCAGGTGTTAAAGCCC
GGGGCTCAACCCCGGCCCGCACCTGAAACTGGTAGTCTTGAGTCTGGTCGGGGAAAGTGGAATTCCCAGTGTAGCGGTGA
AATGCGCAGATATTGGGAAGAACACCAGTGGCGAAGGCGGCTTTCTAGGCCACGACTGACGCTGAGGCGCGAAAGCTAGG
GGAGCAAACAGG
>387b51597c80b67cd33b0e14a0ae0fc8
TACGTAGGGGGCAAGCGTTATCCGGATTTACTGGGTGTAAAGGGAGCGTAGACGGCTGTGCAAGTCAGAAGTGAAAGCCC
GGGGCTCAACCGCGGGACTGCTTTTGAAACTGTGTAGCTGGAGTGCAGGGGAGGTAAGTGGAATTCCTAGTGTAGCGGTG
AAATGCGTAGATATTAGGAGGAACACCGGTGGCGAAGGCGGCTTACTGGACTGTAACTGACGTTGAGGCTCGAAAGCGTG
GGGAGCAAACAGG
>ba4039d86575d607663039b4a4c9edc2
TACGTAGGTGGCAAGCGTTATCCGGATTTACTGGGTGTAAAGGGCGTGTAGGCGGGAATGCAAGTCAGATGTGAAAACTA
TGGGCTCAACTCATAGCCTGCATTTGAAACTGTATTTCTTGAGTGATGGTGAGGCAGGCGGAATTCCGTGTGTAGCGGTG
AAATGCGTAGATATACGGAGGAACACCAGTGGCGAAGGCGGCCTGCTGGACATTAACTGACGCTGAGGCGCGAAAGCGTG
GGGAGCAAACAGG
>6e8044229addc516e807b79df0179492
TACGTAGGGGGCAAGCGTTATCCGGATTTACTGGGTGTAAAGGGAGCGTAGACGGTGATGCAAGTCAGAAGTGAAAGCCC
GCGGCTCAACTGCGGGACTGCTTTTGAAACTGTATGACTGGAGTGCAGGAGAGTTAAGCGGAATTCCTAGTGTAGCGGTG
AAATGCGTAGATATTAGGAGGAACACCAGTGGCGAAGGCGGCTTACTGGACTGTAACTGACGTTGAGGCTCGAAAGCGTG
GGGAGCAAACAGG
>9f04d8d28e5856bb5c7945376cc531a0
TACGGAGGATCCGAGCGTTATCCGGATTTATTGGGTTTAAAGGGAGCGTAGATGGGTTGTTAAGTCAGTTGTGAAAGTTT
GCGGCTCAACCGTAAAATTGCAATTGATACTGGCAGTCTTGAGTATAGTTGAGTTAGGCGGAATTCGTGGTGTAGCGGTG
AAATGCTTAGATATCACGAAGAACTCCGATTGCGAAGGCAGCTTACTAACCTGTAACTGACATTGATGCTCGAAAGTGTG
GGTATCAAACAGG
>4b6d59a45a4d29ac8f28af6e86a5f6e9
TACGTATGGTGCAAGCGTTATCCGGATTTACTGGGTGTAAAGGGTGCGTAGGTGGCAAGGCAAGTCTGAAGTGAAAATCC
GGGGCTCAACCCCGGAACTGCTTTGGAAACTGTTTAGCTGGAGTACAGTAGAGGTAAGTGGAATTCCTAGTGTAGCGGTG
AAATGCGTAGATATTAGGAGGAACACCAGTGGCGAAGGCGACTTACTGGACTGGTACTGACACTGAGGCACGAAAGCGTG
GGGAGCAAACAGG
>9c6d066abc92f4dd6f5aae655a38c6a5
TACGGAGGATGCGAGCGTTATCCGGATTTACTGGGTGTAAAGGGAGCGTAGACGGCTGAGCAAGTCAGAAGTGAAAGCCC
GGGGCTCAACCCCGGGACTGCTTTTGAAACTGCGGAGCTGGAGTGCAGGGGAGGTAAGCGGAATTCCTGGTGTAGCGGTG
AAATGCGTAGATATCAGGAGGAACACCAGTGGCGAAGGCGGCTTACTGGACTGTAACTGACGTTGAGGCTCGAAAGCGTG
GGGAGCAAACAGG
>6462fe84adb5bb2ff47724933330db1d
TACGTAGGTGGCAAGCGTTGTCCGGAATTATTGGGCGTAAAGGGCGCGCAGGCGGCTTCTTAAGTCTGTCTTAAAAGTGC
GGGGCTTAACCCCGTGATGGGATGGAAACTGGGAAGCTCAAGAGTATCGAGAGGAAAGCGGAATTCCTAGTGTAGCGGTG
AAATGCGTAGATATTAGGAGGAACACCAGTGGCGAAAGCGGCTTTCTGGACGAAAACTGACGCTGAGGCGCGAAAGCCAG
GGGAGCGAACGGG
>4f4363f8175f606ee5e62863dd250c97
TACGTAGGTGGCAAGCGTTGTCCGGAATTATTGGGCGTAAAGCGCGCGCAGGCGGATTGGTCAGTCTGTCTTAAAAGTTC
GGGGCTTAACCCCGTGATGGGATGGAAACTGCCAATCTAGAGTATCGGAGAGTAAAGTGGAATTCCTAGTGTAGCGGTGA
AATGCGTAGATATTAGGAAGAACACCAGTGGCGAAGGCGACTTTCTGGACGAAAACTGACGCTGAGGCGCGAAAGCCAGG
GGAGCGAACGGG
>2d5885162334077eaebe0800cb191617
TACGTAGGTGGCAAGCGTTATCCGGATTTACTGGGTGTAAAGGGCGTGTAGGCGGGACTGCAAGTCAGATGTGAAAACCA
TGGGCTCAACCTGTGGCCTGCATTTGAAACTGTAGTTCTTGAGTACTGGAGAGTCAGACGGAATTCCTAGTGTAGCGGTG
AAATGCGTAGATATTAGGAGGAACACCAGTGGCGAAGGCGGTCTGCTGGACAGCAACTGACGCTGAGGCGCGAAAGCGTG
GGGAGCAAACAGG
>f2af449892a9a5e7539dbea4ad355173
TACGTAGGTGGCAAGCGTTATCCGGATTTACTGGGTGTAAAGGGCGTGTAGGCGGGATTGCAAGTCAGATGTGAAAACCA
CGGGCTCAACCTGTGGCCTGCATTTGAAACTGCAGTTCTTGAGTACTGGTGAGGCAGACGGAATTCCTAGTGTAGCGGTG
AAATGCGTAGATATTAGGAGGAACACCAGTGGCGAAGGCGGTCTGCTGGACAGCAACTGACGCTGAGGCGCGAAAGCGTG
GGGAGCAAACAGG
>3c2ce4ffe3c9503c1dff577982b86498
TACGTAAGGGGCGAGCGTTGTCCGGAATTATTGGGCGTAAAGAGTGCGTAGGCGGCAAATTAAGTCAGATGTGAAAACTA
AGGGCTCAACCCATAGATTGCATCTGAAACTGATATGCTTGAGTCAAGGTGAGGAAAGTGGAATTCCTAGTGTAGCGGTG
GAATGCGTAGATATTAGGAGGAATACCGGTGGCGAAGGCGACTTTCTGGACTTGAACTGACGCTGAGGCACGAAAGCGTG
GGGAGCAAACAGG
>91583265f2248dad361f1ef519af37a3
TACGTAGGGGGCAAGCGTTATCCGGATTTACTGGGTGTAAAGGGAGCGTAGACGGAGAGGCAAGTCTGATGTGAAAGGCG
GGGGCTCAACCCCCGGACTGCATTGGAAACTGTCCCTCTCGAGTGCTTGAGGGGTAAGCGGAATTCCTAGTGTAGCGGTG
AAATGCGTAGATATTAGGAGGAACACCAGTGGCGAAGGCGGCTTACTGGACGGTAACTGACGTTGAGGCTCGAAAGCGTG
GGGAGCAAACAGG
>275890f39dd2f60b1360026d0a864414
TACGTAGGGAGCAAGCGTTGTCCGGAATTACTGGGTGTAAAGGGAGCGTAGGCGGGATGGCAAGTTGGGTGTTAAATCTA
CCGGCTCAACTGGTAGTCGCACTCAAAACTGCTATTCTTGAGTGAAGTTGAGGCAGGCGGAATTCCTAGTGTAGCGGTGA
AATGCGTAGATATTAGGAGGAACACCAGTGGCGAAGGCGGCCTGCTGGGCTTTTACTGACGCTGAGGCTCGAAAGTGTGG
GGAGCAAACAGG
>38441e19a953fa5eba23577d7c379495
TACGTAGGGAGCGAGCGTTATCCGGATTTATTGGGTGTAAAGGGTGCGTAGGCGGCTTTTTAGGTCTAAGGTTTAAGCCC
GGAGCTTAACTCCGGTTCGCCTTAGAAACCGATTGGCTTGAGTATGGTAGAGTCAAGTGGAATTTCTAGTGTAGCGGTAA
AATGCGTAGATATTAGAAGGAACACCAGTGGCGAAGGCGACTTGCTGGGCCATTACTGACGCTGAGGCACGAAAGCGTGG
GGAGCAAATAGG
>07fb8cac95bc8d9262cb7fcb81d50165
TACGTAGGGAGCGAGCGTTATCCGGAATTATTGGGTGTAAAGGGTGCGTAGACGGGAAGATAAGTTAGTTGTGAAATCCC
TCGGCTTAACTGAGGAACTGCAACTAAAACTGTTTTTCTTGAGTGCAGGTGAGGTAAGTGGAATTCCTAGTGTAGCGGTG
AAATGCGTAGATATTAGGAGGAACACCAGTGGCGAAGGCGACTTACTGGACTGTAACTGACGTTGAGGCACGAAAGTGTG
GGGAGCAAACAGG
>d8bb2f2adaf795b6502188d19b74f662
TACGTAGGTGGCAAGCGTTGTCCGGAATTATTGGGCGTAAAGAGCATGTAGGCGGGCTTTTAAGTCCGACGTGAAAATGC
GGGGCTTAACCCCGTATGGCGTTGGATACTGGAAGTCTTGAGTGCAGGTGAGGAAAGGGGAATTCCCAGTGTAGCGGTGA
AATGCGCAGATATTGGGAGGAACACCAGTGGCGAAGGCGCCTTTCTGGACTGTGTCTGACGCTGAGATGCGAAAGCCAGG
GTAGCAAACGGG
>e596da497e259f796336d2332f3c6529
TACGTAGGGAGCGAGCGTTATCCGGATTTATTGGGTGTAAAGGGTGCGTAGACGGGAAAACAAGTTAGTTGTGAAATCCC
TCGGCTTAACTGAGGAACTGCAACTAAAACTATTTTTCTTGAGTGCAGGTGAGGTAAGTGGAATTCCTAGTGTAGCGGTG
AAATGCGTAGATATTAGGAGGAACACCAGTGGCGAAGGCGACTTACTGGACTGTAACTGACGTTGAGGCACGAAAGTGTG
GGGAGCAAACAGG
>321ee946f6766d1c2a42e341643550fe
TACGTATGGTGCAAGCGTTATCCGGATTTACTGGGTGTAAAGGGAGCGCAGGCGGTACGGCAAGTCTGATGTGAAAGCCC
GGGGCTCAACCCCGGTACTGCATTGGAAACTGTCGGACTAGAGTGTCGGAAGGGTAAGTGGAATTCCTAGTGTAGCGGTG
AAATGCGTAGATATTAGGAGGAACACCAGTGGCGAAGGCGGCTTACTGGACGATTACTGACGCTGAGGCTCGAAAGCGTG
GGGAGCAAACAGG
>e1747ffc79dd7ccabd215b48ec951eb2
TACGGAGGATGCGAGCGTTATCCGGATTTATTGGGTTTAAAGGGAGCGCAGACGGGAGATTAAGTCAGTTGTGAAAGTTT
GCGGCTCAACCGTAAAATTGCAGTTGATACTGGTTTCCTTGAGTGCAGTTGAGTCAGGCGGAATTCGTGGTGTAGCGGTG
AAATGCTTAGATATCACGAAGAACCCCGATTGCGAAGGCAGCTTGCTAAACTGTAACTGACGTTCATGCTCGAAAGTGTG
GGTATCAAACAGG
>832b9c6a428f5070309bd6d4eda4909c
TACGTAGGGAGCGAGCGTTGTCCGGATTTACTGGGTGTAAAGGGTGCGTAGGCGGCGAGGCAAGTCAGGCGTGAAATCTA
TGGGCTTAACCCATAAACTGCGCTTGAAACTGTCTTGCTTGAGTGAAGTTGAGGTAGGCGGAATTCCCGGTGTAGCGGTG
AAATGCGTAGAGATCGGGAGGAACACCAGTGGCGAAGGCGGCCTACTGGGCTTTAACTGACGCTGAAGCACGAAAGCATG
GGTAGCAAACAGG
>578e911bd552ff95e413be6aff218659
TACGTATGGAGCAAGCGTTATCCGGATTTACTGGGTGTAAAGGGAGTGTAGGTGGCACAGCAAGTCAGAAGTGAAAGCCC
GGGGCTCAACCCCGGGACTGCTTTTGAAACTGTTGTGCTGGAGTGCAGGGGAGGTAAGTGGAATTCCTAGTGTAGCGGTG
AAATGCGTAGATATTAGGAGGAACACCAGCGGCGAAGGCGGCTTACTGGACTGTAACTGACACTGAGGCTCGAAAGCGTG
GGGAGCAAACAGG
>b1c0caacd79cd163d99ae7938ea3e63e
TACGTAGGGAGCGAGCGTTATCCGGATTTATTGGGTGTAAAGGGTGCGTAGACGGGTCTACAAGTTAGTTGTGAAATCCC
TCGGCTCAACTGAGGAACTGCAGCTAAAACTATAGATCTTGAGTGCAGGTGAGGTAAGTGGAATTCCTAGTGTAGCGGTG
AAATGCGTAGATATTAGGAGGAACACCAGTGGCGAAGGCGACTTACTGGACTGTAACTGACGTTGAGGCACGAAAGTGTG
GGGAGCAAACAGG
>1dc2464f1b7636011370066beb919106
TACGTAGGTGGCGAGCGTTATCCGGAATTATTGGGCGTAAAGAGGGAGCAGGCTGCTGAACAGGTCTGTGGTGAAAGCCC
GAAGCTAAACTTCGGTAAGCCATGGAAACCGGACAGCTAGAGTGCGTCTGAGGAACGTGGAATTCCATGTGTAGCGGTGA
AATGCGTAGATATATGGAGGAACACCAGTGGCGAAGGCGACGTTCTGGGGCGCAACTGACGCTCATTCCCGAAAGCGTGG
GGAGCAAATAGG
>0593293272534e982d1139f637f72995
TACGGAGGATGCGAGCGTTATCCGGATTTATTGGGTTTAAAGGGTGCGTAGGTGGTAATTTAAGTCAGCGGTGAAAGTTT
GTGGCTCAACCATAAAATTGCCGTTGAAACTGGGTTACTTGAGTGTGCTTGAGGTAGGCGGAATGCGTGGTGTAGCGGTG
AAATGCATAGATATCACGCAGAACTCCAATTGCGAAGGCAGCTTACTAAACCATAACTGACACTGAAGCACGAAAGCGTG
GGTATCAAACAGG
>306c735424e009ac14c9b0d01d4d023d
TACGTAGGGTGCGAGCGTTAATCGGAATTACTGGGCGTAAAGGGTGCGCAGGCGGTTGAGTAAGACAGATGTGAAATCCC
CGAGCTTAACTCGGGAATGGCATATGTGACTGCTCGACTAGAGTGTGTCAGAGTGAGGTGGAATTCCACGTGTAGCAGTG
AAATGCGTAGATATGTGGAAGAACACCGATGGCGAAGGCAGCCTCCTGGGACATAACTGACGCTCAGGCACGAAAGCGTG
GGGAGCAAACAGG
>538ec515cba8422cf22f2806891f1f72
TACGTAGGTGGCGAGCGTTATCCGGATTTACTGGGTGTAAAGGGCGTGTAGGCGGGACTGCAAGTCAGATGTGAAAACTC
AGGGCTCAACCCTGAGCCTGCATTTGAAACTGTAGTTCTTGAGTACTGGTGAGGCAGGCGGAATTCCCTGTGTAGCGGTG
AAATGCGTAGATATAGGGAGGAACACCAGTGGCGAAGGCGGCCTGCTGGACAGCAACTGACGCTGAGGCGCGAAAGCGTG
GGGAGCAAACAGG
>7c83e8763327a5939fb140998f73cf1c
TACGTAGGGAGCGAGCGTTGTCCGGATTTACTGGGTGTAAAGGGTGCGTAGGCGGCCGAGCAAGTCAGTTGTGAAAACTA
TGGGCTTAACCCATAACGTGCAATTGAAACTGTCCGGCTTGAGTGAAGTTGAGGTAGGCGGAATTCCCGGTGTAGCGGTG
AAATGCGTAGAGATCGGGAGGAACACCAGTGGCGAAGGCGGCCTACTGGGCTTTAACTGACGCTGAGGCACGAAAGCATG
GGTAGCAAACAGG
>e753211b6b3fceced0d8372c9a086d46
TACGTAGGTGGCGAGCGTTGTCCGGAATTACTGGGTGTAAAGGGAGCGTAGGCGGGATATTAAGTTGAATGTATAAACTA
CCGGCTTAACCGATAGAAGCGTTCAAAACTGATATTCTTGAGTGAAGTTGAGGCAGGCGGAATTCCTAGTGTAGCGGTGA
AATGCGTAGATATTAGGAGGAACACCAGTGGCGAAGGCGGCCTGCTGGGCTTTAACTGACGCTGAGGCTCGAAAGCGTGG
GTAGCAAACAGG
>b17af1e05bc2b189fa1c12a176231684
TACGGGGGATGCGAGCGTTATCCGGATTTATTGGGTTTAAAGGGCGCGTAGGCGGGACGTCAAGTCAGCGGTAAAAGACT
GCAGCTAAACTGTAGCACGCCGTTGAAACTGGCGCCCTGGAGACGAGAAGAGGGAGGCGGAACAAGTGAAGTAGCGGTGA
AATGCATAGATATCACTTGGAACCCCGATAGCGAAGGCAGCTTCCCAGGCTCGTTCTGACGCTGATGCGCGAGAGCGTGG
GTAGCGAACAGG
>997cd4c03ee943f7112a57c31463be39
TACGTAGGGGGCAAGCGTTATCCGGATTTACTGGGTGTAAAGGGTGCGTAGGTGGCAAGGCAAGTCAGATGTGAAAGCCC
GGGGCTCAACCCCGGTACTGCATTTGAAACTGTCTAGCTAGAGTGCAGTAGAGGTAAGCGGAATTCCTAGTGTAGCGGTG
AAATGCGTAGATATTAGGAGGAACACCAGTGGCGAAGGCGGCTTACTGGACTGTAACTGACACTGAGGCACGAAAGCGTG
GGGAGCAAACAGG
>ecfd3cb4e5ed8a8fea35d056b9bed69e
TACGTAGGTGGCAAGCGTTGTCCGGATTTACTGGGTGTAAAGGGCGTGCAGCCGGAGAGGCAAGTCAGATGTGAAATCCG
CGGGCTCAACCCGCGAACTGCATTTGAAACTGCTTCCCTTGAGTATCGGTGAGGTCATCGGAATTCCTAGTGTAGCGGTG
AAATGCGTAGATATTAGGAAGAACACCAGTGGCGAAGGCGGATGACTGGACGACAACTGACGGTGAGGCGCGAAAGCGTG
GGGAGCAAACAGG
>6fa149a2f06358718ef2d79f6a8acb17
TACGTAGGTGGCAAGCGTTGTCCGGATTTACTGGGTGTAAAGGGCGTGTAGGCGGAGAAGCAAGTCAGAAGTGAAATCCA
TGGGCTTAACCCATGAACTGCTTTTGAAACTGTTTCCCTTGAGTATCGGTGAGGCAGGCGGAATTCCTAGTGTAGCGGTG
AAATGCGTAGATATTAGGAGGAACACCAGTGGCGAAGGCGGCCTGCTGGACGACAACTGACGCTGAGGCGCGAAAGCGTG
GGGAGCAAACAGG
>823e9f7751526150ee1060ca58c25133
TACGTAGGTGGCAAGCGTTATCCGGATTTACTGGGTGTAAAGGGCGTGTAGGCGGGAAAGCAAGTCAGATGTGAAAACTG
TGGGCTCAACCCACAGCCTGCATTTGAAACTGTTTTTCTTGAGTACTGGTGAGGCAGATGGAATTCCTAGTGTAGCGGTG
AAATGCGTAGATATTAGGAGGAACACCAGTGGCGAAGGCGATCTGCTGGACAGCAACTGACGCTGAGGCGCGAAAGCGTG
GGGAGCAAACAGG
>6ce62ca43899a16b3a8adfdc2a02c795
TACGTAGGTGGCAAGCGTTGTCCGGATTTACTGGGTGTAAAGGGCGTGCAGCCGGAGAGACAAGTCAGATGTGAAATCCA
CGGGCTCAACCCGTGAACTGCATTTGAAACTGTTTCCCTTGAGTGTCTGAGAGGTCATCGGAATTCCTTGTGTAGCGGTG
AAATGCGTAGATATAAGGAAGAACACCAGTGGCGAAGGCGGATGACTGGACGATAACTGACGGTGAGGCGCGAAAGCGTG
GGGAGCAAACAGG
>65f1c52c54a17a1d308937f480841c91
TACGTAGGATGCAAGCGTTATCCGGATTTACTGGGTGTAAAGGGAGCGCAGGCGGGACTGCAAGTTGGATGTGAAATACC
GTGGCTTAACCACGGAACTGCATCCAAAACTGTAGTTCTTGAGTGAAGTAGAGTCAAGCGGAATTCCGAGTGTAGCGGTG
AAATGCGTAGATATTCGGAGGAACACCAGTGGCGAAGGCGGCTTGCTGGGCTTTAACTGACGCTGAGGCTCGAAAGTGTG
GGGAGCAAACAGG
>ef192921c27dff6dee48daf65c7d08e8
TACGTAGGGAGCGAGCGTTGTCCGGAATTACTGGGTGTAAAGGGAGCGTAGGCGGGCGAGAAAGTTGAATGTTAAATCTA
CCGGCTTAACTGGTAGCTGCGTTCAAAACTTCTTGTCTTGAGTGAAGTTGAGGTAGGCGGAATTCCTAGTGTAGCGGTGA
AATGCGTAGATATTAGGAGGAACACCAGTGGCGAAGGCGGCCTGCTGGGCTTTAACTGACGCTGAGGCTCGAAAGCGTGG
GGAGCAAACAGG
>3e794a1a6ee48c636b02a7b44907ab84
TACGTAGGGGGCAAGCGTTATCCGGATTTACTGGGTGTAAAGGGAGCGTAGACGGCGCGGCAAGTCTGAAGTGAAAGGCA
GGGGCTTAACCCCTGAACTGCTTTGGAAACTGCCATGCTAGAGTGCTGGTGAGGTAAGTGGAATTCCTAGTGTAGCGGTG
AAATGCGTAGATATTAGGAGGAACACCAGTGGCGAAGGCGGCTTACTGGACAGTAACTGACGTTGAGGCTCGAAAGCGTG
GGGAGCAAACAGG
>8988cfbac3e4ed3658e011ed663f2fbe
TACGTAGGGAGCGAGCGTTATCCGGAATTATTGGGCGTAAAGGGTGCGTAGATGGCATAGTAAGTCTTTTGTAAAAATGC
TGGGCTCAACCCAGTAGGGCAAAAGATACTGCAAAGCTAGAGTATGACAGAGTCAAGTGGAACTACATGTGTAGCGGTAA
AATGCGTAAATATATGTAAGAACACCAGTGGCGAAGGCGGCTTGCTGGGTCGATACTGACATTGAGGCACGAAAGCGTGG
GGAGCAAACAGG
>461f7f9eafe4dc8420726a7dcfca03f3
TACGTAGGGGGCAAGCGTTATCCGGATTTACTGGGTGTAAAGGGAGCGTAGGTGGCATGGTAAGCCAGAAGTGAAAACCC
GGGGCTCAACTCCGAGGATTGCTTTTGGAACTATCAAGCTGGAGAGCTAGAGGGGTAAGCGGAATTCCTAGTGTAGCGGT
GAAATGCGTAGATATTAGGAGGAACACCGGTGGCGAAGGCGGCTTACTGGACAGAAACTGACACTGAGGCTCGAAAGCGT
GGGGAGCAAACAGG
>26049353f86969766e797127c406febb
TACGAAGGGTGCAAGCGTTGTTCGGATTTACTGGGCGTAAAGCGTCCGTAGGTGGTTTGTTAAGTCAGGGGTGAAATCCC
GGGGCCCAACCCCGGAACTGCCTTTGATACTGGCAAGCTGGAGCGCGATGGAGGAAGATGGAATATCTGGTGTAGGGGTG
AAATCCGTAGATATCAGATGGAACACCAATGGCGAAGGCAGTCTTCTGGATCATCGCTGACACTGAGGGACGAAAGCGTG
GGTAGCAAACAGA
>a7d6e320835812e12c62a9613ee857c8
TACGTAGGGGGCAAGCGTTATCCGGATTTACTGGGTGTAAAGGGAGCGTAGACGGAAGTGCAAGTCTGAAGTGAAAGCCC
GGGGCTCAACCCCGTGACTGCTTTGGAAACTGTGCTTCTAGAGTGTCGTAGAGGTAAGCGGAATTCCTAGTGTAGCGGTG
AAATGCGTAGATATTAGGAGGAACATCAGTGGCGAAGGCGGCTTACTGGACGATAACTGACGTTGAGGCTCGAAAGCGTG
GGGAGCAAACAGG
>d73af562e4db75e0b624152683ad8053
TACGTAGGGAGCAAGCGTTATCCGGAATTATTGGGTGTAAAGGGTGCGTAGACGGGAAATTAAGTTAGTTGTGAAATCCC
TCGGCTCAACTGAGGAACTGCAACTAAAACTGATTTTCTTGAGTGCAGGTGAGGAAAGTGGAATTCCTAGTGTAGCGGTG
AAATGCGTAGATATTAGGAGGAACACCAGTGGCGAAGGCGACTTTCTGGACTGCAACTGACGTTGAGGCACGAAAGTGTG
GGGAGCAAACAGG
>5906af869da3f421552594000ab1edc7
TACGTAGGGAGCGAGCGTTATCCGGATTTATTGGGTGTAAAGCGTGTGTAGGCGGTAAATTAAGTCTAAGGTTTAAGCCT
GGAGCTCAACTCCAGTTCGCCTTAGAAACTGATTTTCTTGAGTATGGTTGAGGCAAGTGGAATTTCTAGTGTAGCGGTAA
AATGCGTAGATATTAGAAGGAACACCAGTGGCGAAGGCGACTTGCTGGGCCAAAACTGACGCTGAGACACGAAAGCGTGG
GGAGCAAATAGG
>bd75b2b8937ff53ccb188d463736a4f9
TACGTAGGGAGCAAGCGTTGTCCGGAATTACTGGGTGTAAAGGGAGCGTAGGCGGGATGGCAAGTAGAATGTTAAATCCA
TCGGCTCAACCGGTGGCTGCGTTCTAAACTGCCGTTCTTGAGTGAAGTTGAGGCAGGCGGAATTCCTAGTGTAGCGGTGA
AATGCGTAGATATTAGGAGGAACACCAGTGGCGAAGGCGGCCTGCTGGGCTTTAACTGACGCTGAGGCTCGAAAGCGTGG
GGAGCAAACAGG
>f80fd086a55153604a8dc669b4b6cb9d
TACGTAGGTGGCAAGCGTTGTCCGGATTTATTGGGCGTAAAGCGAGCGCAGGCGGTTTCTTAAGTCTGATGTGAAAGCCC
CCGGCTCAACCGGGGAGGGTCATTGGAAACTGGGAGACTTGAGTGCAGATGAGGAGAGTGGAATTCCATGTGTAGCGGTG
AAATGCGTAGATATATGGAGGAACACCAGTGGCGAAGGCGGCTCTCGGGTCTGTAACTGACGCTGAGGCTCGAAAGCGTG
GGGAGCGAACAGG
>1b34c8c7e96d0925b7d708c20e47405a
TACGTAGGGGGCAAGCGTTATCCGGATTTACTGGGTGTAAAGGGAGCGTAGACGGCAAGGCAAGTCTGATGTGAAAACCC
AGGGCTTAACCCTGGGACTGCATTGGAAACTGTCTGGCTCGAGTGCCGTTGAGGTAAGCGGAATTCCTAGTGTAGCGGTG
AAATGCGTAGATATTAGGAAGAACACCAGTGGCGAAGGCGGCTTACTGGACGGTAACTGACGTTGAGGCTCGAAAGCGTG
GGGAGCAAACAGG
>0a422c20c96ceb63785efbb4176db1b7
TACGTAGGGGGCAAGCGTTATCCGGATTTACTGGGTGTAAAGGGAGCGTAGACGGCGAAGCAAGTCTGAAGTGAAAGCCC
GGGGCTTAACCCCGGGACTGCTTTGGAAACTGTTTTGCTAGAGTGCTGTAGAGGTAAGTGGAATTCCTAGTGTAGCGGTG
AAATGCGTAGATATTAGGAGGAACACCAGTGGCGAAGGCGGCTTACTGGACAGTAACTGACGTTGAGGCTCGAAAGCGTG
GGGAGCAAACAGG
>d243a9f4c4a64f8de43f2a874fc514c4
TACGTAGGGGGCAAGCGTTATCCGGATTTACTGGGTGTAAAGGGAGCGTAGACGGCACAGCAAGTCTGAAGTGAAATCCC
CGGGCTCAACCCGGGAACTGCTTTGGAAACTGCTGGGCTGGAGTGCTGGGGAGGCAAGCGGAATTCCTAGTGTAGCGGTG
AAATGCGTAGATATTAGGAGGAACACCAGTGGCGAAGGCGGCTTGCTGGACAGTAACTGACGTTGAGGCTCGAAAGCGTG
GGGAGCAAACAGG
>01960c961e1ec2ba6448cfc5d104fe18
TACGTAGGGGGCAAGCGTTATCCGGATTTACTGGGTGTAAAGGGAGCGTAGACGGAATGGCAAGTCTGATGTGAAAGGCC
GGGGCTCAACCCCGGGACTGCATTGGAAACTGCCAATCTAGAGTACCGGTGGGGTAAGTGGAATTCCTAGTGTAGCGGTG
AAATGCGTAGATATTAGGAGGAACACCAGTGGCGAAGGCGGCTTACTGGACGGTAACTGACGTTGAGGCTCGAAAGCGTG
GGGAGCAAACAGG
>67f106e9d9ff3acded1ed768c0278082
TACGTAGGTGGCAAGCGTTGTCCGGAATTATTGGGCGTAAAGCGCGCGCAGGCGGCTTTCTAAGTCCATCTTAAAAGTGC
GGGGCTTAACCCCGTGATGGGATGGAAACTGGGAAGCTGGAGTATCGTAGAGGAAAGTGGAATTCCTAGTGTAGCGGTGA
AATGCGTAGAGATTAGGAAGAACACCGGTGGCGAAGGCGACTTTCTGGACGACAACTGACGCTGAGGCGCGAAAGCGTGG
GGAGCAAACAGG
>60ec6fef8775a59818d79928763c179e
TACGTAGGGTGCAAGCGTTAATCGGAATTACTGGGCGTAAAGCGTGCGCAGGCGGTTCCGTAAGATAGATGTGAAATCCC
CGGGCTTAACCTGGGAATTGCATTTATGACTGCGGAACTGGAGTTTGTCGGAGGGGGGTGGAATTCCAAGTGTAGCAGTG
AAATGCGTAGATATTTGGAAGAACACCAATGGCGAAGGCAGCCCCCTGGGATACAACTGACGCTCATGCACGAAAGCGTG
GGGAGCAAACAGG
>8eab4371f73db97496dc1aec00bf406a
TACGGGGGGTGCAAGCGTTGTCCGGAATCATTGGGCGTAAAGAGTTCGTAGGTGGCACGTTAAGTCTGGTGTTAAAGGCG
GAAGCTCAACTTCCGTAGGGCACTGGATACTGGCGAGCTTGAATGCGATAGAGGTAAAGGGAATTCCTGGTGTAGCGGTG
AAATGCGTAGATATCAGGAGGAACATCGGTGGCGTAAGCGCTTTACTGGGCCGTAATTGACACTGAGGAACGAAAGCCGG
GGTAGCAAATGGG
>f3edb176691abf8cf009417f6c804af6
TACGTAGGTGGCAAGCGTTATCCGGATTTACTGGGTGTAAAGGGCGTGTAGGCGGGGACGCAAGTCAGATGTGAAAACCA
CGGGCTCAACCTGTGGCCTGCATTTGAAACTGTGTTTCTTGAGTACTGGAGAGTCAGACGGAATTCCTCGTGTAGCGGTG
AAATGCGTAGATATGAGGAGGAACACCAGTGGCGAAGGCGGTCTGCTGGACAGCAACTGACGCTGAGGCGCGAAAGCGTG
GGGAGCAAACAGG
>4f31fa27bbe5ae34007f14de5916eace
TACGTAGGGAGCAAGCGTTGTCCGGATTTACTGGGTGTAAAGGGCGTGTAGGCGGAGACGCAAGTCAGGAGTGAAATCCC
CGGGCTCAACCCGGGAACTGCTTTTGAAACTGCGTCCCTTGAGTATCGGTGAGGCAGGCGGAATTCCTAGTGTAGCGGTG
AAATGCGTAGATATTAGGAGGAACACCAGTGGCGAAGGCGGCCTGCTGGACGACAACTGACGCTGAGGCGCGAAAGCGTG
GGGAGCAAACAGG
>376110a4f9367aa2924f7160a0ed8aa9
TACGTAGGTGGCAAGCGTTATCCGGAATTATTGGGCGTAAAGCGCGCGTAGGCGGTTTTTTAAGTCTGATGTGAAAGCCC
ACGGCTCAACCGTGGAGGGTCATTGGAAACTGGAAAACTTGAGTGCAGATGAGGAAAGTGGAATTCCATGTGTAGCGGTG
AAATGCGCAGAGATATGGAGGAACACCAGTGGCGAAGGCGACTTTCTGGTCTGTAACTGACGCTGATGTGCGAAAGCGTG
GGGATCAAACAGG
>906ed25a43eedd60c2c9a2eea371b9f7
TACGTAGGTGGCAAGCGTTATCCGGATTTACTGGGTGTAAAGGGCGTGTAGGCGGGACTGCAAGTCAGATGTGAAAACTC
AGGGCTCAACCCTGAGCCTGCATTTGAAACTGTAGTTCTTGAGTACTGGTGAGGCAGACGGAATTCCTAGTGTAGCGGTG
AAATGCGTAGATATTAGGAGGAACACCAGTGGCGAAGGCGGTCTGCTGGACAGCAACTGACGCTGAGGCGCGAAAGCGTG
GGGAGCAAACAGG
>d7911cb70d6831c777059de9bfc70e10
TACGGAGGATGCGAGCGTTATCCGGATTTATTGGGTTTAAAGGGTGCGCAGGCGGAGGTGCAAGTCAGCGGTCAAATTGT
GGGGCTCAACCCCGTACTGCCGTTGAAACTGCATCCCTTGAGTGGCGCGGAAGTATGCGGAATGCGTGGTGTAGCGGTGA
AATGCATAGATATCACGCAGAACTCCGATTGCGAAGGCAGCATACCGGCGCGCAACTGACGCTCATGCACGAAAGCGTGG
GTATCGAACAGG
>32a7a74e463626431e9dad210d821a27
TACGTAGGGGGCAAGCGTTATCCGGATTTACTGGGTGTAAAGGGAGCGTAGGCGGTGCAGCAAGTCAGAAGTGAAAGCCC
GGGGCTCAACTCCGGGACTGCTTTTGAAACTGTTGAACTAGATTGCAGTAGAGGTAAGTGGAATTCCTAGTGTAGCGGTG
AAATGCGTAGATATTAGGAGGAACACCAGTGGCGAAGGCGGCTTACTGGACTGTAAATGACGCTGAGGCTCGAAAGCGTG
GGGAGCAAACAGG
>c55de0b458fac6f712eb4de613f81507
TACGTAGGGGGCGAGCGTTATCCGGATTTATTGGGCGTAAAGCGTGTGTAGGCGGTTTGTTAAGTCTGAGATTAAAGCCC
GAGGCTCAACCTCGGTTCGTTTCAGAAACTGGCAGACTTGAGTGCAGTTGAGGCAAGTGGAATTTCTAGTGTAGCGGTTA
AATGCGTAGATATTAGAAGGAACACCAGTGGCGAAGGCGGCTTGCTGGGCCATTACTGACGCTGAGACACGAAAGCGTGG
GGAGCAAATAGG
>dd277fb140c8e75c570cd92eac772f5f
TACGTAGGGAGCGAGCGTTGTCCGGAATTACTGGGTGTAAAGGGAGCGTAGGCGGGATTGCAAGTTGGATGTGAAAACTG
CGGGCTCAACCCGGAGAGTGCATTCAAAACTGCGATTCTTGAGTGAAGTAGAGTCAAGCGGAATTCCTAGTGTAGCGGTG
AAATGCGTAGATATTAGGAGGAACACCAGTGGCGAAGGCGGCTTGCTGGGCTTTTACTGACGCTGAGGCTCGAAAGTGTG
GGGAGCAAACAGG
>9e772c3fa4cf45a3cf36933bf8f609e5
TACGTAGGTGGCGAGCGTTGTCCGGAATTACTGGGTGTAAAGGGAGCGTAGGCGGGAGAGCAAGTCGACTGTGAAATCTA
TGGGCTTAACCCATAGCTGCGATCGAAACTGTTCATCTTGAGTGAAGTTGAGGCAGGCGGAATTCCTAGTGTAGCGGTGA
AATGCGTAAATATTAGGAGGAACACCAGTGGCGAAGGCGGCCTGCTGGGCTTTAACTGACGCTGAGGCTCGAAAGCGTGG
GTAGCAAACAGG
>36a87afd29970a139191f44acfacfc60
TACGTAGGTGGCAAGCGTTGTCCGGATTTACTGGGTGTAAAGGGCGTGCAGCCGGAGAGGCAAGTCAGATGTGAAATCCG
CGGGCTCAACTCGCGAACTGCATTTGAAACTGCTTCCCTTGAGTATCGGAGAGTTAATCGGAATTCCTAGTGTAGCGGTG
AAATGCGTAGATATTAGGAAGAACACCAGTGGCGAAGGCGGATTACTGGACGACAACTGACGGTGAGGCGCGAAAGCGTG
GGGAGCAAACAGG
>32d1346c466c0bf3aecec4139322a1c4
TACGTAGGGGGCAAGCGTTATCCGGATTTACTGGGTGTAAAGGGAGCGTAGACGGTTTTGCAAGTCTGAAGTGAAAGCCC
GGGGCTTAACCCCGGGACTGCTTTGGAAACTGTAGGACTAGAGTGCAGGAGAGTTAAGTGGAATTCCTAGTGTAGCGGTG
AAATGCGTAGATATTAGGAGGAACACCAGTGGCGAAGGCGGCTTACTGGACTGTAACTGACGTTGAGGCTCGAAAGCGTG
GGGAGCAAACAGG
>8cef2dd372f2d12c975c5bccb7ee2735
TACGTAGGGGGCAAGCGTTATCCGGATTTACTGGGTGTAAAGGGAGCGTAGACGGCAAGACAAGCCTGGAGTGAAAGGCG
GGGGCCCAACCCCCGGACTGCTCTGGGAACTGTCTGGCTGGAGTGCAGGAGGAGTAAGTGGAATTCCTAGTGTAGCGGTG
AAATGCGTAGATATTAGGAGGAACACCAGTGGCGAAGGCGGCTTACTGGACTGTAACTGACGTTGAGGCTCGAAAGCGTG
GGGAGCAAACAGG
>3f293476a96a381fe472cfacd9556fb9
TACGTAGGGGGCAAGCGTTATCCGGATTTACTGGGTGTAAAGGGAGCGTAGACGGCAATACAAGTCGGAAGTGAAATACC
CGGGCTTAACCTGGGAACTGCTTTGGAAACTGTATGGCTGGAGTGCTGGGGAGGTAAGCGGAATTCCTAGTGTAGCGGTG
AAATGCGTAGATATTAGGAGGAACACCAGTGGCGAAGGCGGCTTACTGGACAGTAACTGACGTTGAGGCTCGAAAGCGTG
GGGAGCAAACAGG
>c2a84fdb348a9c623bb7124a4da6e57a
TACGTAGGGGGCAAGCGTTATCCGGATTTACTGGGTGTAAAGGGAGCGTAGACGGCGCGGCAAGTCTGAAGTGAAAGGCA
GGGGCTTAACCCCTGAACTGCTTTGGAAACTGCCATGCTAGAGTGCTGGAGAGTTAAGTGGAATTCCTAGTGTAGCGGTG
AAATGCGTAGATATTAGGAGGAACACCAGTGGCGAAGGCGGCTTACTGGACAGTAACTGACGTTGAGGCTCGAAAGCGTG
GGGAGCAAACAGG
>0d5c7e9c32368c6063242dc051ad645c
TACGTAGGGGGCAAGCGTTATCCGGATTTACTGGGTGTAAAGGGAGCGTAGACGGTATGGCAAGTCTGAAGTGAAAGCCC
AGGGCTTAACCCTGGGACTGCTTTGGAAACTGTTAGACTAGAGTGCTGTAGAGGTAAGTGGAATTCCGAGTGTAGCGGTG
AAATGCGTAGATATTAGGAGGAACACCAGTGGCGAAGGCGGCTTACTGGACAGTAACTGACGTTGAGGCTCGAAAGCGTG
GGGAGCAAACAGG
>29ab393c6c2472a73021bf965397c232
TACGTATGGAGCAAGCGTTATCCGGATTTACTGGGTGTAAAGGGAGCGCAGGCGGCAGGGCAAGTCTGATGTGAAATACC
GGGGCTCAACCCCGGAGCTGCATTGGAAACTGTTCTGCTGGAGTGTCGGGGAGGCAGGCGGAATTCCTAGTGTAGCGGTG
AAATGCGTAGATATTAGGAGGAACACCAGTGGCGAAGGCGGCCTGCTGGACGATAACTGACGCTGAGGCTCGAAAGCGTG
GGGAGCAAACAGG
>3086a45f644f6827df1047fbbc888549
TACGTAGGGGGCAAGCGTTATCCGGATTTACTGGGTGTAAAGGGAGCGTAGACGGTGAAGCAAGTCTGAAGTGAAAGGCG
GGGGCTCAACCCCCGGACTGCTTTGGAAACTGTTTGACTGGAGTGCAGGAGAGTTAAGTGGAATTCCTAGTGTAGCGGTG
AAATGCGTAGATATTAGGAGGAACACCAGTGGCGAAGGCGGCTTACTGGACTGTAACTGACGTTGAGGCTCGAAAGCGTG
GGGAGCAAACAGG
>714880df1ae98bfff3daa5656dd5f3be
TACGTAGGGGGCAAGCGTTATCCGGATTTACTGGGTGTAAAGGGAGCGTAGACGGTAGACCAAGTCTGAAGTGAAAGCCC
GGGGCTCAACCCCGGAACTGCTTTGGAAACTGGTAAACTAGAGTGCAGTAGAGGTAAGTGGAATTCCTAGTGTAGCGGTG
AAATGCGTAGATATTAGGAGGAACACCAGTGGCGAAGGCGGCTTACTGGACTGTAACTGACGTTGAGGCTCGAAAGCGTG
GGGAGCAAACAGG
>b0df6aaea2814dfd98b43cdeb371d479
TACGTAGGGGGCAAGCGTTATCCGGATTTACTGGGTGTAAAGGGAGCGTAGACGGCACAGCAAGTCTGAAGTGAAATCCC
CGGGCTCAACCCGGGAACTGCTTTGGAAACTGTTGGGCTGGAGTGCTGTAGAGGCAAGCGGAATTCCTAGTGTAGCGGTG
AAATGCGTAGATATTAGGAGGAACACCAGTGGCGAAGGCGGCTTGCTGGACAGTAACTGACGTTGAGGCTCGAAAGCGTG
GGGAGCAAACAGG
>ec7d3763ed76aee485973ef99990f3d1
TACGGAAGATGCGAGCGTTATCCGGATTTATTGGGTTTAAAGGGAGCGTAGGCGGGCTTTTAAGTCAGCGGTCAAATGTC
ACGGCTCAACCGTGGCCAGCCGTTGAAACTGTAAGCCTTGAGTCTGCTCAGGGCACATGGAATTCGTGGTGTAGCGGTGA
AATGCTTAGATATCACGAAGAACTCCGATCGCGAAGGCATTGTGCCGGGGCAGCACTGACGCTGAGGCTCGAAAGTGCGG
GTATCAAACAGG
>b4086da36bf6ebc566251cb34a6a973e
TACGGGGGATGCGAGCGTTATCCGGATTTATTGGGTTTAAAGGGCGCGTAGGCGGGACGCCAAGTCAGCGGTAAAAGACT
GCAGCTAAACTGTAGCACGCCGTTGAAACTGGCGACCTGGAGACGAGAAGAGGGAGGCGGAACAAGTGAAGTAGCGGTGA
AATGCTTAGATATCACTTGGAACCCCGATAGCGAAGGCAGCTTCCCAGGCTCGATCTGACGCTGATGCGCGAGAGCGTGG
GTAGCGAACAGG
>9f2ae50b58909fb374920bb06f087ec1
TACGTAGGTGGCGAGCGTTATCCGGATTTACTGGGCGTAAAGGGAGCGTAGGCGGATGATTAAGTGGGATGTGAAATACC
CGGGCTCAACTTGGGTGCTGCATTCCAAACTGGTTATCTAGAGTGCAGTAGAGGAGAGTGGAATTCCTAGTGTAGCGGTG
AAATGCGTAGAGATTAGGAAGAACACCAGTGGCGAAGGCGACTCTCTGGACTGTAACTGACGCTGAGGCTCGAAAGCGTG
GGGAGCAAACAGG
>dfa9852aceaa0ddf3072b6949175e9a9
TACGTAGGTGGCAAGCGTTGTCCGGATTTACTGGGTGTAAAGGGCGTGTAGGCGGGATTGCAAGTCAGGCGTGAAAACCA
GGGGCTCAACCTCTGGCCTGCGTTTGAAACTGTAGTTCTTGAGTACTGGTGAGGTTGACGGAATTCCTAGTGTAGCGGTG
AAATGCGTAGATATTAGGAGGAACACCAGTGGCGAAGGCGGTCAACTGGACAGCAACTGACGCTGAGGCGCGAAAGCGTG
GGGAGCAAACAGG
>4d4e045486dd3e04804030978c7882fd
TACGTAGGTGGCAAGCGTTGTCCGGAATTATTGGGCGTAAAGCGCGCGCAGGCGGCTTCCCAAGTCCCTCTTAAAAGTGC
GGGGCTTAACCCCGTGATGGGAAGGAAACTGGGAAGCTGGAGTATCGGAGAGTAAAGTGGAATTCCTAGTGTAGCGGTGA
AATGCGTAGAGATTAGGAAGAACACCGGTGGCGAAGGCGACTTTCTGGACGAAAACTGACGCTGAGGCGCGAAAGCGTGG
GGAGCAAACAGG
>e103415013bb00c666e1f0072222690a
TACGTAGGGAGCGAGCGTTATCCGGATTTATTGGGTGTAAAGGGTGCGTAGACGGGAAGTCAAGTTAGTTGTGAAATCCC
TCGGCTTAACTGAGGAACTGCAACTAAAACTGATTTTCTTGAGTACTGGTGAGGAAAGTGGAATTCCTAGTGTAGCGGTG
AAATGCGTAGATATTAGGAGGAACACCGGTGGCGAAGGCGACTTTCTGGACAGAAACTGACGTTGAGGCACGAAAGTGTG
GGGAGCAAACAGG
>5a42ab10c4078775dd11b91df96d9710
TACGGAGGATGCGAGCGTTATCCGGATTTATTGGGTTTAAAGGGTGCGTAGGCGGACAGTTAAGTCAGCGGTCAAAACGG
GCGGCTCAACCGCCTGCCGCCGTTGAAACTGGCAGTCTAGAGTGGGCGTGAAGTACGCGGAATGCGCGGTGTAGCGGTGA
AATGCATAGATATTGCGCAGAACTCCGATTGCGAAGGCAGCGTACCGGCGCCCGACTGACGCTGAGGCACGAAAGCGTGG
GGATCGAACAGG
>aedf4dcf54bd25cec76e4b77d00b6229
TACGTAGGGGGCGAGCGTTATCCGGAATTACTGGGTGTAAAGGGAGCGTAGACGGCGAAGTAAGCCTGAAGTGGAAGCCC
GCGGCCCAACCGCGGAACTGCTTTGGGAACTGTTTTGCTGGAGTATGGGAGGAGTAAGCGGAATTCCTGGTGTAGCGGTG
AAATGCGTAGATATCAGGAGGAACACCGGTGGCGAAGGCGGCTTACTGGACCATGACTGACGTTGAGGCTCGAAAGCGTG
GGGAGCGAACAGG
>09bf101e3dcd323d67ce0401db11d82a
TACGTAGGGTGCGAGCGTTAATCGGAATTACTGGGCGTAAAGCGTGCGCAGGCGGTTGGGTAAGACAGGTGTGAAATCCC
CGAGCTTAACTTGGGAACTGCACTTGTGACTGCTCAACTAGAGTATGTTAGAGGGAGGTGGAATTCCAAGTGTAGCAGTG
AAATGCGTAGATATTTGGAAGAACACCGATGGCGAAGGCAGCCTCCTGGGATAATACTGACGCTCATGCACGAAAGCGTG
GGGAGCAAACAGG
>0b3a29e964679915baf11d324c11106e
TACGGAGGATGCGAGCGTTATCCGGATTTATTGGGTGTAAAGGGTGCGTAGACGGGAAATTAAGTTAGTTGTGAAATCCC
TCGGCTTAACTGAGGAACTGCAACTAAAACTGGTTTTCTTGAGTGCTGGTGAGGAAAGTGGAATTCCTAGTGTAGCGGTG
AAATGCGTAGATATTAGGAGGAACACCAGTGGCGAAGGCGACTTTCTGGACAGTAACTGACGTTGAGGCACGAAAGTGTG
GGGAGCAAACAGG
>62e0022290079cdf652bcc87d2fd853d
TACGTAGGGGGCAAGCGTTATCCGGATTCACTGGGTGTAAAGGGAGCGTAGACGGCGAGACAAGTCTGGAGTGAAAGGCC
GGGGCCCAACCCCGGGACTGCTCTGGAAACTGCCTGGCTGGAGTACAGGAGAGTTAAGTGGAATTCCTAGTGTAGCGGTG
AAATGCGTAGATATTAGGAGGAACACCAGTGGCGAAGGCGGCTTACTGGACTGTAACTGACGTTGAGGCTCGAAAGCGTG
GGGAGCAAACAGG
>e2b89bf603d7e8830fac3b1aabdd65c7
TACGGAGGATGCGAGCGTTATCCGGATTTATTGGGTTTAAAGGGTGCGCAGGCGGAAGGTCAAGTCAGCGGTAAAATGTC
GGGGCTCAACCCCGGCCGGCCGTTGAAACTGGTCATCTAGAGTTGGATAGAAGTATGCGGAATTCGTGGTGTAGCGGTGA
AATGCATAGATATCACGAAGAACTCCGATTGCGAAGGCAGCATACCGGCTCCATACTGACGCTCAGGCACGAAAGCGTGG
GGATCGAACAGG
>a217acd153d46b16127eeebc2bac17cf
TACGTAGGGAGCAAGCGTTGTCCGGAATTACTGGGCGTAAAGGGTGCGTAGGCGGCGCAGTTAGTCAGAAGTGAAATATC
GGGGCTTAACCCCGGGGCTGCTTCTGATACTGCTGTGCTCGAGTGCAGGAGAGTTAAGTGGAATTCCTAGTGTAGCGGTG
AAATGCGTAGATATTAGGAGGAACACCAGTGGCGAAGGCGACTTACTGGACTGTAACTGACGCTGAGGCACGAAAGCGTG
GGTAGCAAACAGG
>de36c51144bba9585944e575e4bf53a4
TACGGAGGATCCGAGCGTTATCCGGATTTATTGGGTTTAAAGGGTGCGTAGGCGGCCTTTTAAGTCAGCGGTGAAAGTCT
GTGGCTCAACCATAGAATTGCCGTTGAAACTGGCGCCCTGAAGTATGTTTGAGGCATGCGGAATGCGTGGTGTAGCGGTG
AAATGCATAGATATCACGCAGAACCCCGATTGCGAAGGCAGCATACCGGCGCCCTACTGACGCTGAAGCACGAAAGCGTG
GGTATCGAACAGG
>272a30d13c6d2fba5958fb1a662e9971
TACGGAGGATGCGAGCGTTATCCGGATTTATTGGGTTTAAAGGGTGCGTAGGTTGTTTTTTAAGTCAGCGGTGAAAGTTT
GTGGCTCAACCATAAAATTGCCGTTGAAACTGGAAGACTTGAGTGTGCTTGAGGTAGGCGGAATGCGTGGTGTAGCGGTG
AAATGCATAGATATCACGCAGAACTCCGATTGCGAAGGCAGCTTACTAAGCCATAACTGACACTGAAGCACGAAAGCGTG
GGTATCGAACAGG
>fd0d75d9ecc34f4261a68ef2ed1d04f7
TACGGAGGATCCGAGCGTTATCCGGATTTATTGGGTTTAAAGGGAGCGTAGATGGATGTTTAAGTCAGTTGTGAAAGTTT
GCGGCTCAACCGTAAAATTGCAGTTGATACTGGATATCTTGAGTGCACTTGAGGCAGGCGGAATTCGTGGTGTAGCGGTG
AAATGCTTAGATATCACGAAGAACTCCGATTGCGAAGGCAGCTTACTGGATTATAACTGACGCTGATGCTCGAAAGTGTG
GGTATCAAACAGG
>34a63651c96179216a7dfb174e90de96
TACGTAGGGAGCAAGCGTTGTCCGGATTTACTGGGTGTAAAGGGTGCGTAGGCGGCTTTGCAAGTCAGATGTGAAATCTA
TGGGCTCAACCCATAAACTGCATTTGAAACTGTAGAGCTTGAGTGAAGTAGAGTCAGGCGGAATTCCCCGTGTAGCGGTG
AAATGCGTAGAGATGGGGAGGAACACCAGTGGCGAAGGCGGCCTGCTGGGCTTTAACTGACGCTGAGGCACGAAAGCGTG
GGTAGCAAACAGG
>2b54a3c947767ab08abc6dd919deaa3c
TACGGAGGATCCAAGCGTTATCCGGATTTATTGGGTTTAAAGGGAGCGTAGGCGGATTATTAAGTCAGTTGTGAAAGTTT
GCGGCTCAACCGTAAAATTGCAGTTGATACTGGTAGTCTTGAGTGCAGCTGAGGTAGGCGGAATTCGTGGTGTAGCGGTG
AAATGCTTAGATATCACGAAGAACTCCGATTGCGAAGGCAGCTTACTGGACTGTAACTGACGCTGATGCTCGAAAGTGTG
GGTATCAAACAGG
>2394740b335d161d64d6a3fb7c613b55
CATAGGGGGCAAGCGTTGTCCGGAATGACTGGGTGTAAAGGGTGTGTAGGTGGCTTATTAAGTTGGAAGTGAAAGCCCGG
GGCTTAACTCCGGAACTGCTTTCAAAACTGGTTGGCTTGAGTGTGGGTGAGGTTAGTGGAACTCCTAGTGTAGCGGTGGA
ATGCGTAGATATTAGGAAGAACATCAGAGGCGAAGGCGACTAACTGGAACATTACTGACACTGAAACACGAAAGGGTGGG
TAGCAAACAGG
>43906dd12716061efd4aea708e26dbb8
TACGGAGGATGCGAGCGTTATCCGGATTTATTGGGTTTAAAGGGTGCGCAGGCGGAGGTGCAAGTCAGCGGTCAAATTGC
GGGGCTCAACCCCGTACTGCCGTTGAAACTGGCGTTCTTGAGTGCGCGTGAAGTATGCGGAATGCGTGGTGTAGCGGTGA
AATGCATAGATATCACGCAGAACTCCGATTGCGAAGGCAGCATACCGGCGCCCAACTGACGCTGAAGCACGAAAGCGTGG
GTATCGAACAGG
>a80a95b2aa57601ef5623bde09a07534
TACGTAGGGAGCGAGCGTTGTCCGGAATTACTGGGTGTAAAGGGAGCGTAGGCGGGGTCTCAAGTCGAATGTTAAATCTA
CCGGCTCAACTGGTAGCTGCGTTCGAAACTGGGGCTCTTGAGTGAAGTTGAGGCAGGCGGAATTCCTAGTGTAGCGGTGA
AATGCGTAGATATTAGGAGGAACACCAGTGGCGAAGGCGGCCTGCTGGGCTTTTACTGACGCTGAGGCTCGAAAGCGTGG
GGAGCAAACAGG
>466296bb4c900c8683108b1cb34a22f7
TACGTAGGGGGCAAGCGTTATCCGGATTTACTGGGTGTAAAGGGAGCGTAGACGGCATCACAAGTCAGAAGTGAAAATCC
GGGGCTCAACCCCGGAACTGCTTTTGAAACTGTGGAGCTGGAGTGCAGGGGAGGTAAGCGGAATTCCTAGTGTAGCGGTG
AAATGCGTAGATATTAGGAGGAACACCAGTGGCGAAGGCGGCTTACTGGACTGTAACTGACGTTGAGGCTCGAAAGCGTG
GGGAGCAAACAGG
>6bb5035fdf74887c709ea4050f069585
TACGTAGGGGGCAAGCGTTATCCGGATTTACTGGGTGTAAAGGGAGCGCAGGCGGCAGCGCAAGTCTGATGTGAAAGCCC
GGGGCCCAACCGCGGGACTGCATTGGAAACTGCGCAGCTAGAGTGCCGGTGGGGTAAGCGGAATTCCTAGTGTAGCGGTG
AAATGCGTAGATATTAGGAGGAACACCAGTGGCGAAGGCGGCTTACTGGACGGCAACTGACGCTGAGGCTCGAAAGCGTG
GGGAGCAAACAGG
>5a964bceb37cf158f6ef2d1533152cda
TACGTATGGTGCAAGCGTTATCCGGATTTACTGGGTGTAAAGGGTGCGTAGGTGGCAAGGCAAGTCTGAAGTGAAAATCC
GGGGCTCAACCCCGGAACTGCTTTGGAAACTGTTTAGCTGGAGTACAGGAGAGTTAAGTGGAATTCCTAGTGTAGCGGTG
AAATGCGTAGATATTAGGAGGAACACCAGTGGCGAAGGCGACTTACTGGACTGCTACTGACACTGAGGCACGAAAGCGTG
GGGAGCAAACAGG
>4f5a6f213a2ceb55e6fe0e3dd715e430
TACGGAAGGTCCAGGCGTTATCCGGATTTATTGGGTTTAAAGGGAGCGTAGGCCGTTTGGTAAGCGTGTTGTGAAATGTC
GGGGCTCAACCTGGGCATTGCAGCGCGAACTGCCAGACTTGAGTGCGCAGTAAGTAGGCGGAATTCGTCGTGTAGCGGTG
AAATGCTTAGATATGACGAAGAACTCCGATTGCGAAGGCAGCCTGCTGTAGCGCAACTGACGCTGAAGCTCGAAAGCGTG
GGTATCGAACAGG
>b991b5c82fd37daec3ce6e1da9308a4e
TACGTAGGGGGCGAGCGTTATCCGGATTTATTGGGCGTAAAGGGTGTGTAGGCGGTTTGTTAAGTCTAAAATCAAAGCCC
GAGGCTTAACCTCGGTTCGTTTTAGAAACTGGCAAACTAGAGTGCAGTTGAGGCAAGTGGAATTTCTAGTGTAGCGGTTA
AATGCGTAGATATTAGAAGGAACACCAGTGGCGAAGGCGGCTTGCTGGGCTGTAACTGACGCTGAGACACGAAAGCGTGG
GGAGCAAATAGG
>03871021c689b256dffbbff6b835874c
TACGTAGGGGGCAAGCGTTATCCGGAATTACTGGGTGTAAAGGGTGAGTAGGCGGCATGACAAGTAAGATGTGAAAGCCC
GTGGCTTAACCACGGGATTGCATTTTAAACTGTTGAGCTAGAGTACAGTAGAGGAAAGCGGAATTCCCAGTGTAGCGGTG
AAATGCGTAGATATTGGGAAGAACACCAGTGGCGAAGGCGGCTTTCTGGACTGAAACTGACGCTGAGGCACGAAAGCGTG
GGGAGCAAACAGG
>5a5cacdcad8279d2660fb84567dbed59
TACGTAGGTGGCAAGCGTTATCCGGATTTACTGGGTGTAAAGGGCGTGTAGGCGGGGAAGCAAGTCAGATGTGAAAACCA
CGGGCTCAACCTGTGGCCTGCATTTGAAACTGTTTTTCTTGAGTGCTGGTGAGGCAATCGGAATTCCGTGTGTAGCGGTG
AAATGCGTAGATATACGGAAGAACACCAGTGGCGAAGGCGGATTGCTGGACAGTAACTGACGCTGAGGCGCGAAAGCGTG
GGGAGCAAACAGG
>abfa9b9e19b7420a22c93442dd773786
TACGTAGGGAGCAAGCGTTATCCGGATTTATTGGGTGTAAAGGGTGCGTAGACGGGCTAACAAGTTAGTTGTGAAATCCC
TCGGCTCAACTGAGGAACTGCAACTAAAACTATTAGTCTCTGAGTTTGAGTGAGGAAAGTGGAATTCCTAGTGTAGCGGT
GAAATGCGTAGATATTAGGAGGAACACCAGTGGCGAAGGCGACTTTCTGGACCGTAACTGACGTTGAGGCACGAAAGTGT
GGGGAGCAAACAGG
>cdbcdd60440488714e0a7f2a7706eaca
TACGGAGGATGCGCGCGTTATCCGGATTTATTGGGTTTAAAGGGTGCGTAGGTTGTTTTTTAAGTCAGCGGTGAAAGTTT
GTGGCTCAACCATAAAATTGCCGTTGAAACTGGAAGACTTGAGTATGCTTGAGGTAGGCGGAATGCGTGGTGTAGCGGTG
AAATGCATAGATATCACGCAGAACTCCGATTGCGAAGGCAGCTTACTAAGCCATAACTGACACTGAAGCACGAAAGCGTG
GGGATCAAACAGG
>4de6d7a82166c648dddfd3fd1bc07049
TACGTAGGGGGCAAGCGTTATCCGGATTTACTGGGTGTAAAGGGAGCGTAGACGGTGATGCAAGTCAGAAGTGAAAGCCC
GCGGCTCAACTGCGGGACTGCTTTTGAAACTGTATAACTAGAGTGCAGGAGAGTTAAGCGGAATTCCTAGTGTAGCGGTG
AAATGCGTAGATATTAGGAGGAACACCAGTGGCGAAGGCGGCTTACTGGACTGTAACTGACGTTGAGGCTCGAAAGCGTG
GGGAGCAAACAGG
>744239aafda699e8aa72082b56d222fd
TACGGAGGATGCGAGCGTTATCCGGATTTATTGGGTTTAAAGGGTGCGTAGGCGGCACGCCAAGTCAGCGGTGAAATTTC
CGGGCTCAACCCGGAGTGTGCCGTTGAAACTGGCGAGCTAGAGTACACTAGAGGCAGGCGGAATGCGTGGTGTAGCGGTG
AAATGCATAGATATCACGCAGAACCCCGATTGCGAAGGCAGCCTGCTAGGGTGAAACAGACGCTGAGGCACGAAAGCGTG
GGTATCGAACAGG
>66201f64dff3c5dc5eb1c03aa7cbb6c1
TACGTAGGGGGCAAGCGTTATCCGGATTTACTGGGTGTAAAGGGAGCGTAGGTGGTATGGCAAGTCAGAAGTGAAAACCC
AAGGCTTAACCATGGGAATGCTTTTGAAACTGTCGTACTAGAGTGCTGGTGGGGTAAGTGGAATTCCTAGTGTAGCGGTG
AAATGCGTAGATATTAGGAGGAACACCGGTGGCGAAGGCGGCTTACTGGACAGTAACTGACACTGAGGCTCGAAAGCGTG
GGGAGCAAACAGG
>6850ed1a90172cadb2f16bf14c5ed0e8
TACGTAGGGGGCAAGCGTTATCCGGATTTACTGGGTGTAAAGGGAGCGTAGACGGCTAGTCAAGTCAGAAGTGAAAGCCC
AGGGCTCAACCTTGGGACTGCTTTTGAAACTGAGTAGCTAGAGTGCAGTAGAGGTAAGCGGAATTCCTAGTGTAGCGGTG
AAATGCGTAGATATTAGGAGGAACACCAGTGGCGAAGGCGGCTTACTGGACTGTAACTGACGTTGAGGCTCGAAAGCGTG
GGGAGCAAACAGG
>17ae017cbaf20abd0e5d7d059067c6a8
TACGTAGGTGGCGAGCGTTATCCGGATTTATTGGGCGTAAAGCGTGCGCAGGCGGTTTGTTAAGTCTAAAATCAAAGCCC
GAAGCTTAACTTCGGTTCGTTTTAGAAACTGGCAGGCTTGAGTATGGTTGAGGCAAACGGAATTTCTAGTGTAGCGGTAA
AATGCGTAGATATTAGAAGGAACACCAGTGGCGAAGGCGGTTTGCTGGGCCATTACTGACGCTCATGCACGAAAGCGTGG
GGAGCAAATAGG
>281916588606a1cef4e983a8bb38b998
TACGTAGGTGGCGAGCGTTGTCCGGAATTACTGGGTGTAAAGGGAGCGTAGGCGGGATATTAAGTTGAATGTATAAACTA
TCAGCTCAACTGATAGAAGCGTTCAAAACTGATATTCTTGAGTGGAGTTGAGGCAGGCGGAATTCCTAGTGTAGCGGTGA
AATGCGTAGATATTAGGAGGAACACCAGTGGCGAAGGCGGCCTGCTGGGCTTTAACTGACGCTGAGGCTCGAAAGCGTGG
GTAGCAAACAGG
>e228fd1b1b475afa85b385ff59b9f4b4
TACGTAGGTGGCAAGCGTTGTCCGGATTTACTGGGTGTAAAGGGCGCGTAGGCGGGCTCGTAAGTCAGACGTGAAATACC
GGGGCTCAACCCCGGGGCTGCGTTTGAAACTGCGAGTCTTGAGTGCCGGTGAGGAAAGCGGAATTCCGAGTGTAGCGGTG
AAATGCGTAGATATTAGGAGGAACACCAGTGGCGAAGGCGGCTTTCTGGACGGTAACTGACGCTGAGGCGCGAAAGCGTG
GGGAGCAAACAGG
>ab14bc9379e81c47102d3454481b4c85
TACGTAGGGAGCGAGCGTTGTCCGGAATTACTGGGCGTAAAGGGCGCGTAGGCGGCGCTTCAAGTCGTCTGTCAAAAGCC
GAGGCTCAACCTCGGTGCGCAGACGAAACTGGAGAGCTTGAGAAGCTGAGAGGCAAACAGAATTCCTGGTGTAGCGGTGA
AATGCGTAGATATCAGGAAGAATACCAGTGGCGAAGGCGGTTTGCTGGCTGCATACTGACGCTGAAGCGCGAAAGCCAGG
GGAGCAAACGGG
>f85f1caa5c191e9c386f19b2975955c7
TACGTAGGGTGCAAGCGTTATCCGGATTTACTGGGTGTAAAGGGCGAGTAGACGGCGTTGCAAGTCAGATGTGAAAACCT
AGGGCTCAACCGTAGGACTGCATCTGAAACTGTAATGCTAGAGTGCAGGAGAGTTAAGTGGAATTCCTAGTGTAGCGGTG
AAATGCGTAGATATTAGGAGGAACACCAGTGGCGAAGGCGACTTACTGGACTGTAACTGACGTTGAGGAGCGAAAGTGTG
GGGAGCAAACAGG
>499785455ccc712ced35535d1b6f79f0
TACGGAGGATGCGAGCGTTATCCGGATTTACTGGGTGTAAAGGGAGCGTAGACGGCAGCGCAAGTCTGAAGTGAAATGCC
AGGGCTTAACCCTGGAACTGCTTTGGAAACTGTGCAGCTAGAGTGCAGTAGAGGTAAGTGGAATTTCTAGTGTAGCGGTG
AAATGCGTAGATATTAGGAGGAACACCAGTGGCGAAGGCGGCTTACTGGACTGTAACTGACGTTGAGGCTCGAAAGCGTG
GGGAGCAAACAGG
>b4583d6f0f408abe8cbb22f1c8363557
TACGTATGGGGCAAGCGTTATCCGGATTTACTGGGTGTAAAGGGAGCGTAGACGGCATGGCAAGTCTGATGTGAAAGCCC
AGGGCTCAACCCTGGGACTGCATTGGAAACTGTCTAGCTAGAGTGCGGTAGAGGTAAGTGGAATTCCTAGTGTAGCGGTG
AAATGCGTAGATATTAGGAGGAACACCAGTGGCGAAGGCGGCTTACTGGACCGTAACTGACGTTGAGGCTCGAAAGCGTG
GGGAGCAAACAGG
>4350da4c615c3f711998453fee6bdf17
TACGTAGGTGGCAAGCGTTGTCCGGAATTATTGGGCGTAAAGAGCATGTAGGCGGCCTATTAAGTCGGGCGTGAAAATGC
GGGGCTCAACCCCGTATGGCGCCCGATACTGGTGGGCTTGAGTGCAGGTGAGGAAAGGGGAAGTCCCAGTGTAGCGGTGA
AATGCGTAGATATTGGGAGGAACACCAGTGGCGAAGGCGCCTTTCTGGACTGTGTCTGACGCTGAGATGCGAAAGCCAGG
GGAGCGAACGGG
>742d286d32af0293d58c33c99bc6d667
TACGTAGGTGGCAAGCGTTGTCCGGAATTATTGGGCGTAAAGAGCATGTAGGCGGGCTTTTAAGTCCGACGTGAAAATGC
GGGGCTTAACCCCGTATGGCGTTGGATACTGGAAGTCTTGAGTGCAGGTGAGGAAAGGGGAAGTCCCAGTGTAGCGGTGA
AATGCGTAGATATTGGGAGGAACACCAGTGGCGAAGGCGCCTTTCTGGACTGTGTCTGACGCTGAGATGCGAAAGCCAGG
GTAGCAAACGGG
>f5c88c2bdca91a75c572cef9132c4a77
TACGGAGGATGCGAGCGTTATCCGGATTTATTGGGTTTAAAGGGTGCGTAGGTGGTTGTTTAAGTCAGCGGTGAAAGTTT
GTGGCTCAACCATAAAATTGCCGTTGAAACTGGATGACTTGAGTATACTTGAGGTAGGCGGAATGCGTGGTGTAGCGGTG
AAATGCATAGATATCACGCAGAACTCCGATTGCGAAGGCAGCTTACTAAACTATAACTGACACTGAAGCACGAAAGCGTG
GGGATCAAACAGG
>c7b4dc14cb22d2535f42164b0dca222a
TACGTAGGGGGCAAGCGTTATCCGGATTTACTGGGTGTAAAGGGAGCGTAGGCGGCGGAGCAAGTCAGAAGTGAAAGCCC
GGGGCTCAACCCCGGGACGGCTTTTGAAACTGCCCTGCTTGATTTCAGGTGAGGTAAGCGGAATTCCGAGTGTAGCGGTG
AAATGCGTAGATATTAGGAGGAACACCAGTGGCGAAGGCGGCTTACTGGACTGACAATGACGCTGAGGCTCGAAAGCGTG
GGGAGCAAACAGG
>937b73b78c68350b8596b0e71ad080da
TACGTAGGTGGCAAGCGTTGTCCGGATTTACTGGGTGTAAAGGGCGTGTAGGCGGAGATGCAAGTCAGATGTGAAATCCC
CGGGCTTAACCCGGGAACTGCATTTGAAACTGTATCCCTTTGAGTATCGGTGAGGCAGGCGGAATTCCTAGTGTAGCGGT
GAAATGCGTAGATATTAGGAGGAACACCAGTGGCGAAGGCGGCCTGCTGGACGACAACTGACGCTGAGGCGCGAAAGCGT
GGGGAGCAAACAGG
>56f0fe6c61f58e3110edd1ed72ecc273
TACGTAGGTGGCAAGCGTTGTCCGGAATTATTGGGCGTAAAGGGCGCGCAGGCGGCGTCGTAAGTCGGTCTTAAAAGTGC
GGGGCTTAACCCCGTGAGGGGACCGAAACTGCGATGCTAGAGTATCGGAGAGTAAAGCGGAATTCCTAGTGTAGCGGTGA
AATGCGTAGATATTAGGAGGAACACCAGTGGCGAAAGCGGCTTTCTGGACGACAACTGACGCTGAGGCGCGAAAGCCAGG
GGAGCAAACGGG
>c344be4507c1dd47f0e6f02cba613d88
TACGGAGGATGCGAGCGTTATCCGGATTTATTGGGTTTAAAGGGTGCGCAGGCGGAGGTGCAAGTCAGCGGTCAAATTGC
GGTGCTCAACCCCGTACTGCCGTTGAAACTGCATCCCTTGAGTGGCGCGGAAGTATGCGGAATGCGTGGTGTAGCGGTGA
AATGCATAGATATCACGCAGAACTCCGATTGCGAAGGCAGCATACCGGCGCGCAACTGACGCTCATGCACGAAAGCGTGG
GTATCGAACAGG
>002696fa5c2deba381e7bfe70d9ae9d3
TACGTAGGGGGCGAGCGTTGTCCGGAATGACTGGGCGTAAAGGGAGTGTAGGCGGCTATGCAAGTTAGATGTGAAATCCC
ACGGCTCAACCGTGGAACTGCATCTAAAACTGTATAGCTGGAGTGCAGGGGAGGTGAGTGGAATTCCTAGTGTAGCGGTG
GAATGCGTAGATATTAGGAGGAACACCAGAGGCGAAGGCGACTCACTGGACTGTAACTGACGCTGAGGCTCGAAAGCGTG
GGGAGCAAACAGG
>79ff7105bb3882fed18fbe3181a738f4
TACGGAAGGTCCGGGCGTTATCCGGATTTATTGGGTTTAAAGGGAGCGTAGGCCGTTTGTTAAGCGTGTTGTGAAATGTC
GGGGCTCAACCTGGGCATTGCAGCGCGAACTGGCAGACTTGGGTGCGCAGTAAGTAGGCGGAATTCGTCGTGTAGCGGTG
AAATGCTTAGATATGACGAAGAACTCCGATTGCGAAGGCAGCCTGCTGTAGCGTAACTGACGCTGAAGCTCGAAAGCGTG
GGTATCGAACAGG
>d6fcd9c85148a1a420c326207a7ab292
TACGTATGGAGCAAGCGTTATCCGGATTTACTGGGTGTAAAGGGAGCGTAGGCGGTCCTGCAAGTCTGATGTGAAAACCC
GGGGCTCAACCCCGGGACTGCATTGGAAACTGTAGGACTAGAGTGTCGGTGGGGTAAGTGGAATTCCTAGTGTAGCGGTG
AAATGCGTAGATATTAGGAGGAACACCAGTGGCGAAGGCGGCTTACTGGACGACCACTGACGCTGAGGCTCGAAAGCGTG
GGGAGCAAACAGG
>3def7441e62d9507ab5b5b71587e186d
TACGTAGGGGGCGAGCGTTGTCCGGAATGACTGGGCGTAAAGGGAGTGTAGGCGGCCTTTTAAGTTATGTGTGAAAGCCC
ACGGCTCAACTGTGGAATTGCACATAAAACTGGGAGGCTGGAGTGCAGGGGAGGTAAGCGGAATTTCCAGTGTAGCGGTG
GAATGCGTAGATATTGGGAAGAACACCGGAGGCGAAGGCGGCTTACTGGACTGTAACTGACGCTGAGGCTCGAAAGCGTG
GGGAGCAAACAGG
>b120382eea75d4857154553a3bfae767
TACGTAGGTGGCGAGCGTTGTCCGGAATAACTGGGCGTAAAGGGAGCGTAGGTGGTTGATTAAGTTAAATGTGAAAGCCC
AGGGCTCAACTCTGGAACTGCATTTAATACTGGTCGGCTAGAGTGCAGGTGGGGTAAACGGAATTTCTAGTGTAGCGGTG
AAATGCGTAGATATTAGGAAGAACACCGGAGGCGAAGGCGGTTTACTGGACTGCAACTGACACTGAGGCTCGAAAGCGTG
GGGAGCAAACAGG
>df56e223f24878ba840808958de6b9ae
TACGGAGGATGCGAGCGTTATCCGGAATTATTGGGTGTAAAGGGTGCGTAGACGGGTGTTTAAGTTGGTTGTGAAATCCC
TCGGCTCAACTGAGGAACTGCAACCAAAACTGGATATCTTGAGTGTCGGTGAGGAAAGTGGAATTCCTAGTGTAGCGGTG
AAATGCGTAGATATTAGGAGGAACACCAGTGGCGAAGGCGACTTTCTGGACGATAACTGACGTTGAGGCACGAAAGTGTG
GGGAGCAAACAGG
>a68f528a2023e53e954014f257eb56f5
TACGTAGGGGGCAAGCGTTATCCGGATTTACTGGGTGTAAAGGGAGCGTAGACGGTAAAGCAAGTCTGAAGTGAAAGCCC
GGGGCTCAACCCCGGGACTGCTTTGGAAACTGTTTAACTAGAGTGCTGGAGAGTTAAGCGGAATTCCTAGTGTAGCGGTG
AAATGCGTAGATATTAGGAGGAACACCAGTGGCGAAGGCGGCTTACTGGACAGTAACTGACGTTGAGGCTCGAAAGCGTG
GGGAGCAAACAGG
>e9d2110f968aabdbf6e88316f2bf87f8
TACGGAGGATGCGAGCGTTATCCGGATTTATTGGGTTTAAAGGGTGCGTAGGCGGCGAGTTAAGTCAGCGGTAAAAGCCC
GGGGCTCAACCCCGGCCCGCCGTTGAAACTGGCTGGCTTGAGTTGGAGTAAGGCAGGCGGAATGCGCGGTGTAGCGGTGA
AATGCATAGATATCGCGCAGAACTCCGATTGCGAAGGCAGCATACCGGCGCCCAACTGACGCTGAAGCACGAAAGCGTGG
GTATCGAACAGG
>bba385085f382f913b9ba1d3bcb9e362
TACGTAGGGGGCAAGCGTTATCCGGATTTACTGGGTGTAAAGGGAGCGTAGACGGCGACGCAAGTCTGAAGTGAAATACC
CGGGCTCAACCTGGGAACTGCTTTGGAAACTGTGTTGCTAGAGTGCTGGAGAGTTAAGCGGAATTCCTAGTGTAGCGGTG
AAATGCGTAGATATTAGGAAGAACACCAGTGGCGAAGGCGGCTTACTGGACAGTAACTGACGTTGAGGCTCGAAAGCGTG
GGGAGCAAACAGG
>e5cab9de32e75d4e5b9c681a62688cf9
TACGTATGTCGCAAGCGTTATCCGGATTTATTGGGCGTAAAGCGCGTCTAGGCGGCTTAGTAAGTCTGATGTGAAAATGC
GGGGCTCAACCCCGTATTGCGTTGGAAACTGCTAAACTAGAGTACTGTAGAGGAAGGCGGAACTACAAGTGTAGAGGTGA
AATTCGTAGATATTTGTAGGAATGCCGATGGGGAAGCCAGCCTACTGGACAGATACTGACGCTAAAGCGCGAAAGCGTGG
GTAGCAAACAGG
>d7725e15dcbd684ce58bd77d358f653e
TACGTAGGTGGCGAGCGTTCTCCGGAATTATTGGGCGTAAAGAGGGAGCAGGCGGCACTAAGGGTCTGTGGTGAAAGATC
GAAGCTTAACTTCGGTAAGCCATGGAAACCGTAGAGCTAGAGTGTGTGTGAGGATCGTGGAATTCCATGTGTAGCGGTGA
AATGCGTAGATATATGGAGGAACACCAGTGGCGAAGGCGACGATCTGGCGCATAACTGACGCTCAGTCCCGAAAGCGTGG
GGAGCAAATAGG
>39707af8f544fc91d38dd26ea7d9490a
TACGTAGGTGGCAAGCGTTGTCCGGATTTACTGGGTGTAAAGGGCGTGCAGCCGGAGAGGCAAGTCAGATGTGAAATCCG
CGGGCTCAACCCGCGAACTGCATTTGAAACTGCTTCCCTTGAGTATCGGAGAGTTAACCGGAATTCCTAGTGTAGCGGTG
AAATGCGTAGATATTAGGAAGAACACCAGTGGCGAAGGCGGGTTACTGGACGACAACTGACGGTGAGGCGCGAAAGCGTG
GGGAGCAAACAGG
>d6c7e6babfcfeb1b72678a9a6f3dd2ca
TACGTAGGGGGCGAGCGTTGTCCGGAATGACTGGGCGTAAAGGGAGTGTAGGCGGCTCTTTAAGTTATATGTGAAATCCC
GCGGCTTAACCGTGGAAGTGCATATAAAACTGGGGAGCTGGGAGTGCAGGGAGGTGAGTGGAATTCCTAGTGTAGCGGTG
GAATGCGTAGATATTAGGAAGAACACCGGTGGCGAAGGCGGCTCACTGGACTGTAACTGACGCTGAGGCTCGAAAGCGTG
GGGAGCAAACAGG
>a7bfbdb37f2c9fd1ea6dedd15d78d585
TACGGAGGATGCGAGCGTTATCCGGATTTATTGGGTTTAAAGGGTGCGCAGGCGGAGGTGCAAGTCAGCGGTCAAATTGC
GGGTCTCAACCCCGTACTGCCGTTGAAACTGCATCCCTTGAGTGGCGCGGAAGTATGCGGAATGCGTGGTGTAGCGGTGA
AATGCATAGATATCACGCAGAACTCCGATTGCGAAGGCAGCATACCGGCGCGCAACTGACGCTCATGCACGAAAGCGTGG
GTATCGAACAGG
>91fd8c277f1af6e72cd963487ab30c53
TACGTAGGTGGCAAGCGTTGTCCGGAATTACTGGGTGTAAAGGGAGTGTAGGCGGGATATCAAGTCAGAAGTGAAAATTA
CGGGCTCAACTCGTAACCTGCTTTTGAAACTGACATTCTTGAGTGAAGTAGAGTCAAGCGGAATTCCTAGTGTAGCGGTG
AAATGCGTAGATATTAGGAGGAACACCAGTGGCGAAGGCGGCTTGCTGGGCTTTTACTGACGCTGAGGCTCGAAAGCGTG
GGGAGCAAACAGG
>528f2028608336aafb0d77312c64bcf9
TACGTAGGGGGCAAGCGTTATCCGGATTTACTGGGTGTAAAGGGAGCGTAGGCGGCAAGGCAAGCCAGAAGTGAAAGCCC
GAGGCTCAACCACGGGACTGCTTTTGGAACTGTCTAGCTAGATTGCAGGTGAGGTAAGTGGAATTCCTAGTGTAGCGGTG
AAATGCGTAGATATTAGGAGGAACACCAGTGGCGAAGGCGGCTTACTGGACTGTAAATGACGCTGAGGCTCGAAAGCGTG
GGGAGCAAACAGG
>ecec8fb79b14d8eb5bce5c05c2f0ea58
TACGTAGGGGGCAAGCGTTATCCGGATTTACTGGGTGTAAAGGGAGCGTAGACGGCATGGCAAGCCAGATGTGAAAGCCC
GGGGCTCAACCCCGGGACTGCATTTGGAACTGTCAGGCTAGAGTGTCGGTGAGGAAAGCGGAATTCCTAGTGTAGCGGTG
AAATGCGTAGATATTAGGAGGAACACCAGTGGCGAAGGCGGCTTTCTGGACGATGACTGACGTTGAGGCTCGAAAGCGTG
GGGAGCAAACAGG
>92c84e16d157c1279080e641174198ad
TACGTAGGGGGCAAGCGTTATCCGGATTTACTGGGTGTAAAGGGAGCGTAGACGGCAGTGCAAGTCTGAAGTGAAAGCCC
GGGGCTCAACCCCGGGACTGCTTTGGAAACTGTGCAGCTAGAGTGTCGTAGAGGCAAGCGGAATTCCTAGTGTAGCGGTG
AAATGCGTAGATATTAGGAGGAACACCAGTGGCGAAGGCGGCTTGCTGGACGATGACTGACGTTGAGGCTCGAAAGCGTG
GGGAGCAAACAGG
>1c8a5e14dff253f8d7925d73d5be0570
TACGTAGGGGGCAAGCGTTATCCGGATTTACTGGGTGTAAAGGGAGCGTAGACGGCTGTTTAAGTCAGAAGTGAAAGCCC
ATTGCTTAACGATGGGACTGCTTTTGAAACTAAGGAGCTAGAGTGCAGTAGAGGTAAGTGGAATTCCGAGTGTAGCGGTG
AAATGCGTAGAGATTAGGAGGAACACCAGTGGCGAAGGCGGCTTACTGGACTGTAACTGACGTTGAGGCTCGAAAGCGTG
GGGAGCAAACAGG
>31bcc85b73e6b7d239e05cb3b5130f1b
TACGTAGGGGGCAAGCGTTATCCGGATTCATTGGGCGTAAAGCGCGCGCAGGCGGGTTGCTAAGCGGGACCTCTAATCTC
AGGGCTCAACCTTGAGCCGGGTCCCGAACTGGCAGCCTCGGGTTCGGTAGGGTAGATCGGAATTCCCGGTGTAGCGGTGG
AATGCGCAGATATCGGGAAGAACACCGATGGCGAAGGCAGATCTCTGGGCCGCAACCGACGCTGAGGCGCGAAAGCTAGG
GGAGCGAACAGG
>17e6a95e4e09ad1d5b1bcb6cade03e84
TACGTAGGTGGCGAGCGTTGTCCGGAATTACTGGGTGTAAAGGGAGTGTAGGCGGGAAAGCAAGTCAGAAGTGAAAACTA
TGGGCTTAACCTATAGCCTGCTTTTGAAACTGTTTTTCTTGAGTGAAGTAGAGTCAAGCGGAATTCCTAGTGTAGCGGTG
AAATGCGTAGATATTAGGAGGAACACCAGTGGCGAAGGCGGCTTGCTGGGCTTTTACTGACGCTGAGGCTCGAAAGCGTG
GGGAGCAAACAGG
>22cadc1cea13829a88361464d5d2f298
TACGTAGGGAGCGAGCGTTATCCGGATTTATTGGGTGTAAAGGGTGCGTAGACGGGAATTTAAGTTAGTTGTGAAATCCC
TCGGCTCAACTGAGGAACTGCAACTAAAACTGGATTTCTTGAGTACTGGTGAGGAAAGCGGAATTCCTAGTGTAGCGGTG
AAATGCGTAGATATTAGGAGGAACACCAGTGGCGAAGGCGGCTTTCTGGACAGTAACTGACGTTGAGGCACGAAAGTGTG
GGGAGCAAACAGG
>c7fc13b9b32164608f5e7729ac52d857
TACGTATGGGGCAAGCGTTATCCGGATTTACTGGGTGTAAAGGGAGCGCAGGCGGCCTGCCAAGTCTGGTGTGAAAACCC
GGGGCCCAACCCCGGGCCTGCATTGGAAACTGGCGGGCTGGAGTGTCGGTGGGGCAGGCGGAATTCCTAGTGTAGCGGTG
AAATGCGTAGATATTAGGAGGAACACCGGTGGCGAAGGCGGCCTGCTGGACGATGACTGACGCTGAGGCTCGAAAGCGTG
GGGAGCAAACAGG
>836fb1d937dd36b1e53633011e5a2328
TACGGAGGATGCGAGCGTTATCCGGATTTATTGGGTTTAAAGGGTGCGCAGGCGGCCTGTTAAGTCAGCGGTAAAAGCCC
GGGGCTCAACCCCGGCGAGCCGTTGAAACTGGCGGGCTAGAGACGGCGTGAAGTACGCGGAATGCGTGGTGTAGCGGTGA
AATGCATAGATATCACGCAGAACTCCGATTGCGAAGGCAGCATACCGGCGCCCAACTGACGCTGAAGCACGAAAGCGTGG
GTATCGAACAGG
>c3b0224388cd033c45264806ae9f4258
TACGTAGGGGGCAAGCGTTATCCGGATTTACTGGGTGTAAAGGGAGCGTAGACGGCTGGCCAAGTCTGAAGTGAAAGCCC
GGGGCTTAACCCCGGAACGGCTTTGGAAACTGGCCGGCTGGAGTGCTGGAGAGTCAGGCGGAATTCCTGGTGTAGCGGTG
AAATGCGTAGATATCAGGAGGAACACCGGTGGCGAAGGCGGCCTGCTGGACAGTAACTGACGTTGAGGCTCGAAAGCGTG
GGGAGCAAACAGG
>d0fc793d6185e7c8a064b13f9e4f5961
TACGTAGGGGGCAAGCGTTATCCGGATTTACTGGGTGTAAAGGGAGCGTAGACGGTGATGCAAGTCAGAAGTGAAAGCCC
GCGGCTCAACTGCGGGACTGCTTTTGAAACTGTATGACTGGAGTGCTGGAGAGGTAAGCGGAATTCCTAGTGTAGCGGTG
AAATGCGTAGATATTAGGAGGAACACCAGTGGCGAAGGCGGCTTACTGGACTGTAACTGACGTTGAGGCTCGAAAGCGTG
GGGAGCAAACAGG
>99947acafbb21880caea25ff6a5bd546
TACGGAGGATGCGAGCGTTATCCGGATTTATTGGGTTTAAAGGGAGCGCAGACGGGATGTTAAGTCAGCTGTGAAAGTTT
GCGGCTCAACCGTAAAATTGCAGTTGATACTGGCGTTCTTGAGTGCACTTGAGGTGTGCGGAATTCGTGGTGTAGCGGTG
AAATGCTTAGATATCACGAAGAACTCCGATTGCGAAGGCAGCTCACTAAACTGTAACTGACGTTCATGCTCGAAAGTGTG
GGTATCAAACAGG
>ae9dfbabc854b540e2a37202f7685282
TACGTAGGTGGCGAGCGTTATCCGGATTTATTGGGCGTAAAGCGTCCGCAGACGGTTTATTAAGTATATAATTAAAGTCC
GAAGCTTAACTTCGGTTCGTTATATAAACTGGTAGACTTGAGTACAGTAGAGTCAAGTGGAATTTCTAGTGTAGCGGTAA
AATGCGTAGATATTAGAAGGAACACCAGTGGCGAAGGCGACTTGCTGGGCTGTTACTGACGTTCATGGACGAAAGCGTGG
GGAGCAAATAGG
>c62c538475cd9580593da6c39cebe056
TACGTAGGGGGCAAGCGTTATCCGGATTTACTGGGTGTAAAGGGTGCGCAGGTGGCAGGGCAAGTCAGATGTGAAAGCCC
GGGGCTCAACCCCGGTATTGCATTTGAAACTGTCCGGCTAGAGTGCAGGAGAGTTAAGCGGAATTCCTAGTGTAGCGGTG
AAATGCGTAGATATTAGGAGGAACACCAGTGGCGAAGGCGGCTTACTGGACTGTAACTGACACTGAGGCACGAAAGCGTG
GGGAGCAAACAGG
>a5098d6566b3a6b611d8429cde3828e1
TACGTAGGGGGCAAGCGTTATCCGGAATTACTGGGTGTAAAGGGAGCGTAGGCGGCATGGTAAGTAAGATGTGAAAGCCT
TGGGCTTAACCCGAGGATTGCATTTTAAACTATCAAGCTAGAGTACAGTAGAGGAAAGCGGAATTCCTAGTGTAGCGGTG
AAATGCGTAGATATTAGGAAGAACACCGGTGGCGAAGGCGGCTTTCTGGACTGAAACTGACGCTGAGGCTCGAAAGCGTG
GGGAGCGAACAGG
>8bc90c5c3e0627fef93ece68d063c20a
TACGTAGGTGGCGAGCGTTGTCCGGAATTATTGGGCGTAAAGGGAGCGCAGGCGGGAGGTCAAGTCTATCTTAAAAGTGC
GGGGCTCAACCCCGTGAGGGGATGGAAACTGGTCTTCTTGAGTGCAGGTGAGGAAAGCGGAATTCCTAGTGTAGCGGTGA
AATGCGTAGATATTAGGAGGAACACCAGTGGCGAAGGCGGCTTTCTGGACTGTAACTGACGCTGAGGCTCGAAAGCGTGG
GGAGCGAACAGG
>1250f348caaaa2cb943ab81423288237
TACGTAGGTGGCGAGCGTTGTCCGGATTTACTGGGCGTAAAGGGAGCGTAGGCGGATTTTTAAGTGAGATGTGAAATACT
CGGGCTCAACTTGAGTGCTGCATTTCAAACTGGAAGTCTAGAGTGCAGTAGAGGAGAATGGAATTCCTAGTGTAGCGGTG
AAATGCGTAGAGATTAGGAAGAACACCAGTGGCGAAGGCGATTCTCTGGACTGTAACTGACGCTGAGGCTCGAAAGCGTG
GGGAGCAAACAGG
>dd8e1764ca5334a1fd363edfa3886673
TACGGAGGATCCGAGCGTTATCCGGATTTATTGGGTTTAAAGGGTGCGTAGGTGGTTTTTTAAGTCAGCGGTGAAAGTTT
GTGGCTCAACCATAAAATTGCCGTTGAAACTGGAAGACTTGAGTATGCTTGAGGTAGGCGGAATGCGTGGTGTAGCGGTG
AAATGCATAGATATCACGCAGAACTCCAATTGCGAAGGCAGCTTACTAAACCATAACTGACACTGAAGCACGAAAGCGTG
GGGATCAAACAGG
>841e3affb8b91362b31304bf1fdb75ba
TACGGAAGGTCCAGGCGTTATCCGGATTTATTGGGTTTAAAGGGAGCGCAGGCGGACCTTTAAGTCAGCTGTGAAATACG
GCGGCTCAACCGTCGAACTGCAGTTGATACTGGAGGTCTTGAGTGCACAGAGGGATACTGGAATTCATGGTGTAGCGGTG
AAATGCTCAGATATCATGAAGAACTCCGATCGCGAAGGCAGGTGTCCGGGGTGCAACTGACGCTGAGGCTCGAAAGTGCG
GGTATCAAACAGG
>e29c1f2de2a256e10542651a4e219724
TACGTAGGGAGCAAGCGTTATCCGGATTTACTGGGTGTAAAGGGCGCGCAGGCGGGCCGGCAAGTTGGAAGTGAAATCTA
TGGGCTTAACCCATAAACTGCTTTCAAAACTGTTGGTCTTGAGTGATGGTGAGGCAGGCGGAATTCCGTGTGTAGCGGTG
AAATGCGTAGATATACGGAGGAACACCAGTGGCGAAGGCGGCCTGCTGGACATTAACTGACGCTGAGGCGCGAAAGCGTG
GGGAGCAAACAGG
>46c5275b73e009fb4fa293d2a185397b
TACGTAGGTGGCAAGCGTTGTCCGGAATTATTGGGCGTAAAGCGCGCGCAGGCGGCCGTGCAAGTCCATCTTAAAAGCGT
GGGGCTTAACCCCATGAGGGGATGGAAACTGCAGGGCTGGAGTGTCGGTGGGGAAAGTGGAATTCCTAGTGTAGCGGTGA
AATGCGTAGAGATTAGGAAGAACACCGGTGGCGAAGGCGACTTTCTAGACGACAACTGACGCTGAGGCGCGAAAGCGTGG
GGAGCAAACAGG
>503d9a987e1879c0b7816918fc84a3d0
TACGTAGGGAGCGAGCGTTATCCGGATTTATTGGGTGTAAAGGGTGCGTAGACGGGTTAGCAAGTTAGTTGTGAAATCCC
TCGGCTTAACTGAGGAACTGCAACTAAAACTGCCAATCTTGAGTGCAGGAGAGTTAAGTGGAATTCCTAGTGTAGCGGTG
AAATGCGTAGATATTAGGAGGAACACCAGTGGCGAAGGCGACTTACTGGACTGTAACTGACGTTGAGGCACGAAAGTGTG
GGGAGCAAACAGG
>dbf3ca28f23624f8142d82fedf7aa96f
TACGTAGGTGGCGAGCGTTGTCCGGATTTACTGGGCGTAAAGGGAGCGTAGGCGGACTTTTAAGTGAGATGTGAAATACT
CGGGCTCAACTTGAGTGCTGCATTTCAAACTGGAAGTCTAGAGTGCAGTAGAGGAGAATGGAATTCCTAGTGTAGCGGTG
AAATGCGTAGAGATTAGGAAGAACACCAGTGGCGAAGGCGATTCTCTGGACTGTAACTGACGCTGAGGCTCGAAAGCGTG
GGGAGCAAACAGG
>58242cf7cf63ed587063b95fa6e5fdbd
TACGTAGGGGGCAAGCGTTATCCGGATTTACTGGGTGTAAAGGGAGCGTAGACGGCAGCGCAAGTCTGGAGTGAAATGCC
GGGGCCCAACCCCGGAACTGCTTTGGAAACTGTGCAGCTCGAGTGCAGGAGAGTTAAGCGGAATTCCTAGTGTAGCGGTG
AAATGCGTAGATATTAGGAGGAACACCAGTGGCGAAGGCGGCTTACTGGACTGTAACTGACGTTGAGGCTCGAAAGCGTG
GGGAGCAAACAGG
>825b0c804cb7ffd76f9963c52abfbecc
TACGTAGGTGGCAAGCGTTGTCCGGAATTACTGGGTGTAAAGGGAGCGTAGGCGGGGCGGCAAGCAAAATGTGAAACTGA
TCGGCTCAACCGGTCATTGCGTTTTGAACTGTCGCTCTTGAGTGAAGTTGAGGCAGGCGGAATTCCTAGTGTAGCGGTGA
AATGCGTAGATATTAGGAGGAACACCAGTGGCGAAGGCGGCCTGCTGGGCTTTTACTGACGCTGAGGCTCGAAAGTGTGG
GTAGCAAACAGG
>af397f2e099a670b8e5e1fdb5fe6bb4a
TACGGAGGATGCGAGCGTTATCCGGATTTACTGGGTGTAAAGGGAGCGTAGACGGCAGCGCAAGTCTGGAGTGAAATGCC
GGGGCCCAACCCCGGAACTGCTCTGGAAACTGTGAAGCTGGAGCCCAGGGGAGGTAAGCGGAATTCCTGGTGTAGCGGTG
AAATGCGTAGATATCAGGAGGAACACCGGCGGCGAAGGCGGCTTACTGGACTGTAACTGACGTTGAGGCTCGAAGGCGTG
GGGAGCAAACAGG
>32838c187ee825b130f9c1c3ada640a7
TACGTAGGGAGCGAGCGTTGTCCGGAATTACTGGGTGTAAAGGGAGCGTAGGCGGGATAGCAAGTCAGATGTGAAAACTA
TGGGCTCAACCTGTAGATTGCATTTGAAACTGTTGTTCTTGAGTGAAGTTGAGGTAAGCGGAATTCCTAGTGTAGCGGTG
AAATGCGTAGATATTAGGAGGAACATCGGTGGCGAAGGCGGCTTACTGGGCTTTTACTGACGCTGAGGCTCGAAAGCGTG
GGGAGCAAACAGG
>8a2078e2a4cecbf080d913cc9330a070
TACGTAGGTGGCGAGCGTTGTCCGGATTTACTGGGCGTAAAGGGAGCGTAGGCGGATTTTTAAGTGAGATGTGAAATACC
CGGGCTCAACTTGGGTGCTGCATTTCAAACTGGAAGTCTAGAGTGCAGTAGAGGAGAGTGGAATTCCTAGTGTAGCGGTG
AAATGCGTAGAGATTAGGAAGAACACCAGTGGCGAAGGCGACTCTCTGGACTGTAACTGACGCTGAGGCTCGAAAGCGTG
GGGAGCAAACAGG
>4ac49b3d19e78fb1f0579093c9009e38
TACGGAAGGTCCGGGCGTTATCCGGATTCATTGGGTTTAAAGGGAGCGTAGGCCGCGCGTCAAGCGTGCCGTGAAATGCC
GTGGCTCAACCATGGCACCGCGGCGCGAACTGTCGCGCTTGAGTGGGCCTGAGGCAGGCGGAATTCGTGGTGTAGCGGTG
AAATGCTTAGATATCACGAGGAACCCCGATTGCGAAGGCAGCCTGCCAGCGCCGCACTGACGCTGAAGCTCGAAGGCGTG
GGTATCGAACAGG
>5888a02b28c903a6455d76eb6b9c37ed
TACGTAGGGGGCAAGCGTTATCCGGAATTACTGGGTGTAAAGGGAGCGTAGGCGGCATGGTAAGTAAGATGTGAAAGCCC
GAGGCTTAACCTCGAGGATTGCATTTTAAACTATCAAGCTAGAGTACAGTAGAGGAAAGCGGAATTCCTAGTGTAGCGGT
GAAATGCGTAGATATTAGGAAGAACACCAGTGGCGAAGGCGGCTTTCTGGACTGAAACTGACGCTGAGGCTCGAAAGCGT
GGGGAGCGAACAGG
>4586632d7a014236e9ca52e38714af75
TACGGAGGATGCGAGCGTTATCCGGATTTATTGGGTTTAAAGGGTGCGCAGGCGGCCTGTTAAGTCAGCGGTAAAAGCCC
GGGGCTCAACCCCGGCGAGCCGTTGAAACTGGCGGGCTAGAGACGGCGTGAAGTACGCGGAATGCGCGGTGTAGCGGTGA
AATGCTTAGATATCACGCAGAACTCCGATTGCGAAGGCAGCATACCGGCGCCCAACTGACGCTGAAGCACGAAAGCGTGG
GTATCGAACAGG
>a154d16946c27023688ecbc6a61aa7c8
TACGGAGGATCCGAGCGTTATCCGGATTTATTGGGTTTAAAGGGAGCGTAGGTGGGCTCGTAAGTCAGTTGTGAAAGTTC
GCGGCTCAACCGCGGAATTGCAGTTGATACTGCGGGCCTTGAGTGCAGTTGAGGTGGGCGGAATTCGTGGTGTAGCGGTG
AAATGCTTAGATATCACGAGGAACTCCGATTGCGAAGGCAGCTCGCTGGACTGTTACTGACACTGATGCTCGAAAGTGTG
GGTATCAAACAGG
>4c08ff9f75b9cd9ee780055c2452d7a7
TACGTAGGGGGCAAGCGTTATCCGGATTTACTGGGTGTAAAGGGAGCGTAGGTGGCATGGTAAGCCAGAAGTGAAAACCC
GGGGCTCAACCCCGCGGATTGCTTTTGGAACTATCAGGCTGGAGTGCTGGAGGAGTAAGCGGAATTCCTAGTGTAGCGGT
GAAATGCGTAGATATTAGGAGGAACACCGGTGGCGAAGGCGGCTTACTGGACAGAAACTGACACTGAGGCTCGAAAGCGT
GGGGAGCAAACAGG
>d63318d7a323a1f0d250616b4a376062
TACGTAGGGGGCAAGCGTTATCCGGATTTACTGGGTGTAAAGGGAGCGTAGACGGCACAGCAAGTCTGATGTGAAAGCCC
GGGGCCCAACCCCGGAACTGCATTGGAAACTGTTGGGCTTGAGTGCAGGTGAGGTAAGCGGAATTCCTAGTGTAGCGGTG
AAATGCGTAGATATTAGGAGGAACACCAGTGGCGAAGGCGGCTTACTGGACTGTAACTGACGTTGAGGCTCGAAAGCGTG
GGGAGCAAACAGG
>eae360304ebc802f0c447d0e3ea9cd9a
TACGGAAGGTCCGGGCGTTATCCGGATTTATTGGGTTTAAAGGGAGCGTAGGCCGTCTCAAAAGCGTGTTGTGAAATGTC
CGGGCTCAACCGGGGCCGTGCAGCGCGAACTGTGAGACTTGAGTGTGCGTAAGGTATGCGGAATTCGTGGTGTAGCGGTG
AAATGCATAGATATCACGAAGAACTCCGATTGCGAAGGCAGCATGCCGCAGCATTACTGACGCTGATGCTCGAAGGTGCG
GGTATCGAACAGG
>67cafe02a52c3a793adcbe7d66b25989
TACGGAAGGTCCGGGCGTTATCCGGATTTATTGGGTTTAAAGGGAGCGCAGGCCGTCCTTTAAGCGTGCTGTGAAATGCC
GCGGCTCAACCGTGGCACTGCAGCGCGAACTGGAGGACTTGAGTACGCATGAGGTAGGCGGAATTCGTGGTGTAGCGGTG
AAATGCTTAGATATCACGAAGAACTCCGATTGCGAAGGCAGCTTACCGGAGCGCAACTGACGCTGAGGCTCGAAAGCGCG
GGTATCGAACAGG
>80e3b8eb0d0d07df6541a25a57480e5b
TACGTAGGGGGCAAGCGTTATCCGGAATTATTGGGCGTAAAGAGTGCGTAGGTGGTTACCTAAGCAGGGGGTGAAAGGCA
ATGGCTCAACCATTGTTAGCCCTCTGAACTGGGTTACTTGAGTGCAGGTGAGGAAAGCGGAATTCCTAGTGTAGCGGTGA
AATGCGTAGATATTAGGAGGAACACCAGTGGCGAAGGCGGCTTTCTGGACTGAAACTGACACTGAGGCACGAAAGTGTGG
GGAGCAAACAGG
>6ca6d88703955b336c65f79d29c56718
TACGTAGGTGGCAAGCGTTGTCCGGAATTATTGGGCGTAAAGCGCGCGCAGGCGGTCCTTTAAGTCTGATGTGAAAGCCC
ACGGCTCAACCGTGGAGGGTCATTGGAAACTGGGGGACTTGAGTGCAGATGAGGAGAGCGGAATTCCACGTGTAGCGGTG
AAATGCGTAGAGATGTGGAGGAACACCAGTGGCGAAGGCGGCTCTCTGGTCTGTAACTGACGCTGAGGCGCGAAAGCGTG
GGGAGCAAACAGG
>5673a7610cbeaaf91f23430ae545eef5
TACGGAGGATGCGAGCGTTATCCGGATTTATTGGGTTTAAAGGGTGCGTAGGTTGTTTTTTAAGTCAGCGGTGAAAGTTT
GTGGCTCAACCATAAAATTGCCGTTGAAACTGGACGACTTGAGTATACTTGAGGTAGGCGGAATGCGTGGTGTAGCGGTG
AAATGCATAGATATCACGCAGAACTCCGATTGCGAAGGCAGCTTACTAAGCCATAACTGACACTGAAGCACGAAAGCGTG
GGGATCAAACAGG
>33528eb4aba92daa9bcdeb41fc42b647
TACGTAGGGGGCAAGCGTTATCCGGATTTACTGGGTGTAAAGGGAGCGTAGACGGCGAAGAAAGTCTGAAGTGAAAGCCC
GCGGCTTAACCGCGGAACTGCTTTGGAAACTTTTTTGCTGGAGTACCGGAGAGTTAAGCGGAATTCCTAGTGTAGCGGTG
AAATGCGTAGATATTAGGAGGAACACCAGTGGCGAAGGCGGCTTACTGGACGGTAACTGACGTTGAGGCTCGAAAGCGTG
GGGAGCAAACAGG
>d2eef4e772a3d139ddd263550e451736
TACGTAGGTGGCAAGCGTTATCCGGATTTATTGGGTGTAAAGGGCGTGTAGGCGGGAAAGCAAGTCAGATGTGAAAACTC
AGGGCTCAACCCTGAGCCTGCATTTGAAACTGTTTTTCTTGAGTGCTGGAGAGTCAATCGGAATTCCGTGTGTAGCGGTG
AAATGCGTAGATATACGGAGGAACACCAGTGGCGAAGGCGGATTGCTGGACAGTAACTGACGCTGAGGCGCGAAAGCGTG
GGGAGCAAACAGG
>80ad222988156d603cf91a3cf7d74162
TACGTAGGGAGCAAGCGTTATCCGGATTTACTGGGTGTAAAGGGCGTGTAGGCGGGCTTGCAAGTTGGAAGTGAAATCTC
GGGGCTTAACCCCGAAACTGCTTTCAAAACTGCGAGTCTTGAGTGATGGTGAGGCAGGCGGAATTCCCAGTGTAGCGGTG
AAATGCGTAGATATTGGGAGGAACACCAGTGGCGAAGGCGGCCTGCTGGACATTAACTGACGCTGAGGCGCGAAAGCGTG
GGGAGCAAACAGG
>dcc78cab420c0ec8df8d7399f1cca793
TACGGAGGATGCGAGCGTTATCCGGATTTATTGGGTTTAAAGGGTGCGTAGGTTGTTTTTTAAGTCAGCGGTGAAAGTTT
GTGGCTCAACCATAAAATTGCCGTTGAAACTGGAAGACTTGAGTGTGTGTGATGTAGGCGGAATGCGTGGTGTAGCGGTG
AAATGCATAGATATCACGCAGAACTCCGATTGCGAAGGCAGCTTACTAAGCCATAACTGACACTGAAGCACGAAAGCGTG
GGGATCAAACAGG
>aedf772464a45ed3d1c907877666d19c
TACGAAGGGTGCGAGCGTTGTTCGGAATTACTGGGCGTAAAGGGAGTGTAGGCGGATATGTAAGATAGCGGTGAAATGCC
GGGGCTCAACCCCGGAACTGCCATTATGACTATGTATCTAGAGTGATGTAGAGTATAGCGGAATACCCAGTGTAGAGGTG
AAATTCGTAGATATTGGGTAGAACACCGGTGGCGAAGGCGGCTATCTGGCCATTTACTGACGCTGAGGCTCGAAAGCATG
GGGATCAAACAGG
>1008cee25e71bd57b33b15da5b1941a5
TACGGAGGATGCGAGCGTTATCCGGATTTATTGGGTTTAAAGGGTGCGCAGGCGGAGGTGCAAGTCAGCGGTCAAATTGC
TGGGCTCAACCCCGTACTGCCGTTGAAACTGCATCCCTTGAGTGGCGCGGAAGTATGCGGAATGCGTGGTGTAGCGGTGA
AATGCATAGATATCACGCAGAACTCCGATTGCGAAGGCAGCATACCGGCGCGCAACTGACGCTCATGCACGAAAGCGTGG
GTATCGAACAGG
>081ded2f74d7fdd355143b3e4ba2878f
TACGGAGGGTGCAAGCGTTACTCGGAATCACTGGGCGTAAAGAGTGCGTAGGCGGGGTAATAAGTCAGATGTGAAATCCT
GTAGCTTAACTACAGAACTGCATTTGAAACTGTTACTCTGGAGTGTGGGGGAGGTAGGTGGAATTCGTGGTGTAGGGGTA
AAATCCGTAGAGATCAAGAGGAATACTCATTGCGAAGGCGACCTGCTGGAACATTACTGACGCTGATGCACGAAAGCGTG
GGGAGCAAACAGG
>14c1500ca1ac09139aff73bf1b074897
TACGTAGGGAGCAAGCGTTATCCGGAATTATTGGGTGTAAAGGGTGCGTAGACGGGATAACAAGTTAGTTGTGAAATACC
TCGGCTCAACTGGGGAACTGCAACTAAAACTATTATTCTTGAGTGCAGGTGAGGAAAGTGGAATTCCTAGTGTAGCGGTG
AAATGCGTAGATATTAGGAAGAACACCGGTGGCGAAGGCGACTTTCTGGACTGTAACTGACGTTGAGGCACGAAAGTGTG
GGGAGCAAACAGG
>3108d0ed96ff979788a8f9bc08214e32
TACGTAGGGAGCAAGCGTTATCCGGATTTATTGGGTGTAAAGGGTGCGTAGACGGGAATGCAAGTTAGTTGTGAAATCCC
TCGGCTTAACTGAGGAACTGCAACTAAAACTACGTTTCTTGAGTGCTGGAGAGTAAAGTGGAATTCCTAGTGTAGCGGTG
AAATGCGTAGATATTAGGAGGAACACCAGTGGCGAAGGCGACTTTCTGGACAGTAACTGACGTTGAGGCACGAAAGTGTG
GGGAGCAAACAGG
>d489d2f3d8db22cddb7eaf95ab73a7b8
TACGTAGGGGGCAAGCGTTATCCGGATTTACTGGGTGTAAAGGGAGCGTAGACGGCTTGATAAGTCTGAAGTGAAAGGCC
AAGGCTTAACCATGGAACTGCTTTGGAAACTATGAGGCTAGAGTGCTGGAGAGTTAAGCGGAATTCCTAGTGTAGCGGTG
AAATGCGTAGATATTAGGAGGAACACCAGTGGCGAAGGCGGCTTACTGGACAGAAACTGACGTTGAGGCTCGAAAGCGTG
GGGAGCAAACAGG
>1536c25dfc4a8c1d468e4e66fd8691ab
TACGTAGGGGGCAAGCGTTATCCGGATTTACTGGGTGTAAAGGGAGCGTAGACGGCGAAGAAAGTCTGAAGTGAAAGCCC
GCGGCTCAACCGCGGAATGGCTTTGGAAACTTTTTTGCTGGAGTACCGGAGAGTTAAGCGGAATTCCTAGTGTAGCGGTG
AAATGCGTAGATATTAGGAGGAACACCAGTGGCGAAGGCGGCTTACTGGACGGTAACTGACGTTGAGGCTCGAAAGCGTG
GGGAGCAAACAGG
>02ef0ec5eca3fa38fb0acc6728c42a2f
TACGGAGGATGCGAGCGTTATCCGGATTTATTGGGTTTAAAGGGTGCGTAGGTTGTTTTTTAAGTCAGCGGTGAAAGTTT
GTGGCTCAACCATAAAATTGCCGTTGAAACTGGAAGACTTGAGTATATCTGGGGTAGGCGGAATGCGTGGTGTAGCGGTG
AAATGCATAGATATCACGCAGAACTCCGATTGCGAAGGCAGCTTACTAAGCCATAACTGACACTGAAGCACGAAAGCGTG
GGGATCAAACAGG
>3d827c533c2c586c12f24cdc3c466897
TACGTAGGGAGCAAGCGTTGTCCGGAATTATTGGGTGTAAAGGGTGCGTAGGCGGCTATGTAAGTCAGACGTGTAATTCA
GAGGCTTAACCTTTGAACTGCGTTTGAAACTGTATAGCTTGAGTGGAGTTGAGGCAGATGGAATTTCCAGTGTAGCGGTG
AAATGCGTAGATATTGGAAGGAACATCGGTGGCGAAGGCGATCTGCTGGGCTTTAACTGACGCTGAGGCACGAAAGCATG
GGGAGCAAACAGG
>81582af3e3e27f578f2d800cbd76fb37
TACGTAGGTGGCAAGCGTTATCCGGATTTACTGGGTGTAAAGGGCGTGTAGGCGGGGACGCAAGTCAGATGTGAAAACCA
CGGGCTCAACCTGTGGCCTGCATTTGAAACTGTGTTTCTTGAGTACTGGAGAGTCAGACGGAATTCCTAGTGTAGCGGTG
AAATGCGTAGATATTAGGAGGAACACCAGTGGCGAAGGCGGTCTGCTGGACAGCAACTGACGCTGAGGCGCGAAAGCGTG
GGGAGCAAACAGG
>b00b0f45dab47136df8ee8b158edea5c
TACGTAGGGGGCAAGCGTTGTCCGGATTCACTGGGCGTAAAGAGCACGTAGGCGGTTATTTAAGTCAGGTGTGAAAGTTT
TCGGCTCAACCGGAAAAGTGCACTTGAAACTGGATAACTTGAGAATCTGAGAGGTAAGCGGAATTCCTAGTGTAGCGGTG
AAATGCGTAGAGATTAGGAAGAACACCGGTGGCGAAGGCGGCTTACTGGACGATTACTGACGCTGAGGTGCGAAAGCGTG
GGGAGCAAACAGG
>958f0edf3a50b1d39c2abfeb624e0565
TACGTAGGTGGCGAGCGTTATCCGGAATGATTGGGCGTAAAGGGTGCGCAGGCGGCGCATTAAGTTTGAAGTAAAAGGTA
GCGGCTCAACCGCTGCAAGCTTCGAAAACTGTGTAACTAGGGTGTGCTGGAGGGCAGTGGAATTCCATGTGTAGCGGTAA
AATGCGTAGATATATGGAGGAACACCGGTGGCGAAGGCGGCTGCCTGGCCTGTAACTGACGCTGAGGCACGAAAGCGTGG
GGAGCAAATAGG
>d36c8930add96c30368596eccf40bb50
TACGGAGGATGCGAGCGTTATCCGGATTTACTGGGTGTAAAGGGAGCGTAGACGGTTATGCAAGTCTGGAGTGAAAGGCG
GGGGCTCAACCCCCGGACTGCTCTGGAAACTGTAGAACTAGAGTGCAGGTGGGGTAAGTGGAATTCCTAGTGTAGCGGTG
AAATGCGTAGATATTAGGAGGAACACCAGTGGCGAAGGCGGCTTACTGGACTGTAACTGACGTTGAGGCTCGAAAGCGTG
GGGAGCAAACAGG
>e30b360140694d57101bc6127f79c907
TACGTAGGTGGCAAGCGTTGTCCGGAATTACTGGGTGTAAAGGGAGCGTAGGCGGGACAGCAAGTCCAGTGTGAAATCTA
TCGGCTCAACCGATAGCTGCGCTGGAAACTGTGGTTCTTGAGTGAAGTTGAGGCAGGCGGAATTCCTAGTGTAGCGGTGA
AATGCGTAGATATTAGGAGGAACACCAGTGGCGAAGGCGGCCTGCTGGACTTTTACTGACGCTGAGGCTCGAAAGTGTGG
GTAGCAAACAGG
>a451e8a54b64cc716f4eb7b16490f085
TACGTAGGGGGCGAGCGTTGTCCGGAATGATTGGGCGTAAAGGGCGCGTAGGCGGCCTGCTAAGTCTGGAGTGAAAGTCC
TGCTTTCAAGGTGGGAAGTGCTTTGGATACTGGTGGGCTGGAGTGCAGGGGAGGAAAGCGGAATTACCGGTGTAGCGGTG
AAATGCGTAGAGATCGGTAGGAACACCAGTGGCGAAGGCGGCTTTCTGGACTGAAACTGACGCTGAGGCGCGAAAGCGTG
GGGAGCAAACAGG
>f39460ffb11678f168d636e60c1f4613
TACGGAGGGTGCAAGCGTTAATCGGAATTACTGGGCGTAAAGCGCGCGTAGGTTGTTTTGTAAGTCAGAGGTGTAATCCC
ACGGCTTAACCGTGGAACTGCCTTTGATACTGCATAACTTGGATCCGGGGGAGGACAGCGGAATTCCAGGTGTAGGAGTG
AAATCCGTAGATATCTGGAAGAACATCAGTGGCGAAGGCGGCTGTCTGGACCGGTATTGACGCTGAGGCGCGAAAGCGTG
GGTAGCAAACAGG
>3ad31dec4a65e9c8ba0cb13fa6600b16
TACGTAGGGGGCAAGCGTTATCCGGATTTACTGGGTGTAAAGGGAGCGTAGACGGTATGGCAAGTCTGAAGTGAAAGCCC
AGGGCTTAACCCTGGGACTGCTTTGGAAACTGTTAAACTAGAGTGCTGTAGAGGTAAGTGGAATTCCTAGTGTAGCGGTG
AAATGCGTAGATATTAGGAGGAACACCAGTGGCGAAGGCGGCTTACTGGACAGTAACTGACGTTGAGGCTCGAAAGCGTG
GGGAGCAAACAGG
>791d166644533b1a7a6290a90fb5a3a7
TACGTAGGTGGCAAGCGTTGTCCGGAATTATTGGGCGTAAAGAGCATGTAGGCGGGCTTTTAAGTCCGACGTGAAAATGC
GGGGCTTAACCCCGTATGGCGTTGGATACTGGGAGTCTTGAGTGCAGGTGAGGAAAGGGGAATTCCCAGTGTAGCGGTGA
AATGCGTAGATATTGGGAGGAACACCAGTGGCGAAGGCGCCTTTCTGGACTGTGTCTGACGCTGAGATGCGAAAGCCAGG
GTAGCAAACGGG
>73873daac6a8699810d41c7c05217faa
TACGTAGGGGGCAAGCGTTATCCGGATTTACTGGGTGTAAAGGGAGCGTAGACGGCTTAGCAAGTCTGAAGTGAAAGCCC
GGGGCTCAACCCCGGGACTGCTTTGGAAACTGTTAAGCTGGAGTGCTGTAGAGGTAAGCGGAATTCCTAGTGTAGCGGTG
AAATGCGTAGATATTAGGAGGAACACCAGTGGCGAAGGCGGCTTACTGGACAGTAACTGACGTTGAGGCTCGAAAGCGTG
GGGAGCAAACAGG
>1d91a5b70db0e2943bf8d0f213adbf54
TACGGAGGATGCGAGCGTTATCCGGATTTATTGGGTGTAAAGGGAGCGTAGACGGCGACGCAAGTCTGGAGTGAAAGCCC
GGGGCCCAACCCCGGGACTGCTTTGGAAACTGTGCTGCTGGAGTGCAGGGGAGGTAAGTGGAATTCCTAGTGTAGCGGTG
AAATGCGTAGATATTAGGAGGAACACCAGTGGCGAAGGCGGCTTACTGGACTGTAACTGACGTTGAGGCTCGAAAGCGTG
GGGAGCAAACAGG
>16f1e0d9155422c3afbab2c675fe226f
TACGTATGGAGCAAGCGTTATCCGGATTTACTGGGTGTAAAGGGTGCGTAGGTGGCAGTGCAAGTCAGATGTGAAAGGCC
GGGGCTCAACCCCGGAGCTGCATTTGAAACTGCTCGGCTAGAGTACAGTAGAGGCAGGCGGAATTCCTAGTGTAGCGGTG
AAATGCGTAGATATTAGGAGGAACACCAGTGGCGAAGGCGGCCTGCTGGACTGTTACTGACACTGAGGCACGAAAGCGTG
GGGAGCAAACAGG
>532b1fc38eeafa3c66d93ebe655852b9
TACGTATGGTGCAAGCGTTATCCGGATTTACTGGGTGTAAAGGGAGCGTAGGTGGCTGCGCAAGTCAGAAGTGAAAGCCC
GGGGCTTAACCTCGGGACTGCTTTTGAAACTGTGTAGCTGGAGTGCAGTAGAGGTAAGTGGAATTCCTAGTGTAGCGGTG
AAATGCGTAGATATTAGGAGGAACACCGGTGGCGAAGGCGGCTTACTGGACTGTAACTGACACTGAGGCTCGAAAGCGTG
GGGAGCAAACAGG
>40baa2bcce80df7a8784e7108e13c35a
TACGTAGGGAGCGAGCGTTGTCCGGATTTACTGGGTGTAAAGGGTGCGTAGGCGGCCCTGCAAGTCAGAAGTGAAATCCA
TGGGCTTAACCCGTGAACTGCTTTTGAAACTGCAGGACTTGAGTGGAGGAGAGGTAGGCGGAATTCCCGGTGTAGCGGTG
AAATGCGTAGAGATCGGGAGGAACACCAGTGGCGAAGGCGGCCTACTGGGCTTTAACTGACGCTGAAGCACGAAAGCGTG
GGTAGCAAACAGG
>9d4c466f2637707cd0abaa3270cb654d
TACGTAGGGGGCAAGCGTTATCCGGATTTACTGGGTGTAAAGGGAGCGTAGACGGCAATGCAAGTCCGGAGTGAAAGCCC
GGGGCCCAACCCCGGGACTGCTCTGGAAACTGTAGAGCTAGAGTGCGGGTGGGGCAGGCGGAATTCCTAGTGTAGCGGTG
AAATGCGTAGATATTAGGAGGAACACCGGCGGCGAAGGCGGCCTGCTGGACCGAAACTGACGTTGAGGCTCGAAAGCGTG
GGGAGCAAACAGG
>b9df37e128ba7c2d92d93bacbb6e0ffe
TACGTAGGGAGCGAGCGTTGTCCGGAATTACTGGGTGTAAAGGGAGTGTAGGCGGGATGGTAAGTTAGGTGTGAAATGCG
GAGGCTCAACCTCCGAGCTGCACTTAAAACTGCTGTTCTTGAGTGAAGTAGAGTTTGGCGGAATTCCCAGTGTAGCGGTG
AAATGCGTAGATATTGGGAGGAACATCAGTGGCGAAGGCGGCCAACTGGGCTTTTACTGACGCTGAGGCTCGAAAGCGTG
GGGAGCAAACAGG
>51a68b41d01d395c3adc8c1d373c5316
TACGTAGGTGGCAAGCGTTGTCCGGATTTACTGGGTGTAAAGGGCGTGCAGCCGGGCATGCAAGTCAGATGTGAAATCTC
AGGGCTCAACCCTGAAACTGCATTTGAAACTGTATGTCTTGAGTGCCGGTGAGGTAATCGGAATTCCTTGTGTAGCGGTG
AAATGCGTAGATATAAGGAAGAACACCAGTGGCGAAGGCGGATTACTGGACGGTAACTGACGGTGAGGCGCGAAAGCGTG
GGGAGCAAACAGG
>adcdf6fe7b8ae5071b314e00429e00c2
TACGAAGGGGGCGAGCGTTGTTCGGAATTACTGGGCGTAAAGGGTGTGTAGGTTGACGTGTAAGATAGCGGTGAAATCCC
AGAGCTCAACTTTGGAATTGCCATTATAACTATGCGTCTAGAATCATGGCGAGGATAGCGGAATACCCAGTGTAGAGGTG
AAATTCGTAGATATTGGGTAGAACACCGGTGGCGAAGGCGGCTATCTGGCTATATATTGACACTGAGGCACGAAAGCATG
GGGATCAAACAGG
>da61a121151a7ec6429350c1e1438859
TACGTAGGGGGCGAGCGTTGTCCGGAATGACTGGGCGTAAAGGGAGTGTAGGCGGCTATGCAAGTTAGATGTGAAATCCC
ATGGCTTAACCATGGAACTGCATCTAAAACTGCATAGCTGGAGTGCAGGGGAGGTGAGTGGAATTCCTAGTGTAGCGGTG
GAATGCGTAGATATTAGGAGGAACACCAGAGGCGAAGGCGACTCACTGGACTGTAACTGACGCTGAGGCTCGAAAGCGTG
GGGAGCAAACAGG
>f3a7458afc02b38ebc70f39074d39850
TACGTAGGTGGCAAGCGTTGTCCGGAATTACTGGGTGTAAAGGGAGCGCAGGCGGGAAATCAAGTTGGATGTGAAATGTC
GGGGCTTAACCCCGGAACTGCATCCAAAACTGATATTCTTGAGTGAAGTTGAGGTAGGCGGAATTCCGAGTGTAGCGGTG
AAATGCGTAGATATTCGGAGGAACACCAGTGGCGAAGGCGGCCTACTGGGCTTTAACTGACGCTGAGGCTCGAAAGTGTG
GGGAGCAAACAGG
>b2e3408ada339c5724cb72446b684681
TACGTAGGGGGCAAGCGTTATCCGGATTTACTGGGTGTAAAGGGAGCGTAGATGGCATGGCAAGTCTGAAGTGAAAGCCC
GGGGCTTAACCCCGGGACTGCTTTGGAAACTGTTAAGCTAGAGTGCAGTAGAGGTAAGCGGAATTCCTAGTGTAGCGGTG
AAATGCGTAGATATTAGGAGGAACACCGGTGGCGAAGGCGGCTTACTGGACTGTAACTGACATTGAGGCTCGAAAGCGTG
GGGAGCAAACAGG
>7e9100abeec05971a2bd51364d8b8da7
TACGGAGGATGCGAGCGTTATCCGGATTTATTGGGTTTAAAGGGTGCGCAGGCGGTCTGTTAAGTCAGCGGTCAAAGCCC
GGGGCTCAACCCCGGCCCGCCGTTGAAACTGGCGCCCTTGAGTTGGAGTGAAGTATGCGGAATGCGTGGTGTAGCGGTGA
AATGCATAGATATCACGCAGAACCCCGATTGCGAAGGCAGCATACCGGCGCCCTACTGACGCTGAAGCACGAAAGCGTGG
GTATCGAACAGG
>fc0f330ff68c7a64eb4d551db73bbe0f
TACGTATGGAGCAAGCGTTATCCGGATTTACTGGGTGTAAAGGGAGCGTAGGCGGTCTTATAAGTCTGATGTGAAAGCCC
GGGGCTCAACCCCGGGACTGCATTGGAAACTGTAGGACTAGAGTGTCGGTGGGGTAAGTGGAATTCCTAGTGTAGCGGTG
AAATGCGTAGATATTAGGAGGAACACCAGTGGCGAAGGCGGCTTACTGGACGATTACTGACGCTGAGGCTCGAAAGCGTG
GGGAGCAAACAGG
>5681de3ce97b7152d66b641ca1629272
TACGTAGGGAGCGAGCGTTATCCGGATTTACTGGGTGTAAAGGGTGCGTAGGCGGTTTGTTAAGTCAGAAGTGAAATTTA
GGGGCTCAACCTCTAAGCTGCTTCTGAAACTGATGAACTAGAGTGTGGTAGAGGAAAGTGGAATTCCGAGTGTAGCGGTG
AAATGCGTAGAGATTCGGAGGAACACCAGTAGCGAAGGCGGCTTTCTGGACCATAACTGACGCTGAGGCACGAAAGCGTG
GGGAGCAAACAGG
>819c1add9e749b476c1ce0e747af7db0
TACGTAGGGGGCAAGCGTTATCCGGATTTACTGGGTGTAAAGGGAGCGTAGACGGTTTTGCAAGTCTGAAGTGAAAGCCC
GGGGCTTAACCCCGGGACTGCTTTGGAAACTGTAGAACTAGAGTGCAGGTGAGGTAAGTGGAATTCCTAGTGTAGCGGTG
AAATGCGTAGATATTAGGAGGAACACCAGTGGCGAAGGCGGCTTACTGGACTGTAACTGACGTTGAGGCTCGAAAGCGTG
GGGAGCAAACAGG
>6b087e725d58bc1cd2337fbe5d7e5806
TACGTAGGTCCCGAGCGTTGTCCGGATTTATTGGGCGTAAAGCGAGCGCAGGCGGTTTAATAAGTCTGAAGTTAAAGGCA
GTGGCTTAACCATTGTTCGCTTTGGAAACTGTTAAACTTGAGTGCAGATGGGGAGAGTGGAATTCCATGTGTAGCGGTGA
AATGCGTAGATATATGGAGGAACACCGGTGGCGAAAGCGGCTCTCTGGTCTGTAACTGACGCTGAGGCTCGAAAGCGTGG
GGAGCAAACAGG
>1b4f0291487796b1018b667ff7da0ee9
TACGGAGGGTCCAAGCGTTATCCGGATTTATTGGGTTTAAAGGGTGCGTAGGCGGTTAGATAAGTTAGAGGTGAAATACC
GGTGCTTAACACCGGAACTGCCTCTAATACTGTTTAGCTAGAGAATAGTAGCGGTAGGCGGAATGTATGGTGTAGCGGTG
AAATGCTTAGAGATCATACAGAACACCGATTGCGAAGGCAGCTTACCAAGCTATTTCTGACGTTGAGGCACGAAAGCGTG
GGGAGCAAACAGG
>6479adb09fd1152b2014884706594a34
TACGTATGGTTCAAGCGTTATCCGGATTTACTGGGTGTAAAGGGTGAGTAGGCGGTTATGCAAGTCATATGTGAAATGTC
GGGGCTCAACTCCGGCCTGCATAAGAAACTGTATAACTAGAGTGCAGGTGAGGCAAGCGGAATTCCTAGTGTAGCGGTGA
AATGCGTAGATATTAGGAAGAACACCGGTGGCGAAGGCGGCTTGCTGGACTGTTACTGACGCTGAGTCACGAAAGCGTGG
GGAGCAAACAGG
>fe6b85e848b384314e65c28a9732359a
TACGGAGGATGCGAGCGTTATCCGGATTTACTGGGTGTAAAGGGCGTGTAGGCGGGAGAGCAAGTCAGACGTGAAATTCC
AGGGCTCAACCCTGGAACTGCGTTTGAAACTGTTCTTCTTGAGTGATGGTGAGGCAGGCGGAATTCCGTGTGTAGCGGTG
AAATGCGTAGATATACGGAGGAACACCAGTGGCGAAGGCGGCCTGCTGGACATTAACTGACGCTGAGGCGCGAAAGCGTG
GGGAGCAAACAGG
>5f0a68c0e57557573fe0ae220a2b0fad
TACGGAGGATGCGAGCGTTATCCGGATTTATTGGGTTTAAAGGGTGCGTAGGCGGAGTGCCAAGTCAGCGGTAAAAATTC
GGGGCTCAACCCCGTCGTGCCGTTGAAACTGGCGCCCTTGAGTGAGTGTGAAGTATGCGGAATGCGTGGTGTAGCGGTGA
AATGCATAGATATCACGCAGAACGCCGATTGCGAAGGCAGCTTGCCGGCGCTCAACTGACGCTGAGGCACGAAAGTGCGG
GTATCGAACAGG
>34282b2828285b3f0c81e4c5484aa24d
TACGTATGGAGCAAGCGTTATCCGGATTTACTGGGTGTAAAGGGAGTGTAGGTGGTATCACAAGTCAGAAGTGAAAGCCC
GGGGCTCAACCCCGGGACTGCTTTTGAAACTGTGGAACTGGAGTGCAGGAGAGTTAAGTGGAATTCCTAGTGTAGCGGTG
AAATGCGTAGATATTAGGAGGAACACCAGTGGCGAAGGCGGCTTACTGGACTGTAACTGACACTGAGGCTCGAAAGCGTG
GGGAGCAAACAGG
>590563ad42b8ceef9bc48681ac0c0bdf
TACGTAGGGGGCAAGCGTTATCCGGATTTACTGGGTGTAAAGGGAGCGTAGACGGCGGTGCAAGTCTGGAGTGAAAGGCA
GGGGCCCAACCCCTGGACTGCTCTGGAAACTGTAGTGCTGGAGTGCAGGAGAGTTAAGTGGAATTCCTAGTGTAGCGGTG
AAATGCGTAGATATTAGGAGGAACACCAGTGGCGAAGGCGGCTTACTGGACTGTAACTGACGTTGAGGCTCGAAAGCGTG
GGGAGCAAACAGG
>3a0f94aa00a09bdfbcf68c19cd0c3b38
TACGTAGGGGGCAAGCGTTATCCGGATTTACTGGGTGTAAAGGGAGCGTAGACGGCAGCGCAAGTCTGAAGTGAAAGCCC
GGGGCTCAACCCCGGAATGGCTTTGGAAACTGCGCGGCTAGAGTACCGGTGGGGTAAGCGGAATTCCTAGTGTAGCGGTG
AAATGCGTAGATATTAGGAGGAACACCAGTGGCGAAGGCGGCTTACTGGACGGTAACTGACGTTGAGGCTCGAAAGCGTG
GGGAGCAAACAGG
>fed6cb7b3e18f8e928a8f247410842bc
TACGTAGGGAGCAAGCGTTGTCCGGATTTACTGGGTGTAAAGGGTGCGTAGGCGGTTTGGCAAGTCAGAAGTGAAATCCA
TGGGCTTAACCCGTGAACTGCTTTTGAAACTGTCAGACTTGAGTGAAGTAGAGTTAGGCGGAATTCCCGGTGTAGCGGTG
AAATGCGTAGAGATCGGGAGGAACACCAGTGGCGAAGGCGGCCTACTGGGCTTTAACTGACGCTGAGGCACGAAAGCATG
GGTAGCAAACAGG
>6f03eda96c065de5d70456508ab80d75
TACGTAGGGGGCAAGCGTTATCCGGATTTACTGGGTGTAAAGGGAGCGTAGACGGTGATGCAAGTCAGAAGTGAAAGCCC
GCGGCTCAACTGCGGGACTGCTTTTGAAACTGTATAACTAGAGTGCAGGTGAGGTAAGCGGAATTCCTAGTGTAGCGGTG
AAATGCGTAGATATTAGGAGGAACACCAGTGGCGAAGGCGGCTTACTGGACTGTAACTGACGTTGAGGCTCGAAAGCGTG
GGGAGCAAACAGG
>e193df93215672d384c49d3c4dceb9c2
TACGGAGGATGCGAGCGTTATCCGGATTTATTGGGTTTAAAGGGTGCGTAGGCGGATTTTTAAGTCAGCGGTAAAATGTC
CGGGCTCAACCCGGGCCGGCCGTTGAAACTGGGGATCTTGAGTGGGCGTGAAGTATGCGGAATGCGTGGTGTAGCGGTGA
AATGCATAGATATCACGCAGAACTCCGATTGCGAAGGCAGCATGCCGGCTCCACACTGACGCTGAGGCACGAAAGCGTGG
GTATCGAACAGG
>a39473d1919bc26bc8a5241c0e6d58c4
TACGTAGGGGGCAAGCGTTATCCGGATTTACTGGGTGTAAAGGGAGCGTAGACGGCTGAGCAAGTCAGAAGTGAAAGCCC
GGGGCTCAACCCCGGGACTGCTTTTGAAACTGCGTGGCTGGGGAGCAGGAGAGGTAAGCGGAATTCCTGGTGTAGCGGTG
AAATGCGTAGATATCAGGAGGAACACCAGTGGCGAAGGCGGCTTACTGGACTGTAACTGACGTTGAGGCTCGAAAGCGTG
GGGAGCAAACAGG
>098dbad2c4f135c6c24faa46d4c0cd2f
TACGTAGGTGGCAAGCGTTATCCGGAATTACTGGGTGTAAAGGGAGCGCAGGCGGGATAGCAAGTCAGTTGTGAAAACTA
TGGGCTCAACCCATAGATTGCAGTTGAAACTGTTATTCTTGAGTGGAGTTGAGGCAAGCGGAATTCCGAGTGTAGCGGTG
AAATGCGTAGATATTCGGAGGAACACCAGTGGCGAAGGCGGCTTGCTGGGCTCTAACTGACGCTGAGGCTCGAAAGTGTG
GGGAGCAAACAGG
>8316bfd6914fe3e595a24a2f69aec028
TACGGAGGATGCAAGCGTTATCCGGATTTATTGGGTTTAAAGGGTGCGTAGGCGGCACGCCAAGTCAGCGGTGAAATTTC
CGGGCTCAACCCGGACTGTGCCGTTGAAACTGGCGAGCTAGAGTACACTAGAGGCAGGCGGAATGCGTGGTGTAGCGGTG
AAATGCATAGATATCACGCAGAACCCCGATTGCGAAGGCAGCCTGCTAGGGTGAAACAGACGCTGAGGCACGAAAGCGTG
GGTATCGAACAGG
>b741a6f7d2f9cb40391a72a5e17407de
TACGTAGGGGGCAAGCGTTATCCGGATTTACTGGGTGTAAAGGGAGCGTAGACGGCAGCGCAAGTCTGGAGTGAAATCCC
ATGGCTTAACCATGGAACTGCTTTGGAAACTGTGCAGCTGGAGTGCAGGAGAGTTAAGCGGAATTCCTAGTGTAGCGGTG
AAATGCGTAGATATTAGGAGGAACACCAGTGGCGAAGGCGGCTTACTGGACTGTAACTGACGTTGAGGCTCGAAAGCGTG
GGGAGCAAACAGG
>2ce9b97cb3d82e1467eaa55a6d76b62a
TACGTAGGGGGCAAGCGTTATCCGGATTTACTGGGTGTAAAGGGAGCGTAGACGGAGGAGCAAGTCTGAAGTGAAAGCCC
GCGGCTCAACTGCGGGACTGCTTTGGAAACTGTTCATCTAGAGTGTCGTAGAGGTAAGTGGAATTCCGAGTGTAGCGGTG
AAATGCGTAGATATTAGGAGGAACACCAGTGGCGAAGGCGGCTTACTGGACGATGACTGACGTTGAGGCTCGAAAGCGTG
GGGAGCAAACAGG
>38206c272a893b6fbfc4ded8af1796ca
TACGTAGGGGGCGAGCGTTATCCGGATTTACTGGGTGTAAAGGGAGCGCAGGCGGCGTGGCAAGTCAGATGTGAAAACCC
GGGGCCCAACCCCGGGACTGCATTTGAAACTGCCATGCTGGAGTGCCGGGGAGGCAAGTGGAATTCCTAGTGTAGCGGTG
AAATGCGTAGATATTAGGAGGAACACCAGTGGCGGAGGCGGCTTGCTGGACGGTAACTGACGCTGAGGCTCGAAAGCGTG
GGGAGCAAACAGG
>02cf42088edeeb5c0dc927acd40e4f9e
TACGTAGGGGGCGAGCGTTATCCGGATTTACTGGGTGTAAAGGGAGCGTAGACGGCCATGCAAGCTCGGTGTGAAAGGTG
CGGGCACAACCCGCAGACTGCACTGAGAACTGTATGGCTGGAGTGCCGGTGGGGCAGGCGGAATTCCTGGTGTAGCGGTG
AAATGCGTAGATATCAGGAGGAACACCGGTGGCGAAGGCGGCCTGCTGGACGGCGACTGACGTTGAGGCTCGAAAGCGTG
GGGAGCGAACAGG
>ac95531e598e79e703f331e977efb59c
TACGTAGGGGGCAAGCGTTATCCGGATTTACTGGGTGTAAAGGGAGCGTAGACGGCAGTGCAAGTCTGAAGTGAAAGCCC
CGGGCTTAACCCGGGAACTGCTTTGGAAACTGTACGGCTGGAGTGCTGGAGAGTTAAGCGGAATTCCTAGTGTAGCGGTG
AAATGCGTAGATATTAGGAGGAACACCAGTGGCGAAGGCGGCTTACTGGACAGTAACTGACGTTGAGGCTCGAAAGCGTG
GGGAGCAAACAGG
>2c785da38c0439fcf7955ec8cb4d9947
TACGTATGGTGCAAGCGTTATCCGGATTTACTGGGTGTAAAGGGAGCGCAGGCGGCGCGTTAAGCCTGGTGTGAAAGCCC
GCGGCCCAACCGCGGGACTGCATTGGGAACTGGCGCGCTGGAGTGCCGGTGGGGTAGGCGGAATTCCTAGTGTAGCGGTG
AAATGCGTAGATATTAGGAGGAACACCAGTGGCGAAGGCGGCCTACTGGACGGTGACTGACGCTGAGGCTCGAAAGCGTG
GGGAGCAAACAGG
>ec2149f70ae5de24c47ba2293d4481f5
TACGTAGGGGGCAAGCGTTATCCGGATTTACTGGGTGTAAAGGGAGCGTAGACGGAATTGCAAGTCTGATGTGAAAATCC
GGGGCCCAACCCCGGAACTGCATTGGAAACTGTATTTCTAGAGTGTCGGTGAGGCAAGTGGAATTCCTGGTGTAGCGGTG
AAATGCGTAGATATCAGGAGGAACACCAGTGGCGAAGGCGGCTTGCTGGACGATGACTGACGTTGAGGCTCGAAAGCGTG
GGGAGCAAACAGG
>02f6ba14882473dfc97efe6ddc93d591
TACGTAGGGAGCAAGCGTTGTCCGGATTTACTGGGTGTAAAGGGCGTGTAGGCGGAGATGCAAGTCAGATGTGAAATCTG
GGGGCTCAACCCCCAAACTGCATTTGAAACTGTATCCCTTGAGTATCGGTGAGGCAGGCGGAATTCCTAGTGTAGCGGTG
AAATGCGTAGATATTAGGAGGAACACCAGTGGCGAAGGCGGCCTGCTGGACGACAACTGACGCTGAGGCGCGAAAGCGTG
GGGAGCAAACAGG
>e936306f8dda154761ba880724def495
TACGTAGGGGGCGAGCGTTGTCCGGAATCACTGGGCGTAAAGGGCGCGTAGGCGGCCTAGTAAGTCAGATGTGAAAAGTG
AGGGCTCAACCCTTAGAGTGCATCTGATACTGCTAGGCTTGAGTACAGATGAGGAAAGCGGAATTCCTAGTGTAGCGGTG
AAATGCGTAGATATTAGGAGGAACACCAGTGGCGAAGGCGGCTTTCTGGGCTGAAACTGACGCTGAGGCGCGAAAGCGTG
GGGAGCAAACAGG
>cd19ad8fda1c2134f3a1a14ddf06c235
TACGGAGGATCCGAGCGTTATCCGGATTTATTGGGTTTAAAGGGAGCGTAGGCGGATTGTTAAGTCAGTTGTGAAAGTTT
GCGGCTCAACCGTAAAATTGCAGTTGATACTGGCAGTCTTGAGTACAGTTGAGGTGGGCGGAATTCGTGGTGTAGCGGTG
AAATGCTTAGATATCACGAAGAACTCCGATTGCGAAGGCAGCCTGCTAAGCTGCAACTGACATTGAGGCTCGAAAGTGTG
GGTATCAAACAGG
>8b664554e8cec6d6396f72bd53870c79
TACGTAGGGAGCAAGCGTTGTCCGGATTTACTGGGTGTAAAGGGTGCGTAGGCGGATTGGCAAGTCAGAAGTGAAATCCA
TGGGCTTAACCCATGAACTGCTTTTGAAACTGTTAGTCTTGAGTGAAGTTGAGGTAGGCGGAATTCCCGGTGTAGCGGTG
AAATGCGTAGAGATCGGGAGGAACACCAGTGGCGAAGGCGGCCTACTGGGCTTTAACTGACGCTGAGGCACGAAAGTGTG
GGTAGCAAACAGG
>0e1f3784068dbc3a4674e3b4a3ca8858
TACGTAGGTGGCGAGCGTTATCCGGATTTATTGGGCGTAAAGCGTGCGCAGGCGGTTTGTTAAGTCTAAAATTAAAGTCC
GAAGCTTAACTTCGGTTCGTTTTAGAAACTGGCAGACTCGAGTATGCTTGAGGCAAATGGAATTTCTAGTGTAGCGGTAA
AATGCGTAGATATTAGAAGGAACACCAGTGGCGAAGGCGATTTGCTGGGCCATTACTGACGCTCATGCACGAAAGCGTGG
GGAGCAAATAGG
>f77bcd679586ba5397ebcb41ef80d7be
TACGTAGGGAGCAAGCGTTGTCCGGAATTACTGGGTGTAAAGGGAGCGTAGGCGGGGGTGCAAGTTGGGTGTCAAAACTA
CCGGCTCAACCGATAGTCGCACTCAAAACTGCAACTCTTGAGTGAAGTTGAGGCAGGCGGAATTCCTAGTGTAGCGGTGA
AATGCGTAGATATTAGGAGGAACACCAGTGGCGAAGGCGGCCTGCTGGGCTTTTACTGACGCTGAGGCTCGAAAGTGTGG
GGAGCAAACAGG
>b74a13d1a8a65e4a9fa75dfcb92b5b65
TACGGAGGATGCGAGCGTTATCCGGATTTATGGGGTTTAAAGGGTGCGTAGGTTGTTTTTTAAGTCAGCGGTGAAAGTTT
GTGGCTCAACCATAAAATTGCCGTTGAAACTGGAAGACTTGAGTGTGCTTGAGGTAGGCGGAATGCGTGGTGTAGCGGTG
AAATGCATAGATATCACGCAGAACTCCGATTGCGAAGGCAGCTTACTAAGCCATAACTGACACTGAAGCACGAAAGCGTG
GGGATCAAACAGG
>6aefce04a96fa62236c670e62835aa51
TACGTAGGTGGCAAGCGTTATCCGGATTTATTGGGCGTAAAGCGAGCGCAGGCGGTTTGATAAGTCTGATGTGAAAGCCT
TTGGCTTAACCAAAGAAGTGCATCGGAAACTGTCAGACTTGGAGTGCAGAGAGGACAGTGGAACTCCATGTGTAGCGGTG
GAATGCGTAGATATATGGAAGAACACCAGTGGCGAAGGCGGCTGTCTGGTCTGCAACTGACGCTGAGGCTCGAAAGCATG
GGTAGCGAACAGG
>a80a5801925bc2cbcb7a51a1447c8bcf
TACGTAGGTGGCGAGCGTTATCCGGATTTATTGGGCGTAAAGCGTGCGCAGGCGGTTTGTTAAGTCTAAAATTAAAGCCC
GAAGCTTAACTTCGGTTCGTTTTAGAAACTGGCAGACTCGAGTATGCTTGAGGCAAATGGAATTTCTAGTGTAGCGGTAA
AATGCGTAGATATTAGAAGGAACACCAGTGGCGAAGGCGATTTGCTGGGCCATTACTGACGCTCATGCACGAAAGCGTGG
GGAGCAAATAGG
>ee1619862a5e2ee8b05ae77c4fd28aa7
TACGGAGGATGCGAGCGTTATCCGGATTTATTGGGTTTAAAGGGTGCGCAGGCGGCCTGTTAAGTCAGCGGTAAAAGCCC
GGGGCTCAACCCCGGCGAGCCGTTGAAACTGGCGGGCTCGAGTTGGAGTGAAGTATGCGGAATGCGCGGTGTAGCGGTGA
AATGCATAGATATCGCGCAGAACTCCGATTGCGAAGGCAGCATGCCGGCTCCACACTGACGCTGAGGCACGAAAGCGTGG
GTATCGAACAGG
>1e18b2a38ac91c18033426092c9c4d89
TACGTAGGGAGCAAGCGTTATCCGGAATTATTGGGTGTAAAGGGTGCGTAGACGGGATAACAAGTTGGTTGTGAAACCCC
TCGGCTTAACTGAGGAACTGCAACCAAAACTATTATTCTTGAGTGCAGGAGAGTAAAGTGGAATTCCTAGTGTAGCGGTG
AAATGCGTAGATATTAGGAAGAACACCGGTGGCGAAGGCGACTTTCTGGACTGTAACTGACGTTGAGGCACGAAAGTGTG
GGGAGCAAACAGG
>13a250a19bbca92721618f6153d8f80e
TACGTAGGGGGCAAGCGTTATCCGGATTTACTGGGTGTAAAGGGAGCGTAGACGGTGAGACAAGTCTGAAGTGAAAGCCC
GGGGCTCAACCCCGGGACTGCTTTGGAAACTGCCTGACTGGAGTGCTGGAGAGTCAAGCGGAATTCCTAGTGTAGCGGTG
AAATGCGTAGATATTAGGAAGAACACCAGTGGCGAAGGCGGCTTGCTGGACAGTAACTGACGTTGAGGCTCGAAAGCGTG
GGGAGCAAACAGG
>83cf771c736d085b10f434b50ef6c9bf
TACGTAGGTGGCAAGCGTTGTCCGGAATGACTGGGCGTAAAGGGAGCGTAGGCGGCGCAGTAAGTTAGGAGTGAAATCCC
GGGGCTCAACCCCGGAACTGCTTTTAAAACTGCTGTGCTTGAGTGATGGAGAGTAAAGCGGAATTCCTAGTGTAGCGGTG
GAATGCGTAGATATTAGGAGGAACACCAGAGGCGAAGGCGGCTTTCTGGACATTAACTGACGCTGAGGCTCGAAAGCGTG
GGGAGCAAACAGG
>5eba9f90a3cafe4cb506da0706a32be2
TACGTAGGGGGCAAGCGTTATCCGGATTTACTGGGTGTAAAGGGAGCGTAGACGGCGATGCAAGTCTGAAGTGAAAGCCC
GGGGCTCAACCCCGGGACTGCTTTGGAAACTGTATAGCTGGAGTGCTGTAGAGGCAAGCGGAATTCCGAGTGTAGCGGTG
AAATGCGTAGATATTAGGAAGAACACCAGTGGCGAAGGCGGCTTGCTGGACAGTAACTGACGTTGAGGCTCGAAAGCGTG
GGGAGCAAACAGG
>bcb28707eb39c7d52d49163a28d7bd2b
TACGTAGGGGGCGAGCGTTGTCCGGAATGACTGGGCGTAAAGGGCGTGTAGGCGGCTCTTTAAGTCTGGAGTGAAAGTCC
TGCTTTCAAGGTGGGAATTGCTTTGGAGACTGGAGAGCTTGAGTGCGGAAGAGTTAAGTGGAATTCCCAGTGTAGCGGTG
AAATGCGTAGAGATTGGGAGGAACACCAGTGGCGAAGGCGACTTACTGGGCCGTAACTGACGCTGAGGCGCGAAAGCGTG
GGGAGCGAACAGG
>3d750796cba74f91b1f0fbe40d42a778
AACGTAGGTGGCAAGCGTTGTCCGGAATTACTGGGTGTAAAGGGAGCGCAGGCGGGTCTGCAAGTTGGAAGTGAAACTCA
TGGGCTCAACCCATGAACTGCTTTCAAAACTGCGGATCTTGAGTGGTGTTGAGGTAGGCGGAATTCCCGGTGTAGCGGTG
GAATGCGTAGATATCGGGAGGAACACCAGTGGCGAAGGCGGCCTACTGGGCACTAACTGACGCTGAGGCTCGAAAGCATG
GGTAGCAAACAGG
>f066a86faa5b7be15218be171d5e4f4f
TACGGAGGATGCGAGCGTTATCCGGATTTATTGGGTTTAAAGGGTGCGTAGGTTGTTTTTTAAGTCAGCGGTGAAAGTTT
GTGGCTCAACCATAAAATTGCCGTTGAAACTGGAAGACTTGAGTGTGCTTGAGGTAGGCGGAATGCGTGGTGTAGCGGTG
AAATGCATAGATATCACGCAGAACTCCGATTGCGAAGGCAGCGCACCGGCGCCCTACTGACGCTCAGGCACGAAAGCGTG
GGTATCGAACAGG
>5afac7b8f7bdd395c28bd2ee76223a3f
TACATAGGGAGCGAGCGTTATCCGGATTTATTGGGTGTAAAGGGTGCGTAGACGGGAATTTAAGTTGGTTGTGAAATCCC
TCGGCTCAACTGAGGAACTGCAACCAAAACTGGATTTCTTGAGTACTGGAGAGTAAAGTGGAATTCCTAGTGTAGCGGTG
AAATGCGTAGATATTAGGAGGAACACCAGTGGCGAAGGCGACTTTCTGGACAGCAACTGACGTTGAGGCACGAAAGTGTG
GGGAGCAAACAGG
>4bcc1da299f105de987d52b3388c88ee
TACGTAGGTGGCAAGCGTTGTCCGGATTTACTGGGTGTAAAGGGCGTGTAGGCGGGTCAGCAAGTCAGATGTGAAATCCC
GGGGCTTAACTCCGGAACTGCAACTGAAACTGTAGATCTTGAGTACTGGTGAGGAAAGTGGAATTCCTAGTGTAGCGGTG
AAATGCATAGAGATTAGGAGGAACACCAGTGGCGAAGGCGGCTTTCTGGACAGTAACTGACGCTGAGGCGCGAAAGCGTG
GGGAGCAAACAGG
>94c6710fbe93aa33dd8d91511824fc36
TACGTAGGGGACAAGCGTTATCCGGATTTACTGGGTGTAAAGGGGGCGCAGACGGCCATGGCAAGCCCGGTGTGAAAGGC
AGGGGCATAACCCCTGGACTGCACTGGGAACTGTCAGGCTGGAGTGCCGGTGGGGTAAGCGGAATTCCTGGTGTAGCGGT
GAAATGCGTAGATATCAGGAGGAACACCGGCGGCGAAGGCGGCTTACTGGACGGCAACTGACGTTGAGGCCCGAAAGCGT
GGGGAGCGAACAGG
>e548a60c71f99fe35667c593c1976a59
TACGGGGGGTGCGAGCGTTAATCGGAATAACTGGGCGTAAAGGGCACGCAGGCGGTGACTTAAGTGAGATGTGAAAGCCC
CGGGCTTAACCTGGGAATTGCATTTCATACTGGGTCGCTAGAGTACTTTTGGGAGGGGTAGAATTCCACGTGTAGCGGTG
AAATGCGTAGAGATGTGGAGGAATACCGAAGGCGAAGGCAGCCCCTTGGGAATGTACTGACGCTCATGTGCGAAAGCGTG
GGGAGCAAACAGG
>d17c352493098ac10b0d09e4722209b2
TACGGAGGATCCGAGCGTTATCCGGATTTATTGGGTTTAAAGGGAGCGTAGGCGGGTTGTTAAGTCAGTTGTGAAAGTTT
GCGGCTCAACCGTAAAATTGCAGTTGATACTGGCGACCTTGAGTGCAGTTGAGGTAGGCGGAATTCGTGGTGTAGCGGTG
AAATGCTTAGATATCACGAAGAACTCCGATTGCGAAGGCAGCTTGCTGGACTGTAACTGACGCTGATGCTCGAAAGTGTG
GGTATCAAACAGG
>24716a058c23ea727a304d5ec1d2faf0
TACGTAGGGGGCAAGCGTTATCCGGATTTACTGGGTGTAAAGGGAGCGTAGACGGAACAGCAAGTCTGATGTGAAAACCC
GGGGCTCAACCCCGGGACTGCATTGGAAACTGTTGATCTAGAGTGTCGTAGAGGTAAGTGGAATTCCTAGTGTAGCGGTG
AAATGCGTAGATATTAGGAGGAACACCAGTGGCGAAGGCGGCTTACTGGACGATGACTGACGTTGAGGCTCGAAAGCGTG
GGGAGCAAACAGG
>58dc2f5a346311876a8005596e536bd3
TACGTAGGGAGCAAGCGTTGTCCGGATTTACTGGGTGTAAAGGGTGCGTAGGCGGCTTTGCAAGTCAGATGTGAAATCTA
TGGGCTCAACCCATAGCCTGCATTTGAAACTGTAGAGCTTGAGTGAAGTTGAGGCAGGCGGAATTCCCCGTGTAGCGGTG
AAATGCGTAGAGATGGGGAGGAACACCAGTGGCGAAGGCGGTCTGCTGGGCTTTAACTGACGCTGAGGCACGAAAGCGTG
GGTAGCAAACAGG
>5ef01b8c601e895916f49e940608f47f
TACGTAGGGGGCAAGCGTTATCCGGATTTACTGGGTGTAAAGGGAGCGTAGACGGTTAAGCAAGTCTGAAGTGAAAGCCC
GGGGCTCAACCCCGGTACTGCTTTGGAAACTGTTTGACTTGAGTGCAGGAGAGTTAAGTGGAATTCCTAGTGTAGCGGTG
AAATGCGTAGATATTAGGAGGAACACCAGTGGCGAAGGCGGCTTACTGGACTGTAACTGACGTTGAGGCTCGAAAGCGTG
GGGAGCAAACAGG
>942ed28b1c24b14e7c322ecd1a77263d
TACGTAGGTGGCAAGCGTTGTCCGGATTTACTGGGTGTAAAGGGCGTGCAGCCGGGCATGCAAGTCAGATGTGAAATCTC
AGGGCTTAACCCTGAAACTGCATTTGAAACTGTATGTCTTGAGTGCCGGAGAGTTAATCGGAATTCCTTGTGTAGCGGTG
AAATGCGTAGATATAAGGAAGAACACCAGTGGCGAAGGCGGATTACTGGACGGTAACTGACGGTGAGGCGCGAAAGCGTG
GGGAGCGAACAGG
>9bfe5289dbbe281b3bed5d3c69a9a9c8
TACATAGGGGGCAAGCGTTATCCGGAATTATTGGGTGTAAAGGGTGCGTAGACGGAGAAACAAGTTGGTTGTGAAATCCC
TCGGCTCAACTGAGGAACTGCAACCAAAACTGGATATCTTTATTTCCATTGAGGAAAGTGGAATTCCTAGTGTAGCGGTG
AAATGCGTAGATATTAGGAGGAACACCAGTGGCGAAGGCGACTTTCTGGACGATAACTGACGTTGAGGCACGAAAGTGTG
GGGAGCAAACAGG
>8160bbb93c79d67e8fd9d4db2f2f8df2
TACGTAGGTGGCAAGCGTTGTCCGGATTTACTGGGTGTAAAGGGCGTGCAGCTGGGCATGCAAGTCAGATGTGAAATCTC
AGGGCTTAACCCTGAAACTGCATTTGAAACTGTATGTCTTGAGTGCCGGTGAGGTAATCGGAATTCCTTGTGTAGCGGTG
AAATGCGTAGATATAAGGAAGAACACCAGTGGCGAAGGCGGATTACTGGACGGTAACTGACGGTGAGGCGCGAAAGCGTG
GGGAGCGAACAGG
>152233f8acb979e1f17ea48d8c74099c
TACGTATGGAGCAAGCGTTATCCGGATTTACTGGGTGTAAAGGGAGTGTAGGTGGTATCACAAGTCAGAAGTGAAAGCCC
GGGGCTCAACCCCGGGACTGCTTTTGAAACTGTGGAACTGGAGTGCTGGAGAGGTAAGTGGAATTCCTAGTGTAGCGGTG
AAATGCGTAGATATTAGGAGGAACACCAGTGGCGAAGGCGGCTTACTGGACTGTAACTGACACTGAGGCTCGAAAGCGTG
GGGAGCAAACAGG
>5a8c985f63ef837ceb4760297e66e8f9
TACGTATGGAGCAAGCGTTATCCGGATTTACTGGGTGTAAAGGGAGTGTAGGTGGCACAGCAAGTCAGAAGTGAAAGCCC
GGGGCTCAACCCCGGGACTGCTTTTGAAACTGCTGGGCTGGAGTGCAGGGGAGGTAAGTGGAATTCCTAGTGTAGCGGTG
AAATGCGTAGATATTAGGAGGAACACCAGCGGCGAAGGCGGCTTACTGGACTGTAACTGACACTGAGGCTCGAAAGCGTG
GGGAGCAAACAGG
>dc2db8f48297bde33f7df1b1a81c6b10
TACGGAAGGTCCGGGCGTTATCCGGATTTATTGGGTTTAAAGGGAGCGTAGGCCGTTTGTTAAGCGTGTTGTGAAATGTC
GGGGCTCAACCTGGGCATTGCAGCGCGAACTGGCAGACTTGAGTGCGCGTGAAGTAGGCGGAATTCGTCGTGTAGCGGTG
AAATGCTTAGATATGACGAAGAACTCCGATTGCGAAGGCAGCCTGCTGTAGCGTAACTGACGCTGAAGCTCGAAAGCGTG
GGTATCGAACAGG
>81e9bcc62254d583daad4a133284f63d
TACGTAGGGGGCAAGCGTTATCCGGATTTACTGGGTGTAAAGGGAGCGTAGACGGTTAAGCAAGTCAGAAGTGAAAGGCT
GGGGCTCAACCCCGGGACTGCTTTTGAAACTGTTTAACTAGAGTGCTGTAGAGGTAAGCGGAATTCCTAGTGTAGCGGTG
AAATGCGTAGATATTAGGAGGAACACCAGTGGCGAAGGCGGCTTACTGGACAGTAACTGACGTTGAGGCTCGAAAGCGTG
GGGAGCAAACAGG
>e478c691a93a0085fdec7a6d5b4c2baf
TACGGAAGATGCGAGCGTTATCCGGATTTATTGGGTTTAAAGGGAGCGTAGGCGGGCTTTTAAGTCAGCGGTCAAATGTC
GTGGCTCAACCATGTCAAGCCGTTGAAACTGTAAGCCTTGAGTCTGCATAGGGCACATGGAATTCGTGGTGTAGCGGTGA
AATGCTTAGATATCACGAAGAACTCCGATCGCGAAGGCATTGTGCCGGGGCATAACTGACGCTGAGGCTCGAAAGTGCGG
GTATCAAACAGG
>94bbaff406f7ca10c14f4784ffb5a495
TACGTATGGTGCAAGCGTTATCCGGATTTACTGGGTGTAAAGGGAGCGTAGACGGTTGTGTAAGTCTGATGTGAAAGCCC
GGGGCTCAACCCCGGGACTGCATTGGAAACTATGTAACTAGAGTGTCGGTGAGGTAAGCGGAATTCCTAGTGTAGCGGTG
AAATGCGTAGATATTAGGAGGAACACCAGTGGCGAAGGCGGCTTACTGGACGATCACTGACGTTGAGGCTCGAAAGCGTG
GGGAGCAAACAGG
>aa8de886e9d5cf3305ef10c53b139cb0
TACGTAGGTGGCGAGCGTTATCCGGATTTACTGGGTGTAAAGGGCGTGTAGGCGGGAGAGCAAGTCAGATGTGAAAACTA
CAGGCTTAACCTGTAGCCTGCATTTGAAACTGTTTTTCTTGAGTGATGGTGAGGCAGGCGGAATTCCTAGTGTAGCGGTG
AAATGCGTAGATATTAGGAGGAACACCAGTGGCGAAGGCGGCCTGCTGGACATTAACTGACGCTGAGGCGCGAAAGCGTG
GGGAGCAAACAGG
>ad74d6d79b8e4b4fe640f2e534e1f48f
TACGGAGGATGCGAGCGTTATCCGGATTTATTGGGTTTAAAGGGTGCGCAGGCGGCCTGTTAAGTCAGCGGTAAAAGCCC
GGGGCTCAACCCCGGCGAGCCGTTGAAACTGGCGGGCTTGAGTGGGCGTGAAGTACGCGGAATGCGTGGTGTAGCGGTGA
AATGCATAGATATCACGCAGAACCCCGATTGCGAAGGCAGCATACCGGCGCCCTACTGACGCTGAAGCACGAAAGCGTGG
GTATCGAACAGG
>726dcd9573327eb9f9d2c1aae4b09bd8
TACGTAGGTGGCAAGCGTTATCCGGAATGATTGGGCGTAAAGGGTGCGCAGGCGGAACCATAAGTCTGAAGTAAAAGCCA
TCGGCTCAACCGATGTAAGCTTTGGAAACTGTGGATCTAGAGTGCAGTGGAGGACAGTGGAATTCCATGTGTAGCGGTAA
AATGCGTAGATATATGGAGGAACACCAGTGGCGAAGGCGGCTGTCTGGCCTGTAACTGACGCTGAGGCACGAAAGCGTGG
GGAGCAAATAGG
>621a26ff295e8d2914bc9e6dc0ed7cf2
TACGTAGGGAGCGAGCGTTATCCGGATTTATTGGGTGTAAAGGGTGCGTAGACGGGAAAATAAGTTAGTTGTGAAATCCC
TCGGCTCAACTGAGGAACTGCAACTAAAACTATTTTTCTTGAGTGCAGGAGAGTAAAGTGGAATTCCTAGTGTAGCGGTG
AAATGCGTAGATATTAGGAGGAACACCAGTGGCGAAGGCGACTTTCTGGACTGTAACTGACGTTGAGGCACGAAAGTGTG
GGGAGCAAACAGG
>da594510ee91d5efff624d6588760bca
TACGTAGGTGGCAAGCGTTGTCCGGATTTACTGGGTGTAAAGGGCGTGCAGCCGGGCTGGCAAGTCAGGCGTGAAATCCC
AGGGCTCAACCCTGGAACTGCGTTTGAAACTGCTGGTCTTGAGTACCGGTGAGGTCATCGGAATTCCTTGTGTAGCGGTG
AAATGCGTAGATATAAGGAAGAACACCAGTGGCGAAGGCGGATGACTGGACGGCAACTGACGGTGAGGCGCGAAAGCGTG
GGGAGCAAACAGG
>665839b75a652646f906124b627b03da
TACGGAGGATGCGAGCGTTATCCGGATTTATTGGGTTTAAAGGGTGCGTAGGTTGTTTTTTAAGTCAGCGGTGAAAGTTT
GTGGCTCAACCATAAAATTGCCGTTGAAACTGGAAGACTTGAGTGTGCTTGAGGTAGGCGGAATGCGTGGTGTAGCGGTG
AAATGCATAGATATCACGCAGAACCCCGATTGCGAAGGCAGCATACCGGCGCCCTACTGACGCTGAAGCACGAAAGCGTG
GGTATCGAACAGG
>1b9133826e8eeca6436136f4654f9d06
TACGGAGGATGCGAGCGTTATCCGGATTTATTGGGTTTAAAGGGTGCGCAGGCGGCACGGCAAGCCGGCGGTCAAATCGC
GGGGCTCAACCCCGCCCAGCCGTCGGAACTGCCGGGCTGAAGTGCGGCGGAGGCACGCGGAATGCGTGGTGTAGCGGTGA
AATGCATAGATATCGCGCAGAACCCCGATTGCGAAGGCAGCGTGCCGTGCCGCCACTGACGCTGAGGCACGAAAGCGCGG
GGATCGAACAGG
>07729fa6bdb36669de19c9e283c02d30
TACGGAAGATGCGAGCGTTATCCGGATTTATTGGGTTTAAAGGGAGCGTAGGCGGGCTTTTAAGTCAGCGGTCAAATGCC
ACGGCTCAACCGTGGCCAGCCGTTGAAACTGCAAGCCTTGAGTCTGCATAGGGCACATGGAATTCGTGGTGTAGCGGTGA
AATGCTTAGATATCACGAAGAACTCCGATCGCGAAGGCATTGTGCCGGGGCAGCACTGACGCTGAGGCTCGAAAGTGCGG
GTATCAAACAGG
>97bc1f400f2bb6d508611d522a2a5e23
TACGTAGGGGGCAAGCGTTATCCGGATTTACTGGGTGTAAAGGGAGCGTAGACGGATTAGCAAGTCTGATGTGAAAGGCA
GGGGCTCAACCCCTGGACTGCATTGGAAACTGCCAGTCTTGAGTGCCGGTGAGGTAAGCGGAATTCCTAGTGTAGCGGTG
AAATGCGTAGATATTAGGAGGAACACCAGTGGCGAAGGCGGCTTACTGGACGGCAACTGACGTTGAGGCTCGAAAGCGTG
GGGAGCAAACAGG
>dd6e07f6ba8af74168534fb40097ca84
TACGGAGGATGCGAGCGTTATCCGGAATTATTGGGTGTAAAGGGTGCGTAGACGGGTGTCTAAGTTGGTTGTGAAATCCC
TCGGCTCAACTGAGGAACTGCAACCAAAACTGGATATCTTGAGTGTCGGTGAGGAAAGTGGAATTCCTAGTGTAGCGGTG
AAATGCGTAGATATTAGGAGGAACACCAGTGGCGAAGGCGACTTTCTGGACGATAACTGACGTTGAGGCACGAAAGTGTG
GGGAGCAAACAGG
>df4bebe950272273ddecfc4056dbac1d
TACGTATGGTGCAAGCGTTATCCGGATTTACTGGGTGTAAAGGGAGCGCAGGCGGTGCGGCAAGTCTGATGTGAAAGCCC
GGGGCTCAACCCCGGTACTGCATTGGAAACTGTCGTACTAGAGTGTCGGTGGGGTAAGCGGAATTCCTAGTGTAGCGGTG
AAATGCGTAGATATTAGGAGGAACACCAGTGGCGAAGGCGGCTTACTGGACGATAACTGACGCTGAGGCTCGAAAGTGTG
GGTATCAAACAGG
>c062b1c945c3d131ce9c43ebfb21d615
TACGTAGGGAGCAAGCGTTGTCCGGATTTACTGGGTGTAAAGGGTGCGTAGGCGGTTTGGCAAGTCAGAAGTGAAATCCA
TGGGCTTAACCCGTGAACTGCTTTTGAAACTGTCAGACTTGAGTGAAGGAGAGGTAGGCGGAATTCCCGGTGTAGCGGTG
AAATGCGTAGAGATCGGGAGGAACACCAGTGGCGAAGGCGGCCTACTGGGCTTTAACTGACGCTGAGGCACGAAAGCATG
GGTAGCAAACAGG
>0a96caaf7b0cb816477e17914ea223e6
TACGTAGGGAGCGAGCGTTGTCCGGAATTACTGGGTGTAAAGGGAGCGTAGGCGGGACGGCAAGTCAGATGTGAAAACTA
TGGGCTCAACCCATAGACTGCATTTGAAACTGTTGTTCTTGAGTGAGGTTGAGGTAAGCGGAATTCCTGGTGTAGCGGTG
AAATGCGTAGAGATCAGGAGGAACATCGGTGGCGAAGGCGGCTTACTGGGCCTTTACTGACGCTGAGGCTCGAAAGCGTG
GGGAGCAAACAGG
>e0a5abe7ac0ed9f71e49383a87f1b4dc
TACGTAGGGAGCGAGCGTTGTCCGGATTTACTGGGTGTAAAGGGCGTGTAGGCGGAGCTGCAAGTCAGAAGTGAAATCTC
CGGGCTCAACCCGGAAACTGCTTTTGAAACTGTAGCCCTTGAGTATCGGTGAGGCAGGCGGAATTCCTAGTGTAGCGGTG
AAATGCGTAGATATTAGGAGGAACACCAGTGGCGAAGGCGGCCTGCTGGACGACAACTGACGCTGAGGCGCGAAAGCGTG
GGGAGCAAACAGG
>c05eae98d9a5b7666b5be92d0e369dbd
TACGTAGGTGGCAAGCGTTGTCCGGATTTACTGGGTGTAAAGGGCGTGCAGCCGGGCCGACAAGTCAGATGTGAAATCCG
CGGGCTTAACCCGCGAACTGCATTTGAAACTATTGGTCTTGAGTGCCGGTGAGGTAATCGGAATTCCTTGTGTAGCGGTG
AAATGCGTAGATATAAGGAAGAACACCAGTGGCGAAGGCGGATTACTGGACGGTAACTGACGGTGAGGCGCGAAAGCGTG
GGGAGCAAACAGG
>7fe43d0d5dbe5797653df9b05d9fd91b
TACGTAGGGGGCGAGCGTTATCCGGATTTACTGGGTGTAAAGGGAGCGTAGACGGCGGCGCAAGTCTGAAGTGAAAGCCC
GTGGCTCAACCGCGGAACCGCTTTGGAAACTGCGCGGCTGGAGTGCTGGAGAGTTAAGCGGAATTCCTGGTGTAGCGGTG
AAATGCGTAGATATCAGGAGGAACACCGGTGGCGAAGGCGGCTTACTGGACAGTGACTGACGTTGAGGCTCGAAAGCGTG
GGGAGCGAACAGG
>2cb8855adfb0ce8bbc1457e88eac4331
TACGTAGGTGGCAAGCGTTGTCCGGAATTACTGGGTGTAAAGGGAGCGTAGGCGGGATGCCAAGTCAGCTGTGAAAACTA
TGGGCTTAACTTGTAGACTGCAGTTGAAACTGGTATTCTTGAGTGAAGTTGAGGTTGGCGGAATTCCGAGTGTAGCGGTG
AAATGCGTAGATATTCGGAGGAACACCGGTGGCGAAGGCGGCCAACTGGGCTTTAACTGACGCTGAGGCTCGAAAGTGTG
GGGAGCAAACAGG
>297e00197e543c9caebccdb15fc0656e
TACGAAGGGTGCGAGCGTTGTTCGGAATTACTGGGTGTAAAGGGCATGTAGGCTGAGATAAAAGTTAGCGGTGAAATCCC
CGAGCTTAACTTGGGAACTGCCGTTAAAACTGTATTTCTTGGGTATTGGAGAGGATGATGGAATATCCAGTGTAGAGGTG
AAATTCGTAGATATTGGATAGAACACCGGTGGCGAAGGCGATCATCTGGCCAATTTCTGACGCTGAGATGCGAAAGCGTG
GGGAGCAAACAGG
>d00db97f47f2ebafe5bf3468c4973553
TACGTAGGGGGCAAGCGTTATCCGGATTTACTGGGTGTAAAGGGAGCGTAGACGGAATTGCAAGTCTGATGTGAAAATCC
GGGGCCCAACCCCGGAACTGCATTGGAAACTGTATTTCTAGAGTGTCGGAGAGTCAAGTGGAATTCCTGGTGTAGCGGTG
AAATGCGTAGATATCAGGAGGAACACCAGTGGCGAAGGCGGCTTGCTGGACGATGACTGACGTTGAGGCTCGAAAGCGTG
GGGAGCAAACAGG
>c5c5f75d97c73fe2795e0384019a4099
TACGTATGTCGCAAGCGTTATCCGGATTTATTGGGCGTAAAGCGCGTCTAGGCGGTTTAGTAAGTCTGATGTGAAAATGC
GGGGCTCAACCCCGTATTGCGTTGGAAACTGCTAAACTAGAGTACTGTAGAGGAAGGCGGAACTACAAGTGTAGAGGTGA
AATTCGTAGATATTTGTAGGAATGCCGATGGGGAAGCCAGCCTACTGGACAGATACTGACGCTAAAGCGCGAAAGCGTGG
GTAGCAAACAGG
>b59e6454f466e40d14267de2febbc791
TACGTAGGGAGCAAGCGTTATCCGGATTTATTGGGTGTAAAGGGTGCGTAGACGGTAATGCAAGTTAGTTGTGAAATCCC
TCGGCTTAACTGAGGAACTGCAACTAAAACTACATTTCTTGAGTATTGGTGGGGAAAGTGGAATTCCTAGTGTAGCGGTG
AAATGCGTAGATATTAGGAGGAACACCGGTGGCGAAGGCGACTTTCTGGACAATTACTGACGTTGAGGCACGAAAGTGTG
GGGAGCAAACAGG
>bef524582402366378beb7460190ecfd
TACGTAGGTTGCGAGCGTTGTCCGGATTTACTGGGTGTAAAGGGCGTGTAGGCGGAGATGCAAGTTGGGAGTGAAATCCA
TGGGCTCAACCCATGAACTGCTTCCAAAACTGTATCCCTTGAGTATCGGTGAGGCAAGCGGAATTCCTAGTGTAGCGGTG
AAATGCGTAGATATTAGGAGGAACACCAGTGGCGAAGGCGGCTTGCTGGACGACAACTGACGCTGAGGCGCGAAAGCGTG
GGGAGCAAACAGG
>35bf6a33f613c6b70868f41c1c585366
TACGTAGGGAGCAAGCGTTATCCGGATTTACTGGGTGTAAAGGGCGTGTAGGCGGGCTTGCAAGTTGGAAGTGAAATCCA
GGGGCTTAACCCCTGAACTGCTTTCAAAACTGCGAGTCTTGAGTGATGGTGAGGCAGGCGGAATTCCCAGTGTAGCGGTG
AAATGCGTAGATATTGGGAGGAACACCAGTGGCGAAGGCGGCCTGCTGGACATTAACTGACGCTGAGGCGCGAAAGCGTG
GGGAGCAAACAGG
>041170a61a3b795c094dd15017ad2c07
TACGTAGGGGGCAAGCGTTATCCGGATTTACTGGGTGTAAAGGGAGCGTAGACGGCCAGACAAGTCAGAAGTGAAAGCCC
AGGGCTCAACCCTGGGACTGCTTTTGAAACTGCCGGGCTGGAGTGCAGGAGAGTTAAGCGGAATTCCTAGTGTAGCGGTG
AAATGCGTAGATATTAGGAGGAACACCAGTGGCGAAGGCGGCTTACTGGACTGTAACTGACGTTGAGGCTCGAAAGCGTG
GGGAGCAAACAGG
>b61c505dee33b62fb66e82f845012c37
TACGGAGGATGCGAGCGTTATCCGGATTTATTGGGTTTAAAGGGTGCGTAGGTTGTTTTTTAAGTCAGCGGTGAAAGTTT
GTGGCTCAACCATAAAATTGCCGTTGAAACTGGAAGACTTGAGTATATTAGAGGTAGGCGGAATGCGTGGTGTAGCGGTG
AAATGCATAGATATCACGCAGAACTCCGATTGCGAAGGCAGCTTACTAAGCCATAACTGACACTGAAGCACGAAAGCGTG
GGGATCAAACAGG
>b2112f138778c5f87f6ada0583c1a8bb
TACGGAGGATGCGAGCGTTATCCGGATTTATTGGGTTTAAAGGGTGCGCAGGCGGAGGTGCAAGTCAGCGGTCAAATTGC
GGGACTCAACCCCGTACTGCCGTTGAAACTGCATCCCTTGAGTGGCGCGGAAGTATGCGGAATGCGTGGTGTAGCGGTGA
AATGCATAGATATCACGCAGAACTCCGATTGCGAAGGCAGCATACCGGCGCGCAACTGACGCTCATGCACGAAAGCGTGG
GTATCGAACAGG
>b20636f3297d98d63a5fc086bdb74c77
TACGTAGGGGGCAAGCGTTATCCGGATTTACTGGGTGTAAAGGGAGCGTAGACGGACGGGCAAGTCTGATGTGAAAGCCC
GGGGCTTAACCCCGGGACTGCATTGGAAACTGTCCATCTTGAGTGCCGATGAGGTAAGCGGAATTCCTAGTGTAGCGGTG
AAATGCGTAGATATTAGGAGGAACACCAGTGGCGAAGGCGGCTTACTGGACGGTAACTGACGTTGAGGCTCGAAAGCGTG
GGGAGCAAACAGG
>293e692798d6dbbaafc907ce68478484
TACGTAGGGGGCAAGCGTTATCCGGATTTACTGGGTGTAAAGGGAGCGTAGACGGCTGCGCAAGTCAGAAGTGAAAGCCC
GGGGCTCAACCGCGGGACTGCTTTTGAAACTGTGTAGCTAGAGTGCAGTAGAGGTAAGTGGAATTCCGAGTGTAGCGGTG
AAATGCGTAGATATTAGGAGGAACACCGGTGGCGAAGGCGGCTTACTGGACTGTAACTGACGTTGAGGCTCGAAAGCGTG
GGGAGCAAACAGG
>f281408f14bb176f5635d8ef39c34a40
TACGTAGGTGGCGAGCGTTATCCGGATTTATTGGGCGTAAAGCGTCCGCAGCCGGTTTATTAAGTATAGAATAAAACTTC
GGGGCTCAACCCCGTCTCGTTCTATAAACTGATAGACTAGGGTGTGGGAGAGGCAAGTGGAATTTCTAGTGTAGCGGTAG
AATGCGTAGATATTAGAAGGAACACCAGTGGCGAAGGCGACTTGCTGGGCCATCACTGACGGTCAGGGACGAAAGCGTGG
GGAGCGAATAGG
>c91ed189f5fea1243a4db5b7294b0036
TACGTAGGTGGCGAGCGTTGTCCGGAATTACTGGGTGTAAAGGGCGTGTAGGCGGGTAGATAAGTCAGATGTGAAATACC
GGGGCTCAACCCCGGGGCTGCATTTGAAACTGTCAATCTTGAGTGCCGGAGAGTAAAGCGGAATTCCTAGTGTAGCGGTG
AAATGCGTAGATATTAGGAGGAACACCAGTGGCGAAGGCGGCTTTCTGGACGGTAACTGACGCTGAGGCGCGAAAGCGTG
GGGAGCAAACAGG
>ef78ba1460a0a26aee56eb29d407aa72
TACGGAAGGTCCGGGCGTTATCCGGATTTATTGGGTTTAAAGGGAGCGTAGGCCGTGGATTAAGTGTGTTGTGAAATGTA
GGCGCTCAACGTCTGACTTGCAGCGCATACTGGTCCACTAGAGTGCGCGTAACGCGGGCGGAATTTGTCGTGTAGCGGTG
AAATGCTTAGATATGACGAAGAACCCCGATTGCGAAGGCAGCTCGCGGGAGCGCAACTGACGCTGAAGCTCGAAAGTGCG
GGTATCGAACAGG
>027c8b904aa1121f3cd62552cf66fea2
TACGTAGGGAGCGAGCGTTATCCGGATTTATTGGGTGTAAAGGGTGCGTAGACGGGTAAGCAAGTTGGTTGTGAAATCCC
TCGGCTTAACTGAGGAACTGCAACCAAAACTGCGTATCTTGAGTGCGGGTGAGGTAAGTGGAATTCCGAGTGTAGCGGTG
AAATGCGTAGATATTAGGAGGAACACCAGTGGCGAAGGCGACTTACTGGACTGAAACTGACGTTGAGGCACGAAAGTGTG
GGGAGCAAACAGG
>c2d21bbea86f6f1b6d67b2f0972b63f4
TACGTAGGGAGCGAGCGTTGTCCGGAATTACTGGGTGTAAAGGGAGCGTAGGCGGGATGGCAAGTCAGATGTGAAAACTA
TGGGCTCAACCCATAGACTGCATTTGAAACTGTTGTTCTTGAGTGAGGTTGAGGTAAGCGGAATTCCTGGTGTAGCGGTG
AAATGCGTAGAGATCAGGAGGAACATCGGTGGCGAAGGCGGCTTACTGGGCCTTTACTGACGCTGAGGCTCGAAAGCGTG
GGGAGCAAACAGG
>28f0ae1cddd28b30939d6e361b80bf8c
TACGTAGGGAGCGAGCGTTATCCGGATTTATTGGGTGTAAAGGGTGCGTAGACGGGAATGCAAGTTAGTTGTGAAATCCC
TCGGCTTAACTGAGGAACTGCAACTAAAACTACATTTCTTGAGTGCAGGTGAGGTAAGTGGAATTCCTAGTGTAGCGGTG
AAATGCGTAGATATTAGGAGGAACACCAGTGGCGAAGGCGACTTACTGGACTGTAACTGACGTTGAGGCACGAAAGTGTG
GGGAGCAAACAGG
>d484b6bcf741b7dd770348a8ad68d51d
TACGTAGGGGGCAAGCGTTATCCGGATTTACTGGGTGTAAAGGGAGCGCAGACGGCAGTGCAAGTCTGGAGTGAAAGCCC
GGGGCCCAACCCCGGAACTGCTCTGGAAACTGTGCGGCTAGAGTACTGTAGGGGCAGGCGGAATTCCTAGTGTAGCGGTG
AAATGCGTAGATATTAGGAGGAACACCAGTGGCGAAGGCGGCCTGCTGGACAGTAACTGACGTTGAGGCTCGAAAGCGTG
GGGAGCAAACAGG
>2f1877b1f1d933fd27db6eb7cec1169e
TACGGAGGATGCGAGCGTTATCCGGATTTATTGGGTTTAAAGGGTGCGTAGGTTGTTTTTTAAGTCAGCGGTGAAAGTTT
GTGGCTCAACCATAAAATTGCCGTTGAAACTGGAAGACTTGAGTATGCTTGAGGTAGGCGGAATGCGTGGTGTAGCGGTG
AAATGCATAGATATCACGCAGAACCCCGATTGCGAAGGCAGCCTGCCAAGCCATGACTGACGCTGATGCACGAAAGCGTG
GGGATCGAACAGG
>82ae41d755e185bf7b8bd14b565dc002
TACGTAGGGAGCAAGCGTTATCCGGATTTATTGGGTGTAAAGGGTGCGTAGACGGGCTAACAAGTTAGTTGTGAAATCCC
TCGGCTCAACTGAGGAACTGCAACTAAAACTATTAGTCTCTGATTGAGTGCGAGGAAAGTGGAATTCCTAGTGTAGCGGT
GAAATGCGTAGATATTAGGAGGAACACCAGTGGCGAAGGCGACTTTCTGGACCGTAACTGACGTTGAGGCACGAAAGTGT
GGGGAGCAAACAGG
>88d226dafc40d3891640e723f22ab5d4
TACGTAGGTGGCAAGCGTTGTCCGGATTTACTGGGTGTAAAGGGCGTGCAGCCGGGCTGACAAGTCAGATGTGAAATCCC
GCGGCTTAACCGCGGAACTGCATTTGAAACTGTTGGTCTTGAGTATCTGAGAGGCAGGCGGAATTCCTAGTGTAGCGGTG
AAATGCGTAGATATTAGGAGGAACACCAGTGGCGAAGGCGGCCTGCTGGACGACAACTGACGGTGAGGCGCGAAAGCGTG
GGGAGCAAACAGG
>d32451afd94d897b266c6e2f2d8f04d1
TACGTAGGGAGCAAGCGTTATCCGGAATTATTGGGTGTAAAGGGTGCGTAGACGGGAAAATAAGTTAGTTGTGAAATCCC
[truncated: 177 more chars]
