# Supplementary material for: Vitamin D Modified DSS-Induced Colitis in Mice via STING Signaling Pathway
Source: Biology (Basel). 2025 Jun 18;14(6):715. doi: 10.3390/biology14060715 (PMC12190092; doi:10.3390/biology14060715)
Supplement: Supplementary file 1 [file biology-14-00715-s001.zip › Supplementary Materials S1: 16s-report of gut microbiota/02_sequence_statistic/reads_length_distribution.txt]

Length	Count
241	1
243	3
244	7
245	27
246	5
247	22
248	31
249	922
250	7299
251	14531
252	1350428
253	1004749
254	70468
255	1004
256	32
257	153
259	10
260	356
261	84
262	291
263	20
264	138
265	153
266	272
267	654
268	1061
269	3094
270	539
271	3322
272	2454
273	219
274	40
275	4
284	2
288	2
291	6
