# Supplementary material for: Vitamin D Modified DSS-Induced Colitis in Mice via STING Signaling Pathway
Source: Biology (Basel). 2025 Jun 18;14(6):715. doi: 10.3390/biology14060715 (PMC12190092; doi:10.3390/biology14060715)
Supplement: Supplementary file 1 [file biology-14-00715-s001.zip › Supplementary Materials S1: 16s-report of gut microbiota/03_diversity-metrics/alpha/ace.txt]

	ace
A1	543.851915603445
A2	923.7505131485246
A3	915.6561901066904
A4	892.5807865853265
A5	817.2986918763906
B1	775.4477574490397
B2	926.5869375250402
B3	859.2692243398737
B4	810.403397105642
B5	830.5967191246717
C1	1012.8306901386618
C2	820.1044750601704
C3	855.6691427797315
C4	976.0645811271407
C5	972.090852419219
D1	891.1814885890542
D2	851.1372590259792
D3	912.9325935825087
D4	557.9961336525998
D5	819.919052791568
