# Supplementary material for: Vitamin D Modified DSS-Induced Colitis in Mice via STING Signaling Pathway
Source: Biology (Basel). 2025 Jun 18;14(6):715. doi: 10.3390/biology14060715 (PMC12190092; doi:10.3390/biology14060715)
Supplement: Supplementary file 1 [file biology-14-00715-s001.zip › Supplementary Materials S1: 16s-report of gut microbiota/03_diversity-metrics/alpha/alpha_div.txt]

ID	shannon	simpson	chao1	ace	goods_coverage
A4	5.655421983729819	0.9223903707349962	858.8201438848921	892.5807865853265	0.9988301754736789
B1	4.710143173069357	0.8809780783897159	733.0431654676258	775.4477574490397	0.9986400679966002
C5	6.138098697884749	0.9665643519034478	937.5428571428572	972.090852419219	0.9985603167303193
C2	5.873419267910615	0.9631750123345015	832.2051282051282	820.1044750601704	0.9987207163988167
B2	6.151732506441816	0.9650407053108897	905.8740740740741	926.5869375250402	0.9988700903927685
B5	6.262971841926969	0.9715094034042251	809.208	830.5967191246717	0.998980101989801
C4	6.292941603390732	0.969033925086826	995.1764705882352	976.0645811271407	0.9986905368798793
C3	5.913175520474547	0.9570229718945222	828.672131147541	855.6691427797315	0.9987100902936794
C1	6.274838669569211	0.9722355431040509	962.0931677018633	1012.8306901386618	0.9983303005459018
D2	5.490842234763626	0.950760361033855	803.1879194630873	851.1372590259792	0.998580127788499
D3	5.8603235213275156	0.9657004867257213	857.2280701754386	912.9325935825087	0.9984902264660301
A3	5.630082410922825	0.9266151000111906	890.0740740740741	915.6561901066904	0.998690248852718
B4	5.8368279775139165	0.9622552354883734	778.4074074074074	810.403397105642	0.9988402667386501
B3	6.385623677983911	0.9703036355698497	826.9701492537314	859.2692243398737	0.998960103989601
A5	5.294560209060073	0.9148960829868507	781.0	817.2986918763906	0.998790012099879
A1	4.6485114873523425	0.8861280150463733	516.6219512195122	543.851915603445	0.9991300695944324
D4	4.525137783255698	0.8928504381794113	526.010989010989	557.9961336525998	0.999100134979753
A2	5.8942652856849405	0.9474313234449231	887.9403973509934	923.7505131485246	0.9988301286858445
D5	5.728275837855809	0.9617450209277982	826.8172043010752	819.919052791568	0.9986606027287721
D1	5.440489802611544	0.936668827855823	903.2134831460675	891.1814885890542	0.998621185780229
