# Supplementary material for: Vitamin D Modified DSS-Induced Colitis in Mice via STING Signaling Pathway
Source: Biology (Basel). 2025 Jun 18;14(6):715. doi: 10.3390/biology14060715 (PMC12190092; doi:10.3390/biology14060715)
Supplement: Supplementary file 1 [file biology-14-00715-s001.zip › Supplementary Materials S1: 16s-report of gut microbiota/03_diversity-metrics/alpha/chao1.txt]

	chao1
A1	516.6219512195122
A2	887.9403973509934
A3	890.0740740740741
A4	858.8201438848921
A5	781.0
B1	733.0431654676258
B2	905.8740740740741
B3	826.9701492537314
B4	778.4074074074074
B5	809.208
C1	962.0931677018633
C2	832.2051282051282
C3	828.672131147541
C4	995.1764705882352
C5	937.5428571428572
D1	903.2134831460675
D2	803.1879194630873
D3	857.2280701754386
D4	526.010989010989
D5	826.8172043010752
