# Supplementary material for: Vitamin D Modified DSS-Induced Colitis in Mice via STING Signaling Pathway
Source: Biology (Basel). 2025 Jun 18;14(6):715. doi: 10.3390/biology14060715 (PMC12190092; doi:10.3390/biology14060715)
Supplement: Supplementary file 1 [file biology-14-00715-s001.zip › Supplementary Materials S1: 16s-report of gut microbiota/03_diversity-metrics/alpha/goods_coverage.txt]

	goods_coverage
A1	0.9991300695944324
A2	0.9988301286858445
A3	0.998690248852718
A4	0.9988301754736789
A5	0.998790012099879
B1	0.9986400679966002
B2	0.9988700903927685
B3	0.998960103989601
B4	0.9988402667386501
B5	0.998980101989801
C1	0.9983303005459018
C2	0.9987207163988167
C3	0.9987100902936794
C4	0.9986905368798793
C5	0.9985603167303193
D1	0.998621185780229
D2	0.998580127788499
D3	0.9984902264660301
D4	0.999100134979753
D5	0.9986606027287721
