# Supplementary material for: Vitamin D Modified DSS-Induced Colitis in Mice via STING Signaling Pathway
Source: Biology (Basel). 2025 Jun 18;14(6):715. doi: 10.3390/biology14060715 (PMC12190092; doi:10.3390/biology14060715)
Supplement: Supplementary file 1 [file biology-14-00715-s001.zip › Supplementary Materials S1: 16s-report of gut microbiota/03_diversity-metrics/alpha/shannon.txt]

	shannon
A1	4.6485114873523425
A2	5.8942652856849405
A3	5.630082410922825
A4	5.655421983729819
A5	5.294560209060073
B1	4.710143173069357
B2	6.151732506441816
B3	6.385623677983911
B4	5.8368279775139165
B5	6.262971841926969
C1	6.274838669569211
C2	5.873419267910615
C3	5.913175520474547
C4	6.292941603390732
C5	6.138098697884749
D1	5.440489802611544
D2	5.490842234763626
D3	5.8603235213275156
D4	4.525137783255698
D5	5.728275837855809
