# Supplementary material for: Vitamin D Modified DSS-Induced Colitis in Mice via STING Signaling Pathway
Source: Biology (Basel). 2025 Jun 18;14(6):715. doi: 10.3390/biology14060715 (PMC12190092; doi:10.3390/biology14060715)
Supplement: Supplementary file 1 [file biology-14-00715-s001.zip › Supplementary Materials S1: 16s-report of gut microbiota/03_diversity-metrics/alpha/simpson.txt]

	simpson
A1	0.8861280150463733
A2	0.9474313234449231
A3	0.9266151000111906
A4	0.9223903707349962
A5	0.9148960829868507
B1	0.8809780783897159
B2	0.9650407053108897
B3	0.9703036355698497
B4	0.9622552354883734
B5	0.9715094034042251
C1	0.9722355431040509
C2	0.9631750123345015
C3	0.9570229718945222
C4	0.969033925086826
C5	0.9665643519034478
D1	0.936668827855823
D2	0.950760361033855
D3	0.9657004867257213
D4	0.8928504381794113
D5	0.9617450209277982
