# Supplementary material for: Vitamin D Modified DSS-Induced Colitis in Mice via STING Signaling Pathway
Source: Biology (Basel). 2025 Jun 18;14(6):715. doi: 10.3390/biology14060715 (PMC12190092; doi:10.3390/biology14060715)
Supplement: Supplementary file 1 [file biology-14-00715-s001.zip › Supplementary Materials S1: 16s-report of gut microbiota/03_diversity-metrics/alpha_rarefaction/faith_pd-Groups.jsonp]

load_data('faith_pd', 'Groups',{"columns":["Groups","depth","min","2%","9%","25%","50%","75%","91%","98%","max","count"],"index":[0,1,2,3,4,5,6,7,8,9,10,11,12,13,14,15,16,17,18,19,20,21,22,23,24,25,26,27,28,29,30,31,32,33,34,35,36,37,38,39],"data":[["A",1,0.3050392094,0.3143851747,0.347096053,0.3569612385,0.368047878,0.3849575845,0.3868986069,0.3868986069,0.3868986069,5],["A",445,7.7228239979,7.7303300926,7.7566014239,7.8027298932,7.9343956783,8.2012279074,8.3293700288,8.3870501696,8.4035302098,5],["A",889,9.6831627404,9.6835891575,9.6850816173,9.8541210029,9.9656678849,10.2081197758,10.402188113,10.6467724321,10.7166536662,5],["A",1334,10.8329357932,10.8538151371,10.9268928409,10.9896326326,11.1670326535,11.2413528816,11.3715446994,11.5665012173,11.6222030796,5],["A",1778,11.9066707678,11.9208197728,11.9703412903,12.0179447959,12.202533162,12.3845978692,12.4783231444,12.5564231991,12.5787375004,5],["A",2222,12.3519109184,12.3850354708,12.500971404,12.6580275439,12.7879886367,12.8858235299,12.9843351981,13.0945062578,13.1259837035,5],["A",2667,12.9549952037,12.9692454937,13.0191215086,13.0825624736,13.3527890797,13.5252641905,13.6277613641,13.665058557,13.6757148978,5],["A",3111,13.4832762077,13.5232756595,13.6632737408,13.8108944512,13.9483185495,14.0530807793,14.1256220846,14.1357190531,14.1386039012,5],["A",3555,13.9227785639,13.9292626416,13.9519569135,14.0413606789,14.3556985436,14.570204683,14.735483064,14.7403037137,14.7416810423,5],["A",4000,14.3307163562,14.3429014469,14.3855492646,14.4353118122,14.7051608619,14.8770310225,14.988680747,15.0058201974,15.0107171833,5],["B",1,0.3569612385,0.3569612385,0.3569612385,0.3577743949,0.3696495868,0.3901951859,0.3988325911,0.4238101254,0.4309465637,5],["B",445,7.8165841572,7.8546313326,7.9877964465,8.2102505425,8.3442362701,8.4531174862,8.5725661316,8.6210935,8.6349584624,5],["B",889,9.7068462029,9.7634231904,9.9614426465,10.1441316588,10.2812785546,10.325049055,10.5263595309,10.9109060747,11.0207765157,5],["B",1334,10.7772839651,10.7822500088,10.7996311618,10.9011111032,11.118789342,11.2573686421,11.382553416,11.7275622083,11.826136149,5],["B",1778,11.7619289272,11.7715904735,11.8054058857,11.8861025035,11.9816764154,12.1552910299,12.4351098362,12.4495045717,12.4536173533,5],["B",2222,12.199891368,12.2105240419,12.2477384007,12.5282985319,12.6198800257,12.8718681429,13.0431181139,13.0582044863,13.0625148784,5],["B",2667,12.7754798866,12.7826222985,12.8076207399,12.9676147934,13.0435433382,13.1738162977,13.2668211216,13.2785142999,13.281855208,5],["B",3111,12.9794962756,13.0151167887,13.1397885846,13.5120514431,13.5792422848,13.6837639478,13.8045065056,13.9230983345,13.9569817142,5],["B",3555,13.3011092612,13.3548449106,13.5429196836,13.6978274189,13.8778497979,14.0420044097,14.1793541184,14.1963021337,14.2011444238,5],["B",4000,13.9573689196,13.9954946313,14.1289346222,14.2307430613,14.3533088019,14.5705450407,14.6563630351,14.6603421639,14.6614790579,5],["C",1,0.2934047691,0.3048449336,0.3448855093,0.3777549333,0.3987526179,0.4150950293,0.4238336765,0.4293659221,0.4309465637,5],["C",445,8.5264432153,8.5610408814,8.6821327127,8.8228333317,9.0461401858,9.3694737702,9.4167540272,9.4206187087,9.4217229034,5],["C",889,10.5075533431,10.5222236876,10.5735698932,10.6692090975,10.9857976807,11.1097589077,11.2802086984,11.5010964282,11.5642072082,5],["C",1334,11.6083125586,11.6181639355,11.6526437544,11.7988326444,12.1607912995,12.4115677347,12.5598834415,12.6063946174,12.6196835248,5],["C",1778,12.6611838622,12.6811893348,12.7512084888,12.8033155397,13.0028794067,13.243449686,13.5662737269,13.5819393539,13.5864152474,5],["C",2222,13.1981685847,13.2057633489,13.2323450237,13.285110884,13.5154036353,13.9641440018,14.1470788041,14.3619230349,14.4233071009,5],["C",2667,13.6145505111,13.6509856805,13.7785087735,14.0814696699,14.2883690808,14.32556599,14.4203443457,14.6964107499,14.7752868654,5],["C",3111,14.242038257,14.2547103841,14.2990628288,14.4099481669,14.5762371996,14.8159291214,14.9101003879,15.1513909964,15.2203311702,5],["C",3555,14.3900548595,14.477623784,14.7841150197,14.95613601,15.1618513075,15.2448007906,15.3984082811,15.5820447392,15.6345122986,5],["C",4000,15.0455645382,15.1034080204,15.3058602083,15.3918153594,15.4644007054,15.7559960131,15.8946243905,15.9053477612,15.9084115814,5],["D",1,0.3569612385,0.3598273925,0.3698589315,0.3868986069,0.3991946504,0.4188530409,0.4309465637,0.4309465637,0.4309465637,5],["D",445,7.137565503,7.179821552,7.3277177236,7.7802769898,7.8202251177,8.0469670943,8.1355448633,8.1856044253,8.1999071572,5],["D",889,8.8544524971,8.8856721102,8.994940756,9.2567876404,9.6127225035,9.7404761411,9.9253139999,10.0057130087,10.0286841541,5],["D",1334,10.285658258,10.2911581634,10.3104078319,10.3708426873,10.7065895998,10.9127218483,11.0677096807,11.0718775983,11.0730684318,5],["D",1778,11.0961500902,11.1069142567,11.1445888394,11.2209527272,11.5998765072,11.7011505314,11.8571637233,12.0376726863,12.0892466757,5],["D",2222,11.7278220231,11.7888202637,12.0023141058,12.1225088301,12.3114546282,12.5347786463,12.6963224071,12.7246387819,12.7327291747,5],["D",2667,12.5089125147,12.5368914918,12.6348179115,12.770059347,12.8858589764,13.0487490682,13.086438042,13.1011175275,13.1053116662,5],["D",3111,12.8106104959,12.8120827633,12.8172356995,12.8980098179,13.008427093,13.0972904041,13.1962751773,13.2261385649,13.2346709614,5],["D",3555,12.4246406246,12.5333869974,12.9139993023,13.2912811394,13.5280306703,13.6945920248,13.8394063411,13.9218122876,13.9453568437,5],["D",4000,13.4670005097,13.5568356093,13.8712584579,14.010382333,14.2052838808,14.3590528489,14.5688519589,14.6435692643,14.6649170658,5]]});
