# Supplementary material for: Vitamin D Modified DSS-Induced Colitis in Mice via STING Signaling Pathway
Source: Biology (Basel). 2025 Jun 18;14(6):715. doi: 10.3390/biology14060715 (PMC12190092; doi:10.3390/biology14060715)
Supplement: Supplementary file 1 [file biology-14-00715-s001.zip › Supplementary Materials S1: 16s-report of gut microbiota/03_diversity-metrics/alpha_rarefaction/faith_pd.csv]

sample-id	depth-1_iter-1	depth-1_iter-2	depth-1_iter-3	depth-1_iter-4	depth-1_iter-5	depth-1_iter-6	depth-1_iter-7	depth-1_iter-8	depth-1_iter-9	depth-1_iter-10	depth-445_iter-1	depth-445_iter-2	depth-445_iter-3	depth-445_iter-4	depth-445_iter-5	depth-445_iter-6	depth-445_iter-7	depth-445_iter-8	depth-445_iter-9	depth-445_iter-10	depth-889_iter-1	depth-889_iter-2	depth-889_iter-3	depth-889_iter-4	depth-889_iter-5	depth-889_iter-6	depth-889_iter-7	depth-889_iter-8	depth-889_iter-9	depth-889_iter-10	depth-1334_iter-1	depth-1334_iter-2	depth-1334_iter-3	depth-1334_iter-4	depth-1334_iter-5	depth-1334_iter-6	depth-1334_iter-7	depth-1334_iter-8	depth-1334_iter-9	depth-1334_iter-10	depth-1778_iter-1	depth-1778_iter-2	depth-1778_iter-3	depth-1778_iter-4	depth-1778_iter-5	depth-1778_iter-6	depth-1778_iter-7	depth-1778_iter-8	depth-1778_iter-9
A1	0.38689860689333555	0.4019669676082378	0.2971369059230624	0.22917301987177607	0.2971369059230624	0.38689860689333555	0.3791345173958689	0.38689860689333555	0.3791345173958689	0.38689860689333555	5.164145662766073	5.667554506538133	5.9692406275106205	5.824001915975922	6.19033306633033	6.005086565378694	5.5720675966584015	5.492395707356923	6.288769206018998	6.365295546642171	6.86816156668816	7.073082587236531	8.064204803189256	6.694754907205036	7.463881342786896	6.942552158813736	7.007727921774903	6.760034926746874	7.707886965490957	7.01884285636573	8.391310509420325	7.608928174696224	8.724203422150119	8.091531305511474	7.865394600902798	7.914163784352969	8.503526278208245	7.542672976109008	7.793346489404891	7.522316113621441	8.38814582423063	8.82235412404286	8.507962423088234	7.871334183347699	7.712196443720295	8.964617128438373	8.697767858543852	9.16560105658968	9.605692894799812
A2	0.3569612385413694	0.34278255360531196	0.38689860689333555	0.5918380998597734	0.38689860689333555	0.4060225161780857	0.39129968394405124	0.5587826501578093	0.3569612385413694	0.29108278220519423	8.257413929774998	8.361430850206315	8.75987499571944	7.955582464363131	8.176145333732814	8.311974430809887	8.753197511480234	7.103494112028439	8.690022651216143	7.600379166328681	9.999928399090372	10.716653666160585	9.857135847292904	9.685531724205543	9.741796303322605	10.369135604526324	11.311821734934693	10.405394330883656	10.471638662487578	10.438003231384176	10.832935793167891	11.197574526791858	11.246680302098227	10.948932148450876	11.05092792093707	11.376199931167676	11.911396703987723	11.36898833175744	11.756041981534505	11.899956071896792	12.580173287395091	12.391057749188487	12.580281718751479	12.116927918544288	12.865659215346192	11.906670767831624	12.665598185763248	12.652096778703921	11.400819419668935
A3	0.21093802826929497	0.2221023807010698	0.3569612385413694	0.4390303948894143	0.4390303948894143	0.38689860689333555	0.3569612385413694	0.3355074234478006	0.4060225161780857	0.3569612385413694	8.751031343868132	8.622851283055446	8.990810654266294	8.25422629072684	8.564196917056112	9.069745673875051	9.354123760560487	7.974989491602395	8.55537030109825	9.061827688635887	11.153564649751129	10.793840241085633	9.688734038273793	10.576203559913722	10.22917948183392	9.85311605471161	9.957069380689369	10.73956671823716	10.079284547003791	10.280915489016358	11.048499657980148	11.417044039594558	11.49294505007861	11.301616784704326	11.984958844636193	11.312748289239632	10.96920086975727	11.22537062022127	11.136490780177542	11.76977319212559	12.793258848462745	12.55169772795027	11.985276351182044	12.281228840508657	12.634358418482336	12.053364342996446	13.361122645279433	12.862602632415761	12.230536848346922
A4	0.303687995643084	0.3569612385413694	0.3050392094242471	0.3569612385413694	0.2934047690753707	0.4390303948894143	0.3569612385413694	0.27781138873977085	0.4390303948894143	0.38689860689333555	8.67402329635949	7.893801865026653	7.859068730731016	7.76452452379414	7.722823997890464	8.601776386170322	8.403530209780289	9.691470209900785	8.032669840260418	7.783950280751258	9.954480051005067	10.991374041028244	10.539163521091291	10.8978128705085	9.683162740421217	10.250417989452355	10.107518213898068	10.328424588130378	10.28395251842226	10.069070077400543	11.139904764807468	11.875170912555099	11.157757247127218	11.754096224956797	11.668569002338913	11.382773150424423	12.008164995538298	11.265694976615915	11.402923310331236	11.622203079594975	12.357505997018933	12.123837483437956	12.609943104763044	12.959675536249808	11.844832458138114	12.17241944362858	12.454769159644641	12.149421167291955	12.895364843286373
A5	0.3569612385413694	0.38689860689333555	0.29108278220519423	0.27986817941970443	0.3791345173958689	0.3708999371038919	0.29224806817806925	0.42146270954981446	0.38689860689333555	0.3791345173958689	7.693953627236784	7.35635814329536	7.761826389520721	7.138273506755661	7.520969586199376	7.725686583953088	8.175871514377269	7.982459000525724	7.555233998150769	7.797231684461973	8.682066745929344	9.552996698703904	10.570971991023162	9.477757534466676	9.125747657435127	9.81713226889136	9.976855718865409	9.733674611584451	9.420828483635091	10.251064852041395	10.435903094360324	11.05810933470082	11.57675694120299	9.964375980126992	10.929414949109166	10.613191721930633	10.865843839577238	10.294460545353221	10.082589623877404	11.229949201811337	12.578737500415862	11.41034683263631	11.079797295279668	12.812810923833776	12.312858073309592	11.899653090743545	11.817550630094392	12.408511134443998	12.065335156724423
B1	0.4390303948894143	0.3569612385413694	0.3569612385413694	0.28927012879851866	0.3569612385413694	0.2934047690753707	0.28765487971234727	0.3765055714175105	0.38689860689333555	0.3943777104082602	7.223489671433795	7.09835198677391	8.219200120139988	7.060166306357662	7.656306639438466	6.796714240137305	7.979533613187353	7.212797101303991	6.540060726671426	8.052953569130635	7.74231976744062	9.276137996723087	9.437824699236458	8.827172751679477	7.625019989515101	9.606783262117428	9.39912009925234	9.262010347813536	8.228381486749878	10.020784441616566	10.184102187102532	10.180825634941865	9.356156915075047	10.760488427935556	10.070205677134275	10.33107727411473	10.741480502797945	10.21371184744432	10.457904040371751	10.80487309682891	11.0409973875203	10.852700280463068	10.27565277596526	10.344083952161867	9.850600310586746	9.977013725386715	10.71988553146831	10.78061015166648	11.137762833589676
B2	0.3868816918693483	0.3250117748507044	0.4041977239481258	0.3569612385413694	0.3602138638844883	0.39129968394405124	0.43094656371391293	0.3923667846247554	0.3868816918693483	0.2860276296487214	7.793573707296552	9.75985670599379	8.835414108489001	8.229844327544214	8.67962648683865	8.46194441523512	8.738768339573625	8.343432460938068	8.113222383825041	8.946671619723507	10.51926551536025	10.483316544985087	10.891970028960518	11.399543569273028	10.272627479978429	10.4237851025039	10.331885073894703	10.900352904788047	9.518023703184085	11.1405073608129	12.115983569602395	12.335388831015202	12.006466055510607	12.736217666410457	12.050703234577721	10.543160236098732	12.968552358319517	10.936815068114587	11.39696002298886	11.527754430357433	13.114741709847443	12.548780210364797	12.598109123688857	12.293664943667103	12.012422589876731	12.510130372750037	12.10352023589924	12.494500688825678	12.514216784299098
B3	0.3137323662869971	0.2251388485168464	0.34811583242258903	0.26940277209943675	0.255376256856644	0.39129968394405124	0.3791345173958689	0.3137323662869971	0.372884316247617	0.36279360227046364	8.75779795763366	7.32575469691057	8.426636699066446	8.83865180578141	8.634958462409898	8.702334434888208	8.975469136982781	8.547088589939339	8.8063848350533	8.72814410621929	10.682482859758405	9.729290231355389	10.367111592632789	9.577709955028897	10.721257567156623	10.639578597110745	11.008785201207779	10.41892724004548	11.037498806999263	11.241777892480652	12.211542502065708	11.017754980280525	11.462413105330565	11.892187192912946	11.441005380864173	11.217199713846586	11.352898128964465	11.701385605138704	12.005634471547708	10.688889961387911	11.09169122681806	12.558379107321002	12.453617353319558	12.098938555388902	12.80851154172932	12.00181045830599	12.311025329080781	12.321196706939649	13.162579299682765
B4	0.43094656371391293	0.3569612385413694	0.3110808080980352	0.43094656371391293	0.4060225161780857	0.3569612385413694	0.39129968394405124	0.43094656371391293	0.2934047690753707	0.5403373030654239	8.826402109433023	8.02795735380669	8.817786915470126	7.669388593270442	8.515467112861472	8.246684987650873	8.55793089349104	8.242245034091198	7.13254404598937	8.203719280785899	10.252945865330542	9.503275783356717	10.301461943696815	10.10661536118582	9.642058472247616	9.780169166121809	10.021162799970202	9.866530601746238	10.256691584319963	10.44568917210847	10.7848114402696	9.9233806476138	10.17847318710524	10.52488137323802	10.312201343230939	10.777283965085196	10.485865485478183	10.546990417439329	11.27850314526103	10.730374671753378	11.761928927214324	11.74780436584907	11.383402056997504	11.419045452827927	11.94906052432108	12.122414266538755	11.815604184627581	12.140731800606034	11.876589927692375
B5	0.4390303948894143	0.3569612385413694	0.4390303948894143	0.3569612385413694	0.43094656371391293	0.41872746438599107	0.43094656371391293	0.3569612385413694	0.43094656371391293	0.2860276296487214	8.345040079352156	8.962376215833793	8.124739837187205	8.56624201024998	8.866130757786586	9.038589791451201	8.447840448602573	8.858293943528636	7.816584157204893	7.880401519201413	10.289929629266219	9.706846202892415	9.981843871549245	10.261642159295786	10.586485805728461	10.410385176482052	9.99899063447431	10.332911425375492	10.256680551463067	11.020776515744913	11.067654008874808	11.567145005640565	11.169924675104792	11.826136148993662	11.258975810790034	11.200184807698022	11.252547136117386	10.862229810839768	10.832484520776305	11.687775392015666	11.93317381316701	12.430768566758026	12.539079404929396	11.914640230944848	11.153535418462646	12.677176692847453	11.753289627129611	12.166249951079436	11.837026024035186
C1	0.3943777104082602	0.4188948997644877	0.5402000923641026	0.39129968394405124	0.39129968394405124	0.372884316247617	0.3923667846247554	0.4221652215346694	0.3569612385413694	0.41872746438599107	9.131633425320011	9.399111598479262	9.415588488379285	9.643765116684278	9.76532666220034	9.345331323276572	10.330114395164635	9.637450290608633	10.092164837866424	8.526443215262283	10.589055256812813	10.614431997913574	11.670317187898366	11.591129249617516	11.639612149621112	11.872291480512402	11.221564156394763	11.204251087957115	11.18469943485443	11.049570746639557	12.162853462560573	12.416874493423563	11.608312558630441	13.266798212550256	11.288202420101126	12.458687896042836	11.186935830606775	12.395647458606387	12.064359951905864	12.734150772554663	13.87288742163949	13.659995302042816	12.42831404945295	12.462782910932773	12.73139204770859	13.572544867373963	13.606923977478552	13.272545413107416	12.552700422597795
C2	0.43094656371391293	0.41872746438599107	0.41020832000059837	0.4031275253451514	0.27758424727937037	0.3569612385413694	0.5918380998597734	0.4600582926068455	0.5918380998597734	0.29108278220519423	8.044329057698235	8.101932034887636	8.897967490803506	8.13720977979435	7.568265128389253	8.23877466993047	8.440071374422892	8.122377127436947	8.144716809988815	8.49804264985874	10.098262611128678	10.189600068526179	11.02240947299186	10.83354039614569	10.460568092317498	10.091961315579795	10.507553343127139	10.922024614739318	10.465554733475443	10.543526964790274	11.208582416098675	10.70099802262951	10.785676208109258	11.439399775366198	12.033606718655182	11.521655005854964	10.719348400841966	11.884820427180106	11.034171065081804	12.098439698249031	12.760109966603125	12.562641413654433	12.891722569202749	12.383818583696858	12.643744588631911	11.527073884264702	11.60472636543901	12.389676329209905	12.848318531002835
C3	0.3569612385413694	0.26940277209943675	0.2900224271274223	0.41872746438599107	0.3569612385413694	0.6003202921593731	0.41872746438599107	0.2778529785456305	0.26940277209943675	0.41872746438599107	8.790676077880004	8.444272185053801	8.97190591328227	9.389123112938623	9.399195274117236	9.166917146096946	7.784293012057393	8.925363225531992	8.885590317750847	8.70344446177145	11.020197824530413	11.739970586377215	11.213591763988301	10.312874362290184	11.106247201520699	11.564207208191057	9.916961422545707	10.625349006482239	11.110929476462768	10.920232400062574	12.269174661709219	12.370691674433747	12.23261928610832	11.663042429965998	12.158729136469912	13.258452607845513	12.433658218799078	12.868280687787038	11.255295634895191	12.02653105105951	13.21892608832248	13.561549172710787	13.113180691831158	13.388728482863996	13.251624218596753	12.126498388053594	13.58641524738108	12.66118386217055	12.928854729517074
C4	0.31968644946452907	0.372884316247617	0.43094656371391293	0.5658236066810787	0.5402000923641026	0.5918380998597734	0.31968644946452907	0.2934047690753707	0.4041977239481258	0.2934047690753707	9.93900997972096	10.298916143106108	9.598527064044166	9.976347244776786	10.552862100624221	10.135188486294172	8.919305093081626	9.337232571652663	9.310525742056736	9.977647714368814	12.220514422958288	11.55428539655352	12.21697311585977	11.857844814148784	12.19303815919153	12.114542574602318	12.244518831625925	11.528313134020422	11.268887054458958	12.207848240574453	13.01596959237942	13.054372648551869	13.091729384385573	13.456373658386646	12.569178511453057	12.973589075960355	13.377315483577586	13.039541482859246	13.353584320970345	12.9588698237058	13.599506117539367	13.749397952428598	13.731752853514905	14.277551844109936	14.280762425580349	14.368152772963509	14.480413607541298	13.816586467110898	13.669472563304225
C5	0.5007763145200061	0.5403373030654239	0.5587826501578093	0.281744789831337	0.29108278220519423	0.24903325117763808	0.38689860689333555	0.5403373030654239	0.41872746438599107	0.2934047690753707	7.736259423463421	8.718652471312463	10.390490702449426	8.500850879087398	9.421722903393217	8.836296167374805	9.082302392175944	8.680577120724905	9.794900266104602	7.903875424432318	10.57090078973414	9.872734668707913	10.174855322294647	9.863012883075829	10.061232109306843	10.930099308561815	10.431051838674847	10.72638153444992	11.044026958711559	11.623539807312476	11.857831151460875	12.41862785428247	11.29300208961616	11.525794926029075	12.35209423626975	12.545856261454144	11.710323541842232	11.76872631817847	12.189435259047933	12.619683524771212	12.49692460134284	12.056686233554888	11.911155016707568	13.114036244265716	13.276618392106272	12.772325376588892	12.202288286686606	12.174789202957335	12.857086716847984
D1	0.372884316247617	0.4763345237529921	0.3569612385413694	0.45640110875239426	0.4060225161780857	0.43094656371391293	0.197532305138846	0.4188948997644877	0.4763345237529921	0.48523497707781127	7.137565502998344	6.699345142781942	7.928394224092598	7.823805571420795	8.936571517353077	7.623740176695721	8.091804457882976	7.816644663963078	7.372321330903043	8.62915648409314	10.574947032682466	9.705062620508087	10.046718308505305	9.748967522668483	9.701324679931872	8.84147325450828	9.194460121411996	10.218506369925397	9.603213166152532	9.769179581168153	10.355661397530781	11.230085293263091	10.801163926955535	11.225819140499087	11.292757942040222	11.580782411110448	11.462297590564024	11.542230688194433	10.949907822131191	11.221589780690284	11.155951015162028	12.184981318318531	11.664742202776743	11.789143003424101	12.475138733074626	12.656300551149862	11.274985635080935	12.9643901809637	11.82721859500003
D2	0.3923667846247554	0.4060225161780857	0.3569612385413694	0.43094656371391293	0.281744789831337	0.3569612385413694	0.5244355337868529	0.38689860689333555	0.38689860689333555	0.5403373030654239	6.989276333913608	7.773387779090882	8.120447535089902	7.186270216093341	6.969801233209102	9.07085014546491	8.357402316638979	7.611234125275992	8.296085285229864	6.942472453051812	8.076516149824554	8.691991481115334	8.190084219890245	9.01472406045287	8.291810940624082	9.88588976182604	10.087992397218475	10.028684154087028	9.02335314451431	9.589182732713276	10.723720129439801	11.301658713159739	10.112862796614035	10.710148575087306	9.63768277301154	10.22358207917068	10.416386556685769	9.398372255904224	11.423694949849047	9.916452273892016	12.186120051232908	12.018709779066732	10.815504724791737	11.096150090214241	10.648150679246452	11.4155005741764	10.344097020385743	11.641492091802476	11.310392541949742
D3	0.2840338290783153	0.41872746438599107	0.3994644650898027	0.43094656371391293	0.4390303948894143	0.4188948997644877	0.3923667846247554	0.41872746438599107	0.42316559968155554	0.38689860689333555	8.221327947167968	8.457749472506485	8.651468517425517	8.9877948423626	8.767526409335431	9.004834324835155	8.321578106353567	8.237702234084495	7.921962347962129	8.199907157238558	11.247423103364419	10.895699985326434	10.486036257300368	9.936401740168208	9.02789479203718	9.52038238641886	9.715001996403466	10.10259698228219	9.926361893213738	9.33025716972918	11.076454306494938	11.07306843184222	11.369633813981348	10.983238153852032	11.550168581007132	11.725863135272984	11.805566570624055	11.10751145362065	11.150806490833233	11.492073594851917	11.478778383269713	11.802724512214187	11.208888489972086	12.079811467942875	11.730648419613514	12.26922064255432	11.52251245153009	12.056921772891549	11.639292258975082
D4	0.25473656353420493	0.22917301987177607	0.3765055714175105	0.3137323662869971	0.4340595340460167	0.43094656371391293	0.3137323662869971	0.22917301987177607	0.2934047690753707	0.43094656371391293	5.572940299339628	6.043630546691643	6.704507532901335	6.5683617969112635	6.566606826071018	5.646142905453127	6.566797920647554	6.115723431144991	6.273235268275245	5.676606984843502	7.846020709974505	6.864589747885994	7.817130151576677	7.751083438197341	7.2505915025852286	7.199443339613108	8.572506779755457	6.653218893835943	7.431932196459067	6.6342455381209575	7.936694970693699	7.931651734142683	7.4794306216610575	7.964333031961441	8.330877892637101	8.78516603728836	8.138587991061373	7.900084764187822	8.013261315107185	8.604633495353294	8.427749612867938	9.370064826231175	8.76859134168918	8.735254364566721	8.864425054558868	9.640901452155294	7.926355818078118	8.781178927695972	9.027215456085234
D5	0.4060225161780857	0.41872746438599107	0.3569612385413694	0.3355074234478006	0.28927012879851866	0.38689860689333555	0.4060225161780857	0.3137323662869971	0.3569612385413694	0.41872746438599107	7.400701790600264	8.238547641862297	8.724151990392667	7.955892332068332	7.91245500351458	7.800944622077326	7.956815064229843	8.004863486953141	7.256788222936192	8.244567848500253	8.85445249707086	10.110391634896242	9.901066679758319	9.834676610971101	10.426661362045628	9.73347354770295	10.269183065593598	9.028592798120364	9.217301004055763	9.375247549342312	10.008834488812518	11.038939567942553	11.069856890651153	10.083913434280674	10.316213287542656	10.70303062460448	9.295618864164624	10.285658258045864	10.354314645901916	11.066452689694213	10.687225617911803	11.322032231451153	11.454876179195299	10.92799016794681	11.560460755368286	12.089246675731921	11.257145438835522	10.596161229988791	11.804543134922055
[truncated: 52 more columns]
