# Supplementary material for: Vitamin D Modified DSS-Induced Colitis in Mice via STING Signaling Pathway
Source: Biology (Basel). 2025 Jun 18;14(6):715. doi: 10.3390/biology14060715 (PMC12190092; doi:10.3390/biology14060715)
Supplement: Supplementary file 1 [file biology-14-00715-s001.zip › Supplementary Materials S1: 16s-report of gut microbiota/03_diversity-metrics/alpha_rarefaction/observed_otus-Groups.jsonp]

load_data('observed_otus', 'Groups',{"columns":["Groups","depth","min","2%","9%","25%","50%","75%","91%","98%","max","count"],"index":[0,1,2,3,4,5,6,7,8,9,10,11,12,13,14,15,16,17,18,19,20,21,22,23,24,25,26,27,28,29,30,31,32,33,34,35,36,37,38,39],"data":[["A",1,1.0,1.0,1.0,1.0,1.0,1.0,1.0,1.0,1.0,5],["A",445,98.0,98.18,98.81,100.0,101.5,106.75,108.95,112.1,113.0,5],["A",889,136.0,136.54,138.43,144.5,147.5,152.25,154.57,156.46,157.0,5],["A",1334,174.0,174.54,176.43,180.25,182.5,185.75,187.38,188.64,189.0,5],["A",1778,201.0,201.72,204.24,207.0,211.5,217.0,221.38,222.64,223.0,5],["A",2222,225.0,225.0,225.0,227.25,233.0,238.0,240.95,244.1,245.0,5],["A",2667,243.0,243.36,244.62,251.75,256.5,259.0,262.57,264.46,265.0,5],["A",3111,258.0,258.0,258.0,265.75,274.5,277.5,278.19,278.82,279.0,5],["A",3555,283.0,283.0,283.0,284.5,290.0,291.75,296.52,301.56,303.0,5],["A",4000,285.0,286.08,289.86,301.25,303.0,304.75,312.57,314.46,315.0,5],["B",1,1.0,1.0,1.0,1.0,1.0,1.0,1.0,1.0,1.0,5],["B",445,103.0,103.18,103.81,106.0,109.0,109.75,111.0,111.0,111.0,5],["B",889,145.0,145.54,147.43,151.75,154.5,157.75,163.52,168.56,170.0,5],["B",1334,179.0,179.0,179.0,181.0,186.5,189.0,193.57,195.46,196.0,5],["B",1778,198.0,199.26,203.67,207.25,210.0,215.75,219.19,219.82,220.0,5],["B",2222,225.0,226.26,230.67,234.5,240.5,245.25,248.95,252.1,253.0,5],["B",2667,234.0,235.44,240.48,251.25,254.5,258.5,259.76,262.28,263.0,5],["B",3111,263.0,263.0,263.0,272.25,277.5,283.0,285.0,285.0,285.0,5],["B",3555,270.0,270.0,270.0,273.75,283.0,286.75,288.14,291.92,293.0,5],["B",4000,280.0,283.24,294.58,299.5,305.5,309.5,318.57,320.46,321.0,5],["C",1,1.0,1.0,1.0,1.0,1.0,1.0,1.0,1.0,1.0,5],["C",445,104.0,104.54,106.43,108.25,110.5,111.0,113.14,116.92,118.0,5],["C",889,153.0,153.36,154.62,155.25,156.5,157.75,159.95,163.1,164.0,5],["C",1334,180.0,180.54,182.43,183.75,189.0,195.5,196.38,197.64,198.0,5],["C",1778,211.0,211.18,211.81,213.0,214.0,219.5,222.76,225.28,226.0,5],["C",2222,227.0,227.36,228.62,233.25,236.0,238.75,241.85,251.3,254.0,5],["C",2667,246.0,247.26,251.67,255.25,258.5,262.0,266.38,267.64,268.0,5],["C",3111,262.0,262.54,264.43,268.5,272.5,276.25,278.52,283.56,285.0,5],["C",3555,287.0,287.36,288.62,290.5,293.0,296.0,300.14,303.92,305.0,5],["C",4000,295.0,295.36,296.62,298.5,304.5,310.0,313.38,314.64,315.0,5],["D",1,1.0,1.0,1.0,1.0,1.0,1.0,1.0,1.0,1.0,5],["D",445,84.0,84.18,84.81,86.75,89.0,90.75,93.0,93.0,93.0,5],["D",889,115.0,115.54,117.43,120.0,121.0,123.75,125.38,126.64,127.0,5],["D",1334,141.0,142.26,146.67,148.5,150.5,152.5,155.19,155.82,156.0,5],["D",1778,158.0,158.36,159.62,166.25,168.0,173.75,177.38,178.64,179.0,5],["D",2222,181.0,181.72,184.24,187.5,192.5,196.5,199.57,201.46,202.0,5],["D",2667,198.0,199.26,203.67,207.5,209.0,210.0,214.95,218.1,219.0,5],["D",3111,214.0,214.18,214.81,218.25,220.5,222.5,225.19,225.82,226.0,5],["D",3555,218.0,218.9,222.05,229.75,233.0,242.75,244.19,244.82,245.0,5],["D",4000,233.0,234.98,241.91,246.25,252.0,255.0,256.19,256.82,257.0,5]]});
