# Supplementary material for: Vitamin D Modified DSS-Induced Colitis in Mice via STING Signaling Pathway
Source: Biology (Basel). 2025 Jun 18;14(6):715. doi: 10.3390/biology14060715 (PMC12190092; doi:10.3390/biology14060715)
Supplement: Supplementary file 1 [file biology-14-00715-s001.zip › Supplementary Materials S1: 16s-report of gut microbiota/03_diversity-metrics/alpha_rarefaction/observed_otus.csv]

sample-id	depth-1_iter-1	depth-1_iter-2	depth-1_iter-3	depth-1_iter-4	depth-1_iter-5	depth-1_iter-6	depth-1_iter-7	depth-1_iter-8	depth-1_iter-9	depth-1_iter-10	depth-445_iter-1	depth-445_iter-2	depth-445_iter-3	depth-445_iter-4	depth-445_iter-5	depth-445_iter-6	depth-445_iter-7	depth-445_iter-8	depth-445_iter-9	depth-445_iter-10	depth-889_iter-1	depth-889_iter-2	depth-889_iter-3	depth-889_iter-4	depth-889_iter-5	depth-889_iter-6	depth-889_iter-7	depth-889_iter-8	depth-889_iter-9	depth-889_iter-10	depth-1334_iter-1	depth-1334_iter-2	depth-1334_iter-3	depth-1334_iter-4	depth-1334_iter-5	depth-1334_iter-6	depth-1334_iter-7	depth-1334_iter-8	depth-1334_iter-9	depth-1334_iter-10	depth-1778_iter-1	depth-1778_iter-2	depth-1778_iter-3	depth-1778_iter-4	depth-1778_iter-5	depth-1778_iter-6	depth-1778_iter-7	depth-1778_iter-8	depth-1778_iter-9
A1	1	1	1	1	1	1	1	1	1	1	59	65	71	72	65	64	65	66	69	71	89	97	106	87	100	93	93	91	103	93	116	101	112	114	117	110	109	109	116	98	136	133	125	119	120	133	123	128	129
A2	1	1	1	1	1	1	1	1	1	1	113	114	113	122	110	115	118	106	116	114	157	162	167	174	155	163	174	157	157	146	196	202	201	185	201	203	201	198	198	200	233	228	228	228	244	219	229	235	223
A3	1	1	1	1	1	1	1	1	1	1	115	106	107	99	104	114	116	100	102	116	166	154	156	147	141	144	148	150	134	150	181	180	183	174	185	189	183	187	177	186	207	207	217	213	210	201	221	205	230
A4	1	1	1	1	1	1	1	1	1	1	106	101	115	115	98	113	100	118	107	108	161	166	153	152	136	151	156	155	159	153	193	202	182	184	186	203	190	193	183	187	208	210	225	227	212	214	228	212	228
A5	1	1	1	1	1	1	1	1	1	1	94	96	99	89	90	85	90	92	85	99	129	138	145	133	128	139	139	141	139	134	155	161	172	155	162	160	166	156	157	156	186	190	183	194	192	191	191	193	194
B1	1	1	1	1	1	1	1	1	1	1	69	72	80	72	70	62	83	74	67	76	98	112	110	108	92	107	118	115	108	104	126	134	128	135	123	121	136	140	125	144	152	142	137	139	142	139	138	145	159
B2	1	1	1	1	1	1	1	1	1	1	111	121	113	106	115	109	111	104	103	120	170	165	155	185	154	159	164	166	148	168	210	214	189	206	203	181	209	189	186	192	226	221	230	221	225	230	221	227	229
B3	1	1	1	1	1	1	1	1	1	1	127	110	116	120	125	126	117	119	115	126	168	172	173	173	178	172	174	175	174	177	220	189	209	207	201	212	200	207	216	187	222	231	237	225	247	226	227	243	233
B4	1	1	1	1	1	1	1	1	1	1	94	88	97	91	89	93	96	92	89	89	137	128	115	120	122	122	131	128	125	136	152	151	154	155	146	149	156	149	155	151	172	172	175	171	191	186	178	187	178
B5	1	1	1	1	1	1	1	1	1	1	106	115	109	114	111	125	111	114	107	109	151	145	169	170	163	154	158	162	157	157	179	179	190	189	196	186	193	192	181	184	208	212	217	198	207	219	210	210	205
C1	1	1	1	1	1	1	1	1	1	1	101	110	111	107	111	104	120	106	124	109	156	153	153	155	158	156	156	149	157	164	196	188	172	190	173	186	171	185	179	186	213	221	213	202	205	213	214	213	206
C2	1	1	1	1	1	1	1	1	1	1	100	100	98	100	87	95	99	94	97	101	135	147	137	146	125	133	135	137	137	137	172	160	158	173	180	172	166	174	169	180	190	188	207	180	200	189	180	208	209
C3	1	1	1	1	1	1	1	1	1	1	111	107	103	120	111	120	102	108	115	111	153	163	163	155	156	157	142	159	148	164	189	196	180	185	183	204	195	186	183	188	214	220	222	218	226	207	212	207	213
C4	1	1	1	1	1	1	1	1	1	1	118	119	122	118	125	129	112	122	118	120	172	179	177	166	175	164	184	169	182	177	212	203	215	217	200	198	208	210	216	204	251	230	258	269	229	249	252	241	248
C5	1	1	1	1	1	1	1	1	1	1	112	112	121	107	130	100	116	112	120	96	176	155	158	156	152	162	153	167	164	166	201	199	206	190	203	204	194	197	211	217	231	217	225	221	232	225	223	211	229
D1	1	1	1	1	1	1	1	1	1	1	93	75	105	89	102	95	89	87	85	108	132	115	129	125	127	121	131	133	130	135	156	174	156	172	163	173	172	165	169	169	177	197	176	180	197	196	170	200	184
D2	1	1	1	1	1	1	1	1	1	1	77	84	91	87	83	93	96	90	94	78	107	112	104	106	117	118	122	127	113	119	150	150	146	143	135	143	150	130	153	147	158	168	154	171	158	171	149	160	160
D3	1	1	1	1	1	1	1	1	1	1	91	92	95	103	103	99	94	92	97	96	136	138	135	131	123	124	121	128	128	120	165	155	158	161	162	159	176	156	146	157	168	174	173	180	168	177	166	192	179
D4	1	1	1	1	1	1	1	1	1	1	62	64	66	75	64	58	71	72	72	63	93	85	97	93	88	88	94	90	82	88	112	97	109	109	106	118	104	111	103	112	129	127	128	125	123	135	120	120	130
D5	1	1	1	1	1	1	1	1	1	1	89	94	90	93	93	85	87	98	86	85	125	120	124	121	128	118	118	125	120	134	142	164	151	148	141	156	141	151	148	153	156	167	167	175	170	191	166	157	181
[truncated: 52 more columns]
