# Supplementary material for: Vitamin D Modified DSS-Induced Colitis in Mice via STING Signaling Pathway
Source: Biology (Basel). 2025 Jun 18;14(6):715. doi: 10.3390/biology14060715 (PMC12190092; doi:10.3390/biology14060715)
Supplement: Supplementary file 1 [file biology-14-00715-s001.zip › Supplementary Materials S1: 16s-report of gut microbiota/03_diversity-metrics/alpha_rarefaction/shannon-Groups.jsonp]

load_data('shannon', 'Groups',{"columns":["Groups","depth","min","2%","9%","25%","50%","75%","91%","98%","max","count"],"index":[0,1,2,3,4,5,6,7,8,9,10,11,12,13,14,15,16,17,18,19,20,21,22,23,24,25,26,27,28,29,30,31,32,33,34,35,36,37,38,39],"data":[["A",1,0.0,0.0,0.0,0.0,0.0,0.0,0.0,0.0,0.0,5],["A",445,4.9806915994,4.9862961504,5.0059120788,5.0705306203,5.0973841254,5.1543295688,5.2194933165,5.273376765,5.288772036,5],["A",889,5.1364962308,5.1421891814,5.1621145087,5.2480675231,5.273041368,5.3336695969,5.3841779697,5.4088251755,5.4158672343,5],["A",1334,5.3166062501,5.3206144402,5.3346431059,5.3423842623,5.3518569212,5.3919269568,5.4558505421,5.4696530833,5.4735966665,5],["A",1778,5.2777364634,5.3020545465,5.3871678373,5.4295960759,5.4579750324,5.4719526644,5.4753967693,5.4819045783,5.4837639523,5],["A",2222,5.4110008702,5.4135577384,5.4225067771,5.4292397129,5.455235434,5.4746378135,5.5124024682,5.5273733322,5.5316507218,5],["A",2667,5.3991339701,5.4012749062,5.4087681825,5.4283491901,5.4463526409,5.4780395576,5.5175022097,5.5194693736,5.5200314204,5],["A",3111,5.423516112,5.4310831604,5.4575678299,5.4757603045,5.49037942,5.5374555096,5.569570599,5.581278641,5.5846237959,5],["A",3555,5.4510863824,5.4520589954,5.4554631408,5.4750055849,5.5016514697,5.522948125,5.5357301842,5.5505943416,5.5548412438,5],["A",4000,5.4342657391,5.4409164586,5.4641939767,5.4842671956,5.5042715874,5.5353098543,5.5631233348,5.5878402221,5.5949021899,5],["B",1,0.0,0.0,0.0,0.0,0.0,0.0,0.0,0.0,0.0,5],["B",445,5.4040684042,5.4303184475,5.522193599,5.5610773051,5.6036999973,5.6286930955,5.7419350766,5.7550829201,5.7588394468,5],["B",889,5.7022366367,5.7090675309,5.7329756602,5.7459442661,5.7962886428,5.8344151983,5.9436565422,6.0065392081,6.0245056841,5],["B",1334,5.7958403373,5.797532997,5.8034573059,5.8378294746,5.8906697048,5.9289840737,5.9744750857,5.975973743,5.9764019308,5],["B",1778,5.8419560909,5.8464996136,5.862401943,5.874130861,5.8918782818,5.9269199625,6.0033589103,6.0121966005,6.0147216549,5],["B",2222,5.9066135708,5.9131195507,5.9358904801,5.9601109413,6.0044138402,6.0321735809,6.0477275312,6.0574949075,6.0602855864,5],["B",2667,5.9257343715,5.9266394325,5.9298071462,5.9841649682,6.0082899262,6.0191457661,6.0417720121,6.0495390825,6.0517582455,5],["B",3111,5.976945598,5.9817201535,5.998431098,6.0039850846,6.0438302362,6.0513289035,6.075391485,6.0799074177,6.0811976841,5],["B",3555,6.0087308463,6.010823794,6.0181491112,6.0514992779,6.0606761434,6.0693592297,6.0779138137,6.0927414272,6.0969778882,5],["B",4000,5.9758386363,5.9769360854,5.980777157,5.9944706091,6.0195460519,6.0489605582,6.0507901518,6.0517907627,6.0520766515,5],["C",1,0.0,0.0,0.0,0.0,0.0,0.0,0.0,0.0,0.0,5],["C",445,5.5234899764,5.5311982519,5.5581772164,5.6130073036,5.6816173002,5.7257998652,5.7609321892,5.7931213991,5.8023183162,5],["C",889,5.646129804,5.6644981706,5.7287874536,5.7936661762,5.8565259738,5.8898032018,5.9273187364,5.9704398455,5.9827601623,5],["C",1334,5.7922917583,5.807144468,5.859128952,5.8807673194,5.9362392311,5.9720362562,5.9918026442,6.0125155941,6.0184335797,5],["C",1778,5.8466239337,5.8466898976,5.8469207713,5.9016497588,5.9494426408,5.9887938301,6.0022869399,6.0084710977,6.0102379999,5],["C",2222,5.8564328003,5.8648480326,5.8943013458,5.9192566266,5.9772540897,6.002666104,6.0365076982,6.0537817925,6.0587172481,5],["C",2667,5.9253260267,5.9282274678,5.9383825113,5.9627577594,5.999192576,6.0105103585,6.0371840894,6.0374877771,6.0375745451,5],["C",3111,5.909948802,5.9183461455,5.9477368478,5.960796819,5.9814628222,5.9936193065,6.0126691931,6.0535802314,6.0652690995,5],["C",3555,5.9703709591,5.9741006993,5.9871547902,6.0011715979,6.0082644758,6.0397553592,6.0612247995,6.0925317446,6.1014765861,5],["C",4000,5.9531269134,5.9563136887,5.9674674023,5.9994472677,6.0366723815,6.0649581801,6.0857245969,6.1128143516,6.1205542815,5],["D",1,0.0,0.0,0.0,0.0,0.0,0.0,0.0,0.0,0.0,5],["D",445,5.1157365329,5.1179303801,5.1256088452,5.1702831179,5.2574727664,5.2757513518,5.3270143995,5.3614591214,5.3713004706,5],["D",889,5.1578302357,5.1624493963,5.1786164586,5.1904048222,5.2230679795,5.2297310014,5.2360252993,5.2372836731,5.2376432084,5],["D",1334,5.2550136279,5.2550270016,5.2550738095,5.2604223561,5.2808690301,5.3255226439,5.3737269625,5.3774116866,5.3784644649,5],["D",1778,5.2880410866,5.2902797415,5.2981150338,5.3085190279,5.3443386806,5.3647536838,5.3847034652,5.4130261324,5.421118323,5],["D",2222,5.3069047011,5.3114404486,5.3273155651,5.3543766587,5.3790726182,5.3950573154,5.4239207542,5.4624937881,5.473514655,5],["D",2667,5.3364479677,5.3378654745,5.3428267486,5.3534793695,5.3847970596,5.4016640164,5.4047552388,5.4051615464,5.4052776343,5],["D",3111,5.311827287,5.3131891587,5.3179557096,5.3457617905,5.3841079898,5.3909888257,5.4050128416,5.4416154091,5.4520732855,5],["D",3555,5.3737460309,5.3750525913,5.3796255525,5.3957786005,5.4055614144,5.4342360691,5.4459746099,5.4688458811,5.47538053,5],["D",4000,5.3498252678,5.3549388175,5.3728362415,5.3828551088,5.3990275775,5.4129455868,5.435968782,5.4609703659,5.4681136756,5]]});
