# Supplementary material for: Vitamin D Modified DSS-Induced Colitis in Mice via STING Signaling Pathway
Source: Biology (Basel). 2025 Jun 18;14(6):715. doi: 10.3390/biology14060715 (PMC12190092; doi:10.3390/biology14060715)
Supplement: Supplementary file 1 [file biology-14-00715-s001.zip › Supplementary Materials S1: 16s-report of gut microbiota/03_diversity-metrics/alpha_rarefaction/shannon.csv]

sample-id	depth-1_iter-1	depth-1_iter-2	depth-1_iter-3	depth-1_iter-4	depth-1_iter-5	depth-1_iter-6	depth-1_iter-7	depth-1_iter-8	depth-1_iter-9	depth-1_iter-10	depth-445_iter-1	depth-445_iter-2	depth-445_iter-3	depth-445_iter-4	depth-445_iter-5	depth-445_iter-6	depth-445_iter-7	depth-445_iter-8	depth-445_iter-9	depth-445_iter-10	depth-889_iter-1	depth-889_iter-2	depth-889_iter-3	depth-889_iter-4	depth-889_iter-5	depth-889_iter-6	depth-889_iter-7	depth-889_iter-8	depth-889_iter-9	depth-889_iter-10	depth-1334_iter-1	depth-1334_iter-2	depth-1334_iter-3	depth-1334_iter-4	depth-1334_iter-5	depth-1334_iter-6	depth-1334_iter-7	depth-1334_iter-8	depth-1334_iter-9	depth-1334_iter-10	depth-1778_iter-1	depth-1778_iter-2	depth-1778_iter-3	depth-1778_iter-4	depth-1778_iter-5	depth-1778_iter-6	depth-1778_iter-7	depth-1778_iter-8	depth-1778_iter-9
A1	-0.0	-0.0	-0.0	-0.0	-0.0	-0.0	-0.0	-0.0	-0.0	-0.0	4.193070209581682	4.380533941116947	4.3618256805168825	4.409375339059912	4.367771530889952	4.304510399132915	4.376718552709149	4.362559444428686	4.438721761126908	4.3264200397826755	4.388079730202841	4.4600657996715425	4.689570065261912	4.498042157855617	4.576894779164947	4.381478327824708	4.480577074103728	4.511452266888833	4.610967082486289	4.423272781803409	4.528597930691076	4.483045633124683	4.424841477833509	4.549895887398721	4.500935866106342	4.481957548895704	4.48897665663717	4.477108776458868	4.559204773027694	4.350145870916202	4.622703620947578	4.599667713975037	4.513431790466807	4.4616138950609825	4.4786476222031695	4.566599024437445	4.5574022639808325	4.523072843373439	4.459888315001995
A2	-0.0	-0.0	-0.0	-0.0	-0.0	-0.0	-0.0	-0.0	-0.0	-0.0	5.427820560648317	5.4711102125522615	5.56307573930942	5.549134804703563	5.412914411670366	5.310126224237157	5.3622267499676015	5.135614171179352	5.534754784330693	5.43699760124777	5.525892056483653	5.642739065720654	5.566447650551893	5.627296082109622	5.609272656761913	5.536402808223399	5.768120076523796	5.455271569380478	5.619865472596674	5.413622176920018	5.635827141136905	5.686803530871363	5.765800147720923	5.535568708881834	5.6041506633799845	5.681598222779963	5.652346147840452	5.665793670514688	5.608667468086569	5.682132560254595	5.651842546344034	5.705103316773523	5.714171446641428	5.723894041165176	5.707257402088671	5.5948113100763734	5.7402755315486385	5.7365790922081965	5.642561006075996
A3	-0.0	-0.0	-0.0	-0.0	-0.0	-0.0	-0.0	-0.0	-0.0	-0.0	5.353677082050837	5.154034351593223	5.3151337582068425	5.01182799370021	5.227365288352799	5.345932347831552	5.2944951148664705	5.095513009355513	5.154427974489722	5.4113687952962515	5.475345368754296	5.421433724902277	5.41670025030409	5.304734358432748	5.263673624429232	5.168123734364102	5.348274447997002	5.334537918451277	5.280214290404542	5.250218581334816	5.388149608629324	5.31660625005059	5.355478511936031	5.348235330513947	5.389266874806498	5.346687884900396	5.520270955775976	5.4735966665068965	5.4086207791249965	5.451687870887954	5.461008917726463	5.483763952263074	5.42592179153405	5.51180842273204	5.475496403251277	5.41283692501532	5.554299852173538	5.4022761656743254	5.529134578959518
A4	-0.0	-0.0	-0.0	-0.0	-0.0	-0.0	-0.0	-0.0	-0.0	-0.0	5.070099761306267	5.160275148911495	5.203242752674967	5.213294011200229	5.071823197468834	5.288772035963983	4.980691599400316	5.367475260832096	5.169720113851295	5.099255241483195	5.376744685400102	5.415867234283878	5.247350503647601	5.265868445643989	5.136496230783391	5.19785859374542	5.331064632364011	5.429118196286096	5.405877156664259	5.334307140640806	5.4821141729772425	5.341698150230344	5.372446293791761	5.406347436445515	5.338873973363253	5.515952238784683	5.393186072878858	5.511567938346651	5.340949721438049	5.4848006271114995	5.474473152243883	5.492530430990517	5.464678184350774	5.471238128177925	5.473434096758856	5.460862700974803	5.472190843184099	5.277736463361026	5.454941147135337
A5	-0.0	-0.0	-0.0	-0.0	-0.0	-0.0	-0.0	-0.0	-0.0	-0.0	4.841555879103908	4.981907007712856	4.981591785086879	4.939052941351422	4.8897822525595	4.7370410830196565	4.868164234707444	4.775660260001085	4.724085379672594	4.9732322660324835	4.986667203474156	5.052158052150292	5.231017009004847	5.040998659050351	4.837151542717894	5.061540305123053	5.124822011676371	5.0439070150057965	5.076075640809189	5.06238195620943	4.951913918974174	5.0470328539382905	5.166521656124191	4.971223729444183	5.093985151189558	5.1101595698226205	5.098998689450674	5.123123885706471	5.0643506096332525	5.080323655127087	5.113033082842568	5.182691347959789	5.135548201192176	5.169029097199264	5.180610015917186	5.242396211575395	5.182480773226781	5.190742169977434	5.128232563771168
B1	-0.0	-0.0	-0.0	-0.0	-0.0	-0.0	-0.0	-0.0	-0.0	-0.0	4.3483726235003894	4.311459353668994	4.566166541442676	4.34325843512654	4.233445001677021	3.9151880172933384	4.448891275092097	4.514311220889474	4.313273934063265	4.43089992860043	4.362127602199679	4.558991011020354	4.483224536155561	4.517855139918101	4.419057717749282	4.4861467131718875	4.684961232055182	4.60684349619816	4.502414269582428	4.6170090372282475	4.4115010665370855	4.5386394216684725	4.5690896168654165	4.524307424702905	4.406349116189606	4.464256180367868	4.5974848205396475	4.585171053075349	4.47518288619539	4.531310595862414	4.602270758636102	4.5510058319335585	4.538540653108705	4.594491806275615	4.5288950039569	4.5007738600154354	4.489860234415863	4.433836184793212	4.6258473436090055
B2	-0.0	-0.0	-0.0	-0.0	-0.0	-0.0	-0.0	-0.0	-0.0	-0.0	5.601368631203226	5.792446130956434	5.558629835466022	5.6060313633459335	5.758839446836902	5.613195496292031	5.568419713972068	5.5499019780324375	5.336666920658856	5.633858961961876	5.803679378720986	5.8705877969844495	5.702236636748763	6.079194538450874	5.740186048450562	5.788897906794324	5.749631196882458	5.841988166802915	5.74471528912338	5.924691928662888	5.902862369478819	6.029037165981643	5.795840337293136	5.9287092679868145	5.929075675665189	5.832007214659797	5.9740231097266605	5.805244002187903	5.878477040038884	5.855296254493969	5.912072330310146	5.895833040147521	5.8879235234189355	5.867197883576171	5.871240266343954	5.841956090866449	6.00069357511665	5.931869173269211	5.882802644854321
B3	-0.0	-0.0	-0.0	-0.0	-0.0	-0.0	-0.0	-0.0	-0.0	-0.0	5.8573321416755375	5.737969853985959	5.83412591277838	5.858849856402075	5.931257148082609	5.947715862525616	5.818510793100251	5.881583093591649	5.828421169436558	5.968649044820714	6.076065434733535	6.075052337584701	6.080447389277219	6.024505684063159	6.115369058075614	6.111095996868537	6.161841400735116	6.092449513636907	6.100981908437481	6.105487871911106	6.268419559714317	6.065395912579566	6.201943380563769	6.189861068750107	6.098004762920612	6.180391269909844	6.217325288537926	6.139316949613995	6.247157392742803	6.091106316084802	6.212932863921242	6.1537617417417545	6.256190251337016	6.167938633934991	6.208487704340027	6.223567658056297	6.1483428298026075	6.183111394361196	6.210668331256633
B4	-0.0	-0.0	-0.0	-0.0	-0.0	-0.0	-0.0	-0.0	-0.0	-0.0	5.377724233643059	5.429685665805181	5.543906995497945	5.457880082898187	5.392114312126169	5.412304887501142	5.352553338476381	5.420101486118697	5.4040684041957086	5.3905921681680455	5.647092266035738	5.511606703075778	5.494354408785927	5.483045527801676	5.609922611592752	5.548473250865119	5.610757503294042	5.544792472531459	5.488600124786289	5.561361210012238	5.574796919047832	5.6094782574106326	5.6512470700533655	5.649795219742135	5.5342180993621515	5.581537805730329	5.599310410279488	5.633973301543602	5.605647196020017	5.62570984471579	5.583783693783513	5.5714183552277685	5.6818311986030885	5.621301881489847	5.637933025324618	5.735078560705531	5.684321834850949	5.754921832949584	5.6703730801380035
B5	-0.0	-0.0	-0.0	-0.0	-0.0	-0.0	-0.0	-0.0	-0.0	-0.0	5.6881927758849695	5.846152056549817	5.805376852056194	5.861180792206042	5.8315195552502574	5.992002733298459	5.806480345425623	5.798911938692637	5.807361551432342	5.790334681274964	5.856701692834124	5.811696292795456	6.015785031096751	6.146160302653616	5.971625727128898	6.000775219404212	6.070094263314203	5.941227820877949	5.982674244841641	5.998793875023996	6.035391442089438	5.976401930797869	6.095333411411668	6.038530602449757	6.140172026705099	6.070782411121913	6.068671906343428	6.048126301884996	6.005091066515369	5.970550483372152	6.169312243486152	6.103583779473397	6.066203514008252	5.968817644911314	6.038761901231857	6.070227838986385	6.100807300093406	6.03433374336237	5.977467253490292
C1	-0.0	-0.0	-0.0	-0.0	-0.0	-0.0	-0.0	-0.0	-0.0	-0.0	5.737532608003876	5.856576117442957	5.825672559665086	5.854497698674443	5.9193581629656995	5.768963068870241	5.984383397639527	5.788607004147241	5.961698725131227	5.730653685401155	6.058786020497175	6.047454282583885	6.009123153342019	6.019239788654443	6.02558498420052	6.035384485368324	5.957604674369775	5.9802237662046736	6.037285996290358	6.0925137034775325	6.086137871504533	6.081846306386922	5.980862860600692	6.052164191711786	6.012407611461503	6.05055382633186	5.896592144907462	6.014828281268251	6.039867899620334	6.030912492703336	6.083072584897064	6.1182410093591715	6.098881784958893	6.025114189509244	6.059490295366776	6.080118979886636	6.1708337744999415	6.124840315713005	6.0257574847296596
C2	-0.0	-0.0	-0.0	-0.0	-0.0	-0.0	-0.0	-0.0	-0.0	-0.0	5.566313729440881	5.38239079159614	5.381665559712484	5.448795301324538	5.331716736476577	5.445776963345935	5.352713743917665	5.447186625519876	5.383427334637671	5.523489976379444	5.547901240402264	5.615690034695564	5.549239616629036	5.664222972049463	5.446490789353675	5.550797807930482	5.650328584758098	5.585295367208375	5.479952381894124	5.577559735825055	5.701199652896675	5.650691288831716	5.5900936278230695	5.6681549917021075	5.723307935789089	5.74266530750968	5.673285123674978	5.777845877650502	5.6964966342310435	5.748383468697283	5.652223579742106	5.640225547537927	5.764421274805925	5.639712252632666	5.8022173272914115	5.629809374619513	5.611693656359058	5.745365209442739	5.815537897755117
C3	-0.0	-0.0	-0.0	-0.0	-0.0	-0.0	-0.0	-0.0	-0.0	-0.0	5.537452569801013	5.509550515058664	5.405328943231138	5.678950917401331	5.400591061318625	5.73148293486239	5.413071478801608	5.468874696372078	5.532215459521243	5.499943723834773	5.565375482041314	5.725565534443769	5.713745265611201	5.522349689450283	5.625248766137797	5.568408902434264	5.474904635625336	5.6686464005082025	5.5556297919748845	5.65576430882957	5.724693351014838	5.685939767748726	5.643132287932784	5.6736709235250045	5.614765285793062	5.780517915314758	5.781795587808858	5.6623281493623345	5.630580584735392	5.684368943700739	5.732618623780363	5.680240380012701	5.755442950889673	5.839259484742516	5.838296071805473	5.6713098312313095	5.77907963689671	5.706469049672428	5.76275647481291
C4	-0.0	-0.0	-0.0	-0.0	-0.0	-0.0	-0.0	-0.0	-0.0	-0.0	5.787968741865887	5.756934434703251	5.769013398214482	5.690361405266813	5.8023183161807905	5.784449817739477	5.676255809333395	5.821638138136446	5.708750656221738	5.857475939489878	6.042540549467222	6.008796872500496	5.948118408220124	5.9645153570650615	5.993472422398393	5.841281893411454	6.038955296356432	5.8960861694178615	6.009319773457069	6.043810420605342	5.98753979333658	5.962568317580701	6.084004807263389	6.051244679176459	5.977331380439333	6.013606890399846	5.996331880888663	5.9930976042922355	6.0401784940212195	6.018956913999475	6.176527575945143	6.070863726568107	6.15460110542887	6.264018893101086	6.035951655472662	6.11105555043128	6.0965704464313895	6.0304567904672695	6.102206965830643
C5	-0.0	-0.0	-0.0	-0.0	-0.0	-0.0	-0.0	-0.0	-0.0	-0.0	5.55547474701031	5.68428368304368	5.751224332291574	5.60251222695856	5.8097397997369145	5.418500454476443	5.714037087428541	5.591924468314662	5.772302710251666	5.314459379775004	5.98276016232758	5.881935625585653	5.914313957478088	5.748176284997728	5.646129804040999	5.8661850822839074	5.802809190039543	5.790618504921081	5.892425727217403	5.871770054266741	5.985555881561055	5.874806812258271	5.929504224523481	5.7922917582747075	5.961648203010199	5.8754923776281	5.913097914839534	5.942974237709971	6.018433579747074	5.975498940622759	6.000421876424533	5.947588185533307	5.994006684292661	5.846990399892919	5.95129709601135	5.934540516936763	5.973155267389562	5.8466239336535955	6.010237999883125
D1	-0.0	-0.0	-0.0	-0.0	-0.0	-0.0	-0.0	-0.0	-0.0	-0.0	5.162780339874289	4.782567447109356	5.26064903477068	4.855755347470955	5.316626308702604	4.914841481428774	5.076113937966526	4.926288436547165	4.8591820485551445	5.262877124116344	5.183492239269279	5.016936563992905	5.154562133411418	5.184835634476	5.186973129885899	5.0962520385255825	5.1167407206914115	5.150101008832999	5.230415111648819	5.22767867049247	5.190081239014469	5.295342286667501	5.258247741458903	5.372615696500355	5.250020497957414	5.221509193489726	5.244857924785786	5.291728664031248	5.261863346510656	5.2064386023137565	5.234738757339686	5.275880961342287	5.3342453021737315	5.197021100647748	5.267028557892582	5.275770773884316	5.1775295491465005	5.376161708490893	5.201193912496409
D2	-0.0	-0.0	-0.0	-0.0	-0.0	-0.0	-0.0	-0.0	-0.0	-0.0	4.98370153900439	5.115736532885207	5.371300470589451	5.127924572790589	5.0206301299246805	5.2520684086426535	5.276418981207963	5.192791452061928	5.273748463614207	5.016161808681403	5.072821233777467	5.235645789810638	5.1578302356701915	5.064803722911651	5.223069110955002	5.237643208415899	5.2071123854285375	5.223066848135957	5.176855017289835	5.190543864798278	5.270009396110127	5.315718803770295	5.257473901356747	5.304970161235429	5.255013627917156	5.266946199890548	5.255087926207466	5.230901489647992	5.328790590607704	5.378464464879511	5.32243473493007	5.354432059112972	5.2780281564535265	5.360690127619007	5.2880410865592244	5.421118322996426	5.3038804588900055	5.267438223347198	5.366108202563586
D3	-0.0	-0.0	-0.0	-0.0	-0.0	-0.0	-0.0	-0.0	-0.0	-0.0	5.472081863155157	5.491615693988685	5.532321637935769	5.618804169092308	5.624410013675548	5.556065243326596	5.540227342395541	5.39412420168775	5.507539231354481	5.534340713454633	5.638479738097792	5.667820394375477	5.639858544030728	5.633874812325036	5.59534021479104	5.547608217862127	5.523697045707655	5.650917046229056	5.626165504089289	5.5978232310638365	5.70955739714575	5.613814193035186	5.6521886287424055	5.790919607738567	5.7047506393037555	5.708085729136299	5.790583726140835	5.611948432772021	5.480696974445448	5.6496555182820405	5.619286960061841	5.6960193033074065	5.706442610747007	5.737550502117791	5.704759236531839	5.707703463060431	5.628601600573367	5.806407429749179	5.690211877864763
D4	-0.0	-0.0	-0.0	-0.0	-0.0	-0.0	-0.0	-0.0	-0.0	-0.0	4.232715246222155	4.165650902374812	4.267186012793608	4.370124065260288	4.121473151421942	4.102565204822846	4.28619717125983	4.274882430997888	4.40947921334734	4.081198693367011	4.327372215779205	4.2255114794676105	4.477510096290166	4.346271854282167	4.329359505900375	4.303686155414833	4.331649611374778	4.232070896210486	4.299073747587822	4.278196179754137	4.415972272485746	4.220180726152198	4.461483062510683	4.401907334215608	4.438727662943096	4.355649538348719	4.267868451329306	4.353105541248648	4.390547051416418	4.291110634920385	4.48522533297023	4.409609140289778	4.384326577417941	4.458360945179788	4.461697412369069	4.459326160708316	4.410934209612078	4.355499290384545	4.460060738393865
D5	-0.0	-0.0	-0.0	-0.0	-0.0	-0.0	-0.0	-0.0	-0.0	-0.0	5.422872345639799	5.450216834363464	5.44921818204901	5.417166812707911	5.348036161781562	5.307217726074076	5.313498292037445	5.544557183186326	5.374646026920045	5.265902234840639	5.505645162876876	5.434428619005526	5.425321344770883	5.497943462122654	5.388105274777662	5.446158372245287	5.52137563310153	5.571868879194465	5.513110396452775	5.601037796376753	5.52920087243759	5.614779669967057	5.556510258009222	5.558293386613781	5.404670698756425	5.513294746443925	5.506577889818149	5.517241722043951	5.601740044792927	5.536702114611102	5.4799490047411314	5.5005418828044075	5.579178108143957	5.642933659028316	5.548487754790126	5.6508624172599164	5.553906378074706	5.450293950443478	5.604282574772306
[truncated: 52 more columns]
