# Supplementary material for: Vitamin D Modified DSS-Induced Colitis in Mice via STING Signaling Pathway
Source: Biology (Basel). 2025 Jun 18;14(6):715. doi: 10.3390/biology14060715 (PMC12190092; doi:10.3390/biology14060715)
Supplement: Supplementary file 1 [file biology-14-00715-s001.zip › Supplementary Materials S1: 16s-report of gut microbiota/03_diversity-metrics/bray_curtis_dm.txt]

	A1	A2	A3	A4	A5	B1	B2	B3	B4	B5	C1	C2	C3	C4	C5	D1	D2	D3	D4	D5
A1	0.0	0.76	0.769	0.814	0.324	0.692	0.846	0.843	0.836	0.821	0.792	0.857	0.873	0.873	0.84	0.898	0.727	0.794	0.772	0.781
A2	0.76	0.0	0.341	0.404	0.557	0.487	0.628	0.638	0.543	0.616	0.501	0.562	0.487	0.518	0.54	0.534	0.496	0.527	0.751	0.533
A3	0.769	0.341	0.0	0.293	0.558	0.452	0.586	0.624	0.535	0.573	0.513	0.527	0.526	0.501	0.495	0.544	0.549	0.552	0.743	0.569
A4	0.814	0.404	0.293	0.0	0.6	0.482	0.613	0.648	0.571	0.611	0.584	0.563	0.562	0.544	0.541	0.564	0.602	0.607	0.77	0.622
A5	0.324	0.557	0.558	0.6	0.0	0.53	0.707	0.75	0.684	0.716	0.636	0.732	0.72	0.708	0.702	0.723	0.582	0.686	0.778	0.699
B1	0.692	0.487	0.452	0.482	0.53	0.0	0.579	0.652	0.513	0.608	0.533	0.623	0.654	0.599	0.629	0.544	0.491	0.541	0.743	0.569
B2	0.846	0.628	0.586	0.613	0.707	0.579	0.0	0.455	0.42	0.373	0.533	0.52	0.604	0.5	0.516	0.562	0.573	0.536	0.754	0.558
B3	0.843	0.638	0.624	0.648	0.75	0.652	0.455	0.0	0.499	0.427	0.579	0.629	0.67	0.606	0.623	0.64	0.629	0.566	0.76	0.612
B4	0.836	0.543	0.535	0.571	0.684	0.513	0.42	0.499	0.0	0.453	0.413	0.536	0.558	0.492	0.455	0.518	0.441	0.444	0.629	0.493
B5	0.821	0.616	0.573	0.611	0.716	0.608	0.373	0.427	0.453	0.0	0.519	0.536	0.654	0.562	0.572	0.593	0.55	0.515	0.746	0.546
C1	0.792	0.501	0.513	0.584	0.636	0.533	0.533	0.579	0.413	0.519	0.0	0.544	0.542	0.471	0.516	0.509	0.411	0.343	0.612	0.373
C2	0.857	0.562	0.527	0.563	0.732	0.623	0.52	0.629	0.536	0.536	0.544	0.0	0.404	0.333	0.387	0.458	0.506	0.479	0.67	0.472
C3	0.873	0.487	0.526	0.562	0.72	0.654	0.604	0.67	0.558	0.654	0.542	0.404	0.0	0.367	0.408	0.496	0.591	0.508	0.697	0.532
C4	0.873	0.518	0.501	0.544	0.708	0.599	0.5	0.606	0.492	0.562	0.471	0.333	0.367	0.0	0.358	0.391	0.497	0.441	0.671	0.452
C5	0.84	0.54	0.495	0.541	0.702	0.629	0.516	0.623	0.455	0.572	0.516	0.387	0.408	0.358	0.0	0.496	0.511	0.501	0.612	0.499
D1	0.898	0.534	0.544	0.564	0.723	0.544	0.562	0.64	0.518	0.593	0.509	0.458	0.496	0.391	0.496	0.0	0.509	0.465	0.709	0.543
D2	0.727	0.496	0.549	0.602	0.582	0.491	0.573	0.629	0.441	0.55	0.411	0.506	0.591	0.497	0.511	0.509	0.0	0.374	0.678	0.418
D3	0.794	0.527	0.552	0.607	0.686	0.541	0.536	0.566	0.444	0.515	0.343	0.479	0.508	0.441	0.501	0.465	0.374	0.0	0.598	0.315
D4	0.772	0.751	0.743	0.77	0.778	0.743	0.754	0.76	0.629	0.746	0.612	0.67	0.697	0.671	0.612	0.709	0.678	0.598	0.0	0.643
D5	0.781	0.533	0.569	0.622	0.699	0.569	0.558	0.612	0.493	0.546	0.373	0.472	0.532	0.452	0.499	0.543	0.418	0.315	0.643	0.0
