# Supplementary material for: Vitamin D Modified DSS-Induced Colitis in Mice via STING Signaling Pathway
Source: Biology (Basel). 2025 Jun 18;14(6):715. doi: 10.3390/biology14060715 (PMC12190092; doi:10.3390/biology14060715)
Supplement: Supplementary file 1 [file biology-14-00715-s001.zip › Supplementary Materials S1: 16s-report of gut microbiota/03_diversity-metrics/bray_curtis_emperor/vendor/js/chroma.min.js]

/**
 * chroma.js - JavaScript library for color conversions
 *
 * Copyright (c) 2011-2019, Gregor Aisch
 * All rights reserved.
 *
 * Redistribution and use in source and binary forms, with or without
 * modification, are permitted provided that the following conditions are met:
 *
 * 1. Redistributions of source code must retain the above copyright notice, this
 * list of conditions and the following disclaimer.
 *
 * 2. Redistributions in binary form must reproduce the above copyright notice,
 * this list of conditions and the following disclaimer in the documentation
 * and/or other materials provided with the distribution.
 *
 * 3. The name Gregor Aisch may not be used to endorse or promote products
 * derived from this software without specific prior written permission.
 *
 * THIS SOFTWARE IS PROVIDED BY THE COPYRIGHT HOLDERS AND CONTRIBUTORS "AS IS"
 * AND ANY EXPRESS OR IMPLIED WARRANTIES, INCLUDING, BUT NOT LIMITED TO, THE
 * IMPLIED WARRANTIES OF MERCHANTABILITY AND FITNESS FOR A PARTICULAR PURPOSE ARE
 * DISCLAIMED. IN NO EVENT SHALL GREGOR AISCH OR CONTRIBUTORS BE LIABLE FOR ANY DIRECT,
 * INDIRECT, INCIDENTAL, SPECIAL, EXEMPLARY, OR CONSEQUENTIAL DAMAGES (INCLUDING,
 * BUT NOT LIMITED TO, PROCUREMENT OF SUBSTITUTE GOODS OR SERVICES; LOSS OF USE,
 * DATA, OR PROFITS; OR BUSINESS INTERRUPTION) HOWEVER CAUSED AND ON ANY THEORY
 * OF LIABILITY, WHETHER IN CONTRACT, STRICT LIABILITY, OR TORT (INCLUDING
 * NEGLIGENCE OR OTHERWISE) ARISING IN ANY WAY OUT OF THE USE OF THIS SOFTWARE,
 * EVEN IF ADVISED OF THE POSSIBILITY OF SUCH DAMAGE.
 *
 * -------------------------------------------------------
 *
 * chroma.js includes colors from colorbrewer2.org, which are released under
 * the following license:
 *
 * Copyright (c) 2002 Cynthia Brewer, Mark Harrower,
 * and The Pennsylvania State University.
 *
 * Licensed under the Apache License, Version 2.0 (the "License");
 * you may not use this file except in compliance with the License.
 * You may obtain a copy of the License at
 * http://www.apache.org/licenses/LICENSE-2.0
 *
 * Unless required by applicable law or agreed to in writing,
 * software distributed under the License is distributed on an
 * "AS IS" BASIS, WITHOUT WARRANTIES OR CONDITIONS OF ANY KIND,
 * either express or implied. See the License for the specific
 * language governing permissions and limitations under the License.
 *
 * ------------------------------------------------------
 *
 * Named colors are taken from X11 Color Names.
 * http://www.w3.org/TR/css3-color/#svg-color
 *
 * @preserve
 */

!function(r,e){"object"==typeof exports&&"undefined"!=typeof module?module.exports=e():"function"==typeof define&&define.amd?define(e):r.chroma=e()}(this,function(){"use strict";for(var n=function(r,e,n){return void 0===e&&(e=0),void 0===n&&(n=1),r<e?e:n<r?n:r},e={},r=0,t=["Boolean","Number","String","Function","Array","Date","RegExp","Undefined","Null"];r<t.length;r+=1){var a=t[r];e["[object "+a+"]"]=a.toLowerCase()}var Y=function(r){return e[Object.prototype.toString.call(r)]||"object"},f=Math.PI,o={clip_rgb:function(r){r._clipped=!1,r._unclipped=r.slice(0);for(var e=0;e<=3;e++)e<3?((r[e]<0||255<r[e])&&(r._clipped=!0),r[e]=n(r[e],0,255)):3===e&&(r[e]=n(r[e],0,1));return r},limit:n,type:Y,unpack:function(e,r){return void 0===r&&(r=null),3<=e.length?Array.prototype.slice.call(e):"object"==Y(e[0])&&r?r.split("").filter(function(r){return void 0!==e[0][r]}).map(function(r){return e[0][r]}):e[0]},last:function(r){if(r.length<2)return null;var e=r.length-1;return"string"==Y(r[e])?r[e].toLowerCase():null},PI:f,TWOPI:2*f,PITHIRD:f/3,DEG2RAD:f/180,RAD2DEG:180/f},b={format:{},autodetect:[]},c=o.last,i=o.clip_rgb,l=o.type,u=function(){for(var r=[],e=arguments.length;e--;)r[e]=arguments[e];if("object"===l(r[0])&&r[0].constructor&&r[0].constructor===this.constructor)return r[0];var n=c(r),t=!1;if(!n){t=!0,b.sorted||(b.autodetect=b.autodetect.sort(function(r,e){return e.p-r.p}),b.sorted=!0);for(var a=0,f=b.autodetect;a<f.length;a+=1){var o=f[a];if(n=o.test.apply(o,r))break}}if(!b.format[n])throw new Error("unknown format: "+r);var u=b.format[n].apply(null,t?r:r.slice(0,-1));this._rgb=i(u),3===this._rgb.length&&this._rgb.push(1)};u.prototype.toString=function(){return"function"==l(this.hex)?this.hex():"["+this._rgb.join(",")+"]"};var A=u,h=function(){for(var r=[],e=arguments.length;e--;)r[e]=arguments[e];return new(Function.prototype.bind.apply(h.Color,[null].concat(r)))};h.Color=A,h.version="2.1.0";var _=h,d=o.unpack,s=Math.max,p=function(){for(var r=[],e=arguments.length;e--;)r[e]=arguments[e];var n=d(r,"rgb"),t=n[0],a=n[1],f=n[2],o=1-s(t/=255,s(a/=255,f/=255)),u=o<1?1/(1-o):0;return[(1-t-o)*u,(1-a-o)*u,(1-f-o)*u,o]},g=o.unpack,v=function(){for(var r=[],e=arguments.length;e--;)r[e]=arguments[e];var n=(r=g(r,"cmyk"))[0],t=r[1],a=r[2],f=r[3],o=4<r.length?r[4]:1;return 1===f?[0,0,0,o]:[1<=n?0:255*(1-n)*(1-f),1<=t?0:255*(1-t)*(1-f),1<=a?0:255*(1-a)*(1-f),o]},m=o.unpack,y=o.type;A.prototype.cmyk=function(){return p(this._rgb)},_.cmyk=function(){for(var r=[],e=arguments.length;e--;)r[e]=arguments[e];return new(Function.prototype.bind.apply(A,[null].concat(r,["cmyk"])))},b.format.cmyk=v,b.autodetect.push({p:2,test:function(){for(var r=[],e=arguments.length;e--;)r[e]=arguments[e];if(r=m(r,"cmyk"),"array"===y(r)&&4===r.length)return"cmyk"}});var w=o.unpack,k=o.last,M=function(r){return Math.round(100*r)/100},N=function(){for(var r=[],e=arguments.length;e--;)r[e]=arguments[e];var n=w(r,"hsla"),t=k(r)||"lsa";return n[0]=M(n[0]||0),n[1]=M(100*n[1])+"%",n[2]=M(100*n[2])+"%","hsla"===t||3<n.length&&n[3]<1?(n[3]=3<n.length?n[3]:1,t="hsla"):n.length=3,t+"("+n.join(",")+")"},x=o.unpack,E=function(){for(var r=[],e=arguments.length;e--;)r[e]=arguments[e];var n=(r=x(r,"rgba"))[0],t=r[1],a=r[2];n/=255,t/=255,a/=255;var f,o,u=Math.min(n,t,a),c=Math.max(n,t,a),i=(c+u)/2;return c===u?(f=0,o=Number.NaN):f=i<.5?(c-u)/(c+u):(c-u)/(2-c-u),n==c?o=(t-a)/(c-u):t==c?o=2+(a-n)/(c-u):a==c&&(o=4+(n-t)/(c-u)),(o*=60)<0&&(o+=360),3<r.length&&void 0!==r[3]?[o,f,i,r[3]]:[o,f,i]},P=o.unpack,F=o.last,O=Math.round,j=function(){for(var r=[],e=arguments.length;e--;)r[e]=arguments[e];var n=P(r,"rgba"),t=F(r)||"rgb";return"hsl"==t.substr(0,3)?N(E(n),t):(n[0]=O(n[0]),n[1]=O(n[1]),n[2]=O(n[2]),("rgba"===t||3<n.length&&n[3]<1)&&(n[3]=3<n.length?n[3]:1,t="rgba"),t+"("+n.slice(0,"rgb"===t?3:4).join(",")+")")},G=o.unpack,q=Math.round,L=function(){for(var r,e=[],n=arguments.length;n--;)e[n]=arguments[n];var t,a,f,o=(e=G(e,"hsl"))[0],u=e[1],c=e[2];if(0===u)t=a=f=255*c;else{var i=[0,0,0],l=[0,0,0],h=c<.5?c*(1+u):c+u-c*u,d=2*c-h,s=o/360;i[0]=s+1/3,i[1]=s,i[2]=s-1/3;for(var b=0;b<3;b++)i[b]<0&&(i[b]+=1),1<i[b]&&(i[b]-=1),6*i[b]<1?l[b]=d+6*(h-d)*i[b]:2*i[b]<1?l[b]=h:3*i[b]<2?l[b]=d+(h-d)*(2/3-i[b])*6:l[b]=d;t=(r=[q(255*l[0]),q(255*l[1]),q(255*l[2])])[0],a=r[1],f=r[2]}return 3<e.length?[t,a,f,e[3]]:[t,a,f,1]},R=/^rgb\(\s*(-?\d+),\s*(-?\d+)\s*,\s*(-?\d+)\s*\)$/,I=/^rgba\(\s*(-?\d+),\s*(-?\d+)\s*,\s*(-?\d+)\s*,\s*([01]|[01]?\.\d+)\)$/,B=/^rgb\(\s*(-?\d+(?:\.\d+)?)%,\s*(-?\d+(?:\.\d+)?)%\s*,\s*(-?\d+(?:\.\d+)?)%\s*\)$/,C=/^rgba\(\s*(-?\d+(?:\.\d+)?)%,\s*(-?\d+(?:\.\d+)?)%\s*,\s*(-?\d+(?:\.\d+)?)%\s*,\s*([01]|[01]?\.\d+)\)$/,D=/^hsl\(\s*(-?\d+(?:\.\d+)?),\s*(-?\d+(?:\.\d+)?)%\s*,\s*(-?\d+(?:\.\d+)?)%\s*\)$/,S=/^hsla\(\s*(-?\d+(?:\.\d+)?),\s*(-?\d+(?:\.\d+)?)%\s*,\s*(-?\d+(?:\.\d+)?)%\s*,\s*([01]|[01]?\.\d+)\)$/,$=Math.round,z=function(r){var e;if(r=r.toLowerCase().trim(),b.format.named)try{return b.format.named(r)}catch(r){}if(e=r.match(R)){for(var n=e.slice(1,4),t=0;t<3;t++)n[t]=+n[t];return n[3]=1,n}if(e=r.match(I)){for(var a=e.slice(1,5),f=0;f<4;f++)a[f]=+a[f];return a}if(e=r.match(B)){for(var o=e.slice(1,4),u=0;u<3;u++)o[u]=$(2.55*o[u]);return o[3]=1,o}if(e=r.match(C)){for(var c=e.slice(1,5),i=0;i<3;i++)c[i]=$(2.55*c[i]);return c[3]=+c[3],c}if(e=r.match(D)){var l=e.slice(1,4);l[1]*=.01,l[2]*=.01;var h=L(l);return h[3]=1,h}if(e=r.match(S)){var d=e.slice(1,4);d[1]*=.01,d[2]*=.01;var s=L(d);return s[3]=+e[4],s}};z.test=function(r){return R.test(r)||I.test(r)||B.test(r)||C.test(r)||D.test(r)||S.test(r)};var T=z,U=o.type;A.prototype.css=function(r){return j(this._rgb,r)},_.css=function(){for(var r=[],e=arguments.length;e--;)r[e]=arguments[e];return new(Function.prototype.bind.apply(A,[null].concat(r,["css"])))},b.format.css=T,b.autodetect.push({p:5,test:function(r){for(var e=[],n=arguments.length-1;0<n--;)e[n]=arguments[n+1];if(!e.length&&"string"===U(r)&&T.test(r))return"css"}});var V=o.unpack;b.format.gl=function(){for(var r=[],e=arguments.length;e--;)r[e]=arguments[e];var n=V(r,"rgba");return n[0]*=255,n[1]*=255,n[2]*=255,n},_.gl=function(){for(var r=[],e=arguments.length;e--;)r[e]=arguments[e];return new(Function.prototype.bind.apply(A,[null].concat(r,["gl"])))},A.prototype.gl=function(){var r=this._rgb;return[r[0]/255,r[1]/255,r[2]/255,r[3]]};var W=o.unpack,X=function(){for(var r=[],e=arguments.length;e--;)r[e]=arguments[e];var n,t=W(r,"rgb"),a=t[0],f=t[1],o=t[2],u=Math.min(a,f,o),c=Math.max(a,f,o),i=c-u,l=100*i/255,h=u/(255-i)*100;return 0===i?n=Number.NaN:(a===c&&(n=(f-o)/i),f===c&&(n=2+(o-a)/i),o===c&&(n=4+(a-f)/i),(n*=60)<0&&(n+=360)),[n,l,h]},H=o.unpack,J=Math.floor,K=function(){for(var r,e,n,t,a,f,o=[],u=arguments.length;u--;)o[u]=arguments[u];var c,i,l,h=(o=H(o,"hcg"))[0],d=o[1],s=o[2];s*=255;var b=255*d;if(0===d)c=i=l=s;else{360===h&&(h=0),360<h&&(h-=360),h<0&&(h+=360);var p=J(h/=60),g=h-p,v=s*(1-d),m=v+b*(1-g),y=v+b*g,w=v+b;switch(p){case 0:c=(r=[w,y,v])[0],i=r[1],l=r[2];break;case 1:c=(e=[m,w,v])[0],i=e[1],l=e[2];break;case 2:c=(n=[v,w,y])[0],i=n[1],l=n[2];break;case 3:c=(t=[v,m,w])[0],i=t[1],l=t[2];break;case 4:c=(a=[y,v,w])[0],i=a[1],l=a[2];break;case 5:c=(f=[w,v,m])[0],i=f[1],l=f[2]}}return[c,i,l,3<o.length?o[3]:1]},Q=o.unpack,Z=o.type;A.prototype.hcg=function(){return X(this._rgb)},_.hcg=function(){for(var r=[],e=arguments.length;e--;)r[e]=arguments[e];return new(Function.prototype.bind.apply(A,[null].concat(r,["hcg"])))},b.format.hcg=K,b.autodetect.push({p:1,test:function(){for(var r=[],e=arguments.length;e--;)r[e]=arguments[e];if(r=Q(r,"hcg"),"array"===Z(r)&&3===r.length)return"hcg"}});var rr=o.unpack,er=o.last,nr=Math.round,tr=function(){for(var r=[],e=arguments.length;e--;)r[e]=arguments[e];var n=rr(r,"rgba"),t=n[0],a=n[1],f=n[2],o=n[3],u=er(r)||"auto";void 0===o&&(o=1),"auto"===u&&(u=o<1?"rgba":"rgb");var c="000000"+((t=nr(t))<<16|(a=nr(a))<<8|(f=nr(f))).toString(16);c=c.substr(c.length-6);var i="0"+nr(255*o).toString(16);switch(i=i.substr(i.length-2),u.toLowerCase()){case"rgba":return"#"+c+i;case"argb":return"#"+i+c;default:return"#"+c}},ar=/^#?([A-Fa-f0-9]{6}|[A-Fa-f0-9]{3})$/,fr=/^#?([A-Fa-f0-9]{8}|[A-Fa-f0-9]{4})$/,or=function(r){if(r.match(ar)){4!==r.length&&7!==r.length||(r=r.substr(1)),3===r.length&&(r=(r=r.split(""))[0]+r[0]+r[1]+r[1]+r[2]+r[2]);var e=parseInt(r,16);return[e>>16,e>>8&255,255&e,1]}if(r.match(fr)){5!==r.length&&9!==r.length||(r=r.substr(1)),4===r.length&&(r=(r=r.split(""))[0]+r[0]+r[1]+r[1]+r[2]+r[2]+r[3]+r[3]);var n=parseInt(r,16);return[n>>24&255,n>>16&255,n>>8&255,Math.round((255&n)/255*100)/100]}throw new Error("unknown hex color: "+r)},ur=o.type;A.prototype.hex=function(r){return tr(this._rgb,r)},_.hex=function(){for(var r=[],e=arguments.length;e--;)r[e]=arguments[e];return new(Function.prototype.bind.apply(A,[null].concat(r,["hex"])))},b.format.hex=or,b.autodetect.push({p:4,test:function(r){for(var e=[],n=arguments.length-1;0<n--;)e[n]=arguments[n+1];if(!e.length&&"string"===ur(r)&&0<=[3,4,5,6,7,8,9].indexOf(r.length))return"hex"}});var cr=o.unpack,ir=o.TWOPI,lr=Math.min,hr=Math.sqrt,dr=Math.acos,sr=function(){for(var r=[],e=arguments.length;e--;)r[e]=arguments[e];var n,t=cr(r,"rgb"),a=t[0],f=t[1],o=t[2],u=lr(a/=255,f/=255,o/=255),c=(a+f+o)/3,i=0<c?1-u/c:0;return 0===i?n=NaN:(n=(a-f+(a-o))/2,n/=hr((a-f)*(a-f)+(a-o)*(f-o)),n=dr(n),f<o&&(n=ir-n),n/=ir),[360*n,i,c]},br=o.unpack,pr=o.limit,gr=o.TWOPI,vr=o.PITHIRD,mr=Math.cos,yr=function(){for(var r=[],e=arguments.length;e--;)r[e]=arguments[e];var n,t,a,f=(r=br(r,"hsi"))[0],o=r[1],u=r[2];return isNaN(f)&&(f=0),isNaN(o)&&(o=0),360<f&&(f-=360),f<0&&(f+=360),(f/=360)<1/3?t=1-((a=(1-o)/3)+(n=(1+o*mr(gr*f)/mr(vr-gr*f))/3)):f<2/3?a=1-((n=(1-o)/3)+(t=(1+o*mr(gr*(f-=1/3))/mr(vr-gr*f))/3)):n=1-((t=(1-o)/3)+(a=(1+o*mr(gr*(f-=2/3))/mr(vr-gr*f))/3)),[255*(n=pr(u*n*3)),255*(t=pr(u*t*3)),255*(a=pr(u*a*3)),3<r.length?r[3]:1]},wr=o.unpack,kr=o.type;A.prototype.hsi=function(){return sr(this._rgb)},_.hsi=function(){for(var r=[],e=arguments.length;e--;)r[e]=arguments[e];return new(Function.prototype.bind.apply(A,[null].concat(r,["hsi"])))},b.format.hsi=yr,b.autodetect.push({p:2,test:function(){for(var r=[],e=arguments.length;e--;)r[e]=arguments[e];if(r=wr(r,"hsi"),"array"===kr(r)&&3===r.length)return"hsi"}});var Mr=o.unpack,Nr=o.type;A.prototype.hsl=function(){return E(this._rgb)},_.hsl=function(){for(var r=[],e=arguments.length;e--;)r[e]=arguments[e];return new(Function.prototype.bind.apply(A,[null].concat(r,["hsl"])))},b.format.hsl=L,b.autodetect.push({p:2,test:function(){for(var r=[],e=arguments.length;e--;)r[e]=arguments[e];if(r=Mr(r,"hsl"),"array"===Nr(r)&&3===r.length)return"hsl"}});var _r=o.unpack,xr=Math.min,Ar=Math.max,Er=function(){for(var r=[],e=arguments.length;e--;)r[e]=arguments[e];var n,t,a,f=(r=_r(r,"rgb"))[0],o=r[1],u=r[2],c=xr(f,o,u),i=Ar(f,o,u),l=i-c;return a=i/255,0===i?(n=Number.NaN,t=0):(t=l/i,f===i&&(n=(o-u)/l),o===i&&(n=2+(u-f)/l),u===i&&(n=4+(f-o)/l),(n*=60)<0&&(n+=360)),[n,t,a]},Pr=o.unpack,Fr=Math.floor,Or=function(){for(var r,e,n,t,a,f,o=[],u=arguments.length;u--;)o[u]=arguments[u];var c,i,l,h=(o=Pr(o,"hsv"))[0],d=o[1],s=o[2];if(s*=255,0===d)c=i=l=s;else{360===h&&(h=0),360<h&&(h-=360),h<0&&(h+=360);var b=Fr(h/=60),p=h-b,g=s*(1-d),v=s*(1-d*p),m=s*(1-d*(1-p));switch(b){case 0:c=(r=[s,m,g])[0],i=r[1],l=r[2];break;case 1:c=(e=[v,s,g])[0],i=e[1],l=e[2];break;case 2:c=(n=[g,s,m])[0],i=n[1],l=n[2];break;case 3:c=(t=[g,v,s])[0],i=t[1],l=t[2];break;case 4:c=(a=[m,g,s])[0],i=a[1],l=a[2];break;case 5:c=(f=[s,g,v])[0],i=f[1],l=f[2]}}return[c,i,l,3<o.length?o[3]:1]},jr=o.unpack,Gr=o.type;A.prototype.hsv=function(){return Er(this._rgb)},_.hsv=function(){for(var r=[],e=arguments.length;e--;)r[e]=arguments[e];return new(Function.prototype.bind.apply(A,[null].concat(r,["hsv"])))},b.format.hsv=Or,b.autodetect.push({p:2,test:function(){for(var r=[],e=arguments.length;e--;)r[e]=arguments[e];if(r=jr(r,"hsv"),"array"===Gr(r)&&3===r.length)return"hsv"}});var qr=18,Lr=.95047,Rr=1,Ir=1.08883,Br=.137931034,Cr=.206896552,Dr=.12841855,Sr=.008856452,$r=o.unpack,Yr=Math.pow,zr=function(r){return(r/=255)<=.04045?r/12.92:Yr((r+.055)/1.055,2.4)},Tr=function(r){return Sr<r?Yr(r,1/3):r/Dr+Br},Ur=function(r,e,n){return r=zr(r),e=zr(e),n=zr(n),[Tr((.4124564*r+.3575761*e+.1804375*n)/Lr),Tr((.2126729*r+.7151522*e+.072175*n)/Rr),Tr((.0193339*r+.119192*e+.9503041*n)/Ir)]},Vr=function(){for(var r=[],e=arguments.length;e--;)r[e]=arguments[e];var n=$r(r,"rgb"),t=n[0],a=n[1],f=n[2],o=Ur(t,a,f),u=o[0],c=o[1],i=116*c-16;return[i<0?0:i,500*(u-c),200*(c-o[2])]},Wr=o.unpack,Xr=Math.pow,Hr=function(r){return 255*(r<=.00304?12.92*r:1.055*Xr(r,1/2.4)-.055)},Jr=function(r){return Cr<r?r*r*r:Dr*(r-Br)},Kr=function(){for(var r=[],e=arguments.length;e--;)r[e]=arguments[e];var n,t,a,f=(r=Wr(r,"lab"))[0],o=r[1],u=r[2];return t=(f+16)/116,n=isNaN(o)?t:t+o/500,a=isNaN(u)?t:t-u/200,t=Rr*Jr(t),n=Lr*Jr(n),a=Ir*Jr(a),[Hr(3.2404542*n-1.5371385*t-.4985314*a),Hr(-.969266*n+1.8760108*t+.041556*a),Hr(.0556434*n-.2040259*t+1.0572252*a),3<r.length?r[3]:1]},Qr=o.unpack,Zr=o.type;A.prototype.lab=function(){return Vr(this._rgb)},_.lab=function(){for(var r=[],e=arguments.length;e--;)r[e]=arguments[e];return new(Function.prototype.bind.apply(A,[null].concat(r,["lab"])))},b.format.lab=Kr,b.autodetect.push({p:2,test:function(){for(var r=[],e=arguments.length;e--;)r[e]=arguments[e];if(r=Qr(r,"lab"),"array"===Zr(r)&&3===r.length)return"lab"}});var re=o.unpack,ee=o.RAD2DEG,ne=Math.sqrt,te=Math.atan2,ae=Math.round,fe=function(){for(var r=[],e=arguments.length;e--;)r[e]=arguments[e];var n=re(r,"lab"),t=n[0],a=n[1],f=n[2],o=ne(a*a+f*f),u=(te(f,a)*ee+360)%360;return 0===ae(1e4*o)&&(u=Number.NaN),[t,o,u]},oe=o.unpack,ue=function(){for(var r=[],e=arguments.length;e--;)r[e]=arguments[e];var n=oe(r,"rgb"),t=n[0],a=n[1],f=n[2],o=Vr(t,a,f),u=o[0],c=o[1],i=o[2];return fe(u,c,i)},ce=o.unpack,ie=o.DEG2RAD,le=Math.sin,he=Math.cos,de=function(){for(var r=[],e=arguments.length;e--;)r[e]=arguments[e];var n=ce(r,"lch"),t=n[0],a=n[1],f=n[2];return isNaN(f)&&(f=0),[t,he(f*=ie)*a,le(f)*a]},se=o.unpack,be=function(){for(var r=[],e=arguments.length;e--;)r[e]=arguments[e];var n=(r=se(r,"lch"))[0],t=r[1],a=r[2],f=de(n,t,a),o=f[0],u=f[1],c=f[2],i=Kr(o,u,c);return[i[0],i[1],i[2],3<r.length?r[3]:1]},pe=o.unpack,ge=function(){for(var r=[],e=arguments.length;e--;)r[e]=arguments[e];var n=pe(r,"hcl").reverse();return be.apply(void 0,n)},ve=o.unpack,me=o.type;A.prototype.lch=function(){return ue(this._rgb)},A.prototype.hcl=function(){return ue(this._rgb).reverse()},_.lch=function(){for(var r=[],e=arguments.length;e--;)r[e]=arguments[e];return new(Function.prototype.bind.apply(A,[null].concat(r,["lch"])))},_.hcl=function(){for(var r=[],e=arguments.length;e--;)r[e]=arguments[e];return new(Function.prototype.bind.apply(A,[null].concat(r,["hcl"])))},b.format.lch=be,b.format.hcl=ge,["lch","hcl"].forEach(function(n){return b.autodetect.push({p:2,test:function(){for(var r=[],e=arguments.length;e--;)r[e]=arguments[e];if(r=ve(r,n),"array"===me(r)&&3===r.length)return n}})});var ye={aliceblue:"#f0f8ff",antiquewhite:"#faebd7",aqua:"#00ffff",aquamarine:"#7fffd4",azure:"#f0ffff",beige:"#f5f5dc",bisque:"#ffe4c4",black:"#000000",blanchedalmond:"#ffebcd",blue:"#0000ff",blueviolet:"#8a2be2",brown:"#a52a2a",burlywood:"#deb887",cadetblue:"#5f9ea0",chartreuse:"#7fff00",chocolate:"#d2691e",coral:"#ff7f50",cornflower:"#6495ed",cornflowerblue:"#6495ed",cornsilk:"#fff8dc",crimson:"#dc143c",cyan:"#00ffff",darkblue:"#00008b",darkcyan:"#008b8b",darkgoldenrod:"#b8860b",darkgray:"#a9a9a9",darkgreen:"#006400",darkgrey:"#a9a9a9",darkkhaki:"#bdb76b",darkmagenta:"#8b008b",darkolivegreen:"#556b2f",darkorange:"#ff8c00",darkorchid:"#9932cc",darkred:"#8b0000",darksalmon:"#e9967a",darkseagreen:"#8fbc8f",darkslateblue:"#483d8b",darkslategray:"#2f4f4f",darkslategrey:"#2f4f4f",darkturquoise:"#00ced1",darkviolet:"#9400d3",deeppink:"#ff1493",deepskyblue:"#00bfff",dimgray:"#696969",dimgrey:"#696969",dodgerblue:"#1e90ff",firebrick:"#b22222",floralwhite:"#fffaf0",forestgreen:"#228b22",fuchsia:"#ff00ff",gainsboro:"#dcdcdc",ghostwhite:"#f8f8ff",gold:"#ffd700",goldenrod:"#daa520",gray:"#808080",green:"#008000",greenyellow:"#adff2f",grey:"#808080",honeydew:"#f0fff0",hotpink:"#ff69b4",indianred:"#cd5c5c",indigo:"#4b0082",ivory:"#fffff0",khaki:"#f0e68c",laserlemon:"#ffff54",lavender:"#e6e6fa",lavenderblush:"#fff0f5",lawngreen:"#7cfc00",lemonchiffon:"#fffacd",lightblue:"#add8e6",lightcoral:"#f08080",lightcyan:"#e0ffff",lightgoldenrod:"#fafad2",lightgoldenrodyellow:"#fafad2",lightgray:"#d3d3d3",lightgreen:"#90ee90",lightgrey:"#d3d3d3",lightpink:"#ffb6c1",lightsalmon:"#ffa07a",lightseagreen:"#20b2aa",lightskyblue:"#87cefa",lightslategray:"#778899",lightslategrey:"#778899",lightsteelblue:"#b0c4de",lightyellow:"#ffffe0",lime:"#00ff00",limegreen:"#32cd32",linen:"#faf0e6",magenta:"#ff00ff",maroon:"#800000",maroon2:"#7f0000",maroon3:"#b03060",mediumaquamarine:"#66cdaa",mediumblue:"#0000cd",mediumorchid:"#ba55d3",mediumpurple:"#9370db",mediumseagreen:"#3cb371",mediumslateblue:"#7b68ee",mediumspringgreen:"#00fa9a",mediumturquoise:"#48d1cc",mediumvioletred:"#c71585",midnightblue:"#191970",mintcream:"#f5fffa",mistyrose:"#ffe4e1",moccasin:"#ffe4b5",navajowhite:"#ffdead",navy:"#000080",oldlace:"#fdf5e6",olive:"#808000",olivedrab:"#6b8e23",orange:"#ffa500",orangered:"#ff4500",orchid:"#da70d6",palegoldenrod:"#eee8aa",palegreen:"#98fb98",paleturquoise:"#afeeee",palevioletred:"#db7093",papayawhip:"#ffefd5",peachpuff:"#ffdab9",peru:"#cd853f",pink:"#ffc0cb",plum:"#dda0dd",powderblue:"#b0e0e6",purple:"#800080",purple2:"#7f007f",purple3:"#a020f0",rebeccapurple:"#663399",red:"#ff0000",rosybrown:"#bc8f8f",royalblue:"#4169e1",saddlebrown:"#8b4513",salmon:"#fa8072",sandybrown:"#f4a460",seagreen:"#2e8b57",seashell:"#fff5ee",sienna:"#a0522d",silver:"#c0c0c0",skyblue:"#87ceeb",slateblue:"#6a5acd",slategray:"#708090",slategrey:"#708090",snow:"#fffafa",springgreen:"#00ff7f",steelblue:"#4682b4",tan:"#d2b48c",teal:"#008080",thistle:"#d8bfd8",tomato:"#ff6347",turquoise:"#40e0d0",violet:"#ee82ee",wheat:"#f5deb3",white:"#ffffff",whitesmoke:"#f5f5f5",yellow:"#ffff00",yellowgreen:"#9acd32"},we=o.type;A.prototype.name=function(){for(var r=tr(this._rgb,"rgb"),e=0,n=Object.keys(ye);e<n.length;e+=1){var t=n[e];if(ye[t]===r)return t.toLowerCase()}return r},b.format.named=function(r){if(r=r.toLowerCase(),ye[r])return or(ye[r]);throw new Error("unknown color name: "+r)},b.autodetect.push({p:5,test:function(r){for(var e=[],n=arguments.length-1;0<n--;)e[n]=arguments[n+1];if(!e.length&&"string"===we(r)&&ye[r.toLowerCase()])return"named"}});var ke=o.unpack,Me=function(){for(var r=[],e=arguments.length;e--;)r[e]=arguments[e];var n=ke(r,"rgb");return(n[0]<<16)+(n[1]<<8)+n[2]},Ne=o.type,_e=function(r){if("number"==Ne(r)&&0<=r&&r<=16777215)return[r>>16,r>>8&255,255&r,1];throw new Error("unknown num color: "+r)},xe=o.type;A.prototype.num=function(){return Me(this._rgb)},_.num=function(){for(var r=[],e=arguments.length;e--;)r[e]=arguments[e];return new(Function.prototype.bind.apply(A,[null].concat(r,["num"])))},b.format.num=_e,b.autodetect.push({p:5,test:function(){for(var r=[],e=arguments.length;e--;)r[e]=arguments[e];if(1===r.length&&"number"===xe(r[0])&&0<=r[0]&&r[0]<=16777215)return"num"}});var Ae=o.unpack,Ee=o.type,Pe=Math.round;A.prototype.rgb=function(r){return void 0===r&&(r=!0),!1===r?this._rgb.slice(0,3):this._rgb.slice(0,3).map(Pe)},A.prototype.rgba=function(n){return void 0===n&&(n=!0),this._rgb.slice(0,4).map(function(r,e){return e<3?!1===n?r:Pe(r):r})},_.rgb=function(){for(var r=[],e=arguments.length;e--;)r[e]=arguments[e];return new(Function.prototype.bind.apply(A,[null].concat(r,["rgb"])))},b.format.rgb=function(){for(var r=[],e=arguments.length;e--;)r[e]=arguments[e];var n=Ae(r,"rgba");return void 0===n[3]&&(n[3]=1),n},b.autodetect.push({p:3,test:function(){for(var r=[],e=arguments.length;e--;)r[e]=arguments[e];if(r=Ae(r,"rgba"),"array"===Ee(r)&&(3===r.length||4===r.length&&"number"==Ee(r[3])&&0<=r[3]&&r[3]<=1))return"rgb"}});var Fe=Math.log,Oe=function(r){var e,n,t,a=r/100;return t=a<66?(e=255,n=-155.25485562709179-.44596950469579133*(n=a-2)+104.49216199393888*Fe(n),a<20?0:.8274096064007395*(t=a-10)-254.76935184120902+115.67994401066147*Fe(t)):(e=351.97690566805693+.114206453784165*(e=a-55)-40.25366309332127*Fe(e),n=325.4494125711974+.07943456536662342*(n=a-50)-28.0852963507957*Fe(n),255),[e,n,t,1]},je=o.unpack,Ge=Math.round,qe=function(){for(var r=[],e=arguments.length;e--;)r[e]=arguments[e];for(var n,t=je(r,"rgb"),a=t[0],f=t[2],o=1e3,u=4e4;.4<u-o;){var c=Oe(n=.5*(u+o));c[2]/c[0]>=f/a?u=n:o=n}return Ge(n)};A.prototype.temp=A.prototype.kelvin=A.prototype.temperature=function(){return qe(this._rgb)},_.temp=_.kelvin=_.temperature=function(){for(var r=[],e=arguments.length;e--;)r[e]=arguments[e];return new(Function.prototype.bind.apply(A,[null].concat(r,["temp"])))},b.format.temp=b.format.kelvin=b.format.temperature=Oe;var Le=o.type;A.prototype.alpha=function(r,e){return void 0===e&&(e=!1),void 0!==r&&"number"===Le(r)?e?(this._rgb[3]=r,this):new A([this._rgb[0],this._rgb[1],this._rgb[2],r],"rgb"):this._rgb[3]},A.prototype.clipped=function(){return this._rgb._clipped||!1},A.prototype.darken=function(r){void 0===r&&(r=1);var e=this.lab();return e[0]-=qr*r,new A(e,"lab").alpha(this.alpha(),!0)},A.prototype.brighten=function(r){return void 0===r&&(r=1),this.darken(-r)},A.prototype.darker=A.prototype.darken,A.prototype.brighter=A.prototype.brighten,A.prototype.get=function(r){var e=r.split("."),n=e[0],t=e[1],a=this[n]();if(t){var f=n.indexOf(t);if(-1<f)return a[f];throw new Error("unknown channel "+t+" in mode "+n)}return a};var Re=o.type,Ie=Math.pow;A.prototype.luminance=function(a){if(void 0===a||"number"!==Re(a))return Be.apply(void 0,this._rgb.slice(0,3));if(0===a)return new A([0,0,0,this._rgb[3]],"rgb");if(1===a)return new A([255,255,255,this._rgb[3]],"rgb");var r=this.luminance(),f=20,o=function(r,e){var n=r.interpolate(e,.5,"rgb"),t=n.luminance();return Math.abs(a-t)<1e-7||!f--?n:a<t?o(r,n):o(n,e)},e=(a<r?o(new A([0,0,0]),this):o(this,new A([255,255,255]))).rgb();return new A(e.concat([this._rgb[3]]))};var Be=function(r,e,n){return.2126*(r=Ce(r))+.7152*(e=Ce(e))+.0722*(n=Ce(n))},Ce=function(r){return(r/=255)<=.03928?r/12.92:Ie((r+.055)/1.055,2.4)},De={},Se=o.type,$e=function(r,e,n){void 0===n&&(n=.5);for(var t=[],a=arguments.length-3;0<a--;)t[a]=arguments[a+3];var f=t[0]||"lrgb";if(De[f]||t.length||(f=Object.keys(De)[0]),!De[f])throw new Error("interpolation mode "+f+" is not defined");return"object"!==Se(r)&&(r=new A(r)),"object"!==Se(e)&&(e=new A(e)),De[f](r,e,n).alpha(r.alpha()+n*(e.alpha()-r.alpha()))};A.prototype.mix=A.prototype.interpolate=function(r,e){void 0===e&&(e=.5);for(var n=[],t=arguments.length-2;0<t--;)n[t]=arguments[t+2];return $e.apply(void 0,[this,r,e].concat(n))},A.prototype.premultiply=function(r){void 0===r&&(r=!1);var e=this._rgb,n=e[3];return r?(this._rgb=[e[0]*n,e[1]*n,e[2]*n,n],this):new A([e[0]*n,e[1]*n,e[2]*n,n],"rgb")},A.prototype.saturate=function(r){void 0===r&&(r=1);var e=this.lch();return e[1]+=qr*r,e[1]<0&&(e[1]=0),new A(e,"lch").alpha(this.alpha(),!0)},A.prototype.desaturate=function(r){return void 0===r&&(r=1),this.saturate(-r)};var Ye=o.type;A.prototype.set=function(r,e,n){void 0===n&&(n=!1);var t=r.split("."),a=t[0],f=t[1],o=this[a]();if(f){var u=a.indexOf(f);if(-1<u){if("string"==Ye(e))switch(e.charAt(0)){case"+":case"-":o[u]+=+e;break;case"*":o[u]*=+e.substr(1);break;case"/":o[u]/=+e.substr(1);break;default:o[u]=+e}else{if("number"!==Ye(e))throw new Error("unsupported value for Color.set");o[u]=e}var c=new A(o,a);return n?(this._rgb=c._rgb,this):c}throw new Error("unknown channel "+f+" in mode "+a)}return o};De.rgb=function(r,e,n){var t=r._rgb,a=e._rgb;return new A(t[0]+n*(a[0]-t[0]),t[1]+n*(a[1]-t[1]),t[2]+n*(a[2]-t[2]),"rgb")};var ze=Math.sqrt,Te=Math.pow;De.lrgb=function(r,e,n){var t=r._rgb,a=t[0],f=t[1],o=t[2],u=e._rgb,c=u[0],i=u[1],l=u[2];return new A(ze(Te(a,2)*(1-n)+Te(c,2)*n),ze(Te(f,2)*(1-n)+Te(i,2)*n),ze(Te(o,2)*(1-n)+Te(l,2)*n),"rgb")};De.lab=function(r,e,n){var t=r.lab(),a=e.lab();return new A(t[0]+n*(a[0]-t[0]),t[1]+n*(a[1]-t[1]),t[2]+n*(a[2]-t[2]),"lab")};var Ue=function(r,e,n,t){var a,f,o,u,c,i,l,h,d,s,b,p;return"hsl"===t?(o=r.hsl(),u=e.hsl()):"hsv"===t?(o=r.hsv(),u=e.hsv()):"hcg"===t?(o=r.hcg(),u=e.hcg()):"hsi"===t?(o=r.hsi(),u=e.hsi()):"lch"!==t&&"hcl"!==t||(t="hcl",o=r.hcl(),u=e.hcl()),"h"===t.substr(0,1)&&(c=(a=o)[0],l=a[1],d=a[2],i=(f=u)[0],h=f[1],s=f[2]),isNaN(c)||isNaN(i)?isNaN(c)?isNaN(i)?p=Number.NaN:(p=i,1!=d&&0!=d||"hsv"==t||(b=h)):(p=c,1!=s&&0!=s||"hsv"==t||(b=l)):p=c+n*(c<i&&180<i-c?i-(c+360):i<c&&180<c-i?i+360-c:i-c),void 0===b&&(b=l+n*(h-l)),new A([p,b,d+n*(s-d)],t)},Ve=function(r,e,n){return Ue(r,e,n,"lch")};De.lch=Ve,De.hcl=Ve;De.num=function(r,e,n){var t=r.num(),a=e.num();return new A(t+n*(a-t),"num")};De.hcg=function(r,e,n){return Ue(r,e,n,"hcg")};De.hsi=function(r,e,n){return Ue(r,e,n,"hsi")};De.hsl=function(r,e,n){return Ue(r,e,n,"hsl")};De.hsv=function(r,e,n){return Ue(r,e,n,"hsv")};var We=o.clip_rgb,Xe=Math.pow,He=Math.sqrt,Je=Math.PI,Ke=Math.cos,Qe=Math.sin,Ze=Math.atan2,rn=function(r,e){for(var n=r.length,t=[0,0,0,0],a=0;a<r.length;a++){var f=r[a],o=e[a]/n,u=f._rgb;t[0]+=Xe(u[0],2)*o,t[1]+=Xe(u[1],2)*o,t[2]+=Xe(u[2],2)*o,t[3]+=u[3]*o}return t[0]=He(t[0]),t[1]=He(t[1]),t[2]=He(t[2]),.9999999<t[3]&&(t[3]=1),new A(We(t))},en=o.type,nn=Math.pow,tn=function(i){var u="rgb",c=_("#ccc"),e=0,l=[0,1],h=[],d=[0,0],s=!1,b=[],n=!1,p=0,g=1,t=!1,v={},m=!0,y=1,a=function(r){if((r=r||["#fff","#000"])&&"string"===en(r)&&_.brewer&&_.brewer[r.toLowerCase()]&&(r=_.brewer[r.toLowerCase()]),"array"===en(r)){1===r.length&&(r=[r[0],r[0]]),r=r.slice(0);for(var e=0;e<r.length;e++)r[e]=_(r[e]);for(var n=h.length=0;n<r.length;n++)h.push(n/(r.length-1))}return f(),b=r},w=function(r){return r},k=function(r){return r},M=function(r,e){var n,t;if(null==e&&(e=!1),isNaN(r)||null===r)return c;e?t=r:t=s&&2<s.length?function(r){if(null==s)return 0;for(var e=s.length-1,n=0;n<e&&r>=s[n];)n++;return n-1}(r)/(s.length-2):g!==p?(r-p)/(g-p):1;t=k(t),e||(t=w(t)),1!==y&&(t=nn(t,y)),t=d[0]+t*(1-d[0]-d[1]),t=Math.min(1,Math.max(0,t));var a=Math.floor(1e4*t);if(m&&v[a])n=v[a];else{if("array"===en(b))for(var f=0;f<h.length;f++){var o=h[f];if(t<=o){n=b[f];break}if(o<=t&&f===h.length-1){n=b[f];break}if(o<t&&t<h[f+1]){t=(t-o)/(h[f+1]-o),n=_.interpolate(b[f],b[f+1],t,u);break}}else"function"===en(b)&&(n=b(t));m&&(v[a]=n)}return n},f=function(){return v={}};a(i);var N=function(r){var e=_(M(r));return n&&e[n]?e[n]():e};return N.classes=function(r){if(null==r)return s;if("array"===en(r))l=[(s=r)[0],r[r.length-1]];else{var e=_.analyze(l);s=0===r?[e.min,e.max]:_.limits(e,"e",r)}return N},N.domain=function(n){if(!arguments.length)return l;p=n[0],g=n[n.length-1],h=[];var r=b.length;if(n.length===r&&p!==g)for(var e=0,t=Array.from(n);e<t.length;e+=1){var a=t[e];h.push((a-p)/(g-p))}else{for(var f=0;f<r;f++)h.push(f/(r-1));if(2<n.length){var o=n.map(function(r,e){return e/(n.length-1)}),u=n.map(function(r){return(r-p)/(g-p)});u.every(function(r,e){return o[e]===r})||(k=function(r){if(r<=0||1<=r)return r;for(var e=0;r>=u[e+1];)e++;var n=(r-u[e])/(u[e+1]-u[e]);return o[e]+n*(o[e+1]-o[e])})}}return l=[p,g],N},N.mode=function(r){return arguments.length?(u=r,f(),N):u},N.range=function(r,e){return a(r),N},N.out=function(r){return n=r,N},N.spread=function(r){return arguments.length?(e=r,N):e},N.correctLightness=function(r){return null==r&&(r=!0),t=r,f(),w=t?function(r){for(var e=M(0,!0).lab()[0],n=M(1,!0).lab()[0],t=n<e,a=M(r,!0).lab()[0],f=e+(n-e)*r,o=a-f,u=0,c=1,i=20;.01<Math.abs(o)&&0<i--;)t&&(o*=-1),r+=o<0?.5*(c-(u=r)):.5*(u-(c=r)),a=M(r,!0).lab()[0],o=a-f;return r}:function(r){return r},N},N.padding=function(r){return null!=r?("number"===en(r)&&(r=[r,r]),d=r,N):d},N.colors=function(e,n){arguments.length<2&&(n="hex");var r=[];if(0===arguments.length)r=b.slice(0);else if(1===e)r=[N(.5)];else if(1<e){var t=l[0],a=l[1]-t;r=function(r,e,n){for(var t=[],a=r<e,f=n?a?e+1:e-1:e,o=r;a?o<f:f<o;a?o++:o--)t.push(o);return t}(0,e,!1).map(function(r){return N(t+r/(e-1)*a)})}else{i=[];var f=[];if(s&&2<s.length)for(var o=1,u=s.length,c=1<=u;c?o<u:u<o;c?o++:o--)f.push(.5*(s[o-1]+s[o]));else f=l;r=f.map(function(r){return N(r)})}return _[n]&&(r=r.map(function(r){return r[n]()})),r},N.cache=function(r){return null!=r?(m=r,N):m},N.gamma=function(r){return null!=r?(y=r,N):y},N.nodata=function(r){return null!=r?(c=_(r),N):c},N};var an=function(r){var e,n,t,a,f,o,u;if(2===(r=r.map(function(r){return new A(r)})).length)e=r.map(function(r){return r.lab()}),f=e[0],o=e[1],a=function(e){var r=[0,1,2].map(function(r){return f[r]+e*(o[r]-f[r])});return new A(r,"lab")};else if(3===r.length)n=r.map(function(r){return r.lab()}),f=n[0],o=n[1],u=n[2],a=function(e){var r=[0,1,2].map(function(r){return(1-e)*(1-e)*f[r]+2*(1-e)*e*o[r]+e*e*u[r]});return new A(r,"lab")};else if(4===r.length){var c;t=r.map(function(r){return r.lab()}),f=t[0],o=t[1],u=t[2],c=t[3],a=function(e){var r=[0,1,2].map(function(r){return(1-e)*(1-e)*(1-e)*f[r]+3*(1-e)*(1-e)*e*o[r]+3*(1-e)*e*e*u[r]+e*e*e*c[r]});return new A(r,"lab")}}else if(5===r.length){var i=an(r.slice(0,3)),l=an(r.slice(2,5));a=function(r){return r<.5?i(2*r):l(2*(r-.5))}}return a},fn=function(r,e,n){if(!fn[n])throw new Error("unknown blend mode "+n);return fn[n](r,e)},on=function(a){return function(r,e){var n=_(e).rgb(),t=_(r).rgb();return _.rgb(a(n,t))}},un=function(t){return function(r,e){var n=[];return n[0]=t(r[0],e[0]),n[1]=t(r[1],e[1]),n[2]=t(r[2],e[2]),n}};fn.normal=on(un(function(r){return r})),fn.multiply=on(un(function(r,e){return r*e/255})),fn.screen=on(un(function(r,e){return 255*(1-(1-r/255)*(1-e/255))})),fn.overlay=on(un(function(r,e){return e<128?2*r*e/255:255*(1-2*(1-r/255)*(1-e/255))})),fn.darken=on(un(function(r,e){return e<r?e:r})),fn.lighten=on(un(function(r,e){return e<r?r:e})),fn.dodge=on(un(function(r,e){return 255===r?255:255<(r=e/255*255/(1-r/255))?255:r})),fn.burn=on(un(function(r,e){return 255*(1-(1-e/255)/(r/255))}));for(var cn=fn,ln=o.type,hn=o.clip_rgb,dn=o.TWOPI,sn=Math.pow,bn=Math.sin,pn=Math.cos,gn=Math.floor,vn=Math.random,mn=Math.log,yn=Math.pow,wn=Math.floor,kn=Math.abs,Mn=function(r,e){void 0===e&&(e=null);var n={min:Number.MAX_VALUE,max:-1*Number.MAX_VALUE,sum:0,values:[],count:0};return"object"===Y(r)&&(r=Object.values(r)),r.forEach(function(r){e&&"object"===Y(r)&&(r=r[e]),null==r||isNaN(r)||(n.values.push(r),n.sum+=r,r<n.min&&(n.min=r),r>n.max&&(n.max=r),n.count+=1)}),n.domain=[n.min,n.max],n.limits=function(r,e){return Nn(n,r,e)},n},Nn=function(r,e,n){void 0===e&&(e="equal"),void 0===n&&(n=7),"array"==Y(r)&&(r=Mn(r));var t=r.min,a=r.max,f=r.values.sort(function(r,e){return r-e});if(1===n)return[t,a];var o=[];if("c"===e.substr(0,1)&&(o.push(t),o.push(a)),"e"===e.substr(0,1)){o.push(t);for(var u=1;u<n;u++)o.push(t+u/n*(a-t));o.push(a)}else if("l"===e.substr(0,1)){if(t<=0)throw new Error("Logarithmic scales are only possible for values > 0");var c=Math.LOG10E*mn(t),i=Math.LOG10E*mn(a);o.push(t);for(var l=1;l<n;l++)o.push(yn(10,c+l/n*(i-c)));o.push(a)}else if("q"===e.substr(0,1)){o.push(t);for(var h=1;h<n;h++){var d=(f.length-1)*h/n,s=wn(d);if(s===d)o.push(f[s]);else{var b=d-s;o.push(f[s]*(1-b)+f[s+1]*b)}}o.push(a)}else if("k"===e.substr(0,1)){var p,g=f.length,v=new Array(g),m=new Array(n),y=!0,w=0,k=null;(k=[]).push(t);for(var M=1;M<n;M++)k.push(t+M/n*(a-t));for(k.push(a);y;){for(var N=0;N<n;N++)m[N]=0;for(var _=0;_<g;_++)for(var x=f[_],A=Number.MAX_VALUE,E=void 0,P=0;P<n;P++){var F=kn(k[P]-x);F<A&&(A=F,E=P),m[E]++,v[_]=E}for(var O=new Array(n),j=0;j<n;j++)O[j]=null;for(var G=0;G<g;G++)null===O[p=v[G]]?O[p]=f[G]:O[p]+=f[G];for(var q=0;q<n;q++)O[q]*=1/m[q];y=!1;for(var L=0;L<n;L++)if(O[L]!==k[L]){y=!0;break}k=O,200<++w&&(y=!1)}for(var R={},I=0;I<n;I++)R[I]=[];for(var B=0;B<g;B++)R[p=v[B]].push(f[B]);for(var C=[],D=0;D<n;D++)C.push(R[D][0]),C.push(R[D][R[D].length-1]);C=C.sort(function(r,e){return r-e}),o.push(C[0]);for(var S=1;S<C.length;S+=2){var $=C[S];isNaN($)||-1!==o.indexOf($)||o.push($)}}return o},_n={analyze:Mn,limits:Nn},xn=Math.sqrt,An=Math.atan2,En=Math.abs,Pn=Math.cos,Fn=Math.PI,On={cool:function(){return tn([_.hsl(180,1,.9),_.hsl(250,.7,.4)])},hot:function(){return tn(["#000","#f00","#ff0","#fff"]).mode("rgb")}},jn={OrRd:["#fff7ec","#fee8c8","#fdd49e","#fdbb84","#fc8d59","#ef6548","#d7301f","#b30000","#7f0000"],PuBu:["#fff7fb","#ece7f2","#d0d1e6","#a6bddb","#74a9cf","#3690c0","#0570b0","#045a8d","#023858"],BuPu:["#f7fcfd","#e0ecf4","#bfd3e6","#9ebcda","#8c96c6","#8c6bb1","#88419d","#810f7c","#4d004b"],Oranges:["#fff5eb","#fee6ce","#fdd0a2","#fdae6b","#fd8d3c","#f16913","#d94801","#a63603","#7f2704"],BuGn:["#f7fcfd","#e5f5f9","#ccece6","#99d8c9","#66c2a4","#41ae76","#238b45","#006d2c","#00441b"],YlOrBr:["#ffffe5","#fff7bc","#fee391","#fec44f","#fe9929","#ec7014","#cc4c02","#993404","#662506"],YlGn:["#ffffe5","#f7fcb9","#d9f0a3","#addd8e","#78c679","#41ab5d","#238443","#006837","#004529"],Reds:["#fff5f0","#fee0d2","#fcbba1","#fc9272","#fb6a4a","#ef3b2c","#cb181d","#a50f15","#67000d"],RdPu:["#fff7f3","#fde0dd","#fcc5c0","#fa9fb5","#f768a1","#dd3497","#ae017e","#7a0177","#49006a"],Greens:["#f7fcf5","#e5f5e0","#c7e9c0","#a1d99b","#74c476","#41ab5d","#238b45","#006d2c","#00441b"],YlGnBu:["#ffffd9","#edf8b1","#c7e9b4","#7fcdbb","#41b6c4","#1d91c0","#225ea8","#253494","#081d58"],Purples:["#fcfbfd","#efedf5","#dadaeb","#bcbddc","#9e9ac8","#807dba","#6a51a3","#54278f","#3f007d"],GnBu:["#f7fcf0","#e0f3db","#ccebc5","#a8ddb5","#7bccc4","#4eb3d3","#2b8cbe","#0868ac","#084081"],Greys:["#ffffff","#f0f0f0","#d9d9d9","#bdbdbd","#969696","#737373","#525252","#252525","#000000"],YlOrRd:["#ffffcc","#ffeda0","#fed976","#feb24c","#fd8d3c","#fc4e2a","#e31a1c","#bd0026","#800026"],PuRd:["#f7f4f9","#e7e1ef","#d4b9da","#c994c7","#df65b0","#e7298a","#ce1256","#980043","#67001f"],Blues:["#f7fbff","#deebf7","#c6dbef","#9ecae1","#6baed6","#4292c6","#2171b5","#08519c","#08306b"],PuBuGn:["#fff7fb","#ece2f0","#d0d1e6","#a6bddb","#67a9cf","#3690c0","#02818a","#016c59","#014636"],Viridis:["#440154","#482777","#3f4a8a","#31678e","#26838f","#1f9d8a","#6cce5a","#b6de2b","#fee825"],Spectral:["#9e0142","#d53e4f","#f46d43","#fdae61","#fee08b","#ffffbf","#e6f598","#abdda4","#66c2a5","#3288bd","#5e4fa2"],RdYlGn:["#a50026","#d73027","#f46d43","#fdae61","#fee08b","#ffffbf","#d9ef8b","#a6d96a","#66bd63","#1a9850","#006837"],RdBu:["#67001f","#b2182b","#d6604d","#f4a582","#fddbc7","#f7f7f7","#d1e5f0","#92c5de","#4393c3","#2166ac","#053061"],PiYG:["#8e0152","#c51b7d","#de77ae","#f1b6da","#fde0ef","#f7f7f7","#e6f5d0","#b8e186","#7fbc41","#4d9221","#276419"],PRGn:["#40004b","#762a83","#9970ab","#c2a5cf","#e7d4e8","#f7f7f7","#d9f0d3","#a6dba0","#5aae61","#1b7837","#00441b"],RdYlBu:["#a50026","#d73027","#f46d43","#fdae61","#fee090","#ffffbf","#e0f3f8","#abd9e9","#74add1","#4575b4","#313695"],BrBG:["#543005","#8c510a","#bf812d","#dfc27d","#f6e8c3","#f5f5f5","#c7eae5","#80cdc1","#35978f","#01665e","#003c30"],RdGy:["#67001f","#b2182b","#d6604d","#f4a582","#fddbc7","#ffffff","#e0e0e0","#bababa","#878787","#4d4d4d","#1a1a1a"],PuOr:["#7f3b08","#b35806","#e08214","#fdb863","#fee0b6","#f7f7f7","#d8daeb","#b2abd2","#8073ac","#542788","#2d004b"],Set2:["#66c2a5","#fc8d62","#8da0cb","#e78ac3","#a6d854","#ffd92f","#e5c494","#b3b3b3"],Accent:["#7fc97f","#beaed4","#fdc086","#ffff99","#386cb0","#f0027f","#bf5b17","#666666"],Set1:["#e41a1c","#377eb8","#4daf4a","#984ea3","#ff7f00","#ffff33","#a65628","#f781bf","#999999"],Set3:["#8dd3c7","#ffffb3","#bebada","#fb8072","#80b1d3","#fdb462","#b3de69","#fccde5","#d9d9d9","#bc80bd","#ccebc5","#ffed6f"],Dark2:["#1b9e77","#d95f02","#7570b3","#e7298a","#66a61e","#e6ab02","#a6761d","#666666"],Paired:["#a6cee3","#1f78b4","#b2df8a","#33a02c","#fb9a99","#e31a1c","#fdbf6f","#ff7f00","#cab2d6","#6a3d9a","#ffff99","#b15928"],Pastel2:["#b3e2cd","#fdcdac","#cbd5e8","#f4cae4","#e6f5c9","#fff2ae","#f1e2cc","#cccccc"],Pastel1:["#fbb4ae","#b3cde3","#ccebc5","#decbe4","#fed9a6","#ffffcc","#e5d8bd","#fddaec","#f2f2f2"]},Gn=0,qn=Object.keys(jn);Gn<qn.length;Gn+=1){var Ln=qn[Gn];jn[Ln.toLowerCase()]=jn[Ln]}var Rn=jn;return _.average=function(r,f,o){void 0===f&&(f="lrgb"),void 0===o&&(o=null);var e=r.length;o||(o=Array.from(new Array(e)).map(function(){return 1}));var n=e/o.reduce(function(r,e){return r+e});if(o.forEach(function(r,e){o[e]*=n}),r=r.map(function(r){return new A(r)}),"lrgb"===f)return rn(r,o);for(var t=r.shift(),u=t.get(f),c=[],i=0,l=0,a=0;a<u.length;a++)if(u[a]=(u[a]||0)*o[0],c.push(isNaN(u[a])?0:o[0]),"h"===f.charAt(a)&&!isNaN(u[a])){var h=u[a]/180*Je;i+=Ke(h)*o[0],l+=Qe(h)*o[0]}var d=t.alpha()*o[0];r.forEach(function(r,e){var n=r.get(f);d+=r.alpha()*o[e+1];for(var t=0;t<u.length;t++)if(!isNaN(n[t]))if(c[t]+=o[e+1],"h"===f.charAt(t)){var a=n[t]/180*Je;i+=Ke(a)*o[e+1],l+=Qe(a)*o[e+1]}else u[t]+=n[t]*o[e+1]});for(var s=0;s<u.length;s++)if("h"===f.charAt(s)){for(var b=Ze(l/c[s],i/c[s])/Je*180;b<0;)b+=360;for(;360<=b;)b-=360;u[s]=b}else u[s]=u[s]/c[s];return d/=e,new A(u,f).alpha(.99999<d?1:d,!0)},_.bezier=function(r){var e=an(r);return e.scale=function(){return tn(e)},e},_.blend=cn,_.cubehelix=function(o,u,c,i,l){void 0===o&&(o=300),void 0===u&&(u=-1.5),void 0===c&&(c=1),void 0===i&&(i=1),void 0===l&&(l=[0,1]);var h,d=0;"array"===ln(l)?h=l[1]-l[0]:(h=0,l=[l,l]);var e=function(r){var e=dn*((o+120)/360+u*r),n=sn(l[0]+h*r,i),t=(0!==d?c[0]+r*d:c)*n*(1-n)/2,a=pn(e),f=bn(e);return _(hn([255*(n+t*(-.14861*a+1.78277*f)),255*(n+t*(-.29227*a-.90649*f)),255*(n+t*(1.97294*a)),1]))};return e.start=function(r){return null==r?o:(o=r,e)},e.rotations=function(r){return null==r?u:(u=r,e)},e.gamma=function(r){return null==r?i:(i=r,e)},e.hue=function(r){return null==r?c:("array"===ln(c=r)?0==(d=c[1]-c[0])&&(c=c[1]):d=0,e)},e.lightness=function(r){return null==r?l:(h="array"===ln(r)?(l=r)[1]-r[0]:(l=[r,r],0),e)},e.scale=function(){return _.scale(e)},e.hue(c),e},_.mix=_.interpolate=$e,_.random=function(){for(var r="#",e=0;e<6;e++)r+="0123456789abcdef".charAt(gn(16*vn()));return new A(r,"hex")},_.scale=tn,_.analyze=_n.analyze,_.contrast=function(r,e){r=new A(r),e=new A(e);var n=r.luminance(),t=e.luminance();return t<n?(n+.05)/(t+.05):(t+.05)/(n+.05)},_.deltaE=function(r,e,n,t){void 0===n&&(n=1),void 0===t&&(t=1),r=new A(r),e=new A(e);for(var a=Array.from(r.lab()),f=a[0],o=a[1],u=a[2],c=Array.from(e.lab()),i=c[0],l=c[1],h=c[2],d=xn(o*o+u*u),s=xn(l*l+h*h),b=f<16?.511:.040975*f/(1+.01765*f),p=.0638*d/(1+.0131*d)+.638,g=d<1e-6?0:180*An(u,o)/Fn;g<0;)g+=360;for(;360<=g;)g-=360;var v=164<=g&&g<=345?.56+En(.2*Pn(Fn*(g+168)/180)):.36+En(.4*Pn(Fn*(g+35)/180)),m=d*d*d*d,y=xn(m/(m+1900)),w=p*(y*v+1-y),k=d-s,M=o-l,N=u-h,_=(f-i)/(n*b),x=k/(t*p);return xn(_*_+x*x+(M*M+N*N-k*k)/(w*w))},_.distance=function(r,e,n){void 0===n&&(n="lab"),r=new A(r),e=new A(e);var t=r.get(n),a=e.get(n),f=0;for(var o in t){var u=(t[o]||0)-(a[o]||0);f+=u*u}return Math.sqrt(f)},_.limits=_n.limits,_.valid=function(){for(var r=[],e=arguments.length;e--;)r[e]=arguments[e];try{return new(Function.prototype.bind.apply(A,[null].concat(r))),!0}catch(r){return!1}},_.scales=On,_.colors=ye,_.brewer=Rn,_});
