# Supplementary material for: Vitamin D Modified DSS-Induced Colitis in Mice via STING Signaling Pathway
Source: Biology (Basel). 2025 Jun 18;14(6):715. doi: 10.3390/biology14060715 (PMC12190092; doi:10.3390/biology14060715)
Supplement: Supplementary file 1 [file biology-14-00715-s001.zip › Supplementary Materials S1: 16s-report of gut microbiota/03_diversity-metrics/bray_curtis_emperor/vendor/js/slick.dataview.min.js]

(function($){$.extend(true,window,{Slick:{Data:{DataView:DataView,Aggregators:{Avg:AvgAggregator,Min:MinAggregator,Max:MaxAggregator,Sum:SumAggregator}}}});function DataView(options){var self=this;var defaults={groupItemMetadataProvider:null,inlineFilters:false};var idProperty="id";var items=[];var rows=[];var idxById={};var rowsById=null;var filter=null;var updated=null;var suspend=false;var sortAsc=true;var fastSortField;var sortComparer;var refreshHints={};var prevRefreshHints={};var filterArgs;var filteredItems=[];var compiledFilter;var compiledFilterWithCaching;var filterCache=[];var groupingInfoDefaults={getter:null,formatter:null,comparer:function(a,b){return a.value===b.value?0:a.value>b.value?1:-1},predefinedValues:[],aggregators:[],aggregateEmpty:false,aggregateCollapsed:false,aggregateChildGroups:false,collapsed:false,displayTotalsRow:true,lazyTotalsCalculation:false};var groupingInfos=[];var groups=[];var toggledGroupsByLevel=[];var groupingDelimiter=":|:";var pagesize=0;var pagenum=0;var totalRows=0;var onRowCountChanged=new Slick.Event;var onRowsChanged=new Slick.Event;var onPagingInfoChanged=new Slick.Event;options=$.extend(true,{},defaults,options);function beginUpdate(){suspend=true}function endUpdate(){suspend=false;refresh()}function setRefreshHints(hints){refreshHints=hints}function setFilterArgs(args){filterArgs=args}function updateIdxById(startingIndex){startingIndex=startingIndex||0;var id;for(var i=startingIndex,l=items.length;i<l;i++){id=items[i][idProperty];if(id===undefined){throw new Error("Each data element must implement a unique 'id' property")}idxById[id]=i}}function ensureIdUniqueness(){var id;for(var i=0,l=items.length;i<l;i++){id=items[i][idProperty];if(id===undefined||idxById[id]!==i){throw new Error("Each data element must implement a unique 'id' property")}}}function getItems(){return items}function setItems(data,objectIdProperty){if(objectIdProperty!==undefined){idProperty=objectIdProperty}items=filteredItems=data;idxById={};updateIdxById();ensureIdUniqueness();refresh()}function setPagingOptions(args){if(args.pageSize!=undefined){pagesize=args.pageSize;pagenum=pagesize?Math.min(pagenum,Math.max(0,Math.ceil(totalRows/pagesize)-1)):0}if(args.pageNum!=undefined){pagenum=Math.min(args.pageNum,Math.max(0,Math.ceil(totalRows/pagesize)-1))}onPagingInfoChanged.notify(getPagingInfo(),null,self);refresh()}function getPagingInfo(){var totalPages=pagesize?Math.max(1,Math.ceil(totalRows/pagesize)):1;return{pageSize:pagesize,pageNum:pagenum,totalRows:totalRows,totalPages:totalPages,dataView:self}}function sort(comparer,ascending){sortAsc=ascending;sortComparer=comparer;fastSortField=null;if(ascending===false){items.reverse()}items.sort(comparer);if(ascending===false){items.reverse()}idxById={};updateIdxById();refresh()}function fastSort(field,ascending){sortAsc=ascending;fastSortField=field;sortComparer=null;var oldToString=Object.prototype.toString;Object.prototype.toString=typeof field=="function"?field:function(){return this[field]};if(ascending===false){items.reverse()}items.sort();Object.prototype.toString=oldToString;if(ascending===false){items.reverse()}idxById={};updateIdxById();refresh()}function reSort(){if(sortComparer){sort(sortComparer,sortAsc)}else if(fastSortField){fastSort(fastSortField,sortAsc)}}function getFilteredItems(){return filteredItems}function getFilter(){return filter}function setFilter(filterFn){filter=filterFn;if(options.inlineFilters){compiledFilter=compileFilter();compiledFilterWithCaching=compileFilterWithCaching()}refresh()}function getGrouping(){return groupingInfos}function setGrouping(groupingInfo){if(!options.groupItemMetadataProvider){options.groupItemMetadataProvider=new Slick.Data.GroupItemMetadataProvider}groups=[];toggledGroupsByLevel=[];groupingInfo=groupingInfo||[];groupingInfos=groupingInfo instanceof Array?groupingInfo:[groupingInfo];for(var i=0;i<groupingInfos.length;i++){var gi=groupingInfos[i]=$.extend(true,{},groupingInfoDefaults,groupingInfos[i]);gi.getterIsAFn=typeof gi.getter==="function";gi.compiledAccumulators=[];var idx=gi.aggregators.length;while(idx--){gi.compiledAccumulators[idx]=compileAccumulatorLoop(gi.aggregators[idx])}toggledGroupsByLevel[i]={}}refresh()}function groupBy(valueGetter,valueFormatter,sortComparer){if(valueGetter==null){setGrouping([]);return}setGrouping({getter:valueGetter,formatter:valueFormatter,comparer:sortComparer})}function setAggregators(groupAggregators,includeCollapsed){if(!groupingInfos.length){throw new Error("At least one grouping must be specified before calling setAggregators().")}groupingInfos[0].aggregators=groupAggregators;groupingInfos[0].aggregateCollapsed=includeCollapsed;setGrouping(groupingInfos)}function getItemByIdx(i){return items[i]}function getIdxById(id){return idxById[id]}function ensureRowsByIdCache(){if(!rowsById){rowsById={};for(var i=0,l=rows.length;i<l;i++){rowsById[rows[i][idProperty]]=i}}}function getRowByItem(item){ensureRowsByIdCache();return rowsById[item[idProperty]]}function getRowById(id){ensureRowsByIdCache();return rowsById[id]}function getItemById(id){return items[idxById[id]]}function mapItemsToRows(itemArray){var rows=[];ensureRowsByIdCache();for(var i=0,l=itemArray.length;i<l;i++){var row=rowsById[itemArray[i][idProperty]];if(row!=null){rows[rows.length]=row}}return rows}function mapIdsToRows(idArray){var rows=[];ensureRowsByIdCache();for(var i=0,l=idArray.length;i<l;i++){var row=rowsById[idArray[i]];if(row!=null){rows[rows.length]=row}}return rows}function mapRowsToIds(rowArray){var ids=[];for(var i=0,l=rowArray.length;i<l;i++){if(rowArray[i]<rows.length){ids[ids.length]=rows[rowArray[i]][idProperty]}}return ids}function updateItem(id,item){if(idxById[id]===undefined||id!==item[idProperty]){throw new Error("Invalid or non-matching id")}items[idxById[id]]=item;if(!updated){updated={}}updated[id]=true;refresh()}function insertItem(insertBefore,item){items.splice(insertBefore,0,item);updateIdxById(insertBefore);refresh()}function addItem(item){items.push(item);updateIdxById(items.length-1);refresh()}function deleteItem(id){var idx=idxById[id];if(idx===undefined){throw new Error("Invalid id")}delete idxById[id];items.splice(idx,1);updateIdxById(idx);refresh()}function sortedAddItem(item){if(!sortComparer){throw new Error("sortedAddItem() requires a sort comparer, use sort()")}insertItem(sortedIndex(item),item)}function sortedUpdateItem(id,item){if(idxById[id]===undefined||id!==item[idProperty]){throw new Error("Invalid or non-matching id "+idxById[id])}if(!sortComparer){throw new Error("sortedUpdateItem() requires a sort comparer, use sort()")}var oldItem=getItemById(id);if(sortComparer(oldItem,item)!==0){deleteItem(id);sortedAddItem(item)}else{updateItem(id,item)}}function sortedIndex(searchItem){var low=0,high=items.length;while(low<high){var mid=low+high>>>1;if(sortComparer(items[mid],searchItem)===-1){low=mid+1}else{high=mid}}return low}function getLength(){return rows.length}function getItem(i){var item=rows[i];if(item&&item.__group&&item.totals&&!item.totals.initialized){var gi=groupingInfos[item.level];if(!gi.displayTotalsRow){calculateTotals(item.totals);item.title=gi.formatter?gi.formatter(item):item.value}}else if(item&&item.__groupTotals&&!item.initialized){calculateTotals(item)}return item}function getItemMetadata(i){var item=rows[i];if(item===undefined){return null}if(item.__group){return options.groupItemMetadataProvider.getGroupRowMetadata(item)}if(item.__groupTotals){return options.groupItemMetadataProvider.getTotalsRowMetadata(item)}return null}function expandCollapseAllGroups(level,collapse){if(level==null){for(var i=0;i<groupingInfos.length;i++){toggledGroupsByLevel[i]={};groupingInfos[i].collapsed=collapse}}else{toggledGroupsByLevel[level]={};groupingInfos[level].collapsed=collapse}refresh()}function collapseAllGroups(level){expandCollapseAllGroups(level,true)}function expandAllGroups(level){expandCollapseAllGroups(level,false)}function expandCollapseGroup(level,groupingKey,collapse){toggledGroupsByLevel[level][groupingKey]=groupingInfos[level].collapsed^collapse;refresh()}function collapseGroup(varArgs){var args=Array.prototype.slice.call(arguments);var arg0=args[0];if(args.length==1&&arg0.indexOf(groupingDelimiter)!=-1){expandCollapseGroup(arg0.split(groupingDelimiter).length-1,arg0,true)}else{expandCollapseGroup(args.length-1,args.join(groupingDelimiter),true)}}function expandGroup(varArgs){var args=Array.prototype.slice.call(arguments);var arg0=args[0];if(args.length==1&&arg0.indexOf(groupingDelimiter)!=-1){expandCollapseGroup(arg0.split(groupingDelimiter).length-1,arg0,false)}else{expandCollapseGroup(args.length-1,args.join(groupingDelimiter),false)}}function getGroups(){return groups}function extractGroups(rows,parentGroup){var group;var val;var groups=[];var groupsByVal={};var r;var level=parentGroup?parentGroup.level+1:0;var gi=groupingInfos[level];for(var i=0,l=gi.predefinedValues.length;i<l;i++){val=gi.predefinedValues[i];group=groupsByVal[val];if(!group){group=new Slick.Group;group.value=val;group.level=level;group.groupingKey=(parentGroup?parentGroup.groupingKey+groupingDelimiter:"")+val;groups[groups.length]=group;groupsByVal[val]=group}}for(var i=0,l=rows.length;i<l;i++){r=rows[i];val=gi.getterIsAFn?gi.getter(r):r[gi.getter];group=groupsByVal[val];if(!group){group=new Slick.Group;group.value=val;group.level=level;group.groupingKey=(parentGroup?parentGroup.groupingKey+groupingDelimiter:"")+val;groups[groups.length]=group;groupsByVal[val]=group}group.rows[group.count++]=r}if(level<groupingInfos.length-1){for(var i=0;i<groups.length;i++){group=groups[i];group.groups=extractGroups(group.rows,group)}}groups.sort(groupingInfos[level].comparer);return groups}function calculateTotals(totals){var group=totals.group;var gi=groupingInfos[group.level];var isLeafLevel=group.level==groupingInfos.length;var agg,idx=gi.aggregators.length;if(!isLeafLevel&&gi.aggregateChildGroups){var i=group.groups.length;while(i--){if(!group.groups[i].totals.initialized){calculateTotals(group.groups[i].totals)}}}while(idx--){agg=gi.aggregators[idx];agg.init();if(!isLeafLevel&&gi.aggregateChildGroups){gi.compiledAccumulators[idx].call(agg,group.groups)}else{gi.compiledAccumulators[idx].call(agg,group.rows)}agg.storeResult(totals)}totals.initialized=true}function addGroupTotals(group){var gi=groupingInfos[group.level];var totals=new Slick.GroupTotals;totals.group=group;group.totals=totals;if(!gi.lazyTotalsCalculation){calculateTotals(totals)}}function addTotals(groups,level){level=level||0;var gi=groupingInfos[level];var groupCollapsed=gi.collapsed;var toggledGroups=toggledGroupsByLevel[level];var idx=groups.length,g;while(idx--){g=groups[idx];if(g.collapsed&&!gi.aggregateCollapsed){continue}if(g.groups){addTotals(g.groups,level+1)}if(gi.aggregators.length&&(gi.aggregateEmpty||g.rows.length||g.groups&&g.groups.length)){addGroupTotals(g)}g.collapsed=groupCollapsed^toggledGroups[g.groupingKey];g.title=gi.formatter?gi.formatter(g):g.value}}function flattenGroupedRows(groups,level){level=level||0;var gi=groupingInfos[level];var groupedRows=[],rows,gl=0,g;for(var i=0,l=groups.length;i<l;i++){g=groups[i];groupedRows[gl++]=g;if(!g.collapsed){rows=g.groups?flattenGroupedRows(g.groups,level+1):g.rows;for(var j=0,jj=rows.length;j<jj;j++){groupedRows[gl++]=rows[j]}}if(g.totals&&gi.displayTotalsRow&&(!g.collapsed||gi.aggregateCollapsed)){groupedRows[gl++]=g.totals}}return groupedRows}function getFunctionInfo(fn){var fnRegex=/^function[^(]*\(([^)]*)\)\s*{([\s\S]*)}$/;var matches=fn.toString().match(fnRegex);return{params:matches[1].split(","),body:matches[2]}}function compileAccumulatorLoop(aggregator){var accumulatorInfo=getFunctionInfo(aggregator.accumulate);var fn=new Function("_items","for (var "+accumulatorInfo.params[0]+", _i=0, _il=_items.length; _i<_il; _i++) {"+accumulatorInfo.params[0]+" = _items[_i]; "+accumulatorInfo.body+"}");fn.displayName=fn.name="compiledAccumulatorLoop";return fn}function compileFilter(){var filterInfo=getFunctionInfo(filter);var filterPath1="{ continue _coreloop; }$1";var filterPath2="{ _retval[_idx++] = $item$; continue _coreloop; }$1";var filterBody=filterInfo.body.replace(/return false\s*([;}]|\}|$)/gi,filterPath1).replace(/return!1([;}]|\}|$)/gi,filterPath1).replace(/return true\s*([;}]|\}|$)/gi,filterPath2).replace(/return!0([;}]|\}|$)/gi,filterPath2).replace(/return ([^;}]+?)\s*([;}]|$)/gi,"{ if ($1) { _retval[_idx++] = $item$; }; continue _coreloop; }$2");var tpl=["var _retval = [], _idx = 0; ","var $item$, $args$ = _args; ","_coreloop: ","for (var _i = 0, _il = _items.length; _i < _il; _i++) { ","$item$ = _items[_i]; ","$filter$; ","} ","return _retval; "].join("");tpl=tpl.replace(/\$filter\$/gi,filterBody);tpl=tpl.replace(/\$item\$/gi,filterInfo.params[0]);tpl=tpl.replace(/\$args\$/gi,filterInfo.params[1]);var fn=new Function("_items,_args",tpl);fn.displayName=fn.name="compiledFilter";return fn}function compileFilterWithCaching(){var filterInfo=getFunctionInfo(filter);var filterPath1="{ continue _coreloop; }$1";var filterPath2="{ _cache[_i] = true;_retval[_idx++] = $item$; continue _coreloop; }$1";var filterBody=filterInfo.body.replace(/return false\s*([;}]|\}|$)/gi,filterPath1).replace(/return!1([;}]|\}|$)/gi,filterPath1).replace(/return true\s*([;}]|\}|$)/gi,filterPath2).replace(/return!0([;}]|\}|$)/gi,filterPath2).replace(/return ([^;}]+?)\s*([;}]|$)/gi,"{ if ((_cache[_i] = $1)) { _retval[_idx++] = $item$; }; continue _coreloop; }$2");var tpl=["var _retval = [], _idx = 0; ","var $item$, $args$ = _args; ","_coreloop: ","for (var _i = 0, _il = _items.length; _i < _il; _i++) { ","$item$ = _items[_i]; ","if (_cache[_i]) { ","_retval[_idx++] = $item$; ","continue _coreloop; ","} ","$filter$; ","} ","return _retval; "].join("");tpl=tpl.replace(/\$filter\$/gi,filterBody);tpl=tpl.replace(/\$item\$/gi,filterInfo.params[0]);tpl=tpl.replace(/\$args\$/gi,filterInfo.params[1]);var fn=new Function("_items,_args,_cache",tpl);fn.displayName=fn.name="compiledFilterWithCaching";return fn}function uncompiledFilter(items,args){var retval=[],idx=0;for(var i=0,ii=items.length;i<ii;i++){if(filter(items[i],args)){retval[idx++]=items[i]}}return retval}function uncompiledFilterWithCaching(items,args,cache){var retval=[],idx=0,item;for(var i=0,ii=items.length;i<ii;i++){item=items[i];if(cache[i]){retval[idx++]=item}else if(filter(item,args)){retval[idx++]=item;cache[i]=true}}return retval}function getFilteredAndPagedItems(items){if(filter){var batchFilter=options.inlineFilters?compiledFilter:uncompiledFilter;var batchFilterWithCaching=options.inlineFilters?compiledFilterWithCaching:uncompiledFilterWithCaching;if(refreshHints.isFilterNarrowing){filteredItems=batchFilter(filteredItems,filterArgs)}else if(refreshHints.isFilterExpanding){filteredItems=batchFilterWithCaching(items,filterArgs,filterCache)}else if(!refreshHints.isFilterUnchanged){filteredItems=batchFilter(items,filterArgs)}}else{filteredItems=pagesize?items:items.concat()}var paged;if(pagesize){if(filteredItems.length<=pagenum*pagesize){if(filteredItems.length===0){pagenum=0}else{pagenum=Math.floor((filteredItems.length-1)/pagesize)}}paged=filteredItems.slice(pagesize*pagenum,pagesize*pagenum+pagesize)}else{paged=filteredItems}return{totalRows:filteredItems.length,rows:paged}}function getRowDiffs(rows,newRows){var item,r,eitherIsNonData,diff=[];var from=0,to=newRows.length;if(refreshHints&&refreshHints.ignoreDiffsBefore){from=Math.max(0,Math.min(newRows.length,refreshHints.ignoreDiffsBefore))}if(refreshHints&&refreshHints.ignoreDiffsAfter){to=Math.min(newRows.length,Math.max(0,refreshHints.ignoreDiffsAfter))}for(var i=from,rl=rows.length;i<to;i++){if(i>=rl){diff[diff.length]=i}else{item=newRows[i];r=rows[i];if(groupingInfos.length&&(eitherIsNonData=item.__nonDataRow||r.__nonDataRow)&&item.__group!==r.__group||item.__group&&!item.equals(r)||eitherIsNonData&&(item.__groupTotals||r.__groupTotals)||item[idProperty]!=r[idProperty]||updated&&updated[item[idProperty]]){diff[diff.length]=i}}}return diff}function recalc(_items){rowsById=null;if(refreshHints.isFilterNarrowing!=prevRefreshHints.isFilterNarrowing||refreshHints.isFilterExpanding!=prevRefreshHints.isFilterExpanding){filterCache=[]}var filteredItems=getFilteredAndPagedItems(_items);totalRows=filteredItems.totalRows;var newRows=filteredItems.rows;groups=[];if(groupingInfos.length){groups=extractGroups(newRows);if(groups.length){addTotals(groups);newRows=flattenGroupedRows(groups)}}var diff=getRowDiffs(rows,newRows);rows=newRows;return diff}function refresh(){if(suspend){return}var countBefore=rows.length;var totalRowsBefore=totalRows;var diff=recalc(items,filter);if(pagesize&&totalRows<pagenum*pagesize){pagenum=Math.max(0,Math.ceil(totalRows/pagesize)-1);diff=recalc(items,filter)}updated=null;prevRefreshHints=refreshHints;refreshHints={};if(totalRowsBefore!==totalRows){onPagingInfoChanged.notify(getPagingInfo(),null,self)}if(countBefore!==rows.length){onRowCountChanged.notify({previous:countBefore,current:rows.length,dataView:self},null,self)}if(diff.length>0){onRowsChanged.notify({rows:diff,dataView:self},null,self)}}function syncGridSelection(grid,preserveHidden,preserveHiddenOnSelectionChange){var self=this;var inHandler;var selectedRowIds=self.mapRowsToIds(grid.getSelectedRows());var onSelectedRowIdsChanged=new Slick.Event;function setSelectedRowIds(rowIds){if(selectedRowIds.join(",")==rowIds.join(",")){return}selectedRowIds=rowIds;onSelectedRowIdsChanged.notify({grid:grid,ids:selectedRowIds,dataView:self},new Slick.EventData,self)}function update(){if(selectedRowIds.length>0){inHandler=true;var selectedRows=self.mapIdsToRows(selectedRowIds);if(!preserveHidden){setSelectedRowIds(self.mapRowsToIds(selectedRows))}grid.setSelectedRows(selectedRows);inHandler=false}}grid.onSelectedRowsChanged.subscribe(function(e,args){if(inHandler){return}var newSelectedRowIds=self.mapRowsToIds(grid.getSelectedRows());if(!preserveHiddenOnSelectionChange||!grid.getOptions().multiSelect){setSelectedRowIds(newSelectedRowIds)}else{var existing=$.grep(selectedRowIds,function(id){return self.getRowById(id)===undefined});setSelectedRowIds(existing.concat(newSelectedRowIds))}});this.onRowsChanged.subscribe(update);this.onRowCountChanged.subscribe(update);return onSelectedRowIdsChanged}function syncGridCellCssStyles(grid,key){var hashById;var inHandler;storeCellCssStyles(grid.getCellCssStyles(key));function storeCellCssStyles(hash){hashById={};for(var row in hash){var id=rows[row][idProperty];hashById[id]=hash[row]}}function update(){if(hashById){inHandler=true;ensureRowsByIdCache();var newHash={};for(var id in hashById){var row=rowsById[id];if(row!=undefined){newHash[row]=hashById[id]}}grid.setCellCssStyles(key,newHash);inHandler=false}}grid.onCellCssStylesChanged.subscribe(function(e,args){if(inHandler){return}if(key!=args.key){return}if(args.hash){storeCellCssStyles(args.hash)}else{grid.onCellCssStylesChanged.unsubscribe(styleChanged);self.onRowsChanged.unsubscribe(update);self.onRowCountChanged.unsubscribe(update)}});this.onRowsChanged.subscribe(update);this.onRowCountChanged.subscribe(update)}$.extend(this,{beginUpdate:beginUpdate,endUpdate:endUpdate,setPagingOptions:setPagingOptions,getPagingInfo:getPagingInfo,getItems:getItems,setItems:setItems,setFilter:setFilter,getFilter:getFilter,getFilteredItems:getFilteredItems,sort:sort,fastSort:fastSort,reSort:reSort,setGrouping:setGrouping,getGrouping:getGrouping,groupBy:groupBy,setAggregators:setAggregators,collapseAllGroups:collapseAllGroups,expandAllGroups:expandAllGroups,collapseGroup:collapseGroup,expandGroup:expandGroup,getGroups:getGroups,getIdxById:getIdxById,getRowByItem:getRowByItem,getRowById:getRowById,getItemById:getItemById,getItemByIdx:getItemByIdx,mapItemsToRows:mapItemsToRows,mapRowsToIds:mapRowsToIds,mapIdsToRows:mapIdsToRows,setRefreshHints:setRefreshHints,setFilterArgs:setFilterArgs,refresh:refresh,updateItem:updateItem,insertItem:insertItem,addItem:addItem,deleteItem:deleteItem,sortedAddItem:sortedAddItem,sortedUpdateItem:sortedUpdateItem,syncGridSelection:syncGridSelection,syncGridCellCssStyles:syncGridCellCssStyles,getLength:getLength,getItem:getItem,getItemMetadata:getItemMetadata,onRowCountChanged:onRowCountChanged,onRowsChanged:onRowsChanged,onPagingInfoChanged:onPagingInfoChanged})}function AvgAggregator(field){this.field_=field;this.init=function(){this.count_=0;this.nonNullCount_=0;this.sum_=0};this.accumulate=function(item){var val=item[this.field_];this.count_++;if(val!=null&&val!==""&&!isNaN(val)){this.nonNullCount_++;this.sum_+=parseFloat(val)}};this.storeResult=function(groupTotals){if(!groupTotals.avg){groupTotals.avg={}}if(this.nonNullCount_!=0){groupTotals.avg[this.field_]=this.sum_/this.nonNullCount_}}}function MinAggregator(field){this.field_=field;this.init=function(){this.min_=null};this.accumulate=function(item){var val=item[this.field_];if(val!=null&&val!==""&&!isNaN(val)){if(this.min_==null||val<this.min_){this.min_=val}}};this.storeResult=function(groupTotals){if(!groupTotals.min){groupTotals.min={}}groupTotals.min[this.field_]=this.min_}}function MaxAggregator(field){this.field_=field;this.init=function(){this.max_=null};this.accumulate=function(item){var val=item[this.field_];if(val!=null&&val!==""&&!isNaN(val)){if(this.max_==null||val>this.max_){this.max_=val}}};this.storeResult=function(groupTotals){if(!groupTotals.max){groupTotals.max={}}groupTotals.max[this.field_]=this.max_}}function SumAggregator(field){this.field_=field;this.init=function(){this.sum_=null};this.accumulate=function(item){var val=item[this.field_];if(val!=null&&val!==""&&!isNaN(val)){this.sum_+=parseFloat(val)}};this.storeResult=function(groupTotals){if(!groupTotals.sum){groupTotals.sum={}}groupTotals.sum[this.field_]=this.sum_}}})(jQuery);
