# Supplementary material for: Vitamin D Modified DSS-Induced Colitis in Mice via STING Signaling Pathway
Source: Biology (Basel). 2025 Jun 18;14(6):715. doi: 10.3390/biology14060715 (PMC12190092; doi:10.3390/biology14060715)
Supplement: Supplementary file 1 [file biology-14-00715-s001.zip › Supplementary Materials S1: 16s-report of gut microbiota/03_diversity-metrics/bray_curtis_emperor/vendor/js/three.js-plugins/SelectionBox.js]

define(['three'], function(THREE){

/**
 * @author HypnosNova / https://www.threejs.org.cn/gallery
 * This is a class to check whether objects are in a selection area in 3D space
 */

THREE.SelectionBox = ( function () {

	var frustum = new THREE.Frustum();
	var center = new THREE.Vector3();

	var tmpPoint = new THREE.Vector3();

	var vecNear = new THREE.Vector3();
	var vecTopLeft = new THREE.Vector3();
	var vecTopRight = new THREE.Vector3();
	var vecDownRight = new THREE.Vector3();
	var vecDownLeft = new THREE.Vector3();

	var vecFarTopLeft = new THREE.Vector3();
	var vecFarTopRight = new THREE.Vector3();
	var vecFarDownRight = new THREE.Vector3();
	var vecFarDownLeft = new THREE.Vector3();

	var vectemp1 = new THREE.Vector3();
	var vectemp2 = new THREE.Vector3();
	var vectemp3 = new THREE.Vector3();

	function SelectionBox( camera, scene, deep ) {

		this.camera = camera;
		this.scene = scene;
		this.startPoint = new THREE.Vector3();
		this.endPoint = new THREE.Vector3();
		this.collection = [];
		this.deep = deep || Number.MAX_VALUE;

	}

	SelectionBox.prototype.select = function ( startPoint, endPoint ) {

		this.startPoint = startPoint || this.startPoint;
		this.endPoint = endPoint || this.endPoint;
		this.collection = [];

		this.updateFrustum( this.startPoint, this.endPoint );
		this.searchChildInFrustum( frustum, this.scene );

		return this.collection;

	};

	SelectionBox.prototype.updateFrustum = function ( startPoint, endPoint ) {

		startPoint = startPoint || this.startPoint;
		endPoint = endPoint || this.endPoint;

		this.camera.updateProjectionMatrix();
		this.camera.updateMatrixWorld();

		if ( this.camera.isPerspectiveCamera ) {

			tmpPoint.copy( startPoint );
			tmpPoint.x = Math.min( startPoint.x, endPoint.x );
			tmpPoint.y = Math.max( startPoint.y, endPoint.y );
			endPoint.x = Math.max( startPoint.x, endPoint.x );
			endPoint.y = Math.min( startPoint.y, endPoint.y );

			vecNear.copy( this.camera.position );
			vecTopLeft.copy( tmpPoint );
			vecTopRight.set( endPoint.x, tmpPoint.y, 0 );
			vecDownRight.copy( endPoint );
			vecDownLeft.set( tmpPoint.x, endPoint.y, 0 );

			vecTopLeft.unproject( this.camera );
			vecTopRight.unproject( this.camera );
			vecDownRight.unproject( this.camera );
			vecDownLeft.unproject( this.camera );

			vectemp1.copy( vecTopLeft ).sub( vecNear );
			vectemp2.copy( vecTopRight ).sub( vecNear );
			vectemp3.copy( vecDownRight ).sub( vecNear );
			vectemp1.normalize();
			vectemp2.normalize();
			vectemp3.normalize();

			vectemp1.multiplyScalar( this.deep );
			vectemp2.multiplyScalar( this.deep );
			vectemp3.multiplyScalar( this.deep );
			vectemp1.add( vecNear );
			vectemp2.add( vecNear );
			vectemp3.add( vecNear );

			var planes = frustum.planes;

			planes[ 0 ].setFromCoplanarPoints( vecNear, vecTopLeft, vecTopRight );
			planes[ 1 ].setFromCoplanarPoints( vecNear, vecTopRight, vecDownRight );
			planes[ 2 ].setFromCoplanarPoints( vecDownRight, vecDownLeft, vecNear );
			planes[ 3 ].setFromCoplanarPoints( vecDownLeft, vecTopLeft, vecNear );
			planes[ 4 ].setFromCoplanarPoints( vecTopRight, vecDownRight, vecDownLeft );
			planes[ 5 ].setFromCoplanarPoints( vectemp3, vectemp2, vectemp1 );
			planes[ 5 ].normal.multiplyScalar( - 1 );

		} else if ( this.camera.isOrthographicCamera ) {

			if ( startPoint.equals( endPoint ) ) endPoint.addScalar( Number.EPSILON ); // avoid invalid frustum

			var left = Math.min( startPoint.x, endPoint.x );
			var top = Math.max( startPoint.y, endPoint.y );
			var right = Math.max( startPoint.x, endPoint.x );
			var down = Math.min( startPoint.y, endPoint.y );

			vecTopLeft.set( left, top, - 1 );
			vecTopRight.set( right, top, - 1 );
			vecDownRight.set( right, down, - 1 );
			vecDownLeft.set( left, down, - 1 );

			vecFarTopLeft.set( left, top, 1 );
			vecFarTopRight.set( right, top, 1 );
			vecFarDownRight.set( right, down, 1 );
			vecFarDownLeft.set( left, down, 1 );

			vecTopLeft.unproject( this.camera );
			vecTopRight.unproject( this.camera );
			vecDownRight.unproject( this.camera );
			vecDownLeft.unproject( this.camera );

			vecFarTopLeft.unproject( this.camera );
			vecFarTopRight.unproject( this.camera );
			vecFarDownRight.unproject( this.camera );
			vecFarDownLeft.unproject( this.camera );

			var planes = frustum.planes;

			planes[ 0 ].setFromCoplanarPoints( vecTopLeft, vecFarTopLeft, vecFarTopRight );
			planes[ 1 ].setFromCoplanarPoints( vecTopRight, vecFarTopRight, vecFarDownRight );
			planes[ 2 ].setFromCoplanarPoints( vecFarDownRight, vecFarDownLeft, vecDownLeft );
			planes[ 3 ].setFromCoplanarPoints( vecFarDownLeft, vecFarTopLeft, vecTopLeft );
			planes[ 4 ].setFromCoplanarPoints( vecTopRight, vecDownRight, vecDownLeft );
			planes[ 5 ].setFromCoplanarPoints( vecFarDownRight, vecFarTopRight, vecFarTopLeft );
			planes[ 5 ].normal.multiplyScalar( - 1 );

		} else {

			console.error( 'THREE.SelectionBox: Unsupported camera type.' );

		}

	};

	SelectionBox.prototype.searchChildInFrustum = function ( frustum, object ) {

		if ( object.isMesh || object.isLine || object.isPoints ) {

			if ( object.material !== undefined ) {

        /* Added for support in Emperor */
        if ( object.isPoints || object.isLineSegments) {
          // reset the attribute between selection events
          object.userData.selected = undefined;

          var positions = object.geometry.getAttribute( 'position' );
          var collection = [];

          var point = new THREE.Vector3();
          for (var i = 0; i < positions.count; i++) {
            point = point.fromBufferAttribute( positions, i );

            if ( frustum.containsPoint( point ) ) {
              collection.push( i );
            }
          }
          if ( collection.length ) {
            object.userData.selected = collection;
            this.collection.push ( object );
          }
        } /* end emperor addition */
        else {

          if ( object.geometry.boundingSphere === null ) object.geometry.computeBoundingSphere();

          center.copy( object.geometry.boundingSphere.center );

          center.applyMatrix4( object.matrixWorld );

          if ( frustum.containsPoint( center ) ) {

            this.collection.push( object );

          }
        }

			}

		}

		if ( object.children.length > 0 ) {

			for ( var x = 0; x < object.children.length; x ++ ) {

				this.searchChildInFrustum( frustum, object.children[ x ] );

			}

		}

	};

	return SelectionBox;

} )();

return THREE.SelectionBox;
});
