# Supplementary material for: Vitamin D Modified DSS-Induced Colitis in Mice via STING Signaling Pathway
Source: Biology (Basel). 2025 Jun 18;14(6):715. doi: 10.3390/biology14060715 (PMC12190092; doi:10.3390/biology14060715)
Supplement: Supplementary file 1 [file biology-14-00715-s001.zip › Supplementary Materials S1: 16s-report of gut microbiota/03_diversity-metrics/bray_curtis_emperor/vendor/js/three.min.js]

// threejs.org/license
(function(l,ua){"object"===typeof exports&&"undefined"!==typeof module?ua(exports):"function"===typeof define&&define.amd?define(["exports"],ua):(l=l||self,ua(l.THREE={}))})(this,function(l){function ua(){}function v(a,b){this.x=a||0;this.y=b||0}function xa(){this.elements=[1,0,0,0,1,0,0,0,1];0<arguments.length&&console.error("THREE.Matrix3: the constructor no longer reads arguments. use .set() instead.")}function V(a,b,c,d,e,f,g,h,k,m){Object.defineProperty(this,"id",{value:hj++});this.uuid=M.generateUUID();
this.name="";this.image=void 0!==a?a:V.DEFAULT_IMAGE;this.mipmaps=[];this.mapping=void 0!==b?b:V.DEFAULT_MAPPING;this.wrapS=void 0!==c?c:1001;this.wrapT=void 0!==d?d:1001;this.magFilter=void 0!==e?e:1006;this.minFilter=void 0!==f?f:1008;this.anisotropy=void 0!==k?k:1;this.format=void 0!==g?g:1023;this.internalFormat=null;this.type=void 0!==h?h:1009;this.offset=new v(0,0);this.repeat=new v(1,1);this.center=new v(0,0);this.rotation=0;this.matrixAutoUpdate=!0;this.matrix=new xa;this.generateMipmaps=
!0;this.premultiplyAlpha=!1;this.flipY=!0;this.unpackAlignment=4;this.encoding=void 0!==m?m:3E3;this.version=0;this.onUpdate=null}function ca(a,b,c,d){this.x=a||0;this.y=b||0;this.z=c||0;this.w=void 0!==d?d:1}function za(a,b,c){this.width=a;this.height=b;this.scissor=new ca(0,0,a,b);this.scissorTest=!1;this.viewport=new ca(0,0,a,b);c=c||{};this.texture=new V(void 0,c.mapping,c.wrapS,c.wrapT,c.magFilter,c.minFilter,c.format,c.type,c.anisotropy,c.encoding);this.texture.image={};this.texture.image.width=
a;this.texture.image.height=b;this.texture.generateMipmaps=void 0!==c.generateMipmaps?c.generateMipmaps:!1;this.texture.minFilter=void 0!==c.minFilter?c.minFilter:1006;this.depthBuffer=void 0!==c.depthBuffer?c.depthBuffer:!0;this.stencilBuffer=void 0!==c.stencilBuffer?c.stencilBuffer:!0;this.depthTexture=void 0!==c.depthTexture?c.depthTexture:null}function Xf(a,b,c){za.call(this,a,b,c);this.samples=4}function la(a,b,c,d){this._x=a||0;this._y=b||0;this._z=c||0;this._w=void 0!==d?d:1}function n(a,b,
c){this.x=a||0;this.y=b||0;this.z=c||0}function P(){this.elements=[1,0,0,0,0,1,0,0,0,0,1,0,0,0,0,1];0<arguments.length&&console.error("THREE.Matrix4: the constructor no longer reads arguments. use .set() instead.")}function Ub(a,b,c,d){this._x=a||0;this._y=b||0;this._z=c||0;this._order=d||Ub.DefaultOrder}function Ce(){this.mask=1}function E(){Object.defineProperty(this,"id",{value:ij++});this.uuid=M.generateUUID();this.name="";this.type="Object3D";this.parent=null;this.children=[];this.up=E.DefaultUp.clone();
var a=new n,b=new Ub,c=new la,d=new n(1,1,1);b._onChange(function(){c.setFromEuler(b,!1)});c._onChange(function(){b.setFromQuaternion(c,void 0,!1)});Object.defineProperties(this,{position:{configurable:!0,enumerable:!0,value:a},rotation:{configurable:!0,enumerable:!0,value:b},quaternion:{configurable:!0,enumerable:!0,value:c},scale:{configurable:!0,enumerable:!0,value:d},modelViewMatrix:{value:new P},normalMatrix:{value:new xa}});this.matrix=new P;this.matrixWorld=new P;this.matrixAutoUpdate=E.DefaultMatrixAutoUpdate;
this.matrixWorldNeedsUpdate=!1;this.layers=new Ce;this.visible=!0;this.receiveShadow=this.castShadow=!1;this.frustumCulled=!0;this.renderOrder=0;this.userData={}}function ob(){E.call(this);this.type="Scene";this.overrideMaterial=this.fog=this.environment=this.background=null;this.autoUpdate=!0;"undefined"!==typeof __THREE_DEVTOOLS__&&__THREE_DEVTOOLS__.dispatchEvent(new CustomEvent("observe",{detail:this}))}function Sa(a,b){this.min=void 0!==a?a:new n(Infinity,Infinity,Infinity);this.max=void 0!==
b?b:new n(-Infinity,-Infinity,-Infinity)}function Yf(a,b,c,d,e){var f;var g=0;for(f=a.length-3;g<=f;g+=3){Vb.fromArray(a,g);var h=e.x*Math.abs(Vb.x)+e.y*Math.abs(Vb.y)+e.z*Math.abs(Vb.z),k=b.dot(Vb),m=c.dot(Vb),z=d.dot(Vb);if(Math.max(-Math.max(k,m,z),Math.min(k,m,z))>h)return!1}return!0}function cb(a,b){this.center=void 0!==a?a:new n;this.radius=void 0!==b?b:-1}function Wb(a,b){this.origin=void 0!==a?a:new n;this.direction=void 0!==b?b:new n(0,0,-1)}function Ta(a,b){this.normal=void 0!==a?a:new n(1,
0,0);this.constant=void 0!==b?b:0}function wa(a,b,c){this.a=void 0!==a?a:new n;this.b=void 0!==b?b:new n;this.c=void 0!==c?c:new n}function A(a,b,c){return void 0===b&&void 0===c?this.set(a):this.setRGB(a,b,c)}function Zf(a,b,c){0>c&&(c+=1);1<c&&--c;return c<1/6?a+6*(b-a)*c:.5>c?b:c<2/3?a+6*(b-a)*(2/3-c):a}function $f(a){return.04045>a?.0773993808*a:Math.pow(.9478672986*a+.0521327014,2.4)}function ag(a){return.0031308>a?12.92*a:1.055*Math.pow(a,.41666)-.055}function yc(a,b,c,d,e,f){this.a=a;this.b=
b;this.c=c;this.normal=d&&d.isVector3?d:new n;this.vertexNormals=Array.isArray(d)?d:[];this.color=e&&e.isColor?e:new A;this.vertexColors=Array.isArray(e)?e:[];this.materialIndex=void 0!==f?f:0}function J(){Object.defineProperty(this,"id",{value:jj++});this.uuid=M.generateUUID();this.name="";this.type="Material";this.fog=!0;this.blending=1;this.side=0;this.vertexColors=this.flatShading=!1;this.opacity=1;this.transparent=!1;this.blendSrc=204;this.blendDst=205;this.blendEquation=100;this.blendEquationAlpha=
this.blendDstAlpha=this.blendSrcAlpha=null;this.depthFunc=3;this.depthWrite=this.depthTest=!0;this.stencilWriteMask=255;this.stencilFunc=519;this.stencilRef=0;this.stencilFuncMask=255;this.stencilZPass=this.stencilZFail=this.stencilFail=7680;this.stencilWrite=!1;this.clippingPlanes=null;this.clipShadows=this.clipIntersection=!1;this.shadowSide=null;this.colorWrite=!0;this.precision=null;this.polygonOffset=!1;this.polygonOffsetUnits=this.polygonOffsetFactor=0;this.dithering=!1;this.alphaTest=0;this.premultipliedAlpha=
!1;this.toneMapped=this.visible=!0;this.userData={};this.version=0}function Na(a){J.call(this);this.type="MeshBasicMaterial";this.color=new A(16777215);this.lightMap=this.map=null;this.lightMapIntensity=1;this.aoMap=null;this.aoMapIntensity=1;this.envMap=this.alphaMap=this.specularMap=null;this.combine=0;this.reflectivity=1;this.refractionRatio=.98;this.wireframe=!1;this.wireframeLinewidth=1;this.wireframeLinejoin=this.wireframeLinecap="round";this.morphTargets=this.skinning=!1;this.setValues(a)}
function N(a,b,c){if(Array.isArray(a))throw new TypeError("THREE.BufferAttribute: array should be a Typed Array.");this.name="";this.array=a;this.itemSize=b;this.count=void 0!==a?a.length/b:0;this.normalized=!0===c;this.usage=35044;this.updateRange={offset:0,count:-1};this.version=0}function xd(a,b,c){N.call(this,new Int8Array(a),b,c)}function yd(a,b,c){N.call(this,new Uint8Array(a),b,c)}function zd(a,b,c){N.call(this,new Uint8ClampedArray(a),b,c)}function Ad(a,b,c){N.call(this,new Int16Array(a),
b,c)}function Xb(a,b,c){N.call(this,new Uint16Array(a),b,c)}function Bd(a,b,c){N.call(this,new Int32Array(a),b,c)}function Yb(a,b,c){N.call(this,new Uint32Array(a),b,c)}function y(a,b,c){N.call(this,new Float32Array(a),b,c)}function Cd(a,b,c){N.call(this,new Float64Array(a),b,c)}function uh(){this.vertices=[];this.normals=[];this.colors=[];this.uvs=[];this.uvs2=[];this.groups=[];this.morphTargets={};this.skinWeights=[];this.skinIndices=[];this.boundingSphere=this.boundingBox=null;this.groupsNeedUpdate=
this.uvsNeedUpdate=this.colorsNeedUpdate=this.normalsNeedUpdate=this.verticesNeedUpdate=!1}function vh(a){if(0===a.length)return-Infinity;for(var b=a[0],c=1,d=a.length;c<d;++c)a[c]>b&&(b=a[c]);return b}function B(){Object.defineProperty(this,"id",{value:kj+=2});this.uuid=M.generateUUID();this.name="";this.type="BufferGeometry";this.index=null;this.attributes={};this.morphAttributes={};this.morphTargetsRelative=!1;this.groups=[];this.boundingSphere=this.boundingBox=null;this.drawRange={start:0,count:Infinity};
this.userData={}}function ja(a,b){E.call(this);this.type="Mesh";this.geometry=void 0!==a?a:new B;this.material=void 0!==b?b:new Na;this.updateMorphTargets()}function wh(a,b,c,d,e,f,g,h){if(null===(1===b.side?d.intersectTriangle(g,f,e,!0,h):d.intersectTriangle(e,f,g,2!==b.side,h)))return null;De.copy(h);De.applyMatrix4(a.matrixWorld);b=c.ray.origin.distanceTo(De);return b<c.near||b>c.far?null:{distance:b,point:De.clone(),object:a}}function Ee(a,b,c,d,e,f,g,h,k,m,z,p){Cb.fromBufferAttribute(e,m);Db.fromBufferAttribute(e,
z);Eb.fromBufferAttribute(e,p);e=a.morphTargetInfluences;if(b.morphTargets&&f&&e){Fe.set(0,0,0);Ge.set(0,0,0);He.set(0,0,0);for(var u=0,r=f.length;u<r;u++){var l=e[u],t=f[u];0!==l&&(bg.fromBufferAttribute(t,m),cg.fromBufferAttribute(t,z),dg.fromBufferAttribute(t,p),g?(Fe.addScaledVector(bg,l),Ge.addScaledVector(cg,l),He.addScaledVector(dg,l)):(Fe.addScaledVector(bg.sub(Cb),l),Ge.addScaledVector(cg.sub(Db),l),He.addScaledVector(dg.sub(Eb),l)))}Cb.add(Fe);Db.add(Ge);Eb.add(He)}a.isSkinnedMesh&&(a.boneTransform(m,
Cb),a.boneTransform(z,Db),a.boneTransform(p,Eb));if(a=wh(a,b,c,d,Cb,Db,Eb,Dd))h&&(zc.fromBufferAttribute(h,m),Ac.fromBufferAttribute(h,z),Bc.fromBufferAttribute(h,p),a.uv=wa.getUV(Dd,Cb,Db,Eb,zc,Ac,Bc,new v)),k&&(zc.fromBufferAttribute(k,m),Ac.fromBufferAttribute(k,z),Bc.fromBufferAttribute(k,p),a.uv2=wa.getUV(Dd,Cb,Db,Eb,zc,Ac,Bc,new v)),h=new yc(m,z,p),wa.getNormal(Cb,Db,Eb,h.normal),a.face=h;return a}function O(){Object.defineProperty(this,"id",{value:lj+=2});this.uuid=M.generateUUID();this.name=
"";this.type="Geometry";this.vertices=[];this.colors=[];this.faces=[];this.faceVertexUvs=[[]];this.morphTargets=[];this.morphNormals=[];this.skinWeights=[];this.skinIndices=[];this.lineDistances=[];this.boundingSphere=this.boundingBox=null;this.groupsNeedUpdate=this.lineDistancesNeedUpdate=this.colorsNeedUpdate=this.normalsNeedUpdate=this.uvsNeedUpdate=this.verticesNeedUpdate=this.elementsNeedUpdate=!1}function Cc(a){var b={},c;for(c in a){b[c]={};for(var d in a[c]){var e=a[c][d];e&&(e.isColor||e.isMatrix3||
e.isMatrix4||e.isVector2||e.isVector3||e.isVector4||e.isTexture)?b[c][d]=e.clone():Array.isArray(e)?b[c][d]=e.slice():b[c][d]=e}}return b}function va(a){for(var b={},c=0;c<a.length;c++){var d=Cc(a[c]),e;for(e in d)b[e]=d[e]}return b}function Aa(a){J.call(this);this.type="ShaderMaterial";this.defines={};this.uniforms={};this.vertexShader="void main() {\n\tgl_Position = projectionMatrix * modelViewMatrix * vec4( position, 1.0 );\n}";this.fragmentShader="void main() {\n\tgl_FragColor = vec4( 1.0, 0.0, 0.0, 1.0 );\n}";
this.linewidth=1;this.wireframe=!1;this.wireframeLinewidth=1;this.morphNormals=this.morphTargets=this.skinning=this.clipping=this.lights=this.fog=!1;this.extensions={derivatives:!1,fragDepth:!1,drawBuffers:!1,shaderTextureLOD:!1};this.defaultAttributeValues={color:[1,1,1],uv:[0,0],uv2:[0,0]};this.index0AttributeName=void 0;this.uniformsNeedUpdate=!1;void 0!==a&&(void 0!==a.attributes&&console.error("THREE.ShaderMaterial: attributes should now be defined in THREE.BufferGeometry instead."),this.setValues(a))}
function db(){E.call(this);this.type="Camera";this.matrixWorldInverse=new P;this.projectionMatrix=new P;this.projectionMatrixInverse=new P}function ba(a,b,c,d){db.call(this);this.type="PerspectiveCamera";this.fov=void 0!==a?a:50;this.zoom=1;this.near=void 0!==c?c:.1;this.far=void 0!==d?d:2E3;this.focus=10;this.aspect=void 0!==b?b:1;this.view=null;this.filmGauge=35;this.filmOffset=0;this.updateProjectionMatrix()}function Dc(a,b,c,d){E.call(this);this.type="CubeCamera";var e=new ba(90,1,a,b);e.up.set(0,
-1,0);e.lookAt(new n(1,0,0));this.add(e);var f=new ba(90,1,a,b);f.up.set(0,-1,0);f.lookAt(new n(-1,0,0));this.add(f);var g=new ba(90,1,a,b);g.up.set(0,0,1);g.lookAt(new n(0,1,0));this.add(g);var h=new ba(90,1,a,b);h.up.set(0,0,-1);h.lookAt(new n(0,-1,0));this.add(h);var k=new ba(90,1,a,b);k.up.set(0,-1,0);k.lookAt(new n(0,0,1));this.add(k);var m=new ba(90,1,a,b);m.up.set(0,-1,0);m.lookAt(new n(0,0,-1));this.add(m);d=d||{format:1022,magFilter:1006,minFilter:1006};this.renderTarget=new Fb(c,d);this.renderTarget.texture.name=
"CubeCamera";this.update=function(a,b){null===this.parent&&this.updateMatrixWorld();var c=a.getRenderTarget(),d=this.renderTarget,p=d.texture.generateMipmaps;d.texture.generateMipmaps=!1;a.setRenderTarget(d,0);a.render(b,e);a.setRenderTarget(d,1);a.render(b,f);a.setRenderTarget(d,2);a.render(b,g);a.setRenderTarget(d,3);a.render(b,h);a.setRenderTarget(d,4);a.render(b,k);d.texture.generateMipmaps=p;a.setRenderTarget(d,5);a.render(b,m);a.setRenderTarget(c)};this.clear=function(a,b,c,d){for(var e=a.getRenderTarget(),
f=this.renderTarget,g=0;6>g;g++)a.setRenderTarget(f,g),a.clear(b,c,d);a.setRenderTarget(e)}}function Fb(a,b,c){Number.isInteger(b)&&(console.warn("THREE.WebGLCubeRenderTarget: constructor signature is now WebGLCubeRenderTarget( size, options )"),b=c);za.call(this,a,a,b)}function Zb(a,b,c,d,e,f,g,h,k,m,z,p){V.call(this,null,f,g,h,k,m,d,e,z,p);this.image={data:a||null,width:b||1,height:c||1};this.magFilter=void 0!==k?k:1003;this.minFilter=void 0!==m?m:1003;this.flipY=this.generateMipmaps=!1;this.unpackAlignment=
1;this.needsUpdate=!0}function Ec(a,b,c,d,e,f){this.planes=[void 0!==a?a:new Ta,void 0!==b?b:new Ta,void 0!==c?c:new Ta,void 0!==d?d:new Ta,void 0!==e?e:new Ta,void 0!==f?f:new Ta]}function xh(){function a(e,f){!1!==c&&(d(e,f),b.requestAnimationFrame(a))}var b=null,c=!1,d=null;return{start:function(){!0!==c&&null!==d&&(b.requestAnimationFrame(a),c=!0)},stop:function(){c=!1},setAnimationLoop:function(a){d=a},setContext:function(a){b=a}}}function mj(a,b){function c(b,c){var d=b.array,e=b.usage,f=a.createBuffer();
a.bindBuffer(c,f);a.bufferData(c,d,e);b.onUploadCallback();c=5126;d instanceof Float32Array?c=5126:d instanceof Float64Array?console.warn("THREE.WebGLAttributes: Unsupported data buffer format: Float64Array."):d instanceof Uint16Array?c=5123:d instanceof Int16Array?c=5122:d instanceof Uint32Array?c=5125:d instanceof Int32Array?c=5124:d instanceof Int8Array?c=5120:d instanceof Uint8Array&&(c=5121);return{buffer:f,type:c,bytesPerElement:d.BYTES_PER_ELEMENT,version:b.version}}var d=b.isWebGL2,e=new WeakMap;
return{get:function(a){a.isInterleavedBufferAttribute&&(a=a.data);return e.get(a)},remove:function(b){b.isInterleavedBufferAttribute&&(b=b.data);var c=e.get(b);c&&(a.deleteBuffer(c.buffer),e.delete(b))},update:function(b,g){b.isInterleavedBufferAttribute&&(b=b.data);var f=e.get(b);if(void 0===f)e.set(b,c(b,g));else if(f.version<b.version){var k=b.array,m=b.updateRange;a.bindBuffer(g,f.buffer);-1===m.count?a.bufferSubData(g,0,k):(d?a.bufferSubData(g,m.offset*k.BYTES_PER_ELEMENT,k,m.offset,m.count):
a.bufferSubData(g,m.offset*k.BYTES_PER_ELEMENT,k.subarray(m.offset,m.offset+m.count)),m.count=-1);f.version=b.version}}}}function Ed(a,b,c,d){O.call(this);this.type="PlaneGeometry";this.parameters={width:a,height:b,widthSegments:c,heightSegments:d};this.fromBufferGeometry(new $b(a,b,c,d));this.mergeVertices()}function $b(a,b,c,d){B.call(this);this.type="PlaneBufferGeometry";this.parameters={width:a,height:b,widthSegments:c,heightSegments:d};a=a||1;b=b||1;var e=a/2,f=b/2;c=Math.floor(c)||1;d=Math.floor(d)||
1;var g=c+1,h=d+1,k=a/c,m=b/d,z=[],p=[],u=[],r=[];for(a=0;a<h;a++){var l=a*m-f;for(b=0;b<g;b++)p.push(b*k-e,-l,0),u.push(0,0,1),r.push(b/c),r.push(1-a/d)}for(a=0;a<d;a++)for(b=0;b<c;b++)e=b+g*(a+1),f=b+1+g*(a+1),h=b+1+g*a,z.push(b+g*a,e,h),z.push(e,f,h);this.setIndex(z);this.setAttribute("position",new y(p,3));this.setAttribute("normal",new y(u,3));this.setAttribute("uv",new y(r,2))}function nj(a,b,c,d){function e(a,c){b.buffers.color.setClear(a.r,a.g,a.b,c,d)}var f=new A(0),g=0,h,k,m=null,z=0,p=
null;return{getClearColor:function(){return f},setClearColor:function(a,b){f.set(a);g=void 0!==b?b:1;e(f,g)},getClearAlpha:function(){return g},setClearAlpha:function(a){g=a;e(f,g)},render:function(b,d,l,t){d=d.background;l=a.xr;(l=l.getSession&&l.getSession())&&"additive"===l.environmentBlendMode&&(d=null);null===d?e(f,g):d&&d.isColor&&(e(d,1),t=!0);(a.autoClear||t)&&a.clear(a.autoClearColor,a.autoClearDepth,a.autoClearStencil);if(d&&(d.isCubeTexture||d.isWebGLCubeRenderTarget||306===d.mapping)){void 0===
k&&(k=new ja(new Fd(1,1,1),new Aa({type:"BackgroundCubeMaterial",uniforms:Cc(eb.cube.uniforms),vertexShader:eb.cube.vertexShader,fragmentShader:eb.cube.fragmentShader,side:1,depthTest:!1,depthWrite:!1,fog:!1})),k.geometry.deleteAttribute("normal"),k.geometry.deleteAttribute("uv"),k.onBeforeRender=function(a,b,c){this.matrixWorld.copyPosition(c.matrixWorld)},Object.defineProperty(k.material,"envMap",{get:function(){return this.uniforms.envMap.value}}),c.update(k));t=d.isWebGLCubeRenderTarget?d.texture:
d;k.material.uniforms.envMap.value=t;k.material.uniforms.flipEnvMap.value=t.isCubeTexture?-1:1;if(m!==d||z!==t.version||p!==a.toneMapping)k.material.needsUpdate=!0,m=d,z=t.version,p=a.toneMapping;b.unshift(k,k.geometry,k.material,0,0,null)}else if(d&&d.isTexture){void 0===h&&(h=new ja(new $b(2,2),new Aa({type:"BackgroundMaterial",uniforms:Cc(eb.background.uniforms),vertexShader:eb.background.vertexShader,fragmentShader:eb.background.fragmentShader,side:0,depthTest:!1,depthWrite:!1,fog:!1})),h.geometry.deleteAttribute("normal"),
Object.defineProperty(h.material,"map",{get:function(){return this.uniforms.t2D.value}}),c.update(h));h.material.uniforms.t2D.value=d;!0===d.matrixAutoUpdate&&d.updateMatrix();h.material.uniforms.uvTransform.value.copy(d.matrix);if(m!==d||z!==d.version||p!==a.toneMapping)h.material.needsUpdate=!0,m=d,z=d.version,p=a.toneMapping;b.unshift(h,h.geometry,h.material,0,0,null)}}}}function oj(a,b,c,d){var e=d.isWebGL2,f;this.setMode=function(a){f=a};this.render=function(b,d){a.drawArrays(f,b,d);c.update(d,
f)};this.renderInstances=function(d,h,k,m){if(0!==m){if(e){d=a;var g="drawArraysInstanced"}else if(d=b.get("ANGLE_instanced_arrays"),g="drawArraysInstancedANGLE",null===d){console.error("THREE.WebGLBufferRenderer: using THREE.InstancedBufferGeometry but hardware does not support extension ANGLE_instanced_arrays.");return}d[g](f,h,k,m);c.update(k,f,m)}}}function pj(a,b,c){function d(b){if("highp"===b){if(0<a.getShaderPrecisionFormat(35633,36338).precision&&0<a.getShaderPrecisionFormat(35632,36338).precision)return"highp";
b="mediump"}return"mediump"===b&&0<a.getShaderPrecisionFormat(35633,36337).precision&&0<a.getShaderPrecisionFormat(35632,36337).precision?"mediump":"lowp"}var e,f="undefined"!==typeof WebGL2RenderingContext&&a instanceof WebGL2RenderingContext||"undefined"!==typeof WebGL2ComputeRenderingContext&&a instanceof WebGL2ComputeRenderingContext,g=void 0!==c.precision?c.precision:"highp",h=d(g);h!==g&&(console.warn("THREE.WebGLRenderer:",g,"not supported, using",h,"instead."),g=h);c=!0===c.logarithmicDepthBuffer;
h=a.getParameter(34930);var k=a.getParameter(35660),m=a.getParameter(3379),z=a.getParameter(34076),p=a.getParameter(34921),l=a.getParameter(36347),r=a.getParameter(36348),q=a.getParameter(36349),t=0<k,n=f||!!b.get("OES_texture_float"),x=t&&n,w=f?a.getParameter(36183):0;return{isWebGL2:f,getMaxAnisotropy:function(){if(void 0!==e)return e;var c=b.get("EXT_texture_filter_anisotropic");return e=null!==c?a.getParameter(c.MAX_TEXTURE_MAX_ANISOTROPY_EXT):0},getMaxPrecision:d,precision:g,logarithmicDepthBuffer:c,
maxTextures:h,maxVertexTextures:k,maxTextureSize:m,maxCubemapSize:z,maxAttributes:p,maxVertexUniforms:l,maxVaryings:r,maxFragmentUniforms:q,vertexTextures:t,floatFragmentTextures:n,floatVertexTextures:x,maxSamples:w}}function qj(){function a(){m.value!==d&&(m.value=d,m.needsUpdate=0<e);c.numPlanes=e;c.numIntersection=0}function b(a,b,d,e){var f=null!==a?a.length:0,g=null;if(0!==f){g=m.value;if(!0!==e||null===g){e=d+4*f;b=b.matrixWorldInverse;k.getNormalMatrix(b);if(null===g||g.length<e)g=new Float32Array(e);
for(e=0;e!==f;++e,d+=4)h.copy(a[e]).applyMatrix4(b,k),h.normal.toArray(g,d),g[d+3]=h.constant}m.value=g;m.needsUpdate=!0}c.numPlanes=f;c.numIntersection=0;return g}var c=this,d=null,e=0,f=!1,g=!1,h=new Ta,k=new xa,m={value:null,needsUpdate:!1};this.uniform=m;this.numIntersection=this.numPlanes=0;this.init=function(a,c,g){var h=0!==a.length||c||0!==e||f;f=c;d=b(a,g,0);e=a.length;return h};this.beginShadows=function(){g=!0;b(null)};this.endShadows=function(){g=!1;a()};this.setState=function(c,h,k,l,
q,t){if(!f||null===c||0===c.length||g&&!k)g?b(null):a();else{k=g?0:e;var p=4*k,z=q.clippingState||null;m.value=z;z=b(c,l,p,t);for(c=0;c!==p;++c)z[c]=d[c];q.clippingState=z;this.numIntersection=h?this.numPlanes:0;this.numPlanes+=k}}}function rj(a){var b={};return{get:function(c){if(void 0!==b[c])return b[c];switch(c){case "WEBGL_depth_texture":var d=a.getExtension("WEBGL_depth_texture")||a.getExtension("MOZ_WEBGL_depth_texture")||a.getExtension("WEBKIT_WEBGL_depth_texture");break;case "EXT_texture_filter_anisotropic":d=
a.getExtension("EXT_texture_filter_anisotropic")||a.getExtension("MOZ_EXT_texture_filter_anisotropic")||a.getExtension("WEBKIT_EXT_texture_filter_anisotropic");break;case "WEBGL_compressed_texture_s3tc":d=a.getExtension("WEBGL_compressed_texture_s3tc")||a.getExtension("MOZ_WEBGL_compressed_texture_s3tc")||a.getExtension("WEBKIT_WEBGL_compressed_texture_s3tc");break;case "WEBGL_compressed_texture_pvrtc":d=a.getExtension("WEBGL_compressed_texture_pvrtc")||a.getExtension("WEBKIT_WEBGL_compressed_texture_pvrtc");
break;default:d=a.getExtension(c)}null===d&&console.warn("THREE.WebGLRenderer: "+c+" extension not supported.");return b[c]=d}}}function sj(a,b,c){function d(a){var e=a.target;a=f.get(e);null!==a.index&&b.remove(a.index);for(var h in a.attributes)b.remove(a.attributes[h]);e.removeEventListener("dispose",d);f.delete(e);if(h=g.get(a))b.remove(h),g.delete(a);c.memory.geometries--}function e(a){var c=[],d=a.index,e=a.attributes.position;if(null!==d){var f=d.array;d=d.version;e=0;for(var h=f.length;e<
h;e+=3){var l=f[e+0],q=f[e+1],t=f[e+2];c.push(l,q,q,t,t,l)}}else for(f=e.array,d=e.version,e=0,h=f.length/3-1;e<h;e+=3)l=e+0,q=e+1,t=e+2,c.push(l,q,q,t,t,l);c=new (65535<vh(c)?Yb:Xb)(c,1);c.version=d;b.update(c,34963);(f=g.get(a))&&b.remove(f);g.set(a,c)}var f=new WeakMap,g=new WeakMap;return{get:function(a,b){var e=f.get(b);if(e)return e;b.addEventListener("dispose",d);b.isBufferGeometry?e=b:b.isGeometry&&(void 0===b._bufferGeometry&&(b._bufferGeometry=(new B).setFromObject(a)),e=b._bufferGeometry);
f.set(b,e);c.memory.geometries++;return e},update:function(a){var c=a.index,d=a.attributes;null!==c&&b.update(c,34963);for(var e in d)b.update(d[e],34962);a=a.morphAttributes;for(e in a){c=a[e];d=0;for(var f=c.length;d<f;d++)b.update(c[d],34962)}},getWireframeAttribute:function(a){var b=g.get(a);if(b){var c=a.index;null!==c&&b.version<c.version&&e(a)}else e(a);return g.get(a)}}}function tj(a,b,c,d){var e=d.isWebGL2,f,g,h;this.setMode=function(a){f=a};this.setIndex=function(a){g=a.type;h=a.bytesPerElement};
this.render=function(b,d){a.drawElements(f,d,g,b*h);c.update(d,f)};this.renderInstances=function(d,m,z,p){if(0!==p){if(e){d=a;var k="drawElementsInstanced"}else if(d=b.get("ANGLE_instanced_arrays"),k="drawElementsInstancedANGLE",null===d){console.error("THREE.WebGLIndexedBufferRenderer: using THREE.InstancedBufferGeometry but hardware does not support extension ANGLE_instanced_arrays.");return}d[k](f,z,g,m*h,p);c.update(z,f,p)}}}function uj(a){var b={frame:0,calls:0,triangles:0,points:0,lines:0};
return{memory:{geometries:0,textures:0},render:b,programs:null,autoReset:!0,reset:function(){b.frame++;b.calls=0;b.triangles=0;b.points=0;b.lines=0},update:function(a,d,e){e=e||1;b.calls++;switch(d){case 4:b.triangles+=a/3*e;break;case 1:b.lines+=a/2*e;break;case 3:b.lines+=e*(a-1);break;case 2:b.lines+=e*a;break;case 0:b.points+=e*a;break;default:console.error("THREE.WebGLInfo: Unknown draw mode:",d)}}}}function vj(a,b){return Math.abs(b[1])-Math.abs(a[1])}function wj(a){var b={},c=new Float32Array(8);
return{update:function(d,e,f,g){var h=d.morphTargetInfluences,k=void 0===h?0:h.length;d=b[e.id];if(void 0===d){d=[];for(var m=0;m<k;m++)d[m]=[m,0];b[e.id]=d}var z=f.morphTargets&&e.morphAttributes.position;f=f.morphNormals&&e.morphAttributes.normal;for(m=0;m<k;m++){var p=d[m];0!==p[1]&&(z&&e.deleteAttribute("morphTarget"+m),f&&e.deleteAttribute("morphNormal"+m))}for(m=0;m<k;m++)p=d[m],p[0]=m,p[1]=h[m];d.sort(vj);for(m=h=0;8>m;m++){if(p=d[m])if(k=p[0],p=p[1]){z&&e.setAttribute("morphTarget"+m,z[k]);
f&&e.setAttribute("morphNormal"+m,f[k]);c[m]=p;h+=p;continue}c[m]=0}e=e.morphTargetsRelative?1:1-h;g.getUniforms().setValue(a,"morphTargetBaseInfluence",e);g.getUniforms().setValue(a,"morphTargetInfluences",c)}}}function xj(a,b,c,d){var e=new WeakMap;return{update:function(a){var f=d.render.frame,h=a.geometry,k=b.get(a,h);e.get(k)!==f&&(h.isGeometry&&k.updateFromObject(a),b.update(k),e.set(k,f));a.isInstancedMesh&&c.update(a.instanceMatrix,34962);return k},dispose:function(){e=new WeakMap}}}function pb(a,
b,c,d,e,f,g,h,k,m){a=void 0!==a?a:[];V.call(this,a,void 0!==b?b:301,c,d,e,f,void 0!==g?g:1022,h,k,m);this.flipY=!1}function Fc(a,b,c,d){V.call(this,null);this.image={data:a||null,width:b||1,height:c||1,depth:d||1};this.minFilter=this.magFilter=1003;this.wrapR=1001;this.flipY=this.generateMipmaps=!1;this.needsUpdate=!0}function Gc(a,b,c,d){V.call(this,null);this.image={data:a||null,width:b||1,height:c||1,depth:d||1};this.minFilter=this.magFilter=1003;this.wrapR=1001;this.flipY=this.generateMipmaps=
!1;this.needsUpdate=!0}function Hc(a,b,c){var d=a[0];if(0>=d||0<d)return a;var e=b*c,f=yh[e];void 0===f&&(f=new Float32Array(e),yh[e]=f);if(0!==b)for(d.toArray(f,0),d=1,e=0;d!==b;++d)e+=c,a[d].toArray(f,e);return f}function Oa(a,b){if(a.length!==b.length)return!1;for(var c=0,d=a.length;c<d;c++)if(a[c]!==b[c])return!1;return!0}function Ia(a,b){for(var c=0,d=b.length;c<d;c++)a[c]=b[c]}function zh(a,b){var c=Ah[b];void 0===c&&(c=new Int32Array(b),Ah[b]=c);for(var d=0;d!==b;++d)c[d]=a.allocateTextureUnit();
return c}function yj(a,b){var c=this.cache;c[0]!==b&&(a.uniform1f(this.addr,b),c[0]=b)}function zj(a,b){var c=this.cache;if(void 0!==b.x){if(c[0]!==b.x||c[1]!==b.y)a.uniform2f(this.addr,b.x,b.y),c[0]=b.x,c[1]=b.y}else Oa(c,b)||(a.uniform2fv(this.addr,b),Ia(c,b))}function Aj(a,b){var c=this.cache;if(void 0!==b.x){if(c[0]!==b.x||c[1]!==b.y||c[2]!==b.z)a.uniform3f(this.addr,b.x,b.y,b.z),c[0]=b.x,c[1]=b.y,c[2]=b.z}else if(void 0!==b.r){if(c[0]!==b.r||c[1]!==b.g||c[2]!==b.b)a.uniform3f(this.addr,b.r,b.g,
b.b),c[0]=b.r,c[1]=b.g,c[2]=b.b}else Oa(c,b)||(a.uniform3fv(this.addr,b),Ia(c,b))}function Bj(a,b){var c=this.cache;if(void 0!==b.x){if(c[0]!==b.x||c[1]!==b.y||c[2]!==b.z||c[3]!==b.w)a.uniform4f(this.addr,b.x,b.y,b.z,b.w),c[0]=b.x,c[1]=b.y,c[2]=b.z,c[3]=b.w}else Oa(c,b)||(a.uniform4fv(this.addr,b),Ia(c,b))}function Cj(a,b){var c=this.cache,d=b.elements;void 0===d?Oa(c,b)||(a.uniformMatrix2fv(this.addr,!1,b),Ia(c,b)):Oa(c,d)||(Bh.set(d),a.uniformMatrix2fv(this.addr,!1,Bh),Ia(c,d))}function Dj(a,b){var c=
this.cache,d=b.elements;void 0===d?Oa(c,b)||(a.uniformMatrix3fv(this.addr,!1,b),Ia(c,b)):Oa(c,d)||(Ch.set(d),a.uniformMatrix3fv(this.addr,!1,Ch),Ia(c,d))}function Ej(a,b){var c=this.cache,d=b.elements;void 0===d?Oa(c,b)||(a.uniformMatrix4fv(this.addr,!1,b),Ia(c,b)):Oa(c,d)||(Dh.set(d),a.uniformMatrix4fv(this.addr,!1,Dh),Ia(c,d))}function Fj(a,b,c){var d=this.cache,e=c.allocateTextureUnit();d[0]!==e&&(a.uniform1i(this.addr,e),d[0]=e);c.safeSetTexture2D(b||Eh,e)}function Gj(a,b,c){var d=this.cache,
e=c.allocateTextureUnit();d[0]!==e&&(a.uniform1i(this.addr,e),d[0]=e);c.setTexture2DArray(b||Hj,e)}function Ij(a,b,c){var d=this.cache,e=c.allocateTextureUnit();d[0]!==e&&(a.uniform1i(this.addr,e),d[0]=e);c.setTexture3D(b||Jj,e)}function Kj(a,b,c){var d=this.cache,e=c.allocateTextureUnit();d[0]!==e&&(a.uniform1i(this.addr,e),d[0]=e);c.safeSetTextureCube(b||Fh,e)}function Lj(a,b){var c=this.cache;c[0]!==b&&(a.uniform1i(this.addr,b),c[0]=b)}function Mj(a,b){var c=this.cache;Oa(c,b)||(a.uniform2iv(this.addr,
b),Ia(c,b))}function Nj(a,b){var c=this.cache;Oa(c,b)||(a.uniform3iv(this.addr,b),Ia(c,b))}function Oj(a,b){var c=this.cache;Oa(c,b)||(a.uniform4iv(this.addr,b),Ia(c,b))}function Pj(a,b){var c=this.cache;c[0]!==b&&(a.uniform1ui(this.addr,b),c[0]=b)}function Qj(a){switch(a){case 5126:return yj;case 35664:return zj;case 35665:return Aj;case 35666:return Bj;case 35674:return Cj;case 35675:return Dj;case 35676:return Ej;case 5124:case 35670:return Lj;case 35667:case 35671:return Mj;case 35668:case 35672:return Nj;
case 35669:case 35673:return Oj;case 5125:return Pj;case 35678:case 36198:case 36298:case 36306:case 35682:return Fj;case 35679:case 36299:case 36307:return Ij;case 35680:case 36300:case 36308:case 36293:return Kj;case 36289:case 36303:case 36311:case 36292:return Gj}}function Rj(a,b){a.uniform1fv(this.addr,b)}function Sj(a,b){a.uniform1iv(this.addr,b)}function Tj(a,b){a.uniform2iv(this.addr,b)}function Uj(a,b){a.uniform3iv(this.addr,b)}function Vj(a,b){a.uniform4iv(this.addr,b)}function Wj(a,b){b=
Hc(b,this.size,2);a.uniform2fv(this.addr,b)}function Xj(a,b){b=Hc(b,this.size,3);a.uniform3fv(this.addr,b)}function Yj(a,b){b=Hc(b,this.size,4);a.uniform4fv(this.addr,b)}function Zj(a,b){b=Hc(b,this.size,4);a.uniformMatrix2fv(this.addr,!1,b)}function ak(a,b){b=Hc(b,this.size,9);a.uniformMatrix3fv(this.addr,!1,b)}function bk(a,b){b=Hc(b,this.size,16);a.uniformMatrix4fv(this.addr,!1,b)}function ck(a,b,c){var d=b.length,e=zh(c,d);a.uniform1iv(this.addr,e);for(a=0;a!==d;++a)c.safeSetTexture2D(b[a]||Eh,
e[a])}function dk(a,b,c){var d=b.length,e=zh(c,d);a.uniform1iv(this.addr,e);for(a=0;a!==d;++a)c.safeSetTextureCube(b[a]||Fh,e[a])}function ek(a){switch(a){case 5126:return Rj;case 35664:return Wj;case 35665:return Xj;case 35666:return Yj;case 35674:return Zj;case 35675:return ak;case 35676:return bk;case 5124:case 35670:return Sj;case 35667:case 35671:return Tj;case 35668:case 35672:return Uj;case 35669:case 35673:return Vj;case 35678:case 36198:case 36298:case 36306:case 35682:return ck;case 35680:case 36300:case 36308:case 36293:return dk}}
function fk(a,b,c){this.id=a;this.addr=c;this.cache=[];this.setValue=Qj(b.type)}function Gh(a,b,c){this.id=a;this.addr=c;this.cache=[];this.size=b.size;this.setValue=ek(b.type)}function Hh(a){this.id=a;this.seq=[];this.map={}}function Gb(a,b){this.seq=[];this.map={};for(var c=a.getProgramParameter(b,35718),d=0;d<c;++d){var e=a.getActiveUniform(b,d),f=a.getUniformLocation(b,e.name),g=this,h=e.name,k=h.length;for(eg.lastIndex=0;;){var m=eg.exec(h),z=eg.lastIndex,p=m[1],l=m[3];"]"===m[2]&&(p|=0);if(void 0===
l||"["===l&&z+2===k){h=g;e=void 0===l?new fk(p,e,f):new Gh(p,e,f);h.seq.push(e);h.map[e.id]=e;break}else l=g.map[p],void 0===l&&(l=new Hh(p),p=g,g=l,p.seq.push(g),p.map[g.id]=g),g=l}}}function Ih(a,b,c){b=a.createShader(b);a.shaderSource(b,c);a.compileShader(b);return b}function Jh(a){switch(a){case 3E3:return["Linear","( value )"];case 3001:return["sRGB","( value )"];case 3002:return["RGBE","( value )"];case 3004:return["RGBM","( value, 7.0 )"];case 3005:return["RGBM","( value, 16.0 )"];case 3006:return["RGBD",
"( value, 256.0 )"];case 3007:return["Gamma","( value, float( GAMMA_FACTOR ) )"];case 3003:return["LogLuv","( value )"];default:throw Error("unsupported encoding: "+a);}}function Kh(a,b,c){var d=a.getShaderParameter(b,35713),e=a.getShaderInfoLog(b).trim();if(d&&""===e)return"";a=a.getShaderSource(b).split("\n");for(b=0;b<a.length;b++)a[b]=b+1+": "+a[b];a=a.join("\n");return"THREE.WebGLShader: gl.getShaderInfoLog() "+c+"\n"+e+a}function Gd(a,b){b=Jh(b);return"vec4 "+a+"( vec4 value ) { return "+b[0]+
"ToLinear"+b[1]+"; }"}function gk(a,b){b=Jh(b);return"vec4 "+a+"( vec4 value ) { return LinearTo"+b[0]+b[1]+"; }"}function hk(a,b){switch(b){case 1:b="Linear";break;case 2:b="Reinhard";break;case 3:b="Uncharted2";break;case 4:b="OptimizedCineon";break;case 5:b="ACESFilmic";break;default:throw Error("unsupported toneMapping: "+b);}return"vec3 "+a+"( vec3 color ) { return "+b+"ToneMapping( color ); }"}function ik(a){var b=[],c;for(c in a){var d=a[c];!1!==d&&b.push("#define "+c+" "+d)}return b.join("\n")}
function Hd(a){return""!==a}function Lh(a,b){return a.replace(/NUM_DIR_LIGHTS/g,b.numDirLights).replace(/NUM_SPOT_LIGHTS/g,b.numSpotLights).replace(/NUM_RECT_AREA_LIGHTS/g,b.numRectAreaLights).replace(/NUM_POINT_LIGHTS/g,b.numPointLights).replace(/NUM_HEMI_LIGHTS/g,b.numHemiLights).replace(/NUM_DIR_LIGHT_SHADOWS/g,b.numDirLightShadows).replace(/NUM_SPOT_LIGHT_SHADOWS/g,b.numSpotLightShadows).replace(/NUM_POINT_LIGHT_SHADOWS/g,b.numPointLightShadows)}function Mh(a,b){return a.replace(/NUM_CLIPPING_PLANES/g,
b.numClippingPlanes).replace(/UNION_CLIPPING_PLANES/g,b.numClippingPlanes-b.numClipIntersection)}function fg(a,b){a=L[b];if(void 0===a)throw Error("Can not resolve #include <"+b+">");return a.replace(gg,fg)}function Nh(a,b,c,d){console.warn("WebGLProgram: #pragma unroll_loop shader syntax is deprecated. Please use #pragma unroll_loop_start syntax instead.");return hg(a,b,c,d)}function hg(a,b,c,d){a="";for(b=parseInt(b);b<parseInt(c);b++)a+=d.replace(/\[ i \]/g,"[ "+b+" ]").replace(/UNROLLED_LOOP_INDEX/g,
b);return a}function Oh(a){var b="precision "+a.precision+" float;\nprecision "+a.precision+" int;";"highp"===a.precision?b+="\n#define HIGH_PRECISION":"mediump"===a.precision?b+="\n#define MEDIUM_PRECISION":"lowp"===a.precision&&(b+="\n#define LOW_PRECISION");return b}function jk(a){var b="SHADOWMAP_TYPE_BASIC";1===a.shadowMapType?b="SHADOWMAP_TYPE_PCF":2===a.shadowMapType?b="SHADOWMAP_TYPE_PCF_SOFT":3===a.shadowMapType&&(b="SHADOWMAP_TYPE_VSM");return b}function kk(a){var b="ENVMAP_TYPE_CUBE";if(a.envMap)switch(a.envMapMode){case 301:case 302:b=
"ENVMAP_TYPE_CUBE";break;case 306:case 307:b="ENVMAP_TYPE_CUBE_UV";break;case 303:case 304:b="ENVMAP_TYPE_EQUIREC";break;case 305:b="ENVMAP_TYPE_SPHERE"}return b}function lk(a){var b="ENVMAP_MODE_REFLECTION";if(a.envMap)switch(a.envMapMode){case 302:case 304:b="ENVMAP_MODE_REFRACTION"}return b}function mk(a){var b="ENVMAP_BLENDING_NONE";if(a.envMap)switch(a.combine){case 0:b="ENVMAP_BLENDING_MULTIPLY";break;case 1:b="ENVMAP_BLENDING_MIX";break;case 2:b="ENVMAP_BLENDING_ADD"}return b}function nk(a,
b,c){var d=a.getContext(),e=c.defines,f=c.vertexShader,g=c.fragmentShader,h=jk(c),k=kk(c),m=lk(c),z=mk(c),p=0<a.gammaFactor?a.gammaFactor:1,l=c.isWebGL2?"":[c.extensionDerivatives||c.envMapCubeUV||c.bumpMap||c.tangentSpaceNormalMap||c.clearcoatNormalMap||c.flatShading||"physical"===c.shaderID?"#extension GL_OES_standard_derivatives : enable":"",(c.extensionFragDepth||c.logarithmicDepthBuffer)&&c.rendererExtensionFragDepth?"#extension GL_EXT_frag_depth : enable":"",c.extensionDrawBuffers&&c.rendererExtensionDrawBuffers?
"#extension GL_EXT_draw_buffers : require":"",(c.extensionShaderTextureLOD||c.envMap)&&c.rendererExtensionShaderTextureLod?"#extension GL_EXT_shader_texture_lod : enable":""].filter(Hd).join("\n"),r=ik(e),q=d.createProgram();c.isRawShaderMaterial?(e=[r].filter(Hd).join("\n"),0<e.length&&(e+="\n"),h=[l,r].filter(Hd).join("\n"),0<h.length&&(h+="\n")):(e=[Oh(c),"#define SHADER_NAME "+c.shaderName,r,c.instancing?"#define USE_INSTANCING":"",c.supportsVertexTextures?"#define VERTEX_TEXTURES":"","#define GAMMA_FACTOR "+
p,"#define MAX_BONES "+c.maxBones,c.useFog&&c.fog?"#define USE_FOG":"",c.useFog&&c.fogExp2?"#define FOG_EXP2":"",c.map?"#define USE_MAP":"",c.envMap?"#define USE_ENVMAP":"",c.envMap?"#define "+m:"",c.lightMap?"#define USE_LIGHTMAP":"",c.aoMap?"#define USE_AOMAP":"",c.emissiveMap?"#define USE_EMISSIVEMAP":"",c.bumpMap?"#define USE_BUMPMAP":"",c.normalMap?"#define USE_NORMALMAP":"",c.normalMap&&c.objectSpaceNormalMap?"#define OBJECTSPACE_NORMALMAP":"",c.normalMap&&c.tangentSpaceNormalMap?"#define TANGENTSPACE_NORMALMAP":
"",c.clearcoatMap?"#define USE_CLEARCOATMAP":"",c.clearcoatRoughnessMap?"#define USE_CLEARCOAT_ROUGHNESSMAP":"",c.clearcoatNormalMap?"#define USE_CLEARCOAT_NORMALMAP":"",c.displacementMap&&c.supportsVertexTextures?"#define USE_DISPLACEMENTMAP":"",c.specularMap?"#define USE_SPECULARMAP":"",c.roughnessMap?"#define USE_ROUGHNESSMAP":"",c.metalnessMap?"#define USE_METALNESSMAP":"",c.alphaMap?"#define USE_ALPHAMAP":"",c.vertexTangents?"#define USE_TANGENT":"",c.vertexColors?"#define USE_COLOR":"",c.vertexUvs?
"#define USE_UV":"",c.uvsVertexOnly?"#define UVS_VERTEX_ONLY":"",c.flatShading?"#define FLAT_SHADED":"",c.skinning?"#define USE_SKINNING":"",c.useVertexTexture?"#define BONE_TEXTURE":"",c.morphTargets?"#define USE_MORPHTARGETS":"",c.morphNormals&&!1===c.flatShading?"#define USE_MORPHNORMALS":"",c.doubleSided?"#define DOUBLE_SIDED":"",c.flipSided?"#define FLIP_SIDED":"",c.shadowMapEnabled?"#define USE_SHADOWMAP":"",c.shadowMapEnabled?"#define "+h:"",c.sizeAttenuation?"#define USE_SIZEATTENUATION":
"",c.logarithmicDepthBuffer?"#define USE_LOGDEPTHBUF":"",c.logarithmicDepthBuffer&&c.rendererExtensionFragDepth?"#define USE_LOGDEPTHBUF_EXT":"","uniform mat4 modelMatrix;","uniform mat4 modelViewMatrix;","uniform mat4 projectionMatrix;","uniform mat4 viewMatrix;","uniform mat3 normalMatrix;","uniform vec3 cameraPosition;","uniform bool isOrthographic;","#ifdef USE_INSTANCING"," attribute mat4 instanceMatrix;","#endif","attribute vec3 position;","attribute vec3 normal;","attribute vec2 uv;","#ifdef USE_TANGENT",
"\tattribute vec4 tangent;","#endif","#ifdef USE_COLOR","\tattribute vec3 color;","#endif","#ifdef USE_MORPHTARGETS","\tattribute vec3 morphTarget0;","\tattribute vec3 morphTarget1;","\tattribute vec3 morphTarget2;","\tattribute vec3 morphTarget3;","\t#ifdef USE_MORPHNORMALS","\t\tattribute vec3 morphNormal0;","\t\tattribute vec3 morphNormal1;","\t\tattribute vec3 morphNormal2;","\t\tattribute vec3 morphNormal3;","\t#else","\t\tattribute vec3 morphTarget4;","\t\tattribute vec3 morphTarget5;","\t\tattribute vec3 morphTarget6;",
"\t\tattribute vec3 morphTarget7;","\t#endif","#endif","#ifdef USE_SKINNING","\tattribute vec4 skinIndex;","\tattribute vec4 skinWeight;","#endif","\n"].filter(Hd).join("\n"),h=[l,Oh(c),"#define SHADER_NAME "+c.shaderName,r,c.alphaTest?"#define ALPHATEST "+c.alphaTest+(c.alphaTest%1?"":".0"):"","#define GAMMA_FACTOR "+p,c.useFog&&c.fog?"#define USE_FOG":"",c.useFog&&c.fogExp2?"#define FOG_EXP2":"",c.map?"#define USE_MAP":"",c.matcap?"#define USE_MATCAP":"",c.envMap?"#define USE_ENVMAP":"",c.envMap?
"#define "+k:"",c.envMap?"#define "+m:"",c.envMap?"#define "+z:"",c.lightMap?"#define USE_LIGHTMAP":"",c.aoMap?"#define USE_AOMAP":"",c.emissiveMap?"#define USE_EMISSIVEMAP":"",c.bumpMap?"#define USE_BUMPMAP":"",c.normalMap?"#define USE_NORMALMAP":"",c.normalMap&&c.objectSpaceNormalMap?"#define OBJECTSPACE_NORMALMAP":"",c.normalMap&&c.tangentSpaceNormalMap?"#define TANGENTSPACE_NORMALMAP":"",c.clearcoatMap?"#define USE_CLEARCOATMAP":"",c.clearcoatRoughnessMap?"#define USE_CLEARCOAT_ROUGHNESSMAP":
"",c.clearcoatNormalMap?"#define USE_CLEARCOAT_NORMALMAP":"",c.specularMap?"#define USE_SPECULARMAP":"",c.roughnessMap?"#define USE_ROUGHNESSMAP":"",c.metalnessMap?"#define USE_METALNESSMAP":"",c.alphaMap?"#define USE_ALPHAMAP":"",c.sheen?"#define USE_SHEEN":"",c.vertexTangents?"#define USE_TANGENT":"",c.vertexColors?"#define USE_COLOR":"",c.vertexUvs?"#define USE_UV":"",c.uvsVertexOnly?"#define UVS_VERTEX_ONLY":"",c.gradientMap?"#define USE_GRADIENTMAP":"",c.flatShading?"#define FLAT_SHADED":"",
c.doubleSided?"#define DOUBLE_SIDED":"",c.flipSided?"#define FLIP_SIDED":"",c.shadowMapEnabled?"#define USE_SHADOWMAP":"",c.shadowMapEnabled?"#define "+h:"",c.premultipliedAlpha?"#define PREMULTIPLIED_ALPHA":"",c.physicallyCorrectLights?"#define PHYSICALLY_CORRECT_LIGHTS":"",c.logarithmicDepthBuffer?"#define USE_LOGDEPTHBUF":"",c.logarithmicDepthBuffer&&c.rendererExtensionFragDepth?"#define USE_LOGDEPTHBUF_EXT":"",(c.extensionShaderTextureLOD||c.envMap)&&c.rendererExtensionShaderTextureLod?"#define TEXTURE_LOD_EXT":
"","uniform mat4 viewMatrix;","uniform vec3 cameraPosition;","uniform bool isOrthographic;",0!==c.toneMapping?"#define TONE_MAPPING":"",0!==c.toneMapping?L.tonemapping_pars_fragment:"",0!==c.toneMapping?hk("toneMapping",c.toneMapping):"",c.dithering?"#define DITHERING":"",c.outputEncoding||c.mapEncoding||c.matcapEncoding||c.envMapEncoding||c.emissiveMapEncoding||c.lightMapEncoding?L.encodings_pars_fragment:"",c.mapEncoding?Gd("mapTexelToLinear",c.mapEncoding):"",c.matcapEncoding?Gd("matcapTexelToLinear",
c.matcapEncoding):"",c.envMapEncoding?Gd("envMapTexelToLinear",c.envMapEncoding):"",c.emissiveMapEncoding?Gd("emissiveMapTexelToLinear",c.emissiveMapEncoding):"",c.lightMapEncoding?Gd("lightMapTexelToLinear",c.lightMapEncoding):"",c.outputEncoding?gk("linearToOutputTexel",c.outputEncoding):"",c.depthPacking?"#define DEPTH_PACKING "+c.depthPacking:"","\n"].filter(Hd).join("\n"));f=f.replace(gg,fg);f=Lh(f,c);f=Mh(f,c);g=g.replace(gg,fg);g=Lh(g,c);g=Mh(g,c);f=f.replace(Ph,hg).replace(Qh,Nh);g=g.replace(Ph,
hg).replace(Qh,Nh);c.isWebGL2&&!c.isRawShaderMaterial&&(k=!1,m=/^\s*#version\s+300\s+es\s*\n/,c.isShaderMaterial&&null!==f.match(m)&&null!==g.match(m)&&(k=!0,f=f.replace(m,""),g=g.replace(m,"")),e="#version 300 es\n\n#define attribute in\n#define varying out\n#define texture2D texture\n"+e,h=["#version 300 es\n\n#define varying in",k?"":"out highp vec4 pc_fragColor;",k?"":"#define gl_FragColor pc_fragColor","#define gl_FragDepthEXT gl_FragDepth\n#define texture2D texture\n#define textureCube texture\n#define texture2DProj textureProj\n#define texture2DLodEXT textureLod\n#define texture2DProjLodEXT textureProjLod\n#define textureCubeLodEXT textureLod\n#define texture2DGradEXT textureGrad\n#define texture2DProjGradEXT textureProjGrad\n#define textureCubeGradEXT textureGrad"].join("\n")+
"\n"+h);g=h+g;f=Ih(d,35633,e+f);g=Ih(d,35632,g);d.attachShader(q,f);d.attachShader(q,g);void 0!==c.index0AttributeName?d.bindAttribLocation(q,0,c.index0AttributeName):!0===c.morphTargets&&d.bindAttribLocation(q,0,"position");d.linkProgram(q);if(a.debug.checkShaderErrors){a=d.getProgramInfoLog(q).trim();k=d.getShaderInfoLog(f).trim();m=d.getShaderInfoLog(g).trim();p=z=!0;if(!1===d.getProgramParameter(q,35714))z=!1,l=Kh(d,f,"vertex"),r=Kh(d,g,"fragment"),console.error("THREE.WebGLProgram: shader error: ",
d.getError(),"35715",d.getProgramParameter(q,35715),"gl.getProgramInfoLog",a,l,r);else if(""!==a)console.warn("THREE.WebGLProgram: gl.getProgramInfoLog()",a);else if(""===k||""===m)p=!1;p&&(this.diagnostics={runnable:z,programLog:a,vertexShader:{log:k,prefix:e},fragmentShader:{log:m,prefix:h}})}d.deleteShader(f);d.deleteShader(g);var t;this.getUniforms=function(){void 0===t&&(t=new Gb(d,q));return t};var n;this.getAttributes=function(){if(void 0===n){for(var a={},b=d.getProgramParameter(q,35721),
c=0;c<b;c++){var e=d.getActiveAttrib(q,c).name;a[e]=d.getAttribLocation(q,e)}n=a}return n};this.destroy=function(){d.deleteProgram(q);this.program=void 0};this.name=c.shaderName;this.id=ok++;this.cacheKey=b;this.usedTimes=1;this.program=q;this.vertexShader=f;this.fragmentShader=g;return this}function pk(a,b,c){function d(a){if(a)a.isTexture?b=a.encoding:a.isWebGLRenderTarget&&(console.warn("THREE.WebGLPrograms.getTextureEncodingFromMap: don't use render targets as textures. Use their .texture property instead."),
b=a.texture.encoding);else var b=3E3;return b}var e=[],f=c.isWebGL2,g=c.logarithmicDepthBuffer,h=c.floatVertexTextures,k=c.precision,m=c.maxVertexUniforms,z=c.vertexTextures,p={MeshDepthMaterial:"depth",MeshDistanceMaterial:"distanceRGBA",MeshNormalMaterial:"normal",MeshBasicMaterial:"basic",MeshLambertMaterial:"lambert",MeshPhongMaterial:"phong",MeshToonMaterial:"toon",MeshStandardMaterial:"physical",MeshPhysicalMaterial:"physical",MeshMatcapMaterial:"matcap",LineBasicMaterial:"basic",LineDashedMaterial:"dashed",
PointsMaterial:"points",ShadowMaterial:"shadow",SpriteMaterial:"sprite"},l="precision isWebGL2 supportsVertexTextures outputEncoding instancing map mapEncoding matcap matcapEncoding envMap envMapMode envMapEncoding envMapCubeUV lightMap lightMapEncoding aoMap emissiveMap emissiveMapEncoding bumpMap normalMap objectSpaceNormalMap tangentSpaceNormalMap clearcoatMap clearcoatRoughnessMap clearcoatNormalMap displacementMap specularMap roughnessMap metalnessMap gradientMap alphaMap combine vertexColors vertexTangents vertexUvs uvsVertexOnly fog useFog fogExp2 flatShading sizeAttenuation logarithmicDepthBuffer skinning maxBones useVertexTexture morphTargets morphNormals maxMorphTargets maxMorphNormals premultipliedAlpha numDirLights numPointLights numSpotLights numHemiLights numRectAreaLights numDirLightShadows numPointLightShadows numSpotLightShadows shadowMapEnabled shadowMapType toneMapping physicallyCorrectLights alphaTest doubleSided flipSided numClippingPlanes numClipIntersection depthPacking dithering sheen".split(" ");
this.getParameters=function(e,l,u,n,x,w,ha){var q=n.fog;n=e.isMeshStandardMaterial?n.environment:null;n=e.envMap||n;var r=p[e.type];if(ha.isSkinnedMesh){var t=ha.skeleton.bones;if(h)t=1024;else{var F=Math.min(Math.floor((m-20)/4),t.length);F<t.length?(console.warn("THREE.WebGLRenderer: Skeleton has "+t.length+" bones. This GPU supports "+F+"."),t=0):t=F}}else t=0;null!==e.precision&&(k=c.getMaxPrecision(e.precision),k!==e.precision&&console.warn("THREE.WebGLProgram.getParameters:",e.precision,"not supported, using",
k,"instead."));r?(F=eb[r],F={name:e.type,uniforms:Rh.clone(F.uniforms),vertexShader:F.vertexShader,fragmentShader:F.fragmentShader}):F={name:e.type,uniforms:e.uniforms,vertexShader:e.vertexShader,fragmentShader:e.fragmentShader};e.onBeforeCompile(F,a);var v=a.getRenderTarget();return{isWebGL2:f,shaderID:r,shaderName:F.name,uniforms:F.uniforms,vertexShader:F.vertexShader,fragmentShader:F.fragmentShader,defines:e.defines,isRawShaderMaterial:e.isRawShaderMaterial,isShaderMaterial:e.isShaderMaterial,
precision:k,instancing:!0===ha.isInstancedMesh,supportsVertexTextures:z,outputEncoding:null!==v?d(v.texture):a.outputEncoding,map:!!e.map,mapEncoding:d(e.map),matcap:!!e.matcap,matcapEncoding:d(e.matcap),envMap:!!n,envMapMode:n&&n.mapping,envMapEncoding:d(n),envMapCubeUV:!!n&&(306===n.mapping||307===n.mapping),lightMap:!!e.lightMap,lightMapEncoding:d(e.lightMap),aoMap:!!e.aoMap,emissiveMap:!!e.emissiveMap,emissiveMapEncoding:d(e.emissiveMap),bumpMap:!!e.bumpMap,normalMap:!!e.normalMap,objectSpaceNormalMap:1===
e.normalMapType,tangentSpaceNormalMap:0===e.normalMapType,clearcoatMap:!!e.clearcoatMap,clearcoatRoughnessMap:!!e.clearcoatRoughnessMap,clearcoatNormalMap:!!e.clearcoatNormalMap,displacementMap:!!e.displacementMap,roughnessMap:!!e.roughnessMap,metalnessMap:!!e.metalnessMap,specularMap:!!e.specularMap,alphaMap:!!e.alphaMap,gradientMap:!!e.gradientMap,sheen:!!e.sheen,combine:e.combine,vertexTangents:e.normalMap&&e.vertexTangents,vertexColors:e.vertexColors,vertexUvs:!!e.map||!!e.bumpMap||!!e.normalMap||
!!e.specularMap||!!e.alphaMap||!!e.emissiveMap||!!e.roughnessMap||!!e.metalnessMap||!!e.clearcoatMap||!!e.clearcoatRoughnessMap||!!e.clearcoatNormalMap||!!e.displacementMap,uvsVertexOnly:!(e.map||e.bumpMap||e.normalMap||e.specularMap||e.alphaMap||e.emissiveMap||e.roughnessMap||e.metalnessMap||e.clearcoatNormalMap)&&!!e.displacementMap,fog:!!q,useFog:e.fog,fogExp2:q&&q.isFogExp2,flatShading:e.flatShading,sizeAttenuation:e.sizeAttenuation,logarithmicDepthBuffer:g,skinning:e.skinning&&0<t,maxBones:t,
useVertexTexture:h,morphTargets:e.morphTargets,morphNormals:e.morphNormals,maxMorphTargets:a.maxMorphTargets,maxMorphNormals:a.maxMorphNormals,numDirLights:l.directional.length,numPointLights:l.point.length,numSpotLights:l.spot.length,numRectAreaLights:l.rectArea.length,numHemiLights:l.hemi.length,numDirLightShadows:l.directionalShadowMap.length,numPointLightShadows:l.pointShadowMap.length,numSpotLightShadows:l.spotShadowMap.length,numClippingPlanes:x,numClipIntersection:w,dithering:e.dithering,shadowMapEnabled:a.shadowMap.enabled&&
0<u.length,shadowMapType:a.shadowMap.type,toneMapping:e.toneMapped?a.toneMapping:0,physicallyCorrectLights:a.physicallyCorrectLights,premultipliedAlpha:e.premultipliedAlpha,alphaTest:e.alphaTest,doubleSided:2===e.side,flipSided:1===e.side,depthPacking:void 0!==e.depthPacking?e.depthPacking:!1,index0AttributeName:e.index0AttributeName,extensionDerivatives:e.extensions&&e.extensions.derivatives,extensionFragDepth:e.extensions&&e.extensions.fragDepth,extensionDrawBuffers:e.extensions&&e.extensions.drawBuffers,
extensionShaderTextureLOD:e.extensions&&e.extensions.shaderTextureLOD,rendererExtensionFragDepth:f||null!==b.get("EXT_frag_depth"),rendererExtensionDrawBuffers:f||null!==b.get("WEBGL_draw_buffers"),rendererExtensionShaderTextureLod:f||null!==b.get("EXT_shader_texture_lod"),onBeforeCompile:e.onBeforeCompile}};this.getProgramCacheKey=function(b){var c=[];b.shaderID?c.push(b.shaderID):(c.push(b.fragmentShader),c.push(b.vertexShader));if(void 0!==b.defines)for(var d in b.defines)c.push(d),c.push(b.defines[d]);
if(void 0===b.isRawShaderMaterial){for(d=0;d<l.length;d++)c.push(b[l[d]]);c.push(a.outputEncoding);c.push(a.gammaFactor)}c.push(b.onBeforeCompile.toString());return c.join()};this.acquireProgram=function(b,c){for(var d,f=0,g=e.length;f<g;f++){var h=e[f];if(h.cacheKey===c){d=h;++d.usedTimes;break}}void 0===d&&(d=new nk(a,c,b),e.push(d));return d};this.releaseProgram=function(a){if(0===--a.usedTimes){var b=e.indexOf(a);e[b]=e[e.length-1];e.pop();a.destroy()}};this.programs=e}function qk(){var a=new WeakMap;
return{get:function(b){var c=a.get(b);void 0===c&&(c={},a.set(b,c));return c},remove:function(b){a.delete(b)},update:function(b,c,d){a.get(b)[c]=d},dispose:function(){a=new WeakMap}}}function rk(a,b){return a.groupOrder!==b.groupOrder?a.groupOrder-b.groupOrder:a.renderOrder!==b.renderOrder?a.renderOrder-b.renderOrder:a.program!==b.program?a.program.id-b.program.id:a.material.id!==b.material.id?a.material.id-b.material.id:a.z!==b.z?a.z-b.z:a.id-b.id}function sk(a,b){return a.groupOrder!==b.groupOrder?
a.groupOrder-b.groupOrder:a.renderOrder!==b.renderOrder?a.renderOrder-b.renderOrder:a.z!==b.z?b.z-a.z:a.id-b.id}function Sh(){function a(a,d,e,m,z,p){var g=b[c];void 0===g?(g={id:a.id,object:a,geometry:d,material:e,program:e.program||f,groupOrder:m,renderOrder:a.renderOrder,z:z,group:p},b[c]=g):(g.id=a.id,g.object=a,g.geometry=d,g.material=e,g.program=e.program||f,g.groupOrder=m,g.renderOrder=a.renderOrder,g.z=z,g.group=p);c++;return g}var b=[],c=0,d=[],e=[],f={id:-1};return{opaque:d,transparent:e,
init:function(){c=0;d.length=0;e.length=0},push:function(b,c,f,m,z,p){b=a(b,c,f,m,z,p);(!0===f.transparent?e:d).push(b)},unshift:function(b,c,f,m,z,p){b=a(b,c,f,m,z,p);(!0===f.transparent?e:d).unshift(b)},finish:function(){for(var a=c,d=b.length;a<d;a++){var e=b[a];if(null===e.id)break;e.id=null;e.object=null;e.geometry=null;e.material=null;e.program=null;e.group=null}},sort:function(a,b){1<d.length&&d.sort(a||rk);1<e.length&&e.sort(b||sk)}}}function tk(){function a(c){c=c.target;c.removeEventListener("dispose",
a);b.delete(c)}var b=new WeakMap;return{get:function(c,d){var e=b.get(c);if(void 0===e){var f=new Sh;b.set(c,new WeakMap);b.get(c).set(d,f);c.addEventListener("dispose",a)}else f=e.get(d),void 0===f&&(f=new Sh,e.set(d,f));return f},dispose:function(){b=new WeakMap}}}function uk(){var a={};return{get:function(b){if(void 0!==a[b.id])return a[b.id];switch(b.type){case "DirectionalLight":var c={direction:new n,color:new A};break;case "SpotLight":c={position:new n,direction:new n,color:new A,distance:0,
coneCos:0,penumbraCos:0,decay:0};break;case "PointLight":c={position:new n,color:new A,distance:0,decay:0};break;case "HemisphereLight":c={direction:new n,skyColor:new A,groundColor:new A};break;case "RectAreaLight":c={color:new A,position:new n,halfWidth:new n,halfHeight:new n}}return a[b.id]=c}}}function vk(){var a={};return{get:function(b){if(void 0!==a[b.id])return a[b.id];switch(b.type){case "DirectionalLight":var c={shadowBias:0,shadowRadius:1,shadowMapSize:new v};break;case "SpotLight":c={shadowBias:0,
shadowRadius:1,shadowMapSize:new v};break;case "PointLight":c={shadowBias:0,shadowRadius:1,shadowMapSize:new v,shadowCameraNear:1,shadowCameraFar:1E3}}return a[b.id]=c}}}function wk(a,b){return(b.castShadow?1:0)-(a.castShadow?1:0)}function xk(){for(var a=new uk,b=vk(),c={version:0,hash:{directionalLength:-1,pointLength:-1,spotLength:-1,rectAreaLength:-1,hemiLength:-1,numDirectionalShadows:-1,numPointShadows:-1,numSpotShadows:-1},ambient:[0,0,0],probe:[],directional:[],directionalShadow:[],directionalShadowMap:[],
directionalShadowMatrix:[],spot:[],spotShadow:[],spotShadowMap:[],spotShadowMatrix:[],rectArea:[],point:[],pointShadow:[],pointShadowMap:[],pointShadowMatrix:[],hemi:[]},d=0;9>d;d++)c.probe.push(new n);var e=new n,f=new P,g=new P;return{setup:function(d,k,m){for(var h=0,p=0,l=0,r=0;9>r;r++)c.probe[r].set(0,0,0);var q=k=0,t=0,n=0,x=0,w=0,ha=0,U=0;m=m.matrixWorldInverse;d.sort(wk);r=0;for(var Z=d.length;r<Z;r++){var C=d[r],v=C.color,ma=C.intensity,Ba=C.distance,Fa=C.shadow&&C.shadow.map?C.shadow.map.texture:
null;if(C.isAmbientLight)h+=v.r*ma,p+=v.g*ma,l+=v.b*ma;else if(C.isLightProbe)for(Fa=0;9>Fa;Fa++)c.probe[Fa].addScaledVector(C.sh.coefficients[Fa],ma);else if(C.isDirectionalLight){var I=a.get(C);I.color.copy(C.color).multiplyScalar(C.intensity);I.direction.setFromMatrixPosition(C.matrixWorld);e.setFromMatrixPosition(C.target.matrixWorld);I.direction.sub(e);I.direction.transformDirection(m);C.castShadow&&(ma=C.shadow,v=b.get(C),v.shadowBias=ma.bias,v.shadowRadius=ma.radius,v.shadowMapSize=ma.mapSize,
c.directionalShadow[k]=v,c.directionalShadowMap[k]=Fa,c.directionalShadowMatrix[k]=C.shadow.matrix,w++);c.directional[k]=I;k++}else C.isSpotLight?(I=a.get(C),I.position.setFromMatrixPosition(C.matrixWorld),I.position.applyMatrix4(m),I.color.copy(v).multiplyScalar(ma),I.distance=Ba,I.direction.setFromMatrixPosition(C.matrixWorld),e.setFromMatrixPosition(C.target.matrixWorld),I.direction.sub(e),I.direction.transformDirection(m),I.coneCos=Math.cos(C.angle),I.penumbraCos=Math.cos(C.angle*(1-C.penumbra)),
I.decay=C.decay,C.castShadow&&(ma=C.shadow,v=b.get(C),v.shadowBias=ma.bias,v.shadowRadius=ma.radius,v.shadowMapSize=ma.mapSize,c.spotShadow[t]=v,c.spotShadowMap[t]=Fa,c.spotShadowMatrix[t]=C.shadow.matrix,U++),c.spot[t]=I,t++):C.isRectAreaLight?(I=a.get(C),I.color.copy(v).multiplyScalar(ma),I.position.setFromMatrixPosition(C.matrixWorld),I.position.applyMatrix4(m),g.identity(),f.copy(C.matrixWorld),f.premultiply(m),g.extractRotation(f),I.halfWidth.set(.5*C.width,0,0),I.halfHeight.set(0,.5*C.height,
0),I.halfWidth.applyMatrix4(g),I.halfHeight.applyMatrix4(g),c.rectArea[n]=I,n++):C.isPointLight?(I=a.get(C),I.position.setFromMatrixPosition(C.matrixWorld),I.position.applyMatrix4(m),I.color.copy(C.color).multiplyScalar(C.intensity),I.distance=C.distance,I.decay=C.decay,C.castShadow&&(ma=C.shadow,v=b.get(C),v.shadowBias=ma.bias,v.shadowRadius=ma.radius,v.shadowMapSize=ma.mapSize,v.shadowCameraNear=ma.camera.near,v.shadowCameraFar=ma.camera.far,c.pointShadow[q]=v,c.pointShadowMap[q]=Fa,c.pointShadowMatrix[q]=
C.shadow.matrix,ha++),c.point[q]=I,q++):C.isHemisphereLight&&(I=a.get(C),I.direction.setFromMatrixPosition(C.matrixWorld),I.direction.transformDirection(m),I.direction.normalize(),I.skyColor.copy(C.color).multiplyScalar(ma),I.groundColor.copy(C.groundColor).multiplyScalar(ma),c.hemi[x]=I,x++)}c.ambient[0]=h;c.ambient[1]=p;c.ambient[2]=l;d=c.hash;if(d.directionalLength!==k||d.pointLength!==q||d.spotLength!==t||d.rectAreaLength!==n||d.hemiLength!==x||d.numDirectionalShadows!==w||d.numPointShadows!==
ha||d.numSpotShadows!==U)c.directional.length=k,c.spot.length=t,c.rectArea.length=n,c.point.length=q,c.hemi.length=x,c.directionalShadow.length=w,c.directionalShadowMap.length=w,c.pointShadow.length=ha,c.pointShadowMap.length=ha,c.spotShadow.length=U,c.spotShadowMap.length=U,c.directionalShadowMatrix.length=w,c.pointShadowMatrix.length=ha,c.spotShadowMatrix.length=U,d.directionalLength=k,d.pointLength=q,d.spotLength=t,d.rectAreaLength=n,d.hemiLength=x,d.numDirectionalShadows=w,d.numPointShadows=ha,
d.numSpotShadows=U,c.version=yk++},state:c}}function Th(){var a=new xk,b=[],c=[];return{init:function(){b.length=0;c.length=0},state:{lightsArray:b,shadowsArray:c,lights:a},setupLights:function(d){a.setup(b,c,d)},pushLight:function(a){b.push(a)},pushShadow:function(a){c.push(a)}}}function zk(){function a(c){c=c.target;c.removeEventListener("dispose",a);b.delete(c)}var b=new WeakMap;return{get:function(c,d){if(!1===b.has(c)){var e=new Th;b.set(c,new WeakMap);b.get(c).set(d,e);c.addEventListener("dispose",
a)}else!1===b.get(c).has(d)?(e=new Th,b.get(c).set(d,e)):e=b.get(c).get(d);return e},dispose:function(){b=new WeakMap}}}function Hb(a){J.call(this);this.type="MeshDepthMaterial";this.depthPacking=3200;this.morphTargets=this.skinning=!1;this.displacementMap=this.alphaMap=this.map=null;this.displacementScale=1;this.displacementBias=0;this.wireframe=!1;this.wireframeLinewidth=1;this.fog=!1;this.setValues(a)}function Ib(a){J.call(this);this.type="MeshDistanceMaterial";this.referencePosition=new n;this.nearDistance=
1;this.farDistance=1E3;this.morphTargets=this.skinning=!1;this.displacementMap=this.alphaMap=this.map=null;this.displacementScale=1;this.displacementBias=0;this.fog=!1;this.setValues(a)}function Uh(a,b,c){function d(a,b,c){c=a<<0|b<<1|c<<2;var d=p[c];void 0===d&&(d=new Hb({depthPacking:3201,morphTargets:a,skinning:b}),p[c]=d);return d}function e(a,b,c){c=a<<0|b<<1|c<<2;var d=l[c];void 0===d&&(d=new Ib({morphTargets:a,skinning:b}),l[c]=d);return d}function f(b,c,f,g,h,k,m){var p=d,l=b.customDepthMaterial;
!0===g.isPointLight&&(p=e,l=b.customDistanceMaterial);void 0===l?(l=!1,!0===f.morphTargets&&(l=c.morphAttributes&&c.morphAttributes.position&&0<c.morphAttributes.position.length),c=!1,!0===b.isSkinnedMesh&&(!0===f.skinning?c=!0:console.warn("THREE.WebGLShadowMap: THREE.SkinnedMesh with material.skinning set to false:",b)),b=p(l,c,!0===b.isInstancedMesh)):b=l;a.localClippingEnabled&&!0===f.clipShadows&&0!==f.clippingPlanes.length&&(l=b.uuid,p=f.uuid,c=r[l],void 0===c&&(c={},r[l]=c),l=c[p],void 0===
l&&(l=b.clone(),c[p]=l),b=l);b.visible=f.visible;b.wireframe=f.wireframe;b.side=3===m?null!==f.shadowSide?f.shadowSide:f.side:null!==f.shadowSide?f.shadowSide:q[f.side];b.clipShadows=f.clipShadows;b.clippingPlanes=f.clippingPlanes;b.clipIntersection=f.clipIntersection;b.wireframeLinewidth=f.wireframeLinewidth;b.linewidth=f.linewidth;!0===g.isPointLight&&!0===b.isMeshDistanceMaterial&&(b.referencePosition.setFromMatrixPosition(g.matrixWorld),b.nearDistance=h,b.farDistance=k);return b}function g(c,
d,e,k,m){if(!1!==c.visible){if(c.layers.test(d.layers)&&(c.isMesh||c.isLine||c.isPoints)&&(c.castShadow||c.receiveShadow&&3===m)&&(!c.frustumCulled||h.intersectsObject(c))){c.modelViewMatrix.multiplyMatrices(e.matrixWorldInverse,c.matrixWorld);var p=b.update(c),l=c.material;if(Array.isArray(l))for(var z=p.groups,u=0,q=z.length;u<q;u++){var r=z[u],t=l[r.materialIndex];t&&t.visible&&(t=f(c,p,t,k,e.near,e.far,m),a.renderBufferDirect(e,null,p,t,c,r))}else l.visible&&(t=f(c,p,l,k,e.near,e.far,m),a.renderBufferDirect(e,
null,p,t,c,null))}c=c.children;p=0;for(l=c.length;p<l;p++)g(c[p],d,e,k,m)}}var h=new Ec,k=new v,m=new v,z=new ca,p=[],l=[],r={},q={0:1,1:0,2:2},t=new Aa({defines:{SAMPLE_RATE:.25,HALF_SAMPLE_RATE:.125},uniforms:{shadow_pass:{value:null},resolution:{value:new v},radius:{value:4}},vertexShader:"void main() {\n\tgl_Position = vec4( position, 1.0 );\n}",fragmentShader:"uniform sampler2D shadow_pass;\nuniform vec2 resolution;\nuniform float radius;\n#include <packing>\nvoid main() {\n  float mean = 0.0;\n  float squared_mean = 0.0;\n\tfloat depth = unpackRGBAToDepth( texture2D( shadow_pass, ( gl_FragCoord.xy  ) / resolution ) );\n  for ( float i = -1.0; i < 1.0 ; i += SAMPLE_RATE) {\n    #ifdef HORIZONAL_PASS\n      vec2 distribution = unpackRGBATo2Half( texture2D( shadow_pass, ( gl_FragCoord.xy + vec2( i, 0.0 ) * radius ) / resolution ) );\n      mean += distribution.x;\n      squared_mean += distribution.y * distribution.y + distribution.x * distribution.x;\n    #else\n      float depth = unpackRGBAToDepth( texture2D( shadow_pass, ( gl_FragCoord.xy + vec2( 0.0,  i )  * radius ) / resolution ) );\n      mean += depth;\n      squared_mean += depth * depth;\n    #endif\n  }\n  mean = mean * HALF_SAMPLE_RATE;\n  squared_mean = squared_mean * HALF_SAMPLE_RATE;\n  float std_dev = sqrt( squared_mean - mean * mean );\n  gl_FragColor = pack2HalfToRGBA( vec2( mean, std_dev ) );\n}"}),
n=t.clone();n.defines.HORIZONAL_PASS=1;var x=new B;x.setAttribute("position",new N(new Float32Array([-1,-1,.5,3,-1,.5,-1,3,.5]),3));var w=new ja(x,t),ha=this;this.enabled=!1;this.autoUpdate=!0;this.needsUpdate=!1;this.type=1;this.render=function(d,e,f){if(!1!==ha.enabled&&(!1!==ha.autoUpdate||!1!==ha.needsUpdate)&&0!==d.length){var p=a.getRenderTarget(),l=a.getActiveCubeFace(),u=a.getActiveMipmapLevel(),q=a.state;q.setBlending(0);q.buffers.color.setClear(1,1,1,1);q.buffers.depth.setTest(!0);q.setScissorTest(!1);
for(var r=0,F=d.length;r<F;r++){var x=d[r],C=x.shadow;if(void 0===C)console.warn("THREE.WebGLShadowMap:",x,"has no shadow.");else{k.copy(C.mapSize);var v=C.getFrameExtents();k.multiply(v);m.copy(C.mapSize);if(k.x>c||k.y>c)k.x>c&&(m.x=Math.floor(c/v.x),k.x=m.x*v.x,C.mapSize.x=m.x),k.y>c&&(m.y=Math.floor(c/v.y),k.y=m.y*v.y,C.mapSize.y=m.y);null!==C.map||C.isPointLightShadow||3!==this.type||(v={minFilter:1006,magFilter:1006,format:1023},C.map=new za(k.x,k.y,v),C.map.texture.name=x.name+".shadowMap",
C.mapPass=new za(k.x,k.y,v),C.camera.updateProjectionMatrix());null===C.map&&(v={minFilter:1003,magFilter:1003,format:1023},C.map=new za(k.x,k.y,v),C.map.texture.name=x.name+".shadowMap",C.camera.updateProjectionMatrix());a.setRenderTarget(C.map);a.clear();v=C.getViewportCount();for(var Z=0;Z<v;Z++){var U=C.getViewport(Z);z.set(m.x*U.x,m.y*U.y,m.x*U.z,m.y*U.w);q.viewport(z);C.updateMatrices(x,Z);h=C.getFrustum();g(e,f,C.camera,x,this.type)}C.isPointLightShadow||3!==this.type||(x=C,C=f,v=b.update(w),
t.uniforms.shadow_pass.value=x.map.texture,t.uniforms.resolution.value=x.mapSize,t.uniforms.radius.value=x.radius,a.setRenderTarget(x.mapPass),a.clear(),a.renderBufferDirect(C,null,v,t,w,null),n.uniforms.shadow_pass.value=x.mapPass.texture,n.uniforms.resolution.value=x.mapSize,n.uniforms.radius.value=x.radius,a.setRenderTarget(x.map),a.clear(),a.renderBufferDirect(C,null,v,n,w,null))}}ha.needsUpdate=!1;a.setRenderTarget(p,l,u)}}}function Ak(a,b,c){function d(b,c,d){var e=new Uint8Array(4),f=a.createTexture();
a.bindTexture(b,f);a.texParameteri(b,10241,9728);a.texParameteri(b,10240,9728);for(b=0;b<d;b++)a.texImage2D(c+b,0,6408,1,1,0,6408,5121,e);return f}function e(c,d){n[c]=1;0===x[c]&&(a.enableVertexAttribArray(c),x[c]=1);w[c]!==d&&((u?a:b.get("ANGLE_instanced_arrays"))[u?"vertexAttribDivisor":"vertexAttribDivisorANGLE"](c,d),w[c]=d)}function f(b){!0!==v[b]&&(a.enable(b),v[b]=!0)}function g(b){!1!==v[b]&&(a.disable(b),v[b]=!1)}function h(b,c,d,e,h,k,m,p){if(0===b)Z&&(g(3042),Z=!1);else if(Z||(f(3042),
Z=!0),5!==b){if(b!==C||p!==E){if(100!==y||100!==Fa)a.blendEquation(32774),Fa=y=100;if(p)switch(b){case 1:a.blendFuncSeparate(1,771,1,771);break;case 2:a.blendFunc(1,1);break;case 3:a.blendFuncSeparate(0,0,769,771);break;case 4:a.blendFuncSeparate(0,768,0,770);break;default:console.error("THREE.WebGLState: Invalid blending: ",b)}else switch(b){case 1:a.blendFuncSeparate(770,771,1,771);break;case 2:a.blendFunc(770,1);break;case 3:a.blendFunc(0,769);break;case 4:a.blendFunc(0,768);break;default:console.error("THREE.WebGLState: Invalid blending: ",
b)}D=I=Ba=ma=null;C=b;E=p}}else{h=h||c;k=k||d;m=m||e;if(c!==y||h!==Fa)a.blendEquationSeparate(Ic[c],Ic[h]),y=c,Fa=h;if(d!==ma||e!==Ba||k!==I||m!==D)a.blendFuncSeparate(K[d],K[e],K[k],K[m]),ma=d,Ba=e,I=k,D=m;C=b;E=null}}function k(b){A!==b&&(b?a.frontFace(2304):a.frontFace(2305),A=b)}function m(b){0!==b?(f(2884),b!==B&&(1===b?a.cullFace(1029):2===b?a.cullFace(1028):a.cullFace(1032))):g(2884);B=b}function l(b,c,d){if(b){if(f(32823),J!==c||N!==d)a.polygonOffset(c,d),J=c,N=d}else g(32823)}function p(b){void 0===
b&&(b=33984+fa-1);M!==b&&(a.activeTexture(b),M=b)}var u=c.isWebGL2,r=new function(){var b=!1,c=new ca,d=null,e=new ca(0,0,0,0);return{setMask:function(c){d===c||b||(a.colorMask(c,c,c,c),d=c)},setLocked:function(a){b=a},setClear:function(b,d,f,g,h){!0===h&&(b*=g,d*=g,f*=g);c.set(b,d,f,g);!1===e.equals(c)&&(a.clearColor(b,d,f,g),e.copy(c))},reset:function(){b=!1;d=null;e.set(-1,0,0,0)}}},q=new function(){var b=!1,c=null,d=null,e=null;return{setTest:function(a){a?f(2929):g(2929)},setMask:function(d){c===
d||b||(a.depthMask(d),c=d)},setFunc:function(b){if(d!==b){if(b)switch(b){case 0:a.depthFunc(512);break;case 1:a.depthFunc(519);break;case 2:a.depthFunc(513);break;case 3:a.depthFunc(515);break;case 4:a.depthFunc(514);break;case 5:a.depthFunc(518);break;case 6:a.depthFunc(516);break;case 7:a.depthFunc(517);break;default:a.depthFunc(515)}else a.depthFunc(515);d=b}},setLocked:function(a){b=a},setClear:function(b){e!==b&&(a.clearDepth(b),e=b)},reset:function(){b=!1;e=d=c=null}}},t=new function(){var b=
!1,c=null,d=null,e=null,h=null,k=null,m=null,p=null,l=null;return{setTest:function(a){b||(a?f(2960):g(2960))},setMask:function(d){c===d||b||(a.stencilMask(d),c=d)},setFunc:function(b,c,f){if(d!==b||e!==c||h!==f)a.stencilFunc(b,c,f),d=b,e=c,h=f},setOp:function(b,c,d){if(k!==b||m!==c||p!==d)a.stencilOp(b,c,d),k=b,m=c,p=d},setLocked:function(a){b=a},setClear:function(b){l!==b&&(a.clearStencil(b),l=b)},reset:function(){b=!1;l=p=m=k=h=e=d=c=null}}};c=a.getParameter(34921);var n=new Uint8Array(c),x=new Uint8Array(c),
w=new Uint8Array(c),v={},U=null,Z=null,C=null,y=null,ma=null,Ba=null,Fa=null,I=null,D=null,E=!1,A=null,B=null,G=null,J=null,N=null,fa=a.getParameter(35661),O=!1;c=0;c=a.getParameter(7938);-1!==c.indexOf("WebGL")?(c=parseFloat(/^WebGL ([0-9])/.exec(c)[1]),O=1<=c):-1!==c.indexOf("OpenGL ES")&&(c=parseFloat(/^OpenGL ES ([0-9])/.exec(c)[1]),O=2<=c);var M=null,Jd={},W=new ca,Vh=new ca,lg={};lg[3553]=d(3553,3553,1);lg[34067]=d(34067,34069,6);r.setClear(0,0,0,1);q.setClear(1);t.setClear(0);f(2929);q.setFunc(3);
k(!1);m(1);f(2884);h(0);var Ic={100:32774,101:32778,102:32779};u?(Ic[103]=32775,Ic[104]=32776):(c=b.get("EXT_blend_minmax"),null!==c&&(Ic[103]=c.MIN_EXT,Ic[104]=c.MAX_EXT));var K={200:0,201:1,202:768,204:770,210:776,208:774,206:772,203:769,205:771,209:775,207:773};return{buffers:{color:r,depth:q,stencil:t},initAttributes:function(){for(var a=0,b=n.length;a<b;a++)n[a]=0},enableAttribute:function(a){e(a,0)},enableAttributeAndDivisor:e,disableUnusedAttributes:function(){for(var b=0,c=x.length;b!==c;++b)x[b]!==
n[b]&&(a.disableVertexAttribArray(b),x[b]=0)},vertexAttribPointer:function(b,c,d,e,f,g){!0!==u||5124!==d&&5125!==d?a.vertexAttribPointer(b,c,d,e,f,g):a.vertexAttribIPointer(b,c,d,e,f,g)},enable:f,disable:g,useProgram:function(b){return U!==b?(a.useProgram(b),U=b,!0):!1},setBlending:h,setMaterial:function(a,b){2===a.side?g(2884):f(2884);var c=1===a.side;b&&(c=!c);k(c);1===a.blending&&!1===a.transparent?h(0):h(a.blending,a.blendEquation,a.blendSrc,a.blendDst,a.blendEquationAlpha,a.blendSrcAlpha,a.blendDstAlpha,
a.premultipliedAlpha);q.setFunc(a.depthFunc);q.setTest(a.depthTest);q.setMask(a.depthWrite);r.setMask(a.colorWrite);b=a.stencilWrite;t.setTest(b);b&&(t.setMask(a.stencilWriteMask),t.setFunc(a.stencilFunc,a.stencilRef,a.stencilFuncMask),t.setOp(a.stencilFail,a.stencilZFail,a.stencilZPass));l(a.polygonOffset,a.polygonOffsetFactor,a.polygonOffsetUnits)},setFlipSided:k,setCullFace:m,setLineWidth:function(b){b!==G&&(O&&a.lineWidth(b),G=b)},setPolygonOffset:l,setScissorTest:function(a){a?f(3089):g(3089)},
activeTexture:p,bindTexture:function(b,c){null===M&&p();var d=Jd[M];void 0===d&&(d={type:void 0,texture:void 0},Jd[M]=d);if(d.type!==b||d.texture!==c)a.bindTexture(b,c||lg[b]),d.type=b,d.texture=c},unbindTexture:function(){var b=Jd[M];void 0!==b&&void 0!==b.type&&(a.bindTexture(b.type,null),b.type=void 0,b.texture=void 0)},compressedTexImage2D:function(){try{a.compressedTexImage2D.apply(a,arguments)}catch(R){console.error("THREE.WebGLState:",R)}},texImage2D:function(){try{a.texImage2D.apply(a,arguments)}catch(R){console.error("THREE.WebGLState:",
R)}},texImage3D:function(){try{a.texImage3D.apply(a,arguments)}catch(R){console.error("THREE.WebGLState:",R)}},scissor:function(b){!1===W.equals(b)&&(a.scissor(b.x,b.y,b.z,b.w),W.copy(b))},viewport:function(b){!1===Vh.equals(b)&&(a.viewport(b.x,b.y,b.z,b.w),Vh.copy(b))},reset:function(){for(var b=0;b<x.length;b++)1===x[b]&&(a.disableVertexAttribArray(b),x[b]=0);v={};M=null;Jd={};B=A=C=U=null;r.reset();q.reset();t.reset()}}}function Bk(a,b,c,d,e,f,g){function h(a,b){return J?new OffscreenCanvas(a,
b):document.createElementNS("http://www.w3.org/1999/xhtml","canvas")}function k(a,b,c,d){var e=1;if(a.width>d||a.height>d)e=d/Math.max(a.width,a.height);if(1>e||!0===b){if("undefined"!==typeof HTMLImageElement&&a instanceof HTMLImageElement||"undefined"!==typeof HTMLCanvasElement&&a instanceof HTMLCanvasElement||"undefined"!==typeof ImageBitmap&&a instanceof ImageBitmap)return d=b?M.floorPowerOfTwo:Math.floor,b=d(e*a.width),e=d(e*a.height),void 0===G&&(G=h(b,e)),c=c?h(b,e):G,c.width=b,c.height=e,
c.getContext("2d").drawImage(a,0,0,b,e),console.warn("THREE.WebGLRenderer: Texture has been resized from ("+a.width+"x"+a.height+") to ("+b+"x"+e+")."),c;"data"in a&&console.warn("THREE.WebGLRenderer: Image in DataTexture is too big ("+a.width+"x"+a.height+").")}return a}function m(a){return M.isPowerOfTwo(a.width)&&M.isPowerOfTwo(a.height)}function l(a,b){return a.generateMipmaps&&b&&1003!==a.minFilter&&1006!==a.minFilter}function p(b,c,e,f){a.generateMipmap(b);d.get(c).__maxMipLevel=Math.log(Math.max(e,
f))*Math.LOG2E}function u(c,d,e){if(!1===Ba)return d;if(null!==c){if(void 0!==a[c])return a[c];console.warn("THREE.WebGLRenderer: Attempt to use non-existing WebGL internal format '"+c+"'")}c=d;6403===d&&(5126===e&&(c=33326),5131===e&&(c=33325),5121===e&&(c=33321));6407===d&&(5126===e&&(c=34837),5131===e&&(c=34843),5121===e&&(c=32849));6408===d&&(5126===e&&(c=34836),5131===e&&(c=34842),5121===e&&(c=32856));33325!==c&&33326!==c&&34842!==c&&34836!==c||b.get("EXT_color_buffer_float");return c}function r(a){return 1003===
a||1004===a||1005===a?9728:9729}function q(b){b=b.target;b.removeEventListener("dispose",q);var c=d.get(b);void 0!==c.__webglInit&&(a.deleteTexture(c.__webglTexture),d.remove(b));b.isVideoTexture&&B.delete(b);g.memory.textures--}function t(b){b=b.target;b.removeEventListener("dispose",t);var c=d.get(b),e=d.get(b.texture);if(b){void 0!==e.__webglTexture&&a.deleteTexture(e.__webglTexture);b.depthTexture&&b.depthTexture.dispose();if(b.isWebGLCubeRenderTarget)for(e=0;6>e;e++)a.deleteFramebuffer(c.__webglFramebuffer[e]),
c.__webglDepthbuffer&&a.deleteRenderbuffer(c.__webglDepthbuffer[e]);else a.deleteFramebuffer(c.__webglFramebuffer),c.__webglDepthbuffer&&a.deleteRenderbuffer(c.__webglDepthbuffer),c.__webglMultisampledFramebuffer&&a.deleteFramebuffer(c.__webglMultisampledFramebuffer),c.__webglColorRenderbuffer&&a.deleteRenderbuffer(c.__webglColorRenderbuffer),c.__webglDepthRenderbuffer&&a.deleteRenderbuffer(c.__webglDepthRenderbuffer);d.remove(b.texture);d.remove(b)}g.memory.textures--}function n(a,b){var e=d.get(a);
if(a.isVideoTexture){var f=g.render.frame;B.get(a)!==f&&(B.set(a,f),a.update())}if(0<a.version&&e.__version!==a.version)if(f=a.image,void 0===f)console.warn("THREE.WebGLRenderer: Texture marked for update but image is undefined");else if(!1===f.complete)console.warn("THREE.WebGLRenderer: Texture marked for update but image is incomplete");else{Z(e,a,b);return}c.activeTexture(33984+b);c.bindTexture(3553,e.__webglTexture)}function x(b,e){if(6===b.image.length){var g=d.get(b);if(0<b.version&&g.__version!==
b.version){U(g,b);c.activeTexture(33984+e);c.bindTexture(34067,g.__webglTexture);a.pixelStorei(37440,b.flipY);var h=b&&(b.isCompressedTexture||b.image[0].isCompressedTexture);e=b.image[0]&&b.image[0].isDataTexture;for(var z=[],q=0;6>q;q++)z[q]=h||e?e?b.image[q].image:b.image[q]:k(b.image[q],!1,!0,I);var r=z[0],t=m(r)||Ba,n=f.convert(b.format),F=f.convert(b.type),w=u(b.internalFormat,n,F);v(34067,b,t);if(h){for(q=0;6>q;q++){var x=z[q].mipmaps;for(h=0;h<x.length;h++){var W=x[h];1023!==b.format&&1022!==
b.format?null!==n?c.compressedTexImage2D(34069+q,h,w,W.width,W.height,0,W.data):console.warn("THREE.WebGLRenderer: Attempt to load unsupported compressed texture format in .setTextureCube()"):c.texImage2D(34069+q,h,w,W.width,W.height,0,n,F,W.data)}}g.__maxMipLevel=x.length-1}else{x=b.mipmaps;for(q=0;6>q;q++)if(e)for(c.texImage2D(34069+q,0,w,z[q].width,z[q].height,0,n,F,z[q].data),h=0;h<x.length;h++)W=x[h],W=W.image[q].image,c.texImage2D(34069+q,h+1,w,W.width,W.height,0,n,F,W.data);else for(c.texImage2D(34069+
q,0,w,n,F,z[q]),h=0;h<x.length;h++)W=x[h],c.texImage2D(34069+q,h+1,w,n,F,W.image[q]);g.__maxMipLevel=x.length}l(b,t)&&p(34067,b,r.width,r.height);g.__version=b.version;if(b.onUpdate)b.onUpdate(b)}else c.activeTexture(33984+e),c.bindTexture(34067,g.__webglTexture)}}function w(a,b){c.activeTexture(33984+b);c.bindTexture(34067,d.get(a).__webglTexture)}function v(c,f,g){g?(a.texParameteri(c,10242,O[f.wrapS]),a.texParameteri(c,10243,O[f.wrapT]),32879!==c&&35866!==c||a.texParameteri(c,32882,O[f.wrapR]),
a.texParameteri(c,10240,fa[f.magFilter]),a.texParameteri(c,10241,fa[f.minFilter])):(a.texParameteri(c,10242,33071),a.texParameteri(c,10243,33071),32879!==c&&35866!==c||a.texParameteri(c,32882,33071),1001===f.wrapS&&1001===f.wrapT||console.warn("THREE.WebGLRenderer: Texture is not power of two. Texture.wrapS and Texture.wrapT should be set to THREE.ClampToEdgeWrapping."),a.texParameteri(c,10240,r(f.magFilter)),a.texParameteri(c,10241,r(f.minFilter)),1003!==f.minFilter&&1006!==f.minFilter&&console.warn("THREE.WebGLRenderer: Texture is not power of two. Texture.minFilter should be set to THREE.NearestFilter or THREE.LinearFilter."));
!(g=b.get("EXT_texture_filter_anisotropic"))||1015===f.type&&null===b.get("OES_texture_float_linear")||1016===f.type&&null===(Ba||b.get("OES_texture_half_float_linear"))||!(1<f.anisotropy||d.get(f).__currentAnisotropy)||(a.texParameterf(c,g.TEXTURE_MAX_ANISOTROPY_EXT,Math.min(f.anisotropy,e.getMaxAnisotropy())),d.get(f).__currentAnisotropy=f.anisotropy)}function U(b,c){void 0===b.__webglInit&&(b.__webglInit=!0,c.addEventListener("dispose",q),b.__webglTexture=a.createTexture(),g.memory.textures++)}
function Z(b,d,e){var g=3553;d.isDataTexture2DArray&&(g=35866);d.isDataTexture3D&&(g=32879);U(b,d);c.activeTexture(33984+e);c.bindTexture(g,b.__webglTexture);a.pixelStorei(37440,d.flipY);a.pixelStorei(37441,d.premultiplyAlpha);a.pixelStorei(3317,d.unpackAlignment);e=Ba?!1:1001!==d.wrapS||1001!==d.wrapT||1003!==d.minFilter&&1006!==d.minFilter;e=e&&!1===m(d.image);e=k(d.image,e,!1,E);var h=m(e)||Ba,z=f.convert(d.format),q=f.convert(d.type),r=u(d.internalFormat,z,q);v(g,d,h);var t=d.mipmaps;if(d.isDepthTexture)r=
6402,Ba?r=1015===d.type?36012:1014===d.type?33190:1020===d.type?35056:33189:1015===d.type&&console.error("WebGLRenderer: Floating point depth texture requires WebGL2."),1026===d.format&&6402===r&&1012!==d.type&&1014!==d.type&&(console.warn("THREE.WebGLRenderer: Use UnsignedShortType or UnsignedIntType for DepthFormat DepthTexture."),d.type=1012,q=f.convert(d.type)),1027===d.format&&6402===r&&(r=34041,1020!==d.type&&(console.warn("THREE.WebGLRenderer: Use UnsignedInt248Type for DepthStencilFormat DepthTexture."),
d.type=1020,q=f.convert(d.type))),c.texImage2D(3553,0,r,e.width,e.height,0,z,q,null);else if(d.isDataTexture)if(0<t.length&&h){for(var n=0,F=t.length;n<F;n++){var w=t[n];c.texImage2D(3553,n,r,w.width,w.height,0,z,q,w.data)}d.generateMipmaps=!1;b.__maxMipLevel=t.length-1}else c.texImage2D(3553,0,r,e.width,e.height,0,z,q,e.data),b.__maxMipLevel=0;else if(d.isCompressedTexture){n=0;for(F=t.length;n<F;n++)w=t[n],1023!==d.format&&1022!==d.format?null!==z?c.compressedTexImage2D(3553,n,r,w.width,w.height,
0,w.data):console.warn("THREE.WebGLRenderer: Attempt to load unsupported compressed texture format in .uploadTexture()"):c.texImage2D(3553,n,r,w.width,w.height,0,z,q,w.data);b.__maxMipLevel=t.length-1}else if(d.isDataTexture2DArray)c.texImage3D(35866,0,r,e.width,e.height,e.depth,0,z,q,e.data),b.__maxMipLevel=0;else if(d.isDataTexture3D)c.texImage3D(32879,0,r,e.width,e.height,e.depth,0,z,q,e.data),b.__maxMipLevel=0;else if(0<t.length&&h){n=0;for(F=t.length;n<F;n++)w=t[n],c.texImage2D(3553,n,r,z,q,
w);d.generateMipmaps=!1;b.__maxMipLevel=t.length-1}else c.texImage2D(3553,0,r,z,q,e),b.__maxMipLevel=0;l(d,h)&&p(g,d,e.width,e.height);b.__version=d.version;if(d.onUpdate)d.onUpdate(d)}function C(b,e,g,h){var k=f.convert(e.texture.format),m=f.convert(e.texture.type),p=u(e.texture.internalFormat,k,m);c.texImage2D(h,0,p,e.width,e.height,0,k,m,null);a.bindFramebuffer(36160,b);a.framebufferTexture2D(36160,g,h,d.get(e.texture).__webglTexture,0);a.bindFramebuffer(36160,null)}function y(b,c,d){a.bindRenderbuffer(36161,
b);if(c.depthBuffer&&!c.stencilBuffer){var e=33189;d?((d=c.depthTexture)&&d.isDepthTexture&&(1015===d.type?e=36012:1014===d.type&&(e=33190)),d=D(c),a.renderbufferStorageMultisample(36161,d,e,c.width,c.height)):a.renderbufferStorage(36161,e,c.width,c.height);a.framebufferRenderbuffer(36160,36096,36161,b)}else c.depthBuffer&&c.stencilBuffer?(d?(d=D(c),a.renderbufferStorageMultisample(36161,d,35056,c.width,c.height)):a.renderbufferStorage(36161,34041,c.width,c.height),a.framebufferRenderbuffer(36160,
33306,36161,b)):(b=f.convert(c.texture.format),e=f.convert(c.texture.type),e=u(c.texture.internalFormat,b,e),d?(d=D(c),a.renderbufferStorageMultisample(36161,d,e,c.width,c.height)):a.renderbufferStorage(36161,e,c.width,c.height));a.bindRenderbuffer(36161,null)}function D(a){return Ba&&a.isWebGLMultisampleRenderTarget?Math.min(A,a.samples):0}var Ba=e.isWebGL2,Fa=e.maxTextures,I=e.maxCubemapSize,E=e.maxTextureSize,A=e.maxSamples,B=new WeakMap,G,J=!1;try{J="undefined"!==typeof OffscreenCanvas&&null!==
(new OffscreenCanvas(1,1)).getContext("2d")}catch(Jd){}var N=0,O={1E3:10497,1001:33071,1002:33648},fa={1003:9728,1004:9984,1005:9986,1006:9729,1007:9985,1008:9987},P=!1,L=!1;this.allocateTextureUnit=function(){var a=N;a>=Fa&&console.warn("THREE.WebGLTextures: Trying to use "+a+" texture units while this GPU supports only "+Fa);N+=1;return a};this.resetTextureUnits=function(){N=0};this.setTexture2D=n;this.setTexture2DArray=function(a,b){var e=d.get(a);0<a.version&&e.__version!==a.version?Z(e,a,b):
(c.activeTexture(33984+b),c.bindTexture(35866,e.__webglTexture))};this.setTexture3D=function(a,b){var e=d.get(a);0<a.version&&e.__version!==a.version?Z(e,a,b):(c.activeTexture(33984+b),c.bindTexture(32879,e.__webglTexture))};this.setTextureCube=x;this.setTextureCubeDynamic=w;this.setupRenderTarget=function(b){var e=d.get(b),h=d.get(b.texture);b.addEventListener("dispose",t);h.__webglTexture=a.createTexture();g.memory.textures++;var k=!0===b.isWebGLCubeRenderTarget,z=!0===b.isWebGLMultisampleRenderTarget,
q=m(b)||Ba;!Ba||1022!==b.texture.format||1015!==b.texture.type&&1016!==b.texture.type||(b.texture.format=1023,console.warn("THREE.WebGLRenderer: Rendering to textures with RGB format is not supported. Using RGBA format instead."));if(k)for(e.__webglFramebuffer=[],z=0;6>z;z++)e.__webglFramebuffer[z]=a.createFramebuffer();else if(e.__webglFramebuffer=a.createFramebuffer(),z)if(Ba){e.__webglMultisampledFramebuffer=a.createFramebuffer();e.__webglColorRenderbuffer=a.createRenderbuffer();a.bindRenderbuffer(36161,
e.__webglColorRenderbuffer);z=f.convert(b.texture.format);var r=f.convert(b.texture.type);z=u(b.texture.internalFormat,z,r);r=D(b);a.renderbufferStorageMultisample(36161,r,z,b.width,b.height);a.bindFramebuffer(36160,e.__webglMultisampledFramebuffer);a.framebufferRenderbuffer(36160,36064,36161,e.__webglColorRenderbuffer);a.bindRenderbuffer(36161,null);b.depthBuffer&&(e.__webglDepthRenderbuffer=a.createRenderbuffer(),y(e.__webglDepthRenderbuffer,b,!0));a.bindFramebuffer(36160,null)}else console.warn("THREE.WebGLRenderer: WebGLMultisampleRenderTarget can only be used with WebGL2.");
if(k){c.bindTexture(34067,h.__webglTexture);v(34067,b.texture,q);for(z=0;6>z;z++)C(e.__webglFramebuffer[z],b,36064,34069+z);l(b.texture,q)&&p(34067,b.texture,b.width,b.height);c.bindTexture(34067,null)}else c.bindTexture(3553,h.__webglTexture),v(3553,b.texture,q),C(e.__webglFramebuffer,b,36064,3553),l(b.texture,q)&&p(3553,b.texture,b.width,b.height),c.bindTexture(3553,null);if(b.depthBuffer){e=d.get(b);h=!0===b.isWebGLCubeRenderTarget;if(b.depthTexture){if(h)throw Error("target.depthTexture not supported in Cube render targets");
if(b&&b.isWebGLCubeRenderTarget)throw Error("Depth Texture with cube render targets is not supported");a.bindFramebuffer(36160,e.__webglFramebuffer);if(!b.depthTexture||!b.depthTexture.isDepthTexture)throw Error("renderTarget.depthTexture must be an instance of THREE.DepthTexture");d.get(b.depthTexture).__webglTexture&&b.depthTexture.image.width===b.width&&b.depthTexture.image.height===b.height||(b.depthTexture.image.width=b.width,b.depthTexture.image.height=b.height,b.depthTexture.needsUpdate=!0);
n(b.depthTexture,0);e=d.get(b.depthTexture).__webglTexture;if(1026===b.depthTexture.format)a.framebufferTexture2D(36160,36096,3553,e,0);else if(1027===b.depthTexture.format)a.framebufferTexture2D(36160,33306,3553,e,0);else throw Error("Unknown depthTexture format");}else if(h)for(e.__webglDepthbuffer=[],h=0;6>h;h++)a.bindFramebuffer(36160,e.__webglFramebuffer[h]),e.__webglDepthbuffer[h]=a.createRenderbuffer(),y(e.__webglDepthbuffer[h],b,!1);else a.bindFramebuffer(36160,e.__webglFramebuffer),e.__webglDepthbuffer=
a.createRenderbuffer(),y(e.__webglDepthbuffer,b,!1);a.bindFramebuffer(36160,null)}};this.updateRenderTargetMipmap=function(a){var b=a.texture,e=m(a)||Ba;if(l(b,e)){e=a.isWebGLCubeRenderTarget?34067:3553;var f=d.get(b).__webglTexture;c.bindTexture(e,f);p(e,b,a.width,a.height);c.bindTexture(e,null)}};this.updateMultisampleRenderTarget=function(b){if(b.isWebGLMultisampleRenderTarget)if(Ba){var c=d.get(b);a.bindFramebuffer(36008,c.__webglMultisampledFramebuffer);a.bindFramebuffer(36009,c.__webglFramebuffer);
var e=b.width,f=b.height,g=16384;b.depthBuffer&&(g|=256);b.stencilBuffer&&(g|=1024);a.blitFramebuffer(0,0,e,f,0,0,e,f,g,9728);a.bindFramebuffer(36160,c.__webglMultisampledFramebuffer)}else console.warn("THREE.WebGLRenderer: WebGLMultisampleRenderTarget can only be used with WebGL2.")};this.safeSetTexture2D=function(a,b){a&&a.isWebGLRenderTarget&&(!1===P&&(console.warn("THREE.WebGLTextures.safeSetTexture2D: don't use render targets as textures. Use their .texture property instead."),P=!0),a=a.texture);
n(a,b)};this.safeSetTextureCube=function(a,b){a&&a.isWebGLCubeRenderTarget&&(!1===L&&(console.warn("THREE.WebGLTextures.safeSetTextureCube: don't use cube render targets as textures. Use their .texture property instead."),L=!0),a=a.texture);a&&a.isCubeTexture||Array.isArray(a.image)&&6===a.image.length?x(a,b):w(a,b)}}function Wh(a,b,c){var d=c.isWebGL2;return{convert:function(a){if(1009===a)return 5121;if(1017===a)return 32819;if(1018===a)return 32820;if(1019===a)return 33635;if(1010===a)return 5120;
if(1011===a)return 5122;if(1012===a)return 5123;if(1013===a)return 5124;if(1014===a)return 5125;if(1015===a)return 5126;if(1016===a){if(d)return 5131;var c=b.get("OES_texture_half_float");return null!==c?c.HALF_FLOAT_OES:null}if(1021===a)return 6406;if(1022===a)return 6407;if(1023===a)return 6408;if(1024===a)return 6409;if(1025===a)return 6410;if(1026===a)return 6402;if(1027===a)return 34041;if(1028===a)return 6403;if(1029===a)return 36244;if(1030===a)return 33319;if(1031===a)return 33320;if(1032===
a)return 36248;if(1033===a)return 36249;if(33776===a||33777===a||33778===a||33779===a)if(c=b.get("WEBGL_compressed_texture_s3tc"),null!==c){if(33776===a)return c.COMPRESSED_RGB_S3TC_DXT1_EXT;if(33777===a)return c.COMPRESSED_RGBA_S3TC_DXT1_EXT;if(33778===a)return c.COMPRESSED_RGBA_S3TC_DXT3_EXT;if(33779===a)return c.COMPRESSED_RGBA_S3TC_DXT5_EXT}else return null;if(35840===a||35841===a||35842===a||35843===a)if(c=b.get("WEBGL_compressed_texture_pvrtc"),null!==c){if(35840===a)return c.COMPRESSED_RGB_PVRTC_4BPPV1_IMG;
if(35841===a)return c.COMPRESSED_RGB_PVRTC_2BPPV1_IMG;if(35842===a)return c.COMPRESSED_RGBA_PVRTC_4BPPV1_IMG;if(35843===a)return c.COMPRESSED_RGBA_PVRTC_2BPPV1_IMG}else return null;if(36196===a)return c=b.get("WEBGL_compressed_texture_etc1"),null!==c?c.COMPRESSED_RGB_ETC1_WEBGL:null;if(37492===a||37496===a)if(c=b.get("WEBGL_compressed_texture_etc"),null!==c){if(37492===a)return c.COMPRESSED_RGB8_ETC2;if(37496===a)return c.COMPRESSED_RGBA8_ETC2_EAC}if(37808===a||37809===a||37810===a||37811===a||37812===
a||37813===a||37814===a||37815===a||37816===a||37817===a||37818===a||37819===a||37820===a||37821===a||37840===a||37841===a||37842===a||37843===a||37844===a||37845===a||37846===a||37847===a||37848===a||37849===a||37850===a||37851===a||37852===a||37853===a)return c=b.get("WEBGL_compressed_texture_astc"),null!==c?a:null;if(36492===a)return c=b.get("EXT_texture_compression_bptc"),null!==c?a:null;if(1020===a){if(d)return 34042;c=b.get("WEBGL_depth_texture");return null!==c?c.UNSIGNED_INT_24_8_WEBGL:null}}}}
function Ke(a){ba.call(this);this.cameras=a||[]}function Jc(){E.call(this);this.type="Group"}function Le(){this._grip=this._targetRay=null}function Xh(a,b){function c(a){var b=q.get(a.inputSource);b&&b.dispatchEvent({type:a.type})}function d(){q.forEach(function(a,b){a.disconnect(b)});q.clear();a.setFramebuffer(null);a.setRenderTarget(a.getRenderTarget());D.stop();h.isPresenting=!1;h.dispatchEvent({type:"sessionend"})}function e(a){l=a;D.setContext(k);D.start();h.isPresenting=!0;h.dispatchEvent({type:"sessionstart"})}
function f(a){for(var b=k.inputSources,c=0;c<r.length;c++)q.set(b[c],r[c]);for(c=0;c<a.removed.length;c++){b=a.removed[c];var d=q.get(b);d&&(d.dispatchEvent({type:"disconnected",data:b}),q.delete(b))}for(c=0;c<a.added.length;c++)b=a.added[c],(d=q.get(b))&&d.dispatchEvent({type:"connected",data:b})}function g(a,b){null===b?a.matrixWorld.copy(a.matrix):a.matrixWorld.multiplyMatrices(b.matrixWorld,a.matrix);a.matrixWorldInverse.getInverse(a.matrixWorld)}var h=this,k=null,m=1,l=null,p="local-floor",u=
null,r=[],q=new Map,t=new ba;t.layers.enable(1);t.viewport=new ca;var F=new ba;F.layers.enable(2);F.viewport=new ca;var x=[t,F],w=new Ke;w.layers.enable(1);w.layers.enable(2);var v=null,U=null;this.isPresenting=this.enabled=!1;this.getController=function(a){var b=r[a];void 0===b&&(b=new Le,r[a]=b);return b.getTargetRaySpace()};this.getControllerGrip=function(a){var b=r[a];void 0===b&&(b=new Le,r[a]=b);return b.getGripSpace()};this.setFramebufferScaleFactor=function(a){m=a;!0===h.isPresenting&&console.warn("THREE.WebXRManager: Cannot change framebuffer scale while presenting.")};
this.setReferenceSpaceType=function(a){p=a;!0===h.isPresenting&&console.warn("THREE.WebXRManager: Cannot change reference space type while presenting.")};this.getReferenceSpace=function(){return l};this.getSession=function(){return k};this.setSession=function(a){k=a;null!==k&&(k.addEventListener("select",c),k.addEventListener("selectstart",c),k.addEventListener("selectend",c),k.addEventListener("squeeze",c),k.addEventListener("squeezestart",c),k.addEventListener("squeezeend",c),k.addEventListener("end",
d),a=b.getContextAttributes(),a=new XRWebGLLayer(k,b,{antialias:a.antialias,alpha:a.alpha,depth:a.depth,stencil:a.stencil,framebufferScaleFactor:m}),k.updateRenderState({baseLayer:a}),k.requestReferenceSpace(p).then(e),k.addEventListener("inputsourceschange",f))};var Z=new n,C=new n;this.getCamera=function(a){w.near=F.near=t.near=a.near;w.far=F.far=t.far=a.far;if(v!==w.near||U!==w.far)k.updateRenderState({depthNear:w.near,depthFar:w.far}),v=w.near,U=w.far;var b=a.parent,c=w.cameras;g(w,b);for(var d=
0;d<c.length;d++)g(c[d],b);a.matrixWorld.copy(w.matrixWorld);a=a.children;d=0;for(b=a.length;d<b;d++)a[d].updateMatrixWorld(!0);if(2===c.length){Z.setFromMatrixPosition(t.matrixWorld);C.setFromMatrixPosition(F.matrixWorld);c=Z.distanceTo(C);var e=t.projectionMatrix.elements,f=F.projectionMatrix.elements,h=e[14]/(e[10]-1);d=e[14]/(e[10]+1);a=(e[9]+1)/e[5];b=(e[9]-1)/e[5];var m=(e[8]-1)/e[0],p=(f[8]+1)/f[0];f=h*m;e=h*p;p=c/(-m+p);m=p*-m;t.matrixWorld.decompose(w.position,w.quaternion,w.scale);w.translateX(m);
w.translateZ(p);w.matrixWorld.compose(w.position,w.quaternion,w.scale);w.matrixWorldInverse.getInverse(w.matrixWorld);h+=p;p=d+p;w.projectionMatrix.makePerspective(f-m,e+(c-m),a*d/p*h,b*d/p*h,h,p)}else w.projectionMatrix.copy(t.projectionMatrix);return w};var y=null,D=new xh;D.setAnimationLoop(function(b,c){u=c.getViewerPose(l);if(null!==u){var d=u.views,e=k.renderState.baseLayer;a.setFramebuffer(e.framebuffer);var f=!1;d.length!==w.cameras.length&&(w.cameras.length=0,f=!0);for(var g=0;g<d.length;g++){var h=
d[g],m=e.getViewport(h),p=x[g];p.matrix.fromArray(h.transform.matrix);p.projectionMatrix.fromArray(h.projectionMatrix);p.viewport.set(m.x,m.y,m.width,m.height);0===g&&w.matrix.copy(p.matrix);!0===f&&w.cameras.push(p)}}d=k.inputSources;for(g=0;g<r.length;g++)r[g].update(d[g],c,l);y&&y(b,c)});this.setAnimationLoop=function(a){y=a};this.dispose=function(){}}function mg(a){var b;function c(){ra=new rj(H);Ga=new pj(H,ra,a);!1===Ga.isWebGL2&&(ra.get("WEBGL_depth_texture"),ra.get("OES_texture_float"),ra.get("OES_texture_half_float"),
ra.get("OES_texture_half_float_linear"),ra.get("OES_standard_derivatives"),ra.get("OES_element_index_uint"),ra.get("ANGLE_instanced_arrays"));ra.get("OES_texture_float_linear");qa=new Wh(H,ra,Ga);Y=new Ak(H,ra,Ga);Y.scissor(S.copy(ia).multiplyScalar(R).floor());Y.viewport(W.copy(Q).multiplyScalar(R).floor());ba=new uj(H);aa=new qk;ea=new Bk(H,ra,Y,aa,Ga,qa,ba);la=new mj(H,Ga);wa=new sj(H,la,ba);sa=new xj(H,wa,la,ba);ya=new wj(H);ta=new pk(I,ra,Ga);xa=new tk;va=new zk;pa=new nj(I,Y,sa,Z);Aa=new oj(H,
ra,ba,Ga);Ca=new tj(H,ra,ba,Ga);ba.programs=ta.programs;I.capabilities=Ga;I.extensions=ra;I.properties=aa;I.renderLists=xa;I.state=Y;I.info=ba}function d(a){a.preventDefault();console.log("THREE.WebGLRenderer: Context Lost.");G=!0}function e(){console.log("THREE.WebGLRenderer: Context Restored.");G=!1;c()}function f(a){a=a.target;a.removeEventListener("dispose",f);g(a);aa.remove(a)}function g(a){var b=aa.get(a).program;a.program=void 0;void 0!==b&&ta.releaseProgram(b)}function h(a,b){a.render(function(a){I.renderBufferImmediate(a,
b)})}function k(a,b,c,d){if(!1!==a.visible){if(a.layers.test(b.layers))if(a.isGroup)c=a.renderOrder;else if(a.isLOD)!0===a.autoUpdate&&a.update(b);else if(a.isLight)A.pushLight(a),a.castShadow&&A.pushShadow(a);else if(a.isSprite){if(!a.frustumCulled||jg.intersectsSprite(a)){d&&Jb.setFromMatrixPosition(a.matrixWorld).applyMatrix4(Id);var e=sa.update(a),f=a.material;f.visible&&B.push(a,e,f,c,Jb.z,null)}}else if(a.isImmediateRenderObject)d&&Jb.setFromMatrixPosition(a.matrixWorld).applyMatrix4(Id),B.push(a,
null,a.material,c,Jb.z,null);else if(a.isMesh||a.isLine||a.isPoints)if(a.isSkinnedMesh&&a.skeleton.frame!==ba.render.frame&&(a.skeleton.update(),a.skeleton.frame=ba.render.frame),!a.frustumCulled||jg.intersectsObject(a))if(d&&Jb.setFromMatrixPosition(a.matrixWorld).applyMatrix4(Id),e=sa.update(a),f=a.material,Array.isArray(f))for(var g=e.groups,h=0,m=g.length;h<m;h++){var p=g[h],l=f[p.materialIndex];l&&l.visible&&B.push(a,e,l,c,Jb.z,p)}else f.visible&&B.push(a,e,f,c,Jb.z,null);a=a.children;h=0;for(m=
a.length;h<m;h++)k(a[h],b,c,d)}}function m(a,b,c,d){for(var e=0,f=a.length;e<f;e++){var g=a[e],h=g.object,k=g.geometry,m=void 0===d?g.material:d;g=g.group;if(c.isArrayCamera){T=c;for(var p=c.cameras,z=0,q=p.length;z<q;z++){var u=p[z];h.layers.test(u.layers)&&(Y.viewport(W.copy(u.viewport)),A.setupLights(u),l(h,b,u,k,m,g))}}else T=null,l(h,b,c,k,m,g)}}function l(a,c,d,e,f,g){a.onBeforeRender(I,c,d,e,f,g);A=va.get(c,T||d);a.modelViewMatrix.multiplyMatrices(d.matrixWorldInverse,a.matrixWorld);a.normalMatrix.getNormalMatrix(a.modelViewMatrix);
if(a.isImmediateRenderObject){var k=u(d,c,f,a);Y.setMaterial(f);fa=b=null;Je=!1;h(a,k)}else I.renderBufferDirect(d,c,e,f,a,g);a.onAfterRender(I,c,d,e,f,g);A=va.get(c,T||d)}function p(a,b,c){var d=aa.get(a),e=A.state.lights,h=e.state.version;c=ta.getParameters(a,e.state,A.state.shadowsArray,b,Ua.numPlanes,Ua.numIntersection,c);var k=ta.getProgramCacheKey(c),m=d.program,p=!0;if(void 0===m)a.addEventListener("dispose",f);else if(m.cacheKey!==k)g(a);else{if(d.lightsStateVersion!==h)d.lightsStateVersion=
h;else if(void 0!==c.shaderID)return;p=!1}p&&(m=ta.acquireProgram(c,k),d.program=m,d.uniforms=c.uniforms,d.outputEncoding=c.outputEncoding,a.program=m);c=m.getAttributes();if(a.morphTargets)for(k=a.numSupportedMorphTargets=0;k<I.maxMorphTargets;k++)0<=c["morphTarget"+k]&&a.numSupportedMorphTargets++;if(a.morphNormals)for(k=a.numSupportedMorphNormals=0;k<I.maxMorphNormals;k++)0<=c["morphNormal"+k]&&a.numSupportedMorphNormals++;c=d.uniforms;if(!a.isShaderMaterial&&!a.isRawShaderMaterial||!0===a.clipping)d.numClippingPlanes=
Ua.numPlanes,d.numIntersection=Ua.numIntersection,c.clippingPlanes=Ua.uniform;d.environment=a.isMeshStandardMaterial?b.environment:null;d.fog=b.fog;d.needsLights=a.isMeshLambertMaterial||a.isMeshToonMaterial||a.isMeshPhongMaterial||a.isMeshStandardMaterial||a.isShadowMaterial||a.isShaderMaterial&&!0===a.lights;d.lightsStateVersion=h;d.needsLights&&(c.ambientLightColor.value=e.state.ambient,c.lightProbe.value=e.state.probe,c.directionalLights.value=e.state.directional,c.directionalLightShadows.value=
e.state.directionalShadow,c.spotLights.value=e.state.spot,c.spotLightShadows.value=e.state.spotShadow,c.rectAreaLights.value=e.state.rectArea,c.pointLights.value=e.state.point,c.pointLightShadows.value=e.state.pointShadow,c.hemisphereLights.value=e.state.hemi,c.directionalShadowMap.value=e.state.directionalShadowMap,c.directionalShadowMatrix.value=e.state.directionalShadowMatrix,c.spotShadowMap.value=e.state.spotShadowMap,c.spotShadowMatrix.value=e.state.spotShadowMatrix,c.pointShadowMap.value=e.state.pointShadowMap,
c.pointShadowMatrix.value=e.state.pointShadowMatrix);a=d.program.getUniforms();a=Gb.seqWithValue(a.seq,c);d.uniformsList=a}function u(a,b,c,d){ea.resetTextureUnits();var e=b.fog,f=c.isMeshStandardMaterial?b.environment:null,g=null===L?I.outputEncoding:L.texture.encoding,h=aa.get(c),k=A.state.lights;oa&&(kg||a!==V)&&Ua.setState(c.clippingPlanes,c.clipIntersection,c.clipShadows,a,h,a===V&&c.id===Ie);c.version===h.__version?void 0===h.program?p(c,b,d):c.fog&&h.fog!==e?p(c,b,d):h.environment!==f?p(c,
b,d):h.needsLights&&h.lightsStateVersion!==k.state.version?p(c,b,d):void 0===h.numClippingPlanes||h.numClippingPlanes===Ua.numPlanes&&h.numIntersection===Ua.numIntersection?h.outputEncoding!==g&&p(c,b,d):p(c,b,d):(p(c,b,d),h.__version=c.version);var m=!1,l=!1,z=!1;b=h.program;g=b.getUniforms();k=h.uniforms;Y.useProgram(b.program)&&(z=l=m=!0);c.id!==Ie&&(Ie=c.id,l=!0);if(m||V!==a){g.setValue(H,"projectionMatrix",a.projectionMatrix);Ga.logarithmicDepthBuffer&&g.setValue(H,"logDepthBufFC",2/(Math.log(a.far+
1)/Math.LN2));V!==a&&(V=a,z=l=!0);if(c.isShaderMaterial||c.isMeshPhongMaterial||c.isMeshToonMaterial||c.isMeshStandardMaterial||c.envMap)m=g.map.cameraPosition,void 0!==m&&m.setValue(H,Jb.setFromMatrixPosition(a.matrixWorld));(c.isMeshPhongMaterial||c.isMeshToonMaterial||c.isMeshLambertMaterial||c.isMeshBasicMaterial||c.isMeshStandardMaterial||c.isShaderMaterial)&&g.setValue(H,"isOrthographic",!0===a.isOrthographicCamera);(c.isMeshPhongMaterial||c.isMeshToonMaterial||c.isMeshLambertMaterial||c.isMeshBasicMaterial||
c.isMeshStandardMaterial||c.isShaderMaterial||c.skinning)&&g.setValue(H,"viewMatrix",a.matrixWorldInverse)}if(c.skinning&&(g.setOptional(H,d,"bindMatrix"),g.setOptional(H,d,"bindMatrixInverse"),a=d.skeleton))if(m=a.bones,Ga.floatVertexTextures){if(void 0===a.boneTexture){m=Math.sqrt(4*m.length);m=M.ceilPowerOfTwo(m);m=Math.max(m,4);var u=new Float32Array(m*m*4);u.set(a.boneMatrices);var t=new Zb(u,m,m,1023,1015);a.boneMatrices=u;a.boneTexture=t;a.boneTextureSize=m}g.setValue(H,"boneTexture",a.boneTexture,
ea);g.setValue(H,"boneTextureSize",a.boneTextureSize)}else g.setOptional(H,a,"boneMatrices");if(l||h.receiveShadow!==d.receiveShadow)h.receiveShadow=d.receiveShadow,g.setValue(H,"receiveShadow",d.receiveShadow);if(l){g.setValue(H,"toneMappingExposure",I.toneMappingExposure);g.setValue(H,"toneMappingWhitePoint",I.toneMappingWhitePoint);h.needsLights&&(l=z,k.ambientLightColor.needsUpdate=l,k.lightProbe.needsUpdate=l,k.directionalLights.needsUpdate=l,k.directionalLightShadows.needsUpdate=l,k.pointLights.needsUpdate=
l,k.pointLightShadows.needsUpdate=l,k.spotLights.needsUpdate=l,k.spotLightShadows.needsUpdate=l,k.rectAreaLights.needsUpdate=l,k.hemisphereLights.needsUpdate=l);e&&c.fog&&(k.fogColor.value.copy(e.color),e.isFog?(k.fogNear.value=e.near,k.fogFar.value=e.far):e.isFogExp2&&(k.fogDensity.value=e.density));if(c.isMeshBasicMaterial)r(k,c);else if(c.isMeshLambertMaterial)r(k,c),c.emissiveMap&&(k.emissiveMap.value=c.emissiveMap);else if(c.isMeshToonMaterial)r(k,c),k.specular.value.copy(c.specular),k.shininess.value=
Math.max(c.shininess,1E-4),c.gradientMap&&(k.gradientMap.value=c.gradientMap),c.emissiveMap&&(k.emissiveMap.value=c.emissiveMap),c.bumpMap&&(k.bumpMap.value=c.bumpMap,k.bumpScale.value=c.bumpScale,1===c.side&&(k.bumpScale.value*=-1)),c.normalMap&&(k.normalMap.value=c.normalMap,k.normalScale.value.copy(c.normalScale),1===c.side&&k.normalScale.value.negate()),c.displacementMap&&(k.displacementMap.value=c.displacementMap,k.displacementScale.value=c.displacementScale,k.displacementBias.value=c.displacementBias);
else if(c.isMeshPhongMaterial)r(k,c),k.specular.value.copy(c.specular),k.shininess.value=Math.max(c.shininess,1E-4),c.emissiveMap&&(k.emissiveMap.value=c.emissiveMap),c.bumpMap&&(k.bumpMap.value=c.bumpMap,k.bumpScale.value=c.bumpScale,1===c.side&&(k.bumpScale.value*=-1)),c.normalMap&&(k.normalMap.value=c.normalMap,k.normalScale.value.copy(c.normalScale),1===c.side&&k.normalScale.value.negate()),c.displacementMap&&(k.displacementMap.value=c.displacementMap,k.displacementScale.value=c.displacementScale,
k.displacementBias.value=c.displacementBias);else if(c.isMeshStandardMaterial)r(k,c,f),c.isMeshPhysicalMaterial?(q(k,c,f),k.reflectivity.value=c.reflectivity,k.clearcoat.value=c.clearcoat,k.clearcoatRoughness.value=c.clearcoatRoughness,c.sheen&&k.sheen.value.copy(c.sheen),c.clearcoatMap&&(k.clearcoatMap.value=c.clearcoatMap),c.clearcoatRoughnessMap&&(k.clearcoatRoughnessMap.value=c.clearcoatRoughnessMap),c.clearcoatNormalMap&&(k.clearcoatNormalScale.value.copy(c.clearcoatNormalScale),k.clearcoatNormalMap.value=
c.clearcoatNormalMap,1===c.side&&k.clearcoatNormalScale.value.negate()),k.transparency.value=c.transparency):q(k,c,f);else if(c.isMeshMatcapMaterial)r(k,c),c.matcap&&(k.matcap.value=c.matcap),c.bumpMap&&(k.bumpMap.value=c.bumpMap,k.bumpScale.value=c.bumpScale,1===c.side&&(k.bumpScale.value*=-1)),c.normalMap&&(k.normalMap.value=c.normalMap,k.normalScale.value.copy(c.normalScale),1===c.side&&k.normalScale.value.negate()),c.displacementMap&&(k.displacementMap.value=c.displacementMap,k.displacementScale.value=
c.displacementScale,k.displacementBias.value=c.displacementBias);else if(c.isMeshDepthMaterial)r(k,c),c.displacementMap&&(k.displacementMap.value=c.displacementMap,k.displacementScale.value=c.displacementScale,k.displacementBias.value=c.displacementBias);else if(c.isMeshDistanceMaterial)r(k,c),c.displacementMap&&(k.displacementMap.value=c.displacementMap,k.displacementScale.value=c.displacementScale,k.displacementBias.value=c.displacementBias),k.referencePosition.value.copy(c.referencePosition),k.nearDistance.value=
c.nearDistance,k.farDistance.value=c.farDistance;else if(c.isMeshNormalMaterial)r(k,c),c.bumpMap&&(k.bumpMap.value=c.bumpMap,k.bumpScale.value=c.bumpScale,1===c.side&&(k.bumpScale.value*=-1)),c.normalMap&&(k.normalMap.value=c.normalMap,k.normalScale.value.copy(c.normalScale),1===c.side&&k.normalScale.value.negate()),c.displacementMap&&(k.displacementMap.value=c.displacementMap,k.displacementScale.value=c.displacementScale,k.displacementBias.value=c.displacementBias);else if(c.isLineBasicMaterial)k.diffuse.value.copy(c.color),
k.opacity.value=c.opacity,c.isLineDashedMaterial&&(k.dashSize.value=c.dashSize,k.totalSize.value=c.dashSize+c.gapSize,k.scale.value=c.scale);else if(c.isPointsMaterial){k.diffuse.value.copy(c.color);k.opacity.value=c.opacity;k.size.value=c.size*R;k.scale.value=.5*K;c.map&&(k.map.value=c.map);c.alphaMap&&(k.alphaMap.value=c.alphaMap);if(c.map)var n=c.map;else c.alphaMap&&(n=c.alphaMap);void 0!==n&&(!0===n.matrixAutoUpdate&&n.updateMatrix(),k.uvTransform.value.copy(n.matrix))}else if(c.isSpriteMaterial){k.diffuse.value.copy(c.color);
k.opacity.value=c.opacity;k.rotation.value=c.rotation;c.map&&(k.map.value=c.map);c.alphaMap&&(k.alphaMap.value=c.alphaMap);if(c.map)var w=c.map;else c.alphaMap&&(w=c.alphaMap);void 0!==w&&(!0===w.matrixAutoUpdate&&w.updateMatrix(),k.uvTransform.value.copy(w.matrix))}else c.isShadowMaterial&&(k.color.value.copy(c.color),k.opacity.value=c.opacity);void 0!==k.ltc_1&&(k.ltc_1.value=D.LTC_1);void 0!==k.ltc_2&&(k.ltc_2.value=D.LTC_2);Gb.upload(H,h.uniformsList,k,ea);c.isShaderMaterial&&(c.uniformsNeedUpdate=
!1)}c.isShaderMaterial&&!0===c.uniformsNeedUpdate&&(Gb.upload(H,h.uniformsList,k,ea),c.uniformsNeedUpdate=!1);c.isSpriteMaterial&&g.setValue(H,"center",d.center);g.setValue(H,"modelViewMatrix",d.modelViewMatrix);g.setValue(H,"normalMatrix",d.normalMatrix);g.setValue(H,"modelMatrix",d.matrixWorld);return b}function r(a,b,c){a.opacity.value=b.opacity;b.color&&a.diffuse.value.copy(b.color);b.emissive&&a.emissive.value.copy(b.emissive).multiplyScalar(b.emissiveIntensity);b.map&&(a.map.value=b.map);b.alphaMap&&
(a.alphaMap.value=b.alphaMap);b.specularMap&&(a.specularMap.value=b.specularMap);if(c=b.envMap||c)a.envMap.value=c,a.flipEnvMap.value=c.isCubeTexture?-1:1,a.reflectivity.value=b.reflectivity,a.refractionRatio.value=b.refractionRatio,a.maxMipLevel.value=aa.get(c).__maxMipLevel;b.lightMap&&(a.lightMap.value=b.lightMap,a.lightMapIntensity.value=b.lightMapIntensity);b.aoMap&&(a.aoMap.value=b.aoMap,a.aoMapIntensity.value=b.aoMapIntensity);if(b.map)var d=b.map;else b.specularMap?d=b.specularMap:b.displacementMap?
d=b.displacementMap:b.normalMap?d=b.normalMap:b.bumpMap?d=b.bumpMap:b.roughnessMap?d=b.roughnessMap:b.metalnessMap?d=b.metalnessMap:b.alphaMap?d=b.alphaMap:b.emissiveMap&&(d=b.emissiveMap);void 0!==d&&(d.isWebGLRenderTarget&&(d=d.texture),!0===d.matrixAutoUpdate&&d.updateMatrix(),a.uvTransform.value.copy(d.matrix));if(b.aoMap)var e=b.aoMap;else b.lightMap&&(e=b.lightMap);void 0!==e&&(e.isWebGLRenderTarget&&(e=e.texture),!0===e.matrixAutoUpdate&&e.updateMatrix(),a.uv2Transform.value.copy(e.matrix))}
function q(a,b,c){a.roughness.value=b.roughness;a.metalness.value=b.metalness;b.roughnessMap&&(a.roughnessMap.value=b.roughnessMap);b.metalnessMap&&(a.metalnessMap.value=b.metalnessMap);b.emissiveMap&&(a.emissiveMap.value=b.emissiveMap);b.bumpMap&&(a.bumpMap.value=b.bumpMap,a.bumpScale.value=b.bumpScale,1===b.side&&(a.bumpScale.value*=-1));b.normalMap&&(a.normalMap.value=b.normalMap,a.normalScale.value.copy(b.normalScale),1===b.side&&a.normalScale.value.negate());b.displacementMap&&(a.displacementMap.value=
b.displacementMap,a.displacementScale.value=b.displacementScale,a.displacementBias.value=b.displacementBias);if(b.envMap||c)a.envMapIntensity.value=b.envMapIntensity}a=a||{};var t=void 0!==a.canvas?a.canvas:document.createElementNS("http://www.w3.org/1999/xhtml","canvas"),F=void 0!==a.context?a.context:null,x=void 0!==a.alpha?a.alpha:!1,w=void 0!==a.depth?a.depth:!0,ha=void 0!==a.stencil?a.stencil:!0,U=void 0!==a.antialias?a.antialias:!1,Z=void 0!==a.premultipliedAlpha?a.premultipliedAlpha:!0,C=void 0!==
a.preserveDrawingBuffer?a.preserveDrawingBuffer:!1,y=void 0!==a.powerPreference?a.powerPreference:"default",E=void 0!==a.failIfMajorPerformanceCaveat?a.failIfMajorPerformanceCaveat:!1,B=null,A=null;this.domElement=t;this.debug={checkShaderErrors:!0};this.sortObjects=this.autoClearStencil=this.autoClearDepth=this.autoClearColor=this.autoClear=!0;this.clippingPlanes=[];this.localClippingEnabled=!1;this.gammaFactor=2;this.outputEncoding=3E3;this.physicallyCorrectLights=!1;this.toneMapping=0;this.toneMappingWhitePoint=
this.toneMappingExposure=1;this.maxMorphTargets=8;this.maxMorphNormals=4;var I=this,G=!1,N=null,O=0,J=0,L=null,X=null,Ie=-1;var fa=b=null;var Je=!1;var V=null,T=null,W=new ca,S=new ca,ja=null,da=t.width,K=t.height,R=1,ka=null,na=null,Q=new ca(0,0,da,K),ia=new ca(0,0,da,K),ig=!1,jg=new Ec,Ua=new qj,oa=!1,kg=!1,Id=new P,Jb=new n;try{x={alpha:x,depth:w,stencil:ha,antialias:U,premultipliedAlpha:Z,preserveDrawingBuffer:C,powerPreference:y,failIfMajorPerformanceCaveat:E,xrCompatible:!0};t.addEventListener("webglcontextlost",
d,!1);t.addEventListener("webglcontextrestored",e,!1);var H=F||t.getContext("webgl",x)||t.getContext("experimental-webgl",x);if(null===H){if(null!==t.getContext("webgl"))throw Error("Error creating WebGL context with your selected attributes.");throw Error("Error creating WebGL context.");}void 0===H.getShaderPrecisionFormat&&(H.getShaderPrecisionFormat=function(){return{rangeMin:1,rangeMax:1,precision:1}})}catch(Yh){throw console.error("THREE.WebGLRenderer: "+Yh.message),Yh;}var ra,Ga,Y,ba,aa,ea,
la,wa,sa,ta,xa,va,pa,ya,Aa,Ca,qa;c();var ua=new Xh(I,H);this.xr=ua;var Ea=new Uh(I,sa,Ga.maxTextureSize);this.shadowMap=Ea;this.getContext=function(){return H};this.getContextAttributes=function(){return H.getContextAttributes()};this.forceContextLoss=function(){var a=ra.get("WEBGL_lose_context");a&&a.loseContext()};this.forceContextRestore=function(){var a=ra.get("WEBGL_lose_context");a&&a.restoreContext()};this.getPixelRatio=function(){return R};this.setPixelRatio=function(a){void 0!==a&&(R=a,this.setSize(da,
K,!1))};this.getSize=function(a){void 0===a&&(console.warn("WebGLRenderer: .getsize() now requires a Vector2 as an argument"),a=new v);return a.set(da,K)};this.setSize=function(a,b,c){ua.isPresenting?console.warn("THREE.WebGLRenderer: Can't change size while VR device is presenting."):(da=a,K=b,t.width=Math.floor(a*R),t.height=Math.floor(b*R),!1!==c&&(t.style.width=a+"px",t.style.height=b+"px"),this.setViewport(0,0,a,b))};this.getDrawingBufferSize=function(a){void 0===a&&(console.warn("WebGLRenderer: .getdrawingBufferSize() now requires a Vector2 as an argument"),
a=new v);return a.set(da*R,K*R).floor()};this.setDrawingBufferSize=function(a,b,c){da=a;K=b;R=c;t.width=Math.floor(a*c);t.height=Math.floor(b*c);this.setViewport(0,0,a,b)};this.getCurrentViewport=function(a){void 0===a&&(console.warn("WebGLRenderer: .getCurrentViewport() now requires a Vector4 as an argument"),a=new ca);return a.copy(W)};this.getViewport=function(a){return a.copy(Q)};this.setViewport=function(a,b,c,d){a.isVector4?Q.set(a.x,a.y,a.z,a.w):Q.set(a,b,c,d);Y.viewport(W.copy(Q).multiplyScalar(R).floor())};
this.getScissor=function(a){return a.copy(ia)};this.setScissor=function(a,b,c,d){a.isVector4?ia.set(a.x,a.y,a.z,a.w):ia.set(a,b,c,d);Y.scissor(S.copy(ia).multiplyScalar(R).floor())};this.getScissorTest=function(){return ig};this.setScissorTest=function(a){Y.setScissorTest(ig=a)};this.setOpaqueSort=function(a){ka=a};this.setTransparentSort=function(a){na=a};this.getClearColor=function(){return pa.getClearColor()};this.setClearColor=function(){pa.setClearColor.apply(pa,arguments)};this.getClearAlpha=
function(){return pa.getClearAlpha()};this.setClearAlpha=function(){pa.setClearAlpha.apply(pa,arguments)};this.clear=function(a,b,c){var d=0;if(void 0===a||a)d|=16384;if(void 0===b||b)d|=256;if(void 0===c||c)d|=1024;H.clear(d)};this.clearColor=function(){this.clear(!0,!1,!1)};this.clearDepth=function(){this.clear(!1,!0,!1)};this.clearStencil=function(){this.clear(!1,!1,!0)};this.dispose=function(){t.removeEventListener("webglcontextlost",d,!1);t.removeEventListener("webglcontextrestored",e,!1);xa.dispose();
va.dispose();aa.dispose();sa.dispose();ua.dispose();za.stop()};this.renderBufferImmediate=function(a,b){Y.initAttributes();var c=aa.get(a);a.hasPositions&&!c.position&&(c.position=H.createBuffer());a.hasNormals&&!c.normal&&(c.normal=H.createBuffer());a.hasUvs&&!c.uv&&(c.uv=H.createBuffer());a.hasColors&&!c.color&&(c.color=H.createBuffer());b=b.getAttributes();a.hasPositions&&(H.bindBuffer(34962,c.position),H.bufferData(34962,a.positionArray,35048),Y.enableAttribute(b.position),H.vertexAttribPointer(b.position,
3,5126,!1,0,0));a.hasNormals&&(H.bindBuffer(34962,c.normal),H.bufferData(34962,a.normalArray,35048),Y.enableAttribute(b.normal),H.vertexAttribPointer(b.normal,3,5126,!1,0,0));a.hasUvs&&(H.bindBuffer(34962,c.uv),H.bufferData(34962,a.uvArray,35048),Y.enableAttribute(b.uv),H.vertexAttribPointer(b.uv,2,5126,!1,0,0));a.hasColors&&(H.bindBuffer(34962,c.color),H.bufferData(34962,a.colorArray,35048),Y.enableAttribute(b.color),H.vertexAttribPointer(b.color,3,5126,!1,0,0));Y.disableUnusedAttributes();H.drawArrays(4,
0,a.count);a.count=0};var Ha=new ob;this.renderBufferDirect=function(a,c,d,e,f,g){null===c&&(c=Ha);var h=f.isMesh&&0>f.matrixWorld.determinant(),k=u(a,c,e,f);Y.setMaterial(e,h);var m=!1;if(b!==d.id||fa!==k.id||Je!==(!0===e.wireframe))b=d.id,fa=k.id,Je=!0===e.wireframe,m=!0;if(e.morphTargets||e.morphNormals)ya.update(f,d,e,k),m=!0;!0===f.isInstancedMesh&&(m=!0);a=d.index;c=d.attributes.position;if(null===a){if(void 0===c||0===c.count)return}else if(0===a.count)return;var p=1;!0===e.wireframe&&(a=wa.getWireframeAttribute(d),
p=2);h=Aa;if(null!==a){var l=la.get(a);h=Ca;h.setIndex(l)}if(m){if(!1!==Ga.isWebGL2||!f.isInstancedMesh&&!d.isInstancedBufferGeometry||null!==ra.get("ANGLE_instanced_arrays")){Y.initAttributes();m=d.attributes;k=k.getAttributes();var z=e.defaultAttributeValues;for(ha in k){var q=k[ha];if(0<=q){var r=m[ha];if(void 0!==r){var t=r.normalized,n=r.itemSize,w=la.get(r);if(void 0!==w){var F=w.buffer,x=w.type;w=w.bytesPerElement;if(r.isInterleavedBufferAttribute){var v=r.data,C=v.stride;r=r.offset;v&&v.isInstancedInterleavedBuffer?
(Y.enableAttributeAndDivisor(q,v.meshPerAttribute),void 0===d.maxInstancedCount&&(d.maxInstancedCount=v.meshPerAttribute*v.count)):Y.enableAttribute(q);H.bindBuffer(34962,F);Y.vertexAttribPointer(q,n,x,t,C*w,r*w)}else r.isInstancedBufferAttribute?(Y.enableAttributeAndDivisor(q,r.meshPerAttribute),void 0===d.maxInstancedCount&&(d.maxInstancedCount=r.meshPerAttribute*r.count)):Y.enableAttribute(q),H.bindBuffer(34962,F),Y.vertexAttribPointer(q,n,x,t,0,0)}}else if("instanceMatrix"===ha)w=la.get(f.instanceMatrix),
void 0!==w&&(F=w.buffer,x=w.type,Y.enableAttributeAndDivisor(q+0,1),Y.enableAttributeAndDivisor(q+1,1),Y.enableAttributeAndDivisor(q+2,1),Y.enableAttributeAndDivisor(q+3,1),H.bindBuffer(34962,F),H.vertexAttribPointer(q+0,4,x,!1,64,0),H.vertexAttribPointer(q+1,4,x,!1,64,16),H.vertexAttribPointer(q+2,4,x,!1,64,32),H.vertexAttribPointer(q+3,4,x,!1,64,48));else if(void 0!==z&&(t=z[ha],void 0!==t))switch(t.length){case 2:H.vertexAttrib2fv(q,t);break;case 3:H.vertexAttrib3fv(q,t);break;case 4:H.vertexAttrib4fv(q,
t);break;default:H.vertexAttrib1fv(q,t)}}}Y.disableUnusedAttributes()}null!==a&&H.bindBuffer(34963,l.buffer)}var ha=d.drawRange.start*p;m=null!==g?g.start*p:0;l=Math.max(ha,m);g=Math.max(0,Math.min(null!==a?a.count:c.count,ha+d.drawRange.count*p,m+(null!==g?g.count*p:Infinity))-1-l+1);0!==g&&(f.isMesh?!0===e.wireframe?(Y.setLineWidth(e.wireframeLinewidth*(null===L?R:1)),h.setMode(1)):h.setMode(4):f.isLine?(e=e.linewidth,void 0===e&&(e=1),Y.setLineWidth(e*(null===L?R:1)),f.isLineSegments?h.setMode(1):
f.isLineLoop?h.setMode(2):h.setMode(3)):f.isPoints?h.setMode(0):f.isSprite&&h.setMode(4),f.isInstancedMesh?h.renderInstances(d,l,g,f.count):d.isInstancedBufferGeometry?h.renderInstances(d,l,g,d.maxInstancedCount):h.render(l,g))};this.compile=function(a,b){A=va.get(a,b);A.init();a.traverse(function(a){a.isLight&&(A.pushLight(a),a.castShadow&&A.pushShadow(a))});A.setupLights(b);var c={};a.traverse(function(b){if(b.material)if(Array.isArray(b.material))for(var d=0;d<b.material.length;d++)!1===b.material[d].uuid in
c&&(p(b.material[d],a,b),c[b.material[d].uuid]=!0);else!1===b.material.uuid in c&&(p(b.material,a,b),c[b.material.uuid]=!0)})};var Da=null,za=new xh;za.setAnimationLoop(function(a){ua.isPresenting||Da&&Da(a)});"undefined"!==typeof window&&za.setContext(window);this.setAnimationLoop=function(a){Da=a;ua.setAnimationLoop(a);za.start()};this.render=function(a,c,d,e){if(void 0!==d){console.warn("THREE.WebGLRenderer.render(): the renderTarget argument has been removed. Use .setRenderTarget() instead.");
var f=d}if(void 0!==e){console.warn("THREE.WebGLRenderer.render(): the forceClear argument has been removed. Use .clear() instead.");var g=e}c&&c.isCamera?G||(fa=b=null,Je=!1,Ie=-1,V=null,!0===a.autoUpdate&&a.updateMatrixWorld(),null===c.parent&&c.updateMatrixWorld(),ua.enabled&&ua.isPresenting&&(c=ua.getCamera(c)),a.onBeforeRender(I,a,c,f||L),A=va.get(a,c),A.init(),Id.multiplyMatrices(c.projectionMatrix,c.matrixWorldInverse),jg.setFromProjectionMatrix(Id),kg=this.localClippingEnabled,oa=Ua.init(this.clippingPlanes,
kg,c),B=xa.get(a,c),B.init(),k(a,c,0,I.sortObjects),B.finish(),!0===I.sortObjects&&B.sort(ka,na),oa&&Ua.beginShadows(),Ea.render(A.state.shadowsArray,a,c),A.setupLights(c),oa&&Ua.endShadows(),this.info.autoReset&&this.info.reset(),void 0!==f&&this.setRenderTarget(f),pa.render(B,a,c,g),d=B.opaque,e=B.transparent,a.overrideMaterial?(f=a.overrideMaterial,d.length&&m(d,a,c,f),e.length&&m(e,a,c,f)):(d.length&&m(d,a,c),e.length&&m(e,a,c)),a.onAfterRender(I,a,c),null!==L&&(ea.updateRenderTargetMipmap(L),
ea.updateMultisampleRenderTarget(L)),Y.buffers.depth.setTest(!0),Y.buffers.depth.setMask(!0),Y.buffers.color.setMask(!0),Y.setPolygonOffset(!1),A=B=null):console.error("THREE.WebGLRenderer.render: camera is not an instance of THREE.Camera.")};this.setFramebuffer=function(a){N!==a&&null===L&&H.bindFramebuffer(36160,a);N=a};this.getActiveCubeFace=function(){return O};this.getActiveMipmapLevel=function(){return J};this.getRenderTarget=function(){return L};this.setRenderTarget=function(a,b,c){L=a;O=b;
J=c;a&&void 0===aa.get(a).__webglFramebuffer&&ea.setupRenderTarget(a);var d=N,e=!1;a?(d=aa.get(a).__webglFramebuffer,a.isWebGLCubeRenderTarget?(d=d[b||0],e=!0):d=a.isWebGLMultisampleRenderTarget?aa.get(a).__webglMultisampledFramebuffer:d,W.copy(a.viewport),S.copy(a.scissor),ja=a.scissorTest):(W.copy(Q).multiplyScalar(R).floor(),S.copy(ia).multiplyScalar(R).floor(),ja=ig);X!==d&&(H.bindFramebuffer(36160,d),X=d);Y.viewport(W);Y.scissor(S);Y.setScissorTest(ja);e&&(a=aa.get(a.texture),H.framebufferTexture2D(36160,
36064,34069+(b||0),a.__webglTexture,c||0))};this.readRenderTargetPixels=function(a,b,c,d,e,f,g){if(a&&a.isWebGLRenderTarget){var h=aa.get(a).__webglFramebuffer;a.isWebGLCubeRenderTarget&&void 0!==g&&(h=h[g]);if(h){g=!1;h!==X&&(H.bindFramebuffer(36160,h),g=!0);try{var k=a.texture,m=k.format,p=k.type;1023!==m&&qa.convert(m)!==H.getParameter(35739)?console.error("THREE.WebGLRenderer.readRenderTargetPixels: renderTarget is not in RGBA or implementation defined format."):1009===p||qa.convert(p)===H.getParameter(35738)||
1015===p&&(Ga.isWebGL2||ra.get("OES_texture_float")||ra.get("WEBGL_color_buffer_float"))||1016===p&&(Ga.isWebGL2?ra.get("EXT_color_buffer_float"):ra.get("EXT_color_buffer_half_float"))?36053===H.checkFramebufferStatus(36160)?0<=b&&b<=a.width-d&&0<=c&&c<=a.height-e&&H.readPixels(b,c,d,e,qa.convert(m),qa.convert(p),f):console.error("THREE.WebGLRenderer.readRenderTargetPixels: readPixels from renderTarget failed. Framebuffer not complete."):console.error("THREE.WebGLRenderer.readRenderTargetPixels: renderTarget is not in UnsignedByteType or implementation defined type.")}finally{g&&
H.bindFramebuffer(36160,X)}}}else console.error("THREE.WebGLRenderer.readRenderTargetPixels: renderTarget is not THREE.WebGLRenderTarget.")};this.copyFramebufferToTexture=function(a,b,c){void 0===c&&(c=0);var d=Math.pow(2,-c),e=Math.floor(b.image.width*d);d=Math.floor(b.image.height*d);var f=qa.convert(b.format);ea.setTexture2D(b,0);H.copyTexImage2D(3553,c,f,a.x,a.y,e,d,0);Y.unbindTexture()};this.copyTextureToTexture=function(a,b,c,d){void 0===d&&(d=0);var e=b.image.width,f=b.image.height,g=qa.convert(c.format),
h=qa.convert(c.type);ea.setTexture2D(c,0);b.isDataTexture?H.texSubImage2D(3553,d,a.x,a.y,e,f,g,h,b.image.data):b.isCompressedTexture?H.compressedTexSubImage2D(3553,d,a.x,a.y,b.mipmaps[0].width,b.mipmaps[0].height,g,b.mipmaps[0].data):H.texSubImage2D(3553,d,a.x,a.y,g,h,b.image);0===d&&c.generateMipmaps&&H.generateMipmap(3553);Y.unbindTexture()};this.initTexture=function(a){ea.setTexture2D(a,0);Y.unbindTexture()};"undefined"!==typeof __THREE_DEVTOOLS__&&__THREE_DEVTOOLS__.dispatchEvent(new CustomEvent("observe",
{detail:this}))}function Me(a,b){this.name="";this.color=new A(a);this.density=void 0!==b?b:2.5E-4}function Ne(a,b,c){this.name="";this.color=new A(a);this.near=void 0!==b?b:1;this.far=void 0!==c?c:1E3}function qb(a,b){this.array=a;this.stride=b;this.count=void 0!==a?a.length/b:0;this.usage=35044;this.updateRange={offset:0,count:-1};this.version=0}function Kd(a,b,c,d){this.data=a;this.itemSize=b;this.offset=c;this.normalized=!0===d}function Kb(a){J.call(this);this.type="SpriteMaterial";this.color=
new A(16777215);this.alphaMap=this.map=null;this.rotation=0;this.transparent=this.sizeAttenuation=!0;this.setValues(a)}function Ld(a){E.call(this);this.type="Sprite";if(void 0===Kc){Kc=new B;var b=new Float32Array([-.5,-.5,0,0,0,.5,-.5,0,1,0,.5,.5,0,1,1,-.5,.5,0,0,1]);b=new qb(b,5);Kc.setIndex([0,1,2,0,2,3]);Kc.setAttribute("position",new Kd(b,3,0,!1));Kc.setAttribute("uv",new Kd(b,2,3,!1))}this.geometry=Kc;this.material=void 0!==a?a:new Kb;this.center=new v(.5,.5)}function Oe(a,b,c,d,e,f){Lc.subVectors(a,
c).addScalar(.5).multiply(d);void 0!==e?(Md.x=f*Lc.x-e*Lc.y,Md.y=e*Lc.x+f*Lc.y):Md.copy(Lc);a.copy(b);a.x+=Md.x;a.y+=Md.y;a.applyMatrix4(Zh)}function Nd(){E.call(this);this._currentLevel=0;this.type="LOD";Object.defineProperties(this,{levels:{enumerable:!0,value:[]}});this.autoUpdate=!0}function Pe(a,b){a&&a.isGeometry&&console.error("THREE.SkinnedMesh no longer supports THREE.Geometry. Use THREE.BufferGeometry instead.");ja.call(this,a,b);this.type="SkinnedMesh";this.bindMode="attached";this.bindMatrix=
new P;this.bindMatrixInverse=new P}function Qe(a,b){a=a||[];this.bones=a.slice(0);this.boneMatrices=new Float32Array(16*this.bones.length);this.frame=-1;if(void 0===b)this.calculateInverses();else if(this.bones.length===b.length)this.boneInverses=b.slice(0);else for(console.warn("THREE.Skeleton boneInverses is the wrong length."),this.boneInverses=[],a=0,b=this.bones.length;a<b;a++)this.boneInverses.push(new P)}function ng(){E.call(this);this.type="Bone"}function Re(a,b,c){ja.call(this,a,b);this.instanceMatrix=
new N(new Float32Array(16*c),16);this.count=c;this.frustumCulled=!1}function da(a){J.call(this);this.type="LineBasicMaterial";this.color=new A(16777215);this.linewidth=1;this.linejoin=this.linecap="round";this.setValues(a)}function Ja(a,b,c){1===c&&console.error("THREE.Line: parameter THREE.LinePieces no longer supported. Use THREE.LineSegments instead.");E.call(this);this.type="Line";this.geometry=void 0!==a?a:new B;this.material=void 0!==b?b:new da}function na(a,b){Ja.call(this,a,b);this.type="LineSegments"}
function Se(a,b){Ja.call(this,a,b);this.type="LineLoop"}function Va(a){J.call(this);this.type="PointsMaterial";this.color=new A(16777215);this.alphaMap=this.map=null;this.size=1;this.sizeAttenuation=!0;this.morphTargets=!1;this.setValues(a)}function Mc(a,b){E.call(this);this.type="Points";this.geometry=void 0!==a?a:new B;this.material=void 0!==b?b:new Va;this.updateMorphTargets()}function og(a,b,c,d,e,f,g){var h=pg.distanceSqToPoint(a);h<c&&(c=new n,pg.closestPointToPoint(a,c),c.applyMatrix4(d),a=
e.ray.origin.distanceTo(c),a<e.near||a>e.far||f.push({distance:a,distanceToRay:Math.sqrt(h),point:c,index:b,face:null,object:g}))}function qg(a,b,c,d,e,f,g,h,k){V.call(this,a,b,c,d,e,f,g,h,k);this.format=void 0!==g?g:1022;this.minFilter=void 0!==f?f:1006;this.magFilter=void 0!==e?e:1006;this.generateMipmaps=!1}function Nc(a,b,c,d,e,f,g,h,k,m,l,p){V.call(this,null,f,g,h,k,m,d,e,l,p);this.image={width:b,height:c};this.mipmaps=a;this.generateMipmaps=this.flipY=!1}function Od(a,b,c,d,e,f,g,h,k){V.call(this,
a,b,c,d,e,f,g,h,k);this.needsUpdate=!0}function Pd(a,b,c,d,e,f,g,h,k,m){m=void 0!==m?m:1026;if(1026!==m&&1027!==m)throw Error("DepthTexture format must be either THREE.DepthFormat or THREE.DepthStencilFormat");void 0===c&&1026===m&&(c=1012);void 0===c&&1027===m&&(c=1020);V.call(this,null,d,e,f,g,h,m,c,k);this.image={width:a,height:b};this.magFilter=void 0!==g?g:1003;this.minFilter=void 0!==h?h:1003;this.generateMipmaps=this.flipY=!1}function Oc(a){B.call(this);this.type="WireframeGeometry";var b=
[],c,d,e,f=[0,0],g={},h=["a","b","c"];if(a&&a.isGeometry){var k=a.faces;var m=0;for(d=k.length;m<d;m++){var l=k[m];for(c=0;3>c;c++){var p=l[h[c]];var u=l[h[(c+1)%3]];f[0]=Math.min(p,u);f[1]=Math.max(p,u);p=f[0]+","+f[1];void 0===g[p]&&(g[p]={index1:f[0],index2:f[1]})}}for(p in g)m=g[p],h=a.vertices[m.index1],b.push(h.x,h.y,h.z),h=a.vertices[m.index2],b.push(h.x,h.y,h.z)}else if(a&&a.isBufferGeometry)if(h=new n,null!==a.index){k=a.attributes.position;l=a.index;var r=a.groups;0===r.length&&(r=[{start:0,
count:l.count,materialIndex:0}]);a=0;for(e=r.length;a<e;++a)for(m=r[a],c=m.start,d=m.count,m=c,d=c+d;m<d;m+=3)for(c=0;3>c;c++)p=l.getX(m+c),u=l.getX(m+(c+1)%3),f[0]=Math.min(p,u),f[1]=Math.max(p,u),p=f[0]+","+f[1],void 0===g[p]&&(g[p]={index1:f[0],index2:f[1]});for(p in g)m=g[p],h.fromBufferAttribute(k,m.index1),b.push(h.x,h.y,h.z),h.fromBufferAttribute(k,m.index2),b.push(h.x,h.y,h.z)}else for(k=a.attributes.position,m=0,d=k.count/3;m<d;m++)for(c=0;3>c;c++)g=3*m+c,h.fromBufferAttribute(k,g),b.push(h.x,
h.y,h.z),g=3*m+(c+1)%3,h.fromBufferAttribute(k,g),b.push(h.x,h.y,h.z);this.setAttribute("position",new y(b,3))}function Qd(a,b,c){O.call(this);this.type="ParametricGeometry";this.parameters={func:a,slices:b,stacks:c};this.fromBufferGeometry(new Pc(a,b,c));this.mergeVertices()}function Pc(a,b,c){B.call(this);this.type="ParametricBufferGeometry";this.parameters={func:a,slices:b,stacks:c};var d=[],e=[],f=[],g=[],h=new n,k=new n,m=new n,l=new n,p=new n,u,r;3>a.length&&console.error("THREE.ParametricGeometry: Function must now modify a Vector3 as third parameter.");
var q=b+1;for(u=0;u<=c;u++){var t=u/c;for(r=0;r<=b;r++){var F=r/b;a(F,t,k);e.push(k.x,k.y,k.z);0<=F-1E-5?(a(F-1E-5,t,m),l.subVectors(k,m)):(a(F+1E-5,t,m),l.subVectors(m,k));0<=t-1E-5?(a(F,t-1E-5,m),p.subVectors(k,m)):(a(F,t+1E-5,m),p.subVectors(m,k));h.crossVectors(l,p).normalize();f.push(h.x,h.y,h.z);g.push(F,t)}}for(u=0;u<c;u++)for(r=0;r<b;r++)a=u*q+r+1,h=(u+1)*q+r+1,k=(u+1)*q+r,d.push(u*q+r,a,k),d.push(a,h,k);this.setIndex(d);this.setAttribute("position",new y(e,3));this.setAttribute("normal",
new y(f,3));this.setAttribute("uv",new y(g,2))}function Rd(a,b,c,d){O.call(this);this.type="PolyhedronGeometry";this.parameters={vertices:a,indices:b,radius:c,detail:d};this.fromBufferGeometry(new Ea(a,b,c,d));this.mergeVertices()}function Ea(a,b,c,d){function e(a){h.push(a.x,a.y,a.z)}function f(b,c){b*=3;c.x=a[b+0];c.y=a[b+1];c.z=a[b+2]}function g(a,b,c,d){0>d&&1===a.x&&(k[b]=a.x-1);0===c.x&&0===c.z&&(k[b]=d/2/Math.PI+.5)}B.call(this);this.type="PolyhedronBufferGeometry";this.parameters={vertices:a,
indices:b,radius:c,detail:d};c=c||1;d=d||0;var h=[],k=[];(function(a){for(var c=new n,d=new n,g=new n,h=0;h<b.length;h+=3){f(b[h+0],c);f(b[h+1],d);f(b[h+2],g);var k,m,l=c,x=d,w=g,v=Math.pow(2,a),U=[];for(m=0;m<=v;m++){U[m]=[];var Z=l.clone().lerp(w,m/v),C=x.clone().lerp(w,m/v),A=v-m;for(k=0;k<=A;k++)U[m][k]=0===k&&m===v?Z:Z.clone().lerp(C,k/A)}for(m=0;m<v;m++)for(k=0;k<2*(v-m)-1;k++)l=Math.floor(k/2),0===k%2?(e(U[m][l+1]),e(U[m+1][l]),e(U[m][l])):(e(U[m][l+1]),e(U[m+1][l+1]),e(U[m+1][l]))}})(d);(function(a){for(var b=
new n,c=0;c<h.length;c+=3)b.x=h[c+0],b.y=h[c+1],b.z=h[c+2],b.normalize().multiplyScalar(a),h[c+0]=b.x,h[c+1]=b.y,h[c+2]=b.z})(c);(function(){for(var a=new n,b=0;b<h.length;b+=3)a.x=h[b+0],a.y=h[b+1],a.z=h[b+2],k.push(Math.atan2(a.z,-a.x)/2/Math.PI+.5,1-(Math.atan2(-a.y,Math.sqrt(a.x*a.x+a.z*a.z))/Math.PI+.5));a=new n;b=new n;for(var c=new n,d=new n,e=new v,f=new v,l=new v,F=0,x=0;F<h.length;F+=9,x+=6){a.set(h[F+0],h[F+1],h[F+2]);b.set(h[F+3],h[F+4],h[F+5]);c.set(h[F+6],h[F+7],h[F+8]);e.set(k[x+0],
k[x+1]);f.set(k[x+2],k[x+3]);l.set(k[x+4],k[x+5]);d.copy(a).add(b).add(c).divideScalar(3);var w=Math.atan2(d.z,-d.x);g(e,x+0,a,w);g(f,x+2,b,w);g(l,x+4,c,w)}for(a=0;a<k.length;a+=6)b=k[a+0],c=k[a+2],d=k[a+4],e=Math.min(b,c,d),.9<Math.max(b,c,d)&&.1>e&&(.2>b&&(k[a+0]+=1),.2>c&&(k[a+2]+=1),.2>d&&(k[a+4]+=1))})();this.setAttribute("position",new y(h,3));this.setAttribute("normal",new y(h.slice(),3));this.setAttribute("uv",new y(k,2));0===d?this.computeVertexNormals():this.normalizeNormals()}function Sd(a,
b){O.call(this);this.type="TetrahedronGeometry";this.parameters={radius:a,detail:b};this.fromBufferGeometry(new Qc(a,b));this.mergeVertices()}function Qc(a,b){Ea.call(this,[1,1,1,-1,-1,1,-1,1,-1,1,-1,-1],[2,1,0,0,3,2,1,3,0,2,3,1],a,b);this.type="TetrahedronBufferGeometry";this.parameters={radius:a,detail:b}}function Td(a,b){O.call(this);this.type="OctahedronGeometry";this.parameters={radius:a,detail:b};this.fromBufferGeometry(new ac(a,b));this.mergeVertices()}function ac(a,b){Ea.call(this,[1,0,0,
-1,0,0,0,1,0,0,-1,0,0,0,1,0,0,-1],[0,2,4,0,4,3,0,3,5,0,5,2,1,2,5,1,5,3,1,3,4,1,4,2],a,b);this.type="OctahedronBufferGeometry";this.parameters={radius:a,detail:b}}function Ud(a,b){O.call(this);this.type="IcosahedronGeometry";this.parameters={radius:a,detail:b};this.fromBufferGeometry(new Rc(a,b));this.mergeVertices()}function Rc(a,b){var c=(1+Math.sqrt(5))/2;Ea.call(this,[-1,c,0,1,c,0,-1,-c,0,1,-c,0,0,-1,c,0,1,c,0,-1,-c,0,1,-c,c,0,-1,c,0,1,-c,0,-1,-c,0,1],[0,11,5,0,5,1,0,1,7,0,7,10,0,10,11,1,5,9,5,
11,4,11,10,2,10,7,6,7,1,8,3,9,4,3,4,2,3,2,6,3,6,8,3,8,9,4,9,5,2,4,11,6,2,10,8,6,7,9,8,1],a,b);this.type="IcosahedronBufferGeometry";this.parameters={radius:a,detail:b}}function Vd(a,b){O.call(this);this.type="DodecahedronGeometry";this.parameters={radius:a,detail:b};this.fromBufferGeometry(new Sc(a,b));this.mergeVertices()}function Sc(a,b){var c=(1+Math.sqrt(5))/2,d=1/c;Ea.call(this,[-1,-1,-1,-1,-1,1,-1,1,-1,-1,1,1,1,-1,-1,1,-1,1,1,1,-1,1,1,1,0,-d,-c,0,-d,c,0,d,-c,0,d,c,-d,-c,0,-d,c,0,d,-c,0,d,c,
0,-c,0,-d,c,0,-d,-c,0,d,c,0,d],[3,11,7,3,7,15,3,15,13,7,19,17,7,17,6,7,6,15,17,4,8,17,8,10,17,10,6,8,0,16,8,16,2,8,2,10,0,12,1,0,1,18,0,18,16,6,10,2,6,2,13,6,13,15,2,16,18,2,18,3,2,3,13,18,1,9,18,9,11,18,11,3,4,14,12,4,12,0,4,0,8,11,9,5,11,5,19,11,19,7,19,5,14,19,14,4,19,4,17,1,12,14,1,14,5,1,5,9],a,b);this.type="DodecahedronBufferGeometry";this.parameters={radius:a,detail:b}}function Wd(a,b,c,d,e,f){O.call(this);this.type="TubeGeometry";this.parameters={path:a,tubularSegments:b,radius:c,radialSegments:d,
closed:e};void 0!==f&&console.warn("THREE.TubeGeometry: taper has been removed.");a=new bc(a,b,c,d,e);this.tangents=a.tangents;this.normals=a.normals;this.binormals=a.binormals;this.fromBufferGeometry(a);this.mergeVertices()}function bc(a,b,c,d,e){function f(e){l=a.getPointAt(e/b,l);var f=g.normals[e];e=g.binormals[e];for(u=0;u<=d;u++){var m=u/d*Math.PI*2,p=Math.sin(m);m=-Math.cos(m);k.x=m*f.x+p*e.x;k.y=m*f.y+p*e.y;k.z=m*f.z+p*e.z;k.normalize();q.push(k.x,k.y,k.z);h.x=l.x+c*k.x;h.y=l.y+c*k.y;h.z=
l.z+c*k.z;r.push(h.x,h.y,h.z)}}B.call(this);this.type="TubeBufferGeometry";this.parameters={path:a,tubularSegments:b,radius:c,radialSegments:d,closed:e};b=b||64;c=c||1;d=d||8;e=e||!1;var g=a.computeFrenetFrames(b,e);this.tangents=g.tangents;this.normals=g.normals;this.binormals=g.binormals;var h=new n,k=new n,m=new v,l=new n,p,u,r=[],q=[],t=[],F=[];for(p=0;p<b;p++)f(p);f(!1===e?b:0);for(p=0;p<=b;p++)for(u=0;u<=d;u++)m.x=p/b,m.y=u/d,t.push(m.x,m.y);(function(){for(u=1;u<=b;u++)for(p=1;p<=d;p++){var a=
(d+1)*u+(p-1),c=(d+1)*u+p,e=(d+1)*(u-1)+p;F.push((d+1)*(u-1)+(p-1),a,e);F.push(a,c,e)}})();this.setIndex(F);this.setAttribute("position",new y(r,3));this.setAttribute("normal",new y(q,3));this.setAttribute("uv",new y(t,2))}function Xd(a,b,c,d,e,f,g){O.call(this);this.type="TorusKnotGeometry";this.parameters={radius:a,tube:b,tubularSegments:c,radialSegments:d,p:e,q:f};void 0!==g&&console.warn("THREE.TorusKnotGeometry: heightScale has been deprecated. Use .scale( x, y, z ) instead.");this.fromBufferGeometry(new Tc(a,
b,c,d,e,f));this.mergeVertices()}function Tc(a,b,c,d,e,f){function g(a,b,c,d,e){var f=Math.sin(a);b=c/b*a;c=Math.cos(b);e.x=d*(2+c)*.5*Math.cos(a);e.y=d*(2+c)*f*.5;e.z=d*Math.sin(b)*.5}B.call(this);this.type="TorusKnotBufferGeometry";this.parameters={radius:a,tube:b,tubularSegments:c,radialSegments:d,p:e,q:f};a=a||1;b=b||.4;c=Math.floor(c)||64;d=Math.floor(d)||8;e=e||2;f=f||3;var h=[],k=[],m=[],l=[],p,u=new n,r=new n,q=new n,t=new n,F=new n,x=new n,w=new n;for(p=0;p<=c;++p){var v=p/c*e*Math.PI*2;
g(v,e,f,a,q);g(v+.01,e,f,a,t);x.subVectors(t,q);w.addVectors(t,q);F.crossVectors(x,w);w.crossVectors(F,x);F.normalize();w.normalize();for(v=0;v<=d;++v){var U=v/d*Math.PI*2,Z=-b*Math.cos(U);U=b*Math.sin(U);u.x=q.x+(Z*w.x+U*F.x);u.y=q.y+(Z*w.y+U*F.y);u.z=q.z+(Z*w.z+U*F.z);k.push(u.x,u.y,u.z);r.subVectors(u,q).normalize();m.push(r.x,r.y,r.z);l.push(p/c);l.push(v/d)}}for(v=1;v<=c;v++)for(p=1;p<=d;p++)a=(d+1)*v+(p-1),b=(d+1)*v+p,e=(d+1)*(v-1)+p,h.push((d+1)*(v-1)+(p-1),a,e),h.push(a,b,e);this.setIndex(h);
this.setAttribute("position",new y(k,3));this.setAttribute("normal",new y(m,3));this.setAttribute("uv",new y(l,2))}function Yd(a,b,c,d,e){O.call(this);this.type="TorusGeometry";this.parameters={radius:a,tube:b,radialSegments:c,tubularSegments:d,arc:e};this.fromBufferGeometry(new Uc(a,b,c,d,e));this.mergeVertices()}function Uc(a,b,c,d,e){B.call(this);this.type="TorusBufferGeometry";this.parameters={radius:a,tube:b,radialSegments:c,tubularSegments:d,arc:e};a=a||1;b=b||.4;c=Math.floor(c)||8;d=Math.floor(d)||
6;e=e||2*Math.PI;var f=[],g=[],h=[],k=[],m=new n,l=new n,p=new n,u,r;for(u=0;u<=c;u++)for(r=0;r<=d;r++){var q=r/d*e,t=u/c*Math.PI*2;l.x=(a+b*Math.cos(t))*Math.cos(q);l.y=(a+b*Math.cos(t))*Math.sin(q);l.z=b*Math.sin(t);g.push(l.x,l.y,l.z);m.x=a*Math.cos(q);m.y=a*Math.sin(q);p.subVectors(l,m).normalize();h.push(p.x,p.y,p.z);k.push(r/d);k.push(u/c)}for(u=1;u<=c;u++)for(r=1;r<=d;r++)a=(d+1)*(u-1)+r-1,b=(d+1)*(u-1)+r,e=(d+1)*u+r,f.push((d+1)*u+r-1,a,e),f.push(a,b,e);this.setIndex(f);this.setAttribute("position",
new y(g,3));this.setAttribute("normal",new y(h,3));this.setAttribute("uv",new y(k,2))}function $h(a,b,c,d,e){for(var f,g=0,h=b,k=c-d;h<c;h+=d)g+=(a[k]-a[h])*(a[h+1]+a[k+1]),k=h;if(e===0<g)for(e=b;e<c;e+=d)f=ai(e,a[e],a[e+1],f);else for(e=c-d;e>=b;e-=d)f=ai(e,a[e],a[e+1],f);f&&Te(f,f.next)&&(Zd(f),f=f.next);return f}function Lb(a,b){if(!a)return a;b||(b=a);do{var c=!1;if(a.steiner||!Te(a,a.next)&&0!==Q(a.prev,a,a.next))a=a.next;else{Zd(a);a=b=a.prev;if(a===a.next)break;c=!0}}while(c||a!==b);return b}
function $d(a,b,c,d,e,f,g){if(a){if(!g&&f){var h=a,k=h;do null===k.z&&(k.z=rg(k.x,k.y,d,e,f)),k.prevZ=k.prev,k=k.nextZ=k.next;while(k!==h);k.prevZ.nextZ=null;k.prevZ=null;h=k;var m,l,p,u,r=1;do{k=h;var q=h=null;for(l=0;k;){l++;var n=k;for(m=p=0;m<r&&(p++,n=n.nextZ,n);m++);for(u=r;0<p||0<u&&n;)0!==p&&(0===u||!n||k.z<=n.z)?(m=k,k=k.nextZ,p--):(m=n,n=n.nextZ,u--),q?q.nextZ=m:h=m,m.prevZ=q,q=m;k=n}q.nextZ=null;r*=2}while(1<l)}for(h=a;a.prev!==a.next;){k=a.prev;n=a.next;if(f)q=Ck(a,d,e,f);else a:if(q=
a,l=q.prev,p=q,r=q.next,0<=Q(l,p,r))q=!1;else{for(m=q.next.next;m!==q.prev;){if(Vc(l.x,l.y,p.x,p.y,r.x,r.y,m.x,m.y)&&0<=Q(m.prev,m,m.next)){q=!1;break a}m=m.next}q=!0}if(q)b.push(k.i/c),b.push(a.i/c),b.push(n.i/c),Zd(a),h=a=n.next;else if(a=n,a===h){if(!g)$d(Lb(a),b,c,d,e,f,1);else if(1===g){a=Lb(a);g=b;h=c;k=a;do n=k.prev,q=k.next.next,!Te(n,q)&&bi(n,k,k.next,q)&&ae(n,q)&&ae(q,n)&&(g.push(n.i/h),g.push(k.i/h),g.push(q.i/h),Zd(k),Zd(k.next),k=a=q),k=k.next;while(k!==a);a=Lb(k);$d(a,b,c,d,e,f,2)}else if(2===
g)a:{g=a;do{for(h=g.next.next;h!==g.prev;){if(k=g.i!==h.i){k=g;n=h;if(q=k.next.i!==n.i&&k.prev.i!==n.i){b:{q=k;do{if(q.i!==k.i&&q.next.i!==k.i&&q.i!==n.i&&q.next.i!==n.i&&bi(q,q.next,k,n)){q=!0;break b}q=q.next}while(q!==k);q=!1}q=!q}if(q){if(q=ae(k,n)&&ae(n,k)){q=k;l=!1;p=(k.x+n.x)/2;r=(k.y+n.y)/2;do q.y>r!==q.next.y>r&&q.next.y!==q.y&&p<(q.next.x-q.x)*(r-q.y)/(q.next.y-q.y)+q.x&&(l=!l),q=q.next;while(q!==k);q=l}q=q&&(Q(k.prev,k,n.prev)||Q(k,n.prev,n))||Te(k,n)&&0<Q(k.prev,k,k.next)&&0<Q(n.prev,
n,n.next)}k=q}if(k){a=ci(g,h);g=Lb(g,g.next);a=Lb(a,a.next);$d(g,b,c,d,e,f);$d(a,b,c,d,e,f);break a}h=h.next}g=g.next}while(g!==a)}break}}}}function Ck(a,b,c,d){var e=a.prev,f=a.next;if(0<=Q(e,a,f))return!1;var g=e.x>a.x?e.x>f.x?e.x:f.x:a.x>f.x?a.x:f.x,h=e.y>a.y?e.y>f.y?e.y:f.y:a.y>f.y?a.y:f.y,k=rg(e.x<a.x?e.x<f.x?e.x:f.x:a.x<f.x?a.x:f.x,e.y<a.y?e.y<f.y?e.y:f.y:a.y<f.y?a.y:f.y,b,c,d);b=rg(g,h,b,c,d);c=a.prevZ;for(d=a.nextZ;c&&c.z>=k&&d&&d.z<=b;){if(c!==a.prev&&c!==a.next&&Vc(e.x,e.y,a.x,a.y,f.x,f.y,
c.x,c.y)&&0<=Q(c.prev,c,c.next))return!1;c=c.prevZ;if(d!==a.prev&&d!==a.next&&Vc(e.x,e.y,a.x,a.y,f.x,f.y,d.x,d.y)&&0<=Q(d.prev,d,d.next))return!1;d=d.nextZ}for(;c&&c.z>=k;){if(c!==a.prev&&c!==a.next&&Vc(e.x,e.y,a.x,a.y,f.x,f.y,c.x,c.y)&&0<=Q(c.prev,c,c.next))return!1;c=c.prevZ}for(;d&&d.z<=b;){if(d!==a.prev&&d!==a.next&&Vc(e.x,e.y,a.x,a.y,f.x,f.y,d.x,d.y)&&0<=Q(d.prev,d,d.next))return!1;d=d.nextZ}return!0}function Dk(a,b){return a.x-b.x}function Ek(a,b){var c=b,d=a.x,e=a.y,f=-Infinity;do{if(e<=c.y&&
e>=c.next.y&&c.next.y!==c.y){var g=c.x+(e-c.y)*(c.next.x-c.x)/(c.next.y-c.y);if(g<=d&&g>f){f=g;if(g===d){if(e===c.y)return c;if(e===c.next.y)return c.next}var h=c.x<c.next.x?c:c.next}}c=c.next}while(c!==b);if(!h)return null;if(d===f)return h;b=h;g=h.x;var k=h.y,m=Infinity;c=h;do{if(d>=c.x&&c.x>=g&&d!==c.x&&Vc(e<k?d:f,e,g,k,e<k?f:d,e,c.x,c.y)){var l=Math.abs(e-c.y)/(d-c.x);var p;if((p=ae(c,a))&&!(p=l<m)&&(p=l===m)&&!(p=c.x>h.x)&&(p=c.x===h.x)){p=h;var u=c;p=0>Q(p.prev,p,u.prev)&&0>Q(u.next,p,p.next)}p&&
(h=c,m=l)}c=c.next}while(c!==b);return h}function rg(a,b,c,d,e){a=32767*(a-c)*e;b=32767*(b-d)*e;a=(a|a<<8)&16711935;a=(a|a<<4)&252645135;a=(a|a<<2)&858993459;b=(b|b<<8)&16711935;b=(b|b<<4)&252645135;b=(b|b<<2)&858993459;return(a|a<<1)&1431655765|((b|b<<1)&1431655765)<<1}function Fk(a){var b=a,c=a;do{if(b.x<c.x||b.x===c.x&&b.y<c.y)c=b;b=b.next}while(b!==a);return c}function Vc(a,b,c,d,e,f,g,h){return 0<=(e-g)*(b-h)-(a-g)*(f-h)&&0<=(a-g)*(d-h)-(c-g)*(b-h)&&0<=(c-g)*(f-h)-(e-g)*(d-h)}function Q(a,b,
c){return(b.y-a.y)*(c.x-b.x)-(b.x-a.x)*(c.y-b.y)}function Te(a,b){return a.x===b.x&&a.y===b.y}function bi(a,b,c,d){var e=Ue(Q(a,b,c)),f=Ue(Q(a,b,d)),g=Ue(Q(c,d,a)),h=Ue(Q(c,d,b));return e!==f&&g!==h||0===e&&Ve(a,c,b)||0===f&&Ve(a,d,b)||0===g&&Ve(c,a,d)||0===h&&Ve(c,b,d)?!0:!1}function Ve(a,b,c){return b.x<=Math.max(a.x,c.x)&&b.x>=Math.min(a.x,c.x)&&b.y<=Math.max(a.y,c.y)&&b.y>=Math.min(a.y,c.y)}function Ue(a){return 0<a?1:0>a?-1:0}function ae(a,b){return 0>Q(a.prev,a,a.next)?0<=Q(a,b,a.next)&&0<=
Q(a,a.prev,b):0>Q(a,b,a.prev)||0>Q(a,a.next,b)}function ci(a,b){var c=new sg(a.i,a.x,a.y),d=new sg(b.i,b.x,b.y),e=a.next,f=b.prev;a.next=b;b.prev=a;c.next=e;e.prev=c;d.next=c;c.prev=d;f.next=d;d.prev=f;return d}function ai(a,b,c,d){a=new sg(a,b,c);d?(a.next=d.next,a.prev=d,d.next.prev=a,d.next=a):(a.prev=a,a.next=a);return a}function Zd(a){a.next.prev=a.prev;a.prev.next=a.next;a.prevZ&&(a.prevZ.nextZ=a.nextZ);a.nextZ&&(a.nextZ.prevZ=a.prevZ)}function sg(a,b,c){this.i=a;this.x=b;this.y=c;this.nextZ=
this.prevZ=this.z=this.next=this.prev=null;this.steiner=!1}function di(a){var b=a.length;2<b&&a[b-1].equals(a[0])&&a.pop()}function ei(a,b){for(var c=0;c<b.length;c++)a.push(b[c].x),a.push(b[c].y)}function cc(a,b){O.call(this);this.type="ExtrudeGeometry";this.parameters={shapes:a,options:b};this.fromBufferGeometry(new fb(a,b));this.mergeVertices()}function fb(a,b){function c(a){function c(a,b,c){b||console.error("THREE.ExtrudeGeometry: vec does not exist");return b.clone().multiplyScalar(c).add(a)}
function g(a,b,c){var d=a.x-b.x;var e=a.y-b.y;var f=c.x-a.x;var g=c.y-a.y,h=d*d+e*e;if(Math.abs(d*g-e*f)>Number.EPSILON){var k=Math.sqrt(h),m=Math.sqrt(f*f+g*g);h=b.x-e/k;b=b.y+d/k;g=((c.x-g/m-h)*g-(c.y+f/m-b)*f)/(d*g-e*f);f=h+d*g-a.x;d=b+e*g-a.y;e=f*f+d*d;if(2>=e)return new v(f,d);e=Math.sqrt(e/2)}else a=!1,d>Number.EPSILON?f>Number.EPSILON&&(a=!0):d<-Number.EPSILON?f<-Number.EPSILON&&(a=!0):Math.sign(e)===Math.sign(g)&&(a=!0),a?(f=-e,e=Math.sqrt(h)):(f=d,d=e,e=Math.sqrt(h/2));return new v(f/e,d/
e)}function h(a,b){for(K=a.length;0<=--K;){var c=K;var f=K-1;0>f&&(f=a.length-1);var g,h=w+2*y;for(g=0;g<h;g++){var k=X*g,m=X*(g+1),l=b+f+k,p=b+f+m;m=b+c+m;q(b+c+k);q(l);q(m);q(l);q(p);q(m);k=e.length/3;k=D.generateSideWallUV(d,e,k-6,k-3,k-2,k-1);t(k[0]);t(k[1]);t(k[3]);t(k[1]);t(k[2]);t(k[3])}}}function k(a,b,c){F.push(a);F.push(b);F.push(c)}function l(a,b,c){q(a);q(b);q(c);a=e.length/3;a=D.generateTopUV(d,e,a-3,a-2,a-1);t(a[0]);t(a[1]);t(a[2])}function q(a){e.push(F[3*a]);e.push(F[3*a+1]);e.push(F[3*
a+2])}function t(a){f.push(a.x);f.push(a.y)}var F=[],x=void 0!==b.curveSegments?b.curveSegments:12,w=void 0!==b.steps?b.steps:1,ha=void 0!==b.depth?b.depth:100,U=void 0!==b.bevelEnabled?b.bevelEnabled:!0,Z=void 0!==b.bevelThickness?b.bevelThickness:6,C=void 0!==b.bevelSize?b.bevelSize:Z-2,A=void 0!==b.bevelOffset?b.bevelOffset:0,y=void 0!==b.bevelSegments?b.bevelSegments:3,B=b.extrudePath,D=void 0!==b.UVGenerator?b.UVGenerator:Gk;void 0!==b.amount&&(console.warn("THREE.ExtrudeBufferGeometry: amount has been renamed to depth."),
ha=b.amount);var I=!1;if(B){var E=B.getSpacedPoints(w);I=!0;U=!1;var G=B.computeFrenetFrames(w,!1);var N=new n;var O=new n;var J=new n}U||(A=C=Z=y=0);var L;x=a.extractPoints(x);a=x.shape;var M=x.holes;if(!rb.isClockWise(a)){a=a.reverse();var fa=0;for(L=M.length;fa<L;fa++){var P=M[fa];rb.isClockWise(P)&&(M[fa]=P.reverse())}}var aa=rb.triangulateShape(a,M),V=a;fa=0;for(L=M.length;fa<L;fa++)P=M[fa],a=a.concat(P);var W,X=a.length,T,da=aa.length;x=[];var K=0;var R=V.length;var S=R-1;for(W=K+1;K<R;K++,
S++,W++)S===R&&(S=0),W===R&&(W=0),x[K]=g(V[K],V[S],V[W]);B=[];var ea=x.concat();fa=0;for(L=M.length;fa<L;fa++){P=M[fa];var ba=[];K=0;R=P.length;S=R-1;for(W=K+1;K<R;K++,S++,W++)S===R&&(S=0),W===R&&(W=0),ba[K]=g(P[K],P[S],P[W]);B.push(ba);ea=ea.concat(ba)}for(S=0;S<y;S++){R=S/y;var ca=Z*Math.cos(R*Math.PI/2);W=C*Math.sin(R*Math.PI/2)+A;K=0;for(R=V.length;K<R;K++){var Q=c(V[K],x[K],W);k(Q.x,Q.y,-ca)}fa=0;for(L=M.length;fa<L;fa++)for(P=M[fa],ba=B[fa],K=0,R=P.length;K<R;K++)Q=c(P[K],ba[K],W),k(Q.x,Q.y,
-ca)}W=C+A;for(K=0;K<X;K++)Q=U?c(a[K],ea[K],W):a[K],I?(O.copy(G.normals[0]).multiplyScalar(Q.x),N.copy(G.binormals[0]).multiplyScalar(Q.y),J.copy(E[0]).add(O).add(N),k(J.x,J.y,J.z)):k(Q.x,Q.y,0);for(R=1;R<=w;R++)for(K=0;K<X;K++)Q=U?c(a[K],ea[K],W):a[K],I?(O.copy(G.normals[R]).multiplyScalar(Q.x),N.copy(G.binormals[R]).multiplyScalar(Q.y),J.copy(E[R]).add(O).add(N),k(J.x,J.y,J.z)):k(Q.x,Q.y,ha/w*R);for(S=y-1;0<=S;S--){R=S/y;ca=Z*Math.cos(R*Math.PI/2);W=C*Math.sin(R*Math.PI/2)+A;K=0;for(R=V.length;K<
R;K++)Q=c(V[K],x[K],W),k(Q.x,Q.y,ha+ca);fa=0;for(L=M.length;fa<L;fa++)for(P=M[fa],ba=B[fa],K=0,R=P.length;K<R;K++)Q=c(P[K],ba[K],W),I?k(Q.x,Q.y+E[w-1].y,E[w-1].x+ca):k(Q.x,Q.y,ha+ca)}(function(){var a=e.length/3;if(U){var b=0*X;for(K=0;K<da;K++)T=aa[K],l(T[2]+b,T[1]+b,T[0]+b);b=X*(w+2*y);for(K=0;K<da;K++)T=aa[K],l(T[0]+b,T[1]+b,T[2]+b)}else{for(K=0;K<da;K++)T=aa[K],l(T[2],T[1],T[0]);for(K=0;K<da;K++)T=aa[K],l(T[0]+X*w,T[1]+X*w,T[2]+X*w)}d.addGroup(a,e.length/3-a,0)})();(function(){var a=e.length/
3,b=0;h(V,b);b+=V.length;fa=0;for(L=M.length;fa<L;fa++)P=M[fa],h(P,b),b+=P.length;d.addGroup(a,e.length/3-a,1)})()}B.call(this);this.type="ExtrudeBufferGeometry";this.parameters={shapes:a,options:b};a=Array.isArray(a)?a:[a];for(var d=this,e=[],f=[],g=0,h=a.length;g<h;g++)c(a[g]);this.setAttribute("position",new y(e,3));this.setAttribute("uv",new y(f,2));this.computeVertexNormals()}function fi(a,b,c){c.shapes=[];if(Array.isArray(a))for(var d=0,e=a.length;d<e;d++)c.shapes.push(a[d].uuid);else c.shapes.push(a.uuid);
void 0!==b.extrudePath&&(c.options.extrudePath=b.extrudePath.toJSON());return c}function be(a,b){O.call(this);this.type="TextGeometry";this.parameters={text:a,parameters:b};this.fromBufferGeometry(new Wc(a,b));this.mergeVertices()}function Wc(a,b){b=b||{};var c=b.font;if(!c||!c.isFont)return console.error("THREE.TextGeometry: font parameter is not an instance of THREE.Font."),new O;a=c.generateShapes(a,b.size);b.depth=void 0!==b.height?b.height:50;void 0===b.bevelThickness&&(b.bevelThickness=10);
void 0===b.bevelSize&&(b.bevelSize=8);void 0===b.bevelEnabled&&(b.bevelEnabled=!1);fb.call(this,a,b);this.type="TextBufferGeometry"}function ce(a,b,c,d,e,f,g){O.call(this);this.type="SphereGeometry";this.parameters={radius:a,widthSegments:b,heightSegments:c,phiStart:d,phiLength:e,thetaStart:f,thetaLength:g};this.fromBufferGeometry(new dc(a,b,c,d,e,f,g));this.mergeVertices()}function dc(a,b,c,d,e,f,g){B.call(this);this.type="SphereBufferGeometry";this.parameters={radius:a,widthSegments:b,heightSegments:c,
phiStart:d,phiLength:e,thetaStart:f,thetaLength:g};a=a||1;b=Math.max(3,Math.floor(b)||8);c=Math.max(2,Math.floor(c)||6);d=void 0!==d?d:0;e=void 0!==e?e:2*Math.PI;f=void 0!==f?f:0;g=void 0!==g?g:Math.PI;var h=Math.min(f+g,Math.PI),k,m,l=0,p=[],u=new n,r=new n,q=[],t=[],F=[],v=[];for(m=0;m<=c;m++){var w=[],ha=m/c,U=0;0==m&&0==f?U=.5/b:m==c&&h==Math.PI&&(U=-.5/b);for(k=0;k<=b;k++){var Z=k/b;u.x=-a*Math.cos(d+Z*e)*Math.sin(f+ha*g);u.y=a*Math.cos(f+ha*g);u.z=a*Math.sin(d+Z*e)*Math.sin(f+ha*g);t.push(u.x,
u.y,u.z);r.copy(u).normalize();F.push(r.x,r.y,r.z);v.push(Z+U,1-ha);w.push(l++)}p.push(w)}for(m=0;m<c;m++)for(k=0;k<b;k++)a=p[m][k+1],d=p[m][k],e=p[m+1][k],g=p[m+1][k+1],(0!==m||0<f)&&q.push(a,d,g),(m!==c-1||h<Math.PI)&&q.push(d,e,g);this.setIndex(q);this.setAttribute("position",new y(t,3));this.setAttribute("normal",new y(F,3));this.setAttribute("uv",new y(v,2))}function de(a,b,c,d,e,f){O.call(this);this.type="RingGeometry";this.parameters={innerRadius:a,outerRadius:b,thetaSegments:c,phiSegments:d,
thetaStart:e,thetaLength:f};this.fromBufferGeometry(new Xc(a,b,c,d,e,f));this.mergeVertices()}function Xc(a,b,c,d,e,f){B.call(this);this.type="RingBufferGeometry";this.parameters={innerRadius:a,outerRadius:b,thetaSegments:c,phiSegments:d,thetaStart:e,thetaLength:f};a=a||.5;b=b||1;e=void 0!==e?e:0;f=void 0!==f?f:2*Math.PI;c=void 0!==c?Math.max(3,c):8;d=void 0!==d?Math.max(1,d):1;var g=[],h=[],k=[],m=[],l=a,p=(b-a)/d,u=new n,r=new v,q,t;for(q=0;q<=d;q++){for(t=0;t<=c;t++)a=e+t/c*f,u.x=l*Math.cos(a),
u.y=l*Math.sin(a),h.push(u.x,u.y,u.z),k.push(0,0,1),r.x=(u.x/b+1)/2,r.y=(u.y/b+1)/2,m.push(r.x,r.y);l+=p}for(q=0;q<d;q++)for(b=q*(c+1),t=0;t<c;t++)a=t+b,e=a+c+1,f=a+c+2,l=a+1,g.push(a,e,l),g.push(e,f,l);this.setIndex(g);this.setAttribute("position",new y(h,3));this.setAttribute("normal",new y(k,3));this.setAttribute("uv",new y(m,2))}function ee(a,b,c,d){O.call(this);this.type="LatheGeometry";this.parameters={points:a,segments:b,phiStart:c,phiLength:d};this.fromBufferGeometry(new Yc(a,b,c,d));this.mergeVertices()}
function Yc(a,b,c,d){B.call(this);this.type="LatheBufferGeometry";this.parameters={points:a,segments:b,phiStart:c,phiLength:d};b=Math.floor(b)||12;c=c||0;d=d||2*Math.PI;d=M.clamp(d,0,2*Math.PI);var e=[],f=[],g=[],h=1/b,k=new n,m=new v,l;for(l=0;l<=b;l++){var p=c+l*h*d;var u=Math.sin(p),r=Math.cos(p);for(p=0;p<=a.length-1;p++)k.x=a[p].x*u,k.y=a[p].y,k.z=a[p].x*r,f.push(k.x,k.y,k.z),m.x=l/b,m.y=p/(a.length-1),g.push(m.x,m.y)}for(l=0;l<b;l++)for(p=0;p<a.length-1;p++)c=p+l*a.length,h=c+a.length,k=c+a.length+
1,m=c+1,e.push(c,h,m),e.push(h,k,m);this.setIndex(e);this.setAttribute("position",new y(f,3));this.setAttribute("uv",new y(g,2));this.computeVertexNormals();if(d===2*Math.PI)for(d=this.attributes.normal.array,e=new n,f=new n,g=new n,c=b*a.length*3,p=l=0;l<a.length;l++,p+=3)e.x=d[p+0],e.y=d[p+1],e.z=d[p+2],f.x=d[c+p+0],f.y=d[c+p+1],f.z=d[c+p+2],g.addVectors(e,f).normalize(),d[p+0]=d[c+p+0]=g.x,d[p+1]=d[c+p+1]=g.y,d[p+2]=d[c+p+2]=g.z}function ec(a,b){O.call(this);this.type="ShapeGeometry";"object"===
typeof b&&(console.warn("THREE.ShapeGeometry: Options parameter has been removed."),b=b.curveSegments);this.parameters={shapes:a,curveSegments:b};this.fromBufferGeometry(new fc(a,b));this.mergeVertices()}function fc(a,b){function c(a){var c,h=e.length/3;a=a.extractPoints(b);var m=a.shape,l=a.holes;!1===rb.isClockWise(m)&&(m=m.reverse());a=0;for(c=l.length;a<c;a++){var z=l[a];!0===rb.isClockWise(z)&&(l[a]=z.reverse())}var n=rb.triangulateShape(m,l);a=0;for(c=l.length;a<c;a++)z=l[a],m=m.concat(z);a=
0;for(c=m.length;a<c;a++)z=m[a],e.push(z.x,z.y,0),f.push(0,0,1),g.push(z.x,z.y);a=0;for(c=n.length;a<c;a++)m=n[a],d.push(m[0]+h,m[1]+h,m[2]+h),k+=3}B.call(this);this.type="ShapeBufferGeometry";this.parameters={shapes:a,curveSegments:b};b=b||12;var d=[],e=[],f=[],g=[],h=0,k=0;if(!1===Array.isArray(a))c(a);else for(var m=0;m<a.length;m++)c(a[m]),this.addGroup(h,k,m),h+=k,k=0;this.setIndex(d);this.setAttribute("position",new y(e,3));this.setAttribute("normal",new y(f,3));this.setAttribute("uv",new y(g,
2))}function gi(a,b){b.shapes=[];if(Array.isArray(a))for(var c=0,d=a.length;c<d;c++)b.shapes.push(a[c].uuid);else b.shapes.push(a.uuid);return b}function Zc(a,b){B.call(this);this.type="EdgesGeometry";this.parameters={thresholdAngle:b};var c=[];b=Math.cos(M.DEG2RAD*(void 0!==b?b:1));var d=[0,0],e={},f=["a","b","c"];if(a.isBufferGeometry){var g=new O;g.fromBufferGeometry(a)}else g=a.clone();g.mergeVertices();g.computeFaceNormals();a=g.vertices;g=g.faces;for(var h=0,k=g.length;h<k;h++)for(var m=g[h],
l=0;3>l;l++){var p=m[f[l]];var u=m[f[(l+1)%3]];d[0]=Math.min(p,u);d[1]=Math.max(p,u);p=d[0]+","+d[1];void 0===e[p]?e[p]={index1:d[0],index2:d[1],face1:h,face2:void 0}:e[p].face2=h}for(p in e)if(d=e[p],void 0===d.face2||g[d.face1].normal.dot(g[d.face2].normal)<=b)f=a[d.index1],c.push(f.x,f.y,f.z),f=a[d.index2],c.push(f.x,f.y,f.z);this.setAttribute("position",new y(c,3))}function gc(a,b,c,d,e,f,g,h){O.call(this);this.type="CylinderGeometry";this.parameters={radiusTop:a,radiusBottom:b,height:c,radialSegments:d,
heightSegments:e,openEnded:f,thetaStart:g,thetaLength:h};this.fromBufferGeometry(new sb(a,b,c,d,e,f,g,h));this.mergeVertices()}function sb(a,b,c,d,e,f,g,h){function k(c){var e,f=new v,k=new n,z=0,t=!0===c?a:b,w=!0===c?1:-1;var A=q;for(e=1;e<=d;e++)p.push(0,F*w,0),u.push(0,w,0),r.push(.5,.5),q++;var y=q;for(e=0;e<=d;e++){var B=e/d*h+g,D=Math.cos(B);B=Math.sin(B);k.x=t*B;k.y=F*w;k.z=t*D;p.push(k.x,k.y,k.z);u.push(0,w,0);f.x=.5*D+.5;f.y=.5*B*w+.5;r.push(f.x,f.y);q++}for(e=0;e<d;e++)f=A+e,k=y+e,!0===
c?l.push(k,k+1,f):l.push(k+1,k,f),z+=3;m.addGroup(x,z,!0===c?1:2);x+=z}B.call(this);this.type="CylinderBufferGeometry";this.parameters={radiusTop:a,radiusBottom:b,height:c,radialSegments:d,heightSegments:e,openEnded:f,thetaStart:g,thetaLength:h};var m=this;a=void 0!==a?a:1;b=void 0!==b?b:1;c=c||1;d=Math.floor(d)||8;e=Math.floor(e)||1;f=void 0!==f?f:!1;g=void 0!==g?g:0;h=void 0!==h?h:2*Math.PI;var l=[],p=[],u=[],r=[],q=0,t=[],F=c/2,x=0;(function(){var f,k,z=new n,v=new n,C=0,A=(b-a)/c;for(k=0;k<=e;k++){var B=
[],y=k/e,D=y*(b-a)+a;for(f=0;f<=d;f++){var E=f/d,G=E*h+g,J=Math.sin(G);G=Math.cos(G);v.x=D*J;v.y=-y*c+F;v.z=D*G;p.push(v.x,v.y,v.z);z.set(J,A,G).normalize();u.push(z.x,z.y,z.z);r.push(E,1-y);B.push(q++)}t.push(B)}for(f=0;f<d;f++)for(k=0;k<e;k++)z=t[k+1][f],v=t[k+1][f+1],A=t[k][f+1],l.push(t[k][f],z,A),l.push(z,v,A),C+=6;m.addGroup(x,C,0);x+=C})();!1===f&&(0<a&&k(!0),0<b&&k(!1));this.setIndex(l);this.setAttribute("position",new y(p,3));this.setAttribute("normal",new y(u,3));this.setAttribute("uv",
new y(r,2))}function fe(a,b,c,d,e,f,g){gc.call(this,0,a,b,c,d,e,f,g);this.type="ConeGeometry";this.parameters={radius:a,height:b,radialSegments:c,heightSegments:d,openEnded:e,thetaStart:f,thetaLength:g}}function ge(a,b,c,d,e,f,g){sb.call(this,0,a,b,c,d,e,f,g);this.type="ConeBufferGeometry";this.parameters={radius:a,height:b,radialSegments:c,heightSegments:d,openEnded:e,thetaStart:f,thetaLength:g}}function he(a,b,c,d){O.call(this);this.type="CircleGeometry";this.parameters={radius:a,segments:b,thetaStart:c,
thetaLength:d};this.fromBufferGeometry(new $c(a,b,c,d));this.mergeVertices()}function $c(a,b,c,d){B.call(this);this.type="CircleBufferGeometry";this.parameters={radius:a,segments:b,thetaStart:c,thetaLength:d};a=a||1;b=void 0!==b?Math.max(3,b):8;c=void 0!==c?c:0;d=void 0!==d?d:2*Math.PI;var e=[],f=[],g=[],h=[],k,m=new n,l=new v;f.push(0,0,0);g.push(0,0,1);h.push(.5,.5);var p=0;for(k=3;p<=b;p++,k+=3){var u=c+p/b*d;m.x=a*Math.cos(u);m.y=a*Math.sin(u);f.push(m.x,m.y,m.z);g.push(0,0,1);l.x=(f[k]/a+1)/
2;l.y=(f[k+1]/a+1)/2;h.push(l.x,l.y)}for(k=1;k<=b;k++)e.push(k,k+1,0);this.setIndex(e);this.setAttribute("position",new y(f,3));this.setAttribute("normal",new y(g,3));this.setAttribute("uv",new y(h,2))}function hc(a){J.call(this);this.type="ShadowMaterial";this.color=new A(0);this.transparent=!0;this.setValues(a)}function tb(a){Aa.call(this,a);this.type="RawShaderMaterial"}function gb(a){J.call(this);this.defines={STANDARD:""};this.type="MeshStandardMaterial";this.color=new A(16777215);this.roughness=
1;this.metalness=0;this.lightMap=this.map=null;this.lightMapIntensity=1;this.aoMap=null;this.aoMapIntensity=1;this.emissive=new A(0);this.emissiveIntensity=1;this.bumpMap=this.emissiveMap=null;this.bumpScale=1;this.normalMap=null;this.normalMapType=0;this.normalScale=new v(1,1);this.displacementMap=null;this.displacementScale=1;this.displacementBias=0;this.envMap=this.alphaMap=this.metalnessMap=this.roughnessMap=null;this.envMapIntensity=1;this.refractionRatio=.98;this.wireframe=!1;this.wireframeLinewidth=
1;this.wireframeLinejoin=this.wireframeLinecap="round";this.vertexTangents=this.morphNormals=this.morphTargets=this.skinning=!1;this.setValues(a)}function ic(a){gb.call(this);this.defines={STANDARD:"",PHYSICAL:""};this.type="MeshPhysicalMaterial";this.clearcoat=0;this.clearcoatMap=null;this.clearcoatRoughness=0;this.clearcoatRoughnessMap=null;this.clearcoatNormalScale=new v(1,1);this.clearcoatNormalMap=null;this.reflectivity=.5;this.sheen=null;this.transparency=0;this.setValues(a)}function Mb(a){J.call(this);
this.type="MeshPhongMaterial";this.color=new A(16777215);this.specular=new A(1118481);this.shininess=30;this.lightMap=this.map=null;this.lightMapIntensity=1;this.aoMap=null;this.aoMapIntensity=1;this.emissive=new A(0);this.emissiveIntensity=1;this.bumpMap=this.emissiveMap=null;this.bumpScale=1;this.normalMap=null;this.normalMapType=0;this.normalScale=new v(1,1);this.displacementMap=null;this.displacementScale=1;this.displacementBias=0;this.envMap=this.alphaMap=this.specularMap=null;this.combine=0;
this.reflectivity=1;this.refractionRatio=.98;this.wireframe=!1;this.wireframeLinewidth=1;this.wireframeLinejoin=this.wireframeLinecap="round";this.morphNormals=this.morphTargets=this.skinning=!1;this.setValues(a)}function jc(a){J.call(this);this.defines={TOON:""};this.type="MeshToonMaterial";this.color=new A(16777215);this.specular=new A(1118481);this.shininess=30;this.lightMap=this.gradientMap=this.map=null;this.lightMapIntensity=1;this.aoMap=null;this.aoMapIntensity=1;this.emissive=new A(0);this.emissiveIntensity=
1;this.bumpMap=this.emissiveMap=null;this.bumpScale=1;this.normalMap=null;this.normalMapType=0;this.normalScale=new v(1,1);this.displacementMap=null;this.displacementScale=1;this.displacementBias=0;this.alphaMap=this.specularMap=null;this.wireframe=!1;this.wireframeLinewidth=1;this.wireframeLinejoin=this.wireframeLinecap="round";this.morphNormals=this.morphTargets=this.skinning=!1;this.setValues(a)}function kc(a){J.call(this);this.type="MeshNormalMaterial";this.bumpMap=null;this.bumpScale=1;this.normalMap=
null;this.normalMapType=0;this.normalScale=new v(1,1);this.displacementMap=null;this.displacementScale=1;this.displacementBias=0;this.wireframe=!1;this.wireframeLinewidth=1;this.morphNormals=this.morphTargets=this.skinning=this.fog=!1;this.setValues(a)}function lc(a){J.call(this);this.type="MeshLambertMaterial";this.color=new A(16777215);this.lightMap=this.map=null;this.lightMapIntensity=1;this.aoMap=null;this.aoMapIntensity=1;this.emissive=new A(0);this.emissiveIntensity=1;this.envMap=this.alphaMap=
this.specularMap=this.emissiveMap=null;this.combine=0;this.reflectivity=1;this.refractionRatio=.98;this.wireframe=!1;this.wireframeLinewidth=1;this.wireframeLinejoin=this.wireframeLinecap="round";this.morphNormals=this.morphTargets=this.skinning=!1;this.setValues(a)}function mc(a){J.call(this);this.defines={MATCAP:""};this.type="MeshMatcapMaterial";this.color=new A(16777215);this.bumpMap=this.map=this.matcap=null;this.bumpScale=1;this.normalMap=null;this.normalMapType=0;this.normalScale=new v(1,1);
this.displacementMap=null;this.displacementScale=1;this.displacementBias=0;this.alphaMap=null;this.morphNormals=this.morphTargets=this.skinning=!1;this.setValues(a)}function nc(a){da.call(this);this.type="LineDashedMaterial";this.scale=1;this.dashSize=3;this.gapSize=1;this.setValues(a)}function Ka(a,b,c,d){this.parameterPositions=a;this._cachedIndex=0;this.resultBuffer=void 0!==d?d:new b.constructor(c);this.sampleValues=b;this.valueSize=c}function We(a,b,c,d){Ka.call(this,a,b,c,d);this._offsetNext=
this._weightNext=this._offsetPrev=this._weightPrev=-0}function ie(a,b,c,d){Ka.call(this,a,b,c,d)}function Xe(a,b,c,d){Ka.call(this,a,b,c,d)}function sa(a,b,c,d){if(void 0===a)throw Error("THREE.KeyframeTrack: track name is undefined");if(void 0===b||0===b.length)throw Error("THREE.KeyframeTrack: no keyframes in track named "+a);this.name=a;this.times=ka.convertArray(b,this.TimeBufferType);this.values=ka.convertArray(c,this.ValueBufferType);this.setInterpolation(d||this.DefaultInterpolation)}function Ye(a,
b,c){sa.call(this,a,b,c)}function Ze(a,b,c,d){sa.call(this,a,b,c,d)}function ad(a,b,c,d){sa.call(this,a,b,c,d)}function $e(a,b,c,d){Ka.call(this,a,b,c,d)}function je(a,b,c,d){sa.call(this,a,b,c,d)}function af(a,b,c,d){sa.call(this,a,b,c,d)}function bd(a,b,c,d){sa.call(this,a,b,c,d)}function Pa(a,b,c,d){this.name=a;this.tracks=c;this.duration=void 0!==b?b:-1;this.blendMode=void 0!==d?d:2500;this.uuid=M.generateUUID();0>this.duration&&this.resetDuration()}function Hk(a){switch(a.toLowerCase()){case "scalar":case "double":case "float":case "number":case "integer":return ad;
case "vector":case "vector2":case "vector3":case "vector4":return bd;case "color":return Ze;case "quaternion":return je;case "bool":case "boolean":return Ye;case "string":return af}throw Error("THREE.KeyframeTrack: Unsupported typeName: "+a);}function Ik(a){if(void 0===a.type)throw Error("THREE.KeyframeTrack: track type undefined, can not parse");var b=Hk(a.type);if(void 0===a.times){var c=[],d=[];ka.flattenJSON(a.keys,c,d,"value");a.times=c;a.values=d}return void 0!==b.parse?b.parse(a):new b(a.name,
a.times,a.values,a.interpolation)}function tg(a,b,c){var d=this,e=!1,f=0,g=0,h=void 0,k=[];this.onStart=void 0;this.onLoad=a;this.onProgress=b;this.onError=c;this.itemStart=function(a){g++;if(!1===e&&void 0!==d.onStart)d.onStart(a,f,g);e=!0};this.itemEnd=function(a){f++;if(void 0!==d.onProgress)d.onProgress(a,f,g);if(f===g&&(e=!1,void 0!==d.onLoad))d.onLoad()};this.itemError=function(a){if(void 0!==d.onError)d.onError(a)};this.resolveURL=function(a){return h?h(a):a};this.setURLModifier=function(a){h=
a;return this};this.addHandler=function(a,b){k.push(a,b);return this};this.removeHandler=function(a){a=k.indexOf(a);-1!==a&&k.splice(a,2);return this};this.getHandler=function(a){for(var b=0,c=k.length;b<c;b+=2){var d=k[b],e=k[b+1];d.global&&(d.lastIndex=0);if(d.test(a))return e}return null}}function X(a){this.manager=void 0!==a?a:hi;this.crossOrigin="anonymous";this.resourcePath=this.path=""}function Qa(a){X.call(this,a)}function ug(a){X.call(this,a)}function vg(a){X.call(this,a)}function bf(a){X.call(this,
a)}function cd(a){X.call(this,a)}function cf(a){X.call(this,a)}function df(a){X.call(this,a)}function G(){this.type="Curve";this.arcLengthDivisions=200}function La(a,b,c,d,e,f,g,h){G.call(this);this.type="EllipseCurve";this.aX=a||0;this.aY=b||0;this.xRadius=c||1;this.yRadius=d||1;this.aStartAngle=e||0;this.aEndAngle=f||2*Math.PI;this.aClockwise=g||!1;this.aRotation=h||0}function dd(a,b,c,d,e,f){La.call(this,a,b,c,c,d,e,f);this.type="ArcCurve"}function wg(){var a=0,b=0,c=0,d=0;return{initCatmullRom:function(e,
f,g,h,k){e=k*(g-e);h=k*(h-f);a=f;b=e;c=-3*f+3*g-2*e-h;d=2*f-2*g+e+h},initNonuniformCatmullRom:function(e,f,g,h,k,m,l){e=((f-e)/k-(g-e)/(k+m)+(g-f)/m)*m;h=((g-f)/m-(h-f)/(m+l)+(h-g)/l)*m;a=f;b=e;c=-3*f+3*g-2*e-h;d=2*f-2*g+e+h},calc:function(e){var f=e*e;return a+b*e+c*f+d*f*e}}}function pa(a,b,c,d){G.call(this);this.type="CatmullRomCurve3";this.points=a||[];this.closed=b||!1;this.curveType=c||"centripetal";this.tension=d||.5}function ii(a,b,c,d,e){b=.5*(d-b);e=.5*(e-c);var f=a*a;return(2*c-2*d+b+e)*
a*f+(-3*c+3*d-2*b-e)*f+b*a+c}function ke(a,b,c,d){var e=1-a;return e*e*b+2*(1-a)*a*c+a*a*d}function le(a,b,c,d,e){var f=1-a,g=1-a;return f*f*f*b+3*g*g*a*c+3*(1-a)*a*a*d+a*a*a*e}function Wa(a,b,c,d){G.call(this);this.type="CubicBezierCurve";this.v0=a||new v;this.v1=b||new v;this.v2=c||new v;this.v3=d||new v}function hb(a,b,c,d){G.call(this);this.type="CubicBezierCurve3";this.v0=a||new n;this.v1=b||new n;this.v2=c||new n;this.v3=d||new n}function Ha(a,b){G.call(this);this.type="LineCurve";this.v1=a||
new v;this.v2=b||new v}function Xa(a,b){G.call(this);this.type="LineCurve3";this.v1=a||new n;this.v2=b||new n}function Ya(a,b,c){G.call(this);this.type="QuadraticBezierCurve";this.v0=a||new v;this.v1=b||new v;this.v2=c||new v}function ib(a,b,c){G.call(this);this.type="QuadraticBezierCurve3";this.v0=a||new n;this.v1=b||new n;this.v2=c||new n}function Za(a){G.call(this);this.type="SplineCurve";this.points=a||[]}function ub(){G.call(this);this.type="CurvePath";this.curves=[];this.autoClose=!1}function $a(a){ub.call(this);
this.type="Path";this.currentPoint=new v;a&&this.setFromPoints(a)}function Nb(a){$a.call(this,a);this.uuid=M.generateUUID();this.type="Shape";this.holes=[]}function S(a,b){E.call(this);this.type="Light";this.color=new A(a);this.intensity=void 0!==b?b:1;this.receiveShadow=void 0}function ef(a,b,c){S.call(this,a,c);this.type="HemisphereLight";this.castShadow=void 0;this.position.copy(E.DefaultUp);this.updateMatrix();this.groundColor=new A(b)}function jb(a){this.camera=a;this.bias=0;this.radius=1;this.mapSize=
new v(512,512);this.mapPass=this.map=null;this.matrix=new P;this._frustum=new Ec;this._frameExtents=new v(1,1);this._viewportCount=1;this._viewports=[new ca(0,0,1,1)]}function ff(){jb.call(this,new ba(50,1,.5,500))}function gf(a,b,c,d,e,f){S.call(this,a,b);this.type="SpotLight";this.position.copy(E.DefaultUp);this.updateMatrix();this.target=new E;Object.defineProperty(this,"power",{get:function(){return this.intensity*Math.PI},set:function(a){this.intensity=a/Math.PI}});this.distance=void 0!==c?c:
0;this.angle=void 0!==d?d:Math.PI/3;this.penumbra=void 0!==e?e:0;this.decay=void 0!==f?f:1;this.shadow=new ff}function xg(){jb.call(this,new ba(90,1,.5,500));this._frameExtents=new v(4,2);this._viewportCount=6;this._viewports=[new ca(2,1,1,1),new ca(0,1,1,1),new ca(3,1,1,1),new ca(1,1,1,1),new ca(3,0,1,1),new ca(1,0,1,1)];this._cubeDirections=[new n(1,0,0),new n(-1,0,0),new n(0,0,1),new n(0,0,-1),new n(0,1,0),new n(0,-1,0)];this._cubeUps=[new n(0,1,0),new n(0,1,0),new n(0,1,0),new n(0,1,0),new n(0,
0,1),new n(0,0,-1)]}function hf(a,b,c,d){S.call(this,a,b);this.type="PointLight";Object.defineProperty(this,"power",{get:function(){return 4*this.intensity*Math.PI},set:function(a){this.intensity=a/(4*Math.PI)}});this.distance=void 0!==c?c:0;this.decay=void 0!==d?d:1;this.shadow=new xg}function ed(a,b,c,d,e,f){db.call(this);this.type="OrthographicCamera";this.zoom=1;this.view=null;this.left=void 0!==a?a:-1;this.right=void 0!==b?b:1;this.top=void 0!==c?c:1;this.bottom=void 0!==d?d:-1;this.near=void 0!==
e?e:.1;this.far=void 0!==f?f:2E3;this.updateProjectionMatrix()}function jf(){jb.call(this,new ed(-5,5,5,-5,.5,500))}function kf(a,b){S.call(this,a,b);this.type="DirectionalLight";this.position.copy(E.DefaultUp);this.updateMatrix();this.target=new E;this.shadow=new jf}function lf(a,b){S.call(this,a,b);this.type="AmbientLight";this.castShadow=void 0}function mf(a,b,c,d){S.call(this,a,b);this.type="RectAreaLight";this.width=void 0!==c?c:10;this.height=void 0!==d?d:10}function nf(){this.coefficients=
[];for(var a=0;9>a;a++)this.coefficients.push(new n)}function Ra(a,b){S.call(this,void 0,b);this.type="LightProbe";this.sh=void 0!==a?a:new nf}function of(a){X.call(this,a);this.textures={}}function pf(){B.call(this);this.type="InstancedBufferGeometry";this.maxInstancedCount=void 0}function qf(a,b,c,d){"number"===typeof c&&(d=c,c=!1,console.error("THREE.InstancedBufferAttribute: The constructor now expects normalized as the third argument."));N.call(this,a,b,c);this.meshPerAttribute=d||1}function rf(a){X.call(this,
a)}function sf(a){X.call(this,a)}function yg(a){"undefined"===typeof createImageBitmap&&console.warn("THREE.ImageBitmapLoader: createImageBitmap() not supported.");"undefined"===typeof fetch&&console.warn("THREE.ImageBitmapLoader: fetch() not supported.");X.call(this,a);this.options=void 0}function zg(){this.type="ShapePath";this.color=new A;this.subPaths=[];this.currentPath=null}function Ag(a){this.type="Font";this.data=a}function Bg(a){X.call(this,a)}function tf(a){X.call(this,a)}function Cg(a,
b,c){Ra.call(this,void 0,c);a=(new A).set(a);c=(new A).set(b);b=new n(a.r,a.g,a.b);a=new n(c.r,c.g,c.b);c=Math.sqrt(Math.PI);var d=c*Math.sqrt(.75);this.sh.coefficients[0].copy(b).add(a).multiplyScalar(c);this.sh.coefficients[1].copy(b).sub(a).multiplyScalar(d)}function Dg(a,b){Ra.call(this,void 0,b);a=(new A).set(a);this.sh.coefficients[0].set(a.r,a.g,a.b).multiplyScalar(2*Math.sqrt(Math.PI))}function ji(){this.type="StereoCamera";this.aspect=1;this.eyeSep=.064;this.cameraL=new ba;this.cameraL.layers.enable(1);
this.cameraL.matrixAutoUpdate=!1;this.cameraR=new ba;this.cameraR.layers.enable(2);this.cameraR.matrixAutoUpdate=!1;this._cache={focus:null,fov:null,aspect:null,near:null,far:null,zoom:null,eyeSep:null}}function Eg(a){this.autoStart=void 0!==a?a:!0;this.elapsedTime=this.oldTime=this.startTime=0;this.running=!1}function Fg(){E.call(this);this.type="AudioListener";this.context=Gg.getContext();this.gain=this.context.createGain();this.gain.connect(this.context.destination);this.filter=null;this.timeDelta=
0;this._clock=new Eg}function fd(a){E.call(this);this.type="Audio";this.listener=a;this.context=a.context;this.gain=this.context.createGain();this.gain.connect(a.getInput());this.autoplay=!1;this.buffer=null;this.detune=0;this.loop=!1;this.offset=this.loopEnd=this.loopStart=0;this.duration=void 0;this.playbackRate=1;this.isPlaying=!1;this.hasPlaybackControl=!0;this.sourceType="empty";this._progress=this._startedAt=0;this.filters=[]}function Hg(a){fd.call(this,a);this.panner=this.context.createPanner();
this.panner.panningModel="HRTF";this.panner.connect(this.gain)}function Ig(a,b){this.analyser=a.context.createAnalyser();this.analyser.fftSize=void 0!==b?b:2048;this.data=new Uint8Array(this.analyser.frequencyBinCount);a.getOutput().connect(this.analyser)}function Jg(a,b,c){this.binding=a;this.valueSize=c;switch(b){case "quaternion":a=this._slerp;b=this._slerpAdditive;var d=this._setAdditiveIdentityQuaternion;this.buffer=new Float64Array(6*c);this._workIndex=5;break;case "string":case "bool":b=a=
this._select;d=this._setAdditiveIdentityOther;this.buffer=Array(5*c);break;default:a=this._lerp,b=this._lerpAdditive,d=this._setAdditiveIdentityNumeric,this.buffer=new Float64Array(5*c)}this._mixBufferRegion=a;this._mixBufferRegionAdditive=b;this._setIdentity=d;this._origIndex=3;this._addIndex=4;this.referenceCount=this.useCount=this.cumulativeWeightAdditive=this.cumulativeWeight=0}function ki(a,b,c){c=c||ya.parseTrackName(b);this._targetGroup=a;this._bindings=a.subscribe_(b,c)}function ya(a,b,c){this.path=
b;this.parsedPath=c||ya.parseTrackName(b);this.node=ya.findNode(a,this.parsedPath.nodeName)||a;this.rootNode=a}function li(){this.uuid=M.generateUUID();this._objects=Array.prototype.slice.call(arguments);this.nCachedObjects_=0;var a={};this._indicesByUUID=a;for(var b=0,c=arguments.length;b!==c;++b)a[arguments[b].uuid]=b;this._paths=[];this._parsedPaths=[];this._bindings=[];this._bindingsIndicesByPath={};var d=this;this.stats={objects:{get total(){return d._objects.length},get inUse(){return this.total-
d.nCachedObjects_}},get bindingsPerObject(){return d._bindings.length}}}function mi(a,b,c,d){this._mixer=a;this._clip=b;this._localRoot=c||null;this.blendMode=d||b.blendMode;a=b.tracks;b=a.length;c=Array(b);d={endingStart:2400,endingEnd:2400};for(var e=0;e!==b;++e){var f=a[e].createInterpolant(null);c[e]=f;f.settings=d}this._interpolantSettings=d;this._interpolants=c;this._propertyBindings=Array(b);this._weightInterpolant=this._timeScaleInterpolant=this._byClipCacheIndex=this._cacheIndex=null;this.loop=
2201;this._loopCount=-1;this._startTime=null;this.time=0;this._effectiveWeight=this.weight=this._effectiveTimeScale=this.timeScale=1;this.repetitions=Infinity;this.paused=!1;this.enabled=!0;this.clampWhenFinished=!1;this.zeroSlopeAtEnd=this.zeroSlopeAtStart=!0}function Kg(a){this._root=a;this._initMemoryManager();this.time=this._accuIndex=0;this.timeScale=1}function uf(a,b){"string"===typeof a&&(console.warn("THREE.Uniform: Type parameter is no longer needed."),a=b);this.value=a}function Lg(a,b,c){qb.call(this,
a,b);this.meshPerAttribute=c||1}function Mg(a,b,c,d){this.ray=new Wb(a,b);this.near=c||0;this.far=d||Infinity;this.camera=null;this.layers=new Ce;this.params={Mesh:{},Line:{threshold:1},LOD:{},Points:{threshold:1},Sprite:{}};Object.defineProperties(this.params,{PointCloud:{get:function(){console.warn("THREE.Raycaster: params.PointCloud has been renamed to params.Points.");return this.Points}}})}function ni(a,b){return a.distance-b.distance}function Ng(a,b,c,d){a.layers.test(b.layers)&&a.raycast(b,
c);if(!0===d){a=a.children;d=0;for(var e=a.length;d<e;d++)Ng(a[d],b,c,!0)}}function oi(a,b,c){this.radius=void 0!==a?a:1;this.phi=void 0!==b?b:0;this.theta=void 0!==c?c:0;return this}function pi(a,b,c){this.radius=void 0!==a?a:1;this.theta=void 0!==b?b:0;this.y=void 0!==c?c:0;return this}function Og(a,b){this.min=void 0!==a?a:new v(Infinity,Infinity);this.max=void 0!==b?b:new v(-Infinity,-Infinity)}function Pg(a,b){this.start=void 0!==a?a:new n;this.end=void 0!==b?b:new n}function me(a){E.call(this);
this.material=a;this.render=function(){}}function gd(a,b){E.call(this);this.light=a;this.light.updateMatrixWorld();this.matrix=a.matrixWorld;this.matrixAutoUpdate=!1;this.color=b;a=new B;b=[0,0,0,0,0,1,0,0,0,1,0,1,0,0,0,-1,0,1,0,0,0,0,1,1,0,0,0,0,-1,1];for(var c=0,d=1;32>c;c++,d++){var e=c/32*Math.PI*2,f=d/32*Math.PI*2;b.push(Math.cos(e),Math.sin(e),1,Math.cos(f),Math.sin(f),1)}a.setAttribute("position",new y(b,3));b=new da({fog:!1,toneMapped:!1});this.cone=new na(a,b);this.add(this.cone);this.update()}
function qi(a){var b=[];a&&a.isBone&&b.push(a);for(var c=0;c<a.children.length;c++)b.push.apply(b,qi(a.children[c]));return b}function oc(a){for(var b=qi(a),c=new B,d=[],e=[],f=new A(0,0,1),g=new A(0,1,0),h=0;h<b.length;h++){var k=b[h];k.parent&&k.parent.isBone&&(d.push(0,0,0),d.push(0,0,0),e.push(f.r,f.g,f.b),e.push(g.r,g.g,g.b))}c.setAttribute("position",new y(d,3));c.setAttribute("color",new y(e,3));d=new da({vertexColors:!0,depthTest:!1,depthWrite:!1,toneMapped:!1,transparent:!0});na.call(this,
c,d);this.type="SkeletonHelper";this.root=a;this.bones=b;this.matrix=a.matrixWorld;this.matrixAutoUpdate=!1}function hd(a,b,c){this.light=a;this.light.updateMatrixWorld();this.color=c;a=new dc(b,4,2);b=new Na({wireframe:!0,fog:!1,toneMapped:!1});ja.call(this,a,b);this.type="PointLightHelper";this.matrix=this.light.matrixWorld;this.matrixAutoUpdate=!1;this.update()}function id(a,b,c){E.call(this);this.light=a;this.light.updateMatrixWorld();this.matrix=a.matrixWorld;this.matrixAutoUpdate=!1;this.color=
c;a=new ac(b);a.rotateY(.5*Math.PI);this.material=new Na({wireframe:!0,fog:!1,toneMapped:!1});void 0===this.color&&(this.material.vertexColors=!0);b=a.getAttribute("position");b=new Float32Array(3*b.count);a.setAttribute("color",new N(b,3));this.add(new ja(a,this.material));this.update()}function vf(a,b,c,d){a=a||10;b=b||10;c=new A(void 0!==c?c:4473924);d=new A(void 0!==d?d:8947848);var e=b/2,f=a/b,g=a/2;a=[];for(var h=[],k=0,m=0,l=-g;k<=b;k++,l+=f){a.push(-g,0,l,g,0,l);a.push(l,0,-g,l,0,g);var p=
k===e?c:d;p.toArray(h,m);m+=3;p.toArray(h,m);m+=3;p.toArray(h,m);m+=3;p.toArray(h,m);m+=3}b=new B;b.setAttribute("position",new y(a,3));b.setAttribute("color",new y(h,3));c=new da({vertexColors:!0,toneMapped:!1});na.call(this,b,c);this.type="GridHelper"}function wf(a,b,c,d,e,f){a=a||10;b=b||16;c=c||8;d=d||64;e=new A(void 0!==e?e:4473924);f=new A(void 0!==f?f:8947848);var g=[],h=[],k;for(k=0;k<=b;k++){var m=k/b*2*Math.PI;var l=Math.sin(m)*a;m=Math.cos(m)*a;g.push(0,0,0);g.push(l,0,m);var p=k&1?e:f;
h.push(p.r,p.g,p.b);h.push(p.r,p.g,p.b)}for(k=0;k<=c;k++){p=k&1?e:f;var n=a-a/c*k;for(b=0;b<d;b++)m=b/d*2*Math.PI,l=Math.sin(m)*n,m=Math.cos(m)*n,g.push(l,0,m),h.push(p.r,p.g,p.b),m=(b+1)/d*2*Math.PI,l=Math.sin(m)*n,m=Math.cos(m)*n,g.push(l,0,m),h.push(p.r,p.g,p.b)}a=new B;a.setAttribute("position",new y(g,3));a.setAttribute("color",new y(h,3));g=new da({vertexColors:!0,toneMapped:!1});na.call(this,a,g);this.type="PolarGridHelper"}function jd(a,b,c){E.call(this);this.light=a;this.light.updateMatrixWorld();
this.matrix=a.matrixWorld;this.matrixAutoUpdate=!1;this.color=c;void 0===b&&(b=1);a=new B;a.setAttribute("position",new y([-b,b,0,b,b,0,b,-b,0,-b,-b,0,-b,b,0],3));b=new da({fog:!1,toneMapped:!1});this.lightPlane=new Ja(a,b);this.add(this.lightPlane);a=new B;a.setAttribute("position",new y([0,0,0,0,0,1],3));this.targetLine=new Ja(a,b);this.add(this.targetLine);this.update()}function ne(a){function b(a,b,d){c(a,d);c(b,d)}function c(a,b){f.push(0,0,0);g.push(b.r,b.g,b.b);void 0===h[a]&&(h[a]=[]);h[a].push(f.length/
3-1)}var d=new B,e=new da({color:16777215,vertexColors:!0,toneMapped:!1}),f=[],g=[],h={},k=new A(16755200),m=new A(16711680),l=new A(43775),p=new A(16777215),n=new A(3355443);b("n1","n2",k);b("n2","n4",k);b("n4","n3",k);b("n3","n1",k);b("f1","f2",k);b("f2","f4",k);b("f4","f3",k);b("f3","f1",k);b("n1","f1",k);b("n2","f2",k);b("n3","f3",k);b("n4","f4",k);b("p","n1",m);b("p","n2",m);b("p","n3",m);b("p","n4",m);b("u1","u2",l);b("u2","u3",l);b("u3","u1",l);b("c","t",p);b("p","c",n);b("cn1","cn2",n);b("cn3",
"cn4",n);b("cf1","cf2",n);b("cf3","cf4",n);d.setAttribute("position",new y(f,3));d.setAttribute("color",new y(g,3));na.call(this,d,e);this.type="CameraHelper";this.camera=a;this.camera.updateProjectionMatrix&&this.camera.updateProjectionMatrix();this.matrix=a.matrixWorld;this.matrixAutoUpdate=!1;this.pointMap=h;this.update()}function oa(a,b,c,d,e,f,g){xf.set(e,f,g).unproject(d);a=b[a];if(void 0!==a)for(c=c.getAttribute("position"),b=0,d=a.length;b<d;b++)c.setXYZ(a[b],xf.x,xf.y,xf.z)}function vb(a,
b){this.object=a;void 0===b&&(b=16776960);a=new Uint16Array([0,1,1,2,2,3,3,0,4,5,5,6,6,7,7,4,0,4,1,5,2,6,3,7]);var c=new Float32Array(24),d=new B;d.setIndex(new N(a,1));d.setAttribute("position",new N(c,3));na.call(this,d,new da({color:b,toneMapped:!1}));this.type="BoxHelper";this.matrixAutoUpdate=!1;this.update()}function oe(a,b){this.type="Box3Helper";this.box=a;b=b||16776960;a=new Uint16Array([0,1,1,2,2,3,3,0,4,5,5,6,6,7,7,4,0,4,1,5,2,6,3,7]);var c=new B;c.setIndex(new N(a,1));c.setAttribute("position",
new y([1,1,1,-1,1,1,-1,-1,1,1,-1,1,1,1,-1,-1,1,-1,-1,-1,-1,1,-1,-1],3));na.call(this,c,new da({color:b,toneMapped:!1}));this.type="Box3Helper";this.geometry.computeBoundingSphere()}function pe(a,b,c){this.plane=a;this.size=void 0===b?1:b;a=void 0!==c?c:16776960;b=new B;b.setAttribute("position",new y([1,-1,1,-1,1,1,-1,-1,1,1,1,1,-1,1,1,-1,-1,1,1,-1,1,1,1,1,0,0,1,0,0,0],3));b.computeBoundingSphere();Ja.call(this,b,new da({color:a,toneMapped:!1}));this.type="PlaneHelper";b=new B;b.setAttribute("position",
new y([1,1,1,-1,1,1,-1,-1,1,1,1,1,-1,-1,1,1,-1,1],3));b.computeBoundingSphere();this.add(new ja(b,new Na({color:a,opacity:.2,transparent:!0,depthWrite:!1,toneMapped:!1})))}function wb(a,b,c,d,e,f){E.call(this);this.type="ArrowHelper";void 0===a&&(a=new n(0,0,1));void 0===b&&(b=new n(0,0,0));void 0===c&&(c=1);void 0===d&&(d=16776960);void 0===e&&(e=.2*c);void 0===f&&(f=.2*e);void 0===yf&&(yf=new B,yf.setAttribute("position",new y([0,0,0,0,1,0],3)),Qg=new sb(0,.5,1,5,1),Qg.translate(0,-.5,0));this.position.copy(b);
this.line=new Ja(yf,new da({color:d,toneMapped:!1}));this.line.matrixAutoUpdate=!1;this.add(this.line);this.cone=new ja(Qg,new Na({color:d,toneMapped:!1}));this.cone.matrixAutoUpdate=!1;this.add(this.cone);this.setDirection(a);this.setLength(c,e,f)}function qe(a){a=a||1;var b=[0,0,0,a,0,0,0,0,0,0,a,0,0,0,0,0,0,a];a=new B;a.setAttribute("position",new y(b,3));a.setAttribute("color",new y([1,0,0,1,.6,0,0,1,0,.6,1,0,0,0,1,0,.6,1],3));b=new da({vertexColors:!0,toneMapped:!1});na.call(this,a,b);this.type=
"AxesHelper"}function Rg(a){this._renderer=a;this._pingPongRenderTarget=null;a=new Float32Array(20);var b=new n(0,1,0);a=new tb({defines:{n:20},uniforms:{envMap:{value:null},samples:{value:1},weights:{value:a},latitudinal:{value:!1},dTheta:{value:0},mipInt:{value:0},poleAxis:{value:b},inputEncoding:{value:kb[3E3]},outputEncoding:{value:kb[3E3]}},vertexShader:Sg(),fragmentShader:"\nprecision mediump float;\nprecision mediump int;\nvarying vec3 vOutputDirection;\nuniform sampler2D envMap;\nuniform int samples;\nuniform float weights[n];\nuniform bool latitudinal;\nuniform float dTheta;\nuniform float mipInt;\nuniform vec3 poleAxis;\n\n"+
Tg()+"\n\n#define ENVMAP_TYPE_CUBE_UV\n#include <cube_uv_reflection_fragment>\n\nvec3 getSample(float theta, vec3 axis) {\n\tfloat cosTheta = cos(theta);\n\t// Rodrigues' axis-angle rotation\n\tvec3 sampleDirection = vOutputDirection * cosTheta\n\t\t+ cross(axis, vOutputDirection) * sin(theta)\n\t\t+ axis * dot(axis, vOutputDirection) * (1.0 - cosTheta);\n\treturn bilinearCubeUV(envMap, sampleDirection, mipInt);\n}\n\nvoid main() {\n\tvec3 axis = latitudinal ? poleAxis : cross(poleAxis, vOutputDirection);\n\tif (all(equal(axis, vec3(0.0))))\n\t\taxis = vec3(vOutputDirection.z, 0.0, - vOutputDirection.x);\n\taxis = normalize(axis);\n\tgl_FragColor = vec4(0.0);\n\tgl_FragColor.rgb += weights[0] * getSample(0.0, axis);\n\tfor (int i = 1; i < n; i++) {\n\t\tif (i >= samples)\n\t\t\tbreak;\n\t\tfloat theta = dTheta * float(i);\n\t\tgl_FragColor.rgb += weights[i] * getSample(-1.0 * theta, axis);\n\t\tgl_FragColor.rgb += weights[i] * getSample(theta, axis);\n\t}\n\tgl_FragColor = linearToOutputTexel(gl_FragColor);\n}\n\t\t",
blending:0,depthTest:!1,depthWrite:!1});a.type="SphericalGaussianBlur";this._blurMaterial=a;this._cubemapShader=this._equirectShader=null;this._compileMaterial(this._blurMaterial)}function ri(a){a=new za(3*lb,3*lb,a);a.texture.mapping=306;a.texture.name="PMREM.cubeUv";a.scissorTest=!0;return a}function Ug(a,b,c,d,e){a.viewport.set(b,c,d,e);a.scissor.set(b,c,d,e)}function si(){var a=new v(1,1);a=new tb({uniforms:{envMap:{value:null},texelSize:{value:a},inputEncoding:{value:kb[3E3]},outputEncoding:{value:kb[3E3]}},
vertexShader:Sg(),fragmentShader:"\nprecision mediump float;\nprecision mediump int;\nvarying vec3 vOutputDirection;\nuniform sampler2D envMap;\nuniform vec2 texelSize;\n\n"+Tg()+"\n\n#define RECIPROCAL_PI 0.31830988618\n#define RECIPROCAL_PI2 0.15915494\n\nvoid main() {\n\tgl_FragColor = vec4(0.0);\n\tvec3 outputDirection = normalize(vOutputDirection);\n\tvec2 uv;\n\tuv.y = asin(clamp(outputDirection.y, -1.0, 1.0)) * RECIPROCAL_PI + 0.5;\n\tuv.x = atan(outputDirection.z, outputDirection.x) * RECIPROCAL_PI2 + 0.5;\n\tvec2 f = fract(uv / texelSize - 0.5);\n\tuv -= f * texelSize;\n\tvec3 tl = envMapTexelToLinear(texture2D(envMap, uv)).rgb;\n\tuv.x += texelSize.x;\n\tvec3 tr = envMapTexelToLinear(texture2D(envMap, uv)).rgb;\n\tuv.y += texelSize.y;\n\tvec3 br = envMapTexelToLinear(texture2D(envMap, uv)).rgb;\n\tuv.x -= texelSize.x;\n\tvec3 bl = envMapTexelToLinear(texture2D(envMap, uv)).rgb;\n\tvec3 tm = mix(tl, tr, f.x);\n\tvec3 bm = mix(bl, br, f.x);\n\tgl_FragColor.rgb = mix(tm, bm, f.y);\n\tgl_FragColor = linearToOutputTexel(gl_FragColor);\n}\n\t\t",
blending:0,depthTest:!1,depthWrite:!1});a.type="EquirectangularToCubeUV";return a}function ti(){var a=new tb({uniforms:{envMap:{value:null},inputEncoding:{value:kb[3E3]},outputEncoding:{value:kb[3E3]}},vertexShader:Sg(),fragmentShader:"\nprecision mediump float;\nprecision mediump int;\nvarying vec3 vOutputDirection;\nuniform samplerCube envMap;\n\n"+Tg()+"\n\nvoid main() {\n\tgl_FragColor = vec4(0.0);\n\tgl_FragColor.rgb = envMapTexelToLinear(textureCube(envMap, vec3( - vOutputDirection.x, vOutputDirection.yz ))).rgb;\n\tgl_FragColor = linearToOutputTexel(gl_FragColor);\n}\n\t\t",
blending:0,depthTest:!1,depthWrite:!1});a.type="CubemapToCubeUV";return a}function Sg(){return"\nprecision mediump float;\nprecision mediump int;\nattribute vec3 position;\nattribute vec2 uv;\nattribute float faceIndex;\nvarying vec3 vOutputDirection;\nvec3 getDirection(vec2 uv, float face) {\n\tuv = 2.0 * uv - 1.0;\n\tvec3 direction = vec3(uv, 1.0);\n\tif (face == 0.0) {\n\t\tdirection = direction.zyx;\n\t\tdirection.z *= -1.0;\n\t} else if (face == 1.0) {\n\t\tdirection = direction.xzy;\n\t\tdirection.z *= -1.0;\n\t} else if (face == 3.0) {\n\t\tdirection = direction.zyx;\n\t\tdirection.x *= -1.0;\n\t} else if (face == 4.0) {\n\t\tdirection = direction.xzy;\n\t\tdirection.y *= -1.0;\n\t} else if (face == 5.0) {\n\t\tdirection.xz *= -1.0;\n\t}\n\treturn direction;\n}\nvoid main() {\n\tvOutputDirection = getDirection(uv, faceIndex);\n\tgl_Position = vec4( position, 1.0 );\n}\n\t"}
function Tg(){return"\nuniform int inputEncoding;\nuniform int outputEncoding;\n\n#include <encodings_pars_fragment>\n\nvec4 inputTexelToLinear(vec4 value){\n\tif(inputEncoding == 0){\n\t\treturn value;\n\t}else if(inputEncoding == 1){\n\t\treturn sRGBToLinear(value);\n\t}else if(inputEncoding == 2){\n\t\treturn RGBEToLinear(value);\n\t}else if(inputEncoding == 3){\n\t\treturn RGBMToLinear(value, 7.0);\n\t}else if(inputEncoding == 4){\n\t\treturn RGBMToLinear(value, 16.0);\n\t}else if(inputEncoding == 5){\n\t\treturn RGBDToLinear(value, 256.0);\n\t}else{\n\t\treturn GammaToLinear(value, 2.2);\n\t}\n}\n\nvec4 linearToOutputTexel(vec4 value){\n\tif(outputEncoding == 0){\n\t\treturn value;\n\t}else if(outputEncoding == 1){\n\t\treturn LinearTosRGB(value);\n\t}else if(outputEncoding == 2){\n\t\treturn LinearToRGBE(value);\n\t}else if(outputEncoding == 3){\n\t\treturn LinearToRGBM(value, 7.0);\n\t}else if(outputEncoding == 4){\n\t\treturn LinearToRGBM(value, 16.0);\n\t}else if(outputEncoding == 5){\n\t\treturn LinearToRGBD(value, 256.0);\n\t}else{\n\t\treturn LinearToGamma(value, 2.2);\n\t}\n}\n\nvec4 envMapTexelToLinear(vec4 color) {\n\treturn inputTexelToLinear(color);\n}\n\t"}
function ui(a){console.warn("THREE.ClosedSplineCurve3 has been deprecated. Use THREE.CatmullRomCurve3 instead.");pa.call(this,a);this.type="catmullrom";this.closed=!0}function vi(a){console.warn("THREE.SplineCurve3 has been deprecated. Use THREE.CatmullRomCurve3 instead.");pa.call(this,a);this.type="catmullrom"}function Vg(a){console.warn("THREE.Spline has been removed. Use THREE.CatmullRomCurve3 instead.");pa.call(this,a);this.type="catmullrom"}void 0===Number.EPSILON&&(Number.EPSILON=Math.pow(2,
-52));void 0===Number.isInteger&&(Number.isInteger=function(a){return"number"===typeof a&&isFinite(a)&&Math.floor(a)===a});void 0===Math.sign&&(Math.sign=function(a){return 0>a?-1:0<a?1:+a});!1==="name"in Function.prototype&&Object.defineProperty(Function.prototype,"name",{get:function(){return this.toString().match(/^\s*function\s*([^\(\s]*)/)[1]}});void 0===Object.assign&&(Object.assign=function(a){if(void 0===a||null===a)throw new TypeError("Cannot convert undefined or null to object");for(var b=
Object(a),c=1;c<arguments.length;c++){var d=arguments[c];if(void 0!==d&&null!==d)for(var e in d)Object.prototype.hasOwnProperty.call(d,e)&&(b[e]=d[e])}return b});Object.assign(ua.prototype,{addEventListener:function(a,b){void 0===this._listeners&&(this._listeners={});var c=this._listeners;void 0===c[a]&&(c[a]=[]);-1===c[a].indexOf(b)&&c[a].push(b)},hasEventListener:function(a,b){if(void 0===this._listeners)return!1;var c=this._listeners;return void 0!==c[a]&&-1!==c[a].indexOf(b)},removeEventListener:function(a,
b){void 0!==this._listeners&&(a=this._listeners[a],void 0!==a&&(b=a.indexOf(b),-1!==b&&a.splice(b,1)))},dispatchEvent:function(a){if(void 0!==this._listeners){var b=this._listeners[a.type];if(void 0!==b){a.target=this;b=b.slice(0);for(var c=0,d=b.length;c<d;c++)b[c].call(this,a)}}}});for(var ta=[],re=0;256>re;re++)ta[re]=(16>re?"0":"")+re.toString(16);var M={DEG2RAD:Math.PI/180,RAD2DEG:180/Math.PI,generateUUID:function(){var a=4294967295*Math.random()|0,b=4294967295*Math.random()|0,c=4294967295*Math.random()|
0,d=4294967295*Math.random()|0;return(ta[a&255]+ta[a>>8&255]+ta[a>>16&255]+ta[a>>24&255]+"-"+ta[b&255]+ta[b>>8&255]+"-"+ta[b>>16&15|64]+ta[b>>24&255]+"-"+ta[c&63|128]+ta[c>>8&255]+"-"+ta[c>>16&255]+ta[c>>24&255]+ta[d&255]+ta[d>>8&255]+ta[d>>16&255]+ta[d>>24&255]).toUpperCase()},clamp:function(a,b,c){return Math.max(b,Math.min(c,a))},euclideanModulo:function(a,b){return(a%b+b)%b},mapLinear:function(a,b,c,d,e){return d+(a-b)*(e-d)/(c-b)},lerp:function(a,b,c){return(1-c)*a+c*b},smoothstep:function(a,
b,c){if(a<=b)return 0;if(a>=c)return 1;a=(a-b)/(c-b);return a*a*(3-2*a)},smootherstep:function(a,b,c){if(a<=b)return 0;if(a>=c)return 1;a=(a-b)/(c-b);return a*a*a*(a*(6*a-15)+10)},randInt:function(a,b){return a+Math.floor(Math.random()*(b-a+1))},randFloat:function(a,b){return a+Math.random()*(b-a)},randFloatSpread:function(a){return a*(.5-Math.random())},degToRad:function(a){return a*M.DEG2RAD},radToDeg:function(a){return a*M.RAD2DEG},isPowerOfTwo:function(a){return 0===(a&a-1)&&0!==a},ceilPowerOfTwo:function(a){return Math.pow(2,
Math.ceil(Math.log(a)/Math.LN2))},floorPowerOfTwo:function(a){return Math.pow(2,Math.floor(Math.log(a)/Math.LN2))},setQuaternionFromProperEuler:function(a,b,c,d,e){var f=Math.cos,g=Math.sin,h=f(c/2);c=g(c/2);var k=f((b+d)/2),m=g((b+d)/2),l=f((b-d)/2),p=g((b-d)/2);f=f((d-b)/2);b=g((d-b)/2);switch(e){case "XYX":a.set(h*m,c*l,c*p,h*k);break;case "YZY":a.set(c*p,h*m,c*l,h*k);break;case "ZXZ":a.set(c*l,c*p,h*m,h*k);break;case "XZX":a.set(h*m,c*b,c*f,h*k);break;case "YXY":a.set(c*f,h*m,c*b,h*k);break;case "ZYZ":a.set(c*
b,c*f,h*m,h*k);break;default:console.warn("THREE.MathUtils: .setQuaternionFromProperEuler() encountered an unknown order: "+e)}}};Object.defineProperties(v.prototype,{width:{get:function(){return this.x},set:function(a){this.x=a}},height:{get:function(){return this.y},set:function(a){this.y=a}}});Object.assign(v.prototype,{isVector2:!0,set:function(a,b){this.x=a;this.y=b;return this},setScalar:function(a){this.y=this.x=a;return this},setX:function(a){this.x=a;return this},setY:function(a){this.y=
a;return this},setComponent:function(a,b){switch(a){case 0:this.x=b;break;case 1:this.y=b;break;default:throw Error("index is out of range: "+a);}return this},getComponent:function(a){switch(a){case 0:return this.x;case 1:return this.y;default:throw Error("index is out of range: "+a);}},clone:function(){return new this.constructor(this.x,this.y)},copy:function(a){this.x=a.x;this.y=a.y;return this},add:function(a,b){if(void 0!==b)return console.warn("THREE.Vector2: .add() now only accepts one argument. Use .addVectors( a, b ) instead."),
this.addVectors(a,b);this.x+=a.x;this.y+=a.y;return this},addScalar:function(a){this.x+=a;this.y+=a;return this},addVectors:function(a,b){this.x=a.x+b.x;this.y=a.y+b.y;return this},addScaledVector:function(a,b){this.x+=a.x*b;this.y+=a.y*b;return this},sub:function(a,b){if(void 0!==b)return console.warn("THREE.Vector2: .sub() now only accepts one argument. Use .subVectors( a, b ) instead."),this.subVectors(a,b);this.x-=a.x;this.y-=a.y;return this},subScalar:function(a){this.x-=a;this.y-=a;return this},
subVectors:function(a,b){this.x=a.x-b.x;this.y=a.y-b.y;return this},multiply:function(a){this.x*=a.x;this.y*=a.y;return this},multiplyScalar:function(a){this.x*=a;this.y*=a;return this},divide:function(a){this.x/=a.x;this.y/=a.y;return this},divideScalar:function(a){return this.multiplyScalar(1/a)},applyMatrix3:function(a){var b=this.x,c=this.y;a=a.elements;this.x=a[0]*b+a[3]*c+a[6];this.y=a[1]*b+a[4]*c+a[7];return this},min:function(a){this.x=Math.min(this.x,a.x);this.y=Math.min(this.y,a.y);return this},
max:function(a){this.x=Math.max(this.x,a.x);this.y=Math.max(this.y,a.y);return this},clamp:function(a,b){this.x=Math.max(a.x,Math.min(b.x,this.x));this.y=Math.max(a.y,Math.min(b.y,this.y));return this},clampScalar:function(a,b){this.x=Math.max(a,Math.min(b,this.x));this.y=Math.max(a,Math.min(b,this.y));return this},clampLength:function(a,b){var c=this.length();return this.divideScalar(c||1).multiplyScalar(Math.max(a,Math.min(b,c)))},floor:function(){this.x=Math.floor(this.x);this.y=Math.floor(this.y);
return this},ceil:function(){this.x=Math.ceil(this.x);this.y=Math.ceil(this.y);return this},round:function(){this.x=Math.round(this.x);this.y=Math.round(this.y);return this},roundToZero:function(){this.x=0>this.x?Math.ceil(this.x):Math.floor(this.x);this.y=0>this.y?Math.ceil(this.y):Math.floor(this.y);return this},negate:function(){this.x=-this.x;this.y=-this.y;return this},dot:function(a){return this.x*a.x+this.y*a.y},cross:function(a){return this.x*a.y-this.y*a.x},lengthSq:function(){return this.x*
this.x+this.y*this.y},length:function(){return Math.sqrt(this.x*this.x+this.y*this.y)},manhattanLength:function(){return Math.abs(this.x)+Math.abs(this.y)},normalize:function(){return this.divideScalar(this.length()||1)},angle:function(){return Math.atan2(-this.y,-this.x)+Math.PI},distanceTo:function(a){return Math.sqrt(this.distanceToSquared(a))},distanceToSquared:function(a){var b=this.x-a.x;a=this.y-a.y;return b*b+a*a},manhattanDistanceTo:function(a){return Math.abs(this.x-a.x)+Math.abs(this.y-
a.y)},setLength:function(a){return this.normalize().multiplyScalar(a)},lerp:function(a,b){this.x+=(a.x-this.x)*b;this.y+=(a.y-this.y)*b;return this},lerpVectors:function(a,b,c){return this.subVectors(b,a).multiplyScalar(c).add(a)},equals:function(a){return a.x===this.x&&a.y===this.y},fromArray:function(a,b){void 0===b&&(b=0);this.x=a[b];this.y=a[b+1];return this},toArray:function(a,b){void 0===a&&(a=[]);void 0===b&&(b=0);a[b]=this.x;a[b+1]=this.y;return a},fromBufferAttribute:function(a,b,c){void 0!==
c&&console.warn("THREE.Vector2: offset has been removed from .fromBufferAttribute().");this.x=a.getX(b);this.y=a.getY(b);return this},rotateAround:function(a,b){var c=Math.cos(b);b=Math.sin(b);var d=this.x-a.x,e=this.y-a.y;this.x=d*c-e*b+a.x;this.y=d*b+e*c+a.y;return this},random:function(){this.x=Math.random();this.y=Math.random();return this}});Object.assign(xa.prototype,{isMatrix3:!0,set:function(a,b,c,d,e,f,g,h,k){var m=this.elements;m[0]=a;m[1]=d;m[2]=g;m[3]=b;m[4]=e;m[5]=h;m[6]=c;m[7]=f;m[8]=
k;return this},identity:function(){this.set(1,0,0,0,1,0,0,0,1);return this},clone:function(){return(new this.constructor).fromArray(this.elements)},copy:function(a){var b=this.elements;a=a.elements;b[0]=a[0];b[1]=a[1];b[2]=a[2];b[3]=a[3];b[4]=a[4];b[5]=a[5];b[6]=a[6];b[7]=a[7];b[8]=a[8];return this},extractBasis:function(a,b,c){a.setFromMatrix3Column(this,0);b.setFromMatrix3Column(this,1);c.setFromMatrix3Column(this,2);return this},setFromMatrix4:function(a){a=a.elements;this.set(a[0],a[4],a[8],a[1],
a[5],a[9],a[2],a[6],a[10]);return this},multiply:function(a){return this.multiplyMatrices(this,a)},premultiply:function(a){return this.multiplyMatrices(a,this)},multiplyMatrices:function(a,b){var c=a.elements,d=b.elements;b=this.elements;a=c[0];var e=c[3],f=c[6],g=c[1],h=c[4],k=c[7],m=c[2],l=c[5];c=c[8];var p=d[0],n=d[3],r=d[6],q=d[1],t=d[4],v=d[7],x=d[2],w=d[5];d=d[8];b[0]=a*p+e*q+f*x;b[3]=a*n+e*t+f*w;b[6]=a*r+e*v+f*d;b[1]=g*p+h*q+k*x;b[4]=g*n+h*t+k*w;b[7]=g*r+h*v+k*d;b[2]=m*p+l*q+c*x;b[5]=m*n+l*
t+c*w;b[8]=m*r+l*v+c*d;return this},multiplyScalar:function(a){var b=this.elements;b[0]*=a;b[3]*=a;b[6]*=a;b[1]*=a;b[4]*=a;b[7]*=a;b[2]*=a;b[5]*=a;b[8]*=a;return this},determinant:function(){var a=this.elements,b=a[0],c=a[1],d=a[2],e=a[3],f=a[4],g=a[5],h=a[6],k=a[7];a=a[8];return b*f*a-b*g*k-c*e*a+c*g*h+d*e*k-d*f*h},getInverse:function(a,b){void 0!==b&&console.warn("THREE.Matrix3: .getInverse() can no longer be configured to throw on degenerate.");var c=a.elements;a=this.elements;b=c[0];var d=c[1],
e=c[2],f=c[3],g=c[4],h=c[5],k=c[6],m=c[7];c=c[8];var l=c*g-h*m,p=h*k-c*f,n=m*f-g*k,r=b*l+d*p+e*n;if(0===r)return this.set(0,0,0,0,0,0,0,0,0);r=1/r;a[0]=l*r;a[1]=(e*m-c*d)*r;a[2]=(h*d-e*g)*r;a[3]=p*r;a[4]=(c*b-e*k)*r;a[5]=(e*f-h*b)*r;a[6]=n*r;a[7]=(d*k-m*b)*r;a[8]=(g*b-d*f)*r;return this},transpose:function(){var a=this.elements;var b=a[1];a[1]=a[3];a[3]=b;b=a[2];a[2]=a[6];a[6]=b;b=a[5];a[5]=a[7];a[7]=b;return this},getNormalMatrix:function(a){return this.setFromMatrix4(a).getInverse(this).transpose()},
transposeIntoArray:function(a){var b=this.elements;a[0]=b[0];a[1]=b[3];a[2]=b[6];a[3]=b[1];a[4]=b[4];a[5]=b[7];a[6]=b[2];a[7]=b[5];a[8]=b[8];return this},setUvTransform:function(a,b,c,d,e,f,g){var h=Math.cos(e);e=Math.sin(e);this.set(c*h,c*e,-c*(h*f+e*g)+f+a,-d*e,d*h,-d*(-e*f+h*g)+g+b,0,0,1)},scale:function(a,b){var c=this.elements;c[0]*=a;c[3]*=a;c[6]*=a;c[1]*=b;c[4]*=b;c[7]*=b;return this},rotate:function(a){var b=Math.cos(a);a=Math.sin(a);var c=this.elements,d=c[0],e=c[3],f=c[6],g=c[1],h=c[4],
k=c[7];c[0]=b*d+a*g;c[3]=b*e+a*h;c[6]=b*f+a*k;c[1]=-a*d+b*g;c[4]=-a*e+b*h;c[7]=-a*f+b*k;return this},translate:function(a,b){var c=this.elements;c[0]+=a*c[2];c[3]+=a*c[5];c[6]+=a*c[8];c[1]+=b*c[2];c[4]+=b*c[5];c[7]+=b*c[8];return this},equals:function(a){var b=this.elements;a=a.elements;for(var c=0;9>c;c++)if(b[c]!==a[c])return!1;return!0},fromArray:function(a,b){void 0===b&&(b=0);for(var c=0;9>c;c++)this.elements[c]=a[c+b];return this},toArray:function(a,b){void 0===a&&(a=[]);void 0===b&&(b=0);var c=
this.elements;a[b]=c[0];a[b+1]=c[1];a[b+2]=c[2];a[b+3]=c[3];a[b+4]=c[4];a[b+5]=c[5];a[b+6]=c[6];a[b+7]=c[7];a[b+8]=c[8];return a}});var kd,Ob={getDataURL:function(a){if("undefined"==typeof HTMLCanvasElement)return a.src;if(!(a instanceof HTMLCanvasElement)){void 0===kd&&(kd=document.createElementNS("http://www.w3.org/1999/xhtml","canvas"));kd.width=a.width;kd.height=a.height;var b=kd.getContext("2d");a instanceof ImageData?b.putImageData(a,0,0):b.drawImage(a,0,0,a.width,a.height);a=kd}return 2048<
a.width||2048<a.height?a.toDataURL("image/jpeg",.6):a.toDataURL("image/png")}},hj=0;V.DEFAULT_IMAGE=void 0;V.DEFAULT_MAPPING=300;V.prototype=Object.assign(Object.create(ua.prototype),{constructor:V,isTexture:!0,updateMatrix:function(){this.matrix.setUvTransform(this.offset.x,this.offset.y,this.repeat.x,this.repeat.y,this.rotation,this.center.x,this.center.y)},clone:function(){return(new this.constructor).copy(this)},copy:function(a){this.name=a.name;this.image=a.image;this.mipmaps=a.mipmaps.slice(0);
this.mapping=a.mapping;this.wrapS=a.wrapS;this.wrapT=a.wrapT;this.magFilter=a.magFilter;this.minFilter=a.minFilter;this.anisotropy=a.anisotropy;this.format=a.format;this.internalFormat=a.internalFormat;this.type=a.type;this.offset.copy(a.offset);this.repeat.copy(a.repeat);this.center.copy(a.center);this.rotation=a.rotation;this.matrixAutoUpdate=a.matrixAutoUpdate;this.matrix.copy(a.matrix);this.generateMipmaps=a.generateMipmaps;this.premultiplyAlpha=a.premultiplyAlpha;this.flipY=a.flipY;this.unpackAlignment=
a.unpackAlignment;this.encoding=a.encoding;return this},toJSON:function(a){var b=void 0===a||"string"===typeof a;if(!b&&void 0!==a.textures[this.uuid])return a.textures[this.uuid];var c={metadata:{version:4.5,type:"Texture",generator:"Texture.toJSON"},uuid:this.uuid,name:this.name,mapping:this.mapping,repeat:[this.repeat.x,this.repeat.y],offset:[this.offset.x,this.offset.y],center:[this.center.x,this.center.y],rotation:this.rotation,wrap:[this.wrapS,this.wrapT],format:this.format,type:this.type,encoding:this.encoding,
minFilter:this.minFilter,magFilter:this.magFilter,anisotropy:this.anisotropy,flipY:this.flipY,premultiplyAlpha:this.premultiplyAlpha,unpackAlignment:this.unpackAlignment};if(void 0!==this.image){var d=this.image;void 0===d.uuid&&(d.uuid=M.generateUUID());if(!b&&void 0===a.images[d.uuid]){if(Array.isArray(d)){var e=[];for(var f=0,g=d.length;f<g;f++)e.push(Ob.getDataURL(d[f]))}else e=Ob.getDataURL(d);a.images[d.uuid]={uuid:d.uuid,url:e}}c.image=d.uuid}b||(a.textures[this.uuid]=c);return c},dispose:function(){this.dispatchEvent({type:"dispose"})},
transformUv:function(a){if(300!==this.mapping)return a;a.applyMatrix3(this.matrix);if(0>a.x||1<a.x)switch(this.wrapS){case 1E3:a.x-=Math.floor(a.x);break;case 1001:a.x=0>a.x?0:1;break;case 1002:a.x=1===Math.abs(Math.floor(a.x)%2)?Math.ceil(a.x)-a.x:a.x-Math.floor(a.x)}if(0>a.y||1<a.y)switch(this.wrapT){case 1E3:a.y-=Math.floor(a.y);break;case 1001:a.y=0>a.y?0:1;break;case 1002:a.y=1===Math.abs(Math.floor(a.y)%2)?Math.ceil(a.y)-a.y:a.y-Math.floor(a.y)}this.flipY&&(a.y=1-a.y);return a}});Object.defineProperty(V.prototype,
"needsUpdate",{set:function(a){!0===a&&this.version++}});Object.defineProperties(ca.prototype,{width:{get:function(){return this.z},set:function(a){this.z=a}},height:{get:function(){return this.w},set:function(a){this.w=a}}});Object.assign(ca.prototype,{isVector4:!0,set:function(a,b,c,d){this.x=a;this.y=b;this.z=c;this.w=d;return this},setScalar:function(a){this.w=this.z=this.y=this.x=a;return this},setX:function(a){this.x=a;return this},setY:function(a){this.y=a;return this},setZ:function(a){this.z=
a;return this},setW:function(a){this.w=a;return this},setComponent:function(a,b){switch(a){case 0:this.x=b;break;case 1:this.y=b;break;case 2:this.z=b;break;case 3:this.w=b;break;default:throw Error("index is out of range: "+a);}return this},getComponent:function(a){switch(a){case 0:return this.x;case 1:return this.y;case 2:return this.z;case 3:return this.w;default:throw Error("index is out of range: "+a);}},clone:function(){return new this.constructor(this.x,this.y,this.z,this.w)},copy:function(a){this.x=
a.x;this.y=a.y;this.z=a.z;this.w=void 0!==a.w?a.w:1;return this},add:function(a,b){if(void 0!==b)return console.warn("THREE.Vector4: .add() now only accepts one argument. Use .addVectors( a, b ) instead."),this.addVectors(a,b);this.x+=a.x;this.y+=a.y;this.z+=a.z;this.w+=a.w;return this},addScalar:function(a){this.x+=a;this.y+=a;this.z+=a;this.w+=a;return this},addVectors:function(a,b){this.x=a.x+b.x;this.y=a.y+b.y;this.z=a.z+b.z;this.w=a.w+b.w;return this},addScaledVector:function(a,b){this.x+=a.x*
b;this.y+=a.y*b;this.z+=a.z*b;this.w+=a.w*b;return this},sub:function(a,b){if(void 0!==b)return console.warn("THREE.Vector4: .sub() now only accepts one argument. Use .subVectors( a, b ) instead."),this.subVectors(a,b);this.x-=a.x;this.y-=a.y;this.z-=a.z;this.w-=a.w;return this},subScalar:function(a){this.x-=a;this.y-=a;this.z-=a;this.w-=a;return this},subVectors:function(a,b){this.x=a.x-b.x;this.y=a.y-b.y;this.z=a.z-b.z;this.w=a.w-b.w;return this},multiplyScalar:function(a){this.x*=a;this.y*=a;this.z*=
a;this.w*=a;return this},applyMatrix4:function(a){var b=this.x,c=this.y,d=this.z,e=this.w;a=a.elements;this.x=a[0]*b+a[4]*c+a[8]*d+a[12]*e;this.y=a[1]*b+a[5]*c+a[9]*d+a[13]*e;this.z=a[2]*b+a[6]*c+a[10]*d+a[14]*e;this.w=a[3]*b+a[7]*c+a[11]*d+a[15]*e;return this},divideScalar:function(a){return this.multiplyScalar(1/a)},setAxisAngleFromQuaternion:function(a){this.w=2*Math.acos(a.w);var b=Math.sqrt(1-a.w*a.w);1E-4>b?(this.x=1,this.z=this.y=0):(this.x=a.x/b,this.y=a.y/b,this.z=a.z/b);return this},setAxisAngleFromRotationMatrix:function(a){a=
a.elements;var b=a[0];var c=a[4];var d=a[8],e=a[1],f=a[5],g=a[9];var h=a[2];var k=a[6];var m=a[10];if(.01>Math.abs(c-e)&&.01>Math.abs(d-h)&&.01>Math.abs(g-k)){if(.1>Math.abs(c+e)&&.1>Math.abs(d+h)&&.1>Math.abs(g+k)&&.1>Math.abs(b+f+m-3))return this.set(1,0,0,0),this;a=Math.PI;b=(b+1)/2;f=(f+1)/2;m=(m+1)/2;c=(c+e)/4;d=(d+h)/4;g=(g+k)/4;b>f&&b>m?.01>b?(k=0,c=h=.707106781):(k=Math.sqrt(b),h=c/k,c=d/k):f>m?.01>f?(k=.707106781,h=0,c=.707106781):(h=Math.sqrt(f),k=c/h,c=g/h):.01>m?(h=k=.707106781,c=0):(c=
Math.sqrt(m),k=d/c,h=g/c);this.set(k,h,c,a);return this}a=Math.sqrt((k-g)*(k-g)+(d-h)*(d-h)+(e-c)*(e-c));.001>Math.abs(a)&&(a=1);this.x=(k-g)/a;this.y=(d-h)/a;this.z=(e-c)/a;this.w=Math.acos((b+f+m-1)/2);return this},min:function(a){this.x=Math.min(this.x,a.x);this.y=Math.min(this.y,a.y);this.z=Math.min(this.z,a.z);this.w=Math.min(this.w,a.w);return this},max:function(a){this.x=Math.max(this.x,a.x);this.y=Math.max(this.y,a.y);this.z=Math.max(this.z,a.z);this.w=Math.max(this.w,a.w);return this},clamp:function(a,
b){this.x=Math.max(a.x,Math.min(b.x,this.x));this.y=Math.max(a.y,Math.min(b.y,this.y));this.z=Math.max(a.z,Math.min(b.z,this.z));this.w=Math.max(a.w,Math.min(b.w,this.w));return this},clampScalar:function(a,b){this.x=Math.max(a,Math.min(b,this.x));this.y=Math.max(a,Math.min(b,this.y));this.z=Math.max(a,Math.min(b,this.z));this.w=Math.max(a,Math.min(b,this.w));return this},clampLength:function(a,b){var c=this.length();return this.divideScalar(c||1).multiplyScalar(Math.max(a,Math.min(b,c)))},floor:function(){this.x=
Math.floor(this.x);this.y=Math.floor(this.y);this.z=Math.floor(this.z);this.w=Math.floor(this.w);return this},ceil:function(){this.x=Math.ceil(this.x);this.y=Math.ceil(this.y);this.z=Math.ceil(this.z);this.w=Math.ceil(this.w);return this},round:function(){this.x=Math.round(this.x);this.y=Math.round(this.y);this.z=Math.round(this.z);this.w=Math.round(this.w);return this},roundToZero:function(){this.x=0>this.x?Math.ceil(this.x):Math.floor(this.x);this.y=0>this.y?Math.ceil(this.y):Math.floor(this.y);
this.z=0>this.z?Math.ceil(this.z):Math.floor(this.z);this.w=0>this.w?Math.ceil(this.w):Math.floor(this.w);return this},negate:function(){this.x=-this.x;this.y=-this.y;this.z=-this.z;this.w=-this.w;return this},dot:function(a){return this.x*a.x+this.y*a.y+this.z*a.z+this.w*a.w},lengthSq:function(){return this.x*this.x+this.y*this.y+this.z*this.z+this.w*this.w},length:function(){return Math.sqrt(this.x*this.x+this.y*this.y+this.z*this.z+this.w*this.w)},manhattanLength:function(){return Math.abs(this.x)+
Math.abs(this.y)+Math.abs(this.z)+Math.abs(this.w)},normalize:function(){return this.divideScalar(this.length()||1)},setLength:function(a){return this.normalize().multiplyScalar(a)},lerp:function(a,b){this.x+=(a.x-this.x)*b;this.y+=(a.y-this.y)*b;this.z+=(a.z-this.z)*b;this.w+=(a.w-this.w)*b;return this},lerpVectors:function(a,b,c){return this.subVectors(b,a).multiplyScalar(c).add(a)},equals:function(a){return a.x===this.x&&a.y===this.y&&a.z===this.z&&a.w===this.w},fromArray:function(a,b){void 0===
b&&(b=0);this.x=a[b];this.y=a[b+1];this.z=a[b+2];this.w=a[b+3];return this},toArray:function(a,b){void 0===a&&(a=[]);void 0===b&&(b=0);a[b]=this.x;a[b+1]=this.y;a[b+2]=this.z;a[b+3]=this.w;return a},fromBufferAttribute:function(a,b,c){void 0!==c&&console.warn("THREE.Vector4: offset has been removed from .fromBufferAttribute().");this.x=a.getX(b);this.y=a.getY(b);this.z=a.getZ(b);this.w=a.getW(b);return this},random:function(){this.x=Math.random();this.y=Math.random();this.z=Math.random();this.w=Math.random();
return this}});za.prototype=Object.assign(Object.create(ua.prototype),{constructor:za,isWebGLRenderTarget:!0,setSize:function(a,b){if(this.width!==a||this.height!==b)this.width=a,this.height=b,this.texture.image.width=a,this.texture.image.height=b,this.dispose();this.viewport.set(0,0,a,b);this.scissor.set(0,0,a,b)},clone:function(){return(new this.constructor).copy(this)},copy:function(a){this.width=a.width;this.height=a.height;this.viewport.copy(a.viewport);this.texture=a.texture.clone();this.depthBuffer=
a.depthBuffer;this.stencilBuffer=a.stencilBuffer;this.depthTexture=a.depthTexture;return this},dispose:function(){this.dispatchEvent({type:"dispose"})}});Xf.prototype=Object.assign(Object.create(za.prototype),{constructor:Xf,isWebGLMultisampleRenderTarget:!0,copy:function(a){za.prototype.copy.call(this,a);this.samples=a.samples;return this}});Object.assign(la,{slerp:function(a,b,c,d){return c.copy(a).slerp(b,d)},slerpFlat:function(a,b,c,d,e,f,g){var h=c[d+0],k=c[d+1],m=c[d+2];c=c[d+3];d=e[f+0];var l=
e[f+1],p=e[f+2];e=e[f+3];if(c!==e||h!==d||k!==l||m!==p){f=1-g;var n=h*d+k*l+m*p+c*e,r=0<=n?1:-1,q=1-n*n;q>Number.EPSILON&&(q=Math.sqrt(q),n=Math.atan2(q,n*r),f=Math.sin(f*n)/q,g=Math.sin(g*n)/q);r*=g;h=h*f+d*r;k=k*f+l*r;m=m*f+p*r;c=c*f+e*r;f===1-g&&(g=1/Math.sqrt(h*h+k*k+m*m+c*c),h*=g,k*=g,m*=g,c*=g)}a[b]=h;a[b+1]=k;a[b+2]=m;a[b+3]=c},multiplyQuaternionsFlat:function(a,b,c,d,e,f){var g=c[d],h=c[d+1],k=c[d+2];c=c[d+3];d=e[f];var m=e[f+1],l=e[f+2];e=e[f+3];a[b]=g*e+c*d+h*l-k*m;a[b+1]=h*e+c*m+k*d-g*
l;a[b+2]=k*e+c*l+g*m-h*d;a[b+3]=c*e-g*d-h*m-k*l;return a}});Object.defineProperties(la.prototype,{x:{get:function(){return this._x},set:function(a){this._x=a;this._onChangeCallback()}},y:{get:function(){return this._y},set:function(a){this._y=a;this._onChangeCallback()}},z:{get:function(){return this._z},set:function(a){this._z=a;this._onChangeCallback()}},w:{get:function(){return this._w},set:function(a){this._w=a;this._onChangeCallback()}}});Object.assign(la.prototype,{isQuaternion:!0,set:function(a,
b,c,d){this._x=a;this._y=b;this._z=c;this._w=d;this._onChangeCallback();return this},clone:function(){return new this.constructor(this._x,this._y,this._z,this._w)},copy:function(a){this._x=a.x;this._y=a.y;this._z=a.z;this._w=a.w;this._onChangeCallback();return this},setFromEuler:function(a,b){if(!a||!a.isEuler)throw Error("THREE.Quaternion: .setFromEuler() now expects an Euler rotation rather than a Vector3 and order.");var c=a._x,d=a._y,e=a._z;a=a.order;var f=Math.cos,g=Math.sin,h=f(c/2),k=f(d/2);
f=f(e/2);c=g(c/2);d=g(d/2);e=g(e/2);switch(a){case "XYZ":this._x=c*k*f+h*d*e;this._y=h*d*f-c*k*e;this._z=h*k*e+c*d*f;this._w=h*k*f-c*d*e;break;case "YXZ":this._x=c*k*f+h*d*e;this._y=h*d*f-c*k*e;this._z=h*k*e-c*d*f;this._w=h*k*f+c*d*e;break;case "ZXY":this._x=c*k*f-h*d*e;this._y=h*d*f+c*k*e;this._z=h*k*e+c*d*f;this._w=h*k*f-c*d*e;break;case "ZYX":this._x=c*k*f-h*d*e;this._y=h*d*f+c*k*e;this._z=h*k*e-c*d*f;this._w=h*k*f+c*d*e;break;case "YZX":this._x=c*k*f+h*d*e;this._y=h*d*f+c*k*e;this._z=h*k*e-c*
d*f;this._w=h*k*f-c*d*e;break;case "XZY":this._x=c*k*f-h*d*e;this._y=h*d*f-c*k*e;this._z=h*k*e+c*d*f;this._w=h*k*f+c*d*e;break;default:console.warn("THREE.Quaternion: .setFromEuler() encountered an unknown order: "+a)}!1!==b&&this._onChangeCallback();return this},setFromAxisAngle:function(a,b){b/=2;var c=Math.sin(b);this._x=a.x*c;this._y=a.y*c;this._z=a.z*c;this._w=Math.cos(b);this._onChangeCallback();return this},setFromRotationMatrix:function(a){var b=a.elements,c=b[0];a=b[4];var d=b[8],e=b[1],
f=b[5],g=b[9],h=b[2],k=b[6];b=b[10];var m=c+f+b;0<m?(c=.5/Math.sqrt(m+1),this._w=.25/c,this._x=(k-g)*c,this._y=(d-h)*c,this._z=(e-a)*c):c>f&&c>b?(c=2*Math.sqrt(1+c-f-b),this._w=(k-g)/c,this._x=.25*c,this._y=(a+e)/c,this._z=(d+h)/c):f>b?(c=2*Math.sqrt(1+f-c-b),this._w=(d-h)/c,this._x=(a+e)/c,this._y=.25*c,this._z=(g+k)/c):(c=2*Math.sqrt(1+b-c-f),this._w=(e-a)/c,this._x=(d+h)/c,this._y=(g+k)/c,this._z=.25*c);this._onChangeCallback();return this},setFromUnitVectors:function(a,b){var c=a.dot(b)+1;1E-6>
c?(c=0,Math.abs(a.x)>Math.abs(a.z)?(this._x=-a.y,this._y=a.x,this._z=0):(this._x=0,this._y=-a.z,this._z=a.y)):(this._x=a.y*b.z-a.z*b.y,this._y=a.z*b.x-a.x*b.z,this._z=a.x*b.y-a.y*b.x);this._w=c;return this.normalize()},angleTo:function(a){return 2*Math.acos(Math.abs(M.clamp(this.dot(a),-1,1)))},rotateTowards:function(a,b){var c=this.angleTo(a);if(0===c)return this;this.slerp(a,Math.min(1,b/c));return this},inverse:function(){return this.conjugate()},conjugate:function(){this._x*=-1;this._y*=-1;this._z*=
-1;this._onChangeCallback();return this},dot:function(a){return this._x*a._x+this._y*a._y+this._z*a._z+this._w*a._w},lengthSq:function(){return this._x*this._x+this._y*this._y+this._z*this._z+this._w*this._w},length:function(){return Math.sqrt(this._x*this._x+this._y*this._y+this._z*this._z+this._w*this._w)},normalize:function(){var a=this.length();0===a?(this._z=this._y=this._x=0,this._w=1):(a=1/a,this._x*=a,this._y*=a,this._z*=a,this._w*=a);this._onChangeCallback();return this},multiply:function(a,
b){return void 0!==b?(console.warn("THREE.Quaternion: .multiply() now only accepts one argument. Use .multiplyQuaternions( a, b ) instead."),this.multiplyQuaternions(a,b)):this.multiplyQuaternions(this,a)},premultiply:function(a){return this.multiplyQuaternions(a,this)},multiplyQuaternions:function(a,b){var c=a._x,d=a._y,e=a._z;a=a._w;var f=b._x,g=b._y,h=b._z;b=b._w;this._x=c*b+a*f+d*h-e*g;this._y=d*b+a*g+e*f-c*h;this._z=e*b+a*h+c*g-d*f;this._w=a*b-c*f-d*g-e*h;this._onChangeCallback();return this},
slerp:function(a,b){if(0===b)return this;if(1===b)return this.copy(a);var c=this._x,d=this._y,e=this._z,f=this._w,g=f*a._w+c*a._x+d*a._y+e*a._z;0>g?(this._w=-a._w,this._x=-a._x,this._y=-a._y,this._z=-a._z,g=-g):this.copy(a);if(1<=g)return this._w=f,this._x=c,this._y=d,this._z=e,this;a=1-g*g;if(a<=Number.EPSILON)return g=1-b,this._w=g*f+b*this._w,this._x=g*c+b*this._x,this._y=g*d+b*this._y,this._z=g*e+b*this._z,this.normalize(),this._onChangeCallback(),this;a=Math.sqrt(a);var h=Math.atan2(a,g);g=Math.sin((1-
b)*h)/a;b=Math.sin(b*h)/a;this._w=f*g+this._w*b;this._x=c*g+this._x*b;this._y=d*g+this._y*b;this._z=e*g+this._z*b;this._onChangeCallback();return this},equals:function(a){return a._x===this._x&&a._y===this._y&&a._z===this._z&&a._w===this._w},fromArray:function(a,b){void 0===b&&(b=0);this._x=a[b];this._y=a[b+1];this._z=a[b+2];this._w=a[b+3];this._onChangeCallback();return this},toArray:function(a,b){void 0===a&&(a=[]);void 0===b&&(b=0);a[b]=this._x;a[b+1]=this._y;a[b+2]=this._z;a[b+3]=this._w;return a},
fromBufferAttribute:function(a,b){this._x=a.getX(b);this._y=a.getY(b);this._z=a.getZ(b);this._w=a.getW(b);return this},_onChange:function(a){this._onChangeCallback=a;return this},_onChangeCallback:function(){}});var Wg=new n,wi=new la;Object.assign(n.prototype,{isVector3:!0,set:function(a,b,c){this.x=a;this.y=b;this.z=c;return this},setScalar:function(a){this.z=this.y=this.x=a;return this},setX:function(a){this.x=a;return this},setY:function(a){this.y=a;return this},setZ:function(a){this.z=a;return this},
setComponent:function(a,b){switch(a){case 0:this.x=b;break;case 1:this.y=b;break;case 2:this.z=b;break;default:throw Error("index is out of range: "+a);}return this},getComponent:function(a){switch(a){case 0:return this.x;case 1:return this.y;case 2:return this.z;default:throw Error("index is out of range: "+a);}},clone:function(){return new this.constructor(this.x,this.y,this.z)},copy:function(a){this.x=a.x;this.y=a.y;this.z=a.z;return this},add:function(a,b){if(void 0!==b)return console.warn("THREE.Vector3: .add() now only accepts one argument. Use .addVectors( a, b ) instead."),
this.addVectors(a,b);this.x+=a.x;this.y+=a.y;this.z+=a.z;return this},addScalar:function(a){this.x+=a;this.y+=a;this.z+=a;return this},addVectors:function(a,b){this.x=a.x+b.x;this.y=a.y+b.y;this.z=a.z+b.z;return this},addScaledVector:function(a,b){this.x+=a.x*b;this.y+=a.y*b;this.z+=a.z*b;return this},sub:function(a,b){if(void 0!==b)return console.warn("THREE.Vector3: .sub() now only accepts one argument. Use .subVectors( a, b ) instead."),this.subVectors(a,b);this.x-=a.x;this.y-=a.y;this.z-=a.z;
return this},subScalar:function(a){this.x-=a;this.y-=a;this.z-=a;return this},subVectors:function(a,b){this.x=a.x-b.x;this.y=a.y-b.y;this.z=a.z-b.z;return this},multiply:function(a,b){if(void 0!==b)return console.warn("THREE.Vector3: .multiply() now only accepts one argument. Use .multiplyVectors( a, b ) instead."),this.multiplyVectors(a,b);this.x*=a.x;this.y*=a.y;this.z*=a.z;return this},multiplyScalar:function(a){this.x*=a;this.y*=a;this.z*=a;return this},multiplyVectors:function(a,b){this.x=a.x*
b.x;this.y=a.y*b.y;this.z=a.z*b.z;return this},applyEuler:function(a){a&&a.isEuler||console.error("THREE.Vector3: .applyEuler() now expects an Euler rotation rather than a Vector3 and order.");return this.applyQuaternion(wi.setFromEuler(a))},applyAxisAngle:function(a,b){return this.applyQuaternion(wi.setFromAxisAngle(a,b))},applyMatrix3:function(a){var b=this.x,c=this.y,d=this.z;a=a.elements;this.x=a[0]*b+a[3]*c+a[6]*d;this.y=a[1]*b+a[4]*c+a[7]*d;this.z=a[2]*b+a[5]*c+a[8]*d;return this},applyNormalMatrix:function(a){return this.applyMatrix3(a).normalize()},
applyMatrix4:function(a){var b=this.x,c=this.y,d=this.z;a=a.elements;var e=1/(a[3]*b+a[7]*c+a[11]*d+a[15]);this.x=(a[0]*b+a[4]*c+a[8]*d+a[12])*e;this.y=(a[1]*b+a[5]*c+a[9]*d+a[13])*e;this.z=(a[2]*b+a[6]*c+a[10]*d+a[14])*e;return this},applyQuaternion:function(a){var b=this.x,c=this.y,d=this.z,e=a.x,f=a.y,g=a.z;a=a.w;var h=a*b+f*d-g*c,k=a*c+g*b-e*d,m=a*d+e*c-f*b;b=-e*b-f*c-g*d;this.x=h*a+b*-e+k*-g-m*-f;this.y=k*a+b*-f+m*-e-h*-g;this.z=m*a+b*-g+h*-f-k*-e;return this},project:function(a){return this.applyMatrix4(a.matrixWorldInverse).applyMatrix4(a.projectionMatrix)},
unproject:function(a){return this.applyMatrix4(a.projectionMatrixInverse).applyMatrix4(a.matrixWorld)},transformDirection:function(a){var b=this.x,c=this.y,d=this.z;a=a.elements;this.x=a[0]*b+a[4]*c+a[8]*d;this.y=a[1]*b+a[5]*c+a[9]*d;this.z=a[2]*b+a[6]*c+a[10]*d;return this.normalize()},divide:function(a){this.x/=a.x;this.y/=a.y;this.z/=a.z;return this},divideScalar:function(a){return this.multiplyScalar(1/a)},min:function(a){this.x=Math.min(this.x,a.x);this.y=Math.min(this.y,a.y);this.z=Math.min(this.z,
a.z);return this},max:function(a){this.x=Math.max(this.x,a.x);this.y=Math.max(this.y,a.y);this.z=Math.max(this.z,a.z);return this},clamp:function(a,b){this.x=Math.max(a.x,Math.min(b.x,this.x));this.y=Math.max(a.y,Math.min(b.y,this.y));this.z=Math.max(a.z,Math.min(b.z,this.z));return this},clampScalar:function(a,b){this.x=Math.max(a,Math.min(b,this.x));this.y=Math.max(a,Math.min(b,this.y));this.z=Math.max(a,Math.min(b,this.z));return this},clampLength:function(a,b){var c=this.length();return this.divideScalar(c||
1).multiplyScalar(Math.max(a,Math.min(b,c)))},floor:function(){this.x=Math.floor(this.x);this.y=Math.floor(this.y);this.z=Math.floor(this.z);return this},ceil:function(){this.x=Math.ceil(this.x);this.y=Math.ceil(this.y);this.z=Math.ceil(this.z);return this},round:function(){this.x=Math.round(this.x);this.y=Math.round(this.y);this.z=Math.round(this.z);return this},roundToZero:function(){this.x=0>this.x?Math.ceil(this.x):Math.floor(this.x);this.y=0>this.y?Math.ceil(this.y):Math.floor(this.y);this.z=
0>this.z?Math.ceil(this.z):Math.floor(this.z);return this},negate:function(){this.x=-this.x;this.y=-this.y;this.z=-this.z;return this},dot:function(a){return this.x*a.x+this.y*a.y+this.z*a.z},lengthSq:function(){return this.x*this.x+this.y*this.y+this.z*this.z},length:function(){return Math.sqrt(this.x*this.x+this.y*this.y+this.z*this.z)},manhattanLength:function(){return Math.abs(this.x)+Math.abs(this.y)+Math.abs(this.z)},normalize:function(){return this.divideScalar(this.length()||1)},setLength:function(a){return this.normalize().multiplyScalar(a)},
lerp:function(a,b){this.x+=(a.x-this.x)*b;this.y+=(a.y-this.y)*b;this.z+=(a.z-this.z)*b;return this},lerpVectors:function(a,b,c){return this.subVectors(b,a).multiplyScalar(c).add(a)},cross:function(a,b){return void 0!==b?(console.warn("THREE.Vector3: .cross() now only accepts one argument. Use .crossVectors( a, b ) instead."),this.crossVectors(a,b)):this.crossVectors(this,a)},crossVectors:function(a,b){var c=a.x,d=a.y;a=a.z;var e=b.x,f=b.y;b=b.z;this.x=d*b-a*f;this.y=a*e-c*b;this.z=c*f-d*e;return this},
projectOnVector:function(a){var b=a.lengthSq();if(0===b)return this.set(0,0,0);b=a.dot(this)/b;return this.copy(a).multiplyScalar(b)},projectOnPlane:function(a){Wg.copy(this).projectOnVector(a);return this.sub(Wg)},reflect:function(a){return this.sub(Wg.copy(a).multiplyScalar(2*this.dot(a)))},angleTo:function(a){var b=Math.sqrt(this.lengthSq()*a.lengthSq());if(0===b)return Math.PI/2;a=this.dot(a)/b;return Math.acos(M.clamp(a,-1,1))},distanceTo:function(a){return Math.sqrt(this.distanceToSquared(a))},
distanceToSquared:function(a){var b=this.x-a.x,c=this.y-a.y;a=this.z-a.z;return b*b+c*c+a*a},manhattanDistanceTo:function(a){return Math.abs(this.x-a.x)+Math.abs(this.y-a.y)+Math.abs(this.z-a.z)},setFromSpherical:function(a){return this.setFromSphericalCoords(a.radius,a.phi,a.theta)},setFromSphericalCoords:function(a,b,c){var d=Math.sin(b)*a;this.x=d*Math.sin(c);this.y=Math.cos(b)*a;this.z=d*Math.cos(c);return this},setFromCylindrical:function(a){return this.setFromCylindricalCoords(a.radius,a.theta,
a.y)},setFromCylindricalCoords:function(a,b,c){this.x=a*Math.sin(b);this.y=c;this.z=a*Math.cos(b);return this},setFromMatrixPosition:function(a){a=a.elements;this.x=a[12];this.y=a[13];this.z=a[14];return this},setFromMatrixScale:function(a){var b=this.setFromMatrixColumn(a,0).length(),c=this.setFromMatrixColumn(a,1).length();a=this.setFromMatrixColumn(a,2).length();this.x=b;this.y=c;this.z=a;return this},setFromMatrixColumn:function(a,b){return this.fromArray(a.elements,4*b)},setFromMatrix3Column:function(a,
b){return this.fromArray(a.elements,3*b)},equals:function(a){return a.x===this.x&&a.y===this.y&&a.z===this.z},fromArray:function(a,b){void 0===b&&(b=0);this.x=a[b];this.y=a[b+1];this.z=a[b+2];return this},toArray:function(a,b){void 0===a&&(a=[]);void 0===b&&(b=0);a[b]=this.x;a[b+1]=this.y;a[b+2]=this.z;return a},fromBufferAttribute:function(a,b,c){void 0!==c&&console.warn("THREE.Vector3: offset has been removed from .fromBufferAttribute().");this.x=a.getX(b);this.y=a.getY(b);this.z=a.getZ(b);return this},
random:function(){this.x=Math.random();this.y=Math.random();this.z=Math.random();return this}});var ld=new n,aa=new P,Jk=new n(0,0,0),Kk=new n(1,1,1),Pb=new n,zf=new n,Ca=new n;Object.assign(P.prototype,{isMatrix4:!0,set:function(a,b,c,d,e,f,g,h,k,m,l,p,n,r,q,t){var z=this.elements;z[0]=a;z[4]=b;z[8]=c;z[12]=d;z[1]=e;z[5]=f;z[9]=g;z[13]=h;z[2]=k;z[6]=m;z[10]=l;z[14]=p;z[3]=n;z[7]=r;z[11]=q;z[15]=t;return this},identity:function(){this.set(1,0,0,0,0,1,0,0,0,0,1,0,0,0,0,1);return this},clone:function(){return(new P).fromArray(this.elements)},
copy:function(a){var b=this.elements;a=a.elements;b[0]=a[0];b[1]=a[1];b[2]=a[2];b[3]=a[3];b[4]=a[4];b[5]=a[5];b[6]=a[6];b[7]=a[7];b[8]=a[8];b[9]=a[9];b[10]=a[10];b[11]=a[11];b[12]=a[12];b[13]=a[13];b[14]=a[14];b[15]=a[15];return this},copyPosition:function(a){var b=this.elements;a=a.elements;b[12]=a[12];b[13]=a[13];b[14]=a[14];return this},extractBasis:function(a,b,c){a.setFromMatrixColumn(this,0);b.setFromMatrixColumn(this,1);c.setFromMatrixColumn(this,2);return this},makeBasis:function(a,b,c){this.set(a.x,
b.x,c.x,0,a.y,b.y,c.y,0,a.z,b.z,c.z,0,0,0,0,1);return this},extractRotation:function(a){var b=this.elements,c=a.elements,d=1/ld.setFromMatrixColumn(a,0).length(),e=1/ld.setFromMatrixColumn(a,1).length();a=1/ld.setFromMatrixColumn(a,2).length();b[0]=c[0]*d;b[1]=c[1]*d;b[2]=c[2]*d;b[3]=0;b[4]=c[4]*e;b[5]=c[5]*e;b[6]=c[6]*e;b[7]=0;b[8]=c[8]*a;b[9]=c[9]*a;b[10]=c[10]*a;b[11]=0;b[12]=0;b[13]=0;b[14]=0;b[15]=1;return this},makeRotationFromEuler:function(a){a&&a.isEuler||console.error("THREE.Matrix4: .makeRotationFromEuler() now expects a Euler rotation rather than a Vector3 and order.");
var b=this.elements,c=a.x,d=a.y,e=a.z,f=Math.cos(c);c=Math.sin(c);var g=Math.cos(d);d=Math.sin(d);var h=Math.cos(e);e=Math.sin(e);if("XYZ"===a.order){a=f*h;var k=f*e,m=c*h,l=c*e;b[0]=g*h;b[4]=-g*e;b[8]=d;b[1]=k+m*d;b[5]=a-l*d;b[9]=-c*g;b[2]=l-a*d;b[6]=m+k*d;b[10]=f*g}else"YXZ"===a.order?(a=g*h,k=g*e,m=d*h,l=d*e,b[0]=a+l*c,b[4]=m*c-k,b[8]=f*d,b[1]=f*e,b[5]=f*h,b[9]=-c,b[2]=k*c-m,b[6]=l+a*c,b[10]=f*g):"ZXY"===a.order?(a=g*h,k=g*e,m=d*h,l=d*e,b[0]=a-l*c,b[4]=-f*e,b[8]=m+k*c,b[1]=k+m*c,b[5]=f*h,b[9]=
l-a*c,b[2]=-f*d,b[6]=c,b[10]=f*g):"ZYX"===a.order?(a=f*h,k=f*e,m=c*h,l=c*e,b[0]=g*h,b[4]=m*d-k,b[8]=a*d+l,b[1]=g*e,b[5]=l*d+a,b[9]=k*d-m,b[2]=-d,b[6]=c*g,b[10]=f*g):"YZX"===a.order?(a=f*g,k=f*d,m=c*g,l=c*d,b[0]=g*h,b[4]=l-a*e,b[8]=m*e+k,b[1]=e,b[5]=f*h,b[9]=-c*h,b[2]=-d*h,b[6]=k*e+m,b[10]=a-l*e):"XZY"===a.order&&(a=f*g,k=f*d,m=c*g,l=c*d,b[0]=g*h,b[4]=-e,b[8]=d*h,b[1]=a*e+l,b[5]=f*h,b[9]=k*e-m,b[2]=m*e-k,b[6]=c*h,b[10]=l*e+a);b[3]=0;b[7]=0;b[11]=0;b[12]=0;b[13]=0;b[14]=0;b[15]=1;return this},makeRotationFromQuaternion:function(a){return this.compose(Jk,
a,Kk)},lookAt:function(a,b,c){var d=this.elements;Ca.subVectors(a,b);0===Ca.lengthSq()&&(Ca.z=1);Ca.normalize();Pb.crossVectors(c,Ca);0===Pb.lengthSq()&&(1===Math.abs(c.z)?Ca.x+=1E-4:Ca.z+=1E-4,Ca.normalize(),Pb.crossVectors(c,Ca));Pb.normalize();zf.crossVectors(Ca,Pb);d[0]=Pb.x;d[4]=zf.x;d[8]=Ca.x;d[1]=Pb.y;d[5]=zf.y;d[9]=Ca.y;d[2]=Pb.z;d[6]=zf.z;d[10]=Ca.z;return this},multiply:function(a,b){return void 0!==b?(console.warn("THREE.Matrix4: .multiply() now only accepts one argument. Use .multiplyMatrices( a, b ) instead."),
this.multiplyMatrices(a,b)):this.multiplyMatrices(this,a)},premultiply:function(a){return this.multiplyMatrices(a,this)},multiplyMatrices:function(a,b){var c=a.elements,d=b.elements;b=this.elements;a=c[0];var e=c[4],f=c[8],g=c[12],h=c[1],k=c[5],m=c[9],l=c[13],p=c[2],n=c[6],r=c[10],q=c[14],t=c[3],v=c[7],x=c[11];c=c[15];var w=d[0],A=d[4],B=d[8],Z=d[12],C=d[1],y=d[5],D=d[9],E=d[13],G=d[2],I=d[6],J=d[10],L=d[14],M=d[3],N=d[7],O=d[11];d=d[15];b[0]=a*w+e*C+f*G+g*M;b[4]=a*A+e*y+f*I+g*N;b[8]=a*B+e*D+f*J+
g*O;b[12]=a*Z+e*E+f*L+g*d;b[1]=h*w+k*C+m*G+l*M;b[5]=h*A+k*y+m*I+l*N;b[9]=h*B+k*D+m*J+l*O;b[13]=h*Z+k*E+m*L+l*d;b[2]=p*w+n*C+r*G+q*M;b[6]=p*A+n*y+r*I+q*N;b[10]=p*B+n*D+r*J+q*O;b[14]=p*Z+n*E+r*L+q*d;b[3]=t*w+v*C+x*G+c*M;b[7]=t*A+v*y+x*I+c*N;b[11]=t*B+v*D+x*J+c*O;b[15]=t*Z+v*E+x*L+c*d;return this},multiplyScalar:function(a){var b=this.elements;b[0]*=a;b[4]*=a;b[8]*=a;b[12]*=a;b[1]*=a;b[5]*=a;b[9]*=a;b[13]*=a;b[2]*=a;b[6]*=a;b[10]*=a;b[14]*=a;b[3]*=a;b[7]*=a;b[11]*=a;b[15]*=a;return this},determinant:function(){var a=
this.elements,b=a[0],c=a[4],d=a[8],e=a[12],f=a[1],g=a[5],h=a[9],k=a[13],m=a[2],l=a[6],p=a[10],n=a[14];return a[3]*(+e*h*l-d*k*l-e*g*p+c*k*p+d*g*n-c*h*n)+a[7]*(+b*h*n-b*k*p+e*f*p-d*f*n+d*k*m-e*h*m)+a[11]*(+b*k*l-b*g*n-e*f*l+c*f*n+e*g*m-c*k*m)+a[15]*(-d*g*m-b*h*l+b*g*p+d*f*l-c*f*p+c*h*m)},transpose:function(){var a=this.elements;var b=a[1];a[1]=a[4];a[4]=b;b=a[2];a[2]=a[8];a[8]=b;b=a[6];a[6]=a[9];a[9]=b;b=a[3];a[3]=a[12];a[12]=b;b=a[7];a[7]=a[13];a[13]=b;b=a[11];a[11]=a[14];a[14]=b;return this},setPosition:function(a,
b,c){var d=this.elements;a.isVector3?(d[12]=a.x,d[13]=a.y,d[14]=a.z):(d[12]=a,d[13]=b,d[14]=c);return this},getInverse:function(a,b){void 0!==b&&console.warn("THREE.Matrix4: .getInverse() can no longer be configured to throw on degenerate.");b=this.elements;var c=a.elements;a=c[0];var d=c[1],e=c[2],f=c[3],g=c[4],h=c[5],k=c[6],m=c[7],l=c[8],p=c[9],n=c[10],r=c[11],q=c[12],t=c[13],v=c[14];c=c[15];var x=p*v*m-t*n*m+t*k*r-h*v*r-p*k*c+h*n*c,w=q*n*m-l*v*m-q*k*r+g*v*r+l*k*c-g*n*c,A=l*t*m-q*p*m+q*h*r-g*t*
r-l*h*c+g*p*c,B=q*p*k-l*t*k-q*h*n+g*t*n+l*h*v-g*p*v,y=a*x+d*w+e*A+f*B;if(0===y)return this.set(0,0,0,0,0,0,0,0,0,0,0,0,0,0,0,0);y=1/y;b[0]=x*y;b[1]=(t*n*f-p*v*f-t*e*r+d*v*r+p*e*c-d*n*c)*y;b[2]=(h*v*f-t*k*f+t*e*m-d*v*m-h*e*c+d*k*c)*y;b[3]=(p*k*f-h*n*f-p*e*m+d*n*m+h*e*r-d*k*r)*y;b[4]=w*y;b[5]=(l*v*f-q*n*f+q*e*r-a*v*r-l*e*c+a*n*c)*y;b[6]=(q*k*f-g*v*f-q*e*m+a*v*m+g*e*c-a*k*c)*y;b[7]=(g*n*f-l*k*f+l*e*m-a*n*m-g*e*r+a*k*r)*y;b[8]=A*y;b[9]=(q*p*f-l*t*f-q*d*r+a*t*r+l*d*c-a*p*c)*y;b[10]=(g*t*f-q*h*f+q*d*m-
a*t*m-g*d*c+a*h*c)*y;b[11]=(l*h*f-g*p*f-l*d*m+a*p*m+g*d*r-a*h*r)*y;b[12]=B*y;b[13]=(l*t*e-q*p*e+q*d*n-a*t*n-l*d*v+a*p*v)*y;b[14]=(q*h*e-g*t*e-q*d*k+a*t*k+g*d*v-a*h*v)*y;b[15]=(g*p*e-l*h*e+l*d*k-a*p*k-g*d*n+a*h*n)*y;return this},scale:function(a){var b=this.elements,c=a.x,d=a.y;a=a.z;b[0]*=c;b[4]*=d;b[8]*=a;b[1]*=c;b[5]*=d;b[9]*=a;b[2]*=c;b[6]*=d;b[10]*=a;b[3]*=c;b[7]*=d;b[11]*=a;return this},getMaxScaleOnAxis:function(){var a=this.elements;return Math.sqrt(Math.max(a[0]*a[0]+a[1]*a[1]+a[2]*a[2],a[4]*
a[4]+a[5]*a[5]+a[6]*a[6],a[8]*a[8]+a[9]*a[9]+a[10]*a[10]))},makeTranslation:function(a,b,c){this.set(1,0,0,a,0,1,0,b,0,0,1,c,0,0,0,1);return this},makeRotationX:function(a){var b=Math.cos(a);a=Math.sin(a);this.set(1,0,0,0,0,b,-a,0,0,a,b,0,0,0,0,1);return this},makeRotationY:function(a){var b=Math.cos(a);a=Math.sin(a);this.set(b,0,a,0,0,1,0,0,-a,0,b,0,0,0,0,1);return this},makeRotationZ:function(a){var b=Math.cos(a);a=Math.sin(a);this.set(b,-a,0,0,a,b,0,0,0,0,1,0,0,0,0,1);return this},makeRotationAxis:function(a,
b){var c=Math.cos(b);b=Math.sin(b);var d=1-c,e=a.x,f=a.y;a=a.z;var g=d*e,h=d*f;this.set(g*e+c,g*f-b*a,g*a+b*f,0,g*f+b*a,h*f+c,h*a-b*e,0,g*a-b*f,h*a+b*e,d*a*a+c,0,0,0,0,1);return this},makeScale:function(a,b,c){this.set(a,0,0,0,0,b,0,0,0,0,c,0,0,0,0,1);return this},makeShear:function(a,b,c){this.set(1,b,c,0,a,1,c,0,a,b,1,0,0,0,0,1);return this},compose:function(a,b,c){var d=this.elements,e=b._x,f=b._y,g=b._z,h=b._w,k=e+e,m=f+f,l=g+g;b=e*k;var p=e*m;e*=l;var n=f*m;f*=l;g*=l;k*=h;m*=h;h*=l;l=c.x;var r=
c.y;c=c.z;d[0]=(1-(n+g))*l;d[1]=(p+h)*l;d[2]=(e-m)*l;d[3]=0;d[4]=(p-h)*r;d[5]=(1-(b+g))*r;d[6]=(f+k)*r;d[7]=0;d[8]=(e+m)*c;d[9]=(f-k)*c;d[10]=(1-(b+n))*c;d[11]=0;d[12]=a.x;d[13]=a.y;d[14]=a.z;d[15]=1;return this},decompose:function(a,b,c){var d=this.elements,e=ld.set(d[0],d[1],d[2]).length(),f=ld.set(d[4],d[5],d[6]).length(),g=ld.set(d[8],d[9],d[10]).length();0>this.determinant()&&(e=-e);a.x=d[12];a.y=d[13];a.z=d[14];aa.copy(this);a=1/e;d=1/f;var h=1/g;aa.elements[0]*=a;aa.elements[1]*=a;aa.elements[2]*=
a;aa.elements[4]*=d;aa.elements[5]*=d;aa.elements[6]*=d;aa.elements[8]*=h;aa.elements[9]*=h;aa.elements[10]*=h;b.setFromRotationMatrix(aa);c.x=e;c.y=f;c.z=g;return this},makePerspective:function(a,b,c,d,e,f){void 0===f&&console.warn("THREE.Matrix4: .makePerspective() has been redefined and has a new signature. Please check the docs.");var g=this.elements;g[0]=2*e/(b-a);g[4]=0;g[8]=(b+a)/(b-a);g[12]=0;g[1]=0;g[5]=2*e/(c-d);g[9]=(c+d)/(c-d);g[13]=0;g[2]=0;g[6]=0;g[10]=-(f+e)/(f-e);g[14]=-2*f*e/(f-e);
g[3]=0;g[7]=0;g[11]=-1;g[15]=0;return this},makeOrthographic:function(a,b,c,d,e,f){var g=this.elements,h=1/(b-a),k=1/(c-d),m=1/(f-e);g[0]=2*h;g[4]=0;g[8]=0;g[12]=-((b+a)*h);g[1]=0;g[5]=2*k;g[9]=0;g[13]=-((c+d)*k);g[2]=0;g[6]=0;g[10]=-2*m;g[14]=-((f+e)*m);g[3]=0;g[7]=0;g[11]=0;g[15]=1;return this},equals:function(a){var b=this.elements;a=a.elements;for(var c=0;16>c;c++)if(b[c]!==a[c])return!1;return!0},fromArray:function(a,b){void 0===b&&(b=0);for(var c=0;16>c;c++)this.elements[c]=a[c+b];return this},
toArray:function(a,b){void 0===a&&(a=[]);void 0===b&&(b=0);var c=this.elements;a[b]=c[0];a[b+1]=c[1];a[b+2]=c[2];a[b+3]=c[3];a[b+4]=c[4];a[b+5]=c[5];a[b+6]=c[6];a[b+7]=c[7];a[b+8]=c[8];a[b+9]=c[9];a[b+10]=c[10];a[b+11]=c[11];a[b+12]=c[12];a[b+13]=c[13];a[b+14]=c[14];a[b+15]=c[15];return a}});var xi=new P,yi=new la;Ub.RotationOrders="XYZ YZX ZXY XZY YXZ ZYX".split(" ");Ub.DefaultOrder="XYZ";Object.defineProperties(Ub.prototype,{x:{get:function(){return this._x},set:function(a){this._x=a;this._onChangeCallback()}},
y:{get:function(){return this._y},set:function(a){this._y=a;this._onChangeCallback()}},z:{get:function(){return this._z},set:function(a){this._z=a;this._onChangeCallback()}},order:{get:function(){return this._order},set:function(a){this._order=a;this._onChangeCallback()}}});Object.assign(Ub.prototype,{isEuler:!0,set:function(a,b,c,d){this._x=a;this._y=b;this._z=c;this._order=d||this._order;this._onChangeCallback();return this},clone:function(){return new this.constructor(this._x,this._y,this._z,this._order)},
copy:function(a){this._x=a._x;this._y=a._y;this._z=a._z;this._order=a._order;this._onChangeCallback();return this},setFromRotationMatrix:function(a,b,c){var d=M.clamp,e=a.elements;a=e[0];var f=e[4],g=e[8],h=e[1],k=e[5],m=e[9],l=e[2],p=e[6];e=e[10];b=b||this._order;switch(b){case "XYZ":this._y=Math.asin(d(g,-1,1));.9999999>Math.abs(g)?(this._x=Math.atan2(-m,e),this._z=Math.atan2(-f,a)):(this._x=Math.atan2(p,k),this._z=0);break;case "YXZ":this._x=Math.asin(-d(m,-1,1));.9999999>Math.abs(m)?(this._y=
Math.atan2(g,e),this._z=Math.atan2(h,k)):(this._y=Math.atan2(-l,a),this._z=0);break;case "ZXY":this._x=Math.asin(d(p,-1,1));.9999999>Math.abs(p)?(this._y=Math.atan2(-l,e),this._z=Math.atan2(-f,k)):(this._y=0,this._z=Math.atan2(h,a));break;case "ZYX":this._y=Math.asin(-d(l,-1,1));.9999999>Math.abs(l)?(this._x=Math.atan2(p,e),this._z=Math.atan2(h,a)):(this._x=0,this._z=Math.atan2(-f,k));break;case "YZX":this._z=Math.asin(d(h,-1,1));.9999999>Math.abs(h)?(this._x=Math.atan2(-m,k),this._y=Math.atan2(-l,
a)):(this._x=0,this._y=Math.atan2(g,e));break;case "XZY":this._z=Math.asin(-d(f,-1,1));.9999999>Math.abs(f)?(this._x=Math.atan2(p,k),this._y=Math.atan2(g,a)):(this._x=Math.atan2(-m,e),this._y=0);break;default:console.warn("THREE.Euler: .setFromRotationMatrix() encountered an unknown order: "+b)}this._order=b;!1!==c&&this._onChangeCallback();return this},setFromQuaternion:function(a,b,c){xi.makeRotationFromQuaternion(a);return this.setFromRotationMatrix(xi,b,c)},setFromVector3:function(a,b){return this.set(a.x,
a.y,a.z,b||this._order)},reorder:function(a){yi.setFromEuler(this);return this.setFromQuaternion(yi,a)},equals:function(a){return a._x===this._x&&a._y===this._y&&a._z===this._z&&a._order===this._order},fromArray:function(a){this._x=a[0];this._y=a[1];this._z=a[2];void 0!==a[3]&&(this._order=a[3]);this._onChangeCallback();return this},toArray:function(a,b){void 0===a&&(a=[]);void 0===b&&(b=0);a[b]=this._x;a[b+1]=this._y;a[b+2]=this._z;a[b+3]=this._order;return a},toVector3:function(a){return a?a.set(this._x,
this._y,this._z):new n(this._x,this._y,this._z)},_onChange:function(a){this._onChangeCallback=a;return this},_onChangeCallback:function(){}});Object.assign(Ce.prototype,{set:function(a){this.mask=1<<a|0},enable:function(a){this.mask=this.mask|1<<a|0},enableAll:function(){this.mask=-1},toggle:function(a){this.mask^=1<<a|0},disable:function(a){this.mask&=~(1<<a|0)},disableAll:function(){this.mask=0},test:function(a){return 0!==(this.mask&a.mask)}});var ij=0,zi=new n,md=new la,xb=new P,Af=new n,se=new n,
Lk=new n,Mk=new la,Ai=new n(1,0,0),Bi=new n(0,1,0),Ci=new n(0,0,1),Nk={type:"added"},Ok={type:"removed"};E.DefaultUp=new n(0,1,0);E.DefaultMatrixAutoUpdate=!0;E.prototype=Object.assign(Object.create(ua.prototype),{constructor:E,isObject3D:!0,onBeforeRender:function(){},onAfterRender:function(){},applyMatrix4:function(a){this.matrixAutoUpdate&&this.updateMatrix();this.matrix.premultiply(a);this.matrix.decompose(this.position,this.quaternion,this.scale)},applyQuaternion:function(a){this.quaternion.premultiply(a);
return this},setRotationFromAxisAngle:function(a,b){this.quaternion.setFromAxisAngle(a,b)},setRotationFromEuler:function(a){this.quaternion.setFromEuler(a,!0)},setRotationFromMatrix:function(a){this.quaternion.setFromRotationMatrix(a)},setRotationFromQuaternion:function(a){this.quaternion.copy(a)},rotateOnAxis:function(a,b){md.setFromAxisAngle(a,b);this.quaternion.multiply(md);return this},rotateOnWorldAxis:function(a,b){md.setFromAxisAngle(a,b);this.quaternion.premultiply(md);return this},rotateX:function(a){return this.rotateOnAxis(Ai,
a)},rotateY:function(a){return this.rotateOnAxis(Bi,a)},rotateZ:function(a){return this.rotateOnAxis(Ci,a)},translateOnAxis:function(a,b){zi.copy(a).applyQuaternion(this.quaternion);this.position.add(zi.multiplyScalar(b));return this},translateX:function(a){return this.translateOnAxis(Ai,a)},translateY:function(a){return this.translateOnAxis(Bi,a)},translateZ:function(a){return this.translateOnAxis(Ci,a)},localToWorld:function(a){return a.applyMatrix4(this.matrixWorld)},worldToLocal:function(a){return a.applyMatrix4(xb.getInverse(this.matrixWorld))},
lookAt:function(a,b,c){a.isVector3?Af.copy(a):Af.set(a,b,c);a=this.parent;this.updateWorldMatrix(!0,!1);se.setFromMatrixPosition(this.matrixWorld);this.isCamera||this.isLight?xb.lookAt(se,Af,this.up):xb.lookAt(Af,se,this.up);this.quaternion.setFromRotationMatrix(xb);a&&(xb.extractRotation(a.matrixWorld),md.setFromRotationMatrix(xb),this.quaternion.premultiply(md.inverse()))},add:function(a){if(1<arguments.length){for(var b=0;b<arguments.length;b++)this.add(arguments[b]);return this}if(a===this)return console.error("THREE.Object3D.add: object can't be added as a child of itself.",
a),this;a&&a.isObject3D?(null!==a.parent&&a.parent.remove(a),a.parent=this,this.children.push(a),a.dispatchEvent(Nk)):console.error("THREE.Object3D.add: object not an instance of THREE.Object3D.",a);return this},remove:function(a){if(1<arguments.length){for(var b=0;b<arguments.length;b++)this.remove(arguments[b]);return this}b=this.children.indexOf(a);-1!==b&&(a.parent=null,this.children.splice(b,1),a.dispatchEvent(Ok));return this},attach:function(a){this.updateWorldMatrix(!0,!1);xb.getInverse(this.matrixWorld);
null!==a.parent&&(a.parent.updateWorldMatrix(!0,!1),xb.multiply(a.parent.matrixWorld));a.applyMatrix4(xb);a.updateWorldMatrix(!1,!1);this.add(a);return this},getObjectById:function(a){return this.getObjectByProperty("id",a)},getObjectByName:function(a){return this.getObjectByProperty("name",a)},getObjectByProperty:function(a,b){if(this[a]===b)return this;for(var c=0,d=this.children.length;c<d;c++){var e=this.children[c].getObjectByProperty(a,b);if(void 0!==e)return e}},getWorldPosition:function(a){void 0===
a&&(console.warn("THREE.Object3D: .getWorldPosition() target is now required"),a=new n);this.updateMatrixWorld(!0);return a.setFromMatrixPosition(this.matrixWorld)},getWorldQuaternion:function(a){void 0===a&&(console.warn("THREE.Object3D: .getWorldQuaternion() target is now required"),a=new la);this.updateMatrixWorld(!0);this.matrixWorld.decompose(se,a,Lk);return a},getWorldScale:function(a){void 0===a&&(console.warn("THREE.Object3D: .getWorldScale() target is now required"),a=new n);this.updateMatrixWorld(!0);
this.matrixWorld.decompose(se,Mk,a);return a},getWorldDirection:function(a){void 0===a&&(console.warn("THREE.Object3D: .getWorldDirection() target is now required"),a=new n);this.updateMatrixWorld(!0);var b=this.matrixWorld.elements;return a.set(b[8],b[9],b[10]).normalize()},raycast:function(){},traverse:function(a){a(this);for(var b=this.children,c=0,d=b.length;c<d;c++)b[c].traverse(a)},traverseVisible:function(a){if(!1!==this.visible){a(this);for(var b=this.children,c=0,d=b.length;c<d;c++)b[c].traverseVisible(a)}},
traverseAncestors:function(a){var b=this.parent;null!==b&&(a(b),b.traverseAncestors(a))},updateMatrix:function(){this.matrix.compose(this.position,this.quaternion,this.scale);this.matrixWorldNeedsUpdate=!0},updateMatrixWorld:function(a){this.matrixAutoUpdate&&this.updateMatrix();if(this.matrixWorldNeedsUpdate||a)null===this.parent?this.matrixWorld.copy(this.matrix):this.matrixWorld.multiplyMatrices(this.parent.matrixWorld,this.matrix),this.matrixWorldNeedsUpdate=!1,a=!0;for(var b=this.children,c=
0,d=b.length;c<d;c++)b[c].updateMatrixWorld(a)},updateWorldMatrix:function(a,b){var c=this.parent;!0===a&&null!==c&&c.updateWorldMatrix(!0,!1);this.matrixAutoUpdate&&this.updateMatrix();null===this.parent?this.matrixWorld.copy(this.matrix):this.matrixWorld.multiplyMatrices(this.parent.matrixWorld,this.matrix);if(!0===b)for(a=this.children,b=0,c=a.length;b<c;b++)a[b].updateWorldMatrix(!1,!0)},toJSON:function(a){function b(b,c){void 0===b[c.uuid]&&(b[c.uuid]=c.toJSON(a));return c.uuid}function c(a){var b=
[],c;for(c in a){var d=a[c];delete d.metadata;b.push(d)}return b}var d=void 0===a||"string"===typeof a,e={};d&&(a={geometries:{},materials:{},textures:{},images:{},shapes:{}},e.metadata={version:4.5,type:"Object",generator:"Object3D.toJSON"});var f={};f.uuid=this.uuid;f.type=this.type;""!==this.name&&(f.name=this.name);!0===this.castShadow&&(f.castShadow=!0);!0===this.receiveShadow&&(f.receiveShadow=!0);!1===this.visible&&(f.visible=!1);!1===this.frustumCulled&&(f.frustumCulled=!1);0!==this.renderOrder&&
(f.renderOrder=this.renderOrder);"{}"!==JSON.stringify(this.userData)&&(f.userData=this.userData);f.layers=this.layers.mask;f.matrix=this.matrix.toArray();!1===this.matrixAutoUpdate&&(f.matrixAutoUpdate=!1);this.isInstancedMesh&&(f.type="InstancedMesh",f.count=this.count,f.instanceMatrix=this.instanceMatrix.toJSON());if(this.isMesh||this.isLine||this.isPoints){f.geometry=b(a.geometries,this.geometry);var g=this.geometry.parameters;if(void 0!==g&&void 0!==g.shapes)if(g=g.shapes,Array.isArray(g))for(var h=
0,k=g.length;h<k;h++)b(a.shapes,g[h]);else b(a.shapes,g)}if(void 0!==this.material)if(Array.isArray(this.material)){g=[];h=0;for(k=this.material.length;h<k;h++)g.push(b(a.materials,this.material[h]));f.material=g}else f.material=b(a.materials,this.material);if(0<this.children.length)for(f.children=[],h=0;h<this.children.length;h++)f.children.push(this.children[h].toJSON(a).object);if(d){d=c(a.geometries);h=c(a.materials);k=c(a.textures);var m=c(a.images);g=c(a.shapes);0<d.length&&(e.geometries=d);
0<h.length&&(e.materials=h);0<k.length&&(e.textures=k);0<m.length&&(e.images=m);0<g.length&&(e.shapes=g)}e.object=f;return e},clone:function(a){return(new this.constructor).copy(this,a)},copy:function(a,b){void 0===b&&(b=!0);this.name=a.name;this.up.copy(a.up);this.position.copy(a.position);this.quaternion.copy(a.quaternion);this.scale.copy(a.scale);this.matrix.copy(a.matrix);this.matrixWorld.copy(a.matrixWorld);this.matrixAutoUpdate=a.matrixAutoUpdate;this.matrixWorldNeedsUpdate=a.matrixWorldNeedsUpdate;
this.layers.mask=a.layers.mask;this.visible=a.visible;this.castShadow=a.castShadow;this.receiveShadow=a.receiveShadow;this.frustumCulled=a.frustumCulled;this.renderOrder=a.renderOrder;this.userData=JSON.parse(JSON.stringify(a.userData));if(!0===b)for(b=0;b<a.children.length;b++)this.add(a.children[b].clone());return this}});ob.prototype=Object.assign(Object.create(E.prototype),{constructor:ob,isScene:!0,copy:function(a,b){E.prototype.copy.call(this,a,b);null!==a.background&&(this.background=a.background.clone());
null!==a.environment&&(this.environment=a.environment.clone());null!==a.fog&&(this.fog=a.fog.clone());null!==a.overrideMaterial&&(this.overrideMaterial=a.overrideMaterial.clone());this.autoUpdate=a.autoUpdate;this.matrixAutoUpdate=a.matrixAutoUpdate;return this},toJSON:function(a){var b=E.prototype.toJSON.call(this,a);null!==this.background&&(b.object.background=this.background.toJSON(a));null!==this.environment&&(b.object.environment=this.environment.toJSON(a));null!==this.fog&&(b.object.fog=this.fog.toJSON());
return b},dispose:function(){this.dispatchEvent({type:"dispose"})}});var yb=[new n,new n,new n,new n,new n,new n,new n,new n],te=new n,Xg=new Sa,nd=new n,od=new n,pd=new n,Qb=new n,Rb=new n,pc=new n,ue=new n,Bf=new n,Cf=new n,Vb=new n;Object.assign(Sa.prototype,{isBox3:!0,set:function(a,b){this.min.copy(a);this.max.copy(b);return this},setFromArray:function(a){for(var b=Infinity,c=Infinity,d=Infinity,e=-Infinity,f=-Infinity,g=-Infinity,h=0,k=a.length;h<k;h+=3){var m=a[h],l=a[h+1],p=a[h+2];m<b&&(b=
m);l<c&&(c=l);p<d&&(d=p);m>e&&(e=m);l>f&&(f=l);p>g&&(g=p)}this.min.set(b,c,d);this.max.set(e,f,g);return this},setFromBufferAttribute:function(a){for(var b=Infinity,c=Infinity,d=Infinity,e=-Infinity,f=-Infinity,g=-Infinity,h=0,k=a.count;h<k;h++){var m=a.getX(h),l=a.getY(h),p=a.getZ(h);m<b&&(b=m);l<c&&(c=l);p<d&&(d=p);m>e&&(e=m);l>f&&(f=l);p>g&&(g=p)}this.min.set(b,c,d);this.max.set(e,f,g);return this},setFromPoints:function(a){this.makeEmpty();for(var b=0,c=a.length;b<c;b++)this.expandByPoint(a[b]);
return this},setFromCenterAndSize:function(a,b){b=te.copy(b).multiplyScalar(.5);this.min.copy(a).sub(b);this.max.copy(a).add(b);return this},setFromObject:function(a){this.makeEmpty();return this.expandByObject(a)},clone:function(){return(new this.constructor).copy(this)},copy:function(a){this.min.copy(a.min);this.max.copy(a.max);return this},makeEmpty:function(){this.min.x=this.min.y=this.min.z=Infinity;this.max.x=this.max.y=this.max.z=-Infinity;return this},isEmpty:function(){return this.max.x<
this.min.x||this.max.y<this.min.y||this.max.z<this.min.z},getCenter:function(a){void 0===a&&(console.warn("THREE.Box3: .getCenter() target is now required"),a=new n);return this.isEmpty()?a.set(0,0,0):a.addVectors(this.min,this.max).multiplyScalar(.5)},getSize:function(a){void 0===a&&(console.warn("THREE.Box3: .getSize() target is now required"),a=new n);return this.isEmpty()?a.set(0,0,0):a.subVectors(this.max,this.min)},expandByPoint:function(a){this.min.min(a);this.max.max(a);return this},expandByVector:function(a){this.min.sub(a);
this.max.add(a);return this},expandByScalar:function(a){this.min.addScalar(-a);this.max.addScalar(a);return this},expandByObject:function(a){a.updateWorldMatrix(!1,!1);var b=a.geometry;void 0!==b&&(null===b.boundingBox&&b.computeBoundingBox(),Xg.copy(b.boundingBox),Xg.applyMatrix4(a.matrixWorld),this.union(Xg));a=a.children;b=0;for(var c=a.length;b<c;b++)this.expandByObject(a[b]);return this},containsPoint:function(a){return a.x<this.min.x||a.x>this.max.x||a.y<this.min.y||a.y>this.max.y||a.z<this.min.z||
a.z>this.max.z?!1:!0},containsBox:function(a){return this.min.x<=a.min.x&&a.max.x<=this.max.x&&this.min.y<=a.min.y&&a.max.y<=this.max.y&&this.min.z<=a.min.z&&a.max.z<=this.max.z},getParameter:function(a,b){void 0===b&&(console.warn("THREE.Box3: .getParameter() target is now required"),b=new n);return b.set((a.x-this.min.x)/(this.max.x-this.min.x),(a.y-this.min.y)/(this.max.y-this.min.y),(a.z-this.min.z)/(this.max.z-this.min.z))},intersectsBox:function(a){return a.max.x<this.min.x||a.min.x>this.max.x||
a.max.y<this.min.y||a.min.y>this.max.y||a.max.z<this.min.z||a.min.z>this.max.z?!1:!0},intersectsSphere:function(a){this.clampPoint(a.center,te);return te.distanceToSquared(a.center)<=a.radius*a.radius},intersectsPlane:function(a){if(0<a.normal.x){var b=a.normal.x*this.min.x;var c=a.normal.x*this.max.x}else b=a.normal.x*this.max.x,c=a.normal.x*this.min.x;0<a.normal.y?(b+=a.normal.y*this.min.y,c+=a.normal.y*this.max.y):(b+=a.normal.y*this.max.y,c+=a.normal.y*this.min.y);0<a.normal.z?(b+=a.normal.z*
this.min.z,c+=a.normal.z*this.max.z):(b+=a.normal.z*this.max.z,c+=a.normal.z*this.min.z);return b<=-a.constant&&c>=-a.constant},intersectsTriangle:function(a){if(this.isEmpty())return!1;this.getCenter(ue);Bf.subVectors(this.max,ue);nd.subVectors(a.a,ue);od.subVectors(a.b,ue);pd.subVectors(a.c,ue);Qb.subVectors(od,nd);Rb.subVectors(pd,od);pc.subVectors(nd,pd);a=[0,-Qb.z,Qb.y,0,-Rb.z,Rb.y,0,-pc.z,pc.y,Qb.z,0,-Qb.x,Rb.z,0,-Rb.x,pc.z,0,-pc.x,-Qb.y,Qb.x,0,-Rb.y,Rb.x,0,-pc.y,pc.x,0];if(!Yf(a,nd,od,pd,Bf))return!1;
a=[1,0,0,0,1,0,0,0,1];if(!Yf(a,nd,od,pd,Bf))return!1;Cf.crossVectors(Qb,Rb);a=[Cf.x,Cf.y,Cf.z];return Yf(a,nd,od,pd,Bf)},clampPoint:function(a,b){void 0===b&&(console.warn("THREE.Box3: .clampPoint() target is now required"),b=new n);return b.copy(a).clamp(this.min,this.max)},distanceToPoint:function(a){return te.copy(a).clamp(this.min,this.max).sub(a).length()},getBoundingSphere:function(a){void 0===a&&console.error("THREE.Box3: .getBoundingSphere() target is now required");this.getCenter(a.center);
a.radius=.5*this.getSize(te).length();return a},intersect:function(a){this.min.max(a.min);this.max.min(a.max);this.isEmpty()&&this.makeEmpty();return this},union:function(a){this.min.min(a.min);this.max.max(a.max);return this},applyMatrix4:function(a){if(this.isEmpty())return this;yb[0].set(this.min.x,this.min.y,this.min.z).applyMatrix4(a);yb[1].set(this.min.x,this.min.y,this.max.z).applyMatrix4(a);yb[2].set(this.min.x,this.max.y,this.min.z).applyMatrix4(a);yb[3].set(this.min.x,this.max.y,this.max.z).applyMatrix4(a);
yb[4].set(this.max.x,this.min.y,this.min.z).applyMatrix4(a);yb[5].set(this.max.x,this.min.y,this.max.z).applyMatrix4(a);yb[6].set(this.max.x,this.max.y,this.min.z).applyMatrix4(a);yb[7].set(this.max.x,this.max.y,this.max.z).applyMatrix4(a);this.setFromPoints(yb);return this},translate:function(a){this.min.add(a);this.max.add(a);return this},equals:function(a){return a.min.equals(this.min)&&a.max.equals(this.max)}});var Pk=new Sa;Object.assign(cb.prototype,{set:function(a,b){this.center.copy(a);this.radius=
b;return this},setFromPoints:function(a,b){var c=this.center;void 0!==b?c.copy(b):Pk.setFromPoints(a).getCenter(c);for(var d=b=0,e=a.length;d<e;d++)b=Math.max(b,c.distanceToSquared(a[d]));this.radius=Math.sqrt(b);return this},clone:function(){return(new this.constructor).copy(this)},copy:function(a){this.center.copy(a.center);this.radius=a.radius;return this},isEmpty:function(){return 0>this.radius},makeEmpty:function(){this.center.set(0,0,0);this.radius=-1;return this},containsPoint:function(a){return a.distanceToSquared(this.center)<=
this.radius*this.radius},distanceToPoint:function(a){return a.distanceTo(this.center)-this.radius},intersectsSphere:function(a){var b=this.radius+a.radius;return a.center.distanceToSquared(this.center)<=b*b},intersectsBox:function(a){return a.intersectsSphere(this)},intersectsPlane:function(a){return Math.abs(a.distanceToPoint(this.center))<=this.radius},clampPoint:function(a,b){var c=this.center.distanceToSquared(a);void 0===b&&(console.warn("THREE.Sphere: .clampPoint() target is now required"),
b=new n);b.copy(a);c>this.radius*this.radius&&(b.sub(this.center).normalize(),b.multiplyScalar(this.radius).add(this.center));return b},getBoundingBox:function(a){void 0===a&&(console.warn("THREE.Sphere: .getBoundingBox() target is now required"),a=new Sa);if(this.isEmpty())return a.makeEmpty(),a;a.set(this.center,this.center);a.expandByScalar(this.radius);return a},applyMatrix4:function(a){this.center.applyMatrix4(a);this.radius*=a.getMaxScaleOnAxis();return this},translate:function(a){this.center.add(a);
return this},equals:function(a){return a.center.equals(this.center)&&a.radius===this.radius}});var zb=new n,Yg=new n,Df=new n,Sb=new n,Zg=new n,Ef=new n,$g=new n;Object.assign(Wb.prototype,{set:function(a,b){this.origin.copy(a);this.direction.copy(b);return this},clone:function(){return(new this.constructor).copy(this)},copy:function(a){this.origin.copy(a.origin);this.direction.copy(a.direction);return this},at:function(a,b){void 0===b&&(console.warn("THREE.Ray: .at() target is now required"),b=new n);
return b.copy(this.direction).multiplyScalar(a).add(this.origin)},lookAt:function(a){this.direction.copy(a).sub(this.origin).normalize();return this},recast:function(a){this.origin.copy(this.at(a,zb));return this},closestPointToPoint:function(a,b){void 0===b&&(console.warn("THREE.Ray: .closestPointToPoint() target is now required"),b=new n);b.subVectors(a,this.origin);a=b.dot(this.direction);return 0>a?b.copy(this.origin):b.copy(this.direction).multiplyScalar(a).add(this.origin)},distanceToPoint:function(a){return Math.sqrt(this.distanceSqToPoint(a))},
distanceSqToPoint:function(a){var b=zb.subVectors(a,this.origin).dot(this.direction);if(0>b)return this.origin.distanceToSquared(a);zb.copy(this.direction).multiplyScalar(b).add(this.origin);return zb.distanceToSquared(a)},distanceSqToSegment:function(a,b,c,d){Yg.copy(a).add(b).multiplyScalar(.5);Df.copy(b).sub(a).normalize();Sb.copy(this.origin).sub(Yg);var e=.5*a.distanceTo(b),f=-this.direction.dot(Df),g=Sb.dot(this.direction),h=-Sb.dot(Df),k=Sb.lengthSq(),m=Math.abs(1-f*f);if(0<m){a=f*h-g;b=f*
g-h;var l=e*m;0<=a?b>=-l?b<=l?(e=1/m,a*=e,b*=e,f=a*(a+f*b+2*g)+b*(f*a+b+2*h)+k):(b=e,a=Math.max(0,-(f*b+g)),f=-a*a+b*(b+2*h)+k):(b=-e,a=Math.max(0,-(f*b+g)),f=-a*a+b*(b+2*h)+k):b<=-l?(a=Math.max(0,-(-f*e+g)),b=0<a?-e:Math.min(Math.max(-e,-h),e),f=-a*a+b*(b+2*h)+k):b<=l?(a=0,b=Math.min(Math.max(-e,-h),e),f=b*(b+2*h)+k):(a=Math.max(0,-(f*e+g)),b=0<a?e:Math.min(Math.max(-e,-h),e),f=-a*a+b*(b+2*h)+k)}else b=0<f?-e:e,a=Math.max(0,-(f*b+g)),f=-a*a+b*(b+2*h)+k;c&&c.copy(this.direction).multiplyScalar(a).add(this.origin);
d&&d.copy(Df).multiplyScalar(b).add(Yg);return f},intersectSphere:function(a,b){zb.subVectors(a.center,this.origin);var c=zb.dot(this.direction),d=zb.dot(zb)-c*c;a=a.radius*a.radius;if(d>a)return null;a=Math.sqrt(a-d);d=c-a;c+=a;return 0>d&&0>c?null:0>d?this.at(c,b):this.at(d,b)},intersectsSphere:function(a){return this.distanceSqToPoint(a.center)<=a.radius*a.radius},distanceToPlane:function(a){var b=a.normal.dot(this.direction);if(0===b)return 0===a.distanceToPoint(this.origin)?0:null;a=-(this.origin.dot(a.normal)+
a.constant)/b;return 0<=a?a:null},intersectPlane:function(a,b){a=this.distanceToPlane(a);return null===a?null:this.at(a,b)},intersectsPlane:function(a){var b=a.distanceToPoint(this.origin);return 0===b||0>a.normal.dot(this.direction)*b?!0:!1},intersectBox:function(a,b){var c=1/this.direction.x;var d=1/this.direction.y;var e=1/this.direction.z,f=this.origin;if(0<=c){var g=(a.min.x-f.x)*c;c*=a.max.x-f.x}else g=(a.max.x-f.x)*c,c*=a.min.x-f.x;if(0<=d){var h=(a.min.y-f.y)*d;d*=a.max.y-f.y}else h=(a.max.y-
f.y)*d,d*=a.min.y-f.y;if(g>d||h>c)return null;if(h>g||g!==g)g=h;if(d<c||c!==c)c=d;0<=e?(h=(a.min.z-f.z)*e,a=(a.max.z-f.z)*e):(h=(a.max.z-f.z)*e,a=(a.min.z-f.z)*e);if(g>a||h>c)return null;if(h>g||g!==g)g=h;if(a<c||c!==c)c=a;return 0>c?null:this.at(0<=g?g:c,b)},intersectsBox:function(a){return null!==this.intersectBox(a,zb)},intersectTriangle:function(a,b,c,d,e){Zg.subVectors(b,a);Ef.subVectors(c,a);$g.crossVectors(Zg,Ef);b=this.direction.dot($g);if(0<b){if(d)return null;d=1}else if(0>b)d=-1,b=-b;else return null;
Sb.subVectors(this.origin,a);a=d*this.direction.dot(Ef.crossVectors(Sb,Ef));if(0>a)return null;c=d*this.direction.dot(Zg.cross(Sb));if(0>c||a+c>b)return null;a=-d*Sb.dot($g);return 0>a?null:this.at(a/b,e)},applyMatrix4:function(a){this.origin.applyMatrix4(a);this.direction.transformDirection(a);return this},equals:function(a){return a.origin.equals(this.origin)&&a.direction.equals(this.direction)}});var ah=new n,Qk=new n,Rk=new xa;Object.assign(Ta.prototype,{isPlane:!0,set:function(a,b){this.normal.copy(a);
this.constant=b;return this},setComponents:function(a,b,c,d){this.normal.set(a,b,c);this.constant=d;return this},setFromNormalAndCoplanarPoint:function(a,b){this.normal.copy(a);this.constant=-b.dot(this.normal);return this},setFromCoplanarPoints:function(a,b,c){b=ah.subVectors(c,b).cross(Qk.subVectors(a,b)).normalize();this.setFromNormalAndCoplanarPoint(b,a);return this},clone:function(){return(new this.constructor).copy(this)},copy:function(a){this.normal.copy(a.normal);this.constant=a.constant;
return this},normalize:function(){var a=1/this.normal.length();this.normal.multiplyScalar(a);this.constant*=a;return this},negate:function(){this.constant*=-1;this.normal.negate();return this},distanceToPoint:function(a){return this.normal.dot(a)+this.constant},distanceToSphere:function(a){return this.distanceToPoint(a.center)-a.radius},projectPoint:function(a,b){void 0===b&&(console.warn("THREE.Plane: .projectPoint() target is now required"),b=new n);return b.copy(this.normal).multiplyScalar(-this.distanceToPoint(a)).add(a)},
intersectLine:function(a,b){void 0===b&&(console.warn("THREE.Plane: .intersectLine() target is now required"),b=new n);var c=a.delta(ah),d=this.normal.dot(c);if(0===d){if(0===this.distanceToPoint(a.start))return b.copy(a.start)}else if(d=-(a.start.dot(this.normal)+this.constant)/d,!(0>d||1<d))return b.copy(c).multiplyScalar(d).add(a.start)},intersectsLine:function(a){var b=this.distanceToPoint(a.start);a=this.distanceToPoint(a.end);return 0>b&&0<a||0>a&&0<b},intersectsBox:function(a){return a.intersectsPlane(this)},
intersectsSphere:function(a){return a.intersectsPlane(this)},coplanarPoint:function(a){void 0===a&&(console.warn("THREE.Plane: .coplanarPoint() target is now required"),a=new n);return a.copy(this.normal).multiplyScalar(-this.constant)},applyMatrix4:function(a,b){b=b||Rk.getNormalMatrix(a);a=this.coplanarPoint(ah).applyMatrix4(a);b=this.normal.applyMatrix3(b).normalize();this.constant=-a.dot(b);return this},translate:function(a){this.constant-=a.dot(this.normal);return this},equals:function(a){return a.normal.equals(this.normal)&&
a.constant===this.constant}});var ab=new n,Ab=new n,bh=new n,Bb=new n,qd=new n,rd=new n,Di=new n,ch=new n,dh=new n,eh=new n;Object.assign(wa,{getNormal:function(a,b,c,d){void 0===d&&(console.warn("THREE.Triangle: .getNormal() target is now required"),d=new n);d.subVectors(c,b);ab.subVectors(a,b);d.cross(ab);a=d.lengthSq();return 0<a?d.multiplyScalar(1/Math.sqrt(a)):d.set(0,0,0)},getBarycoord:function(a,b,c,d,e){ab.subVectors(d,b);Ab.subVectors(c,b);bh.subVectors(a,b);a=ab.dot(ab);b=ab.dot(Ab);c=ab.dot(bh);
var f=Ab.dot(Ab);d=Ab.dot(bh);var g=a*f-b*b;void 0===e&&(console.warn("THREE.Triangle: .getBarycoord() target is now required"),e=new n);if(0===g)return e.set(-2,-1,-1);g=1/g;f=(f*c-b*d)*g;a=(a*d-b*c)*g;return e.set(1-f-a,a,f)},containsPoint:function(a,b,c,d){wa.getBarycoord(a,b,c,d,Bb);return 0<=Bb.x&&0<=Bb.y&&1>=Bb.x+Bb.y},getUV:function(a,b,c,d,e,f,g,h){this.getBarycoord(a,b,c,d,Bb);h.set(0,0);h.addScaledVector(e,Bb.x);h.addScaledVector(f,Bb.y);h.addScaledVector(g,Bb.z);return h},isFrontFacing:function(a,
b,c,d){ab.subVectors(c,b);Ab.subVectors(a,b);return 0>ab.cross(Ab).dot(d)?!0:!1}});Object.assign(wa.prototype,{set:function(a,b,c){this.a.copy(a);this.b.copy(b);this.c.copy(c);return this},setFromPointsAndIndices:function(a,b,c,d){this.a.copy(a[b]);this.b.copy(a[c]);this.c.copy(a[d]);return this},clone:function(){return(new this.constructor).copy(this)},copy:function(a){this.a.copy(a.a);this.b.copy(a.b);this.c.copy(a.c);return this},getArea:function(){ab.subVectors(this.c,this.b);Ab.subVectors(this.a,
this.b);return.5*ab.cross(Ab).length()},getMidpoint:function(a){void 0===a&&(console.warn("THREE.Triangle: .getMidpoint() target is now required"),a=new n);return a.addVectors(this.a,this.b).add(this.c).multiplyScalar(1/3)},getNormal:function(a){return wa.getNormal(this.a,this.b,this.c,a)},getPlane:function(a){void 0===a&&(console.warn("THREE.Triangle: .getPlane() target is now required"),a=new Ta);return a.setFromCoplanarPoints(this.a,this.b,this.c)},getBarycoord:function(a,b){return wa.getBarycoord(a,
this.a,this.b,this.c,b)},getUV:function(a,b,c,d,e){return wa.getUV(a,this.a,this.b,this.c,b,c,d,e)},containsPoint:function(a){return wa.containsPoint(a,this.a,this.b,this.c)},isFrontFacing:function(a){return wa.isFrontFacing(this.a,this.b,this.c,a)},intersectsBox:function(a){return a.intersectsTriangle(this)},closestPointToPoint:function(a,b){void 0===b&&(console.warn("THREE.Triangle: .closestPointToPoint() target is now required"),b=new n);var c=this.a,d=this.b,e=this.c;qd.subVectors(d,c);rd.subVectors(e,
c);ch.subVectors(a,c);var f=qd.dot(ch),g=rd.dot(ch);if(0>=f&&0>=g)return b.copy(c);dh.subVectors(a,d);var h=qd.dot(dh),k=rd.dot(dh);if(0<=h&&k<=h)return b.copy(d);var m=f*k-h*g;if(0>=m&&0<=f&&0>=h)return d=f/(f-h),b.copy(c).addScaledVector(qd,d);eh.subVectors(a,e);a=qd.dot(eh);var l=rd.dot(eh);if(0<=l&&a<=l)return b.copy(e);f=a*g-f*l;if(0>=f&&0<=g&&0>=l)return m=g/(g-l),b.copy(c).addScaledVector(rd,m);g=h*l-a*k;if(0>=g&&0<=k-h&&0<=a-l)return Di.subVectors(e,d),m=(k-h)/(k-h+(a-l)),b.copy(d).addScaledVector(Di,
m);e=1/(g+f+m);d=f*e;m*=e;return b.copy(c).addScaledVector(qd,d).addScaledVector(rd,m)},equals:function(a){return a.a.equals(this.a)&&a.b.equals(this.b)&&a.c.equals(this.c)}});var Ei={aliceblue:15792383,antiquewhite:16444375,aqua:65535,aquamarine:8388564,azure:15794175,beige:16119260,bisque:16770244,black:0,blanchedalmond:16772045,blue:255,blueviolet:9055202,brown:10824234,burlywood:14596231,cadetblue:6266528,chartreuse:8388352,chocolate:13789470,coral:16744272,cornflowerblue:6591981,cornsilk:16775388,
crimson:14423100,cyan:65535,darkblue:139,darkcyan:35723,darkgoldenrod:12092939,darkgray:11119017,darkgreen:25600,darkgrey:11119017,darkkhaki:12433259,darkmagenta:9109643,darkolivegreen:5597999,darkorange:16747520,darkorchid:10040012,darkred:9109504,darksalmon:15308410,darkseagreen:9419919,darkslateblue:4734347,darkslategray:3100495,darkslategrey:3100495,darkturquoise:52945,darkviolet:9699539,deeppink:16716947,deepskyblue:49151,dimgray:6908265,dimgrey:6908265,dodgerblue:2003199,firebrick:11674146,
floralwhite:16775920,forestgreen:2263842,fuchsia:16711935,gainsboro:14474460,ghostwhite:16316671,gold:16766720,goldenrod:14329120,gray:8421504,green:32768,greenyellow:11403055,grey:8421504,honeydew:15794160,hotpink:16738740,indianred:13458524,indigo:4915330,ivory:16777200,khaki:15787660,lavender:15132410,lavenderblush:16773365,lawngreen:8190976,lemonchiffon:16775885,lightblue:11393254,lightcoral:15761536,lightcyan:14745599,lightgoldenrodyellow:16448210,lightgray:13882323,lightgreen:9498256,lightgrey:13882323,
lightpink:16758465,lightsalmon:16752762,lightseagreen:2142890,lightskyblue:8900346,lightslategray:7833753,lightslategrey:7833753,lightsteelblue:11584734,lightyellow:16777184,lime:65280,limegreen:3329330,linen:16445670,magenta:16711935,maroon:8388608,mediumaquamarine:6737322,mediumblue:205,mediumorchid:12211667,mediumpurple:9662683,mediumseagreen:3978097,mediumslateblue:8087790,mediumspringgreen:64154,mediumturquoise:4772300,mediumvioletred:13047173,midnightblue:1644912,mintcream:16121850,mistyrose:16770273,
moccasin:16770229,navajowhite:16768685,navy:128,oldlace:16643558,olive:8421376,olivedrab:7048739,orange:16753920,orangered:16729344,orchid:14315734,palegoldenrod:15657130,palegreen:10025880,paleturquoise:11529966,palevioletred:14381203,papayawhip:16773077,peachpuff:16767673,peru:13468991,pink:16761035,plum:14524637,powderblue:11591910,purple:8388736,rebeccapurple:6697881,red:16711680,rosybrown:12357519,royalblue:4286945,saddlebrown:9127187,salmon:16416882,sandybrown:16032864,seagreen:3050327,seashell:16774638,
sienna:10506797,silver:12632256,skyblue:8900331,slateblue:6970061,slategray:7372944,slategrey:7372944,snow:16775930,springgreen:65407,steelblue:4620980,tan:13808780,teal:32896,thistle:14204888,tomato:16737095,turquoise:4251856,violet:15631086,wheat:16113331,white:16777215,whitesmoke:16119285,yellow:16776960,yellowgreen:10145074},Da={h:0,s:0,l:0},Ff={h:0,s:0,l:0};Object.assign(A.prototype,{isColor:!0,r:1,g:1,b:1,set:function(a){a&&a.isColor?this.copy(a):"number"===typeof a?this.setHex(a):"string"===
typeof a&&this.setStyle(a);return this},setScalar:function(a){this.b=this.g=this.r=a;return this},setHex:function(a){a=Math.floor(a);this.r=(a>>16&255)/255;this.g=(a>>8&255)/255;this.b=(a&255)/255;return this},setRGB:function(a,b,c){this.r=a;this.g=b;this.b=c;return this},setHSL:function(a,b,c){a=M.euclideanModulo(a,1);b=M.clamp(b,0,1);c=M.clamp(c,0,1);0===b?this.r=this.g=this.b=c:(b=.5>=c?c*(1+b):c+b-c*b,c=2*c-b,this.r=Zf(c,b,a+1/3),this.g=Zf(c,b,a),this.b=Zf(c,b,a-1/3));return this},setStyle:function(a){function b(b){void 0!==
b&&1>parseFloat(b)&&console.warn("THREE.Color: Alpha component of "+a+" will be ignored.")}var c;if(c=/^((?:rgb|hsl)a?)\(\s*([^\)]*)\)/.exec(a)){var d=c[2];switch(c[1]){case "rgb":case "rgba":if(c=/^(\d+)\s*,\s*(\d+)\s*,\s*(\d+)\s*(,\s*([0-9]*\.?[0-9]+)\s*)?$/.exec(d))return this.r=Math.min(255,parseInt(c[1],10))/255,this.g=Math.min(255,parseInt(c[2],10))/255,this.b=Math.min(255,parseInt(c[3],10))/255,b(c[5]),this;if(c=/^(\d+)%\s*,\s*(\d+)%\s*,\s*(\d+)%\s*(,\s*([0-9]*\.?[0-9]+)\s*)?$/.exec(d))return this.r=
Math.min(100,parseInt(c[1],10))/100,this.g=Math.min(100,parseInt(c[2],10))/100,this.b=Math.min(100,parseInt(c[3],10))/100,b(c[5]),this;break;case "hsl":case "hsla":if(c=/^([0-9]*\.?[0-9]+)\s*,\s*(\d+)%\s*,\s*(\d+)%\s*(,\s*([0-9]*\.?[0-9]+)\s*)?$/.exec(d)){d=parseFloat(c[1])/360;var e=parseInt(c[2],10)/100,f=parseInt(c[3],10)/100;b(c[5]);return this.setHSL(d,e,f)}}}else if(c=/^#([A-Fa-f0-9]+)$/.exec(a)){c=c[1];d=c.length;if(3===d)return this.r=parseInt(c.charAt(0)+c.charAt(0),16)/255,this.g=parseInt(c.charAt(1)+
c.charAt(1),16)/255,this.b=parseInt(c.charAt(2)+c.charAt(2),16)/255,this;if(6===d)return this.r=parseInt(c.charAt(0)+c.charAt(1),16)/255,this.g=parseInt(c.charAt(2)+c.charAt(3),16)/255,this.b=parseInt(c.charAt(4)+c.charAt(5),16)/255,this}return a&&0<a.length?this.setColorName(a):this},setColorName:function(a){var b=Ei[a];void 0!==b?this.setHex(b):console.warn("THREE.Color: Unknown color "+a);return this},clone:function(){return new this.constructor(this.r,this.g,this.b)},copy:function(a){this.r=a.r;
this.g=a.g;this.b=a.b;return this},copyGammaToLinear:function(a,b){void 0===b&&(b=2);this.r=Math.pow(a.r,b);this.g=Math.pow(a.g,b);this.b=Math.pow(a.b,b);return this},copyLinearToGamma:function(a,b){void 0===b&&(b=2);b=0<b?1/b:1;this.r=Math.pow(a.r,b);this.g=Math.pow(a.g,b);this.b=Math.pow(a.b,b);return this},convertGammaToLinear:function(a){this.copyGammaToLinear(this,a);return this},convertLinearToGamma:function(a){this.copyLinearToGamma(this,a);return this},copySRGBToLinear:function(a){this.r=
$f(a.r);this.g=$f(a.g);this.b=$f(a.b);return this},copyLinearToSRGB:function(a){this.r=ag(a.r);this.g=ag(a.g);this.b=ag(a.b);return this},convertSRGBToLinear:function(){this.copySRGBToLinear(this);return this},convertLinearToSRGB:function(){this.copyLinearToSRGB(this);return this},getHex:function(){return 255*this.r<<16^255*this.g<<8^255*this.b<<0},getHexString:function(){return("000000"+this.getHex().toString(16)).slice(-6)},getHSL:function(a){void 0===a&&(console.warn("THREE.Color: .getHSL() target is now required"),
a={h:0,s:0,l:0});var b=this.r,c=this.g,d=this.b,e=Math.max(b,c,d),f=Math.min(b,c,d),g,h=(f+e)/2;if(f===e)f=g=0;else{var k=e-f;f=.5>=h?k/(e+f):k/(2-e-f);switch(e){case b:g=(c-d)/k+(c<d?6:0);break;case c:g=(d-b)/k+2;break;case d:g=(b-c)/k+4}g/=6}a.h=g;a.s=f;a.l=h;return a},getStyle:function(){return"rgb("+(255*this.r|0)+","+(255*this.g|0)+","+(255*this.b|0)+")"},offsetHSL:function(a,b,c){this.getHSL(Da);Da.h+=a;Da.s+=b;Da.l+=c;this.setHSL(Da.h,Da.s,Da.l);return this},add:function(a){this.r+=a.r;this.g+=
a.g;this.b+=a.b;return this},addColors:function(a,b){this.r=a.r+b.r;this.g=a.g+b.g;this.b=a.b+b.b;return this},addScalar:function(a){this.r+=a;this.g+=a;this.b+=a;return this},sub:function(a){this.r=Math.max(0,this.r-a.r);this.g=Math.max(0,this.g-a.g);this.b=Math.max(0,this.b-a.b);return this},multiply:function(a){this.r*=a.r;this.g*=a.g;this.b*=a.b;return this},multiplyScalar:function(a){this.r*=a;this.g*=a;this.b*=a;return this},lerp:function(a,b){this.r+=(a.r-this.r)*b;this.g+=(a.g-this.g)*b;this.b+=
(a.b-this.b)*b;return this},lerpHSL:function(a,b){this.getHSL(Da);a.getHSL(Ff);a=M.lerp(Da.h,Ff.h,b);var c=M.lerp(Da.s,Ff.s,b);b=M.lerp(Da.l,Ff.l,b);this.setHSL(a,c,b);return this},equals:function(a){return a.r===this.r&&a.g===this.g&&a.b===this.b},fromArray:function(a,b){void 0===b&&(b=0);this.r=a[b];this.g=a[b+1];this.b=a[b+2];return this},toArray:function(a,b){void 0===a&&(a=[]);void 0===b&&(b=0);a[b]=this.r;a[b+1]=this.g;a[b+2]=this.b;return a},toJSON:function(){return this.getHex()}});A.NAMES=
Ei;Object.assign(yc.prototype,{clone:function(){return(new this.constructor).copy(this)},copy:function(a){this.a=a.a;this.b=a.b;this.c=a.c;this.normal.copy(a.normal);this.color.copy(a.color);this.materialIndex=a.materialIndex;for(var b=0,c=a.vertexNormals.length;b<c;b++)this.vertexNormals[b]=a.vertexNormals[b].clone();b=0;for(c=a.vertexColors.length;b<c;b++)this.vertexColors[b]=a.vertexColors[b].clone();return this}});var jj=0;J.prototype=Object.assign(Object.create(ua.prototype),{constructor:J,isMaterial:!0,
onBeforeCompile:function(){},setValues:function(a){if(void 0!==a)for(var b in a){var c=a[b];if(void 0===c)console.warn("THREE.Material: '"+b+"' parameter is undefined.");else if("shading"===b)console.warn("THREE."+this.type+": .shading has been removed. Use the boolean .flatShading instead."),this.flatShading=1===c?!0:!1;else{var d=this[b];void 0===d?console.warn("THREE."+this.type+": '"+b+"' is not a property of this material."):d&&d.isColor?d.set(c):d&&d.isVector3&&c&&c.isVector3?d.copy(c):this[b]=
c}}},toJSON:function(a){function b(a){var b=[],c;for(c in a){var d=a[c];delete d.metadata;b.push(d)}return b}var c=void 0===a||"string"===typeof a;c&&(a={textures:{},images:{}});var d={metadata:{version:4.5,type:"Material",generator:"Material.toJSON"}};d.uuid=this.uuid;d.type=this.type;""!==this.name&&(d.name=this.name);this.color&&this.color.isColor&&(d.color=this.color.getHex());void 0!==this.roughness&&(d.roughness=this.roughness);void 0!==this.metalness&&(d.metalness=this.metalness);this.sheen&&
this.sheen.isColor&&(d.sheen=this.sheen.getHex());this.emissive&&this.emissive.isColor&&(d.emissive=this.emissive.getHex());this.emissiveIntensity&&1!==this.emissiveIntensity&&(d.emissiveIntensity=this.emissiveIntensity);this.specular&&this.specular.isColor&&(d.specular=this.specular.getHex());void 0!==this.shininess&&(d.shininess=this.shininess);void 0!==this.clearcoat&&(d.clearcoat=this.clearcoat);void 0!==this.clearcoatRoughness&&(d.clearcoatRoughness=this.clearcoatRoughness);this.clearcoatMap&&
this.clearcoatMap.isTexture&&(d.clearcoatMap=this.clearcoatMap.toJSON(a).uuid);this.clearcoatRoughnessMap&&this.clearcoatRoughnessMap.isTexture&&(d.clearcoatRoughnessMap=this.clearcoatRoughnessMap.toJSON(a).uuid);this.clearcoatNormalMap&&this.clearcoatNormalMap.isTexture&&(d.clearcoatNormalMap=this.clearcoatNormalMap.toJSON(a).uuid,d.clearcoatNormalScale=this.clearcoatNormalScale.toArray());this.map&&this.map.isTexture&&(d.map=this.map.toJSON(a).uuid);this.matcap&&this.matcap.isTexture&&(d.matcap=
this.matcap.toJSON(a).uuid);this.alphaMap&&this.alphaMap.isTexture&&(d.alphaMap=this.alphaMap.toJSON(a).uuid);this.lightMap&&this.lightMap.isTexture&&(d.lightMap=this.lightMap.toJSON(a).uuid);this.aoMap&&this.aoMap.isTexture&&(d.aoMap=this.aoMap.toJSON(a).uuid,d.aoMapIntensity=this.aoMapIntensity);this.bumpMap&&this.bumpMap.isTexture&&(d.bumpMap=this.bumpMap.toJSON(a).uuid,d.bumpScale=this.bumpScale);this.normalMap&&this.normalMap.isTexture&&(d.normalMap=this.normalMap.toJSON(a).uuid,d.normalMapType=
this.normalMapType,d.normalScale=this.normalScale.toArray());this.displacementMap&&this.displacementMap.isTexture&&(d.displacementMap=this.displacementMap.toJSON(a).uuid,d.displacementScale=this.displacementScale,d.displacementBias=this.displacementBias);this.roughnessMap&&this.roughnessMap.isTexture&&(d.roughnessMap=this.roughnessMap.toJSON(a).uuid);this.metalnessMap&&this.metalnessMap.isTexture&&(d.metalnessMap=this.metalnessMap.toJSON(a).uuid);this.emissiveMap&&this.emissiveMap.isTexture&&(d.emissiveMap=
this.emissiveMap.toJSON(a).uuid);this.specularMap&&this.specularMap.isTexture&&(d.specularMap=this.specularMap.toJSON(a).uuid);this.envMap&&this.envMap.isTexture&&(d.envMap=this.envMap.toJSON(a).uuid,d.reflectivity=this.reflectivity,d.refractionRatio=this.refractionRatio,void 0!==this.combine&&(d.combine=this.combine),void 0!==this.envMapIntensity&&(d.envMapIntensity=this.envMapIntensity));this.gradientMap&&this.gradientMap.isTexture&&(d.gradientMap=this.gradientMap.toJSON(a).uuid);void 0!==this.size&&
(d.size=this.size);void 0!==this.sizeAttenuation&&(d.sizeAttenuation=this.sizeAttenuation);1!==this.blending&&(d.blending=this.blending);!0===this.flatShading&&(d.flatShading=this.flatShading);0!==this.side&&(d.side=this.side);this.vertexColors&&(d.vertexColors=!0);1>this.opacity&&(d.opacity=this.opacity);!0===this.transparent&&(d.transparent=this.transparent);d.depthFunc=this.depthFunc;d.depthTest=this.depthTest;d.depthWrite=this.depthWrite;d.stencilWrite=this.stencilWrite;d.stencilWriteMask=this.stencilWriteMask;
d.stencilFunc=this.stencilFunc;d.stencilRef=this.stencilRef;d.stencilFuncMask=this.stencilFuncMask;d.stencilFail=this.stencilFail;d.stencilZFail=this.stencilZFail;d.stencilZPass=this.stencilZPass;this.rotation&&0!==this.rotation&&(d.rotation=this.rotation);!0===this.polygonOffset&&(d.polygonOffset=!0);0!==this.polygonOffsetFactor&&(d.polygonOffsetFactor=this.polygonOffsetFactor);0!==this.polygonOffsetUnits&&(d.polygonOffsetUnits=this.polygonOffsetUnits);this.linewidth&&1!==this.linewidth&&(d.linewidth=
this.linewidth);void 0!==this.dashSize&&(d.dashSize=this.dashSize);void 0!==this.gapSize&&(d.gapSize=this.gapSize);void 0!==this.scale&&(d.scale=this.scale);!0===this.dithering&&(d.dithering=!0);0<this.alphaTest&&(d.alphaTest=this.alphaTest);!0===this.premultipliedAlpha&&(d.premultipliedAlpha=this.premultipliedAlpha);!0===this.wireframe&&(d.wireframe=this.wireframe);1<this.wireframeLinewidth&&(d.wireframeLinewidth=this.wireframeLinewidth);"round"!==this.wireframeLinecap&&(d.wireframeLinecap=this.wireframeLinecap);
"round"!==this.wireframeLinejoin&&(d.wireframeLinejoin=this.wireframeLinejoin);!0===this.morphTargets&&(d.morphTargets=!0);!0===this.morphNormals&&(d.morphNormals=!0);!0===this.skinning&&(d.skinning=!0);!1===this.visible&&(d.visible=!1);!1===this.toneMapped&&(d.toneMapped=!1);"{}"!==JSON.stringify(this.userData)&&(d.userData=this.userData);c&&(c=b(a.textures),a=b(a.images),0<c.length&&(d.textures=c),0<a.length&&(d.images=a));return d},clone:function(){return(new this.constructor).copy(this)},copy:function(a){this.name=
a.name;this.fog=a.fog;this.blending=a.blending;this.side=a.side;this.flatShading=a.flatShading;this.vertexColors=a.vertexColors;this.opacity=a.opacity;this.transparent=a.transparent;this.blendSrc=a.blendSrc;this.blendDst=a.blendDst;this.blendEquation=a.blendEquation;this.blendSrcAlpha=a.blendSrcAlpha;this.blendDstAlpha=a.blendDstAlpha;this.blendEquationAlpha=a.blendEquationAlpha;this.depthFunc=a.depthFunc;this.depthTest=a.depthTest;this.depthWrite=a.depthWrite;this.stencilWriteMask=a.stencilWriteMask;
this.stencilFunc=a.stencilFunc;this.stencilRef=a.stencilRef;this.stencilFuncMask=a.stencilFuncMask;this.stencilFail=a.stencilFail;this.stencilZFail=a.stencilZFail;this.stencilZPass=a.stencilZPass;this.stencilWrite=a.stencilWrite;var b=a.clippingPlanes,c=null;if(null!==b){var d=b.length;c=Array(d);for(var e=0;e!==d;++e)c[e]=b[e].clone()}this.clippingPlanes=c;this.clipIntersection=a.clipIntersection;this.clipShadows=a.clipShadows;this.shadowSide=a.shadowSide;this.colorWrite=a.colorWrite;this.precision=
a.precision;this.polygonOffset=a.polygonOffset;this.polygonOffsetFactor=a.polygonOffsetFactor;this.polygonOffsetUnits=a.polygonOffsetUnits;this.dithering=a.dithering;this.alphaTest=a.alphaTest;this.premultipliedAlpha=a.premultipliedAlpha;this.visible=a.visible;this.toneMapped=a.toneMapped;this.userData=JSON.parse(JSON.stringify(a.userData));return this},dispose:function(){this.dispatchEvent({type:"dispose"})}});Object.defineProperty(J.prototype,"needsUpdate",{set:function(a){!0===a&&this.version++}});
Na.prototype=Object.create(J.prototype);Na.prototype.constructor=Na;Na.prototype.isMeshBasicMaterial=!0;Na.prototype.copy=function(a){J.prototype.copy.call(this,a);this.color.copy(a.color);this.map=a.map;this.lightMap=a.lightMap;this.lightMapIntensity=a.lightMapIntensity;this.aoMap=a.aoMap;this.aoMapIntensity=a.aoMapIntensity;this.specularMap=a.specularMap;this.alphaMap=a.alphaMap;this.envMap=a.envMap;this.combine=a.combine;this.reflectivity=a.reflectivity;this.refractionRatio=a.refractionRatio;this.wireframe=
a.wireframe;this.wireframeLinewidth=a.wireframeLinewidth;this.wireframeLinecap=a.wireframeLinecap;this.wireframeLinejoin=a.wireframeLinejoin;this.skinning=a.skinning;this.morphTargets=a.morphTargets;return this};var T=new n;Object.defineProperty(N.prototype,"needsUpdate",{set:function(a){!0===a&&this.version++}});Object.assign(N.prototype,{isBufferAttribute:!0,onUploadCallback:function(){},setUsage:function(a){this.usage=a;return this},copy:function(a){this.name=a.name;this.array=new a.array.constructor(a.array);
this.itemSize=a.itemSize;this.count=a.count;this.normalized=a.normalized;this.usage=a.usage;return this},copyAt:function(a,b,c){a*=this.itemSize;c*=b.itemSize;for(var d=0,e=this.itemSize;d<e;d++)this.array[a+d]=b.array[c+d];return this},copyArray:function(a){this.array.set(a);return this},copyColorsArray:function(a){for(var b=this.array,c=0,d=0,e=a.length;d<e;d++){var f=a[d];void 0===f&&(console.warn("THREE.BufferAttribute.copyColorsArray(): color is undefined",d),f=new A);b[c++]=f.r;b[c++]=f.g;b[c++]=
f.b}return this},copyVector2sArray:function(a){for(var b=this.array,c=0,d=0,e=a.length;d<e;d++){var f=a[d];void 0===f&&(console.warn("THREE.BufferAttribute.copyVector2sArray(): vector is undefined",d),f=new v);b[c++]=f.x;b[c++]=f.y}return this},copyVector3sArray:function(a){for(var b=this.array,c=0,d=0,e=a.length;d<e;d++){var f=a[d];void 0===f&&(console.warn("THREE.BufferAttribute.copyVector3sArray(): vector is undefined",d),f=new n);b[c++]=f.x;b[c++]=f.y;b[c++]=f.z}return this},copyVector4sArray:function(a){for(var b=
this.array,c=0,d=0,e=a.length;d<e;d++){var f=a[d];void 0===f&&(console.warn("THREE.BufferAttribute.copyVector4sArray(): vector is undefined",d),f=new ca);b[c++]=f.x;b[c++]=f.y;b[c++]=f.z;b[c++]=f.w}return this},applyMatrix3:function(a){for(var b=0,c=this.count;b<c;b++)T.x=this.getX(b),T.y=this.getY(b),T.z=this.getZ(b),T.applyMatrix3(a),this.setXYZ(b,T.x,T.y,T.z);return this},applyMatrix4:function(a){for(var b=0,c=this.count;b<c;b++)T.x=this.getX(b),T.y=this.getY(b),T.z=this.getZ(b),T.applyMatrix4(a),
this.setXYZ(b,T.x,T.y,T.z);return this},applyNormalMatrix:function(a){for(var b=0,c=this.count;b<c;b++)T.x=this.getX(b),T.y=this.getY(b),T.z=this.getZ(b),T.applyNormalMatrix(a),this.setXYZ(b,T.x,T.y,T.z);return this},transformDirection:function(a){for(var b=0,c=this.count;b<c;b++)T.x=this.getX(b),T.y=this.getY(b),T.z=this.getZ(b),T.transformDirection(a),this.setXYZ(b,T.x,T.y,T.z);return this},set:function(a,b){void 0===b&&(b=0);this.array.set(a,b);return this},getX:function(a){return this.array[a*
this.itemSize]},setX:function(a,b){this.array[a*this.itemSize]=b;return this},getY:function(a){return this.array[a*this.itemSize+1]},setY:function(a,b){this.array[a*this.itemSize+1]=b;return this},getZ:function(a){return this.array[a*this.itemSize+2]},setZ:function(a,b){this.array[a*this.itemSize+2]=b;return this},getW:function(a){return this.array[a*this.itemSize+3]},setW:function(a,b){this.array[a*this.itemSize+3]=b;return this},setXY:function(a,b,c){a*=this.itemSize;this.array[a+0]=b;this.array[a+
1]=c;return this},setXYZ:function(a,b,c,d){a*=this.itemSize;this.array[a+0]=b;this.array[a+1]=c;this.array[a+2]=d;return this},setXYZW:function(a,b,c,d,e){a*=this.itemSize;this.array[a+0]=b;this.array[a+1]=c;this.array[a+2]=d;this.array[a+3]=e;return this},onUpload:function(a){this.onUploadCallback=a;return this},clone:function(){return(new this.constructor(this.array,this.itemSize)).copy(this)},toJSON:function(){return{itemSize:this.itemSize,type:this.array.constructor.name,array:Array.prototype.slice.call(this.array),
normalized:this.normalized}}});xd.prototype=Object.create(N.prototype);xd.prototype.constructor=xd;yd.prototype=Object.create(N.prototype);yd.prototype.constructor=yd;zd.prototype=Object.create(N.prototype);zd.prototype.constructor=zd;Ad.prototype=Object.create(N.prototype);Ad.prototype.constructor=Ad;Xb.prototype=Object.create(N.prototype);Xb.prototype.constructor=Xb;Bd.prototype=Object.create(N.prototype);Bd.prototype.constructor=Bd;Yb.prototype=Object.create(N.prototype);Yb.prototype.constructor=
Yb;y.prototype=Object.create(N.prototype);y.prototype.constructor=y;Cd.prototype=Object.create(N.prototype);Cd.prototype.constructor=Cd;Object.assign(uh.prototype,{computeGroups:function(a){var b=[],c=void 0;a=a.faces;for(var d=0;d<a.length;d++){var e=a[d];if(e.materialIndex!==c){c=e.materialIndex;void 0!==f&&(f.count=3*d-f.start,b.push(f));var f={start:3*d,materialIndex:c}}}void 0!==f&&(f.count=3*d-f.start,b.push(f));this.groups=b},fromGeometry:function(a){var b=a.faces,c=a.vertices,d=a.faceVertexUvs,
e=d[0]&&0<d[0].length,f=d[1]&&0<d[1].length,g=a.morphTargets,h=g.length;if(0<h){var k=[];for(var m=0;m<h;m++)k[m]={name:g[m].name,data:[]};this.morphTargets.position=k}var l=a.morphNormals,p=l.length;if(0<p){var n=[];for(m=0;m<p;m++)n[m]={name:l[m].name,data:[]};this.morphTargets.normal=n}var r=a.skinIndices,q=a.skinWeights,t=r.length===c.length,F=q.length===c.length;0<c.length&&0===b.length&&console.error("THREE.DirectGeometry: Faceless geometries are not supported.");for(m=0;m<b.length;m++){var x=
b[m];this.vertices.push(c[x.a],c[x.b],c[x.c]);var w=x.vertexNormals;3===w.length?this.normals.push(w[0],w[1],w[2]):(w=x.normal,this.normals.push(w,w,w));w=x.vertexColors;3===w.length?this.colors.push(w[0],w[1],w[2]):(w=x.color,this.colors.push(w,w,w));!0===e&&(w=d[0][m],void 0!==w?this.uvs.push(w[0],w[1],w[2]):(console.warn("THREE.DirectGeometry.fromGeometry(): Undefined vertexUv ",m),this.uvs.push(new v,new v,new v)));!0===f&&(w=d[1][m],void 0!==w?this.uvs2.push(w[0],w[1],w[2]):(console.warn("THREE.DirectGeometry.fromGeometry(): Undefined vertexUv2 ",
m),this.uvs2.push(new v,new v,new v)));for(w=0;w<h;w++){var y=g[w].vertices;k[w].data.push(y[x.a],y[x.b],y[x.c])}for(w=0;w<p;w++)y=l[w].vertexNormals[m],n[w].data.push(y.a,y.b,y.c);t&&this.skinIndices.push(r[x.a],r[x.b],r[x.c]);F&&this.skinWeights.push(q[x.a],q[x.b],q[x.c])}this.computeGroups(a);this.verticesNeedUpdate=a.verticesNeedUpdate;this.normalsNeedUpdate=a.normalsNeedUpdate;this.colorsNeedUpdate=a.colorsNeedUpdate;this.uvsNeedUpdate=a.uvsNeedUpdate;this.groupsNeedUpdate=a.groupsNeedUpdate;
null!==a.boundingSphere&&(this.boundingSphere=a.boundingSphere.clone());null!==a.boundingBox&&(this.boundingBox=a.boundingBox.clone());return this}});var kj=1,mb=new P,fh=new E,sd=new n,Ma=new Sa,ve=new Sa,ea=new n;B.prototype=Object.assign(Object.create(ua.prototype),{constructor:B,isBufferGeometry:!0,getIndex:function(){return this.index},setIndex:function(a){Array.isArray(a)?this.index=new (65535<vh(a)?Yb:Xb)(a,1):this.index=a},getAttribute:function(a){return this.attributes[a]},setAttribute:function(a,
b){this.attributes[a]=b;return this},deleteAttribute:function(a){delete this.attributes[a];return this},addGroup:function(a,b,c){this.groups.push({start:a,count:b,materialIndex:void 0!==c?c:0})},clearGroups:function(){this.groups=[]},setDrawRange:function(a,b){this.drawRange.start=a;this.drawRange.count=b},applyMatrix4:function(a){var b=this.attributes.position;void 0!==b&&(b.applyMatrix4(a),b.needsUpdate=!0);b=this.attributes.normal;if(void 0!==b){var c=(new xa).getNormalMatrix(a);b.applyNormalMatrix(c);
b.needsUpdate=!0}b=this.attributes.tangent;void 0!==b&&(b.transformDirection(a),b.needsUpdate=!0);null!==this.boundingBox&&this.computeBoundingBox();null!==this.boundingSphere&&this.computeBoundingSphere();return this},rotateX:function(a){mb.makeRotationX(a);this.applyMatrix4(mb);return this},rotateY:function(a){mb.makeRotationY(a);this.applyMatrix4(mb);return this},rotateZ:function(a){mb.makeRotationZ(a);this.applyMatrix4(mb);return this},translate:function(a,b,c){mb.makeTranslation(a,b,c);this.applyMatrix4(mb);
return this},scale:function(a,b,c){mb.makeScale(a,b,c);this.applyMatrix4(mb);return this},lookAt:function(a){fh.lookAt(a);fh.updateMatrix();this.applyMatrix4(fh.matrix);return this},center:function(){this.computeBoundingBox();this.boundingBox.getCenter(sd).negate();this.translate(sd.x,sd.y,sd.z);return this},setFromObject:function(a){var b=a.geometry;if(a.isPoints||a.isLine){a=new y(3*b.vertices.length,3);var c=new y(3*b.colors.length,3);this.setAttribute("position",a.copyVector3sArray(b.vertices));
this.setAttribute("color",c.copyColorsArray(b.colors));b.lineDistances&&b.lineDistances.length===b.vertices.length&&(a=new y(b.lineDistances.length,1),this.setAttribute("lineDistance",a.copyArray(b.lineDistances)));null!==b.boundingSphere&&(this.boundingSphere=b.boundingSphere.clone());null!==b.boundingBox&&(this.boundingBox=b.boundingBox.clone())}else a.isMesh&&b&&b.isGeometry&&this.fromGeometry(b);return this},setFromPoints:function(a){for(var b=[],c=0,d=a.length;c<d;c++){var e=a[c];b.push(e.x,
e.y,e.z||0)}this.setAttribute("position",new y(b,3));return this},updateFromObject:function(a){var b=a.geometry;if(a.isMesh){var c=b.__directGeometry;!0===b.elementsNeedUpdate&&(c=void 0,b.elementsNeedUpdate=!1);if(void 0===c)return this.fromGeometry(b);c.verticesNeedUpdate=b.verticesNeedUpdate;c.normalsNeedUpdate=b.normalsNeedUpdate;c.colorsNeedUpdate=b.colorsNeedUpdate;c.uvsNeedUpdate=b.uvsNeedUpdate;c.groupsNeedUpdate=b.groupsNeedUpdate;b.verticesNeedUpdate=!1;b.normalsNeedUpdate=!1;b.colorsNeedUpdate=
!1;b.uvsNeedUpdate=!1;b.groupsNeedUpdate=!1;b=c}!0===b.verticesNeedUpdate&&(c=this.attributes.position,void 0!==c&&(c.copyVector3sArray(b.vertices),c.needsUpdate=!0),b.verticesNeedUpdate=!1);!0===b.normalsNeedUpdate&&(c=this.attributes.normal,void 0!==c&&(c.copyVector3sArray(b.normals),c.needsUpdate=!0),b.normalsNeedUpdate=!1);!0===b.colorsNeedUpdate&&(c=this.attributes.color,void 0!==c&&(c.copyColorsArray(b.colors),c.needsUpdate=!0),b.colorsNeedUpdate=!1);b.uvsNeedUpdate&&(c=this.attributes.uv,void 0!==
c&&(c.copyVector2sArray(b.uvs),c.needsUpdate=!0),b.uvsNeedUpdate=!1);b.lineDistancesNeedUpdate&&(c=this.attributes.lineDistance,void 0!==c&&(c.copyArray(b.lineDistances),c.needsUpdate=!0),b.lineDistancesNeedUpdate=!1);b.groupsNeedUpdate&&(b.computeGroups(a.geometry),this.groups=b.groups,b.groupsNeedUpdate=!1);return this},fromGeometry:function(a){a.__directGeometry=(new uh).fromGeometry(a);return this.fromDirectGeometry(a.__directGeometry)},fromDirectGeometry:function(a){var b=new Float32Array(3*
a.vertices.length);this.setAttribute("position",(new N(b,3)).copyVector3sArray(a.vertices));0<a.normals.length&&(b=new Float32Array(3*a.normals.length),this.setAttribute("normal",(new N(b,3)).copyVector3sArray(a.normals)));0<a.colors.length&&(b=new Float32Array(3*a.colors.length),this.setAttribute("color",(new N(b,3)).copyColorsArray(a.colors)));0<a.uvs.length&&(b=new Float32Array(2*a.uvs.length),this.setAttribute("uv",(new N(b,2)).copyVector2sArray(a.uvs)));0<a.uvs2.length&&(b=new Float32Array(2*
a.uvs2.length),this.setAttribute("uv2",(new N(b,2)).copyVector2sArray(a.uvs2)));this.groups=a.groups;for(var c in a.morphTargets){b=[];for(var d=a.morphTargets[c],e=0,f=d.length;e<f;e++){var g=d[e],h=new y(3*g.data.length,3);h.name=g.name;b.push(h.copyVector3sArray(g.data))}this.morphAttributes[c]=b}0<a.skinIndices.length&&(c=new y(4*a.skinIndices.length,4),this.setAttribute("skinIndex",c.copyVector4sArray(a.skinIndices)));0<a.skinWeights.length&&(c=new y(4*a.skinWeights.length,4),this.setAttribute("skinWeight",
c.copyVector4sArray(a.skinWeights)));null!==a.boundingSphere&&(this.boundingSphere=a.boundingSphere.clone());null!==a.boundingBox&&(this.boundingBox=a.boundingBox.clone());return this},computeBoundingBox:function(){null===this.boundingBox&&(this.boundingBox=new Sa);var a=this.attributes.position,b=this.morphAttributes.position;if(void 0!==a){if(this.boundingBox.setFromBufferAttribute(a),b){a=0;for(var c=b.length;a<c;a++)Ma.setFromBufferAttribute(b[a]),this.morphTargetsRelative?(ea.addVectors(this.boundingBox.min,
Ma.min),this.boundingBox.expandByPoint(ea),ea.addVectors(this.boundingBox.max,Ma.max),this.boundingBox.expandByPoint(ea)):(this.boundingBox.expandByPoint(Ma.min),this.boundingBox.expandByPoint(Ma.max))}}else this.boundingBox.makeEmpty();(isNaN(this.boundingBox.min.x)||isNaN(this.boundingBox.min.y)||isNaN(this.boundingBox.min.z))&&console.error('THREE.BufferGeometry.computeBoundingBox: Computed min/max have NaN values. The "position" attribute is likely to have NaN values.',this)},computeBoundingSphere:function(){null===
this.boundingSphere&&(this.boundingSphere=new cb);var a=this.attributes.position,b=this.morphAttributes.position;if(a){var c=this.boundingSphere.center;Ma.setFromBufferAttribute(a);if(b)for(var d=0,e=b.length;d<e;d++){var f=b[d];ve.setFromBufferAttribute(f);this.morphTargetsRelative?(ea.addVectors(Ma.min,ve.min),Ma.expandByPoint(ea),ea.addVectors(Ma.max,ve.max),Ma.expandByPoint(ea)):(Ma.expandByPoint(ve.min),Ma.expandByPoint(ve.max))}Ma.getCenter(c);var g=0;d=0;for(e=a.count;d<e;d++)ea.fromBufferAttribute(a,
d),g=Math.max(g,c.distanceToSquared(ea));if(b)for(d=0,e=b.length;d<e;d++){f=b[d];for(var h=this.morphTargetsRelative,k=0,m=f.count;k<m;k++)ea.fromBufferAttribute(f,k),h&&(sd.fromBufferAttribute(a,k),ea.add(sd)),g=Math.max(g,c.distanceToSquared(ea))}this.boundingSphere.radius=Math.sqrt(g);isNaN(this.boundingSphere.radius)&&console.error('THREE.BufferGeometry.computeBoundingSphere(): Computed radius is NaN. The "position" attribute is likely to have NaN values.',this)}},computeFaceNormals:function(){},
computeVertexNormals:function(){var a=this.index,b=this.attributes;if(b.position){var c=b.position.array;if(void 0===b.normal)this.setAttribute("normal",new N(new Float32Array(c.length),3));else for(var d=b.normal.array,e=0,f=d.length;e<f;e++)d[e]=0;d=b.normal.array;var g=new n,h=new n,k=new n,m=new n,l=new n;if(a){var p=a.array;e=0;for(f=a.count;e<f;e+=3){a=3*p[e+0];var u=3*p[e+1];var r=3*p[e+2];g.fromArray(c,a);h.fromArray(c,u);k.fromArray(c,r);m.subVectors(k,h);l.subVectors(g,h);m.cross(l);d[a]+=
m.x;d[a+1]+=m.y;d[a+2]+=m.z;d[u]+=m.x;d[u+1]+=m.y;d[u+2]+=m.z;d[r]+=m.x;d[r+1]+=m.y;d[r+2]+=m.z}}else for(e=0,f=c.length;e<f;e+=9)g.fromArray(c,e),h.fromArray(c,e+3),k.fromArray(c,e+6),m.subVectors(k,h),l.subVectors(g,h),m.cross(l),d[e]=m.x,d[e+1]=m.y,d[e+2]=m.z,d[e+3]=m.x,d[e+4]=m.y,d[e+5]=m.z,d[e+6]=m.x,d[e+7]=m.y,d[e+8]=m.z;this.normalizeNormals();b.normal.needsUpdate=!0}},merge:function(a,b){if(a&&a.isBufferGeometry){void 0===b&&(b=0,console.warn("THREE.BufferGeometry.merge(): Overwriting original geometry, starting at offset=0. Use BufferGeometryUtils.mergeBufferGeometries() for lossless merge."));
var c=this.attributes,d;for(d in c)if(void 0!==a.attributes[d]){var e=c[d].array,f=a.attributes[d],g=f.array,h=f.itemSize*b;f=Math.min(g.length,e.length-h);for(var k=0;k<f;k++,h++)e[h]=g[k]}return this}console.error("THREE.BufferGeometry.merge(): geometry not an instance of THREE.BufferGeometry.",a)},normalizeNormals:function(){for(var a=this.attributes.normal,b=0,c=a.count;b<c;b++)ea.x=a.getX(b),ea.y=a.getY(b),ea.z=a.getZ(b),ea.normalize(),a.setXYZ(b,ea.x,ea.y,ea.z)},toNonIndexed:function(){function a(a,
b){var c=a.array;a=a.itemSize;for(var d=new c.constructor(b.length*a),e,f=0,g=0,h=b.length;g<h;g++){e=b[g]*a;for(var k=0;k<a;k++)d[f++]=c[e++]}return new N(d,a)}if(null===this.index)return console.warn("THREE.BufferGeometry.toNonIndexed(): Geometry is already non-indexed."),this;var b=new B,c=this.index.array,d=this.attributes,e;for(e in d){var f=d[e];f=a(f,c);b.setAttribute(e,f)}var g=this.morphAttributes;for(e in g){var h=[],k=g[e];d=0;for(var m=k.length;d<m;d++)f=k[d],f=a(f,c),h.push(f);b.morphAttributes[e]=
h}b.morphTargetsRelative=this.morphTargetsRelative;c=this.groups;d=0;for(e=c.length;d<e;d++)f=c[d],b.addGroup(f.start,f.count,f.materialIndex);return b},toJSON:function(){var a={metadata:{version:4.5,type:"BufferGeometry",generator:"BufferGeometry.toJSON"}};a.uuid=this.uuid;a.type=this.type;""!==this.name&&(a.name=this.name);0<Object.keys(this.userData).length&&(a.userData=this.userData);if(void 0!==this.parameters){var b=this.parameters;for(m in b)void 0!==b[m]&&(a[m]=b[m]);return a}a.data={attributes:{}};
b=this.index;null!==b&&(a.data.index={type:b.array.constructor.name,array:Array.prototype.slice.call(b.array)});var c=this.attributes;for(m in c){b=c[m];var d=b.toJSON();""!==b.name&&(d.name=b.name);a.data.attributes[m]=d}c={};var e=!1;for(m in this.morphAttributes){for(var f=this.morphAttributes[m],g=[],h=0,k=f.length;h<k;h++)b=f[h],d=b.toJSON(),""!==b.name&&(d.name=b.name),g.push(d);0<g.length&&(c[m]=g,e=!0)}e&&(a.data.morphAttributes=c,a.data.morphTargetsRelative=this.morphTargetsRelative);var m=
this.groups;0<m.length&&(a.data.groups=JSON.parse(JSON.stringify(m)));m=this.boundingSphere;null!==m&&(a.data.boundingSphere={center:m.center.toArray(),radius:m.radius});return a},clone:function(){return(new B).copy(this)},copy:function(a){var b;this.index=null;this.attributes={};this.morphAttributes={};this.groups=[];this.boundingSphere=this.boundingBox=null;this.name=a.name;var c=a.index;null!==c&&this.setIndex(c.clone());c=a.attributes;for(g in c)this.setAttribute(g,c[g].clone());var d=a.morphAttributes;
for(g in d){var e=[],f=d[g];c=0;for(b=f.length;c<b;c++)e.push(f[c].clone());this.morphAttributes[g]=e}this.morphTargetsRelative=a.morphTargetsRelative;var g=a.groups;c=0;for(b=g.length;c<b;c++)d=g[c],this.addGroup(d.start,d.count,d.materialIndex);g=a.boundingBox;null!==g&&(this.boundingBox=g.clone());g=a.boundingSphere;null!==g&&(this.boundingSphere=g.clone());this.drawRange.start=a.drawRange.start;this.drawRange.count=a.drawRange.count;this.userData=a.userData;return this},dispose:function(){this.dispatchEvent({type:"dispose"})}});
var Fi=new P,qc=new Wb,gh=new cb,Cb=new n,Db=new n,Eb=new n,bg=new n,cg=new n,dg=new n,Fe=new n,Ge=new n,He=new n,zc=new v,Ac=new v,Bc=new v,Dd=new n,De=new n;ja.prototype=Object.assign(Object.create(E.prototype),{constructor:ja,isMesh:!0,copy:function(a){E.prototype.copy.call(this,a);void 0!==a.morphTargetInfluences&&(this.morphTargetInfluences=a.morphTargetInfluences.slice());void 0!==a.morphTargetDictionary&&(this.morphTargetDictionary=Object.assign({},a.morphTargetDictionary));return this},updateMorphTargets:function(){var a=
this.geometry;if(a.isBufferGeometry){a=a.morphAttributes;var b=Object.keys(a);if(0<b.length){var c=a[b[0]];if(void 0!==c)for(this.morphTargetInfluences=[],this.morphTargetDictionary={},a=0,b=c.length;a<b;a++){var d=c[a].name||String(a);this.morphTargetInfluences.push(0);this.morphTargetDictionary[d]=a}}}else a=a.morphTargets,void 0!==a&&0<a.length&&console.error("THREE.Mesh.updateMorphTargets() no longer supports THREE.Geometry. Use THREE.BufferGeometry instead.")},raycast:function(a,b){var c=this.geometry,
d=this.material,e=this.matrixWorld;if(void 0!==d&&(null===c.boundingSphere&&c.computeBoundingSphere(),gh.copy(c.boundingSphere),gh.applyMatrix4(e),!1!==a.ray.intersectsSphere(gh)&&(Fi.getInverse(e),qc.copy(a.ray).applyMatrix4(Fi),null===c.boundingBox||!1!==qc.intersectsBox(c.boundingBox))))if(c.isBufferGeometry){var f=c.index;e=c.attributes.position;var g=c.morphAttributes.position,h=c.morphTargetsRelative,k=c.attributes.uv,m=c.attributes.uv2,l=c.groups,p=c.drawRange,n,r;if(null!==f)if(Array.isArray(d)){var q=
0;for(n=l.length;q<n;q++){var t=l[q];var F=d[t.materialIndex];var x=Math.max(t.start,p.start);for(r=c=Math.min(t.start+t.count,p.start+p.count);x<r;x+=3){c=f.getX(x);var w=f.getX(x+1);var y=f.getX(x+2);if(c=Ee(this,F,a,qc,e,g,h,k,m,c,w,y))c.faceIndex=Math.floor(x/3),c.face.materialIndex=t.materialIndex,b.push(c)}}}else for(x=Math.max(0,p.start),c=Math.min(f.count,p.start+p.count),q=x,n=c;q<n;q+=3){if(c=f.getX(q),w=f.getX(q+1),y=f.getX(q+2),c=Ee(this,d,a,qc,e,g,h,k,m,c,w,y))c.faceIndex=Math.floor(q/
3),b.push(c)}else if(void 0!==e)if(Array.isArray(d))for(q=0,n=l.length;q<n;q++)for(t=l[q],F=d[t.materialIndex],x=Math.max(t.start,p.start),r=c=Math.min(t.start+t.count,p.start+p.count);x<r;x+=3){if(c=x,w=x+1,y=x+2,c=Ee(this,F,a,qc,e,g,h,k,m,c,w,y))c.faceIndex=Math.floor(x/3),c.face.materialIndex=t.materialIndex,b.push(c)}else for(x=Math.max(0,p.start),c=Math.min(e.count,p.start+p.count),q=x,n=c;q<n;q+=3)if(c=q,w=q+1,y=q+2,c=Ee(this,d,a,qc,e,g,h,k,m,c,w,y))c.faceIndex=Math.floor(q/3),b.push(c)}else if(c.isGeometry)for(e=
Array.isArray(d),g=c.vertices,h=c.faces,c=c.faceVertexUvs[0],0<c.length&&(f=c),p=0,q=h.length;p<q;p++)if(n=h[p],c=e?d[n.materialIndex]:d,void 0!==c&&(k=g[n.a],m=g[n.b],l=g[n.c],c=wh(this,c,a,qc,k,m,l,Dd)))f&&f[p]&&(t=f[p],zc.copy(t[0]),Ac.copy(t[1]),Bc.copy(t[2]),c.uv=wa.getUV(Dd,k,m,l,zc,Ac,Bc,new v)),c.face=n,c.faceIndex=p,b.push(c)},clone:function(){return(new this.constructor(this.geometry,this.material)).copy(this)}});var lj=0,nb=new P,hh=new E,Gf=new n;O.prototype=Object.assign(Object.create(ua.prototype),
{constructor:O,isGeometry:!0,applyMatrix4:function(a){for(var b=(new xa).getNormalMatrix(a),c=0,d=this.vertices.length;c<d;c++)this.vertices[c].applyMatrix4(a);c=0;for(d=this.faces.length;c<d;c++){a=this.faces[c];a.normal.applyMatrix3(b).normalize();for(var e=0,f=a.vertexNormals.length;e<f;e++)a.vertexNormals[e].applyMatrix3(b).normalize()}null!==this.boundingBox&&this.computeBoundingBox();null!==this.boundingSphere&&this.computeBoundingSphere();this.normalsNeedUpdate=this.verticesNeedUpdate=!0;return this},
rotateX:function(a){nb.makeRotationX(a);this.applyMatrix4(nb);return this},rotateY:function(a){nb.makeRotationY(a);this.applyMatrix4(nb);return this},rotateZ:function(a){nb.makeRotationZ(a);this.applyMatrix4(nb);return this},translate:function(a,b,c){nb.makeTranslation(a,b,c);this.applyMatrix4(nb);return this},scale:function(a,b,c){nb.makeScale(a,b,c);this.applyMatrix4(nb);return this},lookAt:function(a){hh.lookAt(a);hh.updateMatrix();this.applyMatrix4(hh.matrix);return this},fromBufferGeometry:function(a){function b(a,
b,d,e){var f=void 0===h?[]:[c.colors[a].clone(),c.colors[b].clone(),c.colors[d].clone()],l=void 0===g?[]:[(new n).fromArray(g,3*a),(new n).fromArray(g,3*b),(new n).fromArray(g,3*d)];e=new yc(a,b,d,l,f,e);c.faces.push(e);void 0!==k&&c.faceVertexUvs[0].push([(new v).fromArray(k,2*a),(new v).fromArray(k,2*b),(new v).fromArray(k,2*d)]);void 0!==m&&c.faceVertexUvs[1].push([(new v).fromArray(m,2*a),(new v).fromArray(m,2*b),(new v).fromArray(m,2*d)])}var c=this,d=null!==a.index?a.index.array:void 0,e=a.attributes;
if(void 0===e.position)return console.error("THREE.Geometry.fromBufferGeometry(): Position attribute required for conversion."),this;var f=e.position.array,g=void 0!==e.normal?e.normal.array:void 0,h=void 0!==e.color?e.color.array:void 0,k=void 0!==e.uv?e.uv.array:void 0,m=void 0!==e.uv2?e.uv2.array:void 0;void 0!==m&&(this.faceVertexUvs[1]=[]);for(e=0;e<f.length;e+=3)c.vertices.push((new n).fromArray(f,e)),void 0!==h&&c.colors.push((new A).fromArray(h,e));var l=a.groups;if(0<l.length)for(e=0;e<l.length;e++){f=
l[e];var p=f.start,u=p;for(p+=f.count;u<p;u+=3)void 0!==d?b(d[u],d[u+1],d[u+2],f.materialIndex):b(u,u+1,u+2,f.materialIndex)}else if(void 0!==d)for(e=0;e<d.length;e+=3)b(d[e],d[e+1],d[e+2]);else for(e=0;e<f.length/3;e+=3)b(e,e+1,e+2);this.computeFaceNormals();null!==a.boundingBox&&(this.boundingBox=a.boundingBox.clone());null!==a.boundingSphere&&(this.boundingSphere=a.boundingSphere.clone());return this},center:function(){this.computeBoundingBox();this.boundingBox.getCenter(Gf).negate();this.translate(Gf.x,
Gf.y,Gf.z);return this},normalize:function(){this.computeBoundingSphere();var a=this.boundingSphere.center,b=this.boundingSphere.radius;b=0===b?1:1/b;var c=new P;c.set(b,0,0,-b*a.x,0,b,0,-b*a.y,0,0,b,-b*a.z,0,0,0,1);this.applyMatrix4(c);return this},computeFaceNormals:function(){for(var a=new n,b=new n,c=0,d=this.faces.length;c<d;c++){var e=this.faces[c],f=this.vertices[e.a],g=this.vertices[e.b];a.subVectors(this.vertices[e.c],g);b.subVectors(f,g);a.cross(b);a.normalize();e.normal.copy(a)}},computeVertexNormals:function(a){void 0===
a&&(a=!0);var b;var c=Array(this.vertices.length);var d=0;for(b=this.vertices.length;d<b;d++)c[d]=new n;if(a){var e=new n,f=new n;a=0;for(d=this.faces.length;a<d;a++){b=this.faces[a];var g=this.vertices[b.a];var h=this.vertices[b.b];var k=this.vertices[b.c];e.subVectors(k,h);f.subVectors(g,h);e.cross(f);c[b.a].add(e);c[b.b].add(e);c[b.c].add(e)}}else for(this.computeFaceNormals(),a=0,d=this.faces.length;a<d;a++)b=this.faces[a],c[b.a].add(b.normal),c[b.b].add(b.normal),c[b.c].add(b.normal);d=0;for(b=
this.vertices.length;d<b;d++)c[d].normalize();a=0;for(d=this.faces.length;a<d;a++)b=this.faces[a],g=b.vertexNormals,3===g.length?(g[0].copy(c[b.a]),g[1].copy(c[b.b]),g[2].copy(c[b.c])):(g[0]=c[b.a].clone(),g[1]=c[b.b].clone(),g[2]=c[b.c].clone());0<this.faces.length&&(this.normalsNeedUpdate=!0)},computeFlatVertexNormals:function(){var a;this.computeFaceNormals();var b=0;for(a=this.faces.length;b<a;b++){var c=this.faces[b];var d=c.vertexNormals;3===d.length?(d[0].copy(c.normal),d[1].copy(c.normal),
d[2].copy(c.normal)):(d[0]=c.normal.clone(),d[1]=c.normal.clone(),d[2]=c.normal.clone())}0<this.faces.length&&(this.normalsNeedUpdate=!0)},computeMorphNormals:function(){var a,b;var c=0;for(b=this.faces.length;c<b;c++){var d=this.faces[c];d.__originalFaceNormal?d.__originalFaceNormal.copy(d.normal):d.__originalFaceNormal=d.normal.clone();d.__originalVertexNormals||(d.__originalVertexNormals=[]);var e=0;for(a=d.vertexNormals.length;e<a;e++)d.__originalVertexNormals[e]?d.__originalVertexNormals[e].copy(d.vertexNormals[e]):
d.__originalVertexNormals[e]=d.vertexNormals[e].clone()}var f=new O;f.faces=this.faces;e=0;for(a=this.morphTargets.length;e<a;e++){if(!this.morphNormals[e]){this.morphNormals[e]={};this.morphNormals[e].faceNormals=[];this.morphNormals[e].vertexNormals=[];d=this.morphNormals[e].faceNormals;var g=this.morphNormals[e].vertexNormals;c=0;for(b=this.faces.length;c<b;c++){var h=new n;var k={a:new n,b:new n,c:new n};d.push(h);g.push(k)}}g=this.morphNormals[e];f.vertices=this.morphTargets[e].vertices;f.computeFaceNormals();
f.computeVertexNormals();c=0;for(b=this.faces.length;c<b;c++)d=this.faces[c],h=g.faceNormals[c],k=g.vertexNormals[c],h.copy(d.normal),k.a.copy(d.vertexNormals[0]),k.b.copy(d.vertexNormals[1]),k.c.copy(d.vertexNormals[2])}c=0;for(b=this.faces.length;c<b;c++)d=this.faces[c],d.normal=d.__originalFaceNormal,d.vertexNormals=d.__originalVertexNormals},computeBoundingBox:function(){null===this.boundingBox&&(this.boundingBox=new Sa);this.boundingBox.setFromPoints(this.vertices)},computeBoundingSphere:function(){null===
this.boundingSphere&&(this.boundingSphere=new cb);this.boundingSphere.setFromPoints(this.vertices)},merge:function(a,b,c){if(a&&a.isGeometry){var d,e=this.vertices.length,f=this.vertices,g=a.vertices,h=this.faces,k=a.faces,m=this.colors,l=a.colors;void 0===c&&(c=0);void 0!==b&&(d=(new xa).getNormalMatrix(b));for(var p=0,n=g.length;p<n;p++){var r=g[p].clone();void 0!==b&&r.applyMatrix4(b);f.push(r)}p=0;for(n=l.length;p<n;p++)m.push(l[p].clone());p=0;for(n=k.length;p<n;p++){g=k[p];var q=g.vertexNormals;
l=g.vertexColors;m=new yc(g.a+e,g.b+e,g.c+e);m.normal.copy(g.normal);void 0!==d&&m.normal.applyMatrix3(d).normalize();b=0;for(f=q.length;b<f;b++)r=q[b].clone(),void 0!==d&&r.applyMatrix3(d).normalize(),m.vertexNormals.push(r);m.color.copy(g.color);b=0;for(f=l.length;b<f;b++)r=l[b],m.vertexColors.push(r.clone());m.materialIndex=g.materialIndex+c;h.push(m)}p=0;for(n=a.faceVertexUvs.length;p<n;p++)for(c=a.faceVertexUvs[p],void 0===this.faceVertexUvs[p]&&(this.faceVertexUvs[p]=[]),b=0,f=c.length;b<f;b++){d=
c[b];e=[];h=0;for(k=d.length;h<k;h++)e.push(d[h].clone());this.faceVertexUvs[p].push(e)}}else console.error("THREE.Geometry.merge(): geometry not an instance of THREE.Geometry.",a)},mergeMesh:function(a){a&&a.isMesh?(a.matrixAutoUpdate&&a.updateMatrix(),this.merge(a.geometry,a.matrix)):console.error("THREE.Geometry.mergeMesh(): mesh not an instance of THREE.Mesh.",a)},mergeVertices:function(){var a={},b=[],c=[],d=Math.pow(10,4),e;var f=0;for(e=this.vertices.length;f<e;f++){var g=this.vertices[f];
g=Math.round(g.x*d)+"_"+Math.round(g.y*d)+"_"+Math.round(g.z*d);void 0===a[g]?(a[g]=f,b.push(this.vertices[f]),c[f]=b.length-1):c[f]=c[a[g]]}a=[];f=0;for(e=this.faces.length;f<e;f++)for(d=this.faces[f],d.a=c[d.a],d.b=c[d.b],d.c=c[d.c],d=[d.a,d.b,d.c],g=0;3>g;g++)if(d[g]===d[(g+1)%3]){a.push(f);break}for(f=a.length-1;0<=f;f--)for(d=a[f],this.faces.splice(d,1),c=0,e=this.faceVertexUvs.length;c<e;c++)this.faceVertexUvs[c].splice(d,1);f=this.vertices.length-b.length;this.vertices=b;return f},setFromPoints:function(a){this.vertices=
[];for(var b=0,c=a.length;b<c;b++){var d=a[b];this.vertices.push(new n(d.x,d.y,d.z||0))}return this},sortFacesByMaterialIndex:function(){for(var a=this.faces,b=a.length,c=0;c<b;c++)a[c]._id=c;a.sort(function(a,b){return a.materialIndex-b.materialIndex});var d=this.faceVertexUvs[0],e=this.faceVertexUvs[1],f,g;d&&d.length===b&&(f=[]);e&&e.length===b&&(g=[]);for(c=0;c<b;c++){var h=a[c]._id;f&&f.push(d[h]);g&&g.push(e[h])}f&&(this.faceVertexUvs[0]=f);g&&(this.faceVertexUvs[1]=g)},toJSON:function(){function a(a,
b,c){return c?a|1<<b:a&~(1<<b)}function b(a){var b=a.x.toString()+a.y.toString()+a.z.toString();if(void 0!==m[b])return m[b];m[b]=k.length/3;k.push(a.x,a.y,a.z);return m[b]}function c(a){var b=a.r.toString()+a.g.toString()+a.b.toString();if(void 0!==p[b])return p[b];p[b]=l.length;l.push(a.getHex());return p[b]}function d(a){var b=a.x.toString()+a.y.toString();if(void 0!==r[b])return r[b];r[b]=n.length/2;n.push(a.x,a.y);return r[b]}var e={metadata:{version:4.5,type:"Geometry",generator:"Geometry.toJSON"}};
e.uuid=this.uuid;e.type=this.type;""!==this.name&&(e.name=this.name);if(void 0!==this.parameters){var f=this.parameters,g;for(g in f)void 0!==f[g]&&(e[g]=f[g]);return e}f=[];for(g=0;g<this.vertices.length;g++){var h=this.vertices[g];f.push(h.x,h.y,h.z)}h=[];var k=[],m={},l=[],p={},n=[],r={};for(g=0;g<this.faces.length;g++){var q=this.faces[g],t=void 0!==this.faceVertexUvs[0][g],v=0<q.normal.length(),x=0<q.vertexNormals.length,w=1!==q.color.r||1!==q.color.g||1!==q.color.b,y=0<q.vertexColors.length,
A=0;A=a(A,0,0);A=a(A,1,!0);A=a(A,2,!1);A=a(A,3,t);A=a(A,4,v);A=a(A,5,x);A=a(A,6,w);A=a(A,7,y);h.push(A);h.push(q.a,q.b,q.c);h.push(q.materialIndex);t&&(t=this.faceVertexUvs[0][g],h.push(d(t[0]),d(t[1]),d(t[2])));v&&h.push(b(q.normal));x&&(v=q.vertexNormals,h.push(b(v[0]),b(v[1]),b(v[2])));w&&h.push(c(q.color));y&&(q=q.vertexColors,h.push(c(q[0]),c(q[1]),c(q[2])))}e.data={};e.data.vertices=f;e.data.normals=k;0<l.length&&(e.data.colors=l);0<n.length&&(e.data.uvs=[n]);e.data.faces=h;return e},clone:function(){return(new O).copy(this)},
copy:function(a){var b,c,d;this.vertices=[];this.colors=[];this.faces=[];this.faceVertexUvs=[[]];this.morphTargets=[];this.morphNormals=[];this.skinWeights=[];this.skinIndices=[];this.lineDistances=[];this.boundingSphere=this.boundingBox=null;this.name=a.name;var e=a.vertices;var f=0;for(b=e.length;f<b;f++)this.vertices.push(e[f].clone());e=a.colors;f=0;for(b=e.length;f<b;f++)this.colors.push(e[f].clone());e=a.faces;f=0;for(b=e.length;f<b;f++)this.faces.push(e[f].clone());f=0;for(b=a.faceVertexUvs.length;f<
b;f++){var g=a.faceVertexUvs[f];void 0===this.faceVertexUvs[f]&&(this.faceVertexUvs[f]=[]);e=0;for(c=g.length;e<c;e++){var h=g[e],k=[];var m=0;for(d=h.length;m<d;m++)k.push(h[m].clone());this.faceVertexUvs[f].push(k)}}m=a.morphTargets;f=0;for(b=m.length;f<b;f++){d={};d.name=m[f].name;if(void 0!==m[f].vertices)for(d.vertices=[],e=0,c=m[f].vertices.length;e<c;e++)d.vertices.push(m[f].vertices[e].clone());if(void 0!==m[f].normals)for(d.normals=[],e=0,c=m[f].normals.length;e<c;e++)d.normals.push(m[f].normals[e].clone());
this.morphTargets.push(d)}m=a.morphNormals;f=0;for(b=m.length;f<b;f++){d={};if(void 0!==m[f].vertexNormals)for(d.vertexNormals=[],e=0,c=m[f].vertexNormals.length;e<c;e++)g=m[f].vertexNormals[e],h={},h.a=g.a.clone(),h.b=g.b.clone(),h.c=g.c.clone(),d.vertexNormals.push(h);if(void 0!==m[f].faceNormals)for(d.faceNormals=[],e=0,c=m[f].faceNormals.length;e<c;e++)d.faceNormals.push(m[f].faceNormals[e].clone());this.morphNormals.push(d)}e=a.skinWeights;f=0;for(b=e.length;f<b;f++)this.skinWeights.push(e[f].clone());
e=a.skinIndices;f=0;for(b=e.length;f<b;f++)this.skinIndices.push(e[f].clone());e=a.lineDistances;f=0;for(b=e.length;f<b;f++)this.lineDistances.push(e[f]);f=a.boundingBox;null!==f&&(this.boundingBox=f.clone());f=a.boundingSphere;null!==f&&(this.boundingSphere=f.clone());this.elementsNeedUpdate=a.elementsNeedUpdate;this.verticesNeedUpdate=a.verticesNeedUpdate;this.uvsNeedUpdate=a.uvsNeedUpdate;this.normalsNeedUpdate=a.normalsNeedUpdate;this.colorsNeedUpdate=a.colorsNeedUpdate;this.lineDistancesNeedUpdate=
a.lineDistancesNeedUpdate;this.groupsNeedUpdate=a.groupsNeedUpdate;return this},dispose:function(){this.dispatchEvent({type:"dispose"})}});var ih=function(a){function b(b,d,e,f,g,h){a.call(this);this.type="BoxGeometry";this.parameters={width:b,height:d,depth:e,widthSegments:f,heightSegments:g,depthSegments:h};this.fromBufferGeometry(new Fd(b,d,e,f,g,h));this.mergeVertices()}a&&(b.__proto__=a);b.prototype=Object.create(a&&a.prototype);return b.prototype.constructor=b}(O),Fd=function(a){function b(b,
d,e,f,g,h){function c(a,b,c,d,e,f,g,h,k,z,v){var w=f/k,x=g/z,y=f/2,F=g/2,A=h/2;g=k+1;var C=z+1,B=f=0,D,E,G=new n;for(E=0;E<C;E++){var J=E*x-F;for(D=0;D<g;D++)G[a]=(D*w-y)*d,G[b]=J*e,G[c]=A,p.push(G.x,G.y,G.z),G[a]=0,G[b]=0,G[c]=0<h?1:-1,u.push(G.x,G.y,G.z),r.push(D/k),r.push(1-E/z),f+=1}for(E=0;E<z;E++)for(D=0;D<k;D++)a=q+D+g*(E+1),b=q+(D+1)+g*(E+1),c=q+(D+1)+g*E,l.push(q+D+g*E,a,c),l.push(a,b,c),B+=6;m.addGroup(t,B,v);t+=B;q+=f}a.call(this);this.type="BoxBufferGeometry";this.parameters={width:b,
height:d,depth:e,widthSegments:f,heightSegments:g,depthSegments:h};var m=this;b=b||1;d=d||1;e=e||1;f=Math.floor(f)||1;g=Math.floor(g)||1;h=Math.floor(h)||1;var l=[],p=[],u=[],r=[],q=0,t=0;c("z","y","x",-1,-1,e,d,b,h,g,0);c("z","y","x",1,-1,e,d,-b,h,g,1);c("x","z","y",1,1,b,e,d,f,h,2);c("x","z","y",1,-1,b,e,-d,f,h,3);c("x","y","z",1,-1,b,d,e,f,g,4);c("x","y","z",-1,-1,b,d,-e,f,g,5);this.setIndex(l);this.setAttribute("position",new y(p,3));this.setAttribute("normal",new y(u,3));this.setAttribute("uv",
new y(r,2))}a&&(b.__proto__=a);b.prototype=Object.create(a&&a.prototype);return b.prototype.constructor=b}(B),Rh={clone:Cc,merge:va};Aa.prototype=Object.create(J.prototype);Aa.prototype.constructor=Aa;Aa.prototype.isShaderMaterial=!0;Aa.prototype.copy=function(a){J.prototype.copy.call(this,a);this.fragmentShader=a.fragmentShader;this.vertexShader=a.vertexShader;this.uniforms=Cc(a.uniforms);this.defines=Object.assign({},a.defines);this.wireframe=a.wireframe;this.wireframeLinewidth=a.wireframeLinewidth;
this.lights=a.lights;this.clipping=a.clipping;this.skinning=a.skinning;this.morphTargets=a.morphTargets;this.morphNormals=a.morphNormals;this.extensions=a.extensions;return this};Aa.prototype.toJSON=function(a){var b=J.prototype.toJSON.call(this,a);b.uniforms={};for(var c in this.uniforms){var d=this.uniforms[c].value;b.uniforms[c]=d&&d.isTexture?{type:"t",value:d.toJSON(a).uuid}:d&&d.isColor?{type:"c",value:d.getHex()}:d&&d.isVector2?{type:"v2",value:d.toArray()}:d&&d.isVector3?{type:"v3",value:d.toArray()}:
d&&d.isVector4?{type:"v4",value:d.toArray()}:d&&d.isMatrix3?{type:"m3",value:d.toArray()}:d&&d.isMatrix4?{type:"m4",value:d.toArray()}:{value:d}}0<Object.keys(this.defines).length&&(b.defines=this.defines);b.vertexShader=this.vertexShader;b.fragmentShader=this.fragmentShader;a={};for(var e in this.extensions)!0===this.extensions[e]&&(a[e]=!0);0<Object.keys(a).length&&(b.extensions=a);return b};db.prototype=Object.assign(Object.create(E.prototype),{constructor:db,isCamera:!0,copy:function(a,b){E.prototype.copy.call(this,
a,b);this.matrixWorldInverse.copy(a.matrixWorldInverse);this.projectionMatrix.copy(a.projectionMatrix);this.projectionMatrixInverse.copy(a.projectionMatrixInverse);return this},getWorldDirection:function(a){void 0===a&&(console.warn("THREE.Camera: .getWorldDirection() target is now required"),a=new n);this.updateMatrixWorld(!0);var b=this.matrixWorld.elements;return a.set(-b[8],-b[9],-b[10]).normalize()},updateMatrixWorld:function(a){E.prototype.updateMatrixWorld.call(this,a);this.matrixWorldInverse.getInverse(this.matrixWorld)},
updateWorldMatrix:function(a,b){E.prototype.updateWorldMatrix.call(this,a,b);this.matrixWorldInverse.getInverse(this.matrixWorld)},clone:function(){return(new this.constructor).copy(this)}});ba.prototype=Object.assign(Object.create(db.prototype),{constructor:ba,isPerspectiveCamera:!0,copy:function(a,b){db.prototype.copy.call(this,a,b);this.fov=a.fov;this.zoom=a.zoom;this.near=a.near;this.far=a.far;this.focus=a.focus;this.aspect=a.aspect;this.view=null===a.view?null:Object.assign({},a.view);this.filmGauge=
a.filmGauge;this.filmOffset=a.filmOffset;return this},setFocalLength:function(a){a=.5*this.getFilmHeight()/a;this.fov=2*M.RAD2DEG*Math.atan(a);this.updateProjectionMatrix()},getFocalLength:function(){var a=Math.tan(.5*M.DEG2RAD*this.fov);return.5*this.getFilmHeight()/a},getEffectiveFOV:function(){return 2*M.RAD2DEG*Math.atan(Math.tan(.5*M.DEG2RAD*this.fov)/this.zoom)},getFilmWidth:function(){return this.filmGauge*Math.min(this.aspect,1)},getFilmHeight:function(){return this.filmGauge/Math.max(this.aspect,
1)},setViewOffset:function(a,b,c,d,e,f){this.aspect=a/b;null===this.view&&(this.view={enabled:!0,fullWidth:1,fullHeight:1,offsetX:0,offsetY:0,width:1,height:1});this.view.enabled=!0;this.view.fullWidth=a;this.view.fullHeight=b;this.view.offsetX=c;this.view.offsetY=d;this.view.width=e;this.view.height=f;this.updateProjectionMatrix()},clearViewOffset:function(){null!==this.view&&(this.view.enabled=!1);this.updateProjectionMatrix()},updateProjectionMatrix:function(){var a=this.near,b=a*Math.tan(.5*M.DEG2RAD*
this.fov)/this.zoom,c=2*b,d=this.aspect*c,e=-.5*d,f=this.view;if(null!==this.view&&this.view.enabled){var g=f.fullWidth,h=f.fullHeight;e+=f.offsetX*d/g;b-=f.offsetY*c/h;d*=f.width/g;c*=f.height/h}f=this.filmOffset;0!==f&&(e+=a*f/this.getFilmWidth());this.projectionMatrix.makePerspective(e,e+d,b,b-c,a,this.far);this.projectionMatrixInverse.getInverse(this.projectionMatrix)},toJSON:function(a){a=E.prototype.toJSON.call(this,a);a.object.fov=this.fov;a.object.zoom=this.zoom;a.object.near=this.near;a.object.far=
this.far;a.object.focus=this.focus;a.object.aspect=this.aspect;null!==this.view&&(a.object.view=Object.assign({},this.view));a.object.filmGauge=this.filmGauge;a.object.filmOffset=this.filmOffset;return a}});Dc.prototype=Object.create(E.prototype);Dc.prototype.constructor=Dc;Fb.prototype=Object.create(za.prototype);Fb.prototype.constructor=Fb;Fb.prototype.isWebGLCubeRenderTarget=!0;Fb.prototype.fromEquirectangularTexture=function(a,b){this.texture.type=b.type;this.texture.format=b.format;this.texture.encoding=
b.encoding;var c=new ob,d=new Aa({type:"CubemapFromEquirect",uniforms:Cc({tEquirect:{value:null}}),vertexShader:"varying vec3 vWorldDirection;\nvec3 transformDirection( in vec3 dir, in mat4 matrix ) {\n\treturn normalize( ( matrix * vec4( dir, 0.0 ) ).xyz );\n}\nvoid main() {\n\tvWorldDirection = transformDirection( position, modelMatrix );\n\t#include <begin_vertex>\n\t#include <project_vertex>\n}",fragmentShader:"uniform sampler2D tEquirect;\nvarying vec3 vWorldDirection;\n#define RECIPROCAL_PI 0.31830988618\n#define RECIPROCAL_PI2 0.15915494\nvoid main() {\n\tvec3 direction = normalize( vWorldDirection );\n\tvec2 sampleUV;\n\tsampleUV.y = asin( clamp( direction.y, - 1.0, 1.0 ) ) * RECIPROCAL_PI + 0.5;\n\tsampleUV.x = atan( direction.z, direction.x ) * RECIPROCAL_PI2 + 0.5;\n\tgl_FragColor = texture2D( tEquirect, sampleUV );\n}",
side:1,blending:0});d.uniforms.tEquirect.value=b;b=new ja(new Fd(5,5,5),d);c.add(b);d=new Dc(1,10,1);d.renderTarget=this;d.renderTarget.texture.name="CubeCameraTexture";d.update(a,c);b.geometry.dispose();b.material.dispose();return this};Zb.prototype=Object.create(V.prototype);Zb.prototype.constructor=Zb;Zb.prototype.isDataTexture=!0;var td=new cb,Hf=new n;Object.assign(Ec.prototype,{set:function(a,b,c,d,e,f){var g=this.planes;g[0].copy(a);g[1].copy(b);g[2].copy(c);g[3].copy(d);g[4].copy(e);g[5].copy(f);
return this},clone:function(){return(new this.constructor).copy(this)},copy:function(a){for(var b=this.planes,c=0;6>c;c++)b[c].copy(a.planes[c]);return this},setFromProjectionMatrix:function(a){var b=this.planes,c=a.elements;a=c[0];var d=c[1],e=c[2],f=c[3],g=c[4],h=c[5],k=c[6],m=c[7],l=c[8],p=c[9],n=c[10],r=c[11],q=c[12],t=c[13],v=c[14];c=c[15];b[0].setComponents(f-a,m-g,r-l,c-q).normalize();b[1].setComponents(f+a,m+g,r+l,c+q).normalize();b[2].setComponents(f+d,m+h,r+p,c+t).normalize();b[3].setComponents(f-
d,m-h,r-p,c-t).normalize();b[4].setComponents(f-e,m-k,r-n,c-v).normalize();b[5].setComponents(f+e,m+k,r+n,c+v).normalize();return this},intersectsObject:function(a){var b=a.geometry;null===b.boundingSphere&&b.computeBoundingSphere();td.copy(b.boundingSphere).applyMatrix4(a.matrixWorld);return this.intersectsSphere(td)},intersectsSprite:function(a){td.center.set(0,0,0);td.radius=.7071067811865476;td.applyMatrix4(a.matrixWorld);return this.intersectsSphere(td)},intersectsSphere:function(a){var b=this.planes,
c=a.center;a=-a.radius;for(var d=0;6>d;d++)if(b[d].distanceToPoint(c)<a)return!1;return!0},intersectsBox:function(a){for(var b=this.planes,c=0;6>c;c++){var d=b[c];Hf.x=0<d.normal.x?a.max.x:a.min.x;Hf.y=0<d.normal.y?a.max.y:a.min.y;Hf.z=0<d.normal.z?a.max.z:a.min.z;if(0>d.distanceToPoint(Hf))return!1}return!0},containsPoint:function(a){for(var b=this.planes,c=0;6>c;c++)if(0>b[c].distanceToPoint(a))return!1;return!0}});var D={common:{diffuse:{value:new A(15658734)},opacity:{value:1},map:{value:null},
uvTransform:{value:new xa},uv2Transform:{value:new xa},alphaMap:{value:null}},specularmap:{specularMap:{value:null}},envmap:{envMap:{value:null},flipEnvMap:{value:-1},reflectivity:{value:1},refractionRatio:{value:.98},maxMipLevel:{value:0}},aomap:{aoMap:{value:null},aoMapIntensity:{value:1}},lightmap:{lightMap:{value:null},lightMapIntensity:{value:1}},emissivemap:{emissiveMap:{value:null}},bumpmap:{bumpMap:{value:null},bumpScale:{value:1}},normalmap:{normalMap:{value:null},normalScale:{value:new v(1,
1)}},displacementmap:{displacementMap:{value:null},displacementScale:{value:1},displacementBias:{value:0}},roughnessmap:{roughnessMap:{value:null}},metalnessmap:{metalnessMap:{value:null}},gradientmap:{gradientMap:{value:null}},fog:{fogDensity:{value:2.5E-4},fogNear:{value:1},fogFar:{value:2E3},fogColor:{value:new A(16777215)}},lights:{ambientLightColor:{value:[]},lightProbe:{value:[]},directionalLights:{value:[],properties:{direction:{},color:{}}},directionalLightShadows:{value:[],properties:{shadowBias:{},
shadowRadius:{},shadowMapSize:{}}},directionalShadowMap:{value:[]},directionalShadowMatrix:{value:[]},spotLights:{value:[],properties:{color:{},position:{},direction:{},distance:{},coneCos:{},penumbraCos:{},decay:{}}},spotLightShadows:{value:[],properties:{shadowBias:{},shadowRadius:{},shadowMapSize:{}}},spotShadowMap:{value:[]},spotShadowMatrix:{value:[]},pointLights:{value:[],properties:{color:{},position:{},decay:{},distance:{}}},pointLightShadows:{value:[],properties:{shadowBias:{},shadowRadius:{},
shadowMapSize:{},shadowCameraNear:{},shadowCameraFar:{}}},pointShadowMap:{value:[]},pointShadowMatrix:{value:[]},hemisphereLights:{value:[],properties:{direction:{},skyColor:{},groundColor:{}}},rectAreaLights:{value:[],properties:{color:{},position:{},width:{},height:{}}}},points:{diffuse:{value:new A(15658734)},opacity:{value:1},size:{value:1},scale:{value:1},map:{value:null},alphaMap:{value:null},uvTransform:{value:new xa}},sprite:{diffuse:{value:new A(15658734)},opacity:{value:1},center:{value:new v(.5,
.5)},rotation:{value:0},map:{value:null},alphaMap:{value:null},uvTransform:{value:new xa}}};Ed.prototype=Object.create(O.prototype);Ed.prototype.constructor=Ed;$b.prototype=Object.create(B.prototype);$b.prototype.constructor=$b;var L={alphamap_fragment:"#ifdef USE_ALPHAMAP\n\tdiffuseColor.a *= texture2D( alphaMap, vUv ).g;\n#endif",alphamap_pars_fragment:"#ifdef USE_ALPHAMAP\n\tuniform sampler2D alphaMap;\n#endif",alphatest_fragment:"#ifdef ALPHATEST\n\tif ( diffuseColor.a < ALPHATEST ) discard;\n#endif",
aomap_fragment:"#ifdef USE_AOMAP\n\tfloat ambientOcclusion = ( texture2D( aoMap, vUv2 ).r - 1.0 ) * aoMapIntensity + 1.0;\n\treflectedLight.indirectDiffuse *= ambientOcclusion;\n\t#if defined( USE_ENVMAP ) && defined( STANDARD )\n\t\tfloat dotNV = saturate( dot( geometry.normal, geometry.viewDir ) );\n\t\treflectedLight.indirectSpecular *= computeSpecularOcclusion( dotNV, ambientOcclusion, material.specularRoughness );\n\t#endif\n#endif",aomap_pars_fragment:"#ifdef USE_AOMAP\n\tuniform sampler2D aoMap;\n\tuniform float aoMapIntensity;\n#endif",
begin_vertex:"vec3 transformed = vec3( position );",beginnormal_vertex:"vec3 objectNormal = vec3( normal );\n#ifdef USE_TANGENT\n\tvec3 objectTangent = vec3( tangent.xyz );\n#endif",bsdfs:"vec2 integrateSpecularBRDF( const in float dotNV, const in float roughness ) {\n\tconst vec4 c0 = vec4( - 1, - 0.0275, - 0.572, 0.022 );\n\tconst vec4 c1 = vec4( 1, 0.0425, 1.04, - 0.04 );\n\tvec4 r = roughness * c0 + c1;\n\tfloat a004 = min( r.x * r.x, exp2( - 9.28 * dotNV ) ) * r.x + r.y;\n\treturn vec2( -1.04, 1.04 ) * a004 + r.zw;\n}\nfloat punctualLightIntensityToIrradianceFactor( const in float lightDistance, const in float cutoffDistance, const in float decayExponent ) {\n#if defined ( PHYSICALLY_CORRECT_LIGHTS )\n\tfloat distanceFalloff = 1.0 / max( pow( lightDistance, decayExponent ), 0.01 );\n\tif( cutoffDistance > 0.0 ) {\n\t\tdistanceFalloff *= pow2( saturate( 1.0 - pow4( lightDistance / cutoffDistance ) ) );\n\t}\n\treturn distanceFalloff;\n#else\n\tif( cutoffDistance > 0.0 && decayExponent > 0.0 ) {\n\t\treturn pow( saturate( -lightDistance / cutoffDistance + 1.0 ), decayExponent );\n\t}\n\treturn 1.0;\n#endif\n}\nvec3 BRDF_Diffuse_Lambert( const in vec3 diffuseColor ) {\n\treturn RECIPROCAL_PI * diffuseColor;\n}\nvec3 F_Schlick( const in vec3 specularColor, const in float dotLH ) {\n\tfloat fresnel = exp2( ( -5.55473 * dotLH - 6.98316 ) * dotLH );\n\treturn ( 1.0 - specularColor ) * fresnel + specularColor;\n}\nvec3 F_Schlick_RoughnessDependent( const in vec3 F0, const in float dotNV, const in float roughness ) {\n\tfloat fresnel = exp2( ( -5.55473 * dotNV - 6.98316 ) * dotNV );\n\tvec3 Fr = max( vec3( 1.0 - roughness ), F0 ) - F0;\n\treturn Fr * fresnel + F0;\n}\nfloat G_GGX_Smith( const in float alpha, const in float dotNL, const in float dotNV ) {\n\tfloat a2 = pow2( alpha );\n\tfloat gl = dotNL + sqrt( a2 + ( 1.0 - a2 ) * pow2( dotNL ) );\n\tfloat gv = dotNV + sqrt( a2 + ( 1.0 - a2 ) * pow2( dotNV ) );\n\treturn 1.0 / ( gl * gv );\n}\nfloat G_GGX_SmithCorrelated( const in float alpha, const in float dotNL, const in float dotNV ) {\n\tfloat a2 = pow2( alpha );\n\tfloat gv = dotNL * sqrt( a2 + ( 1.0 - a2 ) * pow2( dotNV ) );\n\tfloat gl = dotNV * sqrt( a2 + ( 1.0 - a2 ) * pow2( dotNL ) );\n\treturn 0.5 / max( gv + gl, EPSILON );\n}\nfloat D_GGX( const in float alpha, const in float dotNH ) {\n\tfloat a2 = pow2( alpha );\n\tfloat denom = pow2( dotNH ) * ( a2 - 1.0 ) + 1.0;\n\treturn RECIPROCAL_PI * a2 / pow2( denom );\n}\nvec3 BRDF_Specular_GGX( const in IncidentLight incidentLight, const in vec3 viewDir, const in vec3 normal, const in vec3 specularColor, const in float roughness ) {\n\tfloat alpha = pow2( roughness );\n\tvec3 halfDir = normalize( incidentLight.direction + viewDir );\n\tfloat dotNL = saturate( dot( normal, incidentLight.direction ) );\n\tfloat dotNV = saturate( dot( normal, viewDir ) );\n\tfloat dotNH = saturate( dot( normal, halfDir ) );\n\tfloat dotLH = saturate( dot( incidentLight.direction, halfDir ) );\n\tvec3 F = F_Schlick( specularColor, dotLH );\n\tfloat G = G_GGX_SmithCorrelated( alpha, dotNL, dotNV );\n\tfloat D = D_GGX( alpha, dotNH );\n\treturn F * ( G * D );\n}\nvec2 LTC_Uv( const in vec3 N, const in vec3 V, const in float roughness ) {\n\tconst float LUT_SIZE  = 64.0;\n\tconst float LUT_SCALE = ( LUT_SIZE - 1.0 ) / LUT_SIZE;\n\tconst float LUT_BIAS  = 0.5 / LUT_SIZE;\n\tfloat dotNV = saturate( dot( N, V ) );\n\tvec2 uv = vec2( roughness, sqrt( 1.0 - dotNV ) );\n\tuv = uv * LUT_SCALE + LUT_BIAS;\n\treturn uv;\n}\nfloat LTC_ClippedSphereFormFactor( const in vec3 f ) {\n\tfloat l = length( f );\n\treturn max( ( l * l + f.z ) / ( l + 1.0 ), 0.0 );\n}\nvec3 LTC_EdgeVectorFormFactor( const in vec3 v1, const in vec3 v2 ) {\n\tfloat x = dot( v1, v2 );\n\tfloat y = abs( x );\n\tfloat a = 0.8543985 + ( 0.4965155 + 0.0145206 * y ) * y;\n\tfloat b = 3.4175940 + ( 4.1616724 + y ) * y;\n\tfloat v = a / b;\n\tfloat theta_sintheta = ( x > 0.0 ) ? v : 0.5 * inversesqrt( max( 1.0 - x * x, 1e-7 ) ) - v;\n\treturn cross( v1, v2 ) * theta_sintheta;\n}\nvec3 LTC_Evaluate( const in vec3 N, const in vec3 V, const in vec3 P, const in mat3 mInv, const in vec3 rectCoords[ 4 ] ) {\n\tvec3 v1 = rectCoords[ 1 ] - rectCoords[ 0 ];\n\tvec3 v2 = rectCoords[ 3 ] - rectCoords[ 0 ];\n\tvec3 lightNormal = cross( v1, v2 );\n\tif( dot( lightNormal, P - rectCoords[ 0 ] ) < 0.0 ) return vec3( 0.0 );\n\tvec3 T1, T2;\n\tT1 = normalize( V - N * dot( V, N ) );\n\tT2 = - cross( N, T1 );\n\tmat3 mat = mInv * transposeMat3( mat3( T1, T2, N ) );\n\tvec3 coords[ 4 ];\n\tcoords[ 0 ] = mat * ( rectCoords[ 0 ] - P );\n\tcoords[ 1 ] = mat * ( rectCoords[ 1 ] - P );\n\tcoords[ 2 ] = mat * ( rectCoords[ 2 ] - P );\n\tcoords[ 3 ] = mat * ( rectCoords[ 3 ] - P );\n\tcoords[ 0 ] = normalize( coords[ 0 ] );\n\tcoords[ 1 ] = normalize( coords[ 1 ] );\n\tcoords[ 2 ] = normalize( coords[ 2 ] );\n\tcoords[ 3 ] = normalize( coords[ 3 ] );\n\tvec3 vectorFormFactor = vec3( 0.0 );\n\tvectorFormFactor += LTC_EdgeVectorFormFactor( coords[ 0 ], coords[ 1 ] );\n\tvectorFormFactor += LTC_EdgeVectorFormFactor( coords[ 1 ], coords[ 2 ] );\n\tvectorFormFactor += LTC_EdgeVectorFormFactor( coords[ 2 ], coords[ 3 ] );\n\tvectorFormFactor += LTC_EdgeVectorFormFactor( coords[ 3 ], coords[ 0 ] );\n\tfloat result = LTC_ClippedSphereFormFactor( vectorFormFactor );\n\treturn vec3( result );\n}\nvec3 BRDF_Specular_GGX_Environment( const in vec3 viewDir, const in vec3 normal, const in vec3 specularColor, const in float roughness ) {\n\tfloat dotNV = saturate( dot( normal, viewDir ) );\n\tvec2 brdf = integrateSpecularBRDF( dotNV, roughness );\n\treturn specularColor * brdf.x + brdf.y;\n}\nvoid BRDF_Specular_Multiscattering_Environment( const in GeometricContext geometry, const in vec3 specularColor, const in float roughness, inout vec3 singleScatter, inout vec3 multiScatter ) {\n\tfloat dotNV = saturate( dot( geometry.normal, geometry.viewDir ) );\n\tvec3 F = F_Schlick_RoughnessDependent( specularColor, dotNV, roughness );\n\tvec2 brdf = integrateSpecularBRDF( dotNV, roughness );\n\tvec3 FssEss = F * brdf.x + brdf.y;\n\tfloat Ess = brdf.x + brdf.y;\n\tfloat Ems = 1.0 - Ess;\n\tvec3 Favg = specularColor + ( 1.0 - specularColor ) * 0.047619;\tvec3 Fms = FssEss * Favg / ( 1.0 - Ems * Favg );\n\tsingleScatter += FssEss;\n\tmultiScatter += Fms * Ems;\n}\nfloat G_BlinnPhong_Implicit( ) {\n\treturn 0.25;\n}\nfloat D_BlinnPhong( const in float shininess, const in float dotNH ) {\n\treturn RECIPROCAL_PI * ( shininess * 0.5 + 1.0 ) * pow( dotNH, shininess );\n}\nvec3 BRDF_Specular_BlinnPhong( const in IncidentLight incidentLight, const in GeometricContext geometry, const in vec3 specularColor, const in float shininess ) {\n\tvec3 halfDir = normalize( incidentLight.direction + geometry.viewDir );\n\tfloat dotNH = saturate( dot( geometry.normal, halfDir ) );\n\tfloat dotLH = saturate( dot( incidentLight.direction, halfDir ) );\n\tvec3 F = F_Schlick( specularColor, dotLH );\n\tfloat G = G_BlinnPhong_Implicit( );\n\tfloat D = D_BlinnPhong( shininess, dotNH );\n\treturn F * ( G * D );\n}\nfloat GGXRoughnessToBlinnExponent( const in float ggxRoughness ) {\n\treturn ( 2.0 / pow2( ggxRoughness + 0.0001 ) - 2.0 );\n}\nfloat BlinnExponentToGGXRoughness( const in float blinnExponent ) {\n\treturn sqrt( 2.0 / ( blinnExponent + 2.0 ) );\n}\n#if defined( USE_SHEEN )\nfloat D_Charlie(float roughness, float NoH) {\n\tfloat invAlpha  = 1.0 / roughness;\n\tfloat cos2h = NoH * NoH;\n\tfloat sin2h = max(1.0 - cos2h, 0.0078125);\treturn (2.0 + invAlpha) * pow(sin2h, invAlpha * 0.5) / (2.0 * PI);\n}\nfloat V_Neubelt(float NoV, float NoL) {\n\treturn saturate(1.0 / (4.0 * (NoL + NoV - NoL * NoV)));\n}\nvec3 BRDF_Specular_Sheen( const in float roughness, const in vec3 L, const in GeometricContext geometry, vec3 specularColor ) {\n\tvec3 N = geometry.normal;\n\tvec3 V = geometry.viewDir;\n\tvec3 H = normalize( V + L );\n\tfloat dotNH = saturate( dot( N, H ) );\n\treturn specularColor * D_Charlie( roughness, dotNH ) * V_Neubelt( dot(N, V), dot(N, L) );\n}\n#endif",
bumpmap_pars_fragment:"#ifdef USE_BUMPMAP\n\tuniform sampler2D bumpMap;\n\tuniform float bumpScale;\n\tvec2 dHdxy_fwd() {\n\t\tvec2 dSTdx = dFdx( vUv );\n\t\tvec2 dSTdy = dFdy( vUv );\n\t\tfloat Hll = bumpScale * texture2D( bumpMap, vUv ).x;\n\t\tfloat dBx = bumpScale * texture2D( bumpMap, vUv + dSTdx ).x - Hll;\n\t\tfloat dBy = bumpScale * texture2D( bumpMap, vUv + dSTdy ).x - Hll;\n\t\treturn vec2( dBx, dBy );\n\t}\n\tvec3 perturbNormalArb( vec3 surf_pos, vec3 surf_norm, vec2 dHdxy ) {\n\t\tvec3 vSigmaX = vec3( dFdx( surf_pos.x ), dFdx( surf_pos.y ), dFdx( surf_pos.z ) );\n\t\tvec3 vSigmaY = vec3( dFdy( surf_pos.x ), dFdy( surf_pos.y ), dFdy( surf_pos.z ) );\n\t\tvec3 vN = surf_norm;\n\t\tvec3 R1 = cross( vSigmaY, vN );\n\t\tvec3 R2 = cross( vN, vSigmaX );\n\t\tfloat fDet = dot( vSigmaX, R1 );\n\t\tfDet *= ( float( gl_FrontFacing ) * 2.0 - 1.0 );\n\t\tvec3 vGrad = sign( fDet ) * ( dHdxy.x * R1 + dHdxy.y * R2 );\n\t\treturn normalize( abs( fDet ) * surf_norm - vGrad );\n\t}\n#endif",
clipping_planes_fragment:"#if NUM_CLIPPING_PLANES > 0\n\tvec4 plane;\n\t#pragma unroll_loop_start\n\tfor ( int i = 0; i < UNION_CLIPPING_PLANES; i ++ ) {\n\t\tplane = clippingPlanes[ i ];\n\t\tif ( dot( vClipPosition, plane.xyz ) > plane.w ) discard;\n\t}\n\t#pragma unroll_loop_end\n\t#if UNION_CLIPPING_PLANES < NUM_CLIPPING_PLANES\n\t\tbool clipped = true;\n\t\t#pragma unroll_loop_start\n\t\tfor ( int i = UNION_CLIPPING_PLANES; i < NUM_CLIPPING_PLANES; i ++ ) {\n\t\t\tplane = clippingPlanes[ i ];\n\t\t\tclipped = ( dot( vClipPosition, plane.xyz ) > plane.w ) && clipped;\n\t\t}\n\t\t#pragma unroll_loop_end\n\t\tif ( clipped ) discard;\n\t#endif\n#endif",
clipping_planes_pars_fragment:"#if NUM_CLIPPING_PLANES > 0\n\tvarying vec3 vClipPosition;\n\tuniform vec4 clippingPlanes[ NUM_CLIPPING_PLANES ];\n#endif",clipping_planes_pars_vertex:"#if NUM_CLIPPING_PLANES > 0\n\tvarying vec3 vClipPosition;\n#endif",clipping_planes_vertex:"#if NUM_CLIPPING_PLANES > 0\n\tvClipPosition = - mvPosition.xyz;\n#endif",color_fragment:"#ifdef USE_COLOR\n\tdiffuseColor.rgb *= vColor;\n#endif",color_pars_fragment:"#ifdef USE_COLOR\n\tvarying vec3 vColor;\n#endif",color_pars_vertex:"#ifdef USE_COLOR\n\tvarying vec3 vColor;\n#endif",
color_vertex:"#ifdef USE_COLOR\n\tvColor.xyz = color.xyz;\n#endif",common:"#define PI 3.14159265359\n#define PI2 6.28318530718\n#define PI_HALF 1.5707963267949\n#define RECIPROCAL_PI 0.31830988618\n#define RECIPROCAL_PI2 0.15915494\n#define LOG2 1.442695\n#define EPSILON 1e-6\n#ifndef saturate\n#define saturate(a) clamp( a, 0.0, 1.0 )\n#endif\n#define whiteComplement(a) ( 1.0 - saturate( a ) )\nfloat pow2( const in float x ) { return x*x; }\nfloat pow3( const in float x ) { return x*x*x; }\nfloat pow4( const in float x ) { float x2 = x*x; return x2*x2; }\nfloat average( const in vec3 color ) { return dot( color, vec3( 0.3333 ) ); }\nhighp float rand( const in vec2 uv ) {\n\tconst highp float a = 12.9898, b = 78.233, c = 43758.5453;\n\thighp float dt = dot( uv.xy, vec2( a,b ) ), sn = mod( dt, PI );\n\treturn fract(sin(sn) * c);\n}\n#ifdef HIGH_PRECISION\n\tfloat precisionSafeLength( vec3 v ) { return length( v ); }\n#else\n\tfloat max3( vec3 v ) { return max( max( v.x, v.y ), v.z ); }\n\tfloat precisionSafeLength( vec3 v ) {\n\t\tfloat maxComponent = max3( abs( v ) );\n\t\treturn length( v / maxComponent ) * maxComponent;\n\t}\n#endif\nstruct IncidentLight {\n\tvec3 color;\n\tvec3 direction;\n\tbool visible;\n};\nstruct ReflectedLight {\n\tvec3 directDiffuse;\n\tvec3 directSpecular;\n\tvec3 indirectDiffuse;\n\tvec3 indirectSpecular;\n};\nstruct GeometricContext {\n\tvec3 position;\n\tvec3 normal;\n\tvec3 viewDir;\n#ifdef CLEARCOAT\n\tvec3 clearcoatNormal;\n#endif\n};\nvec3 transformDirection( in vec3 dir, in mat4 matrix ) {\n\treturn normalize( ( matrix * vec4( dir, 0.0 ) ).xyz );\n}\nvec3 inverseTransformDirection( in vec3 dir, in mat4 matrix ) {\n\treturn normalize( ( vec4( dir, 0.0 ) * matrix ).xyz );\n}\nvec3 projectOnPlane(in vec3 point, in vec3 pointOnPlane, in vec3 planeNormal ) {\n\tfloat distance = dot( planeNormal, point - pointOnPlane );\n\treturn - distance * planeNormal + point;\n}\nfloat sideOfPlane( in vec3 point, in vec3 pointOnPlane, in vec3 planeNormal ) {\n\treturn sign( dot( point - pointOnPlane, planeNormal ) );\n}\nvec3 linePlaneIntersect( in vec3 pointOnLine, in vec3 lineDirection, in vec3 pointOnPlane, in vec3 planeNormal ) {\n\treturn lineDirection * ( dot( planeNormal, pointOnPlane - pointOnLine ) / dot( planeNormal, lineDirection ) ) + pointOnLine;\n}\nmat3 transposeMat3( const in mat3 m ) {\n\tmat3 tmp;\n\ttmp[ 0 ] = vec3( m[ 0 ].x, m[ 1 ].x, m[ 2 ].x );\n\ttmp[ 1 ] = vec3( m[ 0 ].y, m[ 1 ].y, m[ 2 ].y );\n\ttmp[ 2 ] = vec3( m[ 0 ].z, m[ 1 ].z, m[ 2 ].z );\n\treturn tmp;\n}\nfloat linearToRelativeLuminance( const in vec3 color ) {\n\tvec3 weights = vec3( 0.2126, 0.7152, 0.0722 );\n\treturn dot( weights, color.rgb );\n}\nbool isPerspectiveMatrix( mat4 m ) {\n  return m[ 2 ][ 3 ] == - 1.0;\n}",
cube_uv_reflection_fragment:"#ifdef ENVMAP_TYPE_CUBE_UV\n#define cubeUV_maxMipLevel 8.0\n#define cubeUV_minMipLevel 4.0\n#define cubeUV_maxTileSize 256.0\n#define cubeUV_minTileSize 16.0\nfloat getFace(vec3 direction) {\n    vec3 absDirection = abs(direction);\n    float face = -1.0;\n    if (absDirection.x > absDirection.z) {\n      if (absDirection.x > absDirection.y)\n        face = direction.x > 0.0 ? 0.0 : 3.0;\n      else\n        face = direction.y > 0.0 ? 1.0 : 4.0;\n    } else {\n      if (absDirection.z > absDirection.y)\n        face = direction.z > 0.0 ? 2.0 : 5.0;\n      else\n        face = direction.y > 0.0 ? 1.0 : 4.0;\n    }\n    return face;\n}\nvec2 getUV(vec3 direction, float face) {\n    vec2 uv;\n    if (face == 0.0) {\n      uv = vec2(-direction.z, direction.y) / abs(direction.x);\n    } else if (face == 1.0) {\n      uv = vec2(direction.x, -direction.z) / abs(direction.y);\n    } else if (face == 2.0) {\n      uv = direction.xy / abs(direction.z);\n    } else if (face == 3.0) {\n      uv = vec2(direction.z, direction.y) / abs(direction.x);\n    } else if (face == 4.0) {\n      uv = direction.xz / abs(direction.y);\n    } else {\n      uv = vec2(-direction.x, direction.y) / abs(direction.z);\n    }\n    return 0.5 * (uv + 1.0);\n}\nvec3 bilinearCubeUV(sampler2D envMap, vec3 direction, float mipInt) {\n  float face = getFace(direction);\n  float filterInt = max(cubeUV_minMipLevel - mipInt, 0.0);\n  mipInt = max(mipInt, cubeUV_minMipLevel);\n  float faceSize = exp2(mipInt);\n  float texelSize = 1.0 / (3.0 * cubeUV_maxTileSize);\n  vec2 uv = getUV(direction, face) * (faceSize - 1.0);\n  vec2 f = fract(uv);\n  uv += 0.5 - f;\n  if (face > 2.0) {\n    uv.y += faceSize;\n    face -= 3.0;\n  }\n  uv.x += face * faceSize;\n  if(mipInt < cubeUV_maxMipLevel){\n    uv.y += 2.0 * cubeUV_maxTileSize;\n  }\n  uv.y += filterInt * 2.0 * cubeUV_minTileSize;\n  uv.x += 3.0 * max(0.0, cubeUV_maxTileSize - 2.0 * faceSize);\n  uv *= texelSize;\n  vec3 tl = envMapTexelToLinear(texture2D(envMap, uv)).rgb;\n  uv.x += texelSize;\n  vec3 tr = envMapTexelToLinear(texture2D(envMap, uv)).rgb;\n  uv.y += texelSize;\n  vec3 br = envMapTexelToLinear(texture2D(envMap, uv)).rgb;\n  uv.x -= texelSize;\n  vec3 bl = envMapTexelToLinear(texture2D(envMap, uv)).rgb;\n  vec3 tm = mix(tl, tr, f.x);\n  vec3 bm = mix(bl, br, f.x);\n  return mix(tm, bm, f.y);\n}\n#define r0 1.0\n#define v0 0.339\n#define m0 -2.0\n#define r1 0.8\n#define v1 0.276\n#define m1 -1.0\n#define r4 0.4\n#define v4 0.046\n#define m4 2.0\n#define r5 0.305\n#define v5 0.016\n#define m5 3.0\n#define r6 0.21\n#define v6 0.0038\n#define m6 4.0\nfloat roughnessToMip(float roughness) {\n  float mip = 0.0;\n  if (roughness >= r1) {\n    mip = (r0 - roughness) * (m1 - m0) / (r0 - r1) + m0;\n  } else if (roughness >= r4) {\n    mip = (r1 - roughness) * (m4 - m1) / (r1 - r4) + m1;\n  } else if (roughness >= r5) {\n    mip = (r4 - roughness) * (m5 - m4) / (r4 - r5) + m4;\n  } else if (roughness >= r6) {\n    mip = (r5 - roughness) * (m6 - m5) / (r5 - r6) + m5;\n  } else {\n    mip = -2.0 * log2(1.16 * roughness);  }\n  return mip;\n}\nvec4 textureCubeUV(sampler2D envMap, vec3 sampleDir, float roughness) {\n  float mip = clamp(roughnessToMip(roughness), m0, cubeUV_maxMipLevel);\n  float mipF = fract(mip);\n  float mipInt = floor(mip);\n  vec3 color0 = bilinearCubeUV(envMap, sampleDir, mipInt);\n  if (mipF == 0.0) {\n    return vec4(color0, 1.0);\n  } else {\n    vec3 color1 = bilinearCubeUV(envMap, sampleDir, mipInt + 1.0);\n    return vec4(mix(color0, color1, mipF), 1.0);\n  }\n}\n#endif",
defaultnormal_vertex:"vec3 transformedNormal = objectNormal;\n#ifdef USE_INSTANCING\n\tmat3 m = mat3( instanceMatrix );\n\ttransformedNormal /= vec3( dot( m[ 0 ], m[ 0 ] ), dot( m[ 1 ], m[ 1 ] ), dot( m[ 2 ], m[ 2 ] ) );\n\ttransformedNormal = m * transformedNormal;\n#endif\ntransformedNormal = normalMatrix * transformedNormal;\n#ifdef FLIP_SIDED\n\ttransformedNormal = - transformedNormal;\n#endif\n#ifdef USE_TANGENT\n\tvec3 transformedTangent = ( modelViewMatrix * vec4( objectTangent, 0.0 ) ).xyz;\n\t#ifdef FLIP_SIDED\n\t\ttransformedTangent = - transformedTangent;\n\t#endif\n#endif",
displacementmap_pars_vertex:"#ifdef USE_DISPLACEMENTMAP\n\tuniform sampler2D displacementMap;\n\tuniform float displacementScale;\n\tuniform float displacementBias;\n#endif",displacementmap_vertex:"#ifdef USE_DISPLACEMENTMAP\n\ttransformed += normalize( objectNormal ) * ( texture2D( displacementMap, vUv ).x * displacementScale + displacementBias );\n#endif",emissivemap_fragment:"#ifdef USE_EMISSIVEMAP\n\tvec4 emissiveColor = texture2D( emissiveMap, vUv );\n\temissiveColor.rgb = emissiveMapTexelToLinear( emissiveColor ).rgb;\n\ttotalEmissiveRadiance *= emissiveColor.rgb;\n#endif",
emissivemap_pars_fragment:"#ifdef USE_EMISSIVEMAP\n\tuniform sampler2D emissiveMap;\n#endif",encodings_fragment:"gl_FragColor = linearToOutputTexel( gl_FragColor );",encodings_pars_fragment:"\nvec4 LinearToLinear( in vec4 value ) {\n\treturn value;\n}\nvec4 GammaToLinear( in vec4 value, in float gammaFactor ) {\n\treturn vec4( pow( value.rgb, vec3( gammaFactor ) ), value.a );\n}\nvec4 LinearToGamma( in vec4 value, in float gammaFactor ) {\n\treturn vec4( pow( value.rgb, vec3( 1.0 / gammaFactor ) ), value.a );\n}\nvec4 sRGBToLinear( in vec4 value ) {\n\treturn vec4( mix( pow( value.rgb * 0.9478672986 + vec3( 0.0521327014 ), vec3( 2.4 ) ), value.rgb * 0.0773993808, vec3( lessThanEqual( value.rgb, vec3( 0.04045 ) ) ) ), value.a );\n}\nvec4 LinearTosRGB( in vec4 value ) {\n\treturn vec4( mix( pow( value.rgb, vec3( 0.41666 ) ) * 1.055 - vec3( 0.055 ), value.rgb * 12.92, vec3( lessThanEqual( value.rgb, vec3( 0.0031308 ) ) ) ), value.a );\n}\nvec4 RGBEToLinear( in vec4 value ) {\n\treturn vec4( value.rgb * exp2( value.a * 255.0 - 128.0 ), 1.0 );\n}\nvec4 LinearToRGBE( in vec4 value ) {\n\tfloat maxComponent = max( max( value.r, value.g ), value.b );\n\tfloat fExp = clamp( ceil( log2( maxComponent ) ), -128.0, 127.0 );\n\treturn vec4( value.rgb / exp2( fExp ), ( fExp + 128.0 ) / 255.0 );\n}\nvec4 RGBMToLinear( in vec4 value, in float maxRange ) {\n\treturn vec4( value.rgb * value.a * maxRange, 1.0 );\n}\nvec4 LinearToRGBM( in vec4 value, in float maxRange ) {\n\tfloat maxRGB = max( value.r, max( value.g, value.b ) );\n\tfloat M = clamp( maxRGB / maxRange, 0.0, 1.0 );\n\tM = ceil( M * 255.0 ) / 255.0;\n\treturn vec4( value.rgb / ( M * maxRange ), M );\n}\nvec4 RGBDToLinear( in vec4 value, in float maxRange ) {\n\treturn vec4( value.rgb * ( ( maxRange / 255.0 ) / value.a ), 1.0 );\n}\nvec4 LinearToRGBD( in vec4 value, in float maxRange ) {\n\tfloat maxRGB = max( value.r, max( value.g, value.b ) );\n\tfloat D = max( maxRange / maxRGB, 1.0 );\n\tD = clamp( floor( D ) / 255.0, 0.0, 1.0 );\n\treturn vec4( value.rgb * ( D * ( 255.0 / maxRange ) ), D );\n}\nconst mat3 cLogLuvM = mat3( 0.2209, 0.3390, 0.4184, 0.1138, 0.6780, 0.7319, 0.0102, 0.1130, 0.2969 );\nvec4 LinearToLogLuv( in vec4 value )  {\n\tvec3 Xp_Y_XYZp = cLogLuvM * value.rgb;\n\tXp_Y_XYZp = max( Xp_Y_XYZp, vec3( 1e-6, 1e-6, 1e-6 ) );\n\tvec4 vResult;\n\tvResult.xy = Xp_Y_XYZp.xy / Xp_Y_XYZp.z;\n\tfloat Le = 2.0 * log2(Xp_Y_XYZp.y) + 127.0;\n\tvResult.w = fract( Le );\n\tvResult.z = ( Le - ( floor( vResult.w * 255.0 ) ) / 255.0 ) / 255.0;\n\treturn vResult;\n}\nconst mat3 cLogLuvInverseM = mat3( 6.0014, -2.7008, -1.7996, -1.3320, 3.1029, -5.7721, 0.3008, -1.0882, 5.6268 );\nvec4 LogLuvToLinear( in vec4 value ) {\n\tfloat Le = value.z * 255.0 + value.w;\n\tvec3 Xp_Y_XYZp;\n\tXp_Y_XYZp.y = exp2( ( Le - 127.0 ) / 2.0 );\n\tXp_Y_XYZp.z = Xp_Y_XYZp.y / value.y;\n\tXp_Y_XYZp.x = value.x * Xp_Y_XYZp.z;\n\tvec3 vRGB = cLogLuvInverseM * Xp_Y_XYZp.rgb;\n\treturn vec4( max( vRGB, 0.0 ), 1.0 );\n}",
envmap_fragment:"#ifdef USE_ENVMAP\n\t#ifdef ENV_WORLDPOS\n\t\tvec3 cameraToFrag;\n\t\t\n\t\tif ( isOrthographic ) {\n\t\t\tcameraToFrag = normalize( vec3( - viewMatrix[ 0 ][ 2 ], - viewMatrix[ 1 ][ 2 ], - viewMatrix[ 2 ][ 2 ] ) );\n\t\t}  else {\n\t\t\tcameraToFrag = normalize( vWorldPosition - cameraPosition );\n\t\t}\n\t\tvec3 worldNormal = inverseTransformDirection( normal, viewMatrix );\n\t\t#ifdef ENVMAP_MODE_REFLECTION\n\t\t\tvec3 reflectVec = reflect( cameraToFrag, worldNormal );\n\t\t#else\n\t\t\tvec3 reflectVec = refract( cameraToFrag, worldNormal, refractionRatio );\n\t\t#endif\n\t#else\n\t\tvec3 reflectVec = vReflect;\n\t#endif\n\t#ifdef ENVMAP_TYPE_CUBE\n\t\tvec4 envColor = textureCube( envMap, vec3( flipEnvMap * reflectVec.x, reflectVec.yz ) );\n\t#elif defined( ENVMAP_TYPE_CUBE_UV )\n\t\tvec4 envColor = textureCubeUV( envMap, reflectVec, 0.0 );\n\t#elif defined( ENVMAP_TYPE_EQUIREC )\n\t\tvec2 sampleUV;\n\t\treflectVec = normalize( reflectVec );\n\t\tsampleUV.y = asin( clamp( reflectVec.y, - 1.0, 1.0 ) ) * RECIPROCAL_PI + 0.5;\n\t\tsampleUV.x = atan( reflectVec.z, reflectVec.x ) * RECIPROCAL_PI2 + 0.5;\n\t\tvec4 envColor = texture2D( envMap, sampleUV );\n\t#elif defined( ENVMAP_TYPE_SPHERE )\n\t\treflectVec = normalize( reflectVec );\n\t\tvec3 reflectView = normalize( ( viewMatrix * vec4( reflectVec, 0.0 ) ).xyz + vec3( 0.0, 0.0, 1.0 ) );\n\t\tvec4 envColor = texture2D( envMap, reflectView.xy * 0.5 + 0.5 );\n\t#else\n\t\tvec4 envColor = vec4( 0.0 );\n\t#endif\n\t#ifndef ENVMAP_TYPE_CUBE_UV\n\t\tenvColor = envMapTexelToLinear( envColor );\n\t#endif\n\t#ifdef ENVMAP_BLENDING_MULTIPLY\n\t\toutgoingLight = mix( outgoingLight, outgoingLight * envColor.xyz, specularStrength * reflectivity );\n\t#elif defined( ENVMAP_BLENDING_MIX )\n\t\toutgoingLight = mix( outgoingLight, envColor.xyz, specularStrength * reflectivity );\n\t#elif defined( ENVMAP_BLENDING_ADD )\n\t\toutgoingLight += envColor.xyz * specularStrength * reflectivity;\n\t#endif\n#endif",
envmap_common_pars_fragment:"#ifdef USE_ENVMAP\n\tuniform float envMapIntensity;\n\tuniform float flipEnvMap;\n\tuniform int maxMipLevel;\n\t#ifdef ENVMAP_TYPE_CUBE\n\t\tuniform samplerCube envMap;\n\t#else\n\t\tuniform sampler2D envMap;\n\t#endif\n\t\n#endif",envmap_pars_fragment:"#ifdef USE_ENVMAP\n\tuniform float reflectivity;\n\t#if defined( USE_BUMPMAP ) || defined( USE_NORMALMAP ) || defined( PHONG )\n\t\t#define ENV_WORLDPOS\n\t#endif\n\t#ifdef ENV_WORLDPOS\n\t\tvarying vec3 vWorldPosition;\n\t\tuniform float refractionRatio;\n\t#else\n\t\tvarying vec3 vReflect;\n\t#endif\n#endif",
envmap_pars_vertex:"#ifdef USE_ENVMAP\n\t#if defined( USE_BUMPMAP ) || defined( USE_NORMALMAP ) ||defined( PHONG )\n\t\t#define ENV_WORLDPOS\n\t#endif\n\t#ifdef ENV_WORLDPOS\n\t\t\n\t\tvarying vec3 vWorldPosition;\n\t#else\n\t\tvarying vec3 vReflect;\n\t\tuniform float refractionRatio;\n\t#endif\n#endif",envmap_physical_pars_fragment:"#if defined( USE_ENVMAP )\n\t#ifdef ENVMAP_MODE_REFRACTION\n\t\tuniform float refractionRatio;\n\t#endif\n\tvec3 getLightProbeIndirectIrradiance( const in GeometricContext geometry, const in int maxMIPLevel ) {\n\t\tvec3 worldNormal = inverseTransformDirection( geometry.normal, viewMatrix );\n\t\t#ifdef ENVMAP_TYPE_CUBE\n\t\t\tvec3 queryVec = vec3( flipEnvMap * worldNormal.x, worldNormal.yz );\n\t\t\t#ifdef TEXTURE_LOD_EXT\n\t\t\t\tvec4 envMapColor = textureCubeLodEXT( envMap, queryVec, float( maxMIPLevel ) );\n\t\t\t#else\n\t\t\t\tvec4 envMapColor = textureCube( envMap, queryVec, float( maxMIPLevel ) );\n\t\t\t#endif\n\t\t\tenvMapColor.rgb = envMapTexelToLinear( envMapColor ).rgb;\n\t\t#elif defined( ENVMAP_TYPE_CUBE_UV )\n\t\t\tvec4 envMapColor = textureCubeUV( envMap, worldNormal, 1.0 );\n\t\t#else\n\t\t\tvec4 envMapColor = vec4( 0.0 );\n\t\t#endif\n\t\treturn PI * envMapColor.rgb * envMapIntensity;\n\t}\n\tfloat getSpecularMIPLevel( const in float roughness, const in int maxMIPLevel ) {\n\t\tfloat maxMIPLevelScalar = float( maxMIPLevel );\n\t\tfloat sigma = PI * roughness * roughness / ( 1.0 + roughness );\n\t\tfloat desiredMIPLevel = maxMIPLevelScalar + log2( sigma );\n\t\treturn clamp( desiredMIPLevel, 0.0, maxMIPLevelScalar );\n\t}\n\tvec3 getLightProbeIndirectRadiance( const in vec3 viewDir, const in vec3 normal, const in float roughness, const in int maxMIPLevel ) {\n\t\t#ifdef ENVMAP_MODE_REFLECTION\n\t\t  vec3 reflectVec = reflect( -viewDir, normal );\n\t\t  reflectVec = normalize( mix( reflectVec, normal, roughness * roughness) );\n\t\t#else\n\t\t  vec3 reflectVec = refract( -viewDir, normal, refractionRatio );\n\t\t#endif\n\t\treflectVec = inverseTransformDirection( reflectVec, viewMatrix );\n\t\tfloat specularMIPLevel = getSpecularMIPLevel( roughness, maxMIPLevel );\n\t\t#ifdef ENVMAP_TYPE_CUBE\n\t\t\tvec3 queryReflectVec = vec3( flipEnvMap * reflectVec.x, reflectVec.yz );\n\t\t\t#ifdef TEXTURE_LOD_EXT\n\t\t\t\tvec4 envMapColor = textureCubeLodEXT( envMap, queryReflectVec, specularMIPLevel );\n\t\t\t#else\n\t\t\t\tvec4 envMapColor = textureCube( envMap, queryReflectVec, specularMIPLevel );\n\t\t\t#endif\n\t\t\tenvMapColor.rgb = envMapTexelToLinear( envMapColor ).rgb;\n\t\t#elif defined( ENVMAP_TYPE_CUBE_UV )\n\t\t\tvec4 envMapColor = textureCubeUV( envMap, reflectVec, roughness );\n\t\t#elif defined( ENVMAP_TYPE_EQUIREC )\n\t\t\tvec2 sampleUV;\n\t\t\tsampleUV.y = asin( clamp( reflectVec.y, - 1.0, 1.0 ) ) * RECIPROCAL_PI + 0.5;\n\t\t\tsampleUV.x = atan( reflectVec.z, reflectVec.x ) * RECIPROCAL_PI2 + 0.5;\n\t\t\t#ifdef TEXTURE_LOD_EXT\n\t\t\t\tvec4 envMapColor = texture2DLodEXT( envMap, sampleUV, specularMIPLevel );\n\t\t\t#else\n\t\t\t\tvec4 envMapColor = texture2D( envMap, sampleUV, specularMIPLevel );\n\t\t\t#endif\n\t\t\tenvMapColor.rgb = envMapTexelToLinear( envMapColor ).rgb;\n\t\t#elif defined( ENVMAP_TYPE_SPHERE )\n\t\t\tvec3 reflectView = normalize( ( viewMatrix * vec4( reflectVec, 0.0 ) ).xyz + vec3( 0.0,0.0,1.0 ) );\n\t\t\t#ifdef TEXTURE_LOD_EXT\n\t\t\t\tvec4 envMapColor = texture2DLodEXT( envMap, reflectView.xy * 0.5 + 0.5, specularMIPLevel );\n\t\t\t#else\n\t\t\t\tvec4 envMapColor = texture2D( envMap, reflectView.xy * 0.5 + 0.5, specularMIPLevel );\n\t\t\t#endif\n\t\t\tenvMapColor.rgb = envMapTexelToLinear( envMapColor ).rgb;\n\t\t#endif\n\t\treturn envMapColor.rgb * envMapIntensity;\n\t}\n#endif",
envmap_vertex:"#ifdef USE_ENVMAP\n\t#ifdef ENV_WORLDPOS\n\t\tvWorldPosition = worldPosition.xyz;\n\t#else\n\t\tvec3 cameraToVertex;\n\t\tif ( isOrthographic ) { \n\t\t\tcameraToVertex = normalize( vec3( - viewMatrix[ 0 ][ 2 ], - viewMatrix[ 1 ][ 2 ], - viewMatrix[ 2 ][ 2 ] ) );\n\t\t} else {\n\t\t\tcameraToVertex = normalize( worldPosition.xyz - cameraPosition );\n\t\t}\n\t\tvec3 worldNormal = inverseTransformDirection( transformedNormal, viewMatrix );\n\t\t#ifdef ENVMAP_MODE_REFLECTION\n\t\t\tvReflect = reflect( cameraToVertex, worldNormal );\n\t\t#else\n\t\t\tvReflect = refract( cameraToVertex, worldNormal, refractionRatio );\n\t\t#endif\n\t#endif\n#endif",
fog_vertex:"#ifdef USE_FOG\n\tfogDepth = -mvPosition.z;\n#endif",fog_pars_vertex:"#ifdef USE_FOG\n\tvarying float fogDepth;\n#endif",fog_fragment:"#ifdef USE_FOG\n\t#ifdef FOG_EXP2\n\t\tfloat fogFactor = 1.0 - exp( - fogDensity * fogDensity * fogDepth * fogDepth );\n\t#else\n\t\tfloat fogFactor = smoothstep( fogNear, fogFar, fogDepth );\n\t#endif\n\tgl_FragColor.rgb = mix( gl_FragColor.rgb, fogColor, fogFactor );\n#endif",fog_pars_fragment:"#ifdef USE_FOG\n\tuniform vec3 fogColor;\n\tvarying float fogDepth;\n\t#ifdef FOG_EXP2\n\t\tuniform float fogDensity;\n\t#else\n\t\tuniform float fogNear;\n\t\tuniform float fogFar;\n\t#endif\n#endif",
gradientmap_pars_fragment:"#ifdef USE_GRADIENTMAP\n\tuniform sampler2D gradientMap;\n#endif\nvec3 getGradientIrradiance( vec3 normal, vec3 lightDirection ) {\n\tfloat dotNL = dot( normal, lightDirection );\n\tvec2 coord = vec2( dotNL * 0.5 + 0.5, 0.0 );\n\t#ifdef USE_GRADIENTMAP\n\t\treturn texture2D( gradientMap, coord ).rgb;\n\t#else\n\t\treturn ( coord.x < 0.7 ) ? vec3( 0.7 ) : vec3( 1.0 );\n\t#endif\n}",lightmap_fragment:"#ifdef USE_LIGHTMAP\n\tvec4 lightMapTexel= texture2D( lightMap, vUv2 );\n\treflectedLight.indirectDiffuse += PI * lightMapTexelToLinear( lightMapTexel ).rgb * lightMapIntensity;\n#endif",
lightmap_pars_fragment:"#ifdef USE_LIGHTMAP\n\tuniform sampler2D lightMap;\n\tuniform float lightMapIntensity;\n#endif",lights_lambert_vertex:"vec3 diffuse = vec3( 1.0 );\nGeometricContext geometry;\ngeometry.position = mvPosition.xyz;\ngeometry.normal = normalize( transformedNormal );\ngeometry.viewDir = ( isOrthographic ) ? vec3( 0, 0, 1 ) : normalize( -mvPosition.xyz );\nGeometricContext backGeometry;\nbackGeometry.position = geometry.position;\nbackGeometry.normal = -geometry.normal;\nbackGeometry.viewDir = geometry.viewDir;\nvLightFront = vec3( 0.0 );\nvIndirectFront = vec3( 0.0 );\n#ifdef DOUBLE_SIDED\n\tvLightBack = vec3( 0.0 );\n\tvIndirectBack = vec3( 0.0 );\n#endif\nIncidentLight directLight;\nfloat dotNL;\nvec3 directLightColor_Diffuse;\nvIndirectFront += getAmbientLightIrradiance( ambientLightColor );\nvIndirectFront += getLightProbeIrradiance( lightProbe, geometry );\n#ifdef DOUBLE_SIDED\n\tvIndirectBack += getAmbientLightIrradiance( ambientLightColor );\n\tvIndirectBack += getLightProbeIrradiance( lightProbe, backGeometry );\n#endif\n#if NUM_POINT_LIGHTS > 0\n\t#pragma unroll_loop_start\n\tfor ( int i = 0; i < NUM_POINT_LIGHTS; i ++ ) {\n\t\tgetPointDirectLightIrradiance( pointLights[ i ], geometry, directLight );\n\t\tdotNL = dot( geometry.normal, directLight.direction );\n\t\tdirectLightColor_Diffuse = PI * directLight.color;\n\t\tvLightFront += saturate( dotNL ) * directLightColor_Diffuse;\n\t\t#ifdef DOUBLE_SIDED\n\t\t\tvLightBack += saturate( -dotNL ) * directLightColor_Diffuse;\n\t\t#endif\n\t}\n\t#pragma unroll_loop_end\n#endif\n#if NUM_SPOT_LIGHTS > 0\n\t#pragma unroll_loop_start\n\tfor ( int i = 0; i < NUM_SPOT_LIGHTS; i ++ ) {\n\t\tgetSpotDirectLightIrradiance( spotLights[ i ], geometry, directLight );\n\t\tdotNL = dot( geometry.normal, directLight.direction );\n\t\tdirectLightColor_Diffuse = PI * directLight.color;\n\t\tvLightFront += saturate( dotNL ) * directLightColor_Diffuse;\n\t\t#ifdef DOUBLE_SIDED\n\t\t\tvLightBack += saturate( -dotNL ) * directLightColor_Diffuse;\n\t\t#endif\n\t}\n\t#pragma unroll_loop_end\n#endif\n#if NUM_DIR_LIGHTS > 0\n\t#pragma unroll_loop_start\n\tfor ( int i = 0; i < NUM_DIR_LIGHTS; i ++ ) {\n\t\tgetDirectionalDirectLightIrradiance( directionalLights[ i ], geometry, directLight );\n\t\tdotNL = dot( geometry.normal, directLight.direction );\n\t\tdirectLightColor_Diffuse = PI * directLight.color;\n\t\tvLightFront += saturate( dotNL ) * directLightColor_Diffuse;\n\t\t#ifdef DOUBLE_SIDED\n\t\t\tvLightBack += saturate( -dotNL ) * directLightColor_Diffuse;\n\t\t#endif\n\t}\n\t#pragma unroll_loop_end\n#endif\n#if NUM_HEMI_LIGHTS > 0\n\t#pragma unroll_loop_start\n\tfor ( int i = 0; i < NUM_HEMI_LIGHTS; i ++ ) {\n\t\tvIndirectFront += getHemisphereLightIrradiance( hemisphereLights[ i ], geometry );\n\t\t#ifdef DOUBLE_SIDED\n\t\t\tvIndirectBack += getHemisphereLightIrradiance( hemisphereLights[ i ], backGeometry );\n\t\t#endif\n\t}\n\t#pragma unroll_loop_end\n#endif",
lights_pars_begin:"uniform bool receiveShadow;\nuniform vec3 ambientLightColor;\nuniform vec3 lightProbe[ 9 ];\nvec3 shGetIrradianceAt( in vec3 normal, in vec3 shCoefficients[ 9 ] ) {\n\tfloat x = normal.x, y = normal.y, z = normal.z;\n\tvec3 result = shCoefficients[ 0 ] * 0.886227;\n\tresult += shCoefficients[ 1 ] * 2.0 * 0.511664 * y;\n\tresult += shCoefficients[ 2 ] * 2.0 * 0.511664 * z;\n\tresult += shCoefficients[ 3 ] * 2.0 * 0.511664 * x;\n\tresult += shCoefficients[ 4 ] * 2.0 * 0.429043 * x * y;\n\tresult += shCoefficients[ 5 ] * 2.0 * 0.429043 * y * z;\n\tresult += shCoefficients[ 6 ] * ( 0.743125 * z * z - 0.247708 );\n\tresult += shCoefficients[ 7 ] * 2.0 * 0.429043 * x * z;\n\tresult += shCoefficients[ 8 ] * 0.429043 * ( x * x - y * y );\n\treturn result;\n}\nvec3 getLightProbeIrradiance( const in vec3 lightProbe[ 9 ], const in GeometricContext geometry ) {\n\tvec3 worldNormal = inverseTransformDirection( geometry.normal, viewMatrix );\n\tvec3 irradiance = shGetIrradianceAt( worldNormal, lightProbe );\n\treturn irradiance;\n}\nvec3 getAmbientLightIrradiance( const in vec3 ambientLightColor ) {\n\tvec3 irradiance = ambientLightColor;\n\t#ifndef PHYSICALLY_CORRECT_LIGHTS\n\t\tirradiance *= PI;\n\t#endif\n\treturn irradiance;\n}\n#if NUM_DIR_LIGHTS > 0\n\tstruct DirectionalLight {\n\t\tvec3 direction;\n\t\tvec3 color;\n\t};\n\tuniform DirectionalLight directionalLights[ NUM_DIR_LIGHTS ];\n\t#if defined( USE_SHADOWMAP ) && NUM_DIR_LIGHT_SHADOWS > 0\n\t\tstruct DirectionalLightShadow {\n\t\t\tfloat shadowBias;\n\t\t\tfloat shadowRadius;\n\t\t\tvec2 shadowMapSize;\n\t\t};\n\t\tuniform DirectionalLightShadow directionalLightShadows[ NUM_DIR_LIGHT_SHADOWS ];\n\t#endif\n\tvoid getDirectionalDirectLightIrradiance( const in DirectionalLight directionalLight, const in GeometricContext geometry, out IncidentLight directLight ) {\n\t\tdirectLight.color = directionalLight.color;\n\t\tdirectLight.direction = directionalLight.direction;\n\t\tdirectLight.visible = true;\n\t}\n#endif\n#if NUM_POINT_LIGHTS > 0\n\tstruct PointLight {\n\t\tvec3 position;\n\t\tvec3 color;\n\t\tfloat distance;\n\t\tfloat decay;\n\t};\n\tuniform PointLight pointLights[ NUM_POINT_LIGHTS ];\n\t#if defined( USE_SHADOWMAP ) && NUM_POINT_LIGHT_SHADOWS > 0\n\t\tstruct PointLightShadow {\n\t\t\tfloat shadowBias;\n\t\t\tfloat shadowRadius;\n\t\t\tvec2 shadowMapSize;\n\t\t\tfloat shadowCameraNear;\n\t\t\tfloat shadowCameraFar;\n\t\t};\n\t\tuniform PointLightShadow pointLightShadows[ NUM_POINT_LIGHT_SHADOWS ];\n\t#endif\n\tvoid getPointDirectLightIrradiance( const in PointLight pointLight, const in GeometricContext geometry, out IncidentLight directLight ) {\n\t\tvec3 lVector = pointLight.position - geometry.position;\n\t\tdirectLight.direction = normalize( lVector );\n\t\tfloat lightDistance = length( lVector );\n\t\tdirectLight.color = pointLight.color;\n\t\tdirectLight.color *= punctualLightIntensityToIrradianceFactor( lightDistance, pointLight.distance, pointLight.decay );\n\t\tdirectLight.visible = ( directLight.color != vec3( 0.0 ) );\n\t}\n#endif\n#if NUM_SPOT_LIGHTS > 0\n\tstruct SpotLight {\n\t\tvec3 position;\n\t\tvec3 direction;\n\t\tvec3 color;\n\t\tfloat distance;\n\t\tfloat decay;\n\t\tfloat coneCos;\n\t\tfloat penumbraCos;\n\t};\n\tuniform SpotLight spotLights[ NUM_SPOT_LIGHTS ];\n\t#if defined( USE_SHADOWMAP ) && NUM_SPOT_LIGHT_SHADOWS > 0\n\t\tstruct SpotLightShadow {\n\t\t\tfloat shadowBias;\n\t\t\tfloat shadowRadius;\n\t\t\tvec2 shadowMapSize;\n\t\t};\n\t\tuniform SpotLightShadow spotLightShadows[ NUM_SPOT_LIGHT_SHADOWS ];\n\t#endif\n\tvoid getSpotDirectLightIrradiance( const in SpotLight spotLight, const in GeometricContext geometry, out IncidentLight directLight  ) {\n\t\tvec3 lVector = spotLight.position - geometry.position;\n\t\tdirectLight.direction = normalize( lVector );\n\t\tfloat lightDistance = length( lVector );\n\t\tfloat angleCos = dot( directLight.direction, spotLight.direction );\n\t\tif ( angleCos > spotLight.coneCos ) {\n\t\t\tfloat spotEffect = smoothstep( spotLight.coneCos, spotLight.penumbraCos, angleCos );\n\t\t\tdirectLight.color = spotLight.color;\n\t\t\tdirectLight.color *= spotEffect * punctualLightIntensityToIrradianceFactor( lightDistance, spotLight.distance, spotLight.decay );\n\t\t\tdirectLight.visible = true;\n\t\t} else {\n\t\t\tdirectLight.color = vec3( 0.0 );\n\t\t\tdirectLight.visible = false;\n\t\t}\n\t}\n#endif\n#if NUM_RECT_AREA_LIGHTS > 0\n\tstruct RectAreaLight {\n\t\tvec3 color;\n\t\tvec3 position;\n\t\tvec3 halfWidth;\n\t\tvec3 halfHeight;\n\t};\n\tuniform sampler2D ltc_1;\tuniform sampler2D ltc_2;\n\tuniform RectAreaLight rectAreaLights[ NUM_RECT_AREA_LIGHTS ];\n#endif\n#if NUM_HEMI_LIGHTS > 0\n\tstruct HemisphereLight {\n\t\tvec3 direction;\n\t\tvec3 skyColor;\n\t\tvec3 groundColor;\n\t};\n\tuniform HemisphereLight hemisphereLights[ NUM_HEMI_LIGHTS ];\n\tvec3 getHemisphereLightIrradiance( const in HemisphereLight hemiLight, const in GeometricContext geometry ) {\n\t\tfloat dotNL = dot( geometry.normal, hemiLight.direction );\n\t\tfloat hemiDiffuseWeight = 0.5 * dotNL + 0.5;\n\t\tvec3 irradiance = mix( hemiLight.groundColor, hemiLight.skyColor, hemiDiffuseWeight );\n\t\t#ifndef PHYSICALLY_CORRECT_LIGHTS\n\t\t\tirradiance *= PI;\n\t\t#endif\n\t\treturn irradiance;\n\t}\n#endif",
lights_toon_fragment:"ToonMaterial material;\nmaterial.diffuseColor = diffuseColor.rgb;\nmaterial.specularColor = specular;\nmaterial.specularShininess = shininess;\nmaterial.specularStrength = specularStrength;",lights_toon_pars_fragment:"varying vec3 vViewPosition;\n#ifndef FLAT_SHADED\n\tvarying vec3 vNormal;\n#endif\nstruct ToonMaterial {\n\tvec3\tdiffuseColor;\n\tvec3\tspecularColor;\n\tfloat\tspecularShininess;\n\tfloat\tspecularStrength;\n};\nvoid RE_Direct_Toon( const in IncidentLight directLight, const in GeometricContext geometry, const in ToonMaterial material, inout ReflectedLight reflectedLight ) {\n\tvec3 irradiance = getGradientIrradiance( geometry.normal, directLight.direction ) * directLight.color;\n\t#ifndef PHYSICALLY_CORRECT_LIGHTS\n\t\tirradiance *= PI;\n\t#endif\n\treflectedLight.directDiffuse += irradiance * BRDF_Diffuse_Lambert( material.diffuseColor );\n\treflectedLight.directSpecular += irradiance * BRDF_Specular_BlinnPhong( directLight, geometry, material.specularColor, material.specularShininess ) * material.specularStrength;\n}\nvoid RE_IndirectDiffuse_Toon( const in vec3 irradiance, const in GeometricContext geometry, const in ToonMaterial material, inout ReflectedLight reflectedLight ) {\n\treflectedLight.indirectDiffuse += irradiance * BRDF_Diffuse_Lambert( material.diffuseColor );\n}\n#define RE_Direct\t\t\t\tRE_Direct_Toon\n#define RE_IndirectDiffuse\t\tRE_IndirectDiffuse_Toon\n#define Material_LightProbeLOD( material )\t(0)",
lights_phong_fragment:"BlinnPhongMaterial material;\nmaterial.diffuseColor = diffuseColor.rgb;\nmaterial.specularColor = specular;\nmaterial.specularShininess = shininess;\nmaterial.specularStrength = specularStrength;",lights_phong_pars_fragment:"varying vec3 vViewPosition;\n#ifndef FLAT_SHADED\n\tvarying vec3 vNormal;\n#endif\nstruct BlinnPhongMaterial {\n\tvec3\tdiffuseColor;\n\tvec3\tspecularColor;\n\tfloat\tspecularShininess;\n\tfloat\tspecularStrength;\n};\nvoid RE_Direct_BlinnPhong( const in IncidentLight directLight, const in GeometricContext geometry, const in BlinnPhongMaterial material, inout ReflectedLight reflectedLight ) {\n\tfloat dotNL = saturate( dot( geometry.normal, directLight.direction ) );\n\tvec3 irradiance = dotNL * directLight.color;\n\t#ifndef PHYSICALLY_CORRECT_LIGHTS\n\t\tirradiance *= PI;\n\t#endif\n\treflectedLight.directDiffuse += irradiance * BRDF_Diffuse_Lambert( material.diffuseColor );\n\treflectedLight.directSpecular += irradiance * BRDF_Specular_BlinnPhong( directLight, geometry, material.specularColor, material.specularShininess ) * material.specularStrength;\n}\nvoid RE_IndirectDiffuse_BlinnPhong( const in vec3 irradiance, const in GeometricContext geometry, const in BlinnPhongMaterial material, inout ReflectedLight reflectedLight ) {\n\treflectedLight.indirectDiffuse += irradiance * BRDF_Diffuse_Lambert( material.diffuseColor );\n}\n#define RE_Direct\t\t\t\tRE_Direct_BlinnPhong\n#define RE_IndirectDiffuse\t\tRE_IndirectDiffuse_BlinnPhong\n#define Material_LightProbeLOD( material )\t(0)",
lights_physical_fragment:"PhysicalMaterial material;\nmaterial.diffuseColor = diffuseColor.rgb * ( 1.0 - metalnessFactor );\nvec3 dxy = max( abs( dFdx( geometryNormal ) ), abs( dFdy( geometryNormal ) ) );\nfloat geometryRoughness = max( max( dxy.x, dxy.y ), dxy.z );\nmaterial.specularRoughness = max( roughnessFactor, 0.0525 );material.specularRoughness += geometryRoughness;\nmaterial.specularRoughness = min( material.specularRoughness, 1.0 );\n#ifdef REFLECTIVITY\n\tmaterial.specularColor = mix( vec3( MAXIMUM_SPECULAR_COEFFICIENT * pow2( reflectivity ) ), diffuseColor.rgb, metalnessFactor );\n#else\n\tmaterial.specularColor = mix( vec3( DEFAULT_SPECULAR_COEFFICIENT ), diffuseColor.rgb, metalnessFactor );\n#endif\n#ifdef CLEARCOAT\n\tmaterial.clearcoat = clearcoat;\n\tmaterial.clearcoatRoughness = clearcoatRoughness;\n\t#ifdef USE_CLEARCOATMAP\n\t\tmaterial.clearcoat *= texture2D( clearcoatMap, vUv ).x;\n\t#endif\n\t#ifdef USE_CLEARCOAT_ROUGHNESSMAP\n\t\tmaterial.clearcoatRoughness *= texture2D( clearcoatRoughnessMap, vUv ).y;\n\t#endif\n\tmaterial.clearcoat = saturate( material.clearcoat );\tmaterial.clearcoatRoughness = max( material.clearcoatRoughness, 0.0525 );\n\tmaterial.clearcoatRoughness += geometryRoughness;\n\tmaterial.clearcoatRoughness = min( material.clearcoatRoughness, 1.0 );\n#endif\n#ifdef USE_SHEEN\n\tmaterial.sheenColor = sheen;\n#endif",
lights_physical_pars_fragment:"struct PhysicalMaterial {\n\tvec3\tdiffuseColor;\n\tfloat\tspecularRoughness;\n\tvec3\tspecularColor;\n#ifdef CLEARCOAT\n\tfloat clearcoat;\n\tfloat clearcoatRoughness;\n#endif\n#ifdef USE_SHEEN\n\tvec3 sheenColor;\n#endif\n};\n#define MAXIMUM_SPECULAR_COEFFICIENT 0.16\n#define DEFAULT_SPECULAR_COEFFICIENT 0.04\nfloat clearcoatDHRApprox( const in float roughness, const in float dotNL ) {\n\treturn DEFAULT_SPECULAR_COEFFICIENT + ( 1.0 - DEFAULT_SPECULAR_COEFFICIENT ) * ( pow( 1.0 - dotNL, 5.0 ) * pow( 1.0 - roughness, 2.0 ) );\n}\n#if NUM_RECT_AREA_LIGHTS > 0\n\tvoid RE_Direct_RectArea_Physical( const in RectAreaLight rectAreaLight, const in GeometricContext geometry, const in PhysicalMaterial material, inout ReflectedLight reflectedLight ) {\n\t\tvec3 normal = geometry.normal;\n\t\tvec3 viewDir = geometry.viewDir;\n\t\tvec3 position = geometry.position;\n\t\tvec3 lightPos = rectAreaLight.position;\n\t\tvec3 halfWidth = rectAreaLight.halfWidth;\n\t\tvec3 halfHeight = rectAreaLight.halfHeight;\n\t\tvec3 lightColor = rectAreaLight.color;\n\t\tfloat roughness = material.specularRoughness;\n\t\tvec3 rectCoords[ 4 ];\n\t\trectCoords[ 0 ] = lightPos + halfWidth - halfHeight;\t\trectCoords[ 1 ] = lightPos - halfWidth - halfHeight;\n\t\trectCoords[ 2 ] = lightPos - halfWidth + halfHeight;\n\t\trectCoords[ 3 ] = lightPos + halfWidth + halfHeight;\n\t\tvec2 uv = LTC_Uv( normal, viewDir, roughness );\n\t\tvec4 t1 = texture2D( ltc_1, uv );\n\t\tvec4 t2 = texture2D( ltc_2, uv );\n\t\tmat3 mInv = mat3(\n\t\t\tvec3( t1.x, 0, t1.y ),\n\t\t\tvec3(    0, 1,    0 ),\n\t\t\tvec3( t1.z, 0, t1.w )\n\t\t);\n\t\tvec3 fresnel = ( material.specularColor * t2.x + ( vec3( 1.0 ) - material.specularColor ) * t2.y );\n\t\treflectedLight.directSpecular += lightColor * fresnel * LTC_Evaluate( normal, viewDir, position, mInv, rectCoords );\n\t\treflectedLight.directDiffuse += lightColor * material.diffuseColor * LTC_Evaluate( normal, viewDir, position, mat3( 1.0 ), rectCoords );\n\t}\n#endif\nvoid RE_Direct_Physical( const in IncidentLight directLight, const in GeometricContext geometry, const in PhysicalMaterial material, inout ReflectedLight reflectedLight ) {\n\tfloat dotNL = saturate( dot( geometry.normal, directLight.direction ) );\n\tvec3 irradiance = dotNL * directLight.color;\n\t#ifndef PHYSICALLY_CORRECT_LIGHTS\n\t\tirradiance *= PI;\n\t#endif\n\t#ifdef CLEARCOAT\n\t\tfloat ccDotNL = saturate( dot( geometry.clearcoatNormal, directLight.direction ) );\n\t\tvec3 ccIrradiance = ccDotNL * directLight.color;\n\t\t#ifndef PHYSICALLY_CORRECT_LIGHTS\n\t\t\tccIrradiance *= PI;\n\t\t#endif\n\t\tfloat clearcoatDHR = material.clearcoat * clearcoatDHRApprox( material.clearcoatRoughness, ccDotNL );\n\t\treflectedLight.directSpecular += ccIrradiance * material.clearcoat * BRDF_Specular_GGX( directLight, geometry.viewDir, geometry.clearcoatNormal, vec3( DEFAULT_SPECULAR_COEFFICIENT ), material.clearcoatRoughness );\n\t#else\n\t\tfloat clearcoatDHR = 0.0;\n\t#endif\n\t#ifdef USE_SHEEN\n\t\treflectedLight.directSpecular += ( 1.0 - clearcoatDHR ) * irradiance * BRDF_Specular_Sheen(\n\t\t\tmaterial.specularRoughness,\n\t\t\tdirectLight.direction,\n\t\t\tgeometry,\n\t\t\tmaterial.sheenColor\n\t\t);\n\t#else\n\t\treflectedLight.directSpecular += ( 1.0 - clearcoatDHR ) * irradiance * BRDF_Specular_GGX( directLight, geometry.viewDir, geometry.normal, material.specularColor, material.specularRoughness);\n\t#endif\n\treflectedLight.directDiffuse += ( 1.0 - clearcoatDHR ) * irradiance * BRDF_Diffuse_Lambert( material.diffuseColor );\n}\nvoid RE_IndirectDiffuse_Physical( const in vec3 irradiance, const in GeometricContext geometry, const in PhysicalMaterial material, inout ReflectedLight reflectedLight ) {\n\treflectedLight.indirectDiffuse += irradiance * BRDF_Diffuse_Lambert( material.diffuseColor );\n}\nvoid RE_IndirectSpecular_Physical( const in vec3 radiance, const in vec3 irradiance, const in vec3 clearcoatRadiance, const in GeometricContext geometry, const in PhysicalMaterial material, inout ReflectedLight reflectedLight) {\n\t#ifdef CLEARCOAT\n\t\tfloat ccDotNV = saturate( dot( geometry.clearcoatNormal, geometry.viewDir ) );\n\t\treflectedLight.indirectSpecular += clearcoatRadiance * material.clearcoat * BRDF_Specular_GGX_Environment( geometry.viewDir, geometry.clearcoatNormal, vec3( DEFAULT_SPECULAR_COEFFICIENT ), material.clearcoatRoughness );\n\t\tfloat ccDotNL = ccDotNV;\n\t\tfloat clearcoatDHR = material.clearcoat * clearcoatDHRApprox( material.clearcoatRoughness, ccDotNL );\n\t#else\n\t\tfloat clearcoatDHR = 0.0;\n\t#endif\n\tfloat clearcoatInv = 1.0 - clearcoatDHR;\n\tvec3 singleScattering = vec3( 0.0 );\n\tvec3 multiScattering = vec3( 0.0 );\n\tvec3 cosineWeightedIrradiance = irradiance * RECIPROCAL_PI;\n\tBRDF_Specular_Multiscattering_Environment( geometry, material.specularColor, material.specularRoughness, singleScattering, multiScattering );\n\tvec3 diffuse = material.diffuseColor * ( 1.0 - ( singleScattering + multiScattering ) );\n\treflectedLight.indirectSpecular += clearcoatInv * radiance * singleScattering;\n\treflectedLight.indirectSpecular += multiScattering * cosineWeightedIrradiance;\n\treflectedLight.indirectDiffuse += diffuse * cosineWeightedIrradiance;\n}\n#define RE_Direct\t\t\t\tRE_Direct_Physical\n#define RE_Direct_RectArea\t\tRE_Direct_RectArea_Physical\n#define RE_IndirectDiffuse\t\tRE_IndirectDiffuse_Physical\n#define RE_IndirectSpecular\t\tRE_IndirectSpecular_Physical\nfloat computeSpecularOcclusion( const in float dotNV, const in float ambientOcclusion, const in float roughness ) {\n\treturn saturate( pow( dotNV + ambientOcclusion, exp2( - 16.0 * roughness - 1.0 ) ) - 1.0 + ambientOcclusion );\n}",
lights_fragment_begin:"\nGeometricContext geometry;\ngeometry.position = - vViewPosition;\ngeometry.normal = normal;\ngeometry.viewDir = ( isOrthographic ) ? vec3( 0, 0, 1 ) : normalize( vViewPosition );\n#ifdef CLEARCOAT\n\tgeometry.clearcoatNormal = clearcoatNormal;\n#endif\nIncidentLight directLight;\n#if ( NUM_POINT_LIGHTS > 0 ) && defined( RE_Direct )\n\tPointLight pointLight;\n\t#if defined( USE_SHADOWMAP ) && NUM_POINT_LIGHT_SHADOWS > 0\n\tPointLightShadow pointLightShadow;\n\t#endif\n\t#pragma unroll_loop_start\n\tfor ( int i = 0; i < NUM_POINT_LIGHTS; i ++ ) {\n\t\tpointLight = pointLights[ i ];\n\t\tgetPointDirectLightIrradiance( pointLight, geometry, directLight );\n\t\t#if defined( USE_SHADOWMAP ) && ( UNROLLED_LOOP_INDEX < NUM_POINT_LIGHT_SHADOWS )\n\t\tpointLightShadow = pointLightShadows[ i ];\n\t\tdirectLight.color *= all( bvec2( directLight.visible, receiveShadow ) ) ? getPointShadow( pointShadowMap[ i ], pointLightShadow.shadowMapSize, pointLightShadow.shadowBias, pointLightShadow.shadowRadius, vPointShadowCoord[ i ], pointLightShadow.shadowCameraNear, pointLightShadow.shadowCameraFar ) : 1.0;\n\t\t#endif\n\t\tRE_Direct( directLight, geometry, material, reflectedLight );\n\t}\n\t#pragma unroll_loop_end\n#endif\n#if ( NUM_SPOT_LIGHTS > 0 ) && defined( RE_Direct )\n\tSpotLight spotLight;\n\t#if defined( USE_SHADOWMAP ) && NUM_SPOT_LIGHT_SHADOWS > 0\n\tSpotLightShadow spotLightShadow;\n\t#endif\n\t#pragma unroll_loop_start\n\tfor ( int i = 0; i < NUM_SPOT_LIGHTS; i ++ ) {\n\t\tspotLight = spotLights[ i ];\n\t\tgetSpotDirectLightIrradiance( spotLight, geometry, directLight );\n\t\t#if defined( USE_SHADOWMAP ) && ( UNROLLED_LOOP_INDEX < NUM_SPOT_LIGHT_SHADOWS )\n\t\tspotLightShadow = spotLightShadows[ i ];\n\t\tdirectLight.color *= all( bvec2( directLight.visible, receiveShadow ) ) ? getShadow( spotShadowMap[ i ], spotLightShadow.shadowMapSize, spotLightShadow.shadowBias, spotLightShadow.shadowRadius, vSpotShadowCoord[ i ] ) : 1.0;\n\t\t#endif\n\t\tRE_Direct( directLight, geometry, material, reflectedLight );\n\t}\n\t#pragma unroll_loop_end\n#endif\n#if ( NUM_DIR_LIGHTS > 0 ) && defined( RE_Direct )\n\tDirectionalLight directionalLight;\n\t#if defined( USE_SHADOWMAP ) && NUM_DIR_LIGHT_SHADOWS > 0\n\tDirectionalLightShadow directionalLightShadow;\n\t#endif\n\t#pragma unroll_loop_start\n\tfor ( int i = 0; i < NUM_DIR_LIGHTS; i ++ ) {\n\t\tdirectionalLight = directionalLights[ i ];\n\t\tgetDirectionalDirectLightIrradiance( directionalLight, geometry, directLight );\n\t\t#if defined( USE_SHADOWMAP ) && ( UNROLLED_LOOP_INDEX < NUM_DIR_LIGHT_SHADOWS )\n\t\tdirectionalLightShadow = directionalLightShadows[ i ];\n\t\tdirectLight.color *= all( bvec2( directLight.visible, receiveShadow ) ) ? getShadow( directionalShadowMap[ i ], directionalLightShadow.shadowMapSize, directionalLightShadow.shadowBias, directionalLightShadow.shadowRadius, vDirectionalShadowCoord[ i ] ) : 1.0;\n\t\t#endif\n\t\tRE_Direct( directLight, geometry, material, reflectedLight );\n\t}\n\t#pragma unroll_loop_end\n#endif\n#if ( NUM_RECT_AREA_LIGHTS > 0 ) && defined( RE_Direct_RectArea )\n\tRectAreaLight rectAreaLight;\n\t#pragma unroll_loop_start\n\tfor ( int i = 0; i < NUM_RECT_AREA_LIGHTS; i ++ ) {\n\t\trectAreaLight = rectAreaLights[ i ];\n\t\tRE_Direct_RectArea( rectAreaLight, geometry, material, reflectedLight );\n\t}\n\t#pragma unroll_loop_end\n#endif\n#if defined( RE_IndirectDiffuse )\n\tvec3 iblIrradiance = vec3( 0.0 );\n\tvec3 irradiance = getAmbientLightIrradiance( ambientLightColor );\n\tirradiance += getLightProbeIrradiance( lightProbe, geometry );\n\t#if ( NUM_HEMI_LIGHTS > 0 )\n\t\t#pragma unroll_loop_start\n\t\tfor ( int i = 0; i < NUM_HEMI_LIGHTS; i ++ ) {\n\t\t\tirradiance += getHemisphereLightIrradiance( hemisphereLights[ i ], geometry );\n\t\t}\n\t\t#pragma unroll_loop_end\n\t#endif\n#endif\n#if defined( RE_IndirectSpecular )\n\tvec3 radiance = vec3( 0.0 );\n\tvec3 clearcoatRadiance = vec3( 0.0 );\n#endif",
lights_fragment_maps:"#if defined( RE_IndirectDiffuse )\n\t#ifdef USE_LIGHTMAP\n\t\tvec4 lightMapTexel= texture2D( lightMap, vUv2 );\n\t\tvec3 lightMapIrradiance = lightMapTexelToLinear( lightMapTexel ).rgb * lightMapIntensity;\n\t\t#ifndef PHYSICALLY_CORRECT_LIGHTS\n\t\t\tlightMapIrradiance *= PI;\n\t\t#endif\n\t\tirradiance += lightMapIrradiance;\n\t#endif\n\t#if defined( USE_ENVMAP ) && defined( STANDARD ) && defined( ENVMAP_TYPE_CUBE_UV )\n\t\tiblIrradiance += getLightProbeIndirectIrradiance( geometry, maxMipLevel );\n\t#endif\n#endif\n#if defined( USE_ENVMAP ) && defined( RE_IndirectSpecular )\n\tradiance += getLightProbeIndirectRadiance( geometry.viewDir, geometry.normal, material.specularRoughness, maxMipLevel );\n\t#ifdef CLEARCOAT\n\t\tclearcoatRadiance += getLightProbeIndirectRadiance( geometry.viewDir, geometry.clearcoatNormal, material.clearcoatRoughness, maxMipLevel );\n\t#endif\n#endif",
lights_fragment_end:"#if defined( RE_IndirectDiffuse )\n\tRE_IndirectDiffuse( irradiance, geometry, material, reflectedLight );\n#endif\n#if defined( RE_IndirectSpecular )\n\tRE_IndirectSpecular( radiance, iblIrradiance, clearcoatRadiance, geometry, material, reflectedLight );\n#endif",logdepthbuf_fragment:"#if defined( USE_LOGDEPTHBUF ) && defined( USE_LOGDEPTHBUF_EXT )\n\tgl_FragDepthEXT = vIsPerspective == 0.0 ? gl_FragCoord.z : log2( vFragDepth ) * logDepthBufFC * 0.5;\n#endif",logdepthbuf_pars_fragment:"#if defined( USE_LOGDEPTHBUF ) && defined( USE_LOGDEPTHBUF_EXT )\n\tuniform float logDepthBufFC;\n\tvarying float vFragDepth;\n\tvarying float vIsPerspective;\n#endif",
logdepthbuf_pars_vertex:"#ifdef USE_LOGDEPTHBUF\n\t#ifdef USE_LOGDEPTHBUF_EXT\n\t\tvarying float vFragDepth;\n\t\tvarying float vIsPerspective;\n\t#else\n\t\tuniform float logDepthBufFC;\n\t#endif\n#endif",logdepthbuf_vertex:"#ifdef USE_LOGDEPTHBUF\n\t#ifdef USE_LOGDEPTHBUF_EXT\n\t\tvFragDepth = 1.0 + gl_Position.w;\n\t\tvIsPerspective = float( isPerspectiveMatrix( projectionMatrix ) );\n\t#else\n\t\tif ( isPerspectiveMatrix( projectionMatrix ) ) {\n\t\t\tgl_Position.z = log2( max( EPSILON, gl_Position.w + 1.0 ) ) * logDepthBufFC - 1.0;\n\t\t\tgl_Position.z *= gl_Position.w;\n\t\t}\n\t#endif\n#endif",
map_fragment:"#ifdef USE_MAP\n\tvec4 texelColor = texture2D( map, vUv );\n\ttexelColor = mapTexelToLinear( texelColor );\n\tdiffuseColor *= texelColor;\n#endif",map_pars_fragment:"#ifdef USE_MAP\n\tuniform sampler2D map;\n#endif",map_particle_fragment:"#if defined( USE_MAP ) || defined( USE_ALPHAMAP )\n\tvec2 uv = ( uvTransform * vec3( gl_PointCoord.x, 1.0 - gl_PointCoord.y, 1 ) ).xy;\n#endif\n#ifdef USE_MAP\n\tvec4 mapTexel = texture2D( map, uv );\n\tdiffuseColor *= mapTexelToLinear( mapTexel );\n#endif\n#ifdef USE_ALPHAMAP\n\tdiffuseColor.a *= texture2D( alphaMap, uv ).g;\n#endif",
map_particle_pars_fragment:"#if defined( USE_MAP ) || defined( USE_ALPHAMAP )\n\tuniform mat3 uvTransform;\n#endif\n#ifdef USE_MAP\n\tuniform sampler2D map;\n#endif\n#ifdef USE_ALPHAMAP\n\tuniform sampler2D alphaMap;\n#endif",metalnessmap_fragment:"float metalnessFactor = metalness;\n#ifdef USE_METALNESSMAP\n\tvec4 texelMetalness = texture2D( metalnessMap, vUv );\n\tmetalnessFactor *= texelMetalness.b;\n#endif",metalnessmap_pars_fragment:"#ifdef USE_METALNESSMAP\n\tuniform sampler2D metalnessMap;\n#endif",
morphnormal_vertex:"#ifdef USE_MORPHNORMALS\n\tobjectNormal *= morphTargetBaseInfluence;\n\tobjectNormal += morphNormal0 * morphTargetInfluences[ 0 ];\n\tobjectNormal += morphNormal1 * morphTargetInfluences[ 1 ];\n\tobjectNormal += morphNormal2 * morphTargetInfluences[ 2 ];\n\tobjectNormal += morphNormal3 * morphTargetInfluences[ 3 ];\n#endif",morphtarget_pars_vertex:"#ifdef USE_MORPHTARGETS\n\tuniform float morphTargetBaseInfluence;\n\t#ifndef USE_MORPHNORMALS\n\tuniform float morphTargetInfluences[ 8 ];\n\t#else\n\tuniform float morphTargetInfluences[ 4 ];\n\t#endif\n#endif",
morphtarget_vertex:"#ifdef USE_MORPHTARGETS\n\ttransformed *= morphTargetBaseInfluence;\n\ttransformed += morphTarget0 * morphTargetInfluences[ 0 ];\n\ttransformed += morphTarget1 * morphTargetInfluences[ 1 ];\n\ttransformed += morphTarget2 * morphTargetInfluences[ 2 ];\n\ttransformed += morphTarget3 * morphTargetInfluences[ 3 ];\n\t#ifndef USE_MORPHNORMALS\n\ttransformed += morphTarget4 * morphTargetInfluences[ 4 ];\n\ttransformed += morphTarget5 * morphTargetInfluences[ 5 ];\n\ttransformed += morphTarget6 * morphTargetInfluences[ 6 ];\n\ttransformed += morphTarget7 * morphTargetInfluences[ 7 ];\n\t#endif\n#endif",
normal_fragment_begin:"#ifdef FLAT_SHADED\n\tvec3 fdx = vec3( dFdx( vViewPosition.x ), dFdx( vViewPosition.y ), dFdx( vViewPosition.z ) );\n\tvec3 fdy = vec3( dFdy( vViewPosition.x ), dFdy( vViewPosition.y ), dFdy( vViewPosition.z ) );\n\tvec3 normal = normalize( cross( fdx, fdy ) );\n#else\n\tvec3 normal = normalize( vNormal );\n\t#ifdef DOUBLE_SIDED\n\t\tnormal = normal * ( float( gl_FrontFacing ) * 2.0 - 1.0 );\n\t#endif\n\t#ifdef USE_TANGENT\n\t\tvec3 tangent = normalize( vTangent );\n\t\tvec3 bitangent = normalize( vBitangent );\n\t\t#ifdef DOUBLE_SIDED\n\t\t\ttangent = tangent * ( float( gl_FrontFacing ) * 2.0 - 1.0 );\n\t\t\tbitangent = bitangent * ( float( gl_FrontFacing ) * 2.0 - 1.0 );\n\t\t#endif\n\t\t#if defined( TANGENTSPACE_NORMALMAP ) || defined( USE_CLEARCOAT_NORMALMAP )\n\t\t\tmat3 vTBN = mat3( tangent, bitangent, normal );\n\t\t#endif\n\t#endif\n#endif\nvec3 geometryNormal = normal;",
normal_fragment_maps:"#ifdef OBJECTSPACE_NORMALMAP\n\tnormal = texture2D( normalMap, vUv ).xyz * 2.0 - 1.0;\n\t#ifdef FLIP_SIDED\n\t\tnormal = - normal;\n\t#endif\n\t#ifdef DOUBLE_SIDED\n\t\tnormal = normal * ( float( gl_FrontFacing ) * 2.0 - 1.0 );\n\t#endif\n\tnormal = normalize( normalMatrix * normal );\n#elif defined( TANGENTSPACE_NORMALMAP )\n\tvec3 mapN = texture2D( normalMap, vUv ).xyz * 2.0 - 1.0;\n\tmapN.xy *= normalScale;\n\t#ifdef USE_TANGENT\n\t\tnormal = normalize( vTBN * mapN );\n\t#else\n\t\tnormal = perturbNormal2Arb( -vViewPosition, normal, mapN );\n\t#endif\n#elif defined( USE_BUMPMAP )\n\tnormal = perturbNormalArb( -vViewPosition, normal, dHdxy_fwd() );\n#endif",
normalmap_pars_fragment:"#ifdef USE_NORMALMAP\n\tuniform sampler2D normalMap;\n\tuniform vec2 normalScale;\n#endif\n#ifdef OBJECTSPACE_NORMALMAP\n\tuniform mat3 normalMatrix;\n#endif\n#if ! defined ( USE_TANGENT ) && ( defined ( TANGENTSPACE_NORMALMAP ) || defined ( USE_CLEARCOAT_NORMALMAP ) )\n\tvec3 perturbNormal2Arb( vec3 eye_pos, vec3 surf_norm, vec3 mapN ) {\n\t\tvec3 q0 = vec3( dFdx( eye_pos.x ), dFdx( eye_pos.y ), dFdx( eye_pos.z ) );\n\t\tvec3 q1 = vec3( dFdy( eye_pos.x ), dFdy( eye_pos.y ), dFdy( eye_pos.z ) );\n\t\tvec2 st0 = dFdx( vUv.st );\n\t\tvec2 st1 = dFdy( vUv.st );\n\t\tfloat scale = sign( st1.t * st0.s - st0.t * st1.s );\n\t\tvec3 S = normalize( ( q0 * st1.t - q1 * st0.t ) * scale );\n\t\tvec3 T = normalize( ( - q0 * st1.s + q1 * st0.s ) * scale );\n\t\tvec3 N = normalize( surf_norm );\n\t\tmat3 tsn = mat3( S, T, N );\n\t\tmapN.xy *= ( float( gl_FrontFacing ) * 2.0 - 1.0 );\n\t\treturn normalize( tsn * mapN );\n\t}\n#endif",
clearcoat_normal_fragment_begin:"#ifdef CLEARCOAT\n\tvec3 clearcoatNormal = geometryNormal;\n#endif",clearcoat_normal_fragment_maps:"#ifdef USE_CLEARCOAT_NORMALMAP\n\tvec3 clearcoatMapN = texture2D( clearcoatNormalMap, vUv ).xyz * 2.0 - 1.0;\n\tclearcoatMapN.xy *= clearcoatNormalScale;\n\t#ifdef USE_TANGENT\n\t\tclearcoatNormal = normalize( vTBN * clearcoatMapN );\n\t#else\n\t\tclearcoatNormal = perturbNormal2Arb( - vViewPosition, clearcoatNormal, clearcoatMapN );\n\t#endif\n#endif",clearcoat_pars_fragment:"#ifdef USE_CLEARCOATMAP\n\tuniform sampler2D clearcoatMap;\n#endif\n#ifdef USE_CLEARCOAT_ROUGHNESSMAP\n\tuniform sampler2D clearcoatRoughnessMap;\n#endif\n#ifdef USE_CLEARCOAT_NORMALMAP\n\tuniform sampler2D clearcoatNormalMap;\n\tuniform vec2 clearcoatNormalScale;\n#endif",
packing:"vec3 packNormalToRGB( const in vec3 normal ) {\n\treturn normalize( normal ) * 0.5 + 0.5;\n}\nvec3 unpackRGBToNormal( const in vec3 rgb ) {\n\treturn 2.0 * rgb.xyz - 1.0;\n}\nconst float PackUpscale = 256. / 255.;const float UnpackDownscale = 255. / 256.;\nconst vec3 PackFactors = vec3( 256. * 256. * 256., 256. * 256.,  256. );\nconst vec4 UnpackFactors = UnpackDownscale / vec4( PackFactors, 1. );\nconst float ShiftRight8 = 1. / 256.;\nvec4 packDepthToRGBA( const in float v ) {\n\tvec4 r = vec4( fract( v * PackFactors ), v );\n\tr.yzw -= r.xyz * ShiftRight8;\treturn r * PackUpscale;\n}\nfloat unpackRGBAToDepth( const in vec4 v ) {\n\treturn dot( v, UnpackFactors );\n}\nvec4 pack2HalfToRGBA( vec2 v ) {\n\tvec4 r = vec4( v.x, fract( v.x * 255.0 ), v.y, fract( v.y * 255.0 ));\n\treturn vec4( r.x - r.y / 255.0, r.y, r.z - r.w / 255.0, r.w);\n}\nvec2 unpackRGBATo2Half( vec4 v ) {\n\treturn vec2( v.x + ( v.y / 255.0 ), v.z + ( v.w / 255.0 ) );\n}\nfloat viewZToOrthographicDepth( const in float viewZ, const in float near, const in float far ) {\n\treturn ( viewZ + near ) / ( near - far );\n}\nfloat orthographicDepthToViewZ( const in float linearClipZ, const in float near, const in float far ) {\n\treturn linearClipZ * ( near - far ) - near;\n}\nfloat viewZToPerspectiveDepth( const in float viewZ, const in float near, const in float far ) {\n\treturn (( near + viewZ ) * far ) / (( far - near ) * viewZ );\n}\nfloat perspectiveDepthToViewZ( const in float invClipZ, const in float near, const in float far ) {\n\treturn ( near * far ) / ( ( far - near ) * invClipZ - far );\n}",
premultiplied_alpha_fragment:"#ifdef PREMULTIPLIED_ALPHA\n\tgl_FragColor.rgb *= gl_FragColor.a;\n#endif",project_vertex:"vec4 mvPosition = vec4( transformed, 1.0 );\n#ifdef USE_INSTANCING\n\tmvPosition = instanceMatrix * mvPosition;\n#endif\nmvPosition = modelViewMatrix * mvPosition;\ngl_Position = projectionMatrix * mvPosition;",dithering_fragment:"#ifdef DITHERING\n\tgl_FragColor.rgb = dithering( gl_FragColor.rgb );\n#endif",dithering_pars_fragment:"#ifdef DITHERING\n\tvec3 dithering( vec3 color ) {\n\t\tfloat grid_position = rand( gl_FragCoord.xy );\n\t\tvec3 dither_shift_RGB = vec3( 0.25 / 255.0, -0.25 / 255.0, 0.25 / 255.0 );\n\t\tdither_shift_RGB = mix( 2.0 * dither_shift_RGB, -2.0 * dither_shift_RGB, grid_position );\n\t\treturn color + dither_shift_RGB;\n\t}\n#endif",
roughnessmap_fragment:"float roughnessFactor = roughness;\n#ifdef USE_ROUGHNESSMAP\n\tvec4 texelRoughness = texture2D( roughnessMap, vUv );\n\troughnessFactor *= texelRoughness.g;\n#endif",roughnessmap_pars_fragment:"#ifdef USE_ROUGHNESSMAP\n\tuniform sampler2D roughnessMap;\n#endif",shadowmap_pars_fragment:"#ifdef USE_SHADOWMAP\n\t#if NUM_DIR_LIGHT_SHADOWS > 0\n\t\tuniform sampler2D directionalShadowMap[ NUM_DIR_LIGHT_SHADOWS ];\n\t\tvarying vec4 vDirectionalShadowCoord[ NUM_DIR_LIGHT_SHADOWS ];\n\t#endif\n\t#if NUM_SPOT_LIGHT_SHADOWS > 0\n\t\tuniform sampler2D spotShadowMap[ NUM_SPOT_LIGHT_SHADOWS ];\n\t\tvarying vec4 vSpotShadowCoord[ NUM_SPOT_LIGHT_SHADOWS ];\n\t#endif\n\t#if NUM_POINT_LIGHT_SHADOWS > 0\n\t\tuniform sampler2D pointShadowMap[ NUM_POINT_LIGHT_SHADOWS ];\n\t\tvarying vec4 vPointShadowCoord[ NUM_POINT_LIGHT_SHADOWS ];\n\t#endif\n\tfloat texture2DCompare( sampler2D depths, vec2 uv, float compare ) {\n\t\treturn step( compare, unpackRGBAToDepth( texture2D( depths, uv ) ) );\n\t}\n\tvec2 texture2DDistribution( sampler2D shadow, vec2 uv ) {\n\t\treturn unpackRGBATo2Half( texture2D( shadow, uv ) );\n\t}\n\tfloat VSMShadow (sampler2D shadow, vec2 uv, float compare ){\n\t\tfloat occlusion = 1.0;\n\t\tvec2 distribution = texture2DDistribution( shadow, uv );\n\t\tfloat hard_shadow = step( compare , distribution.x );\n\t\tif (hard_shadow != 1.0 ) {\n\t\t\tfloat distance = compare - distribution.x ;\n\t\t\tfloat variance = max( 0.00000, distribution.y * distribution.y );\n\t\t\tfloat softness_probability = variance / (variance + distance * distance );\t\t\tsoftness_probability = clamp( ( softness_probability - 0.3 ) / ( 0.95 - 0.3 ), 0.0, 1.0 );\t\t\tocclusion = clamp( max( hard_shadow, softness_probability ), 0.0, 1.0 );\n\t\t}\n\t\treturn occlusion;\n\t}\n\tfloat getShadow( sampler2D shadowMap, vec2 shadowMapSize, float shadowBias, float shadowRadius, vec4 shadowCoord ) {\n\t\tfloat shadow = 1.0;\n\t\tshadowCoord.xyz /= shadowCoord.w;\n\t\tshadowCoord.z += shadowBias;\n\t\tbvec4 inFrustumVec = bvec4 ( shadowCoord.x >= 0.0, shadowCoord.x <= 1.0, shadowCoord.y >= 0.0, shadowCoord.y <= 1.0 );\n\t\tbool inFrustum = all( inFrustumVec );\n\t\tbvec2 frustumTestVec = bvec2( inFrustum, shadowCoord.z <= 1.0 );\n\t\tbool frustumTest = all( frustumTestVec );\n\t\tif ( frustumTest ) {\n\t\t#if defined( SHADOWMAP_TYPE_PCF )\n\t\t\tvec2 texelSize = vec2( 1.0 ) / shadowMapSize;\n\t\t\tfloat dx0 = - texelSize.x * shadowRadius;\n\t\t\tfloat dy0 = - texelSize.y * shadowRadius;\n\t\t\tfloat dx1 = + texelSize.x * shadowRadius;\n\t\t\tfloat dy1 = + texelSize.y * shadowRadius;\n\t\t\tfloat dx2 = dx0 / 2.0;\n\t\t\tfloat dy2 = dy0 / 2.0;\n\t\t\tfloat dx3 = dx1 / 2.0;\n\t\t\tfloat dy3 = dy1 / 2.0;\n\t\t\tshadow = (\n\t\t\t\ttexture2DCompare( shadowMap, shadowCoord.xy + vec2( dx0, dy0 ), shadowCoord.z ) +\n\t\t\t\ttexture2DCompare( shadowMap, shadowCoord.xy + vec2( 0.0, dy0 ), shadowCoord.z ) +\n\t\t\t\ttexture2DCompare( shadowMap, shadowCoord.xy + vec2( dx1, dy0 ), shadowCoord.z ) +\n\t\t\t\ttexture2DCompare( shadowMap, shadowCoord.xy + vec2( dx2, dy2 ), shadowCoord.z ) +\n\t\t\t\ttexture2DCompare( shadowMap, shadowCoord.xy + vec2( 0.0, dy2 ), shadowCoord.z ) +\n\t\t\t\ttexture2DCompare( shadowMap, shadowCoord.xy + vec2( dx3, dy2 ), shadowCoord.z ) +\n\t\t\t\ttexture2DCompare( shadowMap, shadowCoord.xy + vec2( dx0, 0.0 ), shadowCoord.z ) +\n\t\t\t\ttexture2DCompare( shadowMap, shadowCoord.xy + vec2( dx2, 0.0 ), shadowCoord.z ) +\n\t\t\t\ttexture2DCompare( shadowMap, shadowCoord.xy, shadowCoord.z ) +\n\t\t\t\ttexture2DCompare( shadowMap, shadowCoord.xy + vec2( dx3, 0.0 ), shadowCoord.z ) +\n\t\t\t\ttexture2DCompare( shadowMap, shadowCoord.xy + vec2( dx1, 0.0 ), shadowCoord.z ) +\n\t\t\t\ttexture2DCompare( shadowMap, shadowCoord.xy + vec2( dx2, dy3 ), shadowCoord.z ) +\n\t\t\t\ttexture2DCompare( shadowMap, shadowCoord.xy + vec2( 0.0, dy3 ), shadowCoord.z ) +\n\t\t\t\ttexture2DCompare( shadowMap, shadowCoord.xy + vec2( dx3, dy3 ), shadowCoord.z ) +\n\t\t\t\ttexture2DCompare( shadowMap, shadowCoord.xy + vec2( dx0, dy1 ), shadowCoord.z ) +\n\t\t\t\ttexture2DCompare( shadowMap, shadowCoord.xy + vec2( 0.0, dy1 ), shadowCoord.z ) +\n\t\t\t\ttexture2DCompare( shadowMap, shadowCoord.xy + vec2( dx1, dy1 ), shadowCoord.z )\n\t\t\t) * ( 1.0 / 17.0 );\n\t\t#elif defined( SHADOWMAP_TYPE_PCF_SOFT )\n\t\t\tvec2 texelSize = vec2( 1.0 ) / shadowMapSize;\n\t\t\tfloat dx = texelSize.x;\n\t\t\tfloat dy = texelSize.y;\n\t\t\tvec2 uv = shadowCoord.xy;\n\t\t\tvec2 f = fract( uv * shadowMapSize + 0.5 );\n\t\t\tuv -= f * texelSize;\n\t\t\tshadow = (\n\t\t\t\ttexture2DCompare( shadowMap, uv, shadowCoord.z ) +\n\t\t\t\ttexture2DCompare( shadowMap, uv + vec2( dx, 0.0 ), shadowCoord.z ) +\n\t\t\t\ttexture2DCompare( shadowMap, uv + vec2( 0.0, dy ), shadowCoord.z ) +\n\t\t\t\ttexture2DCompare( shadowMap, uv + texelSize, shadowCoord.z ) +\n\t\t\t\tmix( texture2DCompare( shadowMap, uv + vec2( -dx, 0.0 ), shadowCoord.z ), \n\t\t\t\t\t texture2DCompare( shadowMap, uv + vec2( 2.0 * dx, 0.0 ), shadowCoord.z ),\n\t\t\t\t\t f.x ) +\n\t\t\t\tmix( texture2DCompare( shadowMap, uv + vec2( -dx, dy ), shadowCoord.z ), \n\t\t\t\t\t texture2DCompare( shadowMap, uv + vec2( 2.0 * dx, dy ), shadowCoord.z ),\n\t\t\t\t\t f.x ) +\n\t\t\t\tmix( texture2DCompare( shadowMap, uv + vec2( 0.0, -dy ), shadowCoord.z ), \n\t\t\t\t\t texture2DCompare( shadowMap, uv + vec2( 0.0, 2.0 * dy ), shadowCoord.z ),\n\t\t\t\t\t f.y ) +\n\t\t\t\tmix( texture2DCompare( shadowMap, uv + vec2( dx, -dy ), shadowCoord.z ), \n\t\t\t\t\t texture2DCompare( shadowMap, uv + vec2( dx, 2.0 * dy ), shadowCoord.z ),\n\t\t\t\t\t f.y ) +\n\t\t\t\tmix( mix( texture2DCompare( shadowMap, uv + vec2( -dx, -dy ), shadowCoord.z ), \n\t\t\t\t\t\t  texture2DCompare( shadowMap, uv + vec2( 2.0 * dx, -dy ), shadowCoord.z ),\n\t\t\t\t\t\t  f.x ),\n\t\t\t\t\t mix( texture2DCompare( shadowMap, uv + vec2( -dx, 2.0 * dy ), shadowCoord.z ), \n\t\t\t\t\t\t  texture2DCompare( shadowMap, uv + vec2( 2.0 * dx, 2.0 * dy ), shadowCoord.z ),\n\t\t\t\t\t\t  f.x ),\n\t\t\t\t\t f.y )\n\t\t\t) * ( 1.0 / 9.0 );\n\t\t#elif defined( SHADOWMAP_TYPE_VSM )\n\t\t\tshadow = VSMShadow( shadowMap, shadowCoord.xy, shadowCoord.z );\n\t\t#else\n\t\t\tshadow = texture2DCompare( shadowMap, shadowCoord.xy, shadowCoord.z );\n\t\t#endif\n\t\t}\n\t\treturn shadow;\n\t}\n\tvec2 cubeToUV( vec3 v, float texelSizeY ) {\n\t\tvec3 absV = abs( v );\n\t\tfloat scaleToCube = 1.0 / max( absV.x, max( absV.y, absV.z ) );\n\t\tabsV *= scaleToCube;\n\t\tv *= scaleToCube * ( 1.0 - 2.0 * texelSizeY );\n\t\tvec2 planar = v.xy;\n\t\tfloat almostATexel = 1.5 * texelSizeY;\n\t\tfloat almostOne = 1.0 - almostATexel;\n\t\tif ( absV.z >= almostOne ) {\n\t\t\tif ( v.z > 0.0 )\n\t\t\t\tplanar.x = 4.0 - v.x;\n\t\t} else if ( absV.x >= almostOne ) {\n\t\t\tfloat signX = sign( v.x );\n\t\t\tplanar.x = v.z * signX + 2.0 * signX;\n\t\t} else if ( absV.y >= almostOne ) {\n\t\t\tfloat signY = sign( v.y );\n\t\t\tplanar.x = v.x + 2.0 * signY + 2.0;\n\t\t\tplanar.y = v.z * signY - 2.0;\n\t\t}\n\t\treturn vec2( 0.125, 0.25 ) * planar + vec2( 0.375, 0.75 );\n\t}\n\tfloat getPointShadow( sampler2D shadowMap, vec2 shadowMapSize, float shadowBias, float shadowRadius, vec4 shadowCoord, float shadowCameraNear, float shadowCameraFar ) {\n\t\tvec2 texelSize = vec2( 1.0 ) / ( shadowMapSize * vec2( 4.0, 2.0 ) );\n\t\tvec3 lightToPosition = shadowCoord.xyz;\n\t\tfloat dp = ( length( lightToPosition ) - shadowCameraNear ) / ( shadowCameraFar - shadowCameraNear );\t\tdp += shadowBias;\n\t\tvec3 bd3D = normalize( lightToPosition );\n\t\t#if defined( SHADOWMAP_TYPE_PCF ) || defined( SHADOWMAP_TYPE_PCF_SOFT ) || defined( SHADOWMAP_TYPE_VSM )\n\t\t\tvec2 offset = vec2( - 1, 1 ) * shadowRadius * texelSize.y;\n\t\t\treturn (\n\t\t\t\ttexture2DCompare( shadowMap, cubeToUV( bd3D + offset.xyy, texelSize.y ), dp ) +\n\t\t\t\ttexture2DCompare( shadowMap, cubeToUV( bd3D + offset.yyy, texelSize.y ), dp ) +\n\t\t\t\ttexture2DCompare( shadowMap, cubeToUV( bd3D + offset.xyx, texelSize.y ), dp ) +\n\t\t\t\ttexture2DCompare( shadowMap, cubeToUV( bd3D + offset.yyx, texelSize.y ), dp ) +\n\t\t\t\ttexture2DCompare( shadowMap, cubeToUV( bd3D, texelSize.y ), dp ) +\n\t\t\t\ttexture2DCompare( shadowMap, cubeToUV( bd3D + offset.xxy, texelSize.y ), dp ) +\n\t\t\t\ttexture2DCompare( shadowMap, cubeToUV( bd3D + offset.yxy, texelSize.y ), dp ) +\n\t\t\t\ttexture2DCompare( shadowMap, cubeToUV( bd3D + offset.xxx, texelSize.y ), dp ) +\n\t\t\t\ttexture2DCompare( shadowMap, cubeToUV( bd3D + offset.yxx, texelSize.y ), dp )\n\t\t\t) * ( 1.0 / 9.0 );\n\t\t#else\n\t\t\treturn texture2DCompare( shadowMap, cubeToUV( bd3D, texelSize.y ), dp );\n\t\t#endif\n\t}\n#endif",
shadowmap_pars_vertex:"#ifdef USE_SHADOWMAP\n\t#if NUM_DIR_LIGHT_SHADOWS > 0\n\t\tuniform mat4 directionalShadowMatrix[ NUM_DIR_LIGHT_SHADOWS ];\n\t\tvarying vec4 vDirectionalShadowCoord[ NUM_DIR_LIGHT_SHADOWS ];\n\t#endif\n\t#if NUM_SPOT_LIGHT_SHADOWS > 0\n\t\tuniform mat4 spotShadowMatrix[ NUM_SPOT_LIGHT_SHADOWS ];\n\t\tvarying vec4 vSpotShadowCoord[ NUM_SPOT_LIGHT_SHADOWS ];\n\t#endif\n\t#if NUM_POINT_LIGHT_SHADOWS > 0\n\t\tuniform mat4 pointShadowMatrix[ NUM_POINT_LIGHT_SHADOWS ];\n\t\tvarying vec4 vPointShadowCoord[ NUM_POINT_LIGHT_SHADOWS ];\n\t#endif\n#endif",
shadowmap_vertex:"#ifdef USE_SHADOWMAP\n\t#if NUM_DIR_LIGHT_SHADOWS > 0\n\t#pragma unroll_loop_start\n\tfor ( int i = 0; i < NUM_DIR_LIGHT_SHADOWS; i ++ ) {\n\t\tvDirectionalShadowCoord[ i ] = directionalShadowMatrix[ i ] * worldPosition;\n\t}\n\t#pragma unroll_loop_end\n\t#endif\n\t#if NUM_SPOT_LIGHT_SHADOWS > 0\n\t#pragma unroll_loop_start\n\tfor ( int i = 0; i < NUM_SPOT_LIGHT_SHADOWS; i ++ ) {\n\t\tvSpotShadowCoord[ i ] = spotShadowMatrix[ i ] * worldPosition;\n\t}\n\t#pragma unroll_loop_end\n\t#endif\n\t#if NUM_POINT_LIGHT_SHADOWS > 0\n\t#pragma unroll_loop_start\n\tfor ( int i = 0; i < NUM_POINT_LIGHT_SHADOWS; i ++ ) {\n\t\tvPointShadowCoord[ i ] = pointShadowMatrix[ i ] * worldPosition;\n\t}\n\t#pragma unroll_loop_end\n\t#endif\n#endif",
shadowmask_pars_fragment:"float getShadowMask() {\n\tfloat shadow = 1.0;\n\t#ifdef USE_SHADOWMAP\n\t#if NUM_DIR_LIGHT_SHADOWS > 0\n\tDirectionalLightShadow directionalLight;\n\t#pragma unroll_loop_start\n\tfor ( int i = 0; i < NUM_DIR_LIGHT_SHADOWS; i ++ ) {\n\t\tdirectionalLight = directionalLightShadows[ i ];\n\t\tshadow *= receiveShadow ? getShadow( directionalShadowMap[ i ], directionalLight.shadowMapSize, directionalLight.shadowBias, directionalLight.shadowRadius, vDirectionalShadowCoord[ i ] ) : 1.0;\n\t}\n\t#pragma unroll_loop_end\n\t#endif\n\t#if NUM_SPOT_LIGHT_SHADOWS > 0\n\tSpotLightShadow spotLight;\n\t#pragma unroll_loop_start\n\tfor ( int i = 0; i < NUM_SPOT_LIGHT_SHADOWS; i ++ ) {\n\t\tspotLight = spotLightShadows[ i ];\n\t\tshadow *= receiveShadow ? getShadow( spotShadowMap[ i ], spotLight.shadowMapSize, spotLight.shadowBias, spotLight.shadowRadius, vSpotShadowCoord[ i ] ) : 1.0;\n\t}\n\t#pragma unroll_loop_end\n\t#endif\n\t#if NUM_POINT_LIGHT_SHADOWS > 0\n\tPointLightShadow pointLight;\n\t#pragma unroll_loop_start\n\tfor ( int i = 0; i < NUM_POINT_LIGHT_SHADOWS; i ++ ) {\n\t\tpointLight = pointLightShadows[ i ];\n\t\tshadow *= receiveShadow ? getPointShadow( pointShadowMap[ i ], pointLight.shadowMapSize, pointLight.shadowBias, pointLight.shadowRadius, vPointShadowCoord[ i ], pointLight.shadowCameraNear, pointLight.shadowCameraFar ) : 1.0;\n\t}\n\t#pragma unroll_loop_end\n\t#endif\n\t#endif\n\treturn shadow;\n}",
skinbase_vertex:"#ifdef USE_SKINNING\n\tmat4 boneMatX = getBoneMatrix( skinIndex.x );\n\tmat4 boneMatY = getBoneMatrix( skinIndex.y );\n\tmat4 boneMatZ = getBoneMatrix( skinIndex.z );\n\tmat4 boneMatW = getBoneMatrix( skinIndex.w );\n#endif",skinning_pars_vertex:"#ifdef USE_SKINNING\n\tuniform mat4 bindMatrix;\n\tuniform mat4 bindMatrixInverse;\n\t#ifdef BONE_TEXTURE\n\t\tuniform highp sampler2D boneTexture;\n\t\tuniform int boneTextureSize;\n\t\tmat4 getBoneMatrix( const in float i ) {\n\t\t\tfloat j = i * 4.0;\n\t\t\tfloat x = mod( j, float( boneTextureSize ) );\n\t\t\tfloat y = floor( j / float( boneTextureSize ) );\n\t\t\tfloat dx = 1.0 / float( boneTextureSize );\n\t\t\tfloat dy = 1.0 / float( boneTextureSize );\n\t\t\ty = dy * ( y + 0.5 );\n\t\t\tvec4 v1 = texture2D( boneTexture, vec2( dx * ( x + 0.5 ), y ) );\n\t\t\tvec4 v2 = texture2D( boneTexture, vec2( dx * ( x + 1.5 ), y ) );\n\t\t\tvec4 v3 = texture2D( boneTexture, vec2( dx * ( x + 2.5 ), y ) );\n\t\t\tvec4 v4 = texture2D( boneTexture, vec2( dx * ( x + 3.5 ), y ) );\n\t\t\tmat4 bone = mat4( v1, v2, v3, v4 );\n\t\t\treturn bone;\n\t\t}\n\t#else\n\t\tuniform mat4 boneMatrices[ MAX_BONES ];\n\t\tmat4 getBoneMatrix( const in float i ) {\n\t\t\tmat4 bone = boneMatrices[ int(i) ];\n\t\t\treturn bone;\n\t\t}\n\t#endif\n#endif",
skinning_vertex:"#ifdef USE_SKINNING\n\tvec4 skinVertex = bindMatrix * vec4( transformed, 1.0 );\n\tvec4 skinned = vec4( 0.0 );\n\tskinned += boneMatX * skinVertex * skinWeight.x;\n\tskinned += boneMatY * skinVertex * skinWeight.y;\n\tskinned += boneMatZ * skinVertex * skinWeight.z;\n\tskinned += boneMatW * skinVertex * skinWeight.w;\n\ttransformed = ( bindMatrixInverse * skinned ).xyz;\n#endif",skinnormal_vertex:"#ifdef USE_SKINNING\n\tmat4 skinMatrix = mat4( 0.0 );\n\tskinMatrix += skinWeight.x * boneMatX;\n\tskinMatrix += skinWeight.y * boneMatY;\n\tskinMatrix += skinWeight.z * boneMatZ;\n\tskinMatrix += skinWeight.w * boneMatW;\n\tskinMatrix  = bindMatrixInverse * skinMatrix * bindMatrix;\n\tobjectNormal = vec4( skinMatrix * vec4( objectNormal, 0.0 ) ).xyz;\n\t#ifdef USE_TANGENT\n\t\tobjectTangent = vec4( skinMatrix * vec4( objectTangent, 0.0 ) ).xyz;\n\t#endif\n#endif",
specularmap_fragment:"float specularStrength;\n#ifdef USE_SPECULARMAP\n\tvec4 texelSpecular = texture2D( specularMap, vUv );\n\tspecularStrength = texelSpecular.r;\n#else\n\tspecularStrength = 1.0;\n#endif",specularmap_pars_fragment:"#ifdef USE_SPECULARMAP\n\tuniform sampler2D specularMap;\n#endif",tonemapping_fragment:"#if defined( TONE_MAPPING )\n\tgl_FragColor.rgb = toneMapping( gl_FragColor.rgb );\n#endif",tonemapping_pars_fragment:"#ifndef saturate\n#define saturate(a) clamp( a, 0.0, 1.0 )\n#endif\nuniform float toneMappingExposure;\nuniform float toneMappingWhitePoint;\nvec3 LinearToneMapping( vec3 color ) {\n\treturn toneMappingExposure * color;\n}\nvec3 ReinhardToneMapping( vec3 color ) {\n\tcolor *= toneMappingExposure;\n\treturn saturate( color / ( vec3( 1.0 ) + color ) );\n}\n#define Uncharted2Helper( x ) max( ( ( x * ( 0.15 * x + 0.10 * 0.50 ) + 0.20 * 0.02 ) / ( x * ( 0.15 * x + 0.50 ) + 0.20 * 0.30 ) ) - 0.02 / 0.30, vec3( 0.0 ) )\nvec3 Uncharted2ToneMapping( vec3 color ) {\n\tcolor *= toneMappingExposure;\n\treturn saturate( Uncharted2Helper( color ) / Uncharted2Helper( vec3( toneMappingWhitePoint ) ) );\n}\nvec3 OptimizedCineonToneMapping( vec3 color ) {\n\tcolor *= toneMappingExposure;\n\tcolor = max( vec3( 0.0 ), color - 0.004 );\n\treturn pow( ( color * ( 6.2 * color + 0.5 ) ) / ( color * ( 6.2 * color + 1.7 ) + 0.06 ), vec3( 2.2 ) );\n}\nvec3 ACESFilmicToneMapping( vec3 color ) {\n\tcolor *= toneMappingExposure;\n\treturn saturate( ( color * ( 2.51 * color + 0.03 ) ) / ( color * ( 2.43 * color + 0.59 ) + 0.14 ) );\n}",
uv_pars_fragment:"#if ( defined( USE_UV ) && ! defined( UVS_VERTEX_ONLY ) )\n\tvarying vec2 vUv;\n#endif",uv_pars_vertex:"#ifdef USE_UV\n\t#ifdef UVS_VERTEX_ONLY\n\t\tvec2 vUv;\n\t#else\n\t\tvarying vec2 vUv;\n\t#endif\n\tuniform mat3 uvTransform;\n#endif",uv_vertex:"#ifdef USE_UV\n\tvUv = ( uvTransform * vec3( uv, 1 ) ).xy;\n#endif",uv2_pars_fragment:"#if defined( USE_LIGHTMAP ) || defined( USE_AOMAP )\n\tvarying vec2 vUv2;\n#endif",uv2_pars_vertex:"#if defined( USE_LIGHTMAP ) || defined( USE_AOMAP )\n\tattribute vec2 uv2;\n\tvarying vec2 vUv2;\n\tuniform mat3 uv2Transform;\n#endif",
uv2_vertex:"#if defined( USE_LIGHTMAP ) || defined( USE_AOMAP )\n\tvUv2 = ( uv2Transform * vec3( uv2, 1 ) ).xy;\n#endif",worldpos_vertex:"#if defined( USE_ENVMAP ) || defined( DISTANCE ) || defined ( USE_SHADOWMAP )\n\tvec4 worldPosition = vec4( transformed, 1.0 );\n\t#ifdef USE_INSTANCING\n\t\tworldPosition = instanceMatrix * worldPosition;\n\t#endif\n\tworldPosition = modelMatrix * worldPosition;\n#endif",background_frag:"uniform sampler2D t2D;\nvarying vec2 vUv;\nvoid main() {\n\tvec4 texColor = texture2D( t2D, vUv );\n\tgl_FragColor = mapTexelToLinear( texColor );\n\t#include <tonemapping_fragment>\n\t#include <encodings_fragment>\n}",
background_vert:"varying vec2 vUv;\nuniform mat3 uvTransform;\nvoid main() {\n\tvUv = ( uvTransform * vec3( uv, 1 ) ).xy;\n\tgl_Position = vec4( position.xy, 1.0, 1.0 );\n}",cube_frag:"#include <envmap_common_pars_fragment>\nuniform float opacity;\nvarying vec3 vWorldDirection;\n#include <cube_uv_reflection_fragment>\nvoid main() {\n\tvec3 vReflect = vWorldDirection;\n\t#include <envmap_fragment>\n\tgl_FragColor = envColor;\n\tgl_FragColor.a *= opacity;\n\t#include <tonemapping_fragment>\n\t#include <encodings_fragment>\n}",
cube_vert:"varying vec3 vWorldDirection;\n#include <common>\nvoid main() {\n\tvWorldDirection = transformDirection( position, modelMatrix );\n\t#include <begin_vertex>\n\t#include <project_vertex>\n\tgl_Position.z = gl_Position.w;\n}",depth_frag:"#if DEPTH_PACKING == 3200\n\tuniform float opacity;\n#endif\n#include <common>\n#include <packing>\n#include <uv_pars_fragment>\n#include <map_pars_fragment>\n#include <alphamap_pars_fragment>\n#include <logdepthbuf_pars_fragment>\n#include <clipping_planes_pars_fragment>\nvarying vec2 vHighPrecisionZW;\nvoid main() {\n\t#include <clipping_planes_fragment>\n\tvec4 diffuseColor = vec4( 1.0 );\n\t#if DEPTH_PACKING == 3200\n\t\tdiffuseColor.a = opacity;\n\t#endif\n\t#include <map_fragment>\n\t#include <alphamap_fragment>\n\t#include <alphatest_fragment>\n\t#include <logdepthbuf_fragment>\n\tfloat fragCoordZ = 0.5 * vHighPrecisionZW[0] / vHighPrecisionZW[1] + 0.5;\n\t#if DEPTH_PACKING == 3200\n\t\tgl_FragColor = vec4( vec3( 1.0 - fragCoordZ ), opacity );\n\t#elif DEPTH_PACKING == 3201\n\t\tgl_FragColor = packDepthToRGBA( fragCoordZ );\n\t#endif\n}",
depth_vert:"#include <common>\n#include <uv_pars_vertex>\n#include <displacementmap_pars_vertex>\n#include <morphtarget_pars_vertex>\n#include <skinning_pars_vertex>\n#include <logdepthbuf_pars_vertex>\n#include <clipping_planes_pars_vertex>\nvarying vec2 vHighPrecisionZW;\nvoid main() {\n\t#include <uv_vertex>\n\t#include <skinbase_vertex>\n\t#ifdef USE_DISPLACEMENTMAP\n\t\t#include <beginnormal_vertex>\n\t\t#include <morphnormal_vertex>\n\t\t#include <skinnormal_vertex>\n\t#endif\n\t#include <begin_vertex>\n\t#include <morphtarget_vertex>\n\t#include <skinning_vertex>\n\t#include <displacementmap_vertex>\n\t#include <project_vertex>\n\t#include <logdepthbuf_vertex>\n\t#include <clipping_planes_vertex>\n\tvHighPrecisionZW = gl_Position.zw;\n}",
distanceRGBA_frag:"#define DISTANCE\nuniform vec3 referencePosition;\nuniform float nearDistance;\nuniform float farDistance;\nvarying vec3 vWorldPosition;\n#include <common>\n#include <packing>\n#include <uv_pars_fragment>\n#include <map_pars_fragment>\n#include <alphamap_pars_fragment>\n#include <clipping_planes_pars_fragment>\nvoid main () {\n\t#include <clipping_planes_fragment>\n\tvec4 diffuseColor = vec4( 1.0 );\n\t#include <map_fragment>\n\t#include <alphamap_fragment>\n\t#include <alphatest_fragment>\n\tfloat dist = length( vWorldPosition - referencePosition );\n\tdist = ( dist - nearDistance ) / ( farDistance - nearDistance );\n\tdist = saturate( dist );\n\tgl_FragColor = packDepthToRGBA( dist );\n}",
distanceRGBA_vert:"#define DISTANCE\nvarying vec3 vWorldPosition;\n#include <common>\n#include <uv_pars_vertex>\n#include <displacementmap_pars_vertex>\n#include <morphtarget_pars_vertex>\n#include <skinning_pars_vertex>\n#include <clipping_planes_pars_vertex>\nvoid main() {\n\t#include <uv_vertex>\n\t#include <skinbase_vertex>\n\t#ifdef USE_DISPLACEMENTMAP\n\t\t#include <beginnormal_vertex>\n\t\t#include <morphnormal_vertex>\n\t\t#include <skinnormal_vertex>\n\t#endif\n\t#include <begin_vertex>\n\t#include <morphtarget_vertex>\n\t#include <skinning_vertex>\n\t#include <displacementmap_vertex>\n\t#include <project_vertex>\n\t#include <worldpos_vertex>\n\t#include <clipping_planes_vertex>\n\tvWorldPosition = worldPosition.xyz;\n}",
equirect_frag:"uniform sampler2D tEquirect;\nvarying vec3 vWorldDirection;\n#include <common>\nvoid main() {\n\tvec3 direction = normalize( vWorldDirection );\n\tvec2 sampleUV;\n\tsampleUV.y = asin( clamp( direction.y, - 1.0, 1.0 ) ) * RECIPROCAL_PI + 0.5;\n\tsampleUV.x = atan( direction.z, direction.x ) * RECIPROCAL_PI2 + 0.5;\n\tvec4 texColor = texture2D( tEquirect, sampleUV );\n\tgl_FragColor = mapTexelToLinear( texColor );\n\t#include <tonemapping_fragment>\n\t#include <encodings_fragment>\n}",
equirect_vert:"varying vec3 vWorldDirection;\n#include <common>\nvoid main() {\n\tvWorldDirection = transformDirection( position, modelMatrix );\n\t#include <begin_vertex>\n\t#include <project_vertex>\n}",linedashed_frag:"uniform vec3 diffuse;\nuniform float opacity;\nuniform float dashSize;\nuniform float totalSize;\nvarying float vLineDistance;\n#include <common>\n#include <color_pars_fragment>\n#include <fog_pars_fragment>\n#include <logdepthbuf_pars_fragment>\n#include <clipping_planes_pars_fragment>\nvoid main() {\n\t#include <clipping_planes_fragment>\n\tif ( mod( vLineDistance, totalSize ) > dashSize ) {\n\t\tdiscard;\n\t}\n\tvec3 outgoingLight = vec3( 0.0 );\n\tvec4 diffuseColor = vec4( diffuse, opacity );\n\t#include <logdepthbuf_fragment>\n\t#include <color_fragment>\n\toutgoingLight = diffuseColor.rgb;\n\tgl_FragColor = vec4( outgoingLight, diffuseColor.a );\n\t#include <tonemapping_fragment>\n\t#include <encodings_fragment>\n\t#include <fog_fragment>\n\t#include <premultiplied_alpha_fragment>\n}",
linedashed_vert:"uniform float scale;\nattribute float lineDistance;\nvarying float vLineDistance;\n#include <common>\n#include <color_pars_vertex>\n#include <fog_pars_vertex>\n#include <logdepthbuf_pars_vertex>\n#include <clipping_planes_pars_vertex>\nvoid main() {\n\tvLineDistance = scale * lineDistance;\n\t#include <color_vertex>\n\t#include <begin_vertex>\n\t#include <project_vertex>\n\t#include <logdepthbuf_vertex>\n\t#include <clipping_planes_vertex>\n\t#include <fog_vertex>\n}",meshbasic_frag:"uniform vec3 diffuse;\nuniform float opacity;\n#ifndef FLAT_SHADED\n\tvarying vec3 vNormal;\n#endif\n#include <common>\n#include <dithering_pars_fragment>\n#include <color_pars_fragment>\n#include <uv_pars_fragment>\n#include <uv2_pars_fragment>\n#include <map_pars_fragment>\n#include <alphamap_pars_fragment>\n#include <aomap_pars_fragment>\n#include <lightmap_pars_fragment>\n#include <envmap_common_pars_fragment>\n#include <envmap_pars_fragment>\n#include <cube_uv_reflection_fragment>\n#include <fog_pars_fragment>\n#include <specularmap_pars_fragment>\n#include <logdepthbuf_pars_fragment>\n#include <clipping_planes_pars_fragment>\nvoid main() {\n\t#include <clipping_planes_fragment>\n\tvec4 diffuseColor = vec4( diffuse, opacity );\n\t#include <logdepthbuf_fragment>\n\t#include <map_fragment>\n\t#include <color_fragment>\n\t#include <alphamap_fragment>\n\t#include <alphatest_fragment>\n\t#include <specularmap_fragment>\n\tReflectedLight reflectedLight = ReflectedLight( vec3( 0.0 ), vec3( 0.0 ), vec3( 0.0 ), vec3( 0.0 ) );\n\t#ifdef USE_LIGHTMAP\n\t\n\t\tvec4 lightMapTexel= texture2D( lightMap, vUv2 );\n\t\treflectedLight.indirectDiffuse += lightMapTexelToLinear( lightMapTexel ).rgb * lightMapIntensity;\n\t#else\n\t\treflectedLight.indirectDiffuse += vec3( 1.0 );\n\t#endif\n\t#include <aomap_fragment>\n\treflectedLight.indirectDiffuse *= diffuseColor.rgb;\n\tvec3 outgoingLight = reflectedLight.indirectDiffuse;\n\t#include <envmap_fragment>\n\tgl_FragColor = vec4( outgoingLight, diffuseColor.a );\n\t#include <tonemapping_fragment>\n\t#include <encodings_fragment>\n\t#include <fog_fragment>\n\t#include <premultiplied_alpha_fragment>\n\t#include <dithering_fragment>\n}",
meshbasic_vert:"#include <common>\n#include <uv_pars_vertex>\n#include <uv2_pars_vertex>\n#include <envmap_pars_vertex>\n#include <color_pars_vertex>\n#include <fog_pars_vertex>\n#include <morphtarget_pars_vertex>\n#include <skinning_pars_vertex>\n#include <logdepthbuf_pars_vertex>\n#include <clipping_planes_pars_vertex>\nvoid main() {\n\t#include <uv_vertex>\n\t#include <uv2_vertex>\n\t#include <color_vertex>\n\t#include <skinbase_vertex>\n\t#ifdef USE_ENVMAP\n\t#include <beginnormal_vertex>\n\t#include <morphnormal_vertex>\n\t#include <skinnormal_vertex>\n\t#include <defaultnormal_vertex>\n\t#endif\n\t#include <begin_vertex>\n\t#include <morphtarget_vertex>\n\t#include <skinning_vertex>\n\t#include <project_vertex>\n\t#include <logdepthbuf_vertex>\n\t#include <worldpos_vertex>\n\t#include <clipping_planes_vertex>\n\t#include <envmap_vertex>\n\t#include <fog_vertex>\n}",
[truncated: 220,621 more chars]
