# Supplementary material for: Vitamin D Modified DSS-Induced Colitis in Mice via STING Signaling Pathway
Source: Biology (Basel). 2025 Jun 18;14(6):715. doi: 10.3390/biology14060715 (PMC12190092; doi:10.3390/biology14060715)
Supplement: Supplementary file 1 [file biology-14-00715-s001.zip › Supplementary Materials S1: 16s-report of gut microbiota/03_diversity-metrics/bray_curtis_pc.txt]

Eigvals	20
0.8526231507920715	0.4994868340186758	0.4600344269524773	0.29406397009402413	0.23479202986775638	0.17035767903294588	0.13323110586055384	0.12182024438043496	0.09464927162247933	0.08737311057161576	0.07177212297513504	0.05439569948869159	0.05013312368283876	0.046353326897454826	0.04190239004006765	0.03600647523484015	0.03194597937740859	0.018788823392418313	0.002282885718109682	0.0

Proportion explained	20
0.25821316910826236	0.15126738960817604	0.13931940174501675	0.08905597926586507	0.0711057330043107	0.05159207340800039	0.04034845410436385	0.036892724920492045	0.02866411539110225	0.0264605620367977	0.021735871597928325	0.01647349821288286	0.015182595888249781	0.014037901065416825	0.012689954425240513	0.01090440257242508	0.009674699270885165	0.0056901124810706935	0.0006913618935135462	0.0

Species	0	0

Site	20	20
A1	0.6184033409815602	0.14589209159867536	0.047534068100003	0.0955487370543441	0.12165000272962974	-0.012783073373346264	0.02423823782490141	-0.020703429802904936	0.008275995743863587	0.015010330218161734	-0.0017380993306856866	0.01750378870281509	0.028527525753318676	-0.0165788326174247	0.01219843112951961	-0.004779980633175517	-0.011055343314144522	0.002705008116474349	-0.026664566682315455	-0.0
A2	0.06522832562297345	-0.24408334294054815	0.009492367558798226	-0.06589865670945652	-0.05453164412438097	-0.13477105616884827	0.04020802292493464	0.06605973718197132	-0.052974707151693876	0.01609427873279662	0.10108327245601868	0.11757129670166128	-0.07236036660567316	0.01799843103058848	-0.001303591068449489	-0.0034481752520159176	0.0005931173670842205	0.04349817098124785	-0.0020913328877938376	-0.0
A3	0.05424296039445568	-0.2657495423820531	-0.04376976323137705	0.027034311542625547	-0.11324655102434555	-0.06345245618276524	-0.04470621159362644	-0.058109360586785126	-0.006093931523786401	-0.04064204450497919	-0.03014938733777224	-0.010024162608408013	-0.01525408681483858	-0.07496926096872034	-0.0735513685279695	-0.001155271986352827	-0.0800699380009666	-0.05897142981066764	-0.002577448043691685	-0.0
A4	0.045037232162624875	-0.3058617485391404	-0.06323577972877965	0.06290645401131167	-0.16037975132788596	-0.024701056652442516	-0.02486908958800515	-0.09335580721213024	-0.01040442901666665	-0.013941073731627363	-0.05503911631736024	-0.04145389775858562	0.05907784641723886	0.10854218695974001	0.05763969285664093	0.002251391209646091	0.0383099254221947	0.006876621994502575	-0.006760903053001471	-0.0
A5	0.4686231942252606	-0.06645783458522761	-0.011745985411001126	0.02942837496141167	0.09555734616346132	0.02769066135571103	-0.012363314422525709	0.07612988467665131	-0.0060285053592289825	-0.07061160020671511	-0.024145580978426895	-0.02968351520095191	-0.0035199416615625053	0.023027720425626525	0.008322361363832112	0.00016412387804421263	-0.01429364009657713	0.008547326058781233	0.03320026408066732	-0.0
B1	0.1627920599792215	-0.11720046379489793	-0.09419973521914507	-0.15370960313681953	-0.09158094368867534	0.18160385707022392	0.015364131508529097	-0.048389136712870776	0.11186302804677453	0.12806720497243262	0.02296414743850642	-0.019431997804042953	-0.01717124900098943	-0.06488489021720233	-0.019942949320789976	-0.00756624783745978	0.04925806377926875	0.018139192339690753	0.0037052197544606394	-0.0
B2	-0.12587199594637544	0.10085467016449787	-0.2555656265548224	0.10214369573578269	0.06765838525748996	0.0907258833886385	-0.07290743099661152	0.0230624697958116	0.12425792314366643	-0.03103447163264121	0.009764953290561231	0.061247007375152776	-0.0487201932122924	0.09292616739580424	-0.05134540769803276	0.04260901805860475	-0.008522677568518485	-0.019230056102706155	-0.004312219059749358	-0.0
B3	-0.08023617871751154	0.15463642165944302	-0.3164863423552358	0.11410696416524958	-0.04262478417866155	-0.11226868524788111	0.17188446666244198	0.0531765080205236	-0.056280452077889745	0.09849780947750601	-0.08814025434689578	-0.028213506985488534	-0.02510299705858497	-0.018289457463952972	0.0037278453067118764	0.020089440423839734	0.0054809013051094245	-0.001696338444638834	0.003725060716643305	-0.0
B4	-0.1079965977697773	0.10187725896588802	-0.10291691382174868	-0.04767472462224412	-0.10820041581496576	0.06388482684581459	-0.12179244476650247	0.15192915043357702	-0.01036169482610467	0.04381941574572662	0.03744580483940641	-0.02692878877475304	0.03863104205860751	-0.005445017531289739	0.07935945051233456	-0.03824799168188888	-0.08332681300846868	0.01073432405995248	-0.004622151033522782	-0.0
B5	-0.08994950129561755	0.1381100571372209	-0.28488397834392076	0.05411124207265892	0.029245279684516866	-0.026415690832710333	-0.03328862895238716	-0.11357839510706814	-0.05702777137321165	-0.09860722235664672	0.11533527347656167	0.00626846007837975	0.04844593842474274	-0.05194108250476769	0.006342810848885327	-0.05179586243416259	0.047455834190430785	-0.0003158473791917601	0.005078972029715483	-0.0
C1	-0.050407239215925506	0.09007688509445794	0.027408983873909783	-0.1852473573386764	-0.05357840550133782	-0.08426473630186294	-0.015119121608618715	0.06452068718058925	0.06413169282691	-0.15138165654913469	-0.034779575325498406	-0.06768914147009548	-0.04553355130177476	-0.045331002238194015	0.020483609554299398	0.06206296157816292	0.03638170274619362	0.023356170977119034	-0.00987153700686648	-0.0
C2	-0.18480215438808556	-0.03522873966811675	0.10798247237914227	0.11610368057884402	0.146154690667692	0.0352063767515716	-0.02566225932642726	-0.14539982313675662	-0.04235774897163464	0.044701318456369724	0.04698178136945149	-0.07175382262470416	-0.06568563855457665	-0.008700558139929312	0.03340239850470401	0.0619893121179731	-0.05131316466452768	0.040607585952599334	0.0015636740083505131	-0.0
C3	-0.16043991326717885	-0.13344027286153565	0.18391467643916282	0.12866505866110306	0.09544410862000542	-0.08705862162246367	0.05722922808749516	0.1167734274642329	0.08802228132804629	0.044050628037135296	0.10613688948483119	-0.06247677344346214	0.052135399736459094	-0.0016733405895283974	-0.004827885829798488	0.006658436037796888	0.03633722051445966	-0.04427008436369975	0.00031119179927265717	-0.0
C4	-0.19963565956631832	-0.062324344268078744	0.10833859589370692	0.059317842794892606	0.11050339496640546	0.03478326117720681	0.022365445924219955	0.011799866523655477	0.028741267142361703	-0.034156189774284806	-0.08586535719678397	-0.012135317057152026	-0.07763074259797155	0.0013633813034342585	0.002554196454403291	-0.13728789496373361	0.012729339118174582	0.010752599178780015	-0.005098716847960721	-0.0
C5	-0.15161091830164247	-0.023701533806029032	0.1253695644607962	0.15261574294009805	0.022210491047723616	0.014065455435594522	-0.15261574713640758	0.056765561067838054	-0.04999566197069408	0.030437608772239895	-0.09052002542212927	0.0687974026140243	0.06532912318280487	-0.06107618596518164	-0.038936035325754625	0.03545608535083945	0.04510075196804111	0.03447059360793928	0.0022446039109473258	-0.0
D1	-0.1687209520745361	-0.0892798189346103	0.06364234986869885	-0.05604757138036045	0.03465588706872596	0.21505949730683016	0.1916877693710086	0.018409823534482204	-0.05749860941528493	-0.08232736998024615	-0.011713319938203823	0.06218682164374591	0.04873109092185584	-0.014424492631668073	0.03232270385555933	0.033528000582644504	-0.019564868868236707	-0.017827209614962123	-0.0028550116183033696	-0.0
D2	0.026589247098328536	0.05775882355458224	0.0360911612075667	-0.22054632809757477	0.08542195964125918	0.03880697034482079	-0.08423422517676683	0.02366624633720667	-0.1697340266103163	0.05460799179492233	0.0024907573732221833	-0.033469692843251596	-0.03829189154328693	0.046203881989888576	-0.028263245183334663	0.005966221885257076	0.04370852524365512	-0.054008181431310476	-0.003964193836387557	-0.0
D3	-0.09598239663262789	0.12326011808581838	0.06911794925127641	-0.1772840841056366	0.01925669574029354	-0.05832572522081425	0.06400868546569531	-0.037653280637037205	0.014881710886529075	0.007928467491279676	-0.0010824956585122553	-0.029465197002891932	0.08872016506827395	0.05649734892863556	-0.1092321559402649	-0.022180477104644016	-0.04455695141696005	0.04775231659407356	0.0013054657546130858	-0.0
D4	0.05389265003689052	0.31991347390644015	0.30678806990455926	0.13672923525492162	-0.28395282616235124	0.037034484114116056	0.026060484363656374	-0.03856456162593013	-0.009220285726485115	-0.01022758979795913	0.031471922742202764	0.01357674622307003	-0.04091014755199717	0.022058952574794084	-0.010213810691301544	-0.0065329552146521815	0.010088296516664739	-0.015696242559209223	0.007026282506922577	-0.0
D5	-0.07915550332571991	0.11094784161321365	0.08712386572840818	-0.17230301438247553	0.08033708023540145	-0.13482017218739314	-0.025487998565003445	-0.10653956739505674	0.08780392490484543	0.04971416483566537	-0.05050159061849449	0.08557429023493758	0.020582674340247714	-0.005303949740655164	0.08126294919880583	0.0022198659852780806	-0.012740281232877224	-0.035424520154777976	0.010657345507988946	-0.0

Biplot	0	0

Site constraints	0	0
